# Supplementary material for: Navigating protein landscapes with a machine-learned transferable coarse-grained model
Source: Nat Chem. 2025 Jul 18;17(8):1284–92. doi: 10.1038/s41557-025-01874-0 (PMC12313527; doi:10.1038/s41557-025-01874-0)
Supplement: Supplementary file 2 — .csv files with free energy landscape data. [file 41557_2025_1874_MOESM2_ESM.zip]

Archive with 13 entries (12 files):
- fig_data/
- fig_data/cln_amber_ref_FES_in_RMSD_Q.csv
- fig_data/1yrf_amber_ref_FES_in_RMSD_Q.csv
- fig_data/1yrf_epoch_73_FES_in_RMSD_Q.csv
- fig_data/opep_0015_amber_ref_FES_in_TICA.csv
- fig_data/opep_0015_epoch_73_FES_in_TICA.csv
- fig_data/2jof_epoch_73_FES_in_RMSD_Q.csv
- fig_data/2jof_amber_ref_FES_in_RMSD_Q.csv
- fig_data/1fme_amber_ref_FES_in_RMSD_Q.csv
- fig_data/opep_0034_epoch_73_FES_in_TICA.csv
- fig_data/opep_0034_amber_ref_FES_in_TICA.csv
- fig_data/1fme_epoch_73_FES_in_RMSD_Q.csv
- fig_data/cln_epoch_73_FES_in_RMSD_Q.csv
