# Supplementary material for: Navigating protein landscapes with a machine-learned transferable coarse-grained model
Source: Nat Chem. 2025 Jul 18;17(8):1284–92. doi: 10.1038/s41557-025-01874-0 (PMC12313527; doi:10.1038/s41557-025-01874-0)
Supplement: Supplementary file 2 — .csv files with free energy landscape data. [file 41557_2025_1874_MOESM2_ESM.zip › fig_data/cln_amber_ref_FES_in_RMSD_Q.csv]

RMSD	Q	FE
0.004457620680332184	0.005320910247247521	inf
0.004457620680332184	0.015031619791103108	inf
0.004457620680332184	0.024742329334958693	inf
0.004457620680332184	0.034453038878814284	inf
0.004457620680332184	0.04416374842266987	inf
0.004457620680332184	0.05387445796652546	inf
0.004457620680332184	0.06358516751038104	inf
0.004457620680332184	0.07329587705423664	inf
0.004457620680332184	0.08300658659809222	inf
0.004457620680332184	0.0927172961419478	inf
0.004457620680332184	0.1024280056858034	inf
0.004457620680332184	0.11213871522965899	inf
0.004457620680332184	0.12184942477351457	inf
0.004457620680332184	0.13156013431737018	inf
0.004457620680332184	0.14127084386122574	inf
0.004457620680332184	0.15098155340508135	inf
0.004457620680332184	0.1606922629489369	inf
0.004457620680332184	0.17040297249279251	inf
0.004457620680332184	0.18011368203664807	inf
0.004457620680332184	0.18982439158050368	inf
0.004457620680332184	0.19953510112435927	inf
0.004457620680332184	0.20924581066821485	inf
0.004457620680332184	0.21895652021207046	inf
0.004457620680332184	0.22866722975592602	inf
0.004457620680332184	0.23837793929978163	inf
0.004457620680332184	0.2480886488436372	inf
0.004457620680332184	0.2577993583874928	inf
0.004457620680332184	0.26751006793134835	inf
0.004457620680332184	0.27722077747520396	inf
0.004457620680332184	0.2869314870190596	inf
0.004457620680332184	0.29664219656291513	inf
0.004457620680332184	0.3063529061067707	inf
0.004457620680332184	0.31606361565062635	inf
0.004457620680332184	0.3257743251944819	inf
0.004457620680332184	0.33548503473833746	inf
0.004457620680332184	0.3451957442821931	inf
0.004457620680332184	0.3549064538260487	inf
0.004457620680332184	0.36461716336990424	inf
0.004457620680332184	0.3743278729137598	inf
0.004457620680332184	0.3840385824576154	inf
0.004457620680332184	0.393749292001471	inf
0.004457620680332184	0.4034600015453266	inf
0.004457620680332184	0.4131707110891822	inf
0.004457620680332184	0.4228814206330378	inf
0.004457620680332184	0.43259213017689335	inf
0.004457620680332184	0.4423028397207489	inf
0.004457620680332184	0.4520135492646045	inf
0.004457620680332184	0.46172425880846013	inf
0.004457620680332184	0.4714349683523157	13.238436102239035
0.004457620680332184	0.4811456778961713	inf
0.004457620680332184	0.4908563874400269	12.531477649089785
0.004457620680332184	0.5005670969838825	13.238436102239035
0.004457620680332184	0.510277806527738	12.527092941712251
0.004457620680332184	0.5199885160715936	12.140001233470901
0.004457620680332184	0.5296992256154491	12.164462088864395
0.004457620680332184	0.5394099351593047	11.868832841652647
0.004457620680332184	0.5491206447031604	11.307830337517863
0.004457620680332184	0.5588313542470159	10.315149130049049
0.004457620680332184	0.5685420637908716	10.599252825468986
0.004457620680332184	0.5782527733347271	9.996585930956282
0.004457620680332184	0.5879634828785827	10.010760032569125
0.004457620680332184	0.5976741924224382	9.98133629310494
0.004457620680332184	0.6073849019662938	9.288533432932292
0.004457620680332184	0.6170956115101495	9.53298310868442
0.004457620680332184	0.626806321054005	9.574068246504233
0.004457620680332184	0.6365170305978607	9.28890187338645
0.004457620680332184	0.6462277401417162	9.302337746060045
0.004457620680332184	0.6559384496855718	9.258639624338944
0.004457620680332184	0.6656491592294274	9.057860111281778
0.004457620680332184	0.6753598687732829	8.751263177986264
0.004457620680332184	0.6850705783171386	8.662405949255144
0.004457620680332184	0.6947812878609941	8.689408907823028
0.004457620680332184	0.7044919974048498	8.487446530971184
0.004457620680332184	0.7142027069487054	8.368172220624448
0.004457620680332184	0.7239134164925609	8.391201959825862
0.004457620680332184	0.7336241260364165	8.312008570121769
0.004457620680332184	0.743334835580272	8.505952662991817
0.004457620680332184	0.7530455451241277	8.473662481550335
0.004457620680332184	0.7627562546679832	8.544610430600008
0.004457620680332184	0.7724669642118388	8.6158998480132
0.004457620680332184	0.7821776737556945	8.643104191772014
0.004457620680332184	0.79188838329955	8.809177353848716
0.004457620680332184	0.8015990928434056	8.834059078490789
0.004457620680332184	0.8113098023872611	8.900161358131761
0.004457620680332184	0.8210205119311168	9.165700790759862
0.004457620680332184	0.8307312214749724	9.051827150316498
0.004457620680332184	0.8404419310188279	9.100065733920744
0.004457620680332184	0.8501526405626836	9.534548168658715
0.004457620680332184	0.8598633501065391	9.573922256500259
0.004457620680332184	0.8695740596503947	9.574324554346159
0.004457620680332184	0.8792847691942502	9.895778003353216
0.004457620680332184	0.8889954787381059	10.37189232825927
0.004457620680332184	0.8987061882819615	10.485560876002545
0.004457620680332184	0.908416897825817	10.693246999637013
0.004457620680332184	0.9181276073696727	11.152666856436866
0.004457620680332184	0.9278383169135282	11.847815912980662
0.004457620680332184	0.9375490264573838	11.639214904011135
0.004457620680332184	0.9472597360012394	inf
0.004457620680332184	0.956970445545095	13.257926691465881
0.004457620680332184	0.9666811550889506	13.27503349638931
0.013372862040996551	0.005320910247247521	inf
0.013372862040996551	0.015031619791103108	inf
0.013372862040996551	0.024742329334958693	inf
0.013372862040996551	0.034453038878814284	inf
0.013372862040996551	0.04416374842266987	inf
0.013372862040996551	0.05387445796652546	inf
0.013372862040996551	0.06358516751038104	inf
0.013372862040996551	0.07329587705423664	inf
0.013372862040996551	0.08300658659809222	inf
0.013372862040996551	0.0927172961419478	inf
0.013372862040996551	0.1024280056858034	inf
0.013372862040996551	0.11213871522965899	inf
0.013372862040996551	0.12184942477351457	inf
0.013372862040996551	0.13156013431737018	inf
0.013372862040996551	0.14127084386122574	inf
0.013372862040996551	0.15098155340508135	inf
0.013372862040996551	0.1606922629489369	inf
0.013372862040996551	0.17040297249279251	inf
0.013372862040996551	0.18011368203664807	inf
0.013372862040996551	0.18982439158050368	inf
0.013372862040996551	0.19953510112435927	inf
0.013372862040996551	0.20924581066821485	inf
0.013372862040996551	0.21895652021207046	inf
0.013372862040996551	0.22866722975592602	inf
0.013372862040996551	0.23837793929978163	inf
0.013372862040996551	0.2480886488436372	inf
0.013372862040996551	0.2577993583874928	inf
0.013372862040996551	0.26751006793134835	inf
0.013372862040996551	0.27722077747520396	inf
0.013372862040996551	0.2869314870190596	inf
0.013372862040996551	0.29664219656291513	inf
0.013372862040996551	0.3063529061067707	inf
0.013372862040996551	0.31606361565062635	inf
0.013372862040996551	0.3257743251944819	inf
0.013372862040996551	0.33548503473833746	inf
0.013372862040996551	0.3451957442821931	inf
0.013372862040996551	0.3549064538260487	inf
0.013372862040996551	0.36461716336990424	inf
0.013372862040996551	0.3743278729137598	inf
0.013372862040996551	0.3840385824576154	inf
0.013372862040996551	0.393749292001471	inf
0.013372862040996551	0.4034600015453266	inf
0.013372862040996551	0.4131707110891822	inf
0.013372862040996551	0.4228814206330378	inf
0.013372862040996551	0.43259213017689335	inf
0.013372862040996551	0.4423028397207489	13.243427004934695
0.013372862040996551	0.4520135492646045	13.246456183469501
0.013372862040996551	0.46172425880846013	11.829170876336581
0.013372862040996551	0.4714349683523157	11.828397528560894
0.013372862040996551	0.4811456778961713	13.241987662313361
0.013372862040996551	0.4908563874400269	11.14767863821459
0.013372862040996551	0.5005670969838825	11.029595060280204
0.013372862040996551	0.510277806527738	10.762802789338256
0.013372862040996551	0.5199885160715936	11.669022794562931
0.013372862040996551	0.5296992256154491	10.733086208077902
0.013372862040996551	0.5394099351593047	10.107551855421761
0.013372862040996551	0.5491206447031604	10.527483914085314
0.013372862040996551	0.5588313542470159	10.190028263730236
0.013372862040996551	0.5685420637908716	9.886495392321484
0.013372862040996551	0.5782527733347271	9.53673316175943
0.013372862040996551	0.5879634828785827	9.402586318864921
0.013372862040996551	0.5976741924224382	9.2423387887561
0.013372862040996551	0.6073849019662938	9.487275497708955
0.013372862040996551	0.6170956115101495	9.230470787753521
0.013372862040996551	0.626806321054005	9.18383691423856
0.013372862040996551	0.6365170305978607	9.30835091303945
0.013372862040996551	0.6462277401417162	9.065412089131804
0.013372862040996551	0.6559384496855718	8.94355095847924
0.013372862040996551	0.6656491592294274	8.95245293594147
0.013372862040996551	0.6753598687732829	8.775294383060823
0.013372862040996551	0.6850705783171386	8.598931724518852
0.013372862040996551	0.6947812878609941	8.694607954212207
0.013372862040996551	0.7044919974048498	8.835451561012398
0.013372862040996551	0.7142027069487054	8.989811113478092
0.013372862040996551	0.7239134164925609	8.929786664208523
0.013372862040996551	0.7336241260364165	9.27906271681338
0.013372862040996551	0.743334835580272	9.294091188404739
0.013372862040996551	0.7530455451241277	9.488318558664494
0.013372862040996551	0.7627562546679832	9.968921575116724
0.013372862040996551	0.7724669642118388	9.817683083803761
0.013372862040996551	0.7821776737556945	10.44433121553496
0.013372862040996551	0.79188838329955	10.804685225768296
0.013372862040996551	0.8015990928434056	10.478250446589268
0.013372862040996551	0.8113098023872611	10.947169258464339
0.013372862040996551	0.8210205119311168	11.466524339328371
0.013372862040996551	0.8307312214749724	11.822684541174393
0.013372862040996551	0.8404419310188279	12.169075767233856
0.013372862040996551	0.8501526405626836	13.229153450666447
0.013372862040996551	0.8598633501065391	inf
0.013372862040996551	0.8695740596503947	inf
0.013372862040996551	0.8792847691942502	inf
0.013372862040996551	0.8889954787381059	inf
0.013372862040996551	0.8987061882819615	inf
0.013372862040996551	0.908416897825817	inf
0.013372862040996551	0.9181276073696727	inf
0.013372862040996551	0.9278383169135282	inf
0.013372862040996551	0.9375490264573838	inf
0.013372862040996551	0.9472597360012394	inf
0.013372862040996551	0.956970445545095	inf
0.013372862040996551	0.9666811550889506	inf
0.022288103401660916	0.005320910247247521	inf
0.022288103401660916	0.015031619791103108	inf
0.022288103401660916	0.024742329334958693	inf
0.022288103401660916	0.034453038878814284	inf
0.022288103401660916	0.04416374842266987	inf
0.022288103401660916	0.05387445796652546	inf
0.022288103401660916	0.06358516751038104	inf
0.022288103401660916	0.07329587705423664	inf
0.022288103401660916	0.08300658659809222	inf
0.022288103401660916	0.0927172961419478	inf
0.022288103401660916	0.1024280056858034	inf
0.022288103401660916	0.11213871522965899	inf
0.022288103401660916	0.12184942477351457	inf
0.022288103401660916	0.13156013431737018	inf
0.022288103401660916	0.14127084386122574	inf
0.022288103401660916	0.15098155340508135	inf
0.022288103401660916	0.1606922629489369	inf
0.022288103401660916	0.17040297249279251	inf
0.022288103401660916	0.18011368203664807	inf
0.022288103401660916	0.18982439158050368	inf
0.022288103401660916	0.19953510112435927	inf
0.022288103401660916	0.20924581066821485	inf
0.022288103401660916	0.21895652021207046	inf
0.022288103401660916	0.22866722975592602	inf
0.022288103401660916	0.23837793929978163	inf
0.022288103401660916	0.2480886488436372	inf
0.022288103401660916	0.2577993583874928	inf
0.022288103401660916	0.26751006793134835	inf
0.022288103401660916	0.27722077747520396	inf
0.022288103401660916	0.2869314870190596	inf
0.022288103401660916	0.29664219656291513	inf
0.022288103401660916	0.3063529061067707	inf
0.022288103401660916	0.31606361565062635	inf
0.022288103401660916	0.3257743251944819	inf
0.022288103401660916	0.33548503473833746	inf
0.022288103401660916	0.3451957442821931	inf
0.022288103401660916	0.3549064538260487	inf
0.022288103401660916	0.36461716336990424	inf
0.022288103401660916	0.3743278729137598	inf
0.022288103401660916	0.3840385824576154	inf
0.022288103401660916	0.393749292001471	inf
0.022288103401660916	0.4034600015453266	inf
0.022288103401660916	0.4131707110891822	inf
0.022288103401660916	0.4228814206330378	inf
0.022288103401660916	0.43259213017689335	13.259304188651589
0.022288103401660916	0.4423028397207489	11.445978905493368
0.022288103401660916	0.4520135492646045	12.137002090384064
0.022288103401660916	0.46172425880846013	11.630046959289352
0.022288103401660916	0.4714349683523157	11.602785549063949
0.022288103401660916	0.4811456778961713	12.17139861820798
0.022288103401660916	0.4908563874400269	11.621429367701314
0.022288103401660916	0.5005670969838825	10.756137623926946
0.022288103401660916	0.510277806527738	10.808999864267975
0.022288103401660916	0.5199885160715936	10.314145863702358
0.022288103401660916	0.5296992256154491	10.277368054666518
0.022288103401660916	0.5394099351593047	10.16990001915585
0.022288103401660916	0.5491206447031604	9.94225798924564
0.022288103401660916	0.5588313542470159	10.015159466746766
0.022288103401660916	0.5685420637908716	9.592272320703474
0.022288103401660916	0.5782527733347271	9.747206331000394
0.022288103401660916	0.5879634828785827	9.7501120495758
0.022288103401660916	0.5976741924224382	9.617696389788161
0.022288103401660916	0.6073849019662938	9.502400195328448
0.022288103401660916	0.6170956115101495	9.694250826577257
0.022288103401660916	0.626806321054005	9.075699321089864
0.022288103401660916	0.6365170305978607	9.212005039392386
0.022288103401660916	0.6462277401417162	9.21576760971441
0.022288103401660916	0.6559384496855718	9.210097872609046
0.022288103401660916	0.6656491592294274	9.173144247982584
0.022288103401660916	0.6753598687732829	9.302482953020943
0.022288103401660916	0.6850705783171386	9.32779605517355
0.022288103401660916	0.6947812878609941	9.486801491214324
0.022288103401660916	0.7044919974048498	9.817099938076831
0.022288103401660916	0.7142027069487054	9.863048000633329
0.022288103401660916	0.7239134164925609	9.813562218118161
0.022288103401660916	0.7336241260364165	10.063373028800996
0.022288103401660916	0.743334835580272	10.202085162069395
0.022288103401660916	0.7530455451241277	10.533567871861875
0.022288103401660916	0.7627562546679832	10.668883112639628
0.022288103401660916	0.7724669642118388	11.495457407264196
0.022288103401660916	0.7821776737556945	11.908205860573538
0.022288103401660916	0.79188838329955	11.175036245461484
0.022288103401660916	0.8015990928434056	12.153742216149613
0.022288103401660916	0.8113098023872611	12.170111127147925
0.022288103401660916	0.8210205119311168	13.203865968913588
0.022288103401660916	0.8307312214749724	inf
0.022288103401660916	0.8404419310188279	inf
0.022288103401660916	0.8501526405626836	inf
0.022288103401660916	0.8598633501065391	inf
0.022288103401660916	0.8695740596503947	inf
0.022288103401660916	0.8792847691942502	inf
0.022288103401660916	0.8889954787381059	inf
0.022288103401660916	0.8987061882819615	inf
0.022288103401660916	0.908416897825817	inf
0.022288103401660916	0.9181276073696727	inf
0.022288103401660916	0.9278383169135282	inf
0.022288103401660916	0.9375490264573838	inf
0.022288103401660916	0.9472597360012394	inf
0.022288103401660916	0.956970445545095	inf
0.022288103401660916	0.9666811550889506	inf
0.031203344762325287	0.005320910247247521	inf
0.031203344762325287	0.015031619791103108	inf
0.031203344762325287	0.024742329334958693	inf
0.031203344762325287	0.034453038878814284	inf
0.031203344762325287	0.04416374842266987	inf
0.031203344762325287	0.05387445796652546	inf
0.031203344762325287	0.06358516751038104	inf
0.031203344762325287	0.07329587705423664	inf
0.031203344762325287	0.08300658659809222	inf
0.031203344762325287	0.0927172961419478	inf
0.031203344762325287	0.1024280056858034	inf
0.031203344762325287	0.11213871522965899	inf
0.031203344762325287	0.12184942477351457	inf
0.031203344762325287	0.13156013431737018	inf
0.031203344762325287	0.14127084386122574	inf
0.031203344762325287	0.15098155340508135	inf
0.031203344762325287	0.1606922629489369	inf
0.031203344762325287	0.17040297249279251	inf
0.031203344762325287	0.18011368203664807	inf
0.031203344762325287	0.18982439158050368	inf
0.031203344762325287	0.19953510112435927	inf
0.031203344762325287	0.20924581066821485	inf
0.031203344762325287	0.21895652021207046	inf
0.031203344762325287	0.22866722975592602	inf
0.031203344762325287	0.23837793929978163	inf
0.031203344762325287	0.2480886488436372	inf
0.031203344762325287	0.2577993583874928	inf
0.031203344762325287	0.26751006793134835	inf
0.031203344762325287	0.27722077747520396	inf
0.031203344762325287	0.2869314870190596	inf
0.031203344762325287	0.29664219656291513	inf
0.031203344762325287	0.3063529061067707	inf
0.031203344762325287	0.31606361565062635	inf
0.031203344762325287	0.3257743251944819	inf
0.031203344762325287	0.33548503473833746	inf
0.031203344762325287	0.3451957442821931	inf
0.031203344762325287	0.3549064538260487	inf
0.031203344762325287	0.36461716336990424	inf
0.031203344762325287	0.3743278729137598	inf
0.031203344762325287	0.3840385824576154	inf
0.031203344762325287	0.393749292001471	inf
0.031203344762325287	0.4034600015453266	inf
0.031203344762325287	0.4131707110891822	inf
0.031203344762325287	0.4228814206330378	12.575174242873445
0.031203344762325287	0.43259213017689335	inf
0.031203344762325287	0.4423028397207489	12.084334056023604
0.031203344762325287	0.4520135492646045	13.259304188651589
0.031203344762325287	0.46172425880846013	11.880548915419801
0.031203344762325287	0.4714349683523157	11.477952955110428
0.031203344762325287	0.4811456778961713	10.893058812399879
0.031203344762325287	0.4908563874400269	10.398340006395077
0.031203344762325287	0.5005670969838825	10.931930143391618
0.031203344762325287	0.510277806527738	10.545394279304903
0.031203344762325287	0.5199885160715936	10.350793099178018
0.031203344762325287	0.5296992256154491	10.204349135327183
0.031203344762325287	0.5394099351593047	10.593336013750188
0.031203344762325287	0.5491206447031604	10.29953204321791
0.031203344762325287	0.5588313542470159	9.69806698757119
0.031203344762325287	0.5685420637908716	10.307081680591756
0.031203344762325287	0.5782527733347271	9.937224080672364
0.031203344762325287	0.5879634828785827	10.059346929284906
0.031203344762325287	0.5976741924224382	9.745819334331717
0.031203344762325287	0.6073849019662938	9.408253675377553
0.031203344762325287	0.6170956115101495	9.508141251485547
0.031203344762325287	0.626806321054005	9.667893727002047
0.031203344762325287	0.6365170305978607	9.505929430270738
0.031203344762325287	0.6462277401417162	9.703868943501796
0.031203344762325287	0.6559384496855718	9.554975527099725
0.031203344762325287	0.6656491592294274	9.709510811684185
0.031203344762325287	0.6753598687732829	9.583752247822684
0.031203344762325287	0.6850705783171386	9.730567252717751
0.031203344762325287	0.6947812878609941	9.841586321667137
0.031203344762325287	0.7044919974048498	10.248998120545147
0.031203344762325287	0.7142027069487054	10.325336534159458
0.031203344762325287	0.7239134164925609	10.483951571621887
0.031203344762325287	0.7336241260364165	10.76946821904771
0.031203344762325287	0.743334835580272	10.745857554434851
0.031203344762325287	0.7530455451241277	11.345588144099318
0.031203344762325287	0.7627562546679832	12.224836927859736
0.031203344762325287	0.7724669642118388	11.935621753883627
0.031203344762325287	0.7821776737556945	12.143462310993268
0.031203344762325287	0.79188838329955	inf
0.031203344762325287	0.8015990928434056	inf
0.031203344762325287	0.8113098023872611	inf
0.031203344762325287	0.8210205119311168	inf
0.031203344762325287	0.8307312214749724	inf
0.031203344762325287	0.8404419310188279	inf
0.031203344762325287	0.8501526405626836	inf
0.031203344762325287	0.8598633501065391	inf
0.031203344762325287	0.8695740596503947	inf
0.031203344762325287	0.8792847691942502	inf
0.031203344762325287	0.8889954787381059	inf
0.031203344762325287	0.8987061882819615	inf
0.031203344762325287	0.908416897825817	inf
0.031203344762325287	0.9181276073696727	inf
0.031203344762325287	0.9278383169135282	inf
0.031203344762325287	0.9375490264573838	inf
0.031203344762325287	0.9472597360012394	inf
0.031203344762325287	0.956970445545095	inf
0.031203344762325287	0.9666811550889506	inf
0.04011858612298965	0.005320910247247521	inf
0.04011858612298965	0.015031619791103108	inf
0.04011858612298965	0.024742329334958693	inf
0.04011858612298965	0.034453038878814284	inf
0.04011858612298965	0.04416374842266987	inf
0.04011858612298965	0.05387445796652546	inf
0.04011858612298965	0.06358516751038104	inf
0.04011858612298965	0.07329587705423664	inf
0.04011858612298965	0.08300658659809222	inf
0.04011858612298965	0.0927172961419478	inf
0.04011858612298965	0.1024280056858034	inf
0.04011858612298965	0.11213871522965899	inf
0.04011858612298965	0.12184942477351457	inf
0.04011858612298965	0.13156013431737018	inf
0.04011858612298965	0.14127084386122574	inf
0.04011858612298965	0.15098155340508135	inf
0.04011858612298965	0.1606922629489369	inf
0.04011858612298965	0.17040297249279251	inf
0.04011858612298965	0.18011368203664807	inf
0.04011858612298965	0.18982439158050368	inf
0.04011858612298965	0.19953510112435927	inf
0.04011858612298965	0.20924581066821485	inf
0.04011858612298965	0.21895652021207046	inf
0.04011858612298965	0.22866722975592602	inf
0.04011858612298965	0.23837793929978163	inf
0.04011858612298965	0.2480886488436372	inf
0.04011858612298965	0.2577993583874928	inf
0.04011858612298965	0.26751006793134835	inf
0.04011858612298965	0.27722077747520396	inf
0.04011858612298965	0.2869314870190596	inf
0.04011858612298965	0.29664219656291513	inf
0.04011858612298965	0.3063529061067707	inf
0.04011858612298965	0.31606361565062635	inf
0.04011858612298965	0.3257743251944819	inf
0.04011858612298965	0.33548503473833746	inf
0.04011858612298965	0.3451957442821931	inf
0.04011858612298965	0.3549064538260487	inf
0.04011858612298965	0.36461716336990424	inf
0.04011858612298965	0.3743278729137598	inf
0.04011858612298965	0.3840385824576154	12.480916743685398
0.04011858612298965	0.393749292001471	inf
0.04011858612298965	0.4034600015453266	12.497722794200397
0.04011858612298965	0.4131707110891822	11.844038508396777
0.04011858612298965	0.4228814206330378	12.109427141459687
0.04011858612298965	0.43259213017689335	11.64426420610107
0.04011858612298965	0.4423028397207489	11.589895541242791
0.04011858612298965	0.4520135492646045	10.94672278377859
0.04011858612298965	0.46172425880846013	11.444643956481494
0.04011858612298965	0.4714349683523157	10.97403893290874
0.04011858612298965	0.4811456778961713	10.487394710168
0.04011858612298965	0.4908563874400269	10.0473371550399
0.04011858612298965	0.5005670969838825	11.342453575666402
0.04011858612298965	0.510277806527738	10.503240770527997
0.04011858612298965	0.5199885160715936	10.741851931382902
0.04011858612298965	0.5296992256154491	10.808009480343626
0.04011858612298965	0.5394099351593047	10.432769779005975
0.04011858612298965	0.5491206447031604	10.169547255856857
0.04011858612298965	0.5588313542470159	9.931115851277566
0.04011858612298965	0.5685420637908716	9.830284541386577
0.04011858612298965	0.5782527733347271	10.202852252520758
0.04011858612298965	0.5879634828785827	9.97862697720656
0.04011858612298965	0.5976741924224382	9.762195272213013
0.04011858612298965	0.6073849019662938	9.746702659665536
0.04011858612298965	0.6170956115101495	10.068636035692368
0.04011858612298965	0.626806321054005	9.695290034857399
0.04011858612298965	0.6365170305978607	9.621473783067842
0.04011858612298965	0.6462277401417162	9.994026390920125
0.04011858612298965	0.6559384496855718	10.00943002981479
0.04011858612298965	0.6656491592294274	10.221178191204158
0.04011858612298965	0.6753598687732829	10.270227745300845
0.04011858612298965	0.6850705783171386	9.996571754279653
0.04011858612298965	0.6947812878609941	10.673220311290091
0.04011858612298965	0.7044919974048498	10.861742812373453
0.04011858612298965	0.7142027069487054	11.089986179236105
0.04011858612298965	0.7239134164925609	10.988835908327422
0.04011858612298965	0.7336241260364165	11.500495861756614
0.04011858612298965	0.743334835580272	12.184568548390676
0.04011858612298965	0.7530455451241277	11.480135767988124
0.04011858612298965	0.7627562546679832	11.616279781614738
0.04011858612298965	0.7724669642118388	13.143531999870742
0.04011858612298965	0.7821776737556945	13.30347528497231
0.04011858612298965	0.79188838329955	12.590802354127938
0.04011858612298965	0.8015990928434056	inf
0.04011858612298965	0.8113098023872611	inf
0.04011858612298965	0.8210205119311168	13.308982340603725
0.04011858612298965	0.8307312214749724	inf
0.04011858612298965	0.8404419310188279	inf
0.04011858612298965	0.8501526405626836	inf
0.04011858612298965	0.8598633501065391	inf
0.04011858612298965	0.8695740596503947	inf
0.04011858612298965	0.8792847691942502	inf
0.04011858612298965	0.8889954787381059	inf
0.04011858612298965	0.8987061882819615	inf
0.04011858612298965	0.908416897825817	inf
0.04011858612298965	0.9181276073696727	inf
0.04011858612298965	0.9278383169135282	inf
0.04011858612298965	0.9375490264573838	inf
0.04011858612298965	0.9472597360012394	inf
0.04011858612298965	0.956970445545095	inf
0.04011858612298965	0.9666811550889506	inf
0.04903382748365402	0.005320910247247521	inf
0.04903382748365402	0.015031619791103108	inf
0.04903382748365402	0.024742329334958693	inf
0.04903382748365402	0.034453038878814284	inf
0.04903382748365402	0.04416374842266987	inf
0.04903382748365402	0.05387445796652546	inf
0.04903382748365402	0.06358516751038104	inf
0.04903382748365402	0.07329587705423664	inf
0.04903382748365402	0.08300658659809222	inf
0.04903382748365402	0.0927172961419478	inf
0.04903382748365402	0.1024280056858034	inf
0.04903382748365402	0.11213871522965899	inf
0.04903382748365402	0.12184942477351457	inf
0.04903382748365402	0.13156013431737018	inf
0.04903382748365402	0.14127084386122574	inf
0.04903382748365402	0.15098155340508135	inf
0.04903382748365402	0.1606922629489369	inf
0.04903382748365402	0.17040297249279251	inf
0.04903382748365402	0.18011368203664807	inf
0.04903382748365402	0.18982439158050368	inf
0.04903382748365402	0.19953510112435927	inf
0.04903382748365402	0.20924581066821485	inf
0.04903382748365402	0.21895652021207046	inf
0.04903382748365402	0.22866722975592602	inf
0.04903382748365402	0.23837793929978163	inf
0.04903382748365402	0.2480886488436372	inf
0.04903382748365402	0.2577993583874928	inf
0.04903382748365402	0.26751006793134835	inf
0.04903382748365402	0.27722077747520396	inf
0.04903382748365402	0.2869314870190596	inf
0.04903382748365402	0.29664219656291513	inf
0.04903382748365402	0.3063529061067707	inf
0.04903382748365402	0.31606361565062635	inf
0.04903382748365402	0.3257743251944819	inf
0.04903382748365402	0.33548503473833746	inf
0.04903382748365402	0.3451957442821931	inf
0.04903382748365402	0.3549064538260487	inf
0.04903382748365402	0.36461716336990424	inf
0.04903382748365402	0.3743278729137598	inf
0.04903382748365402	0.3840385824576154	inf
0.04903382748365402	0.393749292001471	inf
0.04903382748365402	0.4034600015453266	11.80223922133132
0.04903382748365402	0.4131707110891822	12.532355604399603
0.04903382748365402	0.4228814206330378	12.140753075658498
0.04903382748365402	0.43259213017689335	11.875148229681386
0.04903382748365402	0.4423028397207489	12.129512541774385
0.04903382748365402	0.4520135492646045	10.864497993441713
0.04903382748365402	0.46172425880846013	10.875659489253056
0.04903382748365402	0.4714349683523157	11.282974063422639
0.04903382748365402	0.4811456778961713	11.041532537748255
0.04903382748365402	0.4908563874400269	10.964559015401578
0.04903382748365402	0.5005670969838825	10.36588926542646
0.04903382748365402	0.510277806527738	10.825348123424163
0.04903382748365402	0.5199885160715936	10.329991419047426
0.04903382748365402	0.5296992256154491	10.154007047422658
0.04903382748365402	0.5394099351593047	10.403953380511977
0.04903382748365402	0.5491206447031604	10.536723987949898
0.04903382748365402	0.5588313542470159	9.582573777878109
0.04903382748365402	0.5685420637908716	10.05828730502372
0.04903382748365402	0.5782527733347271	9.788572245739456
0.04903382748365402	0.5879634828785827	9.88131607371619
0.04903382748365402	0.5976741924224382	9.879312633566217
0.04903382748365402	0.6073849019662938	9.922253196453504
0.04903382748365402	0.6170956115101495	9.711437913211956
0.04903382748365402	0.626806321054005	9.856213932919252
0.04903382748365402	0.6365170305978607	10.05954931155317
0.04903382748365402	0.6462277401417162	10.068206069344406
0.04903382748365402	0.6559384496855718	10.114544299844994
0.04903382748365402	0.6656491592294274	10.143271964643517
0.04903382748365402	0.6753598687732829	10.2442413321461
0.04903382748365402	0.6850705783171386	10.58393344203086
0.04903382748365402	0.6947812878609941	10.819795830633964
0.04903382748365402	0.7044919974048498	10.686247478491719
0.04903382748365402	0.7142027069487054	12.023098686913876
0.04903382748365402	0.7239134164925609	11.358259939433664
0.04903382748365402	0.7336241260364165	11.681554088560754
0.04903382748365402	0.743334835580272	13.343528761479988
0.04903382748365402	0.7530455451241277	12.23456711934257
0.04903382748365402	0.7627562546679832	13.268370933622993
0.04903382748365402	0.7724669642118388	12.517442934003927
0.04903382748365402	0.7821776737556945	inf
0.04903382748365402	0.79188838329955	13.184274547404588
0.04903382748365402	0.8015990928434056	inf
0.04903382748365402	0.8113098023872611	inf
0.04903382748365402	0.8210205119311168	inf
0.04903382748365402	0.8307312214749724	inf
0.04903382748365402	0.8404419310188279	inf
0.04903382748365402	0.8501526405626836	inf
0.04903382748365402	0.8598633501065391	inf
0.04903382748365402	0.8695740596503947	inf
0.04903382748365402	0.8792847691942502	inf
0.04903382748365402	0.8889954787381059	inf
0.04903382748365402	0.8987061882819615	inf
0.04903382748365402	0.908416897825817	inf
0.04903382748365402	0.9181276073696727	inf
0.04903382748365402	0.9278383169135282	inf
0.04903382748365402	0.9375490264573838	inf
0.04903382748365402	0.9472597360012394	inf
0.04903382748365402	0.956970445545095	inf
0.04903382748365402	0.9666811550889506	inf
0.057949068844318385	0.005320910247247521	inf
0.057949068844318385	0.015031619791103108	inf
0.057949068844318385	0.024742329334958693	inf
0.057949068844318385	0.034453038878814284	inf
0.057949068844318385	0.04416374842266987	inf
0.057949068844318385	0.05387445796652546	inf
0.057949068844318385	0.06358516751038104	inf
0.057949068844318385	0.07329587705423664	inf
0.057949068844318385	0.08300658659809222	inf
0.057949068844318385	0.0927172961419478	inf
0.057949068844318385	0.1024280056858034	inf
0.057949068844318385	0.11213871522965899	inf
0.057949068844318385	0.12184942477351457	inf
0.057949068844318385	0.13156013431737018	inf
0.057949068844318385	0.14127084386122574	inf
0.057949068844318385	0.15098155340508135	inf
0.057949068844318385	0.1606922629489369	inf
0.057949068844318385	0.17040297249279251	inf
0.057949068844318385	0.18011368203664807	inf
0.057949068844318385	0.18982439158050368	inf
0.057949068844318385	0.19953510112435927	inf
0.057949068844318385	0.20924581066821485	inf
0.057949068844318385	0.21895652021207046	inf
0.057949068844318385	0.22866722975592602	inf
0.057949068844318385	0.23837793929978163	inf
0.057949068844318385	0.2480886488436372	inf
0.057949068844318385	0.2577993583874928	inf
0.057949068844318385	0.26751006793134835	inf
0.057949068844318385	0.27722077747520396	inf
0.057949068844318385	0.2869314870190596	inf
0.057949068844318385	0.29664219656291513	inf
0.057949068844318385	0.3063529061067707	inf
0.057949068844318385	0.31606361565062635	inf
0.057949068844318385	0.3257743251944819	inf
0.057949068844318385	0.33548503473833746	inf
0.057949068844318385	0.3451957442821931	inf
0.057949068844318385	0.3549064538260487	inf
0.057949068844318385	0.36461716336990424	inf
0.057949068844318385	0.3743278729137598	12.542451077930563
0.057949068844318385	0.3840385824576154	12.53902029739989
0.057949068844318385	0.393749292001471	13.273019978621996
0.057949068844318385	0.4034600015453266	13.203865968913588
0.057949068844318385	0.4131707110891822	12.529083274976655
0.057949068844318385	0.4228814206330378	12.555172172671709
0.057949068844318385	0.43259213017689335	10.93331261101986
0.057949068844318385	0.4423028397207489	11.450348928647953
0.057949068844318385	0.4520135492646045	11.661201654880335
0.057949068844318385	0.46172425880846013	11.449172007306144
0.057949068844318385	0.4714349683523157	10.624904747502834
0.057949068844318385	0.4811456778961713	11.46403917171573
0.057949068844318385	0.4908563874400269	10.442353443418122
0.057949068844318385	0.5005670969838825	10.963644744105252
0.057949068844318385	0.510277806527738	10.802069487900752
0.057949068844318385	0.5199885160715936	10.448515342547529
0.057949068844318385	0.5296992256154491	10.538195911312618
0.057949068844318385	0.5394099351593047	10.04543702819425
0.057949068844318385	0.5491206447031604	10.135390532734762
0.057949068844318385	0.5588313542470159	9.988250379905532
0.057949068844318385	0.5685420637908716	10.383635228268279
0.057949068844318385	0.5782527733347271	9.76425860823741
0.057949068844318385	0.5879634828785827	9.686250057720695
0.057949068844318385	0.5976741924224382	9.851081937711221
0.057949068844318385	0.6073849019662938	9.951992698570562
0.057949068844318385	0.6170956115101495	9.74571835546909
0.057949068844318385	0.626806321054005	10.011751487057136
0.057949068844318385	0.6365170305978607	10.017756216302107
0.057949068844318385	0.6462277401417162	10.082789527411945
0.057949068844318385	0.6559384496855718	10.201341780835655
0.057949068844318385	0.6656491592294274	9.89282759585945
0.057949068844318385	0.6753598687732829	10.259789135087786
0.057949068844318385	0.6850705783171386	10.812395345519814
0.057949068844318385	0.6947812878609941	11.697701232035572
0.057949068844318385	0.7044919974048498	12.173259149750553
0.057949068844318385	0.7142027069487054	11.877130677446536
0.057949068844318385	0.7239134164925609	inf
0.057949068844318385	0.7336241260364165	10.755916291889111
0.057949068844318385	0.743334835580272	inf
0.057949068844318385	0.7530455451241277	13.256826128406358
0.057949068844318385	0.7627562546679832	13.277979317525823
0.057949068844318385	0.7724669642118388	13.268370933622993
0.057949068844318385	0.7821776737556945	12.527854475689809
0.057949068844318385	0.79188838329955	inf
0.057949068844318385	0.8015990928434056	13.259304188651589
0.057949068844318385	0.8113098023872611	inf
0.057949068844318385	0.8210205119311168	inf
0.057949068844318385	0.8307312214749724	inf
0.057949068844318385	0.8404419310188279	inf
0.057949068844318385	0.8501526405626836	inf
0.057949068844318385	0.8598633501065391	inf
0.057949068844318385	0.8695740596503947	inf
0.057949068844318385	0.8792847691942502	inf
0.057949068844318385	0.8889954787381059	inf
0.057949068844318385	0.8987061882819615	inf
0.057949068844318385	0.908416897825817	inf
0.057949068844318385	0.9181276073696727	inf
0.057949068844318385	0.9278383169135282	inf
0.057949068844318385	0.9375490264573838	inf
0.057949068844318385	0.9472597360012394	inf
0.057949068844318385	0.956970445545095	inf
0.057949068844318385	0.9666811550889506	inf
0.06686431020498276	0.005320910247247521	inf
0.06686431020498276	0.015031619791103108	inf
0.06686431020498276	0.024742329334958693	inf
0.06686431020498276	0.034453038878814284	inf
0.06686431020498276	0.04416374842266987	inf
0.06686431020498276	0.05387445796652546	inf
0.06686431020498276	0.06358516751038104	inf
0.06686431020498276	0.07329587705423664	inf
0.06686431020498276	0.08300658659809222	inf
0.06686431020498276	0.0927172961419478	inf
0.06686431020498276	0.1024280056858034	inf
0.06686431020498276	0.11213871522965899	inf
0.06686431020498276	0.12184942477351457	inf
0.06686431020498276	0.13156013431737018	inf
0.06686431020498276	0.14127084386122574	inf
0.06686431020498276	0.15098155340508135	inf
0.06686431020498276	0.1606922629489369	inf
0.06686431020498276	0.17040297249279251	inf
0.06686431020498276	0.18011368203664807	inf
0.06686431020498276	0.18982439158050368	inf
0.06686431020498276	0.19953510112435927	inf
0.06686431020498276	0.20924581066821485	inf
0.06686431020498276	0.21895652021207046	inf
0.06686431020498276	0.22866722975592602	inf
0.06686431020498276	0.23837793929978163	inf
0.06686431020498276	0.2480886488436372	inf
0.06686431020498276	0.2577993583874928	inf
0.06686431020498276	0.26751006793134835	inf
0.06686431020498276	0.27722077747520396	inf
0.06686431020498276	0.2869314870190596	inf
0.06686431020498276	0.29664219656291513	inf
0.06686431020498276	0.3063529061067707	inf
0.06686431020498276	0.31606361565062635	inf
0.06686431020498276	0.3257743251944819	inf
0.06686431020498276	0.33548503473833746	inf
0.06686431020498276	0.3451957442821931	inf
0.06686431020498276	0.3549064538260487	13.162216032797847
0.06686431020498276	0.36461716336990424	inf
0.06686431020498276	0.3743278729137598	13.239391387920039
0.06686431020498276	0.3840385824576154	12.128838957409531
0.06686431020498276	0.393749292001471	12.469196215566626
0.06686431020498276	0.4034600015453266	13.202856045201479
0.06686431020498276	0.4131707110891822	13.268370933622993
0.06686431020498276	0.4228814206330378	11.616322264606543
0.06686431020498276	0.43259213017689335	12.161539524469468
0.06686431020498276	0.4423028397207489	11.838389286122592
0.06686431020498276	0.4520135492646045	10.94355967725914
0.06686431020498276	0.46172425880846013	11.192509054252355
0.06686431020498276	0.4714349683523157	10.694562217139419
0.06686431020498276	0.4811456778961713	11.347712371401439
0.06686431020498276	0.4908563874400269	11.107617901479523
0.06686431020498276	0.5005670969838825	10.392819793968627
0.06686431020498276	0.510277806527738	10.69671961156433
0.06686431020498276	0.5199885160715936	10.112717392803644
0.06686431020498276	0.5296992256154491	10.205451406576273
0.06686431020498276	0.5394099351593047	10.321449901746677
0.06686431020498276	0.5491206447031604	9.704953912206147
0.06686431020498276	0.5588313542470159	9.610493686261856
0.06686431020498276	0.5685420637908716	9.86667197628303
0.06686431020498276	0.5782527733347271	9.629449818466723
0.06686431020498276	0.5879634828785827	9.917311037353905
0.06686431020498276	0.5976741924224382	9.528596899497579
0.06686431020498276	0.6073849019662938	9.533304070827313
0.06686431020498276	0.6170956115101495	9.673267503350969
0.06686431020498276	0.626806321054005	9.651768541847085
0.06686431020498276	0.6365170305978607	10.108959187433147
0.06686431020498276	0.6462277401417162	9.929266281069568
0.06686431020498276	0.6559384496855718	10.585338063257254
0.06686431020498276	0.6656491592294274	10.23271260486061
0.06686431020498276	0.6753598687732829	10.687696113335459
0.06686431020498276	0.6850705783171386	10.9896289409609
0.06686431020498276	0.6947812878609941	10.523816563811584
0.06686431020498276	0.7044919974048498	10.719712207447719
0.06686431020498276	0.7142027069487054	10.965584757962915
0.06686431020498276	0.7239134164925609	11.330838647060974
0.06686431020498276	0.7336241260364165	11.341655493954855
0.06686431020498276	0.743334835580272	12.569039517635362
0.06686431020498276	0.7530455451241277	12.485994944564663
0.06686431020498276	0.7627562546679832	13.218384466285945
0.06686431020498276	0.7724669642118388	13.169787896178136
0.06686431020498276	0.7821776737556945	13.277979317525823
0.06686431020498276	0.79188838329955	inf
0.06686431020498276	0.8015990928434056	inf
0.06686431020498276	0.8113098023872611	inf
0.06686431020498276	0.8210205119311168	inf
0.06686431020498276	0.8307312214749724	inf
0.06686431020498276	0.8404419310188279	inf
0.06686431020498276	0.8501526405626836	inf
0.06686431020498276	0.8598633501065391	inf
0.06686431020498276	0.8695740596503947	inf
0.06686431020498276	0.8792847691942502	inf
0.06686431020498276	0.8889954787381059	inf
0.06686431020498276	0.8987061882819615	inf
0.06686431020498276	0.908416897825817	inf
0.06686431020498276	0.9181276073696727	inf
0.06686431020498276	0.9278383169135282	inf
0.06686431020498276	0.9375490264573838	inf
0.06686431020498276	0.9472597360012394	inf
0.06686431020498276	0.956970445545095	inf
0.06686431020498276	0.9666811550889506	inf
0.07577955156564711	0.005320910247247521	inf
0.07577955156564711	0.015031619791103108	inf
0.07577955156564711	0.024742329334958693	inf
0.07577955156564711	0.034453038878814284	inf
0.07577955156564711	0.04416374842266987	inf
0.07577955156564711	0.05387445796652546	inf
0.07577955156564711	0.06358516751038104	inf
0.07577955156564711	0.07329587705423664	inf
0.07577955156564711	0.08300658659809222	inf
0.07577955156564711	0.0927172961419478	inf
0.07577955156564711	0.1024280056858034	inf
0.07577955156564711	0.11213871522965899	inf
0.07577955156564711	0.12184942477351457	inf
0.07577955156564711	0.13156013431737018	inf
0.07577955156564711	0.14127084386122574	inf
0.07577955156564711	0.15098155340508135	inf
0.07577955156564711	0.1606922629489369	inf
0.07577955156564711	0.17040297249279251	inf
0.07577955156564711	0.18011368203664807	inf
0.07577955156564711	0.18982439158050368	inf
0.07577955156564711	0.19953510112435927	inf
0.07577955156564711	0.20924581066821485	inf
0.07577955156564711	0.21895652021207046	inf
0.07577955156564711	0.22866722975592602	inf
0.07577955156564711	0.23837793929978163	inf
0.07577955156564711	0.2480886488436372	inf
0.07577955156564711	0.2577993583874928	inf
0.07577955156564711	0.26751006793134835	inf
0.07577955156564711	0.27722077747520396	inf
0.07577955156564711	0.2869314870190596	inf
0.07577955156564711	0.29664219656291513	inf
0.07577955156564711	0.3063529061067707	inf
0.07577955156564711	0.31606361565062635	inf
0.07577955156564711	0.3257743251944819	inf
0.07577955156564711	0.33548503473833746	inf
0.07577955156564711	0.3451957442821931	13.140902148913616
0.07577955156564711	0.3549064538260487	inf
0.07577955156564711	0.36461716336990424	13.165949945337617
0.07577955156564711	0.3743278729137598	inf
0.07577955156564711	0.3840385824576154	13.177318572313071
0.07577955156564711	0.393749292001471	11.813676540646533
0.07577955156564711	0.4034600015453266	12.122124569406068
0.07577955156564711	0.4131707110891822	inf
0.07577955156564711	0.4228814206330378	12.56778266014724
0.07577955156564711	0.43259213017689335	11.414199427651058
0.07577955156564711	0.4423028397207489	10.751380350728542
0.07577955156564711	0.4520135492646045	11.27520293549256
0.07577955156564711	0.46172425880846013	10.945615289009961
0.07577955156564711	0.4714349683523157	11.330252374932073
0.07577955156564711	0.4811456778961713	10.769128466528189
0.07577955156564711	0.4908563874400269	10.523542464533888
0.07577955156564711	0.5005670969838825	10.392525928328036
0.07577955156564711	0.510277806527738	10.2932336524082
0.07577955156564711	0.5199885160715936	9.786966459602736
0.07577955156564711	0.5296992256154491	9.947391339229977
0.07577955156564711	0.5394099351593047	10.363315739146621
0.07577955156564711	0.5491206447031604	10.072713950279736
0.07577955156564711	0.5588313542470159	9.755907361395112
0.07577955156564711	0.5685420637908716	9.451567799850856
0.07577955156564711	0.5782527733347271	9.611558863089028
0.07577955156564711	0.5879634828785827	9.502638190157418
0.07577955156564711	0.5976741924224382	9.467042172395667
0.07577955156564711	0.6073849019662938	9.500218276826736
0.07577955156564711	0.6170956115101495	9.433340815410109
0.07577955156564711	0.626806321054005	9.440849805811874
0.07577955156564711	0.6365170305978607	10.01863349932516
0.07577955156564711	0.6462277401417162	9.841535531759847
0.07577955156564711	0.6559384496855718	10.268058643993264
0.07577955156564711	0.6656491592294274	10.68111689295763
0.07577955156564711	0.6753598687732829	10.499425121454136
0.07577955156564711	0.6850705783171386	10.51746721958036
0.07577955156564711	0.6947812878609941	11.065416100286775
0.07577955156564711	0.7044919974048498	11.371960163914565
0.07577955156564711	0.7142027069487054	11.186652368696532
0.07577955156564711	0.7239134164925609	11.653089113494993
0.07577955156564711	0.7336241260364165	11.292183958665447
0.07577955156564711	0.743334835580272	11.889990351156777
0.07577955156564711	0.7530455451241277	13.202856045201479
0.07577955156564711	0.7627562546679832	12.52368569440691
0.07577955156564711	0.7724669642118388	inf
0.07577955156564711	0.7821776737556945	inf
0.07577955156564711	0.79188838329955	inf
0.07577955156564711	0.8015990928434056	inf
0.07577955156564711	0.8113098023872611	inf
0.07577955156564711	0.8210205119311168	inf
0.07577955156564711	0.8307312214749724	inf
0.07577955156564711	0.8404419310188279	inf
0.07577955156564711	0.8501526405626836	inf
0.07577955156564711	0.8598633501065391	inf
0.07577955156564711	0.8695740596503947	inf
0.07577955156564711	0.8792847691942502	inf
0.07577955156564711	0.8889954787381059	inf
0.07577955156564711	0.8987061882819615	inf
0.07577955156564711	0.908416897825817	inf
0.07577955156564711	0.9181276073696727	inf
0.07577955156564711	0.9278383169135282	inf
0.07577955156564711	0.9375490264573838	inf
0.07577955156564711	0.9472597360012394	inf
0.07577955156564711	0.956970445545095	inf
0.07577955156564711	0.9666811550889506	inf
0.08469479292631149	0.005320910247247521	inf
0.08469479292631149	0.015031619791103108	inf
0.08469479292631149	0.024742329334958693	inf
0.08469479292631149	0.034453038878814284	inf
0.08469479292631149	0.04416374842266987	inf
0.08469479292631149	0.05387445796652546	inf
0.08469479292631149	0.06358516751038104	inf
0.08469479292631149	0.07329587705423664	inf
0.08469479292631149	0.08300658659809222	inf
0.08469479292631149	0.0927172961419478	inf
0.08469479292631149	0.1024280056858034	inf
0.08469479292631149	0.11213871522965899	inf
0.08469479292631149	0.12184942477351457	inf
0.08469479292631149	0.13156013431737018	inf
0.08469479292631149	0.14127084386122574	inf
0.08469479292631149	0.15098155340508135	inf
0.08469479292631149	0.1606922629489369	inf
0.08469479292631149	0.17040297249279251	inf
0.08469479292631149	0.18011368203664807	inf
0.08469479292631149	0.18982439158050368	inf
0.08469479292631149	0.19953510112435927	inf
0.08469479292631149	0.20924581066821485	inf
0.08469479292631149	0.21895652021207046	inf
0.08469479292631149	0.22866722975592602	inf
0.08469479292631149	0.23837793929978163	inf
0.08469479292631149	0.2480886488436372	inf
0.08469479292631149	0.2577993583874928	inf
0.08469479292631149	0.26751006793134835	inf
0.08469479292631149	0.27722077747520396	inf
0.08469479292631149	0.2869314870190596	inf
0.08469479292631149	0.29664219656291513	inf
0.08469479292631149	0.3063529061067707	inf
0.08469479292631149	0.31606361565062635	inf
0.08469479292631149	0.3257743251944819	inf
0.08469479292631149	0.33548503473833746	inf
0.08469479292631149	0.3451957442821931	inf
0.08469479292631149	0.3549064538260487	inf
0.08469479292631149	0.36461716336990424	inf
0.08469479292631149	0.3743278729137598	13.208147820407037
0.08469479292631149	0.3840385824576154	12.130042864734724
0.08469479292631149	0.393749292001471	12.54003726735948
0.08469479292631149	0.4034600015453266	11.436258088164585
0.08469479292631149	0.4131707110891822	11.438008529273093
0.08469479292631149	0.4228814206330378	12.115490168946705
0.08469479292631149	0.43259213017689335	11.020737818719105
0.08469479292631149	0.4423028397207489	11.05329312922577
0.08469479292631149	0.4520135492646045	10.94981991556641
0.08469479292631149	0.46172425880846013	10.61265556448381
0.08469479292631149	0.4714349683523157	10.648794972878578
0.08469479292631149	0.4811456778961713	10.152769276554974
0.08469479292631149	0.4908563874400269	10.432734859620249
0.08469479292631149	0.5005670969838825	10.641652161298449
0.08469479292631149	0.510277806527738	10.281745978910822
0.08469479292631149	0.5199885160715936	9.916201941936441
0.08469479292631149	0.5296992256154491	9.625008485235321
0.08469479292631149	0.5394099351593047	9.767022708964953
0.08469479292631149	0.5491206447031604	9.736024162379376
0.08469479292631149	0.5588313542470159	9.400039933059421
0.08469479292631149	0.5685420637908716	9.828965404748207
0.08469479292631149	0.5782527733347271	9.576729083965054
0.08469479292631149	0.5879634828785827	9.355390912117763
0.08469479292631149	0.5976741924224382	9.953252667368668
0.08469479292631149	0.6073849019662938	9.919643289220671
0.08469479292631149	0.6170956115101495	10.039169258212603
0.08469479292631149	0.626806321054005	10.590859400357308
0.08469479292631149	0.6365170305978607	10.304155048740279
0.08469479292631149	0.6462277401417162	10.598664715012019
0.08469479292631149	0.6559384496855718	10.332242240031919
0.08469479292631149	0.6656491592294274	10.183950831716295
0.08469479292631149	0.6753598687732829	10.726512067966686
0.08469479292631149	0.6850705783171386	10.567492488506854
0.08469479292631149	0.6947812878609941	10.489165431493946
0.08469479292631149	0.7044919974048498	11.330009007988384
0.08469479292631149	0.7142027069487054	11.466727721020218
0.08469479292631149	0.7239134164925609	11.634879564047303
0.08469479292631149	0.7336241260364165	12.086607061199656
0.08469479292631149	0.743334835580272	12.514003565218522
0.08469479292631149	0.7530455451241277	13.265009105335668
0.08469479292631149	0.7627562546679832	13.252085345022625
0.08469479292631149	0.7724669642118388	inf
0.08469479292631149	0.7821776737556945	inf
0.08469479292631149	0.79188838329955	inf
0.08469479292631149	0.8015990928434056	inf
0.08469479292631149	0.8113098023872611	inf
0.08469479292631149	0.8210205119311168	inf
0.08469479292631149	0.8307312214749724	inf
0.08469479292631149	0.8404419310188279	inf
0.08469479292631149	0.8501526405626836	inf
0.08469479292631149	0.8598633501065391	inf
0.08469479292631149	0.8695740596503947	inf
0.08469479292631149	0.8792847691942502	inf
0.08469479292631149	0.8889954787381059	inf
0.08469479292631149	0.8987061882819615	inf
0.08469479292631149	0.908416897825817	inf
0.08469479292631149	0.9181276073696727	inf
0.08469479292631149	0.9278383169135282	inf
0.08469479292631149	0.9375490264573838	inf
0.08469479292631149	0.9472597360012394	inf
0.08469479292631149	0.956970445545095	inf
0.08469479292631149	0.9666811550889506	inf
0.09361003428697585	0.005320910247247521	inf
0.09361003428697585	0.015031619791103108	inf
0.09361003428697585	0.024742329334958693	inf
0.09361003428697585	0.034453038878814284	inf
0.09361003428697585	0.04416374842266987	inf
0.09361003428697585	0.05387445796652546	inf
0.09361003428697585	0.06358516751038104	inf
0.09361003428697585	0.07329587705423664	inf
0.09361003428697585	0.08300658659809222	inf
0.09361003428697585	0.0927172961419478	inf
0.09361003428697585	0.1024280056858034	inf
0.09361003428697585	0.11213871522965899	inf
0.09361003428697585	0.12184942477351457	inf
0.09361003428697585	0.13156013431737018	inf
0.09361003428697585	0.14127084386122574	inf
0.09361003428697585	0.15098155340508135	inf
0.09361003428697585	0.1606922629489369	inf
0.09361003428697585	0.17040297249279251	inf
0.09361003428697585	0.18011368203664807	inf
0.09361003428697585	0.18982439158050368	inf
0.09361003428697585	0.19953510112435927	inf
0.09361003428697585	0.20924581066821485	inf
0.09361003428697585	0.21895652021207046	inf
0.09361003428697585	0.22866722975592602	inf
0.09361003428697585	0.23837793929978163	inf
0.09361003428697585	0.2480886488436372	inf
0.09361003428697585	0.2577993583874928	inf
0.09361003428697585	0.26751006793134835	inf
0.09361003428697585	0.27722077747520396	inf
0.09361003428697585	0.2869314870190596	inf
0.09361003428697585	0.29664219656291513	inf
0.09361003428697585	0.3063529061067707	inf
0.09361003428697585	0.31606361565062635	inf
0.09361003428697585	0.3257743251944819	13.16395650502247
0.09361003428697585	0.33548503473833746	inf
0.09361003428697585	0.3451957442821931	inf
0.09361003428697585	0.3549064538260487	12.649367263411342
0.09361003428697585	0.36461716336990424	13.252085345022625
0.09361003428697585	0.3743278729137598	11.82117265868825
0.09361003428697585	0.3840385824576154	12.486671625307531
0.09361003428697585	0.393749292001471	11.4192164458506
0.09361003428697585	0.4034600015453266	11.860545706204743
0.09361003428697585	0.4131707110891822	11.608587342498437
0.09361003428697585	0.4228814206330378	11.812703001389067
0.09361003428697585	0.43259213017689335	11.877978901300525
0.09361003428697585	0.4423028397207489	10.77436509329762
0.09361003428697585	0.4520135492646045	10.75225093390748
0.09361003428697585	0.46172425880846013	10.846250736576946
0.09361003428697585	0.4714349683523157	10.54459662504648
0.09361003428697585	0.4811456778961713	10.362208781710912
0.09361003428697585	0.4908563874400269	10.38600208114535
0.09361003428697585	0.5005670969838825	9.892513835128202
0.09361003428697585	0.510277806527738	9.965447137075031
0.09361003428697585	0.5199885160715936	9.873218321856996
0.09361003428697585	0.5296992256154491	9.720970606743654
0.09361003428697585	0.5394099351593047	9.52840389650572
0.09361003428697585	0.5491206447031604	9.655182942012472
0.09361003428697585	0.5588313542470159	9.455082838301449
0.09361003428697585	0.5685420637908716	9.626441735077213
0.09361003428697585	0.5782527733347271	9.858384622553821
0.09361003428697585	0.5879634828785827	9.806767836060889
0.09361003428697585	0.5976741924224382	10.3894878730137
0.09361003428697585	0.6073849019662938	9.772330903670202
0.09361003428697585	0.6170956115101495	10.200301032387353
0.09361003428697585	0.626806321054005	10.233132867225226
0.09361003428697585	0.6365170305978607	10.035724130382464
0.09361003428697585	0.6462277401417162	9.857424105780899
0.09361003428697585	0.6559384496855718	10.638466278374057
0.09361003428697585	0.6656491592294274	10.6279875604368
0.09361003428697585	0.6753598687732829	10.336639482390103
0.09361003428697585	0.6850705783171386	10.945186580257381
0.09361003428697585	0.6947812878609941	10.700400747179112
0.09361003428697585	0.7044919974048498	10.96287784413634
0.09361003428697585	0.7142027069487054	11.498168609988948
0.09361003428697585	0.7239134164925609	12.571519853894234
0.09361003428697585	0.7336241260364165	12.596464710784188
0.09361003428697585	0.743334835580272	13.166990427099805
0.09361003428697585	0.7530455451241277	12.592621897210982
0.09361003428697585	0.7627562546679832	13.181155762501328
0.09361003428697585	0.7724669642118388	inf
0.09361003428697585	0.7821776737556945	inf
0.09361003428697585	0.79188838329955	inf
0.09361003428697585	0.8015990928434056	inf
0.09361003428697585	0.8113098023872611	inf
0.09361003428697585	0.8210205119311168	inf
0.09361003428697585	0.8307312214749724	inf
0.09361003428697585	0.8404419310188279	inf
0.09361003428697585	0.8501526405626836	inf
0.09361003428697585	0.8598633501065391	inf
0.09361003428697585	0.8695740596503947	inf
0.09361003428697585	0.8792847691942502	inf
0.09361003428697585	0.8889954787381059	inf
0.09361003428697585	0.8987061882819615	inf
0.09361003428697585	0.908416897825817	inf
0.09361003428697585	0.9181276073696727	inf
0.09361003428697585	0.9278383169135282	inf
0.09361003428697585	0.9375490264573838	inf
0.09361003428697585	0.9472597360012394	inf
0.09361003428697585	0.956970445545095	inf
0.09361003428697585	0.9666811550889506	inf
0.10252527564764022	0.005320910247247521	inf
0.10252527564764022	0.015031619791103108	inf
0.10252527564764022	0.024742329334958693	inf
0.10252527564764022	0.034453038878814284	inf
0.10252527564764022	0.04416374842266987	inf
0.10252527564764022	0.05387445796652546	inf
0.10252527564764022	0.06358516751038104	inf
0.10252527564764022	0.07329587705423664	inf
0.10252527564764022	0.08300658659809222	inf
0.10252527564764022	0.0927172961419478	inf
0.10252527564764022	0.1024280056858034	inf
0.10252527564764022	0.11213871522965899	inf
0.10252527564764022	0.12184942477351457	inf
0.10252527564764022	0.13156013431737018	inf
0.10252527564764022	0.14127084386122574	inf
0.10252527564764022	0.15098155340508135	inf
0.10252527564764022	0.1606922629489369	inf
0.10252527564764022	0.17040297249279251	inf
0.10252527564764022	0.18011368203664807	inf
0.10252527564764022	0.18982439158050368	inf
0.10252527564764022	0.19953510112435927	inf
0.10252527564764022	0.20924581066821485	inf
0.10252527564764022	0.21895652021207046	inf
0.10252527564764022	0.22866722975592602	inf
0.10252527564764022	0.23837793929978163	inf
0.10252527564764022	0.2480886488436372	inf
0.10252527564764022	0.2577993583874928	inf
0.10252527564764022	0.26751006793134835	inf
0.10252527564764022	0.27722077747520396	inf
0.10252527564764022	0.2869314870190596	inf
0.10252527564764022	0.29664219656291513	inf
0.10252527564764022	0.3063529061067707	inf
0.10252527564764022	0.31606361565062635	inf
0.10252527564764022	0.3257743251944819	inf
0.10252527564764022	0.33548503473833746	13.185358044152471
0.10252527564764022	0.3451957442821931	inf
0.10252527564764022	0.3549064538260487	13.195336965957692
0.10252527564764022	0.36461716336990424	inf
0.10252527564764022	0.3743278729137598	13.204224546352746
0.10252527564764022	0.3840385824576154	11.8386935462807
0.10252527564764022	0.393749292001471	11.872559438498916
0.10252527564764022	0.4034600015453266	11.301065020768768
0.10252527564764022	0.4131707110891822	11.408015696231548
0.10252527564764022	0.4228814206330378	11.64185458497054
0.10252527564764022	0.43259213017689335	10.65948965770101
0.10252527564764022	0.4423028397207489	10.659081828225757
0.10252527564764022	0.4520135492646045	10.622320075391265
0.10252527564764022	0.46172425880846013	10.408442844398268
0.10252527564764022	0.4714349683523157	10.14070950381415
0.10252527564764022	0.4811456778961713	10.71423948906148
0.10252527564764022	0.4908563874400269	10.38045113829976
0.10252527564764022	0.5005670969838825	9.64085571036111
0.10252527564764022	0.510277806527738	9.942023228096332
0.10252527564764022	0.5199885160715936	9.44883475924126
0.10252527564764022	0.5296992256154491	9.618317149888838
0.10252527564764022	0.5394099351593047	9.814246408909648
0.10252527564764022	0.5491206447031604	9.582972541131268
0.10252527564764022	0.5588313542470159	9.441264853501298
0.10252527564764022	0.5685420637908716	9.617029288649007
0.10252527564764022	0.5782527733347271	10.052616686774783
0.10252527564764022	0.5879634828785827	9.762603080205468
0.10252527564764022	0.5976741924224382	9.941710257329248
0.10252527564764022	0.6073849019662938	10.194157261439736
0.10252527564764022	0.6170956115101495	9.727435956438423
0.10252527564764022	0.626806321054005	9.998622912625361
0.10252527564764022	0.6365170305978607	10.098270155316595
0.10252527564764022	0.6462277401417162	10.161235885206242
0.10252527564764022	0.6559384496855718	10.531353342112217
0.10252527564764022	0.6656491592294274	10.271052829038686
0.10252527564764022	0.6753598687732829	10.389632489460428
0.10252527564764022	0.6850705783171386	10.495505215471129
0.10252527564764022	0.6947812878609941	11.18396046052825
0.10252527564764022	0.7044919974048498	11.467021524685514
0.10252527564764022	0.7142027069487054	12.168121026330862
0.10252527564764022	0.7239134164925609	12.515046457139093
0.10252527564764022	0.7336241260364165	12.127785943941614
0.10252527564764022	0.743334835580272	inf
0.10252527564764022	0.7530455451241277	12.545121341451987
0.10252527564764022	0.7627562546679832	13.162216032797847
0.10252527564764022	0.7724669642118388	inf
0.10252527564764022	0.7821776737556945	inf
0.10252527564764022	0.79188838329955	inf
0.10252527564764022	0.8015990928434056	inf
0.10252527564764022	0.8113098023872611	inf
0.10252527564764022	0.8210205119311168	inf
0.10252527564764022	0.8307312214749724	inf
0.10252527564764022	0.8404419310188279	inf
0.10252527564764022	0.8501526405626836	inf
0.10252527564764022	0.8598633501065391	inf
0.10252527564764022	0.8695740596503947	inf
0.10252527564764022	0.8792847691942502	inf
0.10252527564764022	0.8889954787381059	inf
0.10252527564764022	0.8987061882819615	inf
0.10252527564764022	0.908416897825817	inf
0.10252527564764022	0.9181276073696727	inf
0.10252527564764022	0.9278383169135282	inf
0.10252527564764022	0.9375490264573838	inf
0.10252527564764022	0.9472597360012394	inf
0.10252527564764022	0.956970445545095	inf
0.10252527564764022	0.9666811550889506	inf
0.1114405170083046	0.005320910247247521	inf
0.1114405170083046	0.015031619791103108	inf
0.1114405170083046	0.024742329334958693	inf
0.1114405170083046	0.034453038878814284	inf
0.1114405170083046	0.04416374842266987	inf
0.1114405170083046	0.05387445796652546	inf
0.1114405170083046	0.06358516751038104	inf
0.1114405170083046	0.07329587705423664	inf
0.1114405170083046	0.08300658659809222	inf
0.1114405170083046	0.0927172961419478	inf
0.1114405170083046	0.1024280056858034	inf
0.1114405170083046	0.11213871522965899	inf
0.1114405170083046	0.12184942477351457	inf
0.1114405170083046	0.13156013431737018	inf
0.1114405170083046	0.14127084386122574	inf
0.1114405170083046	0.15098155340508135	inf
0.1114405170083046	0.1606922629489369	inf
0.1114405170083046	0.17040297249279251	inf
0.1114405170083046	0.18011368203664807	inf
0.1114405170083046	0.18982439158050368	inf
0.1114405170083046	0.19953510112435927	inf
0.1114405170083046	0.20924581066821485	inf
0.1114405170083046	0.21895652021207046	inf
0.1114405170083046	0.22866722975592602	inf
0.1114405170083046	0.23837793929978163	inf
0.1114405170083046	0.2480886488436372	inf
0.1114405170083046	0.2577993583874928	inf
0.1114405170083046	0.26751006793134835	inf
0.1114405170083046	0.27722077747520396	inf
0.1114405170083046	0.2869314870190596	inf
0.1114405170083046	0.29664219656291513	inf
0.1114405170083046	0.3063529061067707	inf
0.1114405170083046	0.31606361565062635	inf
0.1114405170083046	0.3257743251944819	inf
0.1114405170083046	0.33548503473833746	inf
0.1114405170083046	0.3451957442821931	inf
0.1114405170083046	0.3549064538260487	13.228402383448945
0.1114405170083046	0.36461716336990424	13.177318572313071
0.1114405170083046	0.3743278729137598	11.627779614557285
0.1114405170083046	0.3840385824576154	11.578508489388337
0.1114405170083046	0.393749292001471	11.590622008180139
0.1114405170083046	0.4034600015453266	11.80866628861969
0.1114405170083046	0.4131707110891822	11.00182736426136
0.1114405170083046	0.4228814206330378	11.264723709274515
0.1114405170083046	0.43259213017689335	10.462631667047852
0.1114405170083046	0.4423028397207489	10.472574168137271
0.1114405170083046	0.4520135492646045	10.515422750254757
0.1114405170083046	0.46172425880846013	10.164623412668146
0.1114405170083046	0.4714349683523157	10.031912156866307
0.1114405170083046	0.4811456778961713	10.047891380036734
0.1114405170083046	0.4908563874400269	9.966801930874933
0.1114405170083046	0.5005670969838825	9.817945184952906
0.1114405170083046	0.510277806527738	9.46509258708993
0.1114405170083046	0.5199885160715936	9.414857033292657
0.1114405170083046	0.5296992256154491	9.783960887025227
0.1114405170083046	0.5394099351593047	9.582679510351559
0.1114405170083046	0.5491206447031604	9.696792919616405
0.1114405170083046	0.5588313542470159	9.724340842982805
0.1114405170083046	0.5685420637908716	9.900995544143848
0.1114405170083046	0.5782527733347271	9.612963565050782
0.1114405170083046	0.5879634828785827	9.733027711157618
0.1114405170083046	0.5976741924224382	9.722630224736323
0.1114405170083046	0.6073849019662938	9.914596765695944
0.1114405170083046	0.6170956115101495	9.710832171109605
0.1114405170083046	0.626806321054005	10.228263456537068
0.1114405170083046	0.6365170305978607	10.098311640866877
0.1114405170083046	0.6462277401417162	10.236717549755957
0.1114405170083046	0.6559384496855718	10.014101282043542
0.1114405170083046	0.6656491592294274	10.616633199553453
0.1114405170083046	0.6753598687732829	10.56112603569447
0.1114405170083046	0.6850705783171386	10.165108286927193
0.1114405170083046	0.6947812878609941	10.799848466079133
0.1114405170083046	0.7044919974048498	11.139418506704228
0.1114405170083046	0.7142027069487054	12.56272459217654
0.1114405170083046	0.7239134164925609	inf
0.1114405170083046	0.7336241260364165	12.535212846031445
0.1114405170083046	0.743334835580272	13.246878059416051
0.1114405170083046	0.7530455451241277	13.267077663867417
0.1114405170083046	0.7627562546679832	inf
0.1114405170083046	0.7724669642118388	inf
0.1114405170083046	0.7821776737556945	inf
0.1114405170083046	0.79188838329955	inf
0.1114405170083046	0.8015990928434056	inf
0.1114405170083046	0.8113098023872611	inf
0.1114405170083046	0.8210205119311168	inf
0.1114405170083046	0.8307312214749724	inf
0.1114405170083046	0.8404419310188279	inf
0.1114405170083046	0.8501526405626836	inf
0.1114405170083046	0.8598633501065391	inf
0.1114405170083046	0.8695740596503947	inf
0.1114405170083046	0.8792847691942502	inf
0.1114405170083046	0.8889954787381059	inf
0.1114405170083046	0.8987061882819615	inf
0.1114405170083046	0.908416897825817	inf
0.1114405170083046	0.9181276073696727	inf
0.1114405170083046	0.9278383169135282	inf
0.1114405170083046	0.9375490264573838	inf
0.1114405170083046	0.9472597360012394	inf
0.1114405170083046	0.956970445545095	inf
0.1114405170083046	0.9666811550889506	inf
0.12035575836896896	0.005320910247247521	inf
0.12035575836896896	0.015031619791103108	inf
0.12035575836896896	0.024742329334958693	inf
0.12035575836896896	0.034453038878814284	inf
0.12035575836896896	0.04416374842266987	inf
0.12035575836896896	0.05387445796652546	inf
0.12035575836896896	0.06358516751038104	inf
0.12035575836896896	0.07329587705423664	inf
0.12035575836896896	0.08300658659809222	inf
0.12035575836896896	0.0927172961419478	inf
0.12035575836896896	0.1024280056858034	inf
0.12035575836896896	0.11213871522965899	inf
0.12035575836896896	0.12184942477351457	inf
0.12035575836896896	0.13156013431737018	inf
0.12035575836896896	0.14127084386122574	inf
0.12035575836896896	0.15098155340508135	inf
0.12035575836896896	0.1606922629489369	inf
0.12035575836896896	0.17040297249279251	inf
0.12035575836896896	0.18011368203664807	inf
0.12035575836896896	0.18982439158050368	inf
0.12035575836896896	0.19953510112435927	inf
0.12035575836896896	0.20924581066821485	inf
0.12035575836896896	0.21895652021207046	inf
0.12035575836896896	0.22866722975592602	inf
0.12035575836896896	0.23837793929978163	inf
0.12035575836896896	0.2480886488436372	inf
0.12035575836896896	0.2577993583874928	inf
0.12035575836896896	0.26751006793134835	inf
0.12035575836896896	0.27722077747520396	inf
0.12035575836896896	0.2869314870190596	inf
0.12035575836896896	0.29664219656291513	inf
0.12035575836896896	0.3063529061067707	inf
0.12035575836896896	0.31606361565062635	13.19123945176255
0.12035575836896896	0.3257743251944819	13.157597021388558
0.12035575836896896	0.33548503473833746	12.483862146142243
0.12035575836896896	0.3451957442821931	13.185358044152471
0.12035575836896896	0.3549064538260487	12.509944670378168
0.12035575836896896	0.36461716336990424	11.797832475778923
0.12035575836896896	0.3743278729137598	11.266966102487869
0.12035575836896896	0.3840385824576154	11.61112904184969
0.12035575836896896	0.393749292001471	12.549781464955998
0.12035575836896896	0.4034600015453266	10.595963603933882
0.12035575836896896	0.4131707110891822	10.662736385898892
0.12035575836896896	0.4228814206330378	10.404486232651122
0.12035575836896896	0.43259213017689335	10.459492911949857
0.12035575836896896	0.4423028397207489	10.264666530128077
0.12035575836896896	0.4520135492646045	10.300406294671642
0.12035575836896896	0.46172425880846013	10.013473550281352
0.12035575836896896	0.4714349683523157	10.04216294764855
0.12035575836896896	0.4811456778961713	10.29713187795556
0.12035575836896896	0.4908563874400269	9.936775281999166
0.12035575836896896	0.5005670969838825	9.771111149988569
0.12035575836896896	0.510277806527738	9.831188862630224
0.12035575836896896	0.5199885160715936	9.692939772537919
0.12035575836896896	0.5296992256154491	9.463710382855576
0.12035575836896896	0.5394099351593047	9.845348918477034
0.12035575836896896	0.5491206447031604	9.609538697532594
0.12035575836896896	0.5588313542470159	10.069821871561874
0.12035575836896896	0.5685420637908716	9.901608367946515
0.12035575836896896	0.5782527733347271	9.657581842158319
0.12035575836896896	0.5879634828785827	9.497067604955836
0.12035575836896896	0.5976741924224382	9.677324652997042
0.12035575836896896	0.6073849019662938	9.78740311119512
0.12035575836896896	0.6170956115101495	10.048140143550839
0.12035575836896896	0.626806321054005	9.839745617867544
0.12035575836896896	0.6365170305978607	10.568949020967679
0.12035575836896896	0.6462277401417162	9.778570385957012
0.12035575836896896	0.6559384496855718	9.894376100770607
0.12035575836896896	0.6656491592294274	9.828058291204979
0.12035575836896896	0.6753598687732829	10.636000261973063
0.12035575836896896	0.6850705783171386	10.535584378133604
0.12035575836896896	0.6947812878609941	11.470350320848414
0.12035575836896896	0.7044919974048498	11.626076292234936
0.12035575836896896	0.7142027069487054	11.796802662566272
0.12035575836896896	0.7239134164925609	12.149794426668663
0.12035575836896896	0.7336241260364165	inf
0.12035575836896896	0.743334835580272	12.539784331394
0.12035575836896896	0.7530455451241277	inf
0.12035575836896896	0.7627562546679832	inf
0.12035575836896896	0.7724669642118388	inf
0.12035575836896896	0.7821776737556945	inf
0.12035575836896896	0.79188838329955	inf
0.12035575836896896	0.8015990928434056	inf
0.12035575836896896	0.8113098023872611	inf
0.12035575836896896	0.8210205119311168	inf
0.12035575836896896	0.8307312214749724	inf
0.12035575836896896	0.8404419310188279	inf
0.12035575836896896	0.8501526405626836	inf
0.12035575836896896	0.8598633501065391	inf
0.12035575836896896	0.8695740596503947	inf
0.12035575836896896	0.8792847691942502	inf
0.12035575836896896	0.8889954787381059	inf
0.12035575836896896	0.8987061882819615	inf
0.12035575836896896	0.908416897825817	inf
0.12035575836896896	0.9181276073696727	inf
0.12035575836896896	0.9278383169135282	inf
0.12035575836896896	0.9375490264573838	inf
0.12035575836896896	0.9472597360012394	inf
0.12035575836896896	0.956970445545095	inf
0.12035575836896896	0.9666811550889506	inf
0.12927099972963332	0.005320910247247521	inf
0.12927099972963332	0.015031619791103108	inf
0.12927099972963332	0.024742329334958693	inf
0.12927099972963332	0.034453038878814284	inf
0.12927099972963332	0.04416374842266987	inf
0.12927099972963332	0.05387445796652546	inf
0.12927099972963332	0.06358516751038104	inf
0.12927099972963332	0.07329587705423664	inf
0.12927099972963332	0.08300658659809222	inf
0.12927099972963332	0.0927172961419478	inf
0.12927099972963332	0.1024280056858034	inf
0.12927099972963332	0.11213871522965899	inf
0.12927099972963332	0.12184942477351457	inf
0.12927099972963332	0.13156013431737018	inf
0.12927099972963332	0.14127084386122574	inf
0.12927099972963332	0.15098155340508135	inf
0.12927099972963332	0.1606922629489369	inf
0.12927099972963332	0.17040297249279251	inf
0.12927099972963332	0.18011368203664807	inf
0.12927099972963332	0.18982439158050368	inf
0.12927099972963332	0.19953510112435927	inf
0.12927099972963332	0.20924581066821485	inf
0.12927099972963332	0.21895652021207046	inf
0.12927099972963332	0.22866722975592602	inf
0.12927099972963332	0.23837793929978163	inf
0.12927099972963332	0.2480886488436372	inf
0.12927099972963332	0.2577993583874928	inf
0.12927099972963332	0.26751006793134835	inf
0.12927099972963332	0.27722077747520396	inf
0.12927099972963332	0.2869314870190596	inf
0.12927099972963332	0.29664219656291513	inf
0.12927099972963332	0.3063529061067707	inf
0.12927099972963332	0.31606361565062635	12.519332329757484
0.12927099972963332	0.3257743251944819	13.174139385461718
0.12927099972963332	0.33548503473833746	inf
0.12927099972963332	0.3451957442821931	12.159401379759776
0.12927099972963332	0.3549064538260487	inf
0.12927099972963332	0.36461716336990424	12.107830520299094
0.12927099972963332	0.3743278729137598	12.519149158002902
0.12927099972963332	0.3840385824576154	11.634434471414615
0.12927099972963332	0.393749292001471	11.419597213749402
0.12927099972963332	0.4034600015453266	10.82812564659723
0.12927099972963332	0.4131707110891822	10.903141920599653
0.12927099972963332	0.4228814206330378	10.94325274407736
0.12927099972963332	0.43259213017689335	10.23541483225741
0.12927099972963332	0.4423028397207489	10.059959652363927
0.12927099972963332	0.4520135492646045	9.863195588104238
0.12927099972963332	0.46172425880846013	10.051683266864508
0.12927099972963332	0.4714349683523157	9.791632195553943
0.12927099972963332	0.4811456778961713	9.50552610718081
0.12927099972963332	0.4908563874400269	9.456096974957
0.12927099972963332	0.5005670969838825	9.47170886567085
0.12927099972963332	0.510277806527738	9.568411540206835
0.12927099972963332	0.5199885160715936	9.809097632598915
0.12927099972963332	0.5296992256154491	9.643341558008778
0.12927099972963332	0.5394099351593047	9.87052332600193
0.12927099972963332	0.5491206447031604	9.993132685926014
0.12927099972963332	0.5588313542470159	9.814009271361632
0.12927099972963332	0.5685420637908716	9.720562202596028
0.12927099972963332	0.5782527733347271	9.68018893404562
0.12927099972963332	0.5879634828785827	9.883826743726177
0.12927099972963332	0.5976741924224382	9.638127468153204
0.12927099972963332	0.6073849019662938	9.725306526130675
0.12927099972963332	0.6170956115101495	9.949641704437175
0.12927099972963332	0.626806321054005	10.113543851281669
0.12927099972963332	0.6365170305978607	9.950299865624233
0.12927099972963332	0.6462277401417162	10.110015436099724
0.12927099972963332	0.6559384496855718	10.038261722712821
0.12927099972963332	0.6656491592294274	10.0828159927875
0.12927099972963332	0.6753598687732829	10.534569634646143
0.12927099972963332	0.6850705783171386	10.485427412049624
0.12927099972963332	0.6947812878609941	11.455760236409612
0.12927099972963332	0.7044919974048498	11.4322050528498
0.12927099972963332	0.7142027069487054	11.594577085629474
0.12927099972963332	0.7239134164925609	12.483334234454626
0.12927099972963332	0.7336241260364165	12.517317308644792
0.12927099972963332	0.743334835580272	13.193331975405169
0.12927099972963332	0.7530455451241277	inf
0.12927099972963332	0.7627562546679832	inf
0.12927099972963332	0.7724669642118388	inf
0.12927099972963332	0.7821776737556945	inf
0.12927099972963332	0.79188838329955	inf
0.12927099972963332	0.8015990928434056	inf
0.12927099972963332	0.8113098023872611	inf
0.12927099972963332	0.8210205119311168	inf
0.12927099972963332	0.8307312214749724	inf
0.12927099972963332	0.8404419310188279	inf
0.12927099972963332	0.8501526405626836	inf
0.12927099972963332	0.8598633501065391	inf
0.12927099972963332	0.8695740596503947	inf
0.12927099972963332	0.8792847691942502	inf
0.12927099972963332	0.8889954787381059	inf
0.12927099972963332	0.8987061882819615	inf
0.12927099972963332	0.908416897825817	inf
0.12927099972963332	0.9181276073696727	inf
0.12927099972963332	0.9278383169135282	inf
0.12927099972963332	0.9375490264573838	inf
0.12927099972963332	0.9472597360012394	inf
0.12927099972963332	0.956970445545095	inf
0.12927099972963332	0.9666811550889506	inf
0.1381862410902977	0.005320910247247521	inf
0.1381862410902977	0.015031619791103108	inf
0.1381862410902977	0.024742329334958693	inf
0.1381862410902977	0.034453038878814284	inf
0.1381862410902977	0.04416374842266987	inf
0.1381862410902977	0.05387445796652546	inf
0.1381862410902977	0.06358516751038104	inf
0.1381862410902977	0.07329587705423664	inf
0.1381862410902977	0.08300658659809222	inf
0.1381862410902977	0.0927172961419478	inf
0.1381862410902977	0.1024280056858034	inf
0.1381862410902977	0.11213871522965899	inf
0.1381862410902977	0.12184942477351457	inf
0.1381862410902977	0.13156013431737018	inf
0.1381862410902977	0.14127084386122574	inf
0.1381862410902977	0.15098155340508135	inf
0.1381862410902977	0.1606922629489369	inf
0.1381862410902977	0.17040297249279251	inf
0.1381862410902977	0.18011368203664807	inf
0.1381862410902977	0.18982439158050368	inf
0.1381862410902977	0.19953510112435927	inf
0.1381862410902977	0.20924581066821485	inf
0.1381862410902977	0.21895652021207046	inf
0.1381862410902977	0.22866722975592602	inf
0.1381862410902977	0.23837793929978163	inf
0.1381862410902977	0.2480886488436372	inf
0.1381862410902977	0.2577993583874928	inf
0.1381862410902977	0.26751006793134835	inf
0.1381862410902977	0.27722077747520396	inf
0.1381862410902977	0.2869314870190596	inf
0.1381862410902977	0.29664219656291513	inf
0.1381862410902977	0.3063529061067707	inf
0.1381862410902977	0.31606361565062635	12.52969215840212
0.1381862410902977	0.3257743251944819	12.534581556470787
0.1381862410902977	0.33548503473833746	13.2038769418306
0.1381862410902977	0.3451957442821931	12.099755196860219
0.1381862410902977	0.3549064538260487	11.25126543668309
0.1381862410902977	0.36461716336990424	12.08362775990397
0.1381862410902977	0.3743278729137598	11.257686978256185
0.1381862410902977	0.3840385824576154	10.904147453159437
0.1381862410902977	0.393749292001471	10.727319211353382
0.1381862410902977	0.4034600015453266	10.691080206767776
0.1381862410902977	0.4131707110891822	10.152938014923551
0.1381862410902977	0.4228814206330378	9.979850235190348
0.1381862410902977	0.43259213017689335	10.332473473828077
0.1381862410902977	0.4423028397207489	10.267672963064417
0.1381862410902977	0.4520135492646045	10.428741503267144
0.1381862410902977	0.46172425880846013	9.789851656131015
0.1381862410902977	0.4714349683523157	9.433169775958252
0.1381862410902977	0.4811456778961713	9.467670220050252
0.1381862410902977	0.4908563874400269	9.385464629314543
0.1381862410902977	0.5005670969838825	9.464577124921536
0.1381862410902977	0.510277806527738	9.597353873093288
0.1381862410902977	0.5199885160715936	9.457704835345908
0.1381862410902977	0.5296992256154491	9.477698089207209
0.1381862410902977	0.5394099351593047	9.5256103275154
0.1381862410902977	0.5491206447031604	9.946258917064661
0.1381862410902977	0.5588313542470159	9.466470293139082
0.1381862410902977	0.5685420637908716	10.37609595315301
0.1381862410902977	0.5782527733347271	9.543929399401643
0.1381862410902977	0.5879634828785827	9.75830500195412
0.1381862410902977	0.5976741924224382	9.750823928937326
0.1381862410902977	0.6073849019662938	9.730400836501346
0.1381862410902977	0.6170956115101495	9.948926925084805
0.1381862410902977	0.626806321054005	9.599754385642647
0.1381862410902977	0.6365170305978607	9.95906336862728
0.1381862410902977	0.6462277401417162	10.363799847001433
0.1381862410902977	0.6559384496855718	9.97331932067358
0.1381862410902977	0.6656491592294274	10.314793476168383
0.1381862410902977	0.6753598687732829	10.193466924942552
0.1381862410902977	0.6850705783171386	10.938690350018714
0.1381862410902977	0.6947812878609941	10.748222644100656
0.1381862410902977	0.7044919974048498	11.427182966178211
0.1381862410902977	0.7142027069487054	11.59657914638825
0.1381862410902977	0.7239134164925609	12.537166022848991
0.1381862410902977	0.7336241260364165	13.255226240221893
0.1381862410902977	0.743334835580272	inf
0.1381862410902977	0.7530455451241277	inf
0.1381862410902977	0.7627562546679832	inf
0.1381862410902977	0.7724669642118388	inf
0.1381862410902977	0.7821776737556945	inf
0.1381862410902977	0.79188838329955	inf
0.1381862410902977	0.8015990928434056	inf
0.1381862410902977	0.8113098023872611	inf
0.1381862410902977	0.8210205119311168	inf
0.1381862410902977	0.8307312214749724	inf
0.1381862410902977	0.8404419310188279	inf
0.1381862410902977	0.8501526405626836	inf
0.1381862410902977	0.8598633501065391	inf
0.1381862410902977	0.8695740596503947	inf
0.1381862410902977	0.8792847691942502	inf
0.1381862410902977	0.8889954787381059	inf
0.1381862410902977	0.8987061882819615	inf
0.1381862410902977	0.908416897825817	inf
0.1381862410902977	0.9181276073696727	inf
0.1381862410902977	0.9278383169135282	inf
0.1381862410902977	0.9375490264573838	inf
0.1381862410902977	0.9472597360012394	inf
0.1381862410902977	0.956970445545095	inf
0.1381862410902977	0.9666811550889506	inf
0.14710148245096205	0.005320910247247521	inf
0.14710148245096205	0.015031619791103108	inf
0.14710148245096205	0.024742329334958693	inf
0.14710148245096205	0.034453038878814284	inf
0.14710148245096205	0.04416374842266987	inf
0.14710148245096205	0.05387445796652546	inf
0.14710148245096205	0.06358516751038104	inf
0.14710148245096205	0.07329587705423664	inf
0.14710148245096205	0.08300658659809222	inf
0.14710148245096205	0.0927172961419478	inf
0.14710148245096205	0.1024280056858034	inf
0.14710148245096205	0.11213871522965899	inf
0.14710148245096205	0.12184942477351457	inf
0.14710148245096205	0.13156013431737018	inf
0.14710148245096205	0.14127084386122574	inf
0.14710148245096205	0.15098155340508135	inf
0.14710148245096205	0.1606922629489369	inf
0.14710148245096205	0.17040297249279251	inf
0.14710148245096205	0.18011368203664807	inf
0.14710148245096205	0.18982439158050368	inf
0.14710148245096205	0.19953510112435927	inf
0.14710148245096205	0.20924581066821485	inf
0.14710148245096205	0.21895652021207046	inf
0.14710148245096205	0.22866722975592602	inf
0.14710148245096205	0.23837793929978163	inf
0.14710148245096205	0.2480886488436372	inf
0.14710148245096205	0.2577993583874928	inf
0.14710148245096205	0.26751006793134835	inf
0.14710148245096205	0.27722077747520396	inf
0.14710148245096205	0.2869314870190596	inf
0.14710148245096205	0.29664219656291513	inf
0.14710148245096205	0.3063529061067707	inf
0.14710148245096205	0.31606361565062635	13.285169565231657
0.14710148245096205	0.3257743251944819	13.166990427099805
0.14710148245096205	0.33548503473833746	12.51867196905975
0.14710148245096205	0.3451957442821931	11.834305508782483
0.14710148245096205	0.3549064538260487	11.848578860976172
0.14710148245096205	0.36461716336990424	12.096224821085613
0.14710148245096205	0.3743278729137598	11.850491925794747
0.14710148245096205	0.3840385824576154	10.823807702251099
0.14710148245096205	0.393749292001471	10.581123238792426
0.14710148245096205	0.4034600015453266	10.519015035128426
0.14710148245096205	0.4131707110891822	10.35782058104298
0.14710148245096205	0.4228814206330378	9.979421898607887
0.14710148245096205	0.43259213017689335	10.355954189920814
0.14710148245096205	0.4423028397207489	9.70822649628244
0.14710148245096205	0.4520135492646045	10.306993478922097
0.14710148245096205	0.46172425880846013	9.95066160089255
0.14710148245096205	0.4714349683523157	9.744860285479062
0.14710148245096205	0.4811456778961713	9.489973529895083
0.14710148245096205	0.4908563874400269	9.519154495036853
0.14710148245096205	0.5005670969838825	9.605112698700294
0.14710148245096205	0.510277806527738	9.452275790626478
0.14710148245096205	0.5199885160715936	9.350749705483553
0.14710148245096205	0.5296992256154491	9.673930768080657
0.14710148245096205	0.5394099351593047	9.592764331267604
0.14710148245096205	0.5491206447031604	9.78840367394643
0.14710148245096205	0.5588313542470159	9.803680574862202
0.14710148245096205	0.5685420637908716	9.826064172064314
0.14710148245096205	0.5782527733347271	9.793744337068356
0.14710148245096205	0.5879634828785827	9.778035879765032
0.14710148245096205	0.5976741924224382	9.527049646780913
0.14710148245096205	0.6073849019662938	9.49946664390282
0.14710148245096205	0.6170956115101495	10.183140468437644
0.14710148245096205	0.626806321054005	9.833002875598543
0.14710148245096205	0.6365170305978607	10.12542719123184
0.14710148245096205	0.6462277401417162	9.850489372835591
0.14710148245096205	0.6559384496855718	10.547394806810406
0.14710148245096205	0.6656491592294274	10.411661794842516
0.14710148245096205	0.6753598687732829	10.877706885803656
0.14710148245096205	0.6850705783171386	11.851690656657391
0.14710148245096205	0.6947812878609941	11.61567658196385
0.14710148245096205	0.7044919974048498	12.481000306508575
0.14710148245096205	0.7142027069487054	13.187664134704383
0.14710148245096205	0.7239134164925609	inf
0.14710148245096205	0.7336241260364165	13.255226240221893
0.14710148245096205	0.743334835580272	inf
0.14710148245096205	0.7530455451241277	inf
0.14710148245096205	0.7627562546679832	inf
0.14710148245096205	0.7724669642118388	inf
0.14710148245096205	0.7821776737556945	inf
0.14710148245096205	0.79188838329955	inf
0.14710148245096205	0.8015990928434056	inf
0.14710148245096205	0.8113098023872611	inf
0.14710148245096205	0.8210205119311168	inf
0.14710148245096205	0.8307312214749724	inf
0.14710148245096205	0.8404419310188279	inf
0.14710148245096205	0.8501526405626836	inf
0.14710148245096205	0.8598633501065391	inf
0.14710148245096205	0.8695740596503947	inf
0.14710148245096205	0.8792847691942502	inf
0.14710148245096205	0.8889954787381059	inf
0.14710148245096205	0.8987061882819615	inf
0.14710148245096205	0.908416897825817	inf
0.14710148245096205	0.9181276073696727	inf
0.14710148245096205	0.9278383169135282	inf
0.14710148245096205	0.9375490264573838	inf
0.14710148245096205	0.9472597360012394	inf
0.14710148245096205	0.956970445545095	inf
0.14710148245096205	0.9666811550889506	inf
0.15601672381162643	0.005320910247247521	inf
0.15601672381162643	0.015031619791103108	inf
0.15601672381162643	0.024742329334958693	inf
0.15601672381162643	0.034453038878814284	inf
0.15601672381162643	0.04416374842266987	inf
0.15601672381162643	0.05387445796652546	inf
0.15601672381162643	0.06358516751038104	inf
0.15601672381162643	0.07329587705423664	inf
0.15601672381162643	0.08300658659809222	inf
0.15601672381162643	0.0927172961419478	inf
0.15601672381162643	0.1024280056858034	inf
0.15601672381162643	0.11213871522965899	inf
0.15601672381162643	0.12184942477351457	inf
0.15601672381162643	0.13156013431737018	inf
0.15601672381162643	0.14127084386122574	inf
0.15601672381162643	0.15098155340508135	inf
0.15601672381162643	0.1606922629489369	inf
0.15601672381162643	0.17040297249279251	inf
0.15601672381162643	0.18011368203664807	inf
0.15601672381162643	0.18982439158050368	inf
0.15601672381162643	0.19953510112435927	inf
0.15601672381162643	0.20924581066821485	inf
0.15601672381162643	0.21895652021207046	inf
0.15601672381162643	0.22866722975592602	inf
0.15601672381162643	0.23837793929978163	inf
0.15601672381162643	0.2480886488436372	inf
0.15601672381162643	0.2577993583874928	inf
0.15601672381162643	0.26751006793134835	inf
0.15601672381162643	0.27722077747520396	inf
0.15601672381162643	0.2869314870190596	13.134613493383913
0.15601672381162643	0.29664219656291513	inf
0.15601672381162643	0.3063529061067707	13.198215182453247
0.15601672381162643	0.31606361565062635	13.126722026612422
0.15601672381162643	0.3257743251944819	13.142685391027221
0.15601672381162643	0.33548503473833746	12.485004583858704
0.15601672381162643	0.3451957442821931	12.517038063822175
0.15601672381162643	0.3549064538260487	11.452678539661866
0.15601672381162643	0.36461716336990424	10.926757031268256
0.15601672381162643	0.3743278729137598	11.264455499755817
0.15601672381162643	0.3840385824576154	10.140516502831403
0.15601672381162643	0.393749292001471	10.836527120837461
0.15601672381162643	0.4034600015453266	10.545612801963726
0.15601672381162643	0.4131707110891822	10.264520895905735
0.15601672381162643	0.4228814206330378	10.249097169383674
0.15601672381162643	0.43259213017689335	10.111685975265887
0.15601672381162643	0.4423028397207489	10.012769396397868
0.15601672381162643	0.4520135492646045	10.04944505949925
0.15601672381162643	0.46172425880846013	9.434220177112632
0.15601672381162643	0.4714349683523157	9.77613226034312
0.15601672381162643	0.4811456778961713	9.327841766713467
0.15601672381162643	0.4908563874400269	9.486572946168318
0.15601672381162643	0.5005670969838825	9.364895946890309
0.15601672381162643	0.510277806527738	9.513933650064242
0.15601672381162643	0.5199885160715936	9.43870494399209
0.15601672381162643	0.5296992256154491	9.565343103059789
0.15601672381162643	0.5394099351593047	9.420366144361799
0.15601672381162643	0.5491206447031604	9.743941797380614
0.15601672381162643	0.5588313542470159	9.619346483356251
0.15601672381162643	0.5685420637908716	9.823874876797266
0.15601672381162643	0.5782527733347271	9.766002393653844
0.15601672381162643	0.5879634828785827	10.064046710924647
0.15601672381162643	0.5976741924224382	9.725336686765665
0.15601672381162643	0.6073849019662938	9.912068851722719
0.15601672381162643	0.6170956115101495	9.940881552533375
0.15601672381162643	0.626806321054005	10.005254812940116
0.15601672381162643	0.6365170305978607	9.842649184723841
0.15601672381162643	0.6462277401417162	10.270443604688609
0.15601672381162643	0.6559384496855718	10.513614199798617
0.15601672381162643	0.6656491592294274	10.602494596847006
0.15601672381162643	0.6753598687732829	10.710428898517085
0.15601672381162643	0.6850705783171386	11.1343001396257
0.15601672381162643	0.6947812878609941	10.923173581817226
0.15601672381162643	0.7044919974048498	11.84005030338395
0.15601672381162643	0.7142027069487054	12.16867759187101
0.15601672381162643	0.7239134164925609	inf
0.15601672381162643	0.7336241260364165	inf
0.15601672381162643	0.743334835580272	inf
0.15601672381162643	0.7530455451241277	inf
0.15601672381162643	0.7627562546679832	inf
0.15601672381162643	0.7724669642118388	inf
0.15601672381162643	0.7821776737556945	inf
0.15601672381162643	0.79188838329955	inf
0.15601672381162643	0.8015990928434056	inf
0.15601672381162643	0.8113098023872611	inf
0.15601672381162643	0.8210205119311168	inf
0.15601672381162643	0.8307312214749724	inf
0.15601672381162643	0.8404419310188279	inf
0.15601672381162643	0.8501526405626836	inf
0.15601672381162643	0.8598633501065391	inf
0.15601672381162643	0.8695740596503947	inf
0.15601672381162643	0.8792847691942502	inf
0.15601672381162643	0.8889954787381059	inf
0.15601672381162643	0.8987061882819615	inf
0.15601672381162643	0.908416897825817	inf
0.15601672381162643	0.9181276073696727	inf
0.15601672381162643	0.9278383169135282	inf
0.15601672381162643	0.9375490264573838	inf
0.15601672381162643	0.9472597360012394	inf
0.15601672381162643	0.956970445545095	inf
0.15601672381162643	0.9666811550889506	inf
0.1649319651722908	0.005320910247247521	inf
0.1649319651722908	0.015031619791103108	inf
0.1649319651722908	0.024742329334958693	inf
0.1649319651722908	0.034453038878814284	inf
0.1649319651722908	0.04416374842266987	inf
0.1649319651722908	0.05387445796652546	inf
0.1649319651722908	0.06358516751038104	inf
0.1649319651722908	0.07329587705423664	inf
0.1649319651722908	0.08300658659809222	inf
0.1649319651722908	0.0927172961419478	inf
0.1649319651722908	0.1024280056858034	inf
0.1649319651722908	0.11213871522965899	inf
0.1649319651722908	0.12184942477351457	inf
0.1649319651722908	0.13156013431737018	inf
0.1649319651722908	0.14127084386122574	inf
0.1649319651722908	0.15098155340508135	inf
0.1649319651722908	0.1606922629489369	inf
0.1649319651722908	0.17040297249279251	inf
0.1649319651722908	0.18011368203664807	inf
0.1649319651722908	0.18982439158050368	inf
0.1649319651722908	0.19953510112435927	inf
0.1649319651722908	0.20924581066821485	inf
0.1649319651722908	0.21895652021207046	inf
0.1649319651722908	0.22866722975592602	inf
0.1649319651722908	0.23837793929978163	inf
0.1649319651722908	0.2480886488436372	inf
0.1649319651722908	0.2577993583874928	inf
0.1649319651722908	0.26751006793134835	inf
0.1649319651722908	0.27722077747520396	inf
0.1649319651722908	0.2869314870190596	12.477116167564047
0.1649319651722908	0.29664219656291513	13.19498076975357
0.1649319651722908	0.3063529061067707	13.165949945337617
0.1649319651722908	0.31606361565062635	12.45705563184306
0.1649319651722908	0.3257743251944819	13.238975068711078
0.1649319651722908	0.33548503473833746	11.418347365914432
0.1649319651722908	0.3451957442821931	11.807153306705198
0.1649319651722908	0.3549064538260487	11.60868361246237
0.1649319651722908	0.36461716336990424	11.142111245944982
0.1649319651722908	0.3743278729137598	10.918623828468432
0.1649319651722908	0.3840385824576154	10.503470201706861
0.1649319651722908	0.393749292001471	10.212619142633349
0.1649319651722908	0.4034600015453266	10.346863027380136
0.1649319651722908	0.4131707110891822	10.059224127729397
0.1649319651722908	0.4228814206330378	9.862826910981171
0.1649319651722908	0.43259213017689335	10.078547860455396
0.1649319651722908	0.4423028397207489	9.608332643796324
0.1649319651722908	0.4520135492646045	9.752369436347632
0.1649319651722908	0.46172425880846013	9.42509313293095
0.1649319651722908	0.4714349683523157	9.338043651512097
0.1649319651722908	0.4811456778961713	9.482770740876518
0.1649319651722908	0.4908563874400269	9.695158105116999
0.1649319651722908	0.5005670969838825	9.326718954761366
0.1649319651722908	0.510277806527738	9.944024188452035
0.1649319651722908	0.5199885160715936	9.930629683817063
0.1649319651722908	0.5296992256154491	9.50832825555353
0.1649319651722908	0.5394099351593047	9.643311562052634
0.1649319651722908	0.5491206447031604	9.61802331862186
0.1649319651722908	0.5588313542470159	9.331304632892701
0.1649319651722908	0.5685420637908716	9.79343767894332
0.1649319651722908	0.5782527733347271	9.647169863778862
0.1649319651722908	0.5879634828785827	9.575931824986325
0.1649319651722908	0.5976741924224382	9.865283176230056
0.1649319651722908	0.6073849019662938	9.86214825031835
0.1649319651722908	0.6170956115101495	9.699881711090152
0.1649319651722908	0.626806321054005	9.986238364992825
0.1649319651722908	0.6365170305978607	9.991850981854501
0.1649319651722908	0.6462277401417162	10.405894450108299
0.1649319651722908	0.6559384496855718	10.066130270059611
0.1649319651722908	0.6656491592294274	11.07337366446831
0.1649319651722908	0.6753598687732829	11.302926450726819
0.1649319651722908	0.6850705783171386	11.655817652579696
0.1649319651722908	0.6947812878609941	12.578837158879026
0.1649319651722908	0.7044919974048498	inf
0.1649319651722908	0.7142027069487054	inf
0.1649319651722908	0.7239134164925609	inf
0.1649319651722908	0.7336241260364165	inf
0.1649319651722908	0.743334835580272	inf
0.1649319651722908	0.7530455451241277	inf
0.1649319651722908	0.7627562546679832	inf
0.1649319651722908	0.7724669642118388	inf
0.1649319651722908	0.7821776737556945	inf
0.1649319651722908	0.79188838329955	inf
0.1649319651722908	0.8015990928434056	inf
0.1649319651722908	0.8113098023872611	inf
0.1649319651722908	0.8210205119311168	inf
0.1649319651722908	0.8307312214749724	inf
0.1649319651722908	0.8404419310188279	inf
0.1649319651722908	0.8501526405626836	inf
0.1649319651722908	0.8598633501065391	inf
0.1649319651722908	0.8695740596503947	inf
0.1649319651722908	0.8792847691942502	inf
0.1649319651722908	0.8889954787381059	inf
0.1649319651722908	0.8987061882819615	inf
0.1649319651722908	0.908416897825817	inf
0.1649319651722908	0.9181276073696727	inf
0.1649319651722908	0.9278383169135282	inf
0.1649319651722908	0.9375490264573838	inf
0.1649319651722908	0.9472597360012394	inf
0.1649319651722908	0.956970445545095	inf
0.1649319651722908	0.9666811550889506	inf
0.17384720653295516	0.005320910247247521	inf
0.17384720653295516	0.015031619791103108	inf
0.17384720653295516	0.024742329334958693	inf
0.17384720653295516	0.034453038878814284	inf
0.17384720653295516	0.04416374842266987	inf
0.17384720653295516	0.05387445796652546	inf
0.17384720653295516	0.06358516751038104	inf
0.17384720653295516	0.07329587705423664	inf
0.17384720653295516	0.08300658659809222	inf
0.17384720653295516	0.0927172961419478	inf
0.17384720653295516	0.1024280056858034	inf
0.17384720653295516	0.11213871522965899	inf
0.17384720653295516	0.12184942477351457	inf
0.17384720653295516	0.13156013431737018	inf
0.17384720653295516	0.14127084386122574	inf
0.17384720653295516	0.15098155340508135	inf
0.17384720653295516	0.1606922629489369	inf
0.17384720653295516	0.17040297249279251	inf
0.17384720653295516	0.18011368203664807	inf
0.17384720653295516	0.18982439158050368	inf
0.17384720653295516	0.19953510112435927	inf
0.17384720653295516	0.20924581066821485	inf
0.17384720653295516	0.21895652021207046	inf
0.17384720653295516	0.22866722975592602	inf
0.17384720653295516	0.23837793929978163	inf
0.17384720653295516	0.2480886488436372	inf
0.17384720653295516	0.2577993583874928	inf
0.17384720653295516	0.26751006793134835	inf
0.17384720653295516	0.27722077747520396	inf
0.17384720653295516	0.2869314870190596	inf
0.17384720653295516	0.29664219656291513	inf
0.17384720653295516	0.3063529061067707	inf
0.17384720653295516	0.31606361565062635	13.172080672219252
0.17384720653295516	0.3257743251944819	12.466756679627327
0.17384720653295516	0.33548503473833746	12.503875972139168
0.17384720653295516	0.3451957442821931	11.243960345209265
0.17384720653295516	0.3549064538260487	11.287204147669575
0.17384720653295516	0.36461716336990424	10.465785583888234
0.17384720653295516	0.3743278729137598	10.492555044415834
0.17384720653295516	0.3840385824576154	10.510414018981031
0.17384720653295516	0.393749292001471	9.592193333107092
0.17384720653295516	0.4034600015453266	9.543570995335086
0.17384720653295516	0.4131707110891822	9.824258865341596
0.17384720653295516	0.4228814206330378	10.027794830918413
0.17384720653295516	0.43259213017689335	9.769050023324317
0.17384720653295516	0.4423028397207489	9.556283717818754
0.17384720653295516	0.4520135492646045	9.460566363038227
0.17384720653295516	0.46172425880846013	9.304161303098603
0.17384720653295516	0.4714349683523157	9.333939051586865
0.17384720653295516	0.4811456778961713	9.455795460344453
0.17384720653295516	0.4908563874400269	9.484697577204944
0.17384720653295516	0.5005670969838825	9.719716222179294
0.17384720653295516	0.510277806527738	9.713301707088265
0.17384720653295516	0.5199885160715936	9.431110911309068
0.17384720653295516	0.5296992256154491	9.97578591189003
0.17384720653295516	0.5394099351593047	9.799510775445002
0.17384720653295516	0.5491206447031604	9.445688644188674
0.17384720653295516	0.5588313542470159	9.468023998137161
0.17384720653295516	0.5685420637908716	9.890826222259571
0.17384720653295516	0.5782527733347271	9.767907165391138
0.17384720653295516	0.5879634828785827	9.890448934136192
0.17384720653295516	0.5976741924224382	9.851674988956761
0.17384720653295516	0.6073849019662938	10.170268719305112
0.17384720653295516	0.6170956115101495	10.275265584665233
0.17384720653295516	0.626806321054005	9.904704330948997
0.17384720653295516	0.6365170305978607	10.12373161128622
0.17384720653295516	0.6462277401417162	10.575320615815585
0.17384720653295516	0.6559384496855718	11.097916219254572
0.17384720653295516	0.6656491592294274	11.04279614612739
0.17384720653295516	0.6753598687732829	11.874460902082584
0.17384720653295516	0.6850705783171386	12.579394910334484
0.17384720653295516	0.6947812878609941	12.14045870938541
0.17384720653295516	0.7044919974048498	13.260247051696345
0.17384720653295516	0.7142027069487054	13.189247829115773
0.17384720653295516	0.7239134164925609	inf
0.17384720653295516	0.7336241260364165	inf
0.17384720653295516	0.743334835580272	inf
0.17384720653295516	0.7530455451241277	inf
0.17384720653295516	0.7627562546679832	inf
0.17384720653295516	0.7724669642118388	inf
0.17384720653295516	0.7821776737556945	inf
0.17384720653295516	0.79188838329955	inf
0.17384720653295516	0.8015990928434056	inf
0.17384720653295516	0.8113098023872611	inf
0.17384720653295516	0.8210205119311168	inf
0.17384720653295516	0.8307312214749724	inf
0.17384720653295516	0.8404419310188279	inf
0.17384720653295516	0.8501526405626836	inf
0.17384720653295516	0.8598633501065391	inf
0.17384720653295516	0.8695740596503947	inf
0.17384720653295516	0.8792847691942502	inf
0.17384720653295516	0.8889954787381059	inf
0.17384720653295516	0.8987061882819615	inf
0.17384720653295516	0.908416897825817	inf
0.17384720653295516	0.9181276073696727	inf
0.17384720653295516	0.9278383169135282	inf
0.17384720653295516	0.9375490264573838	inf
0.17384720653295516	0.9472597360012394	inf
0.17384720653295516	0.956970445545095	inf
[truncated: 8,001 more rows]
