# Supplementary material for: Navigating protein landscapes with a machine-learned transferable coarse-grained model
Source: Nat Chem. 2025 Jul 18;17(8):1284–92. doi: 10.1038/s41557-025-01874-0 (PMC12313527; doi:10.1038/s41557-025-01874-0)
Supplement: Supplementary file 2 — .csv files with free energy landscape data. [file 41557_2025_1874_MOESM2_ESM.zip › fig_data/1yrf_amber_ref_FES_in_RMSD_Q.csv]

RMSD	Q	FE
0.04734217889606952	0.33306093227034417	inf
0.04734217889606952	0.33946557222850915	inf
0.04734217889606952	0.345870212186674	inf
0.04734217889606952	0.352274852144839	inf
0.04734217889606952	0.358679492103004	inf
0.04734217889606952	0.36508413206116885	inf
0.04734217889606952	0.37148877201933383	inf
0.04734217889606952	0.3778934119774987	inf
0.04734217889606952	0.3842980519356637	inf
0.04734217889606952	0.39070269189382856	inf
0.04734217889606952	0.39710733185199354	inf
0.04734217889606952	0.4035119718101585	inf
0.04734217889606952	0.4099166117683234	inf
0.04734217889606952	0.4163212517264884	inf
0.04734217889606952	0.42272589168465324	inf
0.04734217889606952	0.4291305316428182	inf
0.04734217889606952	0.4355351716009832	inf
0.04734217889606952	0.4419398115591481	inf
0.04734217889606952	0.44834445151731306	inf
0.04734217889606952	0.45474909147547793	inf
0.04734217889606952	0.4611537314336429	inf
0.04734217889606952	0.46755837139180784	inf
0.04734217889606952	0.47396301134997276	inf
0.04734217889606952	0.48036765130813774	inf
0.04734217889606952	0.4867722912663026	inf
0.04734217889606952	0.4931769312244676	inf
0.04734217889606952	0.49958157118263247	inf
0.04734217889606952	0.5059862111407974	inf
0.04734217889606952	0.5123908510989623	inf
0.04734217889606952	0.5187954910571273	inf
0.04734217889606952	0.5252001310152923	inf
0.04734217889606952	0.5316047709734573	inf
0.04734217889606952	0.538009410931622	inf
0.04734217889606952	0.544414050889787	inf
0.04734217889606952	0.550818690847952	inf
0.04734217889606952	0.557223330806117	inf
0.04734217889606952	0.5636279707642818	inf
0.04734217889606952	0.5700326107224467	inf
0.04734217889606952	0.5764372506806117	inf
0.04734217889606952	0.5828418906387767	inf
0.04734217889606952	0.5892465305969417	inf
0.04734217889606952	0.5956511705551065	inf
0.04734217889606952	0.6020558105132714	inf
0.04734217889606952	0.6084604504714364	inf
0.04734217889606952	0.6148650904296014	inf
0.04734217889606952	0.6212697303877663	inf
0.04734217889606952	0.6276743703459311	inf
0.04734217889606952	0.6340790103040961	inf
0.04734217889606952	0.6404836502622611	inf
0.04734217889606952	0.646888290220426	inf
0.04734217889606952	0.653292930178591	inf
0.04734217889606952	0.6596975701367558	inf
0.04734217889606952	0.6661022100949208	inf
0.04734217889606952	0.6725068500530857	inf
0.04734217889606952	0.6789114900112507	inf
0.04734217889606952	0.6853161299694157	inf
0.04734217889606952	0.6917207699275805	inf
0.04734217889606952	0.6981254098857455	inf
0.04734217889606952	0.7045300498439104	inf
0.04734217889606952	0.7109346898020754	inf
0.04734217889606952	0.7173393297602403	inf
0.04734217889606952	0.7237439697184052	inf
0.04734217889606952	0.7301486096765701	inf
0.04734217889606952	0.7365532496347351	inf
0.04734217889606952	0.7429578895929001	inf
0.04734217889606952	0.7493625295510649	inf
0.04734217889606952	0.7557671695092298	inf
0.04734217889606952	0.7621718094673948	inf
0.04734217889606952	0.7685764494255598	inf
0.04734217889606952	0.7749810893837248	inf
0.04734217889606952	0.7813857293418895	inf
0.04734217889606952	0.7877903693000545	inf
0.04734217889606952	0.7941950092582195	inf
0.04734217889606952	0.8005996492163845	inf
0.04734217889606952	0.8070042891745495	inf
0.04734217889606952	0.8134089291327142	inf
0.04734217889606952	0.8198135690908792	inf
0.04734217889606952	0.8262182090490442	inf
0.04734217889606952	0.8326228490072092	inf
0.04734217889606952	0.839027488965374	inf
0.04734217889606952	0.8454321289235389	inf
0.04734217889606952	0.8518367688817039	inf
0.04734217889606952	0.8582414088398689	inf
0.04734217889606952	0.8646460487980339	inf
0.04734217889606952	0.8710506887561987	inf
0.04734217889606952	0.8774553287143636	inf
0.04734217889606952	0.8838599686725286	inf
0.04734217889606952	0.8902646086306936	inf
0.04734217889606952	0.8966692485888584	inf
0.04734217889606952	0.9030738885470233	inf
0.04734217889606952	0.9094785285051883	inf
0.04734217889606952	0.9158831684633533	inf
0.04734217889606952	0.9222878084215183	inf
0.04734217889606952	0.9286924483796831	inf
0.04734217889606952	0.935097088337848	inf
0.04734217889606952	0.941501728296013	inf
0.04734217889606952	0.947906368254178	inf
0.04734217889606952	0.9543110082123429	inf
0.04734217889606952	0.9607156481705078	inf
0.04734217889606952	0.9671202881286727	13.53286456219851
0.06404676340520382	0.33306093227034417	inf
0.06404676340520382	0.33946557222850915	inf
0.06404676340520382	0.345870212186674	inf
0.06404676340520382	0.352274852144839	inf
0.06404676340520382	0.358679492103004	inf
0.06404676340520382	0.36508413206116885	inf
0.06404676340520382	0.37148877201933383	inf
0.06404676340520382	0.3778934119774987	inf
0.06404676340520382	0.3842980519356637	inf
0.06404676340520382	0.39070269189382856	inf
0.06404676340520382	0.39710733185199354	inf
0.06404676340520382	0.4035119718101585	inf
0.06404676340520382	0.4099166117683234	inf
0.06404676340520382	0.4163212517264884	inf
0.06404676340520382	0.42272589168465324	inf
0.06404676340520382	0.4291305316428182	inf
0.06404676340520382	0.4355351716009832	inf
0.06404676340520382	0.4419398115591481	inf
0.06404676340520382	0.44834445151731306	inf
0.06404676340520382	0.45474909147547793	inf
0.06404676340520382	0.4611537314336429	inf
0.06404676340520382	0.46755837139180784	inf
0.06404676340520382	0.47396301134997276	inf
0.06404676340520382	0.48036765130813774	inf
0.06404676340520382	0.4867722912663026	inf
0.06404676340520382	0.4931769312244676	inf
0.06404676340520382	0.49958157118263247	inf
0.06404676340520382	0.5059862111407974	inf
0.06404676340520382	0.5123908510989623	inf
0.06404676340520382	0.5187954910571273	inf
0.06404676340520382	0.5252001310152923	inf
0.06404676340520382	0.5316047709734573	inf
0.06404676340520382	0.538009410931622	inf
0.06404676340520382	0.544414050889787	inf
0.06404676340520382	0.550818690847952	inf
0.06404676340520382	0.557223330806117	inf
0.06404676340520382	0.5636279707642818	inf
0.06404676340520382	0.5700326107224467	inf
0.06404676340520382	0.5764372506806117	inf
0.06404676340520382	0.5828418906387767	inf
0.06404676340520382	0.5892465305969417	inf
0.06404676340520382	0.5956511705551065	inf
0.06404676340520382	0.6020558105132714	inf
0.06404676340520382	0.6084604504714364	inf
0.06404676340520382	0.6148650904296014	inf
0.06404676340520382	0.6212697303877663	inf
0.06404676340520382	0.6276743703459311	inf
0.06404676340520382	0.6340790103040961	inf
0.06404676340520382	0.6404836502622611	inf
0.06404676340520382	0.646888290220426	inf
0.06404676340520382	0.653292930178591	inf
0.06404676340520382	0.6596975701367558	inf
0.06404676340520382	0.6661022100949208	inf
0.06404676340520382	0.6725068500530857	inf
0.06404676340520382	0.6789114900112507	inf
0.06404676340520382	0.6853161299694157	inf
0.06404676340520382	0.6917207699275805	inf
0.06404676340520382	0.6981254098857455	inf
0.06404676340520382	0.7045300498439104	inf
0.06404676340520382	0.7109346898020754	inf
0.06404676340520382	0.7173393297602403	inf
0.06404676340520382	0.7237439697184052	inf
0.06404676340520382	0.7301486096765701	inf
0.06404676340520382	0.7365532496347351	inf
0.06404676340520382	0.7429578895929001	inf
0.06404676340520382	0.7493625295510649	inf
0.06404676340520382	0.7557671695092298	inf
0.06404676340520382	0.7621718094673948	inf
0.06404676340520382	0.7685764494255598	inf
0.06404676340520382	0.7749810893837248	inf
0.06404676340520382	0.7813857293418895	inf
0.06404676340520382	0.7877903693000545	inf
0.06404676340520382	0.7941950092582195	inf
0.06404676340520382	0.8005996492163845	inf
0.06404676340520382	0.8070042891745495	inf
0.06404676340520382	0.8134089291327142	inf
0.06404676340520382	0.8198135690908792	inf
0.06404676340520382	0.8262182090490442	inf
0.06404676340520382	0.8326228490072092	inf
0.06404676340520382	0.839027488965374	inf
0.06404676340520382	0.8454321289235389	inf
0.06404676340520382	0.8518367688817039	inf
0.06404676340520382	0.8582414088398689	inf
0.06404676340520382	0.8646460487980339	inf
0.06404676340520382	0.8710506887561987	inf
0.06404676340520382	0.8774553287143636	inf
0.06404676340520382	0.8838599686725286	inf
0.06404676340520382	0.8902646086306936	inf
0.06404676340520382	0.8966692485888584	inf
0.06404676340520382	0.9030738885470233	inf
0.06404676340520382	0.9094785285051883	inf
0.06404676340520382	0.9158831684633533	inf
0.06404676340520382	0.9222878084215183	14.012092599581903
0.06404676340520382	0.9286924483796831	inf
0.06404676340520382	0.935097088337848	inf
0.06404676340520382	0.941501728296013	inf
0.06404676340520382	0.947906368254178	inf
0.06404676340520382	0.9543110082123429	inf
0.06404676340520382	0.9607156481705078	inf
0.06404676340520382	0.9671202881286727	inf
0.0807513479143381	0.33306093227034417	inf
0.0807513479143381	0.33946557222850915	inf
0.0807513479143381	0.345870212186674	inf
0.0807513479143381	0.352274852144839	inf
0.0807513479143381	0.358679492103004	inf
0.0807513479143381	0.36508413206116885	inf
0.0807513479143381	0.37148877201933383	inf
0.0807513479143381	0.3778934119774987	inf
0.0807513479143381	0.3842980519356637	inf
0.0807513479143381	0.39070269189382856	inf
0.0807513479143381	0.39710733185199354	inf
0.0807513479143381	0.4035119718101585	inf
0.0807513479143381	0.4099166117683234	inf
0.0807513479143381	0.4163212517264884	inf
0.0807513479143381	0.42272589168465324	inf
0.0807513479143381	0.4291305316428182	inf
0.0807513479143381	0.4355351716009832	inf
0.0807513479143381	0.4419398115591481	inf
0.0807513479143381	0.44834445151731306	inf
0.0807513479143381	0.45474909147547793	inf
0.0807513479143381	0.4611537314336429	inf
0.0807513479143381	0.46755837139180784	inf
0.0807513479143381	0.47396301134997276	inf
0.0807513479143381	0.48036765130813774	inf
0.0807513479143381	0.4867722912663026	inf
0.0807513479143381	0.4931769312244676	inf
0.0807513479143381	0.49958157118263247	inf
0.0807513479143381	0.5059862111407974	inf
0.0807513479143381	0.5123908510989623	inf
0.0807513479143381	0.5187954910571273	inf
0.0807513479143381	0.5252001310152923	inf
0.0807513479143381	0.5316047709734573	inf
0.0807513479143381	0.538009410931622	inf
0.0807513479143381	0.544414050889787	inf
0.0807513479143381	0.550818690847952	inf
0.0807513479143381	0.557223330806117	inf
0.0807513479143381	0.5636279707642818	inf
0.0807513479143381	0.5700326107224467	inf
0.0807513479143381	0.5764372506806117	inf
0.0807513479143381	0.5828418906387767	inf
0.0807513479143381	0.5892465305969417	inf
0.0807513479143381	0.5956511705551065	inf
0.0807513479143381	0.6020558105132714	inf
0.0807513479143381	0.6084604504714364	inf
0.0807513479143381	0.6148650904296014	inf
0.0807513479143381	0.6212697303877663	inf
0.0807513479143381	0.6276743703459311	inf
0.0807513479143381	0.6340790103040961	inf
0.0807513479143381	0.6404836502622611	inf
0.0807513479143381	0.646888290220426	inf
0.0807513479143381	0.653292930178591	inf
0.0807513479143381	0.6596975701367558	inf
0.0807513479143381	0.6661022100949208	inf
0.0807513479143381	0.6725068500530857	inf
0.0807513479143381	0.6789114900112507	inf
0.0807513479143381	0.6853161299694157	inf
0.0807513479143381	0.6917207699275805	inf
0.0807513479143381	0.6981254098857455	inf
0.0807513479143381	0.7045300498439104	inf
0.0807513479143381	0.7109346898020754	inf
0.0807513479143381	0.7173393297602403	inf
0.0807513479143381	0.7237439697184052	inf
0.0807513479143381	0.7301486096765701	inf
0.0807513479143381	0.7365532496347351	inf
0.0807513479143381	0.7429578895929001	inf
0.0807513479143381	0.7493625295510649	inf
0.0807513479143381	0.7557671695092298	inf
0.0807513479143381	0.7621718094673948	inf
0.0807513479143381	0.7685764494255598	inf
0.0807513479143381	0.7749810893837248	inf
0.0807513479143381	0.7813857293418895	inf
0.0807513479143381	0.7877903693000545	inf
0.0807513479143381	0.7941950092582195	inf
0.0807513479143381	0.8005996492163845	inf
0.0807513479143381	0.8070042891745495	inf
0.0807513479143381	0.8134089291327142	inf
0.0807513479143381	0.8198135690908792	inf
0.0807513479143381	0.8262182090490442	inf
0.0807513479143381	0.8326228490072092	inf
0.0807513479143381	0.839027488965374	inf
0.0807513479143381	0.8454321289235389	inf
0.0807513479143381	0.8518367688817039	inf
0.0807513479143381	0.8582414088398689	inf
0.0807513479143381	0.8646460487980339	inf
0.0807513479143381	0.8710506887561987	inf
0.0807513479143381	0.8774553287143636	inf
0.0807513479143381	0.8838599686725286	inf
0.0807513479143381	0.8902646086306936	inf
0.0807513479143381	0.8966692485888584	inf
0.0807513479143381	0.9030738885470233	inf
0.0807513479143381	0.9094785285051883	inf
0.0807513479143381	0.9158831684633533	inf
0.0807513479143381	0.9222878084215183	inf
0.0807513479143381	0.9286924483796831	inf
0.0807513479143381	0.935097088337848	inf
0.0807513479143381	0.941501728296013	inf
0.0807513479143381	0.947906368254178	inf
0.0807513479143381	0.9543110082123429	inf
0.0807513479143381	0.9607156481705078	inf
0.0807513479143381	0.9671202881286727	inf
0.0974559324234724	0.33306093227034417	inf
0.0974559324234724	0.33946557222850915	inf
0.0974559324234724	0.345870212186674	inf
0.0974559324234724	0.352274852144839	inf
0.0974559324234724	0.358679492103004	inf
0.0974559324234724	0.36508413206116885	inf
0.0974559324234724	0.37148877201933383	inf
0.0974559324234724	0.3778934119774987	inf
0.0974559324234724	0.3842980519356637	inf
0.0974559324234724	0.39070269189382856	inf
0.0974559324234724	0.39710733185199354	inf
0.0974559324234724	0.4035119718101585	inf
0.0974559324234724	0.4099166117683234	inf
0.0974559324234724	0.4163212517264884	inf
0.0974559324234724	0.42272589168465324	inf
0.0974559324234724	0.4291305316428182	inf
0.0974559324234724	0.4355351716009832	inf
0.0974559324234724	0.4419398115591481	inf
0.0974559324234724	0.44834445151731306	inf
0.0974559324234724	0.45474909147547793	inf
0.0974559324234724	0.4611537314336429	inf
0.0974559324234724	0.46755837139180784	inf
0.0974559324234724	0.47396301134997276	inf
0.0974559324234724	0.48036765130813774	inf
0.0974559324234724	0.4867722912663026	inf
0.0974559324234724	0.4931769312244676	inf
0.0974559324234724	0.49958157118263247	inf
0.0974559324234724	0.5059862111407974	inf
0.0974559324234724	0.5123908510989623	inf
0.0974559324234724	0.5187954910571273	inf
0.0974559324234724	0.5252001310152923	inf
0.0974559324234724	0.5316047709734573	inf
0.0974559324234724	0.538009410931622	inf
0.0974559324234724	0.544414050889787	inf
0.0974559324234724	0.550818690847952	inf
0.0974559324234724	0.557223330806117	inf
0.0974559324234724	0.5636279707642818	inf
0.0974559324234724	0.5700326107224467	inf
0.0974559324234724	0.5764372506806117	inf
0.0974559324234724	0.5828418906387767	inf
0.0974559324234724	0.5892465305969417	inf
0.0974559324234724	0.5956511705551065	inf
0.0974559324234724	0.6020558105132714	inf
0.0974559324234724	0.6084604504714364	inf
0.0974559324234724	0.6148650904296014	inf
0.0974559324234724	0.6212697303877663	inf
0.0974559324234724	0.6276743703459311	inf
0.0974559324234724	0.6340790103040961	inf
0.0974559324234724	0.6404836502622611	inf
0.0974559324234724	0.646888290220426	inf
0.0974559324234724	0.653292930178591	inf
0.0974559324234724	0.6596975701367558	inf
0.0974559324234724	0.6661022100949208	inf
0.0974559324234724	0.6725068500530857	inf
0.0974559324234724	0.6789114900112507	inf
0.0974559324234724	0.6853161299694157	inf
0.0974559324234724	0.6917207699275805	inf
0.0974559324234724	0.6981254098857455	inf
0.0974559324234724	0.7045300498439104	inf
0.0974559324234724	0.7109346898020754	inf
0.0974559324234724	0.7173393297602403	inf
0.0974559324234724	0.7237439697184052	inf
0.0974559324234724	0.7301486096765701	inf
0.0974559324234724	0.7365532496347351	inf
0.0974559324234724	0.7429578895929001	inf
0.0974559324234724	0.7493625295510649	inf
0.0974559324234724	0.7557671695092298	inf
0.0974559324234724	0.7621718094673948	inf
0.0974559324234724	0.7685764494255598	inf
0.0974559324234724	0.7749810893837248	inf
0.0974559324234724	0.7813857293418895	inf
0.0974559324234724	0.7877903693000545	inf
0.0974559324234724	0.7941950092582195	inf
0.0974559324234724	0.8005996492163845	inf
0.0974559324234724	0.8070042891745495	inf
0.0974559324234724	0.8134089291327142	inf
0.0974559324234724	0.8198135690908792	inf
0.0974559324234724	0.8262182090490442	inf
0.0974559324234724	0.8326228490072092	inf
0.0974559324234724	0.839027488965374	inf
0.0974559324234724	0.8454321289235389	inf
0.0974559324234724	0.8518367688817039	inf
0.0974559324234724	0.8582414088398689	inf
0.0974559324234724	0.8646460487980339	inf
0.0974559324234724	0.8710506887561987	inf
0.0974559324234724	0.8774553287143636	inf
0.0974559324234724	0.8838599686725286	inf
0.0974559324234724	0.8902646086306936	inf
0.0974559324234724	0.8966692485888584	inf
0.0974559324234724	0.9030738885470233	inf
0.0974559324234724	0.9094785285051883	inf
0.0974559324234724	0.9158831684633533	inf
0.0974559324234724	0.9222878084215183	inf
0.0974559324234724	0.9286924483796831	inf
0.0974559324234724	0.935097088337848	inf
0.0974559324234724	0.941501728296013	inf
0.0974559324234724	0.947906368254178	inf
0.0974559324234724	0.9543110082123429	inf
0.0974559324234724	0.9607156481705078	inf
0.0974559324234724	0.9671202881286727	inf
0.11416051693260669	0.33306093227034417	inf
0.11416051693260669	0.33946557222850915	inf
0.11416051693260669	0.345870212186674	inf
0.11416051693260669	0.352274852144839	inf
0.11416051693260669	0.358679492103004	inf
0.11416051693260669	0.36508413206116885	inf
0.11416051693260669	0.37148877201933383	inf
0.11416051693260669	0.3778934119774987	inf
0.11416051693260669	0.3842980519356637	inf
0.11416051693260669	0.39070269189382856	inf
0.11416051693260669	0.39710733185199354	inf
0.11416051693260669	0.4035119718101585	inf
0.11416051693260669	0.4099166117683234	inf
0.11416051693260669	0.4163212517264884	inf
0.11416051693260669	0.42272589168465324	inf
0.11416051693260669	0.4291305316428182	inf
0.11416051693260669	0.4355351716009832	inf
0.11416051693260669	0.4419398115591481	inf
0.11416051693260669	0.44834445151731306	inf
0.11416051693260669	0.45474909147547793	inf
0.11416051693260669	0.4611537314336429	inf
0.11416051693260669	0.46755837139180784	inf
0.11416051693260669	0.47396301134997276	inf
0.11416051693260669	0.48036765130813774	inf
0.11416051693260669	0.4867722912663026	inf
0.11416051693260669	0.4931769312244676	inf
0.11416051693260669	0.49958157118263247	inf
0.11416051693260669	0.5059862111407974	inf
0.11416051693260669	0.5123908510989623	inf
0.11416051693260669	0.5187954910571273	inf
0.11416051693260669	0.5252001310152923	inf
0.11416051693260669	0.5316047709734573	inf
0.11416051693260669	0.538009410931622	inf
0.11416051693260669	0.544414050889787	inf
0.11416051693260669	0.550818690847952	inf
0.11416051693260669	0.557223330806117	inf
0.11416051693260669	0.5636279707642818	inf
0.11416051693260669	0.5700326107224467	inf
0.11416051693260669	0.5764372506806117	inf
0.11416051693260669	0.5828418906387767	inf
0.11416051693260669	0.5892465305969417	inf
0.11416051693260669	0.5956511705551065	inf
0.11416051693260669	0.6020558105132714	inf
0.11416051693260669	0.6084604504714364	inf
0.11416051693260669	0.6148650904296014	inf
0.11416051693260669	0.6212697303877663	inf
0.11416051693260669	0.6276743703459311	inf
0.11416051693260669	0.6340790103040961	inf
0.11416051693260669	0.6404836502622611	inf
0.11416051693260669	0.646888290220426	inf
0.11416051693260669	0.653292930178591	inf
0.11416051693260669	0.6596975701367558	inf
0.11416051693260669	0.6661022100949208	inf
0.11416051693260669	0.6725068500530857	inf
0.11416051693260669	0.6789114900112507	inf
0.11416051693260669	0.6853161299694157	inf
0.11416051693260669	0.6917207699275805	inf
0.11416051693260669	0.6981254098857455	inf
0.11416051693260669	0.7045300498439104	inf
0.11416051693260669	0.7109346898020754	inf
0.11416051693260669	0.7173393297602403	inf
0.11416051693260669	0.7237439697184052	inf
0.11416051693260669	0.7301486096765701	inf
0.11416051693260669	0.7365532496347351	inf
0.11416051693260669	0.7429578895929001	inf
0.11416051693260669	0.7493625295510649	inf
0.11416051693260669	0.7557671695092298	inf
0.11416051693260669	0.7621718094673948	inf
0.11416051693260669	0.7685764494255598	inf
0.11416051693260669	0.7749810893837248	inf
0.11416051693260669	0.7813857293418895	inf
0.11416051693260669	0.7877903693000545	inf
0.11416051693260669	0.7941950092582195	inf
0.11416051693260669	0.8005996492163845	inf
0.11416051693260669	0.8070042891745495	13.983517408197804
0.11416051693260669	0.8134089291327142	inf
0.11416051693260669	0.8198135690908792	inf
0.11416051693260669	0.8262182090490442	inf
0.11416051693260669	0.8326228490072092	inf
0.11416051693260669	0.839027488965374	inf
0.11416051693260669	0.8454321289235389	inf
0.11416051693260669	0.8518367688817039	inf
0.11416051693260669	0.8582414088398689	inf
0.11416051693260669	0.8646460487980339	inf
0.11416051693260669	0.8710506887561987	inf
0.11416051693260669	0.8774553287143636	inf
0.11416051693260669	0.8838599686725286	inf
0.11416051693260669	0.8902646086306936	inf
0.11416051693260669	0.8966692485888584	inf
0.11416051693260669	0.9030738885470233	inf
0.11416051693260669	0.9094785285051883	inf
0.11416051693260669	0.9158831684633533	inf
0.11416051693260669	0.9222878084215183	inf
0.11416051693260669	0.9286924483796831	inf
0.11416051693260669	0.935097088337848	inf
0.11416051693260669	0.941501728296013	inf
0.11416051693260669	0.947906368254178	inf
0.11416051693260669	0.9543110082123429	inf
0.11416051693260669	0.9607156481705078	inf
0.11416051693260669	0.9671202881286727	inf
0.130865101441741	0.33306093227034417	inf
0.130865101441741	0.33946557222850915	inf
0.130865101441741	0.345870212186674	inf
0.130865101441741	0.352274852144839	inf
0.130865101441741	0.358679492103004	inf
0.130865101441741	0.36508413206116885	inf
0.130865101441741	0.37148877201933383	inf
0.130865101441741	0.3778934119774987	inf
0.130865101441741	0.3842980519356637	inf
0.130865101441741	0.39070269189382856	inf
0.130865101441741	0.39710733185199354	inf
0.130865101441741	0.4035119718101585	inf
0.130865101441741	0.4099166117683234	inf
0.130865101441741	0.4163212517264884	inf
0.130865101441741	0.42272589168465324	inf
0.130865101441741	0.4291305316428182	inf
0.130865101441741	0.4355351716009832	inf
0.130865101441741	0.4419398115591481	inf
0.130865101441741	0.44834445151731306	inf
0.130865101441741	0.45474909147547793	inf
0.130865101441741	0.4611537314336429	inf
0.130865101441741	0.46755837139180784	inf
0.130865101441741	0.47396301134997276	inf
0.130865101441741	0.48036765130813774	inf
0.130865101441741	0.4867722912663026	inf
0.130865101441741	0.4931769312244676	inf
0.130865101441741	0.49958157118263247	inf
0.130865101441741	0.5059862111407974	inf
0.130865101441741	0.5123908510989623	inf
0.130865101441741	0.5187954910571273	inf
0.130865101441741	0.5252001310152923	inf
0.130865101441741	0.5316047709734573	inf
0.130865101441741	0.538009410931622	inf
0.130865101441741	0.544414050889787	inf
0.130865101441741	0.550818690847952	inf
0.130865101441741	0.557223330806117	inf
0.130865101441741	0.5636279707642818	inf
0.130865101441741	0.5700326107224467	inf
0.130865101441741	0.5764372506806117	inf
0.130865101441741	0.5828418906387767	inf
0.130865101441741	0.5892465305969417	inf
0.130865101441741	0.5956511705551065	inf
0.130865101441741	0.6020558105132714	inf
0.130865101441741	0.6084604504714364	inf
0.130865101441741	0.6148650904296014	inf
0.130865101441741	0.6212697303877663	inf
0.130865101441741	0.6276743703459311	inf
0.130865101441741	0.6340790103040961	inf
0.130865101441741	0.6404836502622611	inf
0.130865101441741	0.646888290220426	inf
0.130865101441741	0.653292930178591	inf
0.130865101441741	0.6596975701367558	inf
0.130865101441741	0.6661022100949208	inf
0.130865101441741	0.6725068500530857	inf
0.130865101441741	0.6789114900112507	13.868877028389742
0.130865101441741	0.6853161299694157	inf
0.130865101441741	0.6917207699275805	inf
0.130865101441741	0.6981254098857455	inf
0.130865101441741	0.7045300498439104	inf
0.130865101441741	0.7109346898020754	inf
0.130865101441741	0.7173393297602403	inf
0.130865101441741	0.7237439697184052	inf
0.130865101441741	0.7301486096765701	inf
0.130865101441741	0.7365532496347351	inf
0.130865101441741	0.7429578895929001	inf
0.130865101441741	0.7493625295510649	inf
0.130865101441741	0.7557671695092298	inf
0.130865101441741	0.7621718094673948	inf
0.130865101441741	0.7685764494255598	inf
0.130865101441741	0.7749810893837248	inf
0.130865101441741	0.7813857293418895	inf
0.130865101441741	0.7877903693000545	inf
0.130865101441741	0.7941950092582195	inf
0.130865101441741	0.8005996492163845	inf
0.130865101441741	0.8070042891745495	inf
0.130865101441741	0.8134089291327142	inf
0.130865101441741	0.8198135690908792	inf
0.130865101441741	0.8262182090490442	inf
0.130865101441741	0.8326228490072092	inf
0.130865101441741	0.839027488965374	inf
0.130865101441741	0.8454321289235389	inf
0.130865101441741	0.8518367688817039	inf
0.130865101441741	0.8582414088398689	inf
0.130865101441741	0.8646460487980339	inf
0.130865101441741	0.8710506887561987	inf
0.130865101441741	0.8774553287143636	inf
0.130865101441741	0.8838599686725286	inf
0.130865101441741	0.8902646086306936	inf
0.130865101441741	0.8966692485888584	inf
0.130865101441741	0.9030738885470233	inf
0.130865101441741	0.9094785285051883	inf
0.130865101441741	0.9158831684633533	inf
0.130865101441741	0.9222878084215183	inf
0.130865101441741	0.9286924483796831	inf
0.130865101441741	0.935097088337848	inf
0.130865101441741	0.941501728296013	inf
0.130865101441741	0.947906368254178	inf
0.130865101441741	0.9543110082123429	inf
0.130865101441741	0.9607156481705078	inf
0.130865101441741	0.9671202881286727	inf
0.14756968595087527	0.33306093227034417	inf
0.14756968595087527	0.33946557222850915	inf
0.14756968595087527	0.345870212186674	inf
0.14756968595087527	0.352274852144839	inf
0.14756968595087527	0.358679492103004	inf
0.14756968595087527	0.36508413206116885	inf
0.14756968595087527	0.37148877201933383	inf
0.14756968595087527	0.3778934119774987	inf
0.14756968595087527	0.3842980519356637	inf
0.14756968595087527	0.39070269189382856	inf
0.14756968595087527	0.39710733185199354	inf
0.14756968595087527	0.4035119718101585	inf
0.14756968595087527	0.4099166117683234	inf
0.14756968595087527	0.4163212517264884	inf
0.14756968595087527	0.42272589168465324	inf
0.14756968595087527	0.4291305316428182	inf
0.14756968595087527	0.4355351716009832	inf
0.14756968595087527	0.4419398115591481	inf
0.14756968595087527	0.44834445151731306	inf
0.14756968595087527	0.45474909147547793	inf
0.14756968595087527	0.4611537314336429	inf
0.14756968595087527	0.46755837139180784	inf
0.14756968595087527	0.47396301134997276	inf
0.14756968595087527	0.48036765130813774	inf
0.14756968595087527	0.4867722912663026	inf
0.14756968595087527	0.4931769312244676	inf
0.14756968595087527	0.49958157118263247	inf
0.14756968595087527	0.5059862111407974	inf
0.14756968595087527	0.5123908510989623	inf
0.14756968595087527	0.5187954910571273	inf
0.14756968595087527	0.5252001310152923	inf
0.14756968595087527	0.5316047709734573	inf
0.14756968595087527	0.538009410931622	inf
0.14756968595087527	0.544414050889787	inf
0.14756968595087527	0.550818690847952	inf
0.14756968595087527	0.557223330806117	inf
0.14756968595087527	0.5636279707642818	inf
0.14756968595087527	0.5700326107224467	inf
0.14756968595087527	0.5764372506806117	inf
0.14756968595087527	0.5828418906387767	inf
0.14756968595087527	0.5892465305969417	inf
0.14756968595087527	0.5956511705551065	inf
0.14756968595087527	0.6020558105132714	14.93364664623707
0.14756968595087527	0.6084604504714364	inf
0.14756968595087527	0.6148650904296014	inf
0.14756968595087527	0.6212697303877663	15.582438899813235
0.14756968595087527	0.6276743703459311	inf
0.14756968595087527	0.6340790103040961	inf
0.14756968595087527	0.6404836502622611	inf
0.14756968595087527	0.646888290220426	inf
0.14756968595087527	0.653292930178591	inf
0.14756968595087527	0.6596975701367558	13.983517408197804
0.14756968595087527	0.6661022100949208	inf
0.14756968595087527	0.6725068500530857	inf
0.14756968595087527	0.6789114900112507	inf
0.14756968595087527	0.6853161299694157	inf
0.14756968595087527	0.6917207699275805	inf
0.14756968595087527	0.6981254098857455	inf
0.14756968595087527	0.7045300498439104	inf
0.14756968595087527	0.7109346898020754	inf
0.14756968595087527	0.7173393297602403	inf
0.14756968595087527	0.7237439697184052	inf
0.14756968595087527	0.7301486096765701	inf
0.14756968595087527	0.7365532496347351	inf
0.14756968595087527	0.7429578895929001	inf
0.14756968595087527	0.7493625295510649	inf
0.14756968595087527	0.7557671695092298	inf
0.14756968595087527	0.7621718094673948	inf
0.14756968595087527	0.7685764494255598	inf
0.14756968595087527	0.7749810893837248	inf
0.14756968595087527	0.7813857293418895	inf
0.14756968595087527	0.7877903693000545	inf
0.14756968595087527	0.7941950092582195	inf
0.14756968595087527	0.8005996492163845	inf
0.14756968595087527	0.8070042891745495	inf
0.14756968595087527	0.8134089291327142	inf
0.14756968595087527	0.8198135690908792	inf
0.14756968595087527	0.8262182090490442	inf
0.14756968595087527	0.8326228490072092	inf
0.14756968595087527	0.839027488965374	inf
0.14756968595087527	0.8454321289235389	inf
0.14756968595087527	0.8518367688817039	inf
0.14756968595087527	0.8582414088398689	inf
0.14756968595087527	0.8646460487980339	inf
0.14756968595087527	0.8710506887561987	inf
0.14756968595087527	0.8774553287143636	inf
0.14756968595087527	0.8838599686725286	inf
0.14756968595087527	0.8902646086306936	inf
0.14756968595087527	0.8966692485888584	inf
0.14756968595087527	0.9030738885470233	inf
0.14756968595087527	0.9094785285051883	inf
0.14756968595087527	0.9158831684633533	inf
0.14756968595087527	0.9222878084215183	13.298646151118314
0.14756968595087527	0.9286924483796831	inf
0.14756968595087527	0.935097088337848	inf
0.14756968595087527	0.941501728296013	inf
0.14756968595087527	0.947906368254178	inf
0.14756968595087527	0.9543110082123429	inf
0.14756968595087527	0.9607156481705078	inf
0.14756968595087527	0.9671202881286727	inf
0.16427427046000959	0.33306093227034417	inf
0.16427427046000959	0.33946557222850915	inf
0.16427427046000959	0.345870212186674	inf
0.16427427046000959	0.352274852144839	inf
0.16427427046000959	0.358679492103004	inf
0.16427427046000959	0.36508413206116885	inf
0.16427427046000959	0.37148877201933383	inf
0.16427427046000959	0.3778934119774987	inf
0.16427427046000959	0.3842980519356637	inf
0.16427427046000959	0.39070269189382856	inf
0.16427427046000959	0.39710733185199354	inf
0.16427427046000959	0.4035119718101585	inf
0.16427427046000959	0.4099166117683234	inf
0.16427427046000959	0.4163212517264884	inf
0.16427427046000959	0.42272589168465324	inf
0.16427427046000959	0.4291305316428182	inf
0.16427427046000959	0.4355351716009832	inf
0.16427427046000959	0.4419398115591481	inf
0.16427427046000959	0.44834445151731306	inf
0.16427427046000959	0.45474909147547793	inf
0.16427427046000959	0.4611537314336429	inf
0.16427427046000959	0.46755837139180784	inf
0.16427427046000959	0.47396301134997276	inf
0.16427427046000959	0.48036765130813774	inf
0.16427427046000959	0.4867722912663026	inf
0.16427427046000959	0.4931769312244676	inf
0.16427427046000959	0.49958157118263247	inf
0.16427427046000959	0.5059862111407974	inf
0.16427427046000959	0.5123908510989623	inf
0.16427427046000959	0.5187954910571273	inf
0.16427427046000959	0.5252001310152923	inf
0.16427427046000959	0.5316047709734573	inf
0.16427427046000959	0.538009410931622	inf
0.16427427046000959	0.544414050889787	inf
0.16427427046000959	0.550818690847952	inf
0.16427427046000959	0.557223330806117	inf
0.16427427046000959	0.5636279707642818	inf
0.16427427046000959	0.5700326107224467	inf
0.16427427046000959	0.5764372506806117	inf
0.16427427046000959	0.5828418906387767	inf
0.16427427046000959	0.5892465305969417	inf
0.16427427046000959	0.5956511705551065	14.93364664623707
0.16427427046000959	0.6020558105132714	inf
0.16427427046000959	0.6084604504714364	inf
0.16427427046000959	0.6148650904296014	inf
0.16427427046000959	0.6212697303877663	inf
0.16427427046000959	0.6276743703459311	inf
0.16427427046000959	0.6340790103040961	inf
0.16427427046000959	0.6404836502622611	inf
0.16427427046000959	0.646888290220426	inf
0.16427427046000959	0.653292930178591	inf
0.16427427046000959	0.6596975701367558	inf
0.16427427046000959	0.6661022100949208	inf
0.16427427046000959	0.6725068500530857	inf
0.16427427046000959	0.6789114900112507	inf
0.16427427046000959	0.6853161299694157	inf
0.16427427046000959	0.6917207699275805	inf
0.16427427046000959	0.6981254098857455	inf
0.16427427046000959	0.7045300498439104	inf
0.16427427046000959	0.7109346898020754	inf
0.16427427046000959	0.7173393297602403	inf
0.16427427046000959	0.7237439697184052	inf
0.16427427046000959	0.7301486096765701	inf
0.16427427046000959	0.7365532496347351	inf
0.16427427046000959	0.7429578895929001	inf
0.16427427046000959	0.7493625295510649	inf
0.16427427046000959	0.7557671695092298	inf
0.16427427046000959	0.7621718094673948	inf
0.16427427046000959	0.7685764494255598	inf
0.16427427046000959	0.7749810893837248	inf
0.16427427046000959	0.7813857293418895	inf
0.16427427046000959	0.7877903693000545	inf
0.16427427046000959	0.7941950092582195	inf
0.16427427046000959	0.8005996492163845	inf
0.16427427046000959	0.8070042891745495	inf
0.16427427046000959	0.8134089291327142	inf
0.16427427046000959	0.8198135690908792	inf
0.16427427046000959	0.8262182090490442	inf
0.16427427046000959	0.8326228490072092	inf
0.16427427046000959	0.839027488965374	inf
0.16427427046000959	0.8454321289235389	inf
0.16427427046000959	0.8518367688817039	inf
0.16427427046000959	0.8582414088398689	inf
0.16427427046000959	0.8646460487980339	inf
0.16427427046000959	0.8710506887561987	inf
0.16427427046000959	0.8774553287143636	inf
0.16427427046000959	0.8838599686725286	13.78649638361752
0.16427427046000959	0.8902646086306936	inf
0.16427427046000959	0.8966692485888584	inf
0.16427427046000959	0.9030738885470233	inf
0.16427427046000959	0.9094785285051883	inf
0.16427427046000959	0.9158831684633533	inf
0.16427427046000959	0.9222878084215183	inf
0.16427427046000959	0.9286924483796831	inf
0.16427427046000959	0.935097088337848	inf
0.16427427046000959	0.941501728296013	inf
0.16427427046000959	0.947906368254178	inf
0.16427427046000959	0.9543110082123429	inf
0.16427427046000959	0.9607156481705078	inf
0.16427427046000959	0.9671202881286727	inf
0.18097885496914384	0.33306093227034417	inf
0.18097885496914384	0.33946557222850915	inf
0.18097885496914384	0.345870212186674	inf
0.18097885496914384	0.352274852144839	inf
0.18097885496914384	0.358679492103004	inf
0.18097885496914384	0.36508413206116885	inf
0.18097885496914384	0.37148877201933383	inf
0.18097885496914384	0.3778934119774987	inf
0.18097885496914384	0.3842980519356637	inf
0.18097885496914384	0.39070269189382856	inf
0.18097885496914384	0.39710733185199354	inf
0.18097885496914384	0.4035119718101585	inf
0.18097885496914384	0.4099166117683234	inf
0.18097885496914384	0.4163212517264884	inf
0.18097885496914384	0.42272589168465324	inf
0.18097885496914384	0.4291305316428182	inf
0.18097885496914384	0.4355351716009832	inf
0.18097885496914384	0.4419398115591481	inf
0.18097885496914384	0.44834445151731306	inf
0.18097885496914384	0.45474909147547793	inf
0.18097885496914384	0.4611537314336429	inf
0.18097885496914384	0.46755837139180784	inf
0.18097885496914384	0.47396301134997276	inf
0.18097885496914384	0.48036765130813774	inf
0.18097885496914384	0.4867722912663026	inf
0.18097885496914384	0.4931769312244676	inf
0.18097885496914384	0.49958157118263247	inf
0.18097885496914384	0.5059862111407974	inf
0.18097885496914384	0.5123908510989623	inf
0.18097885496914384	0.5187954910571273	inf
0.18097885496914384	0.5252001310152923	inf
0.18097885496914384	0.5316047709734573	inf
0.18097885496914384	0.538009410931622	inf
0.18097885496914384	0.544414050889787	inf
0.18097885496914384	0.550818690847952	14.899377082784108
0.18097885496914384	0.557223330806117	inf
0.18097885496914384	0.5636279707642818	inf
0.18097885496914384	0.5700326107224467	inf
0.18097885496914384	0.5764372506806117	inf
0.18097885496914384	0.5828418906387767	inf
0.18097885496914384	0.5892465305969417	inf
0.18097885496914384	0.5956511705551065	inf
0.18097885496914384	0.6020558105132714	inf
0.18097885496914384	0.6084604504714364	inf
0.18097885496914384	0.6148650904296014	inf
0.18097885496914384	0.6212697303877663	inf
0.18097885496914384	0.6276743703459311	inf
0.18097885496914384	0.6340790103040961	inf
0.18097885496914384	0.6404836502622611	inf
0.18097885496914384	0.646888290220426	inf
0.18097885496914384	0.653292930178591	inf
0.18097885496914384	0.6596975701367558	inf
0.18097885496914384	0.6661022100949208	inf
0.18097885496914384	0.6725068500530857	inf
0.18097885496914384	0.6789114900112507	inf
0.18097885496914384	0.6853161299694157	inf
0.18097885496914384	0.6917207699275805	inf
0.18097885496914384	0.6981254098857455	inf
0.18097885496914384	0.7045300498439104	13.63460864917373
0.18097885496914384	0.7109346898020754	inf
0.18097885496914384	0.7173393297602403	13.871570977305284
0.18097885496914384	0.7237439697184052	12.771932651346885
0.18097885496914384	0.7301486096765701	inf
0.18097885496914384	0.7365532496347351	13.981208233959007
0.18097885496914384	0.7429578895929001	inf
0.18097885496914384	0.7493625295510649	inf
0.18097885496914384	0.7557671695092298	inf
0.18097885496914384	0.7621718094673948	inf
0.18097885496914384	0.7685764494255598	inf
0.18097885496914384	0.7749810893837248	inf
0.18097885496914384	0.7813857293418895	inf
0.18097885496914384	0.7877903693000545	inf
0.18097885496914384	0.7941950092582195	inf
0.18097885496914384	0.8005996492163845	inf
0.18097885496914384	0.8070042891745495	inf
0.18097885496914384	0.8134089291327142	inf
0.18097885496914384	0.8198135690908792	inf
0.18097885496914384	0.8262182090490442	inf
0.18097885496914384	0.8326228490072092	inf
0.18097885496914384	0.839027488965374	inf
0.18097885496914384	0.8454321289235389	inf
0.18097885496914384	0.8518367688817039	inf
0.18097885496914384	0.8582414088398689	inf
0.18097885496914384	0.8646460487980339	inf
0.18097885496914384	0.8710506887561987	inf
0.18097885496914384	0.8774553287143636	inf
0.18097885496914384	0.8838599686725286	inf
0.18097885496914384	0.8902646086306936	inf
0.18097885496914384	0.8966692485888584	inf
0.18097885496914384	0.9030738885470233	inf
0.18097885496914384	0.9094785285051883	inf
0.18097885496914384	0.9158831684633533	inf
0.18097885496914384	0.9222878084215183	inf
0.18097885496914384	0.9286924483796831	inf
0.18097885496914384	0.935097088337848	inf
0.18097885496914384	0.941501728296013	inf
0.18097885496914384	0.947906368254178	inf
0.18097885496914384	0.9543110082123429	inf
0.18097885496914384	0.9607156481705078	inf
0.18097885496914384	0.9671202881286727	inf
0.19768343947827816	0.33306093227034417	inf
0.19768343947827816	0.33946557222850915	inf
0.19768343947827816	0.345870212186674	inf
0.19768343947827816	0.352274852144839	inf
0.19768343947827816	0.358679492103004	inf
0.19768343947827816	0.36508413206116885	inf
0.19768343947827816	0.37148877201933383	inf
0.19768343947827816	0.3778934119774987	inf
0.19768343947827816	0.3842980519356637	inf
0.19768343947827816	0.39070269189382856	inf
0.19768343947827816	0.39710733185199354	inf
0.19768343947827816	0.4035119718101585	inf
0.19768343947827816	0.4099166117683234	inf
0.19768343947827816	0.4163212517264884	inf
0.19768343947827816	0.42272589168465324	inf
0.19768343947827816	0.4291305316428182	inf
0.19768343947827816	0.4355351716009832	inf
0.19768343947827816	0.4419398115591481	inf
0.19768343947827816	0.44834445151731306	inf
0.19768343947827816	0.45474909147547793	inf
0.19768343947827816	0.4611537314336429	inf
0.19768343947827816	0.46755837139180784	inf
0.19768343947827816	0.47396301134997276	inf
0.19768343947827816	0.48036765130813774	inf
0.19768343947827816	0.4867722912663026	inf
0.19768343947827816	0.4931769312244676	inf
0.19768343947827816	0.49958157118263247	inf
0.19768343947827816	0.5059862111407974	inf
0.19768343947827816	0.5123908510989623	inf
0.19768343947827816	0.5187954910571273	inf
0.19768343947827816	0.5252001310152923	inf
0.19768343947827816	0.5316047709734573	inf
0.19768343947827816	0.538009410931622	inf
0.19768343947827816	0.544414050889787	inf
0.19768343947827816	0.550818690847952	inf
0.19768343947827816	0.557223330806117	inf
0.19768343947827816	0.5636279707642818	inf
0.19768343947827816	0.5700326107224467	inf
0.19768343947827816	0.5764372506806117	inf
0.19768343947827816	0.5828418906387767	inf
0.19768343947827816	0.5892465305969417	inf
0.19768343947827816	0.5956511705551065	inf
0.19768343947827816	0.6020558105132714	inf
0.19768343947827816	0.6084604504714364	inf
0.19768343947827816	0.6148650904296014	inf
0.19768343947827816	0.6212697303877663	inf
0.19768343947827816	0.6276743703459311	inf
0.19768343947827816	0.6340790103040961	inf
0.19768343947827816	0.6404836502622611	inf
0.19768343947827816	0.646888290220426	inf
0.19768343947827816	0.653292930178591	inf
0.19768343947827816	0.6596975701367558	inf
0.19768343947827816	0.6661022100949208	inf
0.19768343947827816	0.6725068500530857	inf
0.19768343947827816	0.6789114900112507	inf
0.19768343947827816	0.6853161299694157	inf
0.19768343947827816	0.6917207699275805	inf
0.19768343947827816	0.6981254098857455	inf
0.19768343947827816	0.7045300498439104	inf
0.19768343947827816	0.7109346898020754	inf
0.19768343947827816	0.7173393297602403	inf
0.19768343947827816	0.7237439697184052	inf
0.19768343947827816	0.7301486096765701	inf
0.19768343947827816	0.7365532496347351	inf
0.19768343947827816	0.7429578895929001	inf
0.19768343947827816	0.7493625295510649	inf
0.19768343947827816	0.7557671695092298	13.902115708603299
0.19768343947827816	0.7621718094673948	inf
0.19768343947827816	0.7685764494255598	inf
0.19768343947827816	0.7749810893837248	inf
0.19768343947827816	0.7813857293418895	inf
0.19768343947827816	0.7877903693000545	inf
0.19768343947827816	0.7941950092582195	inf
0.19768343947827816	0.8005996492163845	inf
0.19768343947827816	0.8070042891745495	inf
0.19768343947827816	0.8134089291327142	inf
0.19768343947827816	0.8198135690908792	inf
0.19768343947827816	0.8262182090490442	inf
0.19768343947827816	0.8326228490072092	inf
0.19768343947827816	0.839027488965374	inf
0.19768343947827816	0.8454321289235389	inf
0.19768343947827816	0.8518367688817039	inf
0.19768343947827816	0.8582414088398689	inf
0.19768343947827816	0.8646460487980339	inf
0.19768343947827816	0.8710506887561987	inf
0.19768343947827816	0.8774553287143636	inf
0.19768343947827816	0.8838599686725286	inf
0.19768343947827816	0.8902646086306936	inf
0.19768343947827816	0.8966692485888584	inf
0.19768343947827816	0.9030738885470233	inf
0.19768343947827816	0.9094785285051883	inf
0.19768343947827816	0.9158831684633533	inf
0.19768343947827816	0.9222878084215183	inf
0.19768343947827816	0.9286924483796831	inf
0.19768343947827816	0.935097088337848	inf
0.19768343947827816	0.941501728296013	inf
0.19768343947827816	0.947906368254178	inf
0.19768343947827816	0.9543110082123429	inf
0.19768343947827816	0.9607156481705078	inf
0.19768343947827816	0.9671202881286727	inf
0.21438802398741244	0.33306093227034417	inf
0.21438802398741244	0.33946557222850915	inf
0.21438802398741244	0.345870212186674	inf
0.21438802398741244	0.352274852144839	inf
0.21438802398741244	0.358679492103004	inf
0.21438802398741244	0.36508413206116885	inf
0.21438802398741244	0.37148877201933383	inf
0.21438802398741244	0.3778934119774987	inf
0.21438802398741244	0.3842980519356637	inf
0.21438802398741244	0.39070269189382856	inf
0.21438802398741244	0.39710733185199354	inf
0.21438802398741244	0.4035119718101585	inf
0.21438802398741244	0.4099166117683234	inf
0.21438802398741244	0.4163212517264884	inf
0.21438802398741244	0.42272589168465324	inf
0.21438802398741244	0.4291305316428182	inf
0.21438802398741244	0.4355351716009832	inf
0.21438802398741244	0.4419398115591481	inf
0.21438802398741244	0.44834445151731306	inf
0.21438802398741244	0.45474909147547793	inf
0.21438802398741244	0.4611537314336429	inf
0.21438802398741244	0.46755837139180784	inf
0.21438802398741244	0.47396301134997276	inf
0.21438802398741244	0.48036765130813774	inf
0.21438802398741244	0.4867722912663026	inf
0.21438802398741244	0.4931769312244676	inf
0.21438802398741244	0.49958157118263247	inf
0.21438802398741244	0.5059862111407974	inf
0.21438802398741244	0.5123908510989623	inf
0.21438802398741244	0.5187954910571273	inf
0.21438802398741244	0.5252001310152923	inf
0.21438802398741244	0.5316047709734573	inf
0.21438802398741244	0.538009410931622	inf
0.21438802398741244	0.544414050889787	inf
0.21438802398741244	0.550818690847952	inf
0.21438802398741244	0.557223330806117	14.845691025181543
0.21438802398741244	0.5636279707642818	inf
0.21438802398741244	0.5700326107224467	inf
0.21438802398741244	0.5764372506806117	inf
0.21438802398741244	0.5828418906387767	inf
0.21438802398741244	0.5892465305969417	inf
0.21438802398741244	0.5956511705551065	inf
0.21438802398741244	0.6020558105132714	inf
0.21438802398741244	0.6084604504714364	inf
0.21438802398741244	0.6148650904296014	inf
0.21438802398741244	0.6212697303877663	inf
0.21438802398741244	0.6276743703459311	inf
0.21438802398741244	0.6340790103040961	inf
0.21438802398741244	0.6404836502622611	inf
0.21438802398741244	0.646888290220426	inf
0.21438802398741244	0.653292930178591	inf
0.21438802398741244	0.6596975701367558	inf
0.21438802398741244	0.6661022100949208	inf
0.21438802398741244	0.6725068500530857	inf
0.21438802398741244	0.6789114900112507	inf
0.21438802398741244	0.6853161299694157	inf
0.21438802398741244	0.6917207699275805	inf
0.21438802398741244	0.6981254098857455	inf
0.21438802398741244	0.7045300498439104	inf
0.21438802398741244	0.7109346898020754	inf
0.21438802398741244	0.7173393297602403	inf
0.21438802398741244	0.7237439697184052	13.666651491468977
0.21438802398741244	0.7301486096765701	inf
0.21438802398741244	0.7365532496347351	inf
0.21438802398741244	0.7429578895929001	inf
0.21438802398741244	0.7493625295510649	inf
0.21438802398741244	0.7557671695092298	inf
0.21438802398741244	0.7621718094673948	inf
0.21438802398741244	0.7685764494255598	inf
0.21438802398741244	0.7749810893837248	inf
0.21438802398741244	0.7813857293418895	inf
0.21438802398741244	0.7877903693000545	inf
0.21438802398741244	0.7941950092582195	inf
0.21438802398741244	0.8005996492163845	inf
0.21438802398741244	0.8070042891745495	inf
0.21438802398741244	0.8134089291327142	inf
0.21438802398741244	0.8198135690908792	inf
0.21438802398741244	0.8262182090490442	inf
0.21438802398741244	0.8326228490072092	inf
0.21438802398741244	0.839027488965374	inf
0.21438802398741244	0.8454321289235389	inf
0.21438802398741244	0.8518367688817039	inf
0.21438802398741244	0.8582414088398689	inf
0.21438802398741244	0.8646460487980339	inf
0.21438802398741244	0.8710506887561987	inf
0.21438802398741244	0.8774553287143636	inf
0.21438802398741244	0.8838599686725286	13.574480620061715
0.21438802398741244	0.8902646086306936	inf
0.21438802398741244	0.8966692485888584	inf
0.21438802398741244	0.9030738885470233	inf
0.21438802398741244	0.9094785285051883	inf
0.21438802398741244	0.9158831684633533	inf
0.21438802398741244	0.9222878084215183	inf
0.21438802398741244	0.9286924483796831	inf
0.21438802398741244	0.935097088337848	inf
0.21438802398741244	0.941501728296013	inf
0.21438802398741244	0.947906368254178	inf
0.21438802398741244	0.9543110082123429	inf
0.21438802398741244	0.9607156481705078	inf
0.21438802398741244	0.9671202881286727	inf
0.23109260849654673	0.33306093227034417	inf
0.23109260849654673	0.33946557222850915	inf
0.23109260849654673	0.345870212186674	inf
0.23109260849654673	0.352274852144839	inf
0.23109260849654673	0.358679492103004	inf
0.23109260849654673	0.36508413206116885	inf
0.23109260849654673	0.37148877201933383	inf
0.23109260849654673	0.3778934119774987	inf
0.23109260849654673	0.3842980519356637	inf
0.23109260849654673	0.39070269189382856	inf
0.23109260849654673	0.39710733185199354	inf
0.23109260849654673	0.4035119718101585	inf
0.23109260849654673	0.4099166117683234	inf
0.23109260849654673	0.4163212517264884	inf
0.23109260849654673	0.42272589168465324	inf
0.23109260849654673	0.4291305316428182	inf
0.23109260849654673	0.4355351716009832	inf
0.23109260849654673	0.4419398115591481	inf
0.23109260849654673	0.44834445151731306	inf
0.23109260849654673	0.45474909147547793	inf
0.23109260849654673	0.4611537314336429	inf
0.23109260849654673	0.46755837139180784	inf
0.23109260849654673	0.47396301134997276	inf
0.23109260849654673	0.48036765130813774	inf
0.23109260849654673	0.4867722912663026	inf
0.23109260849654673	0.4931769312244676	inf
0.23109260849654673	0.49958157118263247	inf
0.23109260849654673	0.5059862111407974	inf
0.23109260849654673	0.5123908510989623	inf
0.23109260849654673	0.5187954910571273	inf
0.23109260849654673	0.5252001310152923	inf
0.23109260849654673	0.5316047709734573	inf
0.23109260849654673	0.538009410931622	inf
0.23109260849654673	0.544414050889787	inf
0.23109260849654673	0.550818690847952	inf
0.23109260849654673	0.557223330806117	inf
0.23109260849654673	0.5636279707642818	inf
0.23109260849654673	0.5700326107224467	inf
0.23109260849654673	0.5764372506806117	inf
0.23109260849654673	0.5828418906387767	inf
0.23109260849654673	0.5892465305969417	inf
0.23109260849654673	0.5956511705551065	inf
0.23109260849654673	0.6020558105132714	inf
0.23109260849654673	0.6084604504714364	inf
0.23109260849654673	0.6148650904296014	13.78649638361752
0.23109260849654673	0.6212697303877663	13.868877028389742
0.23109260849654673	0.6276743703459311	inf
0.23109260849654673	0.6340790103040961	inf
0.23109260849654673	0.6404836502622611	inf
0.23109260849654673	0.646888290220426	inf
0.23109260849654673	0.653292930178591	inf
0.23109260849654673	0.6596975701367558	inf
0.23109260849654673	0.6661022100949208	13.791175424377686
0.23109260849654673	0.6725068500530857	inf
0.23109260849654673	0.6789114900112507	inf
0.23109260849654673	0.6853161299694157	inf
0.23109260849654673	0.6917207699275805	inf
0.23109260849654673	0.6981254098857455	inf
0.23109260849654673	0.7045300498439104	inf
0.23109260849654673	0.7109346898020754	inf
0.23109260849654673	0.7173393297602403	inf
0.23109260849654673	0.7237439697184052	inf
0.23109260849654673	0.7301486096765701	inf
0.23109260849654673	0.7365532496347351	inf
0.23109260849654673	0.7429578895929001	inf
0.23109260849654673	0.7493625295510649	inf
0.23109260849654673	0.7557671695092298	inf
0.23109260849654673	0.7621718094673948	inf
0.23109260849654673	0.7685764494255598	inf
0.23109260849654673	0.7749810893837248	inf
0.23109260849654673	0.7813857293418895	inf
0.23109260849654673	0.7877903693000545	inf
0.23109260849654673	0.7941950092582195	inf
0.23109260849654673	0.8005996492163845	inf
0.23109260849654673	0.8070042891745495	inf
0.23109260849654673	0.8134089291327142	inf
0.23109260849654673	0.8198135690908792	inf
0.23109260849654673	0.8262182090490442	inf
0.23109260849654673	0.8326228490072092	inf
0.23109260849654673	0.839027488965374	inf
0.23109260849654673	0.8454321289235389	inf
0.23109260849654673	0.8518367688817039	inf
0.23109260849654673	0.8582414088398689	inf
0.23109260849654673	0.8646460487980339	inf
0.23109260849654673	0.8710506887561987	inf
0.23109260849654673	0.8774553287143636	inf
0.23109260849654673	0.8838599686725286	inf
0.23109260849654673	0.8902646086306936	inf
0.23109260849654673	0.8966692485888584	inf
0.23109260849654673	0.9030738885470233	13.7912270982648
0.23109260849654673	0.9094785285051883	inf
0.23109260849654673	0.9158831684633533	13.868877028389742
0.23109260849654673	0.9222878084215183	inf
0.23109260849654673	0.9286924483796831	inf
0.23109260849654673	0.935097088337848	inf
0.23109260849654673	0.941501728296013	inf
0.23109260849654673	0.947906368254178	inf
0.23109260849654673	0.9543110082123429	inf
0.23109260849654673	0.9607156481705078	inf
0.23109260849654673	0.9671202881286727	inf
0.24779719300568104	0.33306093227034417	inf
0.24779719300568104	0.33946557222850915	inf
0.24779719300568104	0.345870212186674	inf
0.24779719300568104	0.352274852144839	inf
0.24779719300568104	0.358679492103004	inf
0.24779719300568104	0.36508413206116885	inf
0.24779719300568104	0.37148877201933383	inf
0.24779719300568104	0.3778934119774987	inf
0.24779719300568104	0.3842980519356637	inf
0.24779719300568104	0.39070269189382856	inf
0.24779719300568104	0.39710733185199354	inf
0.24779719300568104	0.4035119718101585	inf
0.24779719300568104	0.4099166117683234	inf
0.24779719300568104	0.4163212517264884	inf
0.24779719300568104	0.42272589168465324	inf
0.24779719300568104	0.4291305316428182	inf
0.24779719300568104	0.4355351716009832	inf
0.24779719300568104	0.4419398115591481	inf
0.24779719300568104	0.44834445151731306	inf
0.24779719300568104	0.45474909147547793	inf
0.24779719300568104	0.4611537314336429	inf
0.24779719300568104	0.46755837139180784	inf
0.24779719300568104	0.47396301134997276	inf
0.24779719300568104	0.48036765130813774	inf
0.24779719300568104	0.4867722912663026	inf
0.24779719300568104	0.4931769312244676	inf
0.24779719300568104	0.49958157118263247	inf
0.24779719300568104	0.5059862111407974	inf
0.24779719300568104	0.5123908510989623	inf
0.24779719300568104	0.5187954910571273	inf
0.24779719300568104	0.5252001310152923	inf
0.24779719300568104	0.5316047709734573	inf
0.24779719300568104	0.538009410931622	inf
0.24779719300568104	0.544414050889787	inf
0.24779719300568104	0.550818690847952	inf
0.24779719300568104	0.557223330806117	inf
0.24779719300568104	0.5636279707642818	inf
0.24779719300568104	0.5700326107224467	inf
0.24779719300568104	0.5764372506806117	inf
0.24779719300568104	0.5828418906387767	inf
0.24779719300568104	0.5892465305969417	inf
0.24779719300568104	0.5956511705551065	inf
0.24779719300568104	0.6020558105132714	inf
0.24779719300568104	0.6084604504714364	inf
0.24779719300568104	0.6148650904296014	inf
0.24779719300568104	0.6212697303877663	inf
0.24779719300568104	0.6276743703459311	inf
0.24779719300568104	0.6340790103040961	inf
0.24779719300568104	0.6404836502622611	inf
0.24779719300568104	0.646888290220426	inf
0.24779719300568104	0.653292930178591	inf
0.24779719300568104	0.6596975701367558	inf
0.24779719300568104	0.6661022100949208	inf
0.24779719300568104	0.6725068500530857	inf
0.24779719300568104	0.6789114900112507	inf
0.24779719300568104	0.6853161299694157	inf
0.24779719300568104	0.6917207699275805	inf
0.24779719300568104	0.6981254098857455	12.935941882327155
0.24779719300568104	0.7045300498439104	inf
0.24779719300568104	0.7109346898020754	inf
0.24779719300568104	0.7173393297602403	inf
0.24779719300568104	0.7237439697184052	inf
0.24779719300568104	0.7301486096765701	13.407627522150603
0.24779719300568104	0.7365532496347351	inf
0.24779719300568104	0.7429578895929001	inf
0.24779719300568104	0.7493625295510649	inf
0.24779719300568104	0.7557671695092298	inf
0.24779719300568104	0.7621718094673948	13.716410740974451
0.24779719300568104	0.7685764494255598	inf
0.24779719300568104	0.7749810893837248	inf
0.24779719300568104	0.7813857293418895	inf
0.24779719300568104	0.7877903693000545	inf
0.24779719300568104	0.7941950092582195	inf
0.24779719300568104	0.8005996492163845	13.53286456219851
0.24779719300568104	0.8070042891745495	inf
0.24779719300568104	0.8134089291327142	inf
0.24779719300568104	0.8198135690908792	inf
0.24779719300568104	0.8262182090490442	inf
0.24779719300568104	0.8326228490072092	inf
0.24779719300568104	0.839027488965374	inf
0.24779719300568104	0.8454321289235389	inf
0.24779719300568104	0.8518367688817039	inf
0.24779719300568104	0.8582414088398689	inf
0.24779719300568104	0.8646460487980339	inf
0.24779719300568104	0.8710506887561987	13.760833081432386
0.24779719300568104	0.8774553287143636	inf
0.24779719300568104	0.8838599686725286	inf
0.24779719300568104	0.8902646086306936	inf
0.24779719300568104	0.8966692485888584	inf
0.24779719300568104	0.9030738885470233	inf
0.24779719300568104	0.9094785285051883	inf
0.24779719300568104	0.9158831684633533	inf
0.24779719300568104	0.9222878084215183	14.287339551860837
0.24779719300568104	0.9286924483796831	inf
0.24779719300568104	0.935097088337848	13.791175424377686
0.24779719300568104	0.941501728296013	inf
0.24779719300568104	0.947906368254178	inf
0.24779719300568104	0.9543110082123429	inf
0.24779719300568104	0.9607156481705078	inf
0.24779719300568104	0.9671202881286727	inf
0.2645017775148153	0.33306093227034417	inf
0.2645017775148153	0.33946557222850915	inf
0.2645017775148153	0.345870212186674	inf
0.2645017775148153	0.352274852144839	inf
0.2645017775148153	0.358679492103004	inf
0.2645017775148153	0.36508413206116885	inf
0.2645017775148153	0.37148877201933383	inf
0.2645017775148153	0.3778934119774987	inf
0.2645017775148153	0.3842980519356637	inf
0.2645017775148153	0.39070269189382856	inf
0.2645017775148153	0.39710733185199354	inf
0.2645017775148153	0.4035119718101585	inf
0.2645017775148153	0.4099166117683234	inf
0.2645017775148153	0.4163212517264884	inf
0.2645017775148153	0.42272589168465324	inf
0.2645017775148153	0.4291305316428182	inf
0.2645017775148153	0.4355351716009832	inf
0.2645017775148153	0.4419398115591481	inf
0.2645017775148153	0.44834445151731306	inf
0.2645017775148153	0.45474909147547793	inf
0.2645017775148153	0.4611537314336429	inf
0.2645017775148153	0.46755837139180784	inf
0.2645017775148153	0.47396301134997276	inf
0.2645017775148153	0.48036765130813774	inf
0.2645017775148153	0.4867722912663026	inf
0.2645017775148153	0.4931769312244676	inf
0.2645017775148153	0.49958157118263247	inf
0.2645017775148153	0.5059862111407974	inf
0.2645017775148153	0.5123908510989623	inf
0.2645017775148153	0.5187954910571273	inf
0.2645017775148153	0.5252001310152923	inf
0.2645017775148153	0.5316047709734573	inf
0.2645017775148153	0.538009410931622	inf
0.2645017775148153	0.544414050889787	inf
0.2645017775148153	0.550818690847952	inf
0.2645017775148153	0.557223330806117	inf
0.2645017775148153	0.5636279707642818	inf
0.2645017775148153	0.5700326107224467	inf
0.2645017775148153	0.5764372506806117	inf
0.2645017775148153	0.5828418906387767	inf
0.2645017775148153	0.5892465305969417	14.93364664623707
0.2645017775148153	0.5956511705551065	inf
0.2645017775148153	0.6020558105132714	inf
0.2645017775148153	0.6084604504714364	inf
0.2645017775148153	0.6148650904296014	inf
0.2645017775148153	0.6212697303877663	inf
0.2645017775148153	0.6276743703459311	inf
0.2645017775148153	0.6340790103040961	inf
0.2645017775148153	0.6404836502622611	inf
0.2645017775148153	0.646888290220426	inf
0.2645017775148153	0.653292930178591	inf
0.2645017775148153	0.6596975701367558	inf
0.2645017775148153	0.6661022100949208	inf
0.2645017775148153	0.6725068500530857	inf
0.2645017775148153	0.6789114900112507	inf
0.2645017775148153	0.6853161299694157	inf
0.2645017775148153	0.6917207699275805	inf
0.2645017775148153	0.6981254098857455	inf
0.2645017775148153	0.7045300498439104	inf
0.2645017775148153	0.7109346898020754	inf
0.2645017775148153	0.7173393297602403	inf
0.2645017775148153	0.7237439697184052	13.770002951160235
0.2645017775148153	0.7301486096765701	inf
0.2645017775148153	0.7365532496347351	inf
0.2645017775148153	0.7429578895929001	inf
0.2645017775148153	0.7493625295510649	inf
0.2645017775148153	0.7557671695092298	inf
0.2645017775148153	0.7621718094673948	inf
0.2645017775148153	0.7685764494255598	inf
0.2645017775148153	0.7749810893837248	inf
0.2645017775148153	0.7813857293418895	14.497573035147289
0.2645017775148153	0.7877903693000545	inf
0.2645017775148153	0.7941950092582195	inf
0.2645017775148153	0.8005996492163845	inf
0.2645017775148153	0.8070042891745495	inf
0.2645017775148153	0.8134089291327142	inf
0.2645017775148153	0.8198135690908792	inf
0.2645017775148153	0.8262182090490442	inf
0.2645017775148153	0.8326228490072092	inf
0.2645017775148153	0.839027488965374	inf
0.2645017775148153	0.8454321289235389	13.902115708603299
0.2645017775148153	0.8518367688817039	inf
0.2645017775148153	0.8582414088398689	inf
0.2645017775148153	0.8646460487980339	inf
0.2645017775148153	0.8710506887561987	inf
0.2645017775148153	0.8774553287143636	inf
0.2645017775148153	0.8838599686725286	inf
0.2645017775148153	0.8902646086306936	inf
0.2645017775148153	0.8966692485888584	inf
0.2645017775148153	0.9030738885470233	inf
0.2645017775148153	0.9094785285051883	inf
0.2645017775148153	0.9158831684633533	inf
0.2645017775148153	0.9222878084215183	inf
0.2645017775148153	0.9286924483796831	inf
0.2645017775148153	0.935097088337848	inf
0.2645017775148153	0.941501728296013	inf
0.2645017775148153	0.947906368254178	inf
0.2645017775148153	0.9543110082123429	inf
0.2645017775148153	0.9607156481705078	inf
0.2645017775148153	0.9671202881286727	inf
0.2812063620239496	0.33306093227034417	inf
0.2812063620239496	0.33946557222850915	inf
0.2812063620239496	0.345870212186674	inf
0.2812063620239496	0.352274852144839	inf
0.2812063620239496	0.358679492103004	inf
0.2812063620239496	0.36508413206116885	inf
0.2812063620239496	0.37148877201933383	inf
0.2812063620239496	0.3778934119774987	inf
0.2812063620239496	0.3842980519356637	inf
0.2812063620239496	0.39070269189382856	inf
0.2812063620239496	0.39710733185199354	inf
0.2812063620239496	0.4035119718101585	inf
0.2812063620239496	0.4099166117683234	inf
0.2812063620239496	0.4163212517264884	inf
0.2812063620239496	0.42272589168465324	inf
0.2812063620239496	0.4291305316428182	inf
0.2812063620239496	0.4355351716009832	inf
0.2812063620239496	0.4419398115591481	inf
0.2812063620239496	0.44834445151731306	inf
0.2812063620239496	0.45474909147547793	inf
0.2812063620239496	0.4611537314336429	inf
0.2812063620239496	0.46755837139180784	inf
0.2812063620239496	0.47396301134997276	inf
0.2812063620239496	0.48036765130813774	inf
0.2812063620239496	0.4867722912663026	inf
0.2812063620239496	0.4931769312244676	inf
0.2812063620239496	0.49958157118263247	inf
0.2812063620239496	0.5059862111407974	inf
0.2812063620239496	0.5123908510989623	inf
0.2812063620239496	0.5187954910571273	inf
0.2812063620239496	0.5252001310152923	inf
0.2812063620239496	0.5316047709734573	inf
0.2812063620239496	0.538009410931622	inf
0.2812063620239496	0.544414050889787	inf
0.2812063620239496	0.550818690847952	inf
0.2812063620239496	0.557223330806117	inf
0.2812063620239496	0.5636279707642818	inf
0.2812063620239496	0.5700326107224467	inf
0.2812063620239496	0.5764372506806117	inf
0.2812063620239496	0.5828418906387767	inf
0.2812063620239496	0.5892465305969417	14.93364664623707
0.2812063620239496	0.5956511705551065	inf
0.2812063620239496	0.6020558105132714	inf
0.2812063620239496	0.6084604504714364	inf
0.2812063620239496	0.6148650904296014	inf
0.2812063620239496	0.6212697303877663	13.496464307635632
0.2812063620239496	0.6276743703459311	inf
0.2812063620239496	0.6340790103040961	inf
0.2812063620239496	0.6404836502622611	inf
0.2812063620239496	0.646888290220426	inf
0.2812063620239496	0.653292930178591	inf
0.2812063620239496	0.6596975701367558	inf
0.2812063620239496	0.6661022100949208	inf
0.2812063620239496	0.6725068500530857	inf
0.2812063620239496	0.6789114900112507	inf
0.2812063620239496	0.6853161299694157	inf
0.2812063620239496	0.6917207699275805	inf
0.2812063620239496	0.6981254098857455	inf
0.2812063620239496	0.7045300498439104	inf
0.2812063620239496	0.7109346898020754	inf
0.2812063620239496	0.7173393297602403	inf
0.2812063620239496	0.7237439697184052	inf
0.2812063620239496	0.7301486096765701	inf
0.2812063620239496	0.7365532496347351	inf
0.2812063620239496	0.7429578895929001	inf
0.2812063620239496	0.7493625295510649	inf
0.2812063620239496	0.7557671695092298	inf
0.2812063620239496	0.7621718094673948	inf
0.2812063620239496	0.7685764494255598	inf
0.2812063620239496	0.7749810893837248	inf
0.2812063620239496	0.7813857293418895	inf
0.2812063620239496	0.7877903693000545	inf
0.2812063620239496	0.7941950092582195	inf
0.2812063620239496	0.8005996492163845	inf
0.2812063620239496	0.8070042891745495	inf
0.2812063620239496	0.8134089291327142	inf
0.2812063620239496	0.8198135690908792	inf
0.2812063620239496	0.8262182090490442	inf
0.2812063620239496	0.8326228490072092	inf
0.2812063620239496	0.839027488965374	inf
0.2812063620239496	0.8454321289235389	inf
0.2812063620239496	0.8518367688817039	inf
0.2812063620239496	0.8582414088398689	inf
0.2812063620239496	0.8646460487980339	inf
0.2812063620239496	0.8710506887561987	inf
0.2812063620239496	0.8774553287143636	inf
0.2812063620239496	0.8838599686725286	inf
0.2812063620239496	0.8902646086306936	inf
0.2812063620239496	0.8966692485888584	inf
0.2812063620239496	0.9030738885470233	inf
0.2812063620239496	0.9094785285051883	inf
0.2812063620239496	0.9158831684633533	inf
0.2812063620239496	0.9222878084215183	inf
0.2812063620239496	0.9286924483796831	inf
0.2812063620239496	0.935097088337848	inf
0.2812063620239496	0.941501728296013	inf
0.2812063620239496	0.947906368254178	inf
0.2812063620239496	0.9543110082123429	inf
0.2812063620239496	0.9607156481705078	inf
0.2812063620239496	0.9671202881286727	inf
0.2979109465330839	0.33306093227034417	inf
0.2979109465330839	0.33946557222850915	inf
0.2979109465330839	0.345870212186674	inf
0.2979109465330839	0.352274852144839	inf
0.2979109465330839	0.358679492103004	inf
0.2979109465330839	0.36508413206116885	inf
0.2979109465330839	0.37148877201933383	inf
0.2979109465330839	0.3778934119774987	inf
0.2979109465330839	0.3842980519356637	inf
0.2979109465330839	0.39070269189382856	inf
0.2979109465330839	0.39710733185199354	inf
0.2979109465330839	0.4035119718101585	inf
0.2979109465330839	0.4099166117683234	inf
0.2979109465330839	0.4163212517264884	inf
0.2979109465330839	0.42272589168465324	inf
0.2979109465330839	0.4291305316428182	inf
0.2979109465330839	0.4355351716009832	inf
0.2979109465330839	0.4419398115591481	inf
0.2979109465330839	0.44834445151731306	inf
0.2979109465330839	0.45474909147547793	inf
0.2979109465330839	0.4611537314336429	inf
0.2979109465330839	0.46755837139180784	inf
0.2979109465330839	0.47396301134997276	inf
0.2979109465330839	0.48036765130813774	inf
0.2979109465330839	0.4867722912663026	inf
0.2979109465330839	0.4931769312244676	inf
0.2979109465330839	0.49958157118263247	inf
0.2979109465330839	0.5059862111407974	inf
0.2979109465330839	0.5123908510989623	inf
0.2979109465330839	0.5187954910571273	inf
0.2979109465330839	0.5252001310152923	inf
0.2979109465330839	0.5316047709734573	inf
0.2979109465330839	0.538009410931622	inf
0.2979109465330839	0.544414050889787	inf
0.2979109465330839	0.550818690847952	inf
0.2979109465330839	0.557223330806117	inf
0.2979109465330839	0.5636279707642818	inf
0.2979109465330839	0.5700326107224467	inf
0.2979109465330839	0.5764372506806117	inf
0.2979109465330839	0.5828418906387767	inf
0.2979109465330839	0.5892465305969417	15.582438899813235
0.2979109465330839	0.5956511705551065	inf
0.2979109465330839	0.6020558105132714	inf
0.2979109465330839	0.6084604504714364	inf
0.2979109465330839	0.6148650904296014	14.67811778565182
0.2979109465330839	0.6212697303877663	inf
0.2979109465330839	0.6276743703459311	inf
0.2979109465330839	0.6340790103040961	inf
0.2979109465330839	0.6404836502622611	inf
0.2979109465330839	0.646888290220426	inf
0.2979109465330839	0.653292930178591	13.474124074009358
0.2979109465330839	0.6596975701367558	inf
0.2979109465330839	0.6661022100949208	inf
0.2979109465330839	0.6725068500530857	13.99633188459274
0.2979109465330839	0.6789114900112507	inf
0.2979109465330839	0.6853161299694157	inf
0.2979109465330839	0.6917207699275805	inf
0.2979109465330839	0.6981254098857455	inf
0.2979109465330839	0.7045300498439104	inf
0.2979109465330839	0.7109346898020754	14.558993472933198
0.2979109465330839	0.7173393297602403	inf
0.2979109465330839	0.7237439697184052	inf
0.2979109465330839	0.7301486096765701	inf
0.2979109465330839	0.7365532496347351	inf
0.2979109465330839	0.7429578895929001	inf
0.2979109465330839	0.7493625295510649	inf
0.2979109465330839	0.7557671695092298	13.666651491468977
0.2979109465330839	0.7621718094673948	inf
0.2979109465330839	0.7685764494255598	inf
0.2979109465330839	0.7749810893837248	inf
0.2979109465330839	0.7813857293418895	inf
0.2979109465330839	0.7877903693000545	inf
0.2979109465330839	0.7941950092582195	inf
0.2979109465330839	0.8005996492163845	inf
0.2979109465330839	0.8070042891745495	inf
0.2979109465330839	0.8134089291327142	inf
0.2979109465330839	0.8198135690908792	inf
0.2979109465330839	0.8262182090490442	inf
0.2979109465330839	0.8326228490072092	inf
0.2979109465330839	0.839027488965374	inf
0.2979109465330839	0.8454321289235389	inf
0.2979109465330839	0.8518367688817039	inf
0.2979109465330839	0.8582414088398689	inf
0.2979109465330839	0.8646460487980339	inf
0.2979109465330839	0.8710506887561987	inf
0.2979109465330839	0.8774553287143636	inf
0.2979109465330839	0.8838599686725286	inf
0.2979109465330839	0.8902646086306936	inf
0.2979109465330839	0.8966692485888584	inf
0.2979109465330839	0.9030738885470233	inf
0.2979109465330839	0.9094785285051883	inf
0.2979109465330839	0.9158831684633533	inf
0.2979109465330839	0.9222878084215183	inf
0.2979109465330839	0.9286924483796831	inf
0.2979109465330839	0.935097088337848	inf
0.2979109465330839	0.941501728296013	13.401599632975055
0.2979109465330839	0.947906368254178	inf
0.2979109465330839	0.9543110082123429	inf
0.2979109465330839	0.9607156481705078	inf
0.2979109465330839	0.9671202881286727	inf
0.3146155310422182	0.33306093227034417	inf
0.3146155310422182	0.33946557222850915	inf
0.3146155310422182	0.345870212186674	inf
0.3146155310422182	0.352274852144839	inf
0.3146155310422182	0.358679492103004	inf
0.3146155310422182	0.36508413206116885	inf
0.3146155310422182	0.37148877201933383	inf
0.3146155310422182	0.3778934119774987	inf
0.3146155310422182	0.3842980519356637	inf
0.3146155310422182	0.39070269189382856	inf
0.3146155310422182	0.39710733185199354	inf
0.3146155310422182	0.4035119718101585	inf
0.3146155310422182	0.4099166117683234	inf
0.3146155310422182	0.4163212517264884	inf
0.3146155310422182	0.42272589168465324	inf
0.3146155310422182	0.4291305316428182	inf
0.3146155310422182	0.4355351716009832	inf
0.3146155310422182	0.4419398115591481	inf
0.3146155310422182	0.44834445151731306	inf
0.3146155310422182	0.45474909147547793	inf
0.3146155310422182	0.4611537314336429	inf
0.3146155310422182	0.46755837139180784	inf
0.3146155310422182	0.47396301134997276	inf
0.3146155310422182	0.48036765130813774	inf
0.3146155310422182	0.4867722912663026	inf
0.3146155310422182	0.4931769312244676	inf
0.3146155310422182	0.49958157118263247	inf
0.3146155310422182	0.5059862111407974	inf
0.3146155310422182	0.5123908510989623	inf
0.3146155310422182	0.5187954910571273	inf
0.3146155310422182	0.5252001310152923	inf
0.3146155310422182	0.5316047709734573	inf
0.3146155310422182	0.538009410931622	inf
0.3146155310422182	0.544414050889787	inf
0.3146155310422182	0.550818690847952	inf
0.3146155310422182	0.557223330806117	14.843578827547708
0.3146155310422182	0.5636279707642818	inf
0.3146155310422182	0.5700326107224467	13.450714961106046
0.3146155310422182	0.5764372506806117	13.93371934630912
0.3146155310422182	0.5828418906387767	inf
0.3146155310422182	0.5892465305969417	inf
0.3146155310422182	0.5956511705551065	13.981208233959007
0.3146155310422182	0.6020558105132714	inf
0.3146155310422182	0.6084604504714364	inf
0.3146155310422182	0.6148650904296014	13.81578533582105
0.3146155310422182	0.6212697303877663	inf
0.3146155310422182	0.6276743703459311	inf
0.3146155310422182	0.6340790103040961	inf
0.3146155310422182	0.6404836502622611	inf
0.3146155310422182	0.646888290220426	inf
0.3146155310422182	0.653292930178591	inf
0.3146155310422182	0.6596975701367558	13.916919742982243
0.3146155310422182	0.6661022100949208	inf
0.3146155310422182	0.6725068500530857	inf
0.3146155310422182	0.6789114900112507	inf
0.3146155310422182	0.6853161299694157	inf
0.3146155310422182	0.6917207699275805	inf
0.3146155310422182	0.6981254098857455	13.63460864917373
0.3146155310422182	0.7045300498439104	inf
0.3146155310422182	0.7109346898020754	inf
0.3146155310422182	0.7173393297602403	inf
0.3146155310422182	0.7237439697184052	inf
0.3146155310422182	0.7301486096765701	inf
0.3146155310422182	0.7365532496347351	inf
0.3146155310422182	0.7429578895929001	inf
0.3146155310422182	0.7493625295510649	inf
0.3146155310422182	0.7557671695092298	inf
0.3146155310422182	0.7621718094673948	inf
0.3146155310422182	0.7685764494255598	inf
0.3146155310422182	0.7749810893837248	inf
0.3146155310422182	0.7813857293418895	inf
0.3146155310422182	0.7877903693000545	inf
0.3146155310422182	0.7941950092582195	inf
0.3146155310422182	0.8005996492163845	13.871570977305284
0.3146155310422182	0.8070042891745495	inf
0.3146155310422182	0.8134089291327142	inf
0.3146155310422182	0.8198135690908792	inf
0.3146155310422182	0.8262182090490442	inf
0.3146155310422182	0.8326228490072092	inf
0.3146155310422182	0.839027488965374	inf
0.3146155310422182	0.8454321289235389	inf
0.3146155310422182	0.8518367688817039	inf
0.3146155310422182	0.8582414088398689	inf
0.3146155310422182	0.8646460487980339	inf
0.3146155310422182	0.8710506887561987	inf
0.3146155310422182	0.8774553287143636	inf
0.3146155310422182	0.8838599686725286	inf
0.3146155310422182	0.8902646086306936	inf
0.3146155310422182	0.8966692485888584	inf
0.3146155310422182	0.9030738885470233	inf
0.3146155310422182	0.9094785285051883	inf
0.3146155310422182	0.9158831684633533	inf
0.3146155310422182	0.9222878084215183	inf
0.3146155310422182	0.9286924483796831	inf
0.3146155310422182	0.935097088337848	inf
0.3146155310422182	0.941501728296013	inf
0.3146155310422182	0.947906368254178	inf
0.3146155310422182	0.9543110082123429	inf
0.3146155310422182	0.9607156481705078	inf
0.3146155310422182	0.9671202881286727	inf
0.3313201155513525	0.33306093227034417	inf
0.3313201155513525	0.33946557222850915	inf
0.3313201155513525	0.345870212186674	inf
0.3313201155513525	0.352274852144839	inf
0.3313201155513525	0.358679492103004	inf
0.3313201155513525	0.36508413206116885	inf
0.3313201155513525	0.37148877201933383	inf
0.3313201155513525	0.3778934119774987	inf
0.3313201155513525	0.3842980519356637	inf
0.3313201155513525	0.39070269189382856	inf
0.3313201155513525	0.39710733185199354	inf
0.3313201155513525	0.4035119718101585	inf
0.3313201155513525	0.4099166117683234	inf
0.3313201155513525	0.4163212517264884	inf
0.3313201155513525	0.42272589168465324	inf
0.3313201155513525	0.4291305316428182	inf
0.3313201155513525	0.4355351716009832	inf
0.3313201155513525	0.4419398115591481	inf
0.3313201155513525	0.44834445151731306	inf
0.3313201155513525	0.45474909147547793	inf
0.3313201155513525	0.4611537314336429	inf
0.3313201155513525	0.46755837139180784	inf
0.3313201155513525	0.47396301134997276	inf
0.3313201155513525	0.48036765130813774	inf
0.3313201155513525	0.4867722912663026	inf
0.3313201155513525	0.4931769312244676	inf
0.3313201155513525	0.49958157118263247	inf
0.3313201155513525	0.5059862111407974	inf
0.3313201155513525	0.5123908510989623	inf
0.3313201155513525	0.5187954910571273	inf
0.3313201155513525	0.5252001310152923	inf
0.3313201155513525	0.5316047709734573	inf
0.3313201155513525	0.538009410931622	inf
0.3313201155513525	0.544414050889787	inf
0.3313201155513525	0.550818690847952	inf
0.3313201155513525	0.557223330806117	inf
0.3313201155513525	0.5636279707642818	inf
0.3313201155513525	0.5700326107224467	14.072231964496497
0.3313201155513525	0.5764372506806117	13.233801607656693
0.3313201155513525	0.5828418906387767	inf
0.3313201155513525	0.5892465305969417	inf
0.3313201155513525	0.5956511705551065	inf
0.3313201155513525	0.6020558105132714	inf
0.3313201155513525	0.6084604504714364	inf
0.3313201155513525	0.6148650904296014	inf
0.3313201155513525	0.6212697303877663	inf
0.3313201155513525	0.6276743703459311	inf
0.3313201155513525	0.6340790103040961	inf
0.3313201155513525	0.6404836502622611	inf
0.3313201155513525	0.646888290220426	inf
0.3313201155513525	0.653292930178591	inf
0.3313201155513525	0.6596975701367558	inf
0.3313201155513525	0.6661022100949208	inf
0.3313201155513525	0.6725068500530857	inf
0.3313201155513525	0.6789114900112507	inf
0.3313201155513525	0.6853161299694157	inf
0.3313201155513525	0.6917207699275805	13.960393596800051
0.3313201155513525	0.6981254098857455	inf
0.3313201155513525	0.7045300498439104	inf
0.3313201155513525	0.7109346898020754	inf
0.3313201155513525	0.7173393297602403	inf
0.3313201155513525	0.7237439697184052	13.407627522150603
0.3313201155513525	0.7301486096765701	inf
0.3313201155513525	0.7365532496347351	inf
0.3313201155513525	0.7429578895929001	13.81578533582105
0.3313201155513525	0.7493625295510649	inf
0.3313201155513525	0.7557671695092298	14.67811778565182
0.3313201155513525	0.7621718094673948	13.902115708603299
0.3313201155513525	0.7685764494255598	inf
0.3313201155513525	0.7749810893837248	inf
0.3313201155513525	0.7813857293418895	13.702566948195747
0.3313201155513525	0.7877903693000545	inf
0.3313201155513525	0.7941950092582195	inf
0.3313201155513525	0.8005996492163845	13.983517408197804
0.3313201155513525	0.8070042891745495	inf
0.3313201155513525	0.8134089291327142	inf
0.3313201155513525	0.8198135690908792	inf
0.3313201155513525	0.8262182090490442	inf
0.3313201155513525	0.8326228490072092	inf
0.3313201155513525	0.839027488965374	inf
0.3313201155513525	0.8454321289235389	inf
0.3313201155513525	0.8518367688817039	13.702266257521787
0.3313201155513525	0.8582414088398689	inf
0.3313201155513525	0.8646460487980339	inf
0.3313201155513525	0.8710506887561987	inf
0.3313201155513525	0.8774553287143636	inf
0.3313201155513525	0.8838599686725286	inf
0.3313201155513525	0.8902646086306936	inf
0.3313201155513525	0.8966692485888584	inf
0.3313201155513525	0.9030738885470233	inf
0.3313201155513525	0.9094785285051883	inf
0.3313201155513525	0.9158831684633533	inf
0.3313201155513525	0.9222878084215183	inf
0.3313201155513525	0.9286924483796831	inf
0.3313201155513525	0.935097088337848	inf
0.3313201155513525	0.941501728296013	inf
0.3313201155513525	0.947906368254178	inf
0.3313201155513525	0.9543110082123429	inf
0.3313201155513525	0.9607156481705078	inf
0.3313201155513525	0.9671202881286727	inf
0.3480247000604868	0.33306093227034417	inf
0.3480247000604868	0.33946557222850915	inf
0.3480247000604868	0.345870212186674	inf
0.3480247000604868	0.352274852144839	inf
0.3480247000604868	0.358679492103004	inf
0.3480247000604868	0.36508413206116885	inf
0.3480247000604868	0.37148877201933383	inf
0.3480247000604868	0.3778934119774987	inf
0.3480247000604868	0.3842980519356637	inf
0.3480247000604868	0.39070269189382856	inf
0.3480247000604868	0.39710733185199354	inf
0.3480247000604868	0.4035119718101585	inf
0.3480247000604868	0.4099166117683234	inf
0.3480247000604868	0.4163212517264884	inf
0.3480247000604868	0.42272589168465324	inf
0.3480247000604868	0.4291305316428182	inf
0.3480247000604868	0.4355351716009832	inf
0.3480247000604868	0.4419398115591481	inf
0.3480247000604868	0.44834445151731306	inf
0.3480247000604868	0.45474909147547793	inf
0.3480247000604868	0.4611537314336429	inf
0.3480247000604868	0.46755837139180784	inf
0.3480247000604868	0.47396301134997276	inf
0.3480247000604868	0.48036765130813774	inf
0.3480247000604868	0.4867722912663026	inf
0.3480247000604868	0.4931769312244676	inf
0.3480247000604868	0.49958157118263247	inf
0.3480247000604868	0.5059862111407974	inf
0.3480247000604868	0.5123908510989623	inf
0.3480247000604868	0.5187954910571273	inf
0.3480247000604868	0.5252001310152923	inf
0.3480247000604868	0.5316047709734573	inf
0.3480247000604868	0.538009410931622	inf
0.3480247000604868	0.544414050889787	inf
0.3480247000604868	0.550818690847952	inf
0.3480247000604868	0.557223330806117	inf
0.3480247000604868	0.5636279707642818	inf
0.3480247000604868	0.5700326107224467	12.949822059370364
0.3480247000604868	0.5764372506806117	11.56172610119185
0.3480247000604868	0.5828418906387767	11.261197202478744
0.3480247000604868	0.5892465305969417	12.908463788176503
0.3480247000604868	0.5956511705551065	12.877304727712614
0.3480247000604868	0.6020558105132714	inf
0.3480247000604868	0.6084604504714364	14.448438240303593
0.3480247000604868	0.6148650904296014	13.69218452209338
0.3480247000604868	0.6212697303877663	13.996860767356305
0.3480247000604868	0.6276743703459311	inf
0.3480247000604868	0.6340790103040961	13.434079950279317
0.3480247000604868	0.6404836502622611	inf
0.3480247000604868	0.646888290220426	14.558993472933198
0.3480247000604868	0.653292930178591	inf
0.3480247000604868	0.6596975701367558	inf
0.3480247000604868	0.6661022100949208	inf
0.3480247000604868	0.6725068500530857	inf
0.3480247000604868	0.6789114900112507	13.81578533582105
0.3480247000604868	0.6853161299694157	13.144106138963695
0.3480247000604868	0.6917207699275805	inf
0.3480247000604868	0.6981254098857455	inf
0.3480247000604868	0.7045300498439104	inf
0.3480247000604868	0.7109346898020754	inf
0.3480247000604868	0.7173393297602403	inf
0.3480247000604868	0.7237439697184052	inf
0.3480247000604868	0.7301486096765701	inf
0.3480247000604868	0.7365532496347351	13.760833081432386
0.3480247000604868	0.7429578895929001	inf
0.3480247000604868	0.7493625295510649	13.134012335611702
0.3480247000604868	0.7557671695092298	inf
0.3480247000604868	0.7621718094673948	inf
0.3480247000604868	0.7685764494255598	inf
0.3480247000604868	0.7749810893837248	inf
0.3480247000604868	0.7813857293418895	inf
0.3480247000604868	0.7877903693000545	inf
0.3480247000604868	0.7941950092582195	inf
0.3480247000604868	0.8005996492163845	inf
0.3480247000604868	0.8070042891745495	inf
0.3480247000604868	0.8134089291327142	inf
0.3480247000604868	0.8198135690908792	inf
0.3480247000604868	0.8262182090490442	13.93371934630912
0.3480247000604868	0.8326228490072092	inf
0.3480247000604868	0.839027488965374	inf
0.3480247000604868	0.8454321289235389	inf
0.3480247000604868	0.8518367688817039	inf
0.3480247000604868	0.8582414088398689	inf
0.3480247000604868	0.8646460487980339	inf
0.3480247000604868	0.8710506887561987	inf
0.3480247000604868	0.8774553287143636	inf
0.3480247000604868	0.8838599686725286	inf
0.3480247000604868	0.8902646086306936	inf
0.3480247000604868	0.8966692485888584	inf
0.3480247000604868	0.9030738885470233	inf
0.3480247000604868	0.9094785285051883	inf
0.3480247000604868	0.9158831684633533	inf
0.3480247000604868	0.9222878084215183	inf
0.3480247000604868	0.9286924483796831	inf
0.3480247000604868	0.935097088337848	inf
0.3480247000604868	0.941501728296013	inf
0.3480247000604868	0.947906368254178	inf
0.3480247000604868	0.9543110082123429	inf
0.3480247000604868	0.9607156481705078	inf
0.3480247000604868	0.9671202881286727	inf
0.36472928456962106	0.33306093227034417	inf
0.36472928456962106	0.33946557222850915	inf
0.36472928456962106	0.345870212186674	inf
0.36472928456962106	0.352274852144839	inf
0.36472928456962106	0.358679492103004	inf
0.36472928456962106	0.36508413206116885	inf
0.36472928456962106	0.37148877201933383	inf
0.36472928456962106	0.3778934119774987	inf
0.36472928456962106	0.3842980519356637	inf
0.36472928456962106	0.39070269189382856	inf
0.36472928456962106	0.39710733185199354	inf
0.36472928456962106	0.4035119718101585	inf
0.36472928456962106	0.4099166117683234	inf
0.36472928456962106	0.4163212517264884	inf
0.36472928456962106	0.42272589168465324	inf
0.36472928456962106	0.4291305316428182	inf
0.36472928456962106	0.4355351716009832	inf
0.36472928456962106	0.4419398115591481	inf
0.36472928456962106	0.44834445151731306	inf
0.36472928456962106	0.45474909147547793	inf
0.36472928456962106	0.4611537314336429	inf
0.36472928456962106	0.46755837139180784	inf
0.36472928456962106	0.47396301134997276	inf
0.36472928456962106	0.48036765130813774	inf
0.36472928456962106	0.4867722912663026	inf
0.36472928456962106	0.4931769312244676	inf
0.36472928456962106	0.49958157118263247	inf
0.36472928456962106	0.5059862111407974	inf
0.36472928456962106	0.5123908510989623	inf
0.36472928456962106	0.5187954910571273	inf
0.36472928456962106	0.5252001310152923	inf
0.36472928456962106	0.5316047709734573	inf
0.36472928456962106	0.538009410931622	inf
0.36472928456962106	0.544414050889787	inf
0.36472928456962106	0.550818690847952	inf
0.36472928456962106	0.557223330806117	inf
0.36472928456962106	0.5636279707642818	13.037683083910592
0.36472928456962106	0.5700326107224467	11.900073114955548
0.36472928456962106	0.5764372506806117	11.28501890743771
0.36472928456962106	0.5828418906387767	10.89753079606588
0.36472928456962106	0.5892465305969417	11.424397386160349
0.36472928456962106	0.5956511705551065	13.296812329914813
0.36472928456962106	0.6020558105132714	13.760833081432386
0.36472928456962106	0.6084604504714364	inf
0.36472928456962106	0.6148650904296014	13.875842134194032
0.36472928456962106	0.6212697303877663	inf
0.36472928456962106	0.6276743703459311	inf
0.36472928456962106	0.6340790103040961	13.93371934630912
0.36472928456962106	0.6404836502622611	12.88309345308065
0.36472928456962106	0.646888290220426	inf
0.36472928456962106	0.653292930178591	inf
0.36472928456962106	0.6596975701367558	13.716410740974451
0.36472928456962106	0.6661022100949208	inf
0.36472928456962106	0.6725068500530857	inf
0.36472928456962106	0.6789114900112507	inf
0.36472928456962106	0.6853161299694157	13.475801920932435
0.36472928456962106	0.6917207699275805	13.179867613241361
0.36472928456962106	0.6981254098857455	inf
0.36472928456962106	0.7045300498439104	13.137832417105313
0.36472928456962106	0.7109346898020754	12.6255811607379
0.36472928456962106	0.7173393297602403	13.92022376247438
0.36472928456962106	0.7237439697184052	inf
0.36472928456962106	0.7301486096765701	inf
0.36472928456962106	0.7365532496347351	inf
0.36472928456962106	0.7429578895929001	13.770002951160235
0.36472928456962106	0.7493625295510649	inf
0.36472928456962106	0.7557671695092298	inf
0.36472928456962106	0.7621718094673948	13.17795144491207
0.36472928456962106	0.7685764494255598	inf
0.36472928456962106	0.7749810893837248	inf
0.36472928456962106	0.7813857293418895	inf
0.36472928456962106	0.7877903693000545	inf
0.36472928456962106	0.7941950092582195	inf
0.36472928456962106	0.8005996492163845	13.78649638361752
0.36472928456962106	0.8070042891745495	inf
0.36472928456962106	0.8134089291327142	inf
0.36472928456962106	0.8198135690908792	14.058903403590692
0.36472928456962106	0.8262182090490442	inf
0.36472928456962106	0.8326228490072092	inf
0.36472928456962106	0.839027488965374	13.179827282081439
0.36472928456962106	0.8454321289235389	inf
0.36472928456962106	0.8518367688817039	inf
0.36472928456962106	0.8582414088398689	inf
0.36472928456962106	0.8646460487980339	inf
0.36472928456962106	0.8710506887561987	inf
0.36472928456962106	0.8774553287143636	13.7912270982648
0.36472928456962106	0.8838599686725286	inf
0.36472928456962106	0.8902646086306936	inf
0.36472928456962106	0.8966692485888584	inf
0.36472928456962106	0.9030738885470233	inf
0.36472928456962106	0.9094785285051883	inf
0.36472928456962106	0.9158831684633533	inf
0.36472928456962106	0.9222878084215183	inf
0.36472928456962106	0.9286924483796831	inf
0.36472928456962106	0.935097088337848	inf
0.36472928456962106	0.941501728296013	inf
0.36472928456962106	0.947906368254178	inf
0.36472928456962106	0.9543110082123429	inf
0.36472928456962106	0.9607156481705078	inf
[truncated: 8,001 more rows]
