# Supplementary material for: Navigating protein landscapes with a machine-learned transferable coarse-grained model
Source: Nat Chem. 2025 Jul 18;17(8):1284–92. doi: 10.1038/s41557-025-01874-0 (PMC12313527; doi:10.1038/s41557-025-01874-0)
Supplement: Supplementary file 2 — .csv files with free energy landscape data. [file 41557_2025_1874_MOESM2_ESM.zip › fig_data/1yrf_epoch_73_FES_in_RMSD_Q.csv]

RMSD	Q	FE
0.13023757174611092	0.19398409205282324	inf
0.13023757174611092	0.20179207336867583	inf
0.13023757174611092	0.20960005468452847	inf
0.13023757174611092	0.21740803600038106	inf
0.13023757174611092	0.2252160173162337	inf
0.13023757174611092	0.23302399863208628	inf
0.13023757174611092	0.24083197994793892	inf
0.13023757174611092	0.24863996126379154	inf
0.13023757174611092	0.25644794257964415	inf
0.13023757174611092	0.26425592389549674	inf
0.13023757174611092	0.2720639052113494	inf
0.13023757174611092	0.27987188652720196	inf
0.13023757174611092	0.2876798678430546	inf
0.13023757174611092	0.2954878491589072	inf
0.13023757174611092	0.30329583047475983	inf
0.13023757174611092	0.3111038117906124	inf
0.13023757174611092	0.31891179310646506	inf
0.13023757174611092	0.32671977442231764	inf
0.13023757174611092	0.3345277557381703	inf
0.13023757174611092	0.34233573705402287	inf
0.13023757174611092	0.3501437183698755	inf
0.13023757174611092	0.3579516996857281	inf
0.13023757174611092	0.36575968100158074	inf
0.13023757174611092	0.3735676623174333	inf
0.13023757174611092	0.38137564363328597	inf
0.13023757174611092	0.38918362494913855	inf
0.13023757174611092	0.3969916062649912	inf
0.13023757174611092	0.4047995875808438	inf
0.13023757174611092	0.4126075688966964	inf
0.13023757174611092	0.420415550212549	inf
0.13023757174611092	0.42822353152840165	inf
0.13023757174611092	0.43603151284425423	inf
0.13023757174611092	0.4438394941601069	inf
0.13023757174611092	0.45164747547595946	inf
0.13023757174611092	0.4594554567918121	inf
0.13023757174611092	0.46726343810766474	inf
0.13023757174611092	0.4750714194235173	inf
0.13023757174611092	0.4828794007393699	inf
0.13023757174611092	0.49068738205522255	inf
0.13023757174611092	0.4984953633710752	inf
0.13023757174611092	0.5063033446869278	inf
0.13023757174611092	0.5141113260027803	inf
0.13023757174611092	0.521919307318633	inf
0.13023757174611092	0.5297272886344857	inf
0.13023757174611092	0.5375352699503382	inf
0.13023757174611092	0.5453432512661909	inf
0.13023757174611092	0.5531512325820435	inf
0.13023757174611092	0.560959213897896	inf
0.13023757174611092	0.5687671952137487	inf
0.13023757174611092	0.5765751765296012	inf
0.13023757174611092	0.5843831578454539	inf
0.13023757174611092	0.5921911391613066	inf
0.13023757174611092	0.5999991204771591	inf
0.13023757174611092	0.6078071017930118	inf
0.13023757174611092	0.6156150831088644	inf
0.13023757174611092	0.623423064424717	inf
0.13023757174611092	0.6312310457405697	inf
0.13023757174611092	0.6390390270564221	inf
0.13023757174611092	0.6468470083722748	inf
0.13023757174611092	0.6546549896881275	inf
0.13023757174611092	0.66246297100398	inf
0.13023757174611092	0.6702709523198327	12.869671751781091
0.13023757174611092	0.6780789336356853	inf
0.13023757174611092	0.6858869149515379	inf
0.13023757174611092	0.6936948962673906	12.869671751781091
0.13023757174611092	0.701502877583243	12.869671751781091
0.13023757174611092	0.7093108588990957	inf
0.13023757174611092	0.7171188402149484	inf
0.13023757174611092	0.7249268215308009	inf
0.13023757174611092	0.7327348028466536	inf
0.13023757174611092	0.7405427841625063	inf
0.13023757174611092	0.7483507654783588	inf
0.13023757174611092	0.7561587467942115	inf
0.13023757174611092	0.7639667281100639	inf
0.13023757174611092	0.7717747094259166	inf
0.13023757174611092	0.7795826907417693	10.040842596453349
0.13023757174611092	0.7873906720576218	10.040842596453349
0.13023757174611092	0.7951986533734745	inf
0.13023757174611092	0.8030066346893272	inf
0.13023757174611092	0.8108146160051797	inf
0.13023757174611092	0.8186225973210324	inf
0.13023757174611092	0.8264305786368848	inf
0.13023757174611092	0.8342385599527375	inf
0.13023757174611092	0.8420465412685902	inf
0.13023757174611092	0.8498545225844427	inf
0.13023757174611092	0.8576625039002954	inf
0.13023757174611092	0.8654704852161481	inf
0.13023757174611092	0.8732784665320006	inf
0.13023757174611092	0.8810864478478533	inf
0.13023757174611092	0.8888944291637058	inf
0.13023757174611092	0.8967024104795585	inf
0.13023757174611092	0.9045103917954112	inf
0.13023757174611092	0.9123183731112636	inf
0.13023757174611092	0.9201263544271163	inf
0.13023757174611092	0.927934335742969	inf
0.13023757174611092	0.9357423170588215	inf
0.13023757174611092	0.9435502983746742	inf
0.13023757174611092	0.9513582796905267	inf
0.13023757174611092	0.9591662610063794	inf
0.13023757174611092	0.9669742423222321	inf
0.14230469569563867	0.19398409205282324	inf
0.14230469569563867	0.20179207336867583	inf
0.14230469569563867	0.20960005468452847	inf
0.14230469569563867	0.21740803600038106	inf
0.14230469569563867	0.2252160173162337	inf
0.14230469569563867	0.23302399863208628	inf
0.14230469569563867	0.24083197994793892	inf
0.14230469569563867	0.24863996126379154	inf
0.14230469569563867	0.25644794257964415	inf
0.14230469569563867	0.26425592389549674	inf
0.14230469569563867	0.2720639052113494	inf
0.14230469569563867	0.27987188652720196	inf
0.14230469569563867	0.2876798678430546	inf
0.14230469569563867	0.2954878491589072	inf
0.14230469569563867	0.30329583047475983	inf
0.14230469569563867	0.3111038117906124	inf
0.14230469569563867	0.31891179310646506	inf
0.14230469569563867	0.32671977442231764	inf
0.14230469569563867	0.3345277557381703	inf
0.14230469569563867	0.34233573705402287	inf
0.14230469569563867	0.3501437183698755	inf
0.14230469569563867	0.3579516996857281	inf
0.14230469569563867	0.36575968100158074	inf
0.14230469569563867	0.3735676623174333	inf
0.14230469569563867	0.38137564363328597	inf
0.14230469569563867	0.38918362494913855	inf
0.14230469569563867	0.3969916062649912	inf
0.14230469569563867	0.4047995875808438	inf
0.14230469569563867	0.4126075688966964	inf
0.14230469569563867	0.420415550212549	inf
0.14230469569563867	0.42822353152840165	inf
0.14230469569563867	0.43603151284425423	inf
0.14230469569563867	0.4438394941601069	inf
0.14230469569563867	0.45164747547595946	inf
0.14230469569563867	0.4594554567918121	inf
0.14230469569563867	0.46726343810766474	inf
0.14230469569563867	0.4750714194235173	inf
0.14230469569563867	0.4828794007393699	inf
0.14230469569563867	0.49068738205522255	inf
0.14230469569563867	0.4984953633710752	inf
0.14230469569563867	0.5063033446869278	inf
0.14230469569563867	0.5141113260027803	inf
0.14230469569563867	0.521919307318633	inf
0.14230469569563867	0.5297272886344857	inf
0.14230469569563867	0.5375352699503382	inf
0.14230469569563867	0.5453432512661909	inf
0.14230469569563867	0.5531512325820435	inf
0.14230469569563867	0.560959213897896	inf
0.14230469569563867	0.5687671952137487	inf
0.14230469569563867	0.5765751765296012	inf
0.14230469569563867	0.5843831578454539	inf
0.14230469569563867	0.5921911391613066	inf
0.14230469569563867	0.5999991204771591	inf
0.14230469569563867	0.6078071017930118	inf
0.14230469569563867	0.6156150831088644	inf
0.14230469569563867	0.623423064424717	inf
0.14230469569563867	0.6312310457405697	inf
0.14230469569563867	0.6390390270564221	inf
0.14230469569563867	0.6468470083722748	inf
0.14230469569563867	0.6546549896881275	inf
0.14230469569563867	0.66246297100398	12.176524571221147
0.14230469569563867	0.6702709523198327	inf
0.14230469569563867	0.6780789336356853	12.869671751781091
0.14230469569563867	0.6858869149515379	inf
0.14230469569563867	0.6936948962673906	inf
0.14230469569563867	0.701502877583243	inf
0.14230469569563867	0.7093108588990957	inf
0.14230469569563867	0.7171188402149484	inf
0.14230469569563867	0.7249268215308009	inf
0.14230469569563867	0.7327348028466536	inf
0.14230469569563867	0.7405427841625063	inf
0.14230469569563867	0.7483507654783588	inf
0.14230469569563867	0.7561587467942115	inf
0.14230469569563867	0.7639667281100639	10.040842596453349
0.14230469569563867	0.7717747094259166	8.942230307785238
0.14230469569563867	0.7795826907417693	inf
0.14230469569563867	0.7873906720576218	10.040842596453349
0.14230469569563867	0.7951986533734745	inf
0.14230469569563867	0.8030066346893272	inf
0.14230469569563867	0.8108146160051797	inf
0.14230469569563867	0.8186225973210324	inf
0.14230469569563867	0.8264305786368848	inf
0.14230469569563867	0.8342385599527375	inf
0.14230469569563867	0.8420465412685902	inf
0.14230469569563867	0.8498545225844427	inf
0.14230469569563867	0.8576625039002954	inf
0.14230469569563867	0.8654704852161481	inf
0.14230469569563867	0.8732784665320006	inf
0.14230469569563867	0.8810864478478533	inf
0.14230469569563867	0.8888944291637058	inf
0.14230469569563867	0.8967024104795585	inf
0.14230469569563867	0.9045103917954112	inf
0.14230469569563867	0.9123183731112636	inf
0.14230469569563867	0.9201263544271163	inf
0.14230469569563867	0.927934335742969	inf
0.14230469569563867	0.9357423170588215	inf
0.14230469569563867	0.9435502983746742	inf
0.14230469569563867	0.9513582796905267	inf
0.14230469569563867	0.9591662610063794	inf
0.14230469569563867	0.9669742423222321	inf
0.15437181964516639	0.19398409205282324	inf
0.15437181964516639	0.20179207336867583	inf
0.15437181964516639	0.20960005468452847	inf
0.15437181964516639	0.21740803600038106	inf
0.15437181964516639	0.2252160173162337	inf
0.15437181964516639	0.23302399863208628	inf
0.15437181964516639	0.24083197994793892	inf
0.15437181964516639	0.24863996126379154	inf
0.15437181964516639	0.25644794257964415	inf
0.15437181964516639	0.26425592389549674	inf
0.15437181964516639	0.2720639052113494	inf
0.15437181964516639	0.27987188652720196	inf
0.15437181964516639	0.2876798678430546	inf
0.15437181964516639	0.2954878491589072	inf
0.15437181964516639	0.30329583047475983	inf
0.15437181964516639	0.3111038117906124	inf
0.15437181964516639	0.31891179310646506	inf
0.15437181964516639	0.32671977442231764	inf
0.15437181964516639	0.3345277557381703	inf
0.15437181964516639	0.34233573705402287	inf
0.15437181964516639	0.3501437183698755	inf
0.15437181964516639	0.3579516996857281	inf
0.15437181964516639	0.36575968100158074	inf
0.15437181964516639	0.3735676623174333	inf
0.15437181964516639	0.38137564363328597	inf
0.15437181964516639	0.38918362494913855	inf
0.15437181964516639	0.3969916062649912	inf
0.15437181964516639	0.4047995875808438	inf
0.15437181964516639	0.4126075688966964	inf
0.15437181964516639	0.420415550212549	inf
0.15437181964516639	0.42822353152840165	inf
0.15437181964516639	0.43603151284425423	inf
0.15437181964516639	0.4438394941601069	inf
0.15437181964516639	0.45164747547595946	inf
0.15437181964516639	0.4594554567918121	inf
0.15437181964516639	0.46726343810766474	inf
0.15437181964516639	0.4750714194235173	inf
0.15437181964516639	0.4828794007393699	inf
0.15437181964516639	0.49068738205522255	inf
0.15437181964516639	0.4984953633710752	inf
0.15437181964516639	0.5063033446869278	inf
0.15437181964516639	0.5141113260027803	inf
0.15437181964516639	0.521919307318633	inf
0.15437181964516639	0.5297272886344857	inf
0.15437181964516639	0.5375352699503382	inf
0.15437181964516639	0.5453432512661909	inf
0.15437181964516639	0.5531512325820435	inf
0.15437181964516639	0.560959213897896	inf
0.15437181964516639	0.5687671952137487	inf
0.15437181964516639	0.5765751765296012	inf
0.15437181964516639	0.5843831578454539	inf
0.15437181964516639	0.5921911391613066	inf
0.15437181964516639	0.5999991204771591	inf
0.15437181964516639	0.6078071017930118	inf
0.15437181964516639	0.6156150831088644	inf
0.15437181964516639	0.623423064424717	inf
0.15437181964516639	0.6312310457405697	inf
0.15437181964516639	0.6390390270564221	inf
0.15437181964516639	0.6468470083722748	12.176524571221147
0.15437181964516639	0.6546549896881275	12.869671751781091
0.15437181964516639	0.66246297100398	12.176524571221147
0.15437181964516639	0.6702709523198327	11.77105946311298
0.15437181964516639	0.6780789336356853	12.869671751781091
0.15437181964516639	0.6858869149515379	12.869671751781091
0.15437181964516639	0.6936948962673906	inf
0.15437181964516639	0.701502877583243	12.176524571221147
0.15437181964516639	0.7093108588990957	inf
0.15437181964516639	0.7171188402149484	14.015207255276337
0.15437181964516639	0.7249268215308009	inf
0.15437181964516639	0.7327348028466536	inf
0.15437181964516639	0.7405427841625063	inf
0.15437181964516639	0.7483507654783588	inf
0.15437181964516639	0.7561587467942115	inf
0.15437181964516639	0.7639667281100639	inf
0.15437181964516639	0.7717747094259166	inf
0.15437181964516639	0.7795826907417693	inf
0.15437181964516639	0.7873906720576218	inf
0.15437181964516639	0.7951986533734745	10.040842596453349
0.15437181964516639	0.8030066346893272	inf
0.15437181964516639	0.8108146160051797	inf
0.15437181964516639	0.8186225973210324	inf
0.15437181964516639	0.8264305786368848	inf
0.15437181964516639	0.8342385599527375	inf
0.15437181964516639	0.8420465412685902	inf
0.15437181964516639	0.8498545225844427	inf
0.15437181964516639	0.8576625039002954	inf
0.15437181964516639	0.8654704852161481	inf
0.15437181964516639	0.8732784665320006	inf
0.15437181964516639	0.8810864478478533	inf
0.15437181964516639	0.8888944291637058	inf
0.15437181964516639	0.8967024104795585	inf
0.15437181964516639	0.9045103917954112	inf
0.15437181964516639	0.9123183731112636	inf
0.15437181964516639	0.9201263544271163	inf
0.15437181964516639	0.927934335742969	inf
0.15437181964516639	0.9357423170588215	inf
0.15437181964516639	0.9435502983746742	inf
0.15437181964516639	0.9513582796905267	inf
0.15437181964516639	0.9591662610063794	inf
0.15437181964516639	0.9669742423222321	inf
0.16643894359469413	0.19398409205282324	inf
0.16643894359469413	0.20179207336867583	inf
0.16643894359469413	0.20960005468452847	inf
0.16643894359469413	0.21740803600038106	inf
0.16643894359469413	0.2252160173162337	inf
0.16643894359469413	0.23302399863208628	inf
0.16643894359469413	0.24083197994793892	inf
0.16643894359469413	0.24863996126379154	inf
0.16643894359469413	0.25644794257964415	inf
0.16643894359469413	0.26425592389549674	inf
0.16643894359469413	0.2720639052113494	inf
0.16643894359469413	0.27987188652720196	inf
0.16643894359469413	0.2876798678430546	inf
0.16643894359469413	0.2954878491589072	inf
0.16643894359469413	0.30329583047475983	inf
0.16643894359469413	0.3111038117906124	inf
0.16643894359469413	0.31891179310646506	inf
0.16643894359469413	0.32671977442231764	inf
0.16643894359469413	0.3345277557381703	inf
0.16643894359469413	0.34233573705402287	inf
0.16643894359469413	0.3501437183698755	inf
0.16643894359469413	0.3579516996857281	inf
0.16643894359469413	0.36575968100158074	inf
0.16643894359469413	0.3735676623174333	inf
0.16643894359469413	0.38137564363328597	inf
0.16643894359469413	0.38918362494913855	inf
0.16643894359469413	0.3969916062649912	inf
0.16643894359469413	0.4047995875808438	inf
0.16643894359469413	0.4126075688966964	inf
0.16643894359469413	0.420415550212549	inf
0.16643894359469413	0.42822353152840165	inf
0.16643894359469413	0.43603151284425423	inf
0.16643894359469413	0.4438394941601069	inf
0.16643894359469413	0.45164747547595946	inf
0.16643894359469413	0.4594554567918121	inf
0.16643894359469413	0.46726343810766474	inf
0.16643894359469413	0.4750714194235173	inf
0.16643894359469413	0.4828794007393699	inf
0.16643894359469413	0.49068738205522255	inf
0.16643894359469413	0.4984953633710752	inf
0.16643894359469413	0.5063033446869278	inf
0.16643894359469413	0.5141113260027803	inf
0.16643894359469413	0.521919307318633	inf
0.16643894359469413	0.5297272886344857	inf
0.16643894359469413	0.5375352699503382	inf
0.16643894359469413	0.5453432512661909	inf
0.16643894359469413	0.5531512325820435	12.660862781888643
0.16643894359469413	0.560959213897896	inf
0.16643894359469413	0.5687671952137487	inf
0.16643894359469413	0.5765751765296012	inf
0.16643894359469413	0.5843831578454539	inf
0.16643894359469413	0.5921911391613066	inf
0.16643894359469413	0.5999991204771591	inf
0.16643894359469413	0.6078071017930118	inf
0.16643894359469413	0.6156150831088644	inf
0.16643894359469413	0.623423064424717	inf
0.16643894359469413	0.6312310457405697	19.84530846270731
0.16643894359469413	0.6390390270564221	12.869671751781091
0.16643894359469413	0.6468470083722748	inf
0.16643894359469413	0.6546549896881275	12.176524571221147
0.16643894359469413	0.66246297100398	11.4833773906612
0.16643894359469413	0.6702709523198327	11.77105946311298
0.16643894359469413	0.6780789336356853	12.869671751781091
0.16643894359469413	0.6858869149515379	12.869671751781091
0.16643894359469413	0.6936948962673906	inf
0.16643894359469413	0.701502877583243	12.176524571221147
0.16643894359469413	0.7093108588990957	inf
0.16643894359469413	0.7171188402149484	13.322060074716394
0.16643894359469413	0.7249268215308009	14.015207255276337
0.16643894359469413	0.7327348028466536	inf
0.16643894359469413	0.7405427841625063	inf
0.16643894359469413	0.7483507654783588	inf
0.16643894359469413	0.7561587467942115	inf
0.16643894359469413	0.7639667281100639	inf
0.16643894359469413	0.7717747094259166	inf
0.16643894359469413	0.7795826907417693	inf
0.16643894359469413	0.7873906720576218	inf
0.16643894359469413	0.7951986533734745	9.347695415893401
0.16643894359469413	0.8030066346893272	inf
0.16643894359469413	0.8108146160051797	inf
0.16643894359469413	0.8186225973210324	inf
0.16643894359469413	0.8264305786368848	inf
0.16643894359469413	0.8342385599527375	inf
0.16643894359469413	0.8420465412685902	inf
0.16643894359469413	0.8498545225844427	inf
0.16643894359469413	0.8576625039002954	inf
0.16643894359469413	0.8654704852161481	inf
0.16643894359469413	0.8732784665320006	inf
0.16643894359469413	0.8810864478478533	inf
0.16643894359469413	0.8888944291637058	inf
0.16643894359469413	0.8967024104795585	inf
0.16643894359469413	0.9045103917954112	inf
0.16643894359469413	0.9123183731112636	inf
0.16643894359469413	0.9201263544271163	inf
0.16643894359469413	0.927934335742969	inf
0.16643894359469413	0.9357423170588215	inf
0.16643894359469413	0.9435502983746742	inf
0.16643894359469413	0.9513582796905267	inf
0.16643894359469413	0.9591662610063794	inf
0.16643894359469413	0.9669742423222321	inf
0.17850606754422188	0.19398409205282324	inf
0.17850606754422188	0.20179207336867583	inf
0.17850606754422188	0.20960005468452847	inf
0.17850606754422188	0.21740803600038106	inf
0.17850606754422188	0.2252160173162337	inf
0.17850606754422188	0.23302399863208628	inf
0.17850606754422188	0.24083197994793892	inf
0.17850606754422188	0.24863996126379154	inf
0.17850606754422188	0.25644794257964415	inf
0.17850606754422188	0.26425592389549674	inf
0.17850606754422188	0.2720639052113494	inf
0.17850606754422188	0.27987188652720196	inf
0.17850606754422188	0.2876798678430546	inf
0.17850606754422188	0.2954878491589072	inf
0.17850606754422188	0.30329583047475983	inf
0.17850606754422188	0.3111038117906124	inf
0.17850606754422188	0.31891179310646506	inf
0.17850606754422188	0.32671977442231764	inf
0.17850606754422188	0.3345277557381703	inf
0.17850606754422188	0.34233573705402287	inf
0.17850606754422188	0.3501437183698755	inf
0.17850606754422188	0.3579516996857281	inf
0.17850606754422188	0.36575968100158074	inf
0.17850606754422188	0.3735676623174333	inf
0.17850606754422188	0.38137564363328597	inf
0.17850606754422188	0.38918362494913855	inf
0.17850606754422188	0.3969916062649912	inf
0.17850606754422188	0.4047995875808438	inf
0.17850606754422188	0.4126075688966964	inf
0.17850606754422188	0.420415550212549	inf
0.17850606754422188	0.42822353152840165	inf
0.17850606754422188	0.43603151284425423	inf
0.17850606754422188	0.4438394941601069	inf
0.17850606754422188	0.45164747547595946	inf
0.17850606754422188	0.4594554567918121	inf
0.17850606754422188	0.46726343810766474	inf
0.17850606754422188	0.4750714194235173	inf
0.17850606754422188	0.4828794007393699	inf
0.17850606754422188	0.49068738205522255	inf
0.17850606754422188	0.4984953633710752	inf
0.17850606754422188	0.5063033446869278	inf
0.17850606754422188	0.5141113260027803	inf
0.17850606754422188	0.521919307318633	inf
0.17850606754422188	0.5297272886344857	inf
0.17850606754422188	0.5375352699503382	inf
0.17850606754422188	0.5453432512661909	12.660862781888643
0.17850606754422188	0.5531512325820435	11.967715601328699
0.17850606754422188	0.560959213897896	inf
0.17850606754422188	0.5687671952137487	inf
0.17850606754422188	0.5765751765296012	inf
0.17850606754422188	0.5843831578454539	inf
0.17850606754422188	0.5921911391613066	inf
0.17850606754422188	0.5999991204771591	inf
0.17850606754422188	0.6078071017930118	inf
0.17850606754422188	0.6156150831088644	inf
0.17850606754422188	0.623423064424717	19.84530846270731
0.17850606754422188	0.6312310457405697	inf
0.17850606754422188	0.6390390270564221	inf
0.17850606754422188	0.6468470083722748	11.77105946311298
0.17850606754422188	0.6546549896881275	inf
0.17850606754422188	0.66246297100398	11.077912282553037
0.17850606754422188	0.6702709523198327	11.4833773906612
0.17850606754422188	0.6780789336356853	10.471776478982722
0.17850606754422188	0.6858869149515379	11.4833773906612
0.17850606754422188	0.6936948962673906	12.176524571221147
0.17850606754422188	0.701502877583243	inf
0.17850606754422188	0.7093108588990957	inf
0.17850606754422188	0.7171188402149484	14.015207255276337
0.17850606754422188	0.7249268215308009	12.91659496660823
0.17850606754422188	0.7327348028466536	inf
0.17850606754422188	0.7405427841625063	14.015207255276337
0.17850606754422188	0.7483507654783588	11.006183296582947
0.17850606754422188	0.7561587467942115	10.040842596453349
0.17850606754422188	0.7639667281100639	10.040842596453349
0.17850606754422188	0.7717747094259166	inf
0.17850606754422188	0.7795826907417693	8.654548235333454
0.17850606754422188	0.7873906720576218	inf
0.17850606754422188	0.7951986533734745	10.040842596453349
0.17850606754422188	0.8030066346893272	inf
0.17850606754422188	0.8108146160051797	inf
0.17850606754422188	0.8186225973210324	inf
0.17850606754422188	0.8264305786368848	inf
0.17850606754422188	0.8342385599527375	inf
0.17850606754422188	0.8420465412685902	inf
0.17850606754422188	0.8498545225844427	inf
0.17850606754422188	0.8576625039002954	inf
0.17850606754422188	0.8654704852161481	inf
0.17850606754422188	0.8732784665320006	inf
0.17850606754422188	0.8810864478478533	inf
0.17850606754422188	0.8888944291637058	inf
0.17850606754422188	0.8967024104795585	inf
0.17850606754422188	0.9045103917954112	inf
0.17850606754422188	0.9123183731112636	inf
0.17850606754422188	0.9201263544271163	inf
0.17850606754422188	0.927934335742969	inf
0.17850606754422188	0.9357423170588215	inf
0.17850606754422188	0.9435502983746742	inf
0.17850606754422188	0.9513582796905267	inf
0.17850606754422188	0.9591662610063794	inf
0.17850606754422188	0.9669742423222321	inf
0.19057319149374963	0.19398409205282324	inf
0.19057319149374963	0.20179207336867583	inf
0.19057319149374963	0.20960005468452847	inf
0.19057319149374963	0.21740803600038106	inf
0.19057319149374963	0.2252160173162337	inf
0.19057319149374963	0.23302399863208628	inf
0.19057319149374963	0.24083197994793892	inf
0.19057319149374963	0.24863996126379154	inf
0.19057319149374963	0.25644794257964415	inf
0.19057319149374963	0.26425592389549674	inf
0.19057319149374963	0.2720639052113494	inf
0.19057319149374963	0.27987188652720196	inf
0.19057319149374963	0.2876798678430546	inf
0.19057319149374963	0.2954878491589072	inf
0.19057319149374963	0.30329583047475983	inf
0.19057319149374963	0.3111038117906124	inf
0.19057319149374963	0.31891179310646506	inf
0.19057319149374963	0.32671977442231764	inf
0.19057319149374963	0.3345277557381703	inf
0.19057319149374963	0.34233573705402287	inf
0.19057319149374963	0.3501437183698755	inf
0.19057319149374963	0.3579516996857281	inf
0.19057319149374963	0.36575968100158074	inf
0.19057319149374963	0.3735676623174333	inf
0.19057319149374963	0.38137564363328597	inf
0.19057319149374963	0.38918362494913855	inf
0.19057319149374963	0.3969916062649912	inf
0.19057319149374963	0.4047995875808438	inf
0.19057319149374963	0.4126075688966964	inf
0.19057319149374963	0.420415550212549	inf
0.19057319149374963	0.42822353152840165	inf
0.19057319149374963	0.43603151284425423	inf
0.19057319149374963	0.4438394941601069	inf
0.19057319149374963	0.45164747547595946	inf
0.19057319149374963	0.4594554567918121	inf
0.19057319149374963	0.46726343810766474	inf
0.19057319149374963	0.4750714194235173	inf
0.19057319149374963	0.4828794007393699	inf
0.19057319149374963	0.49068738205522255	inf
0.19057319149374963	0.4984953633710752	inf
0.19057319149374963	0.5063033446869278	inf
0.19057319149374963	0.5141113260027803	inf
0.19057319149374963	0.521919307318633	inf
0.19057319149374963	0.5297272886344857	inf
0.19057319149374963	0.5375352699503382	inf
0.19057319149374963	0.5453432512661909	inf
0.19057319149374963	0.5531512325820435	inf
0.19057319149374963	0.560959213897896	inf
0.19057319149374963	0.5687671952137487	inf
0.19057319149374963	0.5765751765296012	inf
0.19057319149374963	0.5843831578454539	19.84530846270731
0.19057319149374963	0.5921911391613066	18.746696174039204
0.19057319149374963	0.5999991204771591	19.152161282147368
0.19057319149374963	0.6078071017930118	inf
0.19057319149374963	0.6156150831088644	inf
0.19057319149374963	0.623423064424717	inf
0.19057319149374963	0.6312310457405697	12.869671751781091
0.19057319149374963	0.6390390270564221	inf
0.19057319149374963	0.6468470083722748	inf
0.19057319149374963	0.6546549896881275	11.77105946311298
0.19057319149374963	0.66246297100398	11.077912282553037
0.19057319149374963	0.6702709523198327	11.260233839346991
0.19057319149374963	0.6780789336356853	11.4833773906612
0.19057319149374963	0.6858869149515379	10.92376160272578
0.19057319149374963	0.6936948962673906	11.77105946311298
0.19057319149374963	0.701502877583243	12.869671751781091
0.19057319149374963	0.7093108588990957	inf
0.19057319149374963	0.7171188402149484	inf
0.19057319149374963	0.7249268215308009	14.015207255276337
0.19057319149374963	0.7327348028466536	inf
0.19057319149374963	0.7405427841625063	14.015207255276337
0.19057319149374963	0.7483507654783588	inf
0.19057319149374963	0.7561587467942115	inf
0.19057319149374963	0.7639667281100639	inf
0.19057319149374963	0.7717747094259166	inf
0.19057319149374963	0.7795826907417693	8.654548235333454
0.19057319149374963	0.7873906720576218	8.654548235333454
0.19057319149374963	0.7951986533734745	10.040842596453349
0.19057319149374963	0.8030066346893272	inf
0.19057319149374963	0.8108146160051797	inf
0.19057319149374963	0.8186225973210324	inf
0.19057319149374963	0.8264305786368848	inf
0.19057319149374963	0.8342385599527375	inf
0.19057319149374963	0.8420465412685902	inf
0.19057319149374963	0.8498545225844427	inf
0.19057319149374963	0.8576625039002954	inf
0.19057319149374963	0.8654704852161481	inf
0.19057319149374963	0.8732784665320006	inf
0.19057319149374963	0.8810864478478533	inf
0.19057319149374963	0.8888944291637058	inf
0.19057319149374963	0.8967024104795585	inf
0.19057319149374963	0.9045103917954112	inf
0.19057319149374963	0.9123183731112636	inf
0.19057319149374963	0.9201263544271163	inf
0.19057319149374963	0.927934335742969	inf
0.19057319149374963	0.9357423170588215	inf
0.19057319149374963	0.9435502983746742	inf
0.19057319149374963	0.9513582796905267	inf
0.19057319149374963	0.9591662610063794	inf
0.19057319149374963	0.9669742423222321	inf
0.20264031544327735	0.19398409205282324	inf
0.20264031544327735	0.20179207336867583	inf
0.20264031544327735	0.20960005468452847	inf
0.20264031544327735	0.21740803600038106	inf
0.20264031544327735	0.2252160173162337	inf
0.20264031544327735	0.23302399863208628	inf
0.20264031544327735	0.24083197994793892	inf
0.20264031544327735	0.24863996126379154	inf
0.20264031544327735	0.25644794257964415	inf
0.20264031544327735	0.26425592389549674	inf
0.20264031544327735	0.2720639052113494	inf
0.20264031544327735	0.27987188652720196	inf
0.20264031544327735	0.2876798678430546	inf
0.20264031544327735	0.2954878491589072	inf
0.20264031544327735	0.30329583047475983	inf
0.20264031544327735	0.3111038117906124	inf
0.20264031544327735	0.31891179310646506	inf
0.20264031544327735	0.32671977442231764	inf
0.20264031544327735	0.3345277557381703	inf
0.20264031544327735	0.34233573705402287	inf
0.20264031544327735	0.3501437183698755	inf
0.20264031544327735	0.3579516996857281	inf
0.20264031544327735	0.36575968100158074	inf
0.20264031544327735	0.3735676623174333	inf
0.20264031544327735	0.38137564363328597	inf
0.20264031544327735	0.38918362494913855	inf
0.20264031544327735	0.3969916062649912	inf
0.20264031544327735	0.4047995875808438	inf
0.20264031544327735	0.4126075688966964	inf
0.20264031544327735	0.420415550212549	inf
0.20264031544327735	0.42822353152840165	inf
0.20264031544327735	0.43603151284425423	inf
0.20264031544327735	0.4438394941601069	inf
0.20264031544327735	0.45164747547595946	inf
0.20264031544327735	0.4594554567918121	inf
0.20264031544327735	0.46726343810766474	inf
0.20264031544327735	0.4750714194235173	inf
0.20264031544327735	0.4828794007393699	inf
0.20264031544327735	0.49068738205522255	inf
0.20264031544327735	0.4984953633710752	inf
0.20264031544327735	0.5063033446869278	inf
0.20264031544327735	0.5141113260027803	inf
0.20264031544327735	0.521919307318633	inf
0.20264031544327735	0.5297272886344857	inf
0.20264031544327735	0.5375352699503382	12.660862781888643
0.20264031544327735	0.5453432512661909	11.967715601328699
0.20264031544327735	0.5531512325820435	12.660862781888643
0.20264031544327735	0.560959213897896	inf
0.20264031544327735	0.5687671952137487	inf
0.20264031544327735	0.5765751765296012	inf
0.20264031544327735	0.5843831578454539	19.84530846270731
0.20264031544327735	0.5921911391613066	inf
0.20264031544327735	0.5999991204771591	19.152161282147368
0.20264031544327735	0.6078071017930118	19.152161282147368
0.20264031544327735	0.6156150831088644	19.84530846270731
0.20264031544327735	0.623423064424717	inf
0.20264031544327735	0.6312310457405697	19.84530846270731
0.20264031544327735	0.6390390270564221	12.869671751781091
0.20264031544327735	0.6468470083722748	12.176524571221147
0.20264031544327735	0.6546549896881275	10.304722394319555
0.20264031544327735	0.66246297100398	11.077912282553037
0.20264031544327735	0.6702709523198327	11.077912282553037
0.20264031544327735	0.6780789336356853	11.4833773906612
0.20264031544327735	0.6858869149515379	11.260233839346991
0.20264031544327735	0.6936948962673906	12.869671751781091
0.20264031544327735	0.701502877583243	12.869671751781091
0.20264031544327735	0.7093108588990957	inf
0.20264031544327735	0.7171188402149484	inf
0.20264031544327735	0.7249268215308009	14.015207255276337
0.20264031544327735	0.7327348028466536	13.322060074716394
0.20264031544327735	0.7405427841625063	inf
0.20264031544327735	0.7483507654783588	14.015207255276337
0.20264031544327735	0.7561587467942115	9.670487537480675
0.20264031544327735	0.7639667281100639	10.363634718040622
0.20264031544327735	0.7717747094259166	inf
0.20264031544327735	0.7795826907417693	8.942230307785238
0.20264031544327735	0.7873906720576218	8.942230307785238
0.20264031544327735	0.7951986533734745	10.040842596453349
0.20264031544327735	0.8030066346893272	inf
0.20264031544327735	0.8108146160051797	inf
0.20264031544327735	0.8186225973210324	inf
0.20264031544327735	0.8264305786368848	inf
0.20264031544327735	0.8342385599527375	inf
0.20264031544327735	0.8420465412685902	inf
0.20264031544327735	0.8498545225844427	inf
0.20264031544327735	0.8576625039002954	inf
0.20264031544327735	0.8654704852161481	inf
0.20264031544327735	0.8732784665320006	inf
0.20264031544327735	0.8810864478478533	inf
0.20264031544327735	0.8888944291637058	inf
0.20264031544327735	0.8967024104795585	inf
0.20264031544327735	0.9045103917954112	inf
0.20264031544327735	0.9123183731112636	inf
0.20264031544327735	0.9201263544271163	inf
0.20264031544327735	0.927934335742969	inf
0.20264031544327735	0.9357423170588215	inf
0.20264031544327735	0.9435502983746742	inf
0.20264031544327735	0.9513582796905267	inf
0.20264031544327735	0.9591662610063794	inf
0.20264031544327735	0.9669742423222321	inf
0.2147074393928051	0.19398409205282324	inf
0.2147074393928051	0.20179207336867583	inf
0.2147074393928051	0.20960005468452847	inf
0.2147074393928051	0.21740803600038106	inf
0.2147074393928051	0.2252160173162337	inf
0.2147074393928051	0.23302399863208628	inf
0.2147074393928051	0.24083197994793892	inf
0.2147074393928051	0.24863996126379154	inf
0.2147074393928051	0.25644794257964415	inf
0.2147074393928051	0.26425592389549674	inf
0.2147074393928051	0.2720639052113494	inf
0.2147074393928051	0.27987188652720196	inf
0.2147074393928051	0.2876798678430546	inf
0.2147074393928051	0.2954878491589072	inf
0.2147074393928051	0.30329583047475983	inf
0.2147074393928051	0.3111038117906124	inf
0.2147074393928051	0.31891179310646506	inf
0.2147074393928051	0.32671977442231764	inf
0.2147074393928051	0.3345277557381703	inf
0.2147074393928051	0.34233573705402287	inf
0.2147074393928051	0.3501437183698755	inf
0.2147074393928051	0.3579516996857281	inf
0.2147074393928051	0.36575968100158074	inf
0.2147074393928051	0.3735676623174333	inf
0.2147074393928051	0.38137564363328597	inf
0.2147074393928051	0.38918362494913855	inf
0.2147074393928051	0.3969916062649912	inf
0.2147074393928051	0.4047995875808438	inf
0.2147074393928051	0.4126075688966964	inf
0.2147074393928051	0.420415550212549	inf
0.2147074393928051	0.42822353152840165	inf
0.2147074393928051	0.43603151284425423	inf
0.2147074393928051	0.4438394941601069	inf
0.2147074393928051	0.45164747547595946	inf
0.2147074393928051	0.4594554567918121	inf
0.2147074393928051	0.46726343810766474	inf
0.2147074393928051	0.4750714194235173	inf
0.2147074393928051	0.4828794007393699	inf
0.2147074393928051	0.49068738205522255	inf
0.2147074393928051	0.4984953633710752	inf
0.2147074393928051	0.5063033446869278	inf
0.2147074393928051	0.5141113260027803	inf
0.2147074393928051	0.521919307318633	inf
0.2147074393928051	0.5297272886344857	inf
0.2147074393928051	0.5375352699503382	inf
0.2147074393928051	0.5453432512661909	11.562250493220535
0.2147074393928051	0.5531512325820435	11.051424869454543
0.2147074393928051	0.560959213897896	12.660862781888643
0.2147074393928051	0.5687671952137487	inf
0.2147074393928051	0.5765751765296012	19.84530846270731
0.2147074393928051	0.5843831578454539	inf
0.2147074393928051	0.5921911391613066	19.84530846270731
0.2147074393928051	0.5999991204771591	19.152161282147368
0.2147074393928051	0.6078071017930118	18.746696174039204
0.2147074393928051	0.6156150831088644	19.152161282147368
0.2147074393928051	0.623423064424717	inf
0.2147074393928051	0.6312310457405697	18.235870550273212
0.2147074393928051	0.6390390270564221	12.176524571221147
0.2147074393928051	0.6468470083722748	12.869671751781091
0.2147074393928051	0.6546549896881275	11.260233839346991
0.2147074393928051	0.66246297100398	12.176524571221147
0.2147074393928051	0.6702709523198327	10.790230210101257
0.2147074393928051	0.6780789336356853	10.38476510199309
0.2147074393928051	0.6858869149515379	11.4833773906612
0.2147074393928051	0.6936948962673906	11.077912282553037
0.2147074393928051	0.701502877583243	inf
0.2147074393928051	0.7093108588990957	inf
0.2147074393928051	0.7171188402149484	12.91659496660823
0.2147074393928051	0.7249268215308009	12.628912894156446
0.2147074393928051	0.7327348028466536	12.628912894156446
0.2147074393928051	0.7405427841625063	12.628912894156446
0.2147074393928051	0.7483507654783588	9.231007178492632
0.2147074393928051	0.7561587467942115	9.670487537480675
0.2147074393928051	0.7639667281100639	11.056781898600569
0.2147074393928051	0.7717747094259166	inf
0.2147074393928051	0.7795826907417693	9.347695415893401
0.2147074393928051	0.7873906720576218	inf
0.2147074393928051	0.7951986533734745	9.347695415893401
0.2147074393928051	0.8030066346893272	10.040842596453349
0.2147074393928051	0.8108146160051797	inf
0.2147074393928051	0.8186225973210324	inf
0.2147074393928051	0.8264305786368848	inf
0.2147074393928051	0.8342385599527375	inf
0.2147074393928051	0.8420465412685902	inf
0.2147074393928051	0.8498545225844427	inf
0.2147074393928051	0.8576625039002954	inf
0.2147074393928051	0.8654704852161481	inf
0.2147074393928051	0.8732784665320006	inf
0.2147074393928051	0.8810864478478533	inf
0.2147074393928051	0.8888944291637058	inf
0.2147074393928051	0.8967024104795585	inf
0.2147074393928051	0.9045103917954112	inf
0.2147074393928051	0.9123183731112636	inf
0.2147074393928051	0.9201263544271163	inf
0.2147074393928051	0.927934335742969	inf
0.2147074393928051	0.9357423170588215	inf
0.2147074393928051	0.9435502983746742	inf
0.2147074393928051	0.9513582796905267	inf
0.2147074393928051	0.9591662610063794	inf
0.2147074393928051	0.9669742423222321	inf
0.22677456334233284	0.19398409205282324	inf
0.22677456334233284	0.20179207336867583	inf
0.22677456334233284	0.20960005468452847	inf
0.22677456334233284	0.21740803600038106	inf
0.22677456334233284	0.2252160173162337	inf
0.22677456334233284	0.23302399863208628	inf
0.22677456334233284	0.24083197994793892	inf
0.22677456334233284	0.24863996126379154	inf
0.22677456334233284	0.25644794257964415	inf
0.22677456334233284	0.26425592389549674	inf
0.22677456334233284	0.2720639052113494	inf
0.22677456334233284	0.27987188652720196	inf
0.22677456334233284	0.2876798678430546	inf
0.22677456334233284	0.2954878491589072	inf
0.22677456334233284	0.30329583047475983	inf
0.22677456334233284	0.3111038117906124	inf
0.22677456334233284	0.31891179310646506	inf
0.22677456334233284	0.32671977442231764	inf
0.22677456334233284	0.3345277557381703	inf
0.22677456334233284	0.34233573705402287	inf
0.22677456334233284	0.3501437183698755	inf
0.22677456334233284	0.3579516996857281	inf
0.22677456334233284	0.36575968100158074	inf
0.22677456334233284	0.3735676623174333	inf
0.22677456334233284	0.38137564363328597	inf
0.22677456334233284	0.38918362494913855	inf
0.22677456334233284	0.3969916062649912	inf
0.22677456334233284	0.4047995875808438	inf
0.22677456334233284	0.4126075688966964	inf
0.22677456334233284	0.420415550212549	inf
0.22677456334233284	0.42822353152840165	inf
0.22677456334233284	0.43603151284425423	inf
0.22677456334233284	0.4438394941601069	inf
0.22677456334233284	0.45164747547595946	inf
0.22677456334233284	0.4594554567918121	inf
0.22677456334233284	0.46726343810766474	inf
0.22677456334233284	0.4750714194235173	inf
0.22677456334233284	0.4828794007393699	inf
0.22677456334233284	0.49068738205522255	inf
0.22677456334233284	0.4984953633710752	inf
0.22677456334233284	0.5063033446869278	inf
0.22677456334233284	0.5141113260027803	inf
0.22677456334233284	0.521919307318633	inf
0.22677456334233284	0.5297272886344857	inf
0.22677456334233284	0.5375352699503382	inf
0.22677456334233284	0.5453432512661909	inf
0.22677456334233284	0.5531512325820435	11.967715601328699
0.22677456334233284	0.560959213897896	inf
0.22677456334233284	0.5687671952137487	12.660104780018937
0.22677456334233284	0.5765751765296012	19.84530846270731
0.22677456334233284	0.5843831578454539	inf
0.22677456334233284	0.5921911391613066	inf
0.22677456334233284	0.5999991204771591	19.84530846270731
0.22677456334233284	0.6078071017930118	19.152161282147368
0.22677456334233284	0.6156150831088644	19.152161282147368
0.22677456334233284	0.623423064424717	18.45901410158742
0.22677456334233284	0.6312310457405697	18.053548993479257
0.22677456334233284	0.6390390270564221	14.823203434448786
0.22677456334233284	0.6468470083722748	11.16537504006335
0.22677456334233284	0.6546549896881275	11.260233839346991
0.22677456334233284	0.66246297100398	10.567086658787044
0.22677456334233284	0.6702709523198327	11.4833773906612
0.22677456334233284	0.6780789336356853	10.471776478982722
0.22677456334233284	0.6858869149515379	10.38476510199309
0.22677456334233284	0.6936948962673906	10.230614422165832
0.22677456334233284	0.701502877583243	11.260233839346991
0.22677456334233284	0.7093108588990957	11.917910496491473
0.22677456334233284	0.7171188402149484	12.91659496660823
0.22677456334233284	0.7249268215308009	11.935765713596503
0.22677456334233284	0.7327348028466536	12.405769342842238
0.22677456334233284	0.7405427841625063	12.628912894156446
0.22677456334233284	0.7483507654783588	9.644868243289434
0.22677456334233284	0.7561587467942115	9.110871749545254
0.22677456334233284	0.7639667281100639	9.958169609932458
0.22677456334233284	0.7717747094259166	10.363634718040622
0.22677456334233284	0.7795826907417693	8.296153007436239
0.22677456334233284	0.7873906720576218	10.040842596453349
0.22677456334233284	0.7951986533734745	9.347695415893401
0.22677456334233284	0.8030066346893272	10.040842596453349
0.22677456334233284	0.8108146160051797	10.03416843988402
0.22677456334233284	0.8186225973210324	inf
0.22677456334233284	0.8264305786368848	inf
0.22677456334233284	0.8342385599527375	inf
0.22677456334233284	0.8420465412685902	inf
0.22677456334233284	0.8498545225844427	inf
0.22677456334233284	0.8576625039002954	inf
0.22677456334233284	0.8654704852161481	inf
0.22677456334233284	0.8732784665320006	inf
0.22677456334233284	0.8810864478478533	inf
0.22677456334233284	0.8888944291637058	inf
0.22677456334233284	0.8967024104795585	inf
0.22677456334233284	0.9045103917954112	inf
0.22677456334233284	0.9123183731112636	inf
0.22677456334233284	0.9201263544271163	inf
0.22677456334233284	0.927934335742969	inf
0.22677456334233284	0.9357423170588215	inf
0.22677456334233284	0.9435502983746742	inf
0.22677456334233284	0.9513582796905267	inf
0.22677456334233284	0.9591662610063794	inf
0.22677456334233284	0.9669742423222321	inf
0.2388416872918606	0.19398409205282324	inf
0.2388416872918606	0.20179207336867583	inf
0.2388416872918606	0.20960005468452847	inf
0.2388416872918606	0.21740803600038106	inf
0.2388416872918606	0.2252160173162337	inf
0.2388416872918606	0.23302399863208628	inf
0.2388416872918606	0.24083197994793892	inf
0.2388416872918606	0.24863996126379154	inf
0.2388416872918606	0.25644794257964415	inf
0.2388416872918606	0.26425592389549674	inf
0.2388416872918606	0.2720639052113494	inf
0.2388416872918606	0.27987188652720196	inf
0.2388416872918606	0.2876798678430546	inf
0.2388416872918606	0.2954878491589072	inf
0.2388416872918606	0.30329583047475983	inf
0.2388416872918606	0.3111038117906124	inf
0.2388416872918606	0.31891179310646506	inf
0.2388416872918606	0.32671977442231764	inf
0.2388416872918606	0.3345277557381703	inf
0.2388416872918606	0.34233573705402287	inf
0.2388416872918606	0.3501437183698755	inf
0.2388416872918606	0.3579516996857281	inf
0.2388416872918606	0.36575968100158074	inf
0.2388416872918606	0.3735676623174333	inf
0.2388416872918606	0.38137564363328597	inf
0.2388416872918606	0.38918362494913855	inf
0.2388416872918606	0.3969916062649912	inf
0.2388416872918606	0.4047995875808438	inf
0.2388416872918606	0.4126075688966964	inf
0.2388416872918606	0.420415550212549	inf
0.2388416872918606	0.42822353152840165	inf
0.2388416872918606	0.43603151284425423	inf
0.2388416872918606	0.4438394941601069	inf
0.2388416872918606	0.45164747547595946	inf
0.2388416872918606	0.4594554567918121	inf
0.2388416872918606	0.46726343810766474	inf
0.2388416872918606	0.4750714194235173	inf
0.2388416872918606	0.4828794007393699	inf
0.2388416872918606	0.49068738205522255	inf
0.2388416872918606	0.4984953633710752	inf
0.2388416872918606	0.5063033446869278	inf
0.2388416872918606	0.5141113260027803	inf
0.2388416872918606	0.521919307318633	inf
0.2388416872918606	0.5297272886344857	inf
0.2388416872918606	0.5375352699503382	11.967715601328699
0.2388416872918606	0.5453432512661909	11.562250493220535
0.2388416872918606	0.5531512325820435	inf
0.2388416872918606	0.560959213897896	11.967715601328699
0.2388416872918606	0.5687671952137487	19.84530846270731
0.2388416872918606	0.5765751765296012	inf
0.2388416872918606	0.5843831578454539	19.152161282147368
0.2388416872918606	0.5921911391613066	19.84530846270731
0.2388416872918606	0.5999991204771591	19.152161282147368
0.2388416872918606	0.6078071017930118	18.053548993479257
0.2388416872918606	0.6156150831088644	18.45901410158742
0.2388416872918606	0.623423064424717	18.45901410158742
0.2388416872918606	0.6312310457405697	16.63948681945147
0.2388416872918606	0.6390390270564221	14.977354114276043
0.2388416872918606	0.6468470083722748	11.77271552205595
0.2388416872918606	0.6546549896881275	11.261889898289958
0.2388416872918606	0.66246297100398	10.518848209595674
0.2388416872918606	0.6702709523198327	10.38476510199309
0.2388416872918606	0.6780789336356853	10.38476510199309
0.2388416872918606	0.6858869149515379	10.38476510199309
0.2388416872918606	0.6936948962673906	10.567086658787044
0.2388416872918606	0.701502877583243	10.790230210101257
0.2388416872918606	0.7093108588990957	12.91659496660823
0.2388416872918606	0.7171188402149484	11.530300605488339
0.2388416872918606	0.7249268215308009	11.712622162282294
0.2388416872918606	0.7327348028466536	11.4502578978148
0.2388416872918606	0.7405427841625063	12.223447786048283
0.2388416872918606	0.7483507654783588	9.222681127375786
0.2388416872918606	0.7561587467942115	11.056781898600569
0.2388416872918606	0.7639667281100639	inf
0.2388416872918606	0.7717747094259166	9.958169609932458
0.2388416872918606	0.7795826907417693	9.265022429372511
0.2388416872918606	0.7873906720576218	inf
0.2388416872918606	0.7951986533734745	9.344352769573334
0.2388416872918606	0.8030066346893272	8.64787407876413
0.2388416872918606	0.8108146160051797	10.03416843988402
0.2388416872918606	0.8186225973210324	10.03416843988402
0.2388416872918606	0.8264305786368848	inf
0.2388416872918606	0.8342385599527375	inf
0.2388416872918606	0.8420465412685902	inf
0.2388416872918606	0.8498545225844427	inf
0.2388416872918606	0.8576625039002954	9.119890875181127
0.2388416872918606	0.8654704852161481	9.119890875181127
0.2388416872918606	0.8732784665320006	inf
0.2388416872918606	0.8810864478478533	inf
0.2388416872918606	0.8888944291637058	inf
0.2388416872918606	0.8967024104795585	inf
0.2388416872918606	0.9045103917954112	inf
0.2388416872918606	0.9123183731112636	inf
0.2388416872918606	0.9201263544271163	inf
0.2388416872918606	0.927934335742969	inf
0.2388416872918606	0.9357423170588215	inf
0.2388416872918606	0.9435502983746742	inf
0.2388416872918606	0.9513582796905267	inf
0.2388416872918606	0.9591662610063794	inf
0.2388416872918606	0.9669742423222321	inf
0.2509088112413883	0.19398409205282324	inf
0.2509088112413883	0.20179207336867583	inf
0.2509088112413883	0.20960005468452847	inf
0.2509088112413883	0.21740803600038106	inf
0.2509088112413883	0.2252160173162337	inf
0.2509088112413883	0.23302399863208628	inf
0.2509088112413883	0.24083197994793892	inf
0.2509088112413883	0.24863996126379154	inf
0.2509088112413883	0.25644794257964415	inf
0.2509088112413883	0.26425592389549674	inf
0.2509088112413883	0.2720639052113494	inf
0.2509088112413883	0.27987188652720196	inf
0.2509088112413883	0.2876798678430546	inf
0.2509088112413883	0.2954878491589072	inf
0.2509088112413883	0.30329583047475983	inf
0.2509088112413883	0.3111038117906124	inf
0.2509088112413883	0.31891179310646506	inf
0.2509088112413883	0.32671977442231764	inf
0.2509088112413883	0.3345277557381703	inf
0.2509088112413883	0.34233573705402287	inf
0.2509088112413883	0.3501437183698755	inf
0.2509088112413883	0.3579516996857281	inf
0.2509088112413883	0.36575968100158074	inf
0.2509088112413883	0.3735676623174333	inf
0.2509088112413883	0.38137564363328597	inf
0.2509088112413883	0.38918362494913855	inf
0.2509088112413883	0.3969916062649912	inf
0.2509088112413883	0.4047995875808438	inf
0.2509088112413883	0.4126075688966964	inf
0.2509088112413883	0.420415550212549	inf
0.2509088112413883	0.42822353152840165	inf
0.2509088112413883	0.43603151284425423	inf
0.2509088112413883	0.4438394941601069	inf
0.2509088112413883	0.45164747547595946	inf
0.2509088112413883	0.4594554567918121	inf
0.2509088112413883	0.46726343810766474	inf
0.2509088112413883	0.4750714194235173	inf
0.2509088112413883	0.4828794007393699	inf
0.2509088112413883	0.49068738205522255	inf
0.2509088112413883	0.4984953633710752	inf
0.2509088112413883	0.5063033446869278	inf
0.2509088112413883	0.5141113260027803	inf
0.2509088112413883	0.521919307318633	inf
0.2509088112413883	0.5297272886344857	inf
0.2509088112413883	0.5375352699503382	11.274568420768752
0.2509088112413883	0.5453432512661909	11.967715601328699
0.2509088112413883	0.5531512325820435	11.051424869454543
0.2509088112413883	0.560959213897896	11.967715601328699
0.2509088112413883	0.5687671952137487	11.562250493220535
0.2509088112413883	0.5765751765296012	18.45901410158742
0.2509088112413883	0.5843831578454539	18.235870550273212
0.2509088112413883	0.5921911391613066	18.053548993479257
0.2509088112413883	0.5999991204771591	17.648083885371094
0.2509088112413883	0.6078071017930118	17.765866921027477
0.2509088112413883	0.6156150831088644	17.447413189908943
0.2509088112413883	0.623423064424717	18.053548993479257
0.2509088112413883	0.6312310457405697	16.075966402944154
0.2509088112413883	0.6390390270564221	15.382819222384207
0.2509088112413883	0.6468470083722748	12.774714928465151
0.2509088112413883	0.6546549896881275	11.618564842228693
0.2509088112413883	0.66246297100398	10.73126164722779
0.2509088112413883	0.6702709523198327	10.73126164722779
0.2509088112413883	0.6780789336356853	10.097393331761442
0.2509088112413883	0.6858869149515379	9.925232772614653
0.2509088112413883	0.6936948962673906	10.09708302954131
0.2509088112413883	0.701502877583243	9.964290194779537
0.2509088112413883	0.7093108588990957	11.617311982477968
0.2509088112413883	0.7171188402149484	11.530300605488339
0.2509088112413883	0.7249268215308009	11.124835497380175
0.2509088112413883	0.7327348028466536	12.069297106221025
0.2509088112413883	0.7405427841625063	11.530300605488339
0.2509088112413883	0.7483507654783588	8.970873738420241
0.2509088112413883	0.7561587467942115	9.447343986166466
0.2509088112413883	0.7639667281100639	9.670487537480675
0.2509088112413883	0.7717747094259166	9.110871749545254
0.2509088112413883	0.7795826907417693	10.363634718040622
0.2509088112413883	0.7873906720576218	9.175653538993327
0.2509088112413883	0.7951986533734745	8.93555615121591
0.2509088112413883	0.8030066346893272	10.03416843988402
0.2509088112413883	0.8108146160051797	8.93555615121591
0.2509088112413883	0.8186225973210324	10.03416843988402
0.2509088112413883	0.8264305786368848	inf
0.2509088112413883	0.8342385599527375	inf
0.2509088112413883	0.8420465412685902	inf
0.2509088112413883	0.8498545225844427	inf
0.2509088112413883	0.8576625039002954	inf
0.2509088112413883	0.8654704852161481	inf
0.2509088112413883	0.8732784665320006	inf
0.2509088112413883	0.8810864478478533	inf
0.2509088112413883	0.8888944291637058	inf
0.2509088112413883	0.8967024104795585	inf
0.2509088112413883	0.9045103917954112	inf
0.2509088112413883	0.9123183731112636	inf
0.2509088112413883	0.9201263544271163	inf
0.2509088112413883	0.927934335742969	inf
0.2509088112413883	0.9357423170588215	inf
0.2509088112413883	0.9435502983746742	inf
0.2509088112413883	0.9513582796905267	inf
0.2509088112413883	0.9591662610063794	inf
0.2509088112413883	0.9669742423222321	inf
0.26297593519091605	0.19398409205282324	inf
0.26297593519091605	0.20179207336867583	inf
0.26297593519091605	0.20960005468452847	inf
0.26297593519091605	0.21740803600038106	inf
0.26297593519091605	0.2252160173162337	inf
0.26297593519091605	0.23302399863208628	inf
0.26297593519091605	0.24083197994793892	inf
0.26297593519091605	0.24863996126379154	inf
0.26297593519091605	0.25644794257964415	inf
0.26297593519091605	0.26425592389549674	inf
0.26297593519091605	0.2720639052113494	inf
0.26297593519091605	0.27987188652720196	inf
0.26297593519091605	0.2876798678430546	inf
0.26297593519091605	0.2954878491589072	inf
0.26297593519091605	0.30329583047475983	inf
0.26297593519091605	0.3111038117906124	inf
0.26297593519091605	0.31891179310646506	inf
0.26297593519091605	0.32671977442231764	inf
0.26297593519091605	0.3345277557381703	inf
0.26297593519091605	0.34233573705402287	inf
0.26297593519091605	0.3501437183698755	inf
0.26297593519091605	0.3579516996857281	inf
0.26297593519091605	0.36575968100158074	inf
0.26297593519091605	0.3735676623174333	inf
0.26297593519091605	0.38137564363328597	inf
0.26297593519091605	0.38918362494913855	inf
0.26297593519091605	0.3969916062649912	inf
0.26297593519091605	0.4047995875808438	inf
0.26297593519091605	0.4126075688966964	inf
0.26297593519091605	0.420415550212549	inf
0.26297593519091605	0.42822353152840165	inf
0.26297593519091605	0.43603151284425423	inf
0.26297593519091605	0.4438394941601069	inf
0.26297593519091605	0.45164747547595946	inf
0.26297593519091605	0.4594554567918121	inf
0.26297593519091605	0.46726343810766474	inf
0.26297593519091605	0.4750714194235173	inf
0.26297593519091605	0.4828794007393699	inf
0.26297593519091605	0.49068738205522255	inf
0.26297593519091605	0.4984953633710752	inf
0.26297593519091605	0.5063033446869278	inf
0.26297593519091605	0.5141113260027803	12.660862781888643
0.26297593519091605	0.521919307318633	inf
0.26297593519091605	0.5297272886344857	inf
0.26297593519091605	0.5375352699503382	11.274568420768752
0.26297593519091605	0.5453432512661909	11.562250493220535
0.26297593519091605	0.5531512325820435	11.051424869454543
0.26297593519091605	0.560959213897896	11.274568420768752
0.26297593519091605	0.5687671952137487	12.660104780018937
0.26297593519091605	0.5765751765296012	17.899398313652
0.26297593519091605	0.5843831578454539	18.235870550273212
0.26297593519091605	0.5921911391613066	18.235870550273212
0.26297593519091605	0.5999991204771591	18.235870550273212
0.26297593519091605	0.6078071017930118	17.360401812919314
0.26297593519091605	0.6156150831088644	17.648083885371094
0.26297593519091605	0.623423064424717	17.07271974046753
0.26297593519091605	0.6312310457405697	14.962093002920497
0.26297593519091605	0.6390390270564221	14.061063382401887
0.26297593519091605	0.6468470083722748	12.774714928465151
0.26297593519091605	0.6546549896881275	11.079568341496003
0.26297593519091605	0.66246297100398	10.856424790181794
0.26297593519091605	0.6702709523198327	10.16327760962185
0.26297593519091605	0.6780789336356853	9.95355707863978
0.26297593519091605	0.6858869149515379	10.067465304095911
0.26297593519091605	0.6936948962673906	9.979943690960003
0.26297593519091605	0.701502877583243	10.363190507311764
0.26297593519091605	0.7093108588990957	10.683002745101135
0.26297593519091605	0.7171188402149484	11.019474981722347
0.26297593519091605	0.7249268215308009	10.796331430408138
0.26297593519091605	0.7327348028466536	11.124835497380175
0.26297593519091605	0.7405427841625063	11.181993911220122
0.26297593519091605	0.7483507654783588	8.007328724792721
0.26297593519091605	0.7561587467942115	8.571875248812567
0.26297593519091605	0.7639667281100639	8.859557321264347
0.26297593519091605	0.7717747094259166	9.110871749545254
0.26297593519091605	0.7795826907417693	9.670487537480675
0.26297593519091605	0.7873906720576218	9.341021259324073
0.26297593519091605	0.7951986533734745	10.03416843988402
0.26297593519091605	0.8030066346893272	10.03416843988402
0.26297593519091605	0.8108146160051797	9.341021259324073
0.26297593519091605	0.8186225973210324	8.64787407876413
0.26297593519091605	0.8264305786368848	inf
0.26297593519091605	0.8342385599527375	inf
0.26297593519091605	0.8420465412685902	inf
0.26297593519091605	0.8498545225844427	8.426743694621184
0.26297593519091605	0.8576625039002954	inf
0.26297593519091605	0.8654704852161481	8.065344186105321
0.26297593519091605	0.8732784665320006	inf
0.26297593519091605	0.8810864478478533	inf
0.26297593519091605	0.8888944291637058	inf
0.26297593519091605	0.8967024104795585	inf
0.26297593519091605	0.9045103917954112	inf
0.26297593519091605	0.9123183731112636	inf
0.26297593519091605	0.9201263544271163	inf
0.26297593519091605	0.927934335742969	inf
0.26297593519091605	0.9357423170588215	inf
0.26297593519091605	0.9435502983746742	inf
0.26297593519091605	0.9513582796905267	inf
0.26297593519091605	0.9591662610063794	inf
0.26297593519091605	0.9669742423222321	inf
0.2750430591404438	0.19398409205282324	inf
0.2750430591404438	0.20179207336867583	inf
0.2750430591404438	0.20960005468452847	inf
0.2750430591404438	0.21740803600038106	inf
0.2750430591404438	0.2252160173162337	inf
0.2750430591404438	0.23302399863208628	inf
0.2750430591404438	0.24083197994793892	inf
0.2750430591404438	0.24863996126379154	inf
0.2750430591404438	0.25644794257964415	inf
0.2750430591404438	0.26425592389549674	inf
0.2750430591404438	0.2720639052113494	inf
0.2750430591404438	0.27987188652720196	inf
0.2750430591404438	0.2876798678430546	inf
0.2750430591404438	0.2954878491589072	inf
0.2750430591404438	0.30329583047475983	inf
0.2750430591404438	0.3111038117906124	inf
0.2750430591404438	0.31891179310646506	inf
0.2750430591404438	0.32671977442231764	inf
0.2750430591404438	0.3345277557381703	inf
0.2750430591404438	0.34233573705402287	inf
0.2750430591404438	0.3501437183698755	inf
0.2750430591404438	0.3579516996857281	inf
0.2750430591404438	0.36575968100158074	inf
0.2750430591404438	0.3735676623174333	inf
0.2750430591404438	0.38137564363328597	inf
0.2750430591404438	0.38918362494913855	inf
0.2750430591404438	0.3969916062649912	inf
0.2750430591404438	0.4047995875808438	inf
0.2750430591404438	0.4126075688966964	inf
0.2750430591404438	0.420415550212549	inf
0.2750430591404438	0.42822353152840165	inf
0.2750430591404438	0.43603151284425423	inf
0.2750430591404438	0.4438394941601069	inf
0.2750430591404438	0.45164747547595946	inf
0.2750430591404438	0.4594554567918121	inf
0.2750430591404438	0.46726343810766474	inf
0.2750430591404438	0.4750714194235173	inf
0.2750430591404438	0.4828794007393699	inf
0.2750430591404438	0.49068738205522255	inf
0.2750430591404438	0.4984953633710752	inf
0.2750430591404438	0.5063033446869278	11.967715601328699
0.2750430591404438	0.5141113260027803	11.967715601328699
0.2750430591404438	0.521919307318633	11.562250493220535
0.2750430591404438	0.5297272886344857	11.562250493220535
0.2750430591404438	0.5375352699503382	11.051424869454543
0.2750430591404438	0.5453432512661909	11.967715601328699
0.2750430591404438	0.5531512325820435	10.463638204552424
0.2750430591404438	0.560959213897896	10.175956132100644
0.2750430591404438	0.5687671952137487	10.463638204552424
0.2750430591404438	0.5765751765296012	17.54272336971327
0.2750430591404438	0.5843831578454539	17.648083885371094
0.2750430591404438	0.5921911391613066	18.053548993479257
0.2750430591404438	0.5999991204771591	17.1372582616051
0.2750430591404438	0.6078071017930118	17.1372582616051
0.2750430591404438	0.6156150831088644	17.447413189908943
0.2750430591404438	0.623423064424717	15.831604112283717
0.2750430591404438	0.6312310457405697	13.675976304448078
0.2750430591404438	0.6390390270564221	14.061063382401887
0.2750430591404438	0.6468470083722748	13.633619367574948
0.2750430591404438	0.6546549896881275	10.13048778679886
0.2750430591404438	0.66246297100398	10.306378453262521
0.2750430591404438	0.6702709523198327	10.00912692979459
0.2750430591404438	0.6780789336356853	9.757812501513683
0.2750430591404438	0.6858869149515379	9.826805373000635
0.2750430591404438	0.6936948962673906	10.200442996526
0.2750430591404438	0.701502877583243	9.84268020171881
0.2750430591404438	0.7093108588990957	10.55941997544452
0.2750430591404438	0.7171188402149484	11.070768276109899
0.2750430591404438	0.7249268215308009	11.181993911220122
0.2750430591404438	0.7327348028466536	10.970684817552915
0.2750430591404438	0.7405427841625063	11.070768276109899
0.2750430591404438	0.7483507654783588	7.724577388425362
0.2750430591404438	0.7561587467942115	8.348731697498355
0.2750430591404438	0.7639667281100639	8.658886625802197
0.2750430591404438	0.7717747094259166	9.670487537480675
0.2750430591404438	0.7795826907417693	8.884254026111638
0.2750430591404438	0.7873906720576218	8.242408970655966
0.2750430591404438	0.7951986533734745	10.03416843988402
0.2750430591404438	0.8030066346893272	8.64787407876413
0.2750430591404438	0.8108146160051797	10.03416843988402
0.2750430591404438	0.8186225973210324	inf
0.2750430591404438	0.8264305786368848	9.345252491084985
0.2750430591404438	0.8342385599527375	8.652105310525037
0.2750430591404438	0.8420465412685902	inf
0.2750430591404438	0.8498545225844427	inf
0.2750430591404438	0.8576625039002954	8.246640202416874
0.2750430591404438	0.8654704852161481	8.159766756568828
0.2750430591404438	0.8732784665320006	9.258379045236936
0.2750430591404438	0.8810864478478533	8.565231864676992
0.2750430591404438	0.8888944291637058	inf
0.2750430591404438	0.8967024104795585	inf
0.2750430591404438	0.9045103917954112	inf
0.2750430591404438	0.9123183731112636	inf
0.2750430591404438	0.9201263544271163	inf
0.2750430591404438	0.927934335742969	inf
0.2750430591404438	0.9357423170588215	inf
0.2750430591404438	0.9435502983746742	inf
0.2750430591404438	0.9513582796905267	inf
0.2750430591404438	0.9591662610063794	inf
0.2750430591404438	0.9669742423222321	inf
0.28711018308997155	0.19398409205282324	inf
0.28711018308997155	0.20179207336867583	inf
0.28711018308997155	0.20960005468452847	inf
0.28711018308997155	0.21740803600038106	inf
0.28711018308997155	0.2252160173162337	inf
0.28711018308997155	0.23302399863208628	inf
0.28711018308997155	0.24083197994793892	inf
0.28711018308997155	0.24863996126379154	inf
0.28711018308997155	0.25644794257964415	inf
0.28711018308997155	0.26425592389549674	inf
0.28711018308997155	0.2720639052113494	inf
0.28711018308997155	0.27987188652720196	inf
0.28711018308997155	0.2876798678430546	inf
0.28711018308997155	0.2954878491589072	inf
0.28711018308997155	0.30329583047475983	inf
0.28711018308997155	0.3111038117906124	inf
0.28711018308997155	0.31891179310646506	inf
0.28711018308997155	0.32671977442231764	inf
0.28711018308997155	0.3345277557381703	inf
0.28711018308997155	0.34233573705402287	inf
0.28711018308997155	0.3501437183698755	inf
0.28711018308997155	0.3579516996857281	inf
0.28711018308997155	0.36575968100158074	inf
0.28711018308997155	0.3735676623174333	inf
0.28711018308997155	0.38137564363328597	inf
0.28711018308997155	0.38918362494913855	inf
0.28711018308997155	0.3969916062649912	inf
0.28711018308997155	0.4047995875808438	inf
0.28711018308997155	0.4126075688966964	inf
0.28711018308997155	0.420415550212549	inf
0.28711018308997155	0.42822353152840165	inf
0.28711018308997155	0.43603151284425423	inf
0.28711018308997155	0.4438394941601069	inf
0.28711018308997155	0.45164747547595946	inf
0.28711018308997155	0.4594554567918121	inf
0.28711018308997155	0.46726343810766474	inf
0.28711018308997155	0.4750714194235173	inf
0.28711018308997155	0.4828794007393699	inf
0.28711018308997155	0.49068738205522255	inf
0.28711018308997155	0.4984953633710752	12.660862781888643
0.28711018308997155	0.5063033446869278	12.660862781888643
0.28711018308997155	0.5141113260027803	10.869103312660588
0.28711018308997155	0.521919307318633	11.967715601328699
0.28711018308997155	0.5297272886344857	12.660862781888643
0.28711018308997155	0.5375352699503382	11.051424869454543
0.28711018308997155	0.5453432512661909	10.71495263283333
0.28711018308997155	0.5531512325820435	9.952812580786432
0.28711018308997155	0.560959213897896	10.463638204552424
0.28711018308997155	0.5687671952137487	10.463638204552424
0.28711018308997155	0.5765751765296012	11.273431633317934
0.28711018308997155	0.5843831578454539	17.280359105245775
0.28711018308997155	0.5921911391613066	17.360401812919314
0.28711018308997155	0.5999991204771591	16.626432637839113
0.28711018308997155	0.6078071017930118	17.012095118651096
0.28711018308997155	0.6156150831088644	16.900869483540873
0.28711018308997155	0.623423064424717	15.831604112283717
0.28711018308997155	0.6312310457405697	13.367916201841943
0.28711018308997155	0.6390390270564221	13.633619367574948
0.28711018308997155	0.6468470083722748	13.367916201841943
0.28711018308997155	0.6546549896881275	10.253722670384061
0.28711018308997155	0.66246297100398	9.826805373000635
0.28711018308997155	0.6702709523198327	9.575490944719729
0.28711018308997155	0.6780789336356853	9.575490944719729
0.28711018308997155	0.6858869149515379	9.714327389573945
0.28711018308997155	0.6936948962673906	9.889671346219682
0.28711018308997155	0.701502877583243	9.63682814751466
0.28711018308997155	0.7093108588990957	9.63682814751466
0.28711018308997155	0.7171188402149484	10.255131507899371
0.28711018308997155	0.7249268215308009	10.96507479562479
0.28711018308997155	0.7327348028466536	10.923091364267933
0.28711018308997155	0.7405427841625063	9.603763719315562
0.28711018308997155	0.7483507654783588	7.687082640246808
0.28711018308997155	0.7561587467942115	7.878728068252621
0.28711018308997155	0.7639667281100639	8.571875248812567
0.28711018308997155	0.7717747094259166	8.571875248812567
0.28711018308997155	0.7795826907417693	9.492246822477483
0.28711018308997155	0.7873906720576218	inf
0.28711018308997155	0.7951986533734745	inf
0.28711018308997155	0.8030066346893272	8.93555615121591
0.28711018308997155	0.8108146160051797	8.42473052744992
0.28711018308997155	0.8186225973210324	8.64787407876413
0.28711018308997155	0.8264305786368848	9.345252491084985
0.28711018308997155	0.8342385599527375	8.652105310525037
0.28711018308997155	0.8420465412685902	8.652105310525037
0.28711018308997155	0.8498545225844427	7.553493021856929
0.28711018308997155	0.8576625039002954	8.246640202416874
0.28711018308997155	0.8654704852161481	7.070442679848628
0.28711018308997155	0.8732784665320006	8.565231864676992
0.28711018308997155	0.8810864478478533	8.565231864676992
0.28711018308997155	0.8888944291637058	inf
0.28711018308997155	0.8967024104795585	inf
0.28711018308997155	0.9045103917954112	inf
0.28711018308997155	0.9123183731112636	inf
0.28711018308997155	0.9201263544271163	inf
0.28711018308997155	0.927934335742969	inf
0.28711018308997155	0.9357423170588215	inf
0.28711018308997155	0.9435502983746742	inf
0.28711018308997155	0.9513582796905267	inf
0.28711018308997155	0.9591662610063794	inf
0.28711018308997155	0.9669742423222321	inf
0.2991773070394993	0.19398409205282324	inf
0.2991773070394993	0.20179207336867583	inf
0.2991773070394993	0.20960005468452847	inf
0.2991773070394993	0.21740803600038106	inf
0.2991773070394993	0.2252160173162337	inf
0.2991773070394993	0.23302399863208628	inf
0.2991773070394993	0.24083197994793892	inf
0.2991773070394993	0.24863996126379154	inf
0.2991773070394993	0.25644794257964415	inf
0.2991773070394993	0.26425592389549674	inf
0.2991773070394993	0.2720639052113494	inf
0.2991773070394993	0.27987188652720196	inf
0.2991773070394993	0.2876798678430546	inf
0.2991773070394993	0.2954878491589072	inf
0.2991773070394993	0.30329583047475983	inf
0.2991773070394993	0.3111038117906124	inf
0.2991773070394993	0.31891179310646506	inf
0.2991773070394993	0.32671977442231764	inf
0.2991773070394993	0.3345277557381703	inf
0.2991773070394993	0.34233573705402287	inf
0.2991773070394993	0.3501437183698755	inf
0.2991773070394993	0.3579516996857281	inf
0.2991773070394993	0.36575968100158074	inf
0.2991773070394993	0.3735676623174333	inf
0.2991773070394993	0.38137564363328597	inf
0.2991773070394993	0.38918362494913855	inf
0.2991773070394993	0.3969916062649912	inf
0.2991773070394993	0.4047995875808438	inf
0.2991773070394993	0.4126075688966964	inf
0.2991773070394993	0.420415550212549	inf
0.2991773070394993	0.42822353152840165	inf
0.2991773070394993	0.43603151284425423	inf
0.2991773070394993	0.4438394941601069	inf
0.2991773070394993	0.45164747547595946	inf
0.2991773070394993	0.4594554567918121	inf
0.2991773070394993	0.46726343810766474	inf
0.2991773070394993	0.4750714194235173	inf
0.2991773070394993	0.4828794007393699	inf
0.2991773070394993	0.49068738205522255	inf
0.2991773070394993	0.4984953633710752	inf
0.2991773070394993	0.5063033446869278	12.660862781888643
0.2991773070394993	0.5141113260027803	11.051424869454543
0.2991773070394993	0.521919307318633	10.869103312660588
0.2991773070394993	0.5297272886344857	10.581421240208808
0.2991773070394993	0.5375352699503382	11.051424869454543
0.2991773070394993	0.5453432512661909	10.463638204552424
0.2991773070394993	0.5531512325820435	10.463638204552424
0.2991773070394993	0.560959213897896	10.71495263283333
0.2991773070394993	0.5687671952137487	10.095913424427106
0.2991773070394993	0.5765751765296012	11.961667613527645
0.2991773070394993	0.5843831578454539	17.1372582616051
0.2991773070394993	0.5921911391613066	16.667254632359366
0.2991773070394993	0.5999991204771591	16.23439055006309
0.2991773070394993	0.6078071017930118	16.411321258222166
0.2991773070394993	0.6156150831088644	16.348800901240832
0.2991773070394993	0.623423064424717	14.018905794780618
0.2991773070394993	0.6312310457405697	13.158195670859872
0.2991773070394993	0.6390390270564221	12.940472187015004
0.2991773070394993	0.6468470083722748	12.798821669951977
0.2991773070394993	0.6546549896881275	10.341786994389121
0.2991773070394993	0.66246297100398	9.521423723449455
0.2991773070394993	0.6702709523198327	9.110127695030496
0.2991773070394993	0.6780789336356853	9.453601127110694
0.2991773070394993	0.6858869149515379	9.444818809041625
0.2991773070394993	0.6936948962673906	9.323073828241235
0.2991773070394993	0.701502877583243	9.337585252661803
0.2991773070394993	0.7093108588990957	9.409044216643949
0.2991773070394993	0.7171188402149484	10.215734559040918
0.2991773070394993	0.7249268215308009	13.71746579053968
0.2991773070394993	0.7327348028466536	14.294781155574505
0.2991773070394993	0.7405427841625063	11.575947835322907
0.2991773070394993	0.7483507654783588	9.965877412163952
0.2991773070394993	0.7561587467942115	8.269759665649236
0.2991773070394993	0.7639667281100639	8.011152403279233
0.2991773070394993	0.7717747094259166	8.754196805606522
0.2991773070394993	0.7795826907417693	8.065948637400357
0.2991773070394993	0.7873906720576218	10.03416843988402
0.2991773070394993	0.7951986533734745	9.341021259324073
0.2991773070394993	0.8030066346893272	8.93555615121591
0.2991773070394993	0.8108146160051797	inf
0.2991773070394993	0.8186225973210324	8.93555615121591
0.2991773070394993	0.8264305786368848	9.345252491084985
0.2991773070394993	0.8342385599527375	8.652105310525037
0.2991773070394993	0.8420465412685902	inf
0.2991773070394993	0.8498545225844427	7.39934234202967
0.2991773070394993	0.8576625039002954	8.652105310525037
0.2991773070394993	0.8654704852161481	7.189392831476163
0.2991773070394993	0.8732784665320006	9.258379045236936
0.2991773070394993	0.8810864478478533	9.258379045236936
0.2991773070394993	0.8888944291637058	inf
0.2991773070394993	0.8967024104795585	inf
0.2991773070394993	0.9045103917954112	inf
0.2991773070394993	0.9123183731112636	inf
0.2991773070394993	0.9201263544271163	inf
0.2991773070394993	0.927934335742969	inf
0.2991773070394993	0.9357423170588215	inf
0.2991773070394993	0.9435502983746742	inf
0.2991773070394993	0.9513582796905267	inf
0.2991773070394993	0.9591662610063794	inf
0.2991773070394993	0.9669742423222321	inf
0.311244430989027	0.19398409205282324	inf
0.311244430989027	0.20179207336867583	inf
0.311244430989027	0.20960005468452847	inf
0.311244430989027	0.21740803600038106	inf
0.311244430989027	0.2252160173162337	inf
0.311244430989027	0.23302399863208628	inf
0.311244430989027	0.24083197994793892	inf
0.311244430989027	0.24863996126379154	inf
0.311244430989027	0.25644794257964415	inf
0.311244430989027	0.26425592389549674	inf
0.311244430989027	0.2720639052113494	inf
0.311244430989027	0.27987188652720196	inf
0.311244430989027	0.2876798678430546	inf
0.311244430989027	0.2954878491589072	inf
0.311244430989027	0.30329583047475983	inf
0.311244430989027	0.3111038117906124	inf
0.311244430989027	0.31891179310646506	inf
0.311244430989027	0.32671977442231764	inf
0.311244430989027	0.3345277557381703	inf
0.311244430989027	0.34233573705402287	inf
0.311244430989027	0.3501437183698755	inf
0.311244430989027	0.3579516996857281	inf
0.311244430989027	0.36575968100158074	inf
0.311244430989027	0.3735676623174333	inf
0.311244430989027	0.38137564363328597	inf
0.311244430989027	0.38918362494913855	inf
0.311244430989027	0.3969916062649912	inf
0.311244430989027	0.4047995875808438	inf
0.311244430989027	0.4126075688966964	inf
0.311244430989027	0.420415550212549	inf
0.311244430989027	0.42822353152840165	inf
0.311244430989027	0.43603151284425423	inf
0.311244430989027	0.4438394941601069	inf
0.311244430989027	0.45164747547595946	inf
0.311244430989027	0.4594554567918121	inf
0.311244430989027	0.46726343810766474	inf
0.311244430989027	0.4750714194235173	inf
0.311244430989027	0.4828794007393699	inf
0.311244430989027	0.49068738205522255	10.74952695669377
0.311244430989027	0.4984953633710752	10.74952695669377
0.311244430989027	0.5063033446869278	12.660862781888643
0.311244430989027	0.5141113260027803	11.051424869454543
0.311244430989027	0.521919307318633	10.463638204552424
0.311244430989027	0.5297272886344857	10.869103312660588
0.311244430989027	0.5375352699503382	10.463638204552424
0.311244430989027	0.5453432512661909	10.71495263283333
0.311244430989027	0.5531512325820435	10.3582776888946
0.311244430989027	0.560959213897896	10.3582776888946
0.311244430989027	0.5687671952137487	10.021805452273384
0.311244430989027	0.5765751765296012	10.175577059344938
0.311244430989027	0.5843831578454539	16.84957618915332
0.311244430989027	0.5921911391613066	16.51310395253211
0.311244430989027	0.5999991204771591	16.587211924685832
0.311244430989027	0.6078071017930118	16.478012632720837
0.311244430989027	0.6156150831088644	16.2899604012179
0.311244430989027	0.623423064424717	13.355688737490226
0.311244430989027	0.6312310457405697	12.857090578075951
0.311244430989027	0.6390390270564221	12.897912572596205
0.311244430989027	0.6468470083722748	12.412404756814507
0.311244430989027	0.6546549896881275	10.843773662252588
0.311244430989027	0.66246297100398	8.882343764159785
0.311244430989027	0.6702709523198327	9.195027138816982
0.311244430989027	0.6780789336356853	9.25938121811323
0.311244430989027	0.6858869149515379	9.214114139484465
0.311244430989027	0.6936948962673906	9.24159538876037
0.311244430989027	0.701502877583243	9.135348386166907
0.311244430989027	0.7093108588990957	9.208373521181798
0.311244430989027	0.7171188402149484	9.755089454751474
0.311244430989027	0.7249268215308009	13.570862316347807
0.311244430989027	0.7327348028466536	13.828691425649904
0.311244430989027	0.7405427841625063	11.13147341991257
0.311244430989027	0.7483507654783588	10.885929844263803
0.311244430989027	0.7561587467942115	11.180169317261743
0.311244430989027	0.7639667281100639	8.796944917286218
0.311244430989027	0.7717747094259166	8.754196805606522
0.311244430989027	0.7795826907417693	8.2977909949079
0.311244430989027	0.7873906720576218	8.42473052744992
0.311244430989027	0.7951986533734745	9.341021259324073
0.311244430989027	0.8030066346893272	8.64787407876413
0.311244430989027	0.8108146160051797	8.93555615121591
0.311244430989027	0.8186225973210324	8.64787407876413
0.311244430989027	0.8264305786368848	8.652105310525037
0.311244430989027	0.8342385599527375	7.958958129965093
0.311244430989027	0.8420465412685902	7.042667398090939
0.311244430989027	0.8498545225844427	7.958958129965093
0.311244430989027	0.8576625039002954	7.39934234202967
0.311244430989027	0.8654704852161481	8.565231864676992
0.311244430989027	0.8732784665320006	8.159766756568828
0.311244430989027	0.8810864478478533	7.872084684117046
0.311244430989027	0.8888944291637058	8.159766756568828
0.311244430989027	0.8967024104795585	inf
0.311244430989027	0.9045103917954112	inf
0.311244430989027	0.9123183731112636	8.774745078333403
0.311244430989027	0.9201263544271163	9.733262004305548
0.311244430989027	0.927934335742969	inf
0.311244430989027	0.9357423170588215	inf
0.311244430989027	0.9435502983746742	inf
0.311244430989027	0.9513582796905267	inf
0.311244430989027	0.9591662610063794	inf
0.311244430989027	0.9669742423222321	inf
0.3233115549385548	0.19398409205282324	inf
0.3233115549385548	0.20179207336867583	inf
0.3233115549385548	0.20960005468452847	inf
0.3233115549385548	0.21740803600038106	inf
0.3233115549385548	0.2252160173162337	inf
0.3233115549385548	0.23302399863208628	inf
0.3233115549385548	0.24083197994793892	inf
0.3233115549385548	0.24863996126379154	inf
0.3233115549385548	0.25644794257964415	inf
0.3233115549385548	0.26425592389549674	inf
0.3233115549385548	0.2720639052113494	inf
0.3233115549385548	0.27987188652720196	inf
0.3233115549385548	0.2876798678430546	inf
0.3233115549385548	0.2954878491589072	inf
0.3233115549385548	0.30329583047475983	inf
0.3233115549385548	0.3111038117906124	inf
0.3233115549385548	0.31891179310646506	inf
0.3233115549385548	0.32671977442231764	inf
0.3233115549385548	0.3345277557381703	inf
0.3233115549385548	0.34233573705402287	inf
0.3233115549385548	0.3501437183698755	inf
0.3233115549385548	0.3579516996857281	inf
0.3233115549385548	0.36575968100158074	inf
0.3233115549385548	0.3735676623174333	inf
0.3233115549385548	0.38137564363328597	inf
0.3233115549385548	0.38918362494913855	inf
0.3233115549385548	0.3969916062649912	inf
0.3233115549385548	0.4047995875808438	inf
0.3233115549385548	0.4126075688966964	inf
0.3233115549385548	0.420415550212549	inf
0.3233115549385548	0.42822353152840165	inf
0.3233115549385548	0.43603151284425423	inf
0.3233115549385548	0.4438394941601069	inf
0.3233115549385548	0.45164747547595946	inf
0.3233115549385548	0.4594554567918121	inf
0.3233115549385548	0.46726343810766474	inf
0.3233115549385548	0.4750714194235173	inf
0.3233115549385548	0.4828794007393699	inf
0.3233115549385548	0.49068738205522255	8.803616807638459
0.3233115549385548	0.4984953633710752	9.650914668025663
0.3233115549385548	0.5063033446869278	10.056379776133827
0.3233115549385548	0.5141113260027803	10.03894319866162
0.3233115549385548	0.521919307318633	10.175956132100644
0.3233115549385548	0.5297272886344857	11.274568420768752
0.3233115549385548	0.5375352699503382	10.581421240208808
0.3233115549385548	0.5453432512661909	10.3582776888946
0.3233115549385548	0.5531512325820435	9.888274059648861
0.3233115549385548	0.560959213897896	9.827649437832427
0.3233115549385548	0.5687671952137487	9.32865827171344
0.3233115549385548	0.5765751765296012	10.098911980921446
0.3233115549385548	0.5843831578454539	13.607433420895628
0.3233115549385548	0.5921911391613066	13.495645395152579
0.3233115549385548	0.5999991204771591	13.757632887653351
0.3233115549385548	0.6078071017930118	13.161422260428914
0.3233115549385548	0.6156150831088644	13.371922270927854
0.3233115549385548	0.623423064424717	12.67243559054156
0.3233115549385548	0.6312310457405697	12.303205464849515
0.3233115549385548	0.6390390270564221	12.374664428831657
0.3233115549385548	0.6468470083722748	12.068633217711682
0.3233115549385548	0.6546549896881275	11.25617065846976
0.3233115549385548	0.66246297100398	8.928306193302241
0.3233115549385548	0.6702709523198327	8.90962014354054
0.3233115549385548	0.6780789336356853	8.966780794755131
0.3233115549385548	0.6858869149515379	9.104931133235947
0.3233115549385548	0.6936948962673906	8.955235118594914
0.3233115549385548	0.701502877583243	8.773055449923952
0.3233115549385548	0.7093108588990957	9.01600162853434
0.3233115549385548	0.7171188402149484	9.92041323703306
0.3233115549385548	0.7249268215308009	13.586129788478594
0.3233115549385548	0.7327348028466536	13.868696760263603
0.3233115549385548	0.7405427841625063	10.954237252299322
0.3233115549385548	0.7483507654783588	10.77470420915358
0.3233115549385548	0.7561587467942115	11.450459647001654
0.3233115549385548	0.7639667281100639	11.383768272502984
0.3233115549385548	0.7717747094259166	10.284249784751996
0.3233115549385548	0.7795826907417693	9.001115314096815
0.3233115549385548	0.7873906720576218	8.088258290828705
0.3233115549385548	0.7951986533734745	8.242408970655966
0.3233115549385548	0.8030066346893272	8.42473052744992
0.3233115549385548	0.8108146160051797	8.64787407876413
0.3233115549385548	0.8186225973210324	inf
0.3233115549385548	0.8264305786368848	8.246640202416874
0.3233115549385548	0.8342385599527375	7.735814578650884
0.3233115549385548	0.8420465412685902	7.39934234202967
0.3233115549385548	0.8498545225844427	8.652105310525037
0.3233115549385548	0.8576625039002954	9.345252491084985
0.3233115549385548	0.8654704852161481	8.60772550965444
0.3233115549385548	0.8732784665320006	9.258379045236936
0.3233115549385548	0.8810864478478533	7.872084684117046
0.3233115549385548	0.8888944291637058	inf
0.3233115549385548	0.8967024104795585	8.565231864676992
0.3233115549385548	0.9045103917954112	inf
0.3233115549385548	0.9123183731112636	inf
0.3233115549385548	0.9201263544271163	9.733262004305548
0.3233115549385548	0.927934335742969	9.733262004305548
0.3233115549385548	0.9357423170588215	inf
0.3233115549385548	0.9435502983746742	inf
0.3233115549385548	0.9513582796905267	9.733262004305548
0.3233115549385548	0.9591662610063794	8.634649715637437
0.3233115549385548	0.9669742423222321	inf
0.3353786788880825	0.19398409205282324	inf
0.3353786788880825	0.20179207336867583	inf
0.3353786788880825	0.20960005468452847	inf
0.3353786788880825	0.21740803600038106	inf
0.3353786788880825	0.2252160173162337	inf
0.3353786788880825	0.23302399863208628	inf
0.3353786788880825	0.24083197994793892	inf
0.3353786788880825	0.24863996126379154	inf
0.3353786788880825	0.25644794257964415	inf
0.3353786788880825	0.26425592389549674	inf
0.3353786788880825	0.2720639052113494	inf
0.3353786788880825	0.27987188652720196	inf
0.3353786788880825	0.2876798678430546	inf
0.3353786788880825	0.2954878491589072	inf
0.3353786788880825	0.30329583047475983	inf
0.3353786788880825	0.3111038117906124	inf
0.3353786788880825	0.31891179310646506	inf
0.3353786788880825	0.32671977442231764	inf
0.3353786788880825	0.3345277557381703	inf
0.3353786788880825	0.34233573705402287	inf
0.3353786788880825	0.3501437183698755	inf
0.3353786788880825	0.3579516996857281	inf
0.3353786788880825	0.36575968100158074	inf
0.3353786788880825	0.3735676623174333	inf
0.3353786788880825	0.38137564363328597	inf
0.3353786788880825	0.38918362494913855	inf
0.3353786788880825	0.3969916062649912	inf
0.3353786788880825	0.4047995875808438	inf
0.3353786788880825	0.4126075688966964	inf
0.3353786788880825	0.420415550212549	inf
0.3353786788880825	0.42822353152840165	inf
0.3353786788880825	0.43603151284425423	inf
0.3353786788880825	0.4438394941601069	inf
0.3353786788880825	0.45164747547595946	inf
0.3353786788880825	0.4594554567918121	inf
0.3353786788880825	0.46726343810766474	inf
0.3353786788880825	0.4750714194235173	inf
0.3353786788880825	0.4828794007393699	9.650914668025663
0.3353786788880825	0.49068738205522255	8.351631683895402
0.3353786788880825	0.4984953633710752	8.803616807638459
0.3353786788880825	0.5063033446869278	8.957767487465716
0.3353786788880825	0.5141113260027803	9.082619433169672
0.3353786788880825	0.521919307318633	11.274568420768752
0.3353786788880825	0.5297272886344857	10.262967509090274
0.3353786788880825	0.5375352699503382	9.888274059648861
0.3353786788880825	0.5453432512661909	10.3582776888946
0.3353786788880825	0.5531512325820435	9.665130508334652
0.3353786788880825	0.560959213897896	9.952812580786432
0.3353786788880825	0.5687671952137487	9.599613620750848
0.3353786788880825	0.5765751765296012	10.40082278486183
0.3353786788880825	0.5843831578454539	12.303276375632237
0.3353786788880825	0.5921911391613066	12.848706535244691
0.3353786788880825	0.5999991204771591	13.171479927507743
0.3353786788880825	0.6078071017930118	12.997126540362963
0.3353786788880825	0.6156150831088644	11.379883050995339
0.3353786788880825	0.623423064424717	10.303416645764688
0.3353786788880825	0.6312310457405697	12.175985303617065
0.3353786788880825	0.6390390270564221	12.280477213771956
0.3353786788880825	0.6468470083722748	11.849132657675973
0.3353786788880825	0.6546549896881275	9.991768171497146
0.3353786788880825	0.66246297100398	8.429549660448373
0.3353786788880825	0.6702709523198327	8.601540487957475
0.3353786788880825	0.6780789336356853	8.639567883546714
0.3353786788880825	0.6858869149515379	8.745790096802022
0.3353786788880825	0.6936948962673906	8.75132292518666
0.3353786788880825	0.701502877583243	8.64443807210186
0.3353786788880825	0.7093108588990957	8.823317284704839
0.3353786788880825	0.7171188402149484	9.694282577468634
0.3353786788880825	0.7249268215308009	13.586129788478594
0.3353786788880825	0.7327348028466536	13.633382673329137
0.3353786788880825	0.7405427841625063	10.692296059545079
0.3353786788880825	0.7483507654783588	10.79240378625298
0.3353786788880825	0.7561587467942115	11.383768272502984
0.3353786788880825	0.7639667281100639	10.29256794344278
0.3353786788880825	0.7717747094259166	10.134119607217947
0.3353786788880825	0.7795826907417693	9.900504756036444
0.3353786788880825	0.7873906720576218	7.826416064221731
0.3353786788880825	0.7951986533734745	8.42473052744992
0.3353786788880825	0.8030066346893272	8.0407619021308
0.3353786788880825	0.8108146160051797	8.566179605457009
0.3353786788880825	0.8186225973210324	9.345252491084985
0.3353786788880825	0.8264305786368848	7.2658109494051475
0.3353786788880825	0.8342385599527375	7.735814578650884
0.3353786788880825	0.8420465412685902	7.148027913748764
0.3353786788880825	0.8498545225844427	7.958958129965093
0.3353786788880825	0.8576625039002954	8.652105310525037
0.3353786788880825	0.8654704852161481	7.22143114853455
0.3353786788880825	0.8732784665320006	8.159766756568828
0.3353786788880825	0.8810864478478533	8.159766756568828
0.3353786788880825	0.8888944291637058	7.872084684117046
0.3353786788880825	0.8967024104795585	inf
0.3353786788880825	0.9045103917954112	inf
0.3353786788880825	0.9123183731112636	inf
0.3353786788880825	0.9201263544271163	8.634649715637437
0.3353786788880825	0.927934335742969	9.733262004305548
0.3353786788880825	0.9357423170588215	9.733262004305548
0.3353786788880825	0.9435502983746742	inf
0.3353786788880825	0.9513582796905267	inf
0.3353786788880825	0.9591662610063794	inf
0.3353786788880825	0.9669742423222321	inf
0.34744580283761023	0.19398409205282324	inf
0.34744580283761023	0.20179207336867583	inf
0.34744580283761023	0.20960005468452847	inf
0.34744580283761023	0.21740803600038106	inf
0.34744580283761023	0.2252160173162337	inf
0.34744580283761023	0.23302399863208628	inf
0.34744580283761023	0.24083197994793892	inf
0.34744580283761023	0.24863996126379154	inf
0.34744580283761023	0.25644794257964415	inf
0.34744580283761023	0.26425592389549674	inf
0.34744580283761023	0.2720639052113494	inf
0.34744580283761023	0.27987188652720196	inf
0.34744580283761023	0.2876798678430546	inf
0.34744580283761023	0.2954878491589072	inf
0.34744580283761023	0.30329583047475983	inf
0.34744580283761023	0.3111038117906124	inf
0.34744580283761023	0.31891179310646506	inf
0.34744580283761023	0.32671977442231764	inf
0.34744580283761023	0.3345277557381703	inf
0.34744580283761023	0.34233573705402287	inf
0.34744580283761023	0.3501437183698755	inf
0.34744580283761023	0.3579516996857281	inf
0.34744580283761023	0.36575968100158074	inf
0.34744580283761023	0.3735676623174333	inf
0.34744580283761023	0.38137564363328597	inf
0.34744580283761023	0.38918362494913855	inf
0.34744580283761023	0.3969916062649912	inf
0.34744580283761023	0.4047995875808438	inf
0.34744580283761023	0.4126075688966964	inf
0.34744580283761023	0.420415550212549	inf
0.34744580283761023	0.42822353152840165	inf
0.34744580283761023	0.43603151284425423	inf
0.34744580283761023	0.4438394941601069	inf
0.34744580283761023	0.45164747547595946	inf
0.34744580283761023	0.4594554567918121	inf
0.34744580283761023	0.46726343810766474	inf
0.34744580283761023	0.4750714194235173	inf
0.34744580283761023	0.4828794007393699	10.056379776133827
0.34744580283761023	0.49068738205522255	8.446941863699728
0.34744580283761023	0.4984953633710752	9.140089044259671
0.34744580283761023	0.5063033446869278	8.670085415013936
0.34744580283761023	0.5141113260027803	8.957767487465716
0.34744580283761023	0.521919307318633	8.886432097551108
0.34744580283761023	0.5297272886344857	10.095913424427106
0.34744580283761023	0.5375352699503382	9.7164238027222
0.34744580283761023	0.5453432512661909	9.195126879088917
0.34744580283761023	0.5531512325820435	9.888274059648861
0.34744580283761023	0.560959213897896	9.550128185482333
0.34744580283761023	0.5687671952137487	9.780949435539636
0.34744580283761023	0.5765751765296012	9.732993412286174
0.34744580283761023	0.5843831578454539	10.39864113273519
0.34744580283761023	0.5921911391613066	12.814804983569008
0.34744580283761023	0.5999991204771591	12.646469668749795
0.34744580283761023	0.6078071017930118	12.675043041193852
0.34744580283761023	0.6156150831088644	10.981547296833067
0.34744580283761023	0.623423064424717	9.796514405702077
0.34744580283761023	0.6312310457405697	10.507838761694327
0.34744580283761023	0.6390390270564221	11.850571423958385
0.34744580283761023	0.6468470083722748	10.090961617184838
0.34744580283761023	0.6546549896881275	8.481443054826727
0.34744580283761023	0.66246297100398	8.41261765239819
0.34744580283761023	0.6702709523198327	8.527358782436192
0.34744580283761023	0.6780789336356853	8.455955170989139
0.34744580283761023	0.6858869149515379	8.671066550606085
0.34744580283761023	0.6936948962673906	8.615165450871256
0.34744580283761023	0.701502877583243	8.435183632948316
0.34744580283761023	0.7093108588990957	8.715897036084005
0.34744580283761023	0.7171188402149484	10.030052321370594
0.34744580283761023	0.7249268215308009	13.294608939719648
0.34744580283761023	0.7327348028466536	13.40380823168464
0.34744580283761023	0.7405427841625063	10.893159064268644
0.34744580283761023	0.7483507654783588	10.946554466080237
0.34744580283761023	0.7561587467942115	11.32124791552165
0.34744580283761023	0.7639667281100639	10.324729373750891
0.34744580283761023	0.7717747094259166	9.900504756036444
0.34744580283761023	0.7795826907417693	10.082826312830399
0.34744580283761023	0.7873906720576218	9.34754306778305
0.34744580283761023	0.7951986533734745	10.012905411700448
0.34744580283761023	0.8030066346893272	10.195226968494403
0.34744580283761023	0.8108146160051797	9.85875473187319
0.34744580283761023	0.8186225973210324	inf
0.34744580283761023	0.8264305786368848	7.958958129965093
0.34744580283761023	0.8342385599527375	7.553493021856929
0.34744580283761023	0.8420465412685902	7.39934234202967
0.34744580283761023	0.8498545225844427	7.735814578650884
0.34744580283761023	0.8576625039002954	7.958958129965093
0.34744580283761023	0.8654704852161481	7.958958129965093
0.34744580283761023	0.8732784665320006	inf
0.34744580283761023	0.8810864478478533	8.565231864676992
0.34744580283761023	0.8888944291637058	8.565231864676992
0.34744580283761023	0.8967024104795585	inf
0.34744580283761023	0.9045103917954112	inf
0.34744580283761023	0.9123183731112636	8.634649715637437
0.34744580283761023	0.9201263544271163	9.0401148237456
0.34744580283761023	0.927934335742969	9.733262004305548
0.34744580283761023	0.9357423170588215	9.733262004305548
0.34744580283761023	0.9435502983746742	inf
0.34744580283761023	0.9513582796905267	inf
0.34744580283761023	0.9591662610063794	9.733262004305548
0.34744580283761023	0.9669742423222321	inf
0.359512926787138	0.19398409205282324	inf
0.359512926787138	0.20179207336867583	inf
0.359512926787138	0.20960005468452847	inf
0.359512926787138	0.21740803600038106	inf
0.359512926787138	0.2252160173162337	inf
0.359512926787138	0.23302399863208628	inf
0.359512926787138	0.24083197994793892	inf
0.359512926787138	0.24863996126379154	inf
0.359512926787138	0.25644794257964415	inf
0.359512926787138	0.26425592389549674	inf
0.359512926787138	0.2720639052113494	inf
0.359512926787138	0.27987188652720196	inf
0.359512926787138	0.2876798678430546	inf
0.359512926787138	0.2954878491589072	inf
0.359512926787138	0.30329583047475983	inf
0.359512926787138	0.3111038117906124	inf
0.359512926787138	0.31891179310646506	inf
0.359512926787138	0.32671977442231764	inf
0.359512926787138	0.3345277557381703	inf
0.359512926787138	0.34233573705402287	inf
0.359512926787138	0.3501437183698755	inf
0.359512926787138	0.3579516996857281	inf
0.359512926787138	0.36575968100158074	inf
0.359512926787138	0.3735676623174333	inf
0.359512926787138	0.38137564363328597	inf
0.359512926787138	0.38918362494913855	inf
0.359512926787138	0.3969916062649912	inf
0.359512926787138	0.4047995875808438	inf
0.359512926787138	0.4126075688966964	inf
0.359512926787138	0.420415550212549	inf
0.359512926787138	0.42822353152840165	inf
0.359512926787138	0.43603151284425423	inf
0.359512926787138	0.4438394941601069	inf
0.359512926787138	0.45164747547595946	inf
0.359512926787138	0.4594554567918121	inf
0.359512926787138	0.46726343810766474	10.89004798137351
0.359512926787138	0.4750714194235173	10.056379776133827
0.359512926787138	0.4828794007393699	10.056379776133827
0.359512926787138	0.49068738205522255	8.803616807638459
0.359512926787138	0.4984953633710752	9.650914668025663
0.359512926787138	0.5063033446869278	8.803616807638459
0.359512926787138	0.5141113260027803	8.264620306905773
0.359512926787138	0.521919307318633	8.264620306905773
0.359512926787138	0.5297272886344857	8.582606100876141
0.359512926787138	0.5375352699503382	8.278380783203414
0.359512926787138	0.5453432512661909	8.514018386581839
0.359512926787138	0.5531512325820435	8.396454720130077
0.359512926787138	0.560959213897896	8.431998921718616
0.359512926787138	0.5687671952137487	9.525354047507928
0.359512926787138	0.5765751765296012	9.371203367680671
0.359512926787138	0.5843831578454539	9.20419312524886
0.359512926787138	0.5921911391613066	12.324182067120539
0.359512926787138	0.5999991204771591	12.146975610993355
0.359512926787138	0.6078071017930118	12.146975610993355
0.359512926787138	0.6156150831088644	10.205364244348406
0.359512926787138	0.623423064424717	9.6919416017825
0.359512926787138	0.6312310457405697	9.475915518237152
0.359512926787138	0.6390390270564221	9.737767764126744
0.359512926787138	0.6468470083722748	8.50792861599298
0.359512926787138	0.6546549896881275	8.272708882402213
0.359512926787138	0.66246297100398	8.238419808923581
0.359512926787138	0.6702709523198327	8.231619331978237
0.359512926787138	0.6780789336356853	8.346088693410607
0.359512926787138	0.6858869149515379	8.317596737616302
0.359512926787138	0.6936948962673906	7.733027002910956
0.359512926787138	0.701502877583243	8.179842591833648
0.359512926787138	0.7093108588990957	8.45638584059892
0.359512926787138	0.7171188402149484	10.100989283860905
0.359512926787138	0.7249268215308009	13.249657551857382
0.359512926787138	0.7327348028466536	13.391069205907208
0.359512926787138	0.7405427841625063	11.071337580534742
0.359512926787138	0.7483507654783588	11.10418341028382
0.359512926787138	0.7561587467942115	10.605003520640523
0.359512926787138	0.7639667281100639	9.85968276151619
0.359512926787138	0.7717747094259166	9.552198061768227
0.359512926787138	0.7795826907417693	10.134119607217947
0.359512926787138	0.7873906720576218	10.067988046153065
0.359512926787138	0.7951986533734745	9.502079787934456
0.359512926787138	0.8030066346893272	10.012905411700448
0.359512926787138	0.8108146160051797	10.012905411700448
0.359512926787138	0.8186225973210324	11.111517700368559
0.359512926787138	0.8264305786368848	7.937812001608793
0.359512926787138	0.8342385599527375	7.39934234202967
0.359512926787138	0.8420465412685902	7.39934234202967
0.359512926787138	0.8498545225844427	7.148027913748764
0.359512926787138	0.8576625039002954	8.246640202416874
0.359512926787138	0.8654704852161481	inf
0.359512926787138	0.8732784665320006	9.258379045236936
0.359512926787138	0.8810864478478533	8.565231864676992
0.359512926787138	0.8888944291637058	9.258379045236936
0.359512926787138	0.8967024104795585	7.872084684117046
0.359512926787138	0.9045103917954112	8.294457736786338
0.359512926787138	0.9123183731112636	8.634649715637437
0.359512926787138	0.9201263544271163	7.941502535077491
0.359512926787138	0.927934335742969	8.123824091871445
0.359512926787138	0.9357423170588215	inf
0.359512926787138	0.9435502983746742	inf
0.359512926787138	0.9513582796905267	inf
0.359512926787138	0.9591662610063794	inf
[truncated: 8,001 more rows]
