# Supplementary material for: Navigating protein landscapes with a machine-learned transferable coarse-grained model
Source: Nat Chem. 2025 Jul 18;17(8):1284–92. doi: 10.1038/s41557-025-01874-0 (PMC12313527; doi:10.1038/s41557-025-01874-0)
Supplement: Supplementary file 2 — .csv files with free energy landscape data. [file 41557_2025_1874_MOESM2_ESM.zip › fig_data/opep_0015_amber_ref_FES_in_TICA.csv]

TIC1	TIC2	FE
-0.9367972387632244	-1.5210635149587852	inf
-0.9367972387632244	-1.4700837949296137	inf
-0.9367972387632244	-1.4191040749004422	inf
-0.9367972387632244	-1.3681243548712705	inf
-0.9367972387632244	-1.3171446348420988	inf
-0.9367972387632244	-1.2661649148129273	inf
-0.9367972387632244	-1.2151851947837558	inf
-0.9367972387632244	-1.164205474754584	inf
-0.9367972387632244	-1.1132257547254123	inf
-0.9367972387632244	-1.0622460346962408	inf
-0.9367972387632244	-1.0112663146670693	inf
-0.9367972387632244	-0.9602865946378976	8.344105914185658
-0.9367972387632244	-0.9093068746087261	9.037253094745601
-0.9367972387632244	-0.8583271545795543	inf
-0.9367972387632244	-0.8073474345503828	8.344105914185658
-0.9367972387632244	-0.7563677145212111	inf
-0.9367972387632244	-0.7053879944920396	inf
-0.9367972387632244	-0.6544082744628679	inf
-0.9367972387632244	-0.6034285544336964	inf
-0.9367972387632244	-0.5524488344045247	9.038680421043845
-0.9367972387632244	-0.5014691143753531	inf
-0.9367972387632244	-0.4504893943461815	inf
-0.9367972387632244	-0.3995096743170099	inf
-0.9367972387632244	-0.3485299542878383	inf
-0.9367972387632244	-0.29755023425866667	inf
-0.9367972387632244	-0.24657051422949505	inf
-0.9367972387632244	-0.19559079420032344	inf
-0.9367972387632244	-0.14461107417115182	inf
-0.9367972387632244	-0.0936313541419802	inf
-0.9367972387632244	-0.04265163411280859	inf
-0.9367972387632244	0.008328085916363026	inf
-0.9367972387632244	0.05930780594553464	inf
-0.9367972387632244	0.11028752597470615	inf
-0.9367972387632244	0.16126724600387776	inf
-0.9367972387632244	0.21224696603304938	inf
-0.9367972387632244	0.263226686062221	inf
-0.9367972387632244	0.3142064060913926	inf
-0.9367972387632244	0.3651861261205642	inf
-0.9367972387632244	0.41616584614973584	inf
-0.9367972387632244	0.46714556617890735	inf
-0.9367972387632244	0.518125286208079	inf
-0.9367972387632244	0.5691050062372507	inf
-0.9367972387632244	0.6200847262664224	inf
-0.9367972387632244	0.6710644462955939	inf
-0.9367972387632244	0.7220441663247654	inf
-0.9367972387632244	0.7730238863539372	inf
-0.9367972387632244	0.8240036063831089	inf
-0.9367972387632244	0.8749833264122804	inf
-0.9367972387632244	0.9259630464414519	inf
-0.9367972387632244	0.9769427664706236	inf
-0.9367972387632244	1.0279224864997951	inf
-0.9367972387632244	1.0789022065289666	inf
-0.9367972387632244	1.1298819265581383	inf
-0.9367972387632244	1.18086164658731	inf
-0.9367972387632244	1.2318413666164816	inf
-0.9367972387632244	1.282821086645653	inf
-0.9367972387632244	1.3338008066748248	inf
-0.9367972387632244	1.3847805267039965	inf
-0.9367972387632244	1.435760246733168	inf
-0.9367972387632244	1.4867399667623395	inf
-0.9367972387632244	1.5377196867915113	inf
-0.9367972387632244	1.588699406820683	inf
-0.9367972387632244	1.6396791268498545	inf
-0.9367972387632244	1.690658846879026	inf
-0.9367972387632244	1.7416385669081977	inf
-0.9367972387632244	1.7926182869373692	inf
-0.9367972387632244	1.8435980069665407	inf
-0.9367972387632244	1.8945777269957125	inf
-0.9367972387632244	1.9455574470248842	inf
-0.9367972387632244	1.9965371670540555	inf
-0.9367972387632244	2.047516887083227	inf
-0.9367972387632244	2.098496607112399	inf
-0.9367972387632244	2.1494763271415707	inf
-0.9367972387632244	2.2004560471707424	inf
-0.9367972387632244	2.2514357671999137	inf
-0.9367972387632244	2.3024154872290854	inf
-0.9367972387632244	2.353395207258257	inf
-0.9367972387632244	2.4043749272874284	inf
-0.9367972387632244	2.4553546473166	inf
-0.9367972387632244	2.506334367345772	inf
-0.9367972387632244	2.5573140873749436	inf
-0.9367972387632244	2.6082938074041153	inf
-0.9367972387632244	2.6592735274332866	inf
-0.9367972387632244	2.7102532474624583	inf
-0.9367972387632244	2.76123296749163	inf
-0.9367972387632244	2.812212687520802	inf
-0.9367972387632244	2.8631924075499735	inf
-0.9367972387632244	2.914172127579145	inf
-0.9367972387632244	2.9651518476083165	inf
-0.9367972387632244	3.0161315676374882	inf
-0.9367972387632244	3.0671112876666595	inf
-0.9367972387632244	3.1180910076958313	inf
-0.9367972387632244	3.169070727725003	inf
-0.9367972387632244	3.2200504477541747	inf
-0.9367972387632244	3.2710301677833464	inf
-0.9367972387632244	3.3220098878125177	inf
-0.9367972387632244	3.3729896078416894	inf
-0.9367972387632244	3.423969327870861	inf
-0.9367972387632244	3.4749490479000325	inf
-0.9367972387632244	3.525928767929204	inf
-0.8977516528211964	-1.5210635149587852	inf
-0.8977516528211964	-1.4700837949296137	inf
-0.8977516528211964	-1.4191040749004422	inf
-0.8977516528211964	-1.3681243548712705	inf
-0.8977516528211964	-1.3171446348420988	inf
-0.8977516528211964	-1.2661649148129273	inf
-0.8977516528211964	-1.2151851947837558	8.344514215070753
-0.8977516528211964	-1.164205474754584	inf
-0.8977516528211964	-1.1132257547254123	7.938640806077492
-0.8977516528211964	-1.0622460346962408	7.09134294569029
-0.8977516528211964	-1.0112663146670693	7.09134294569029
-0.8977516528211964	-0.9602865946378976	7.650958733625712
-0.8977516528211964	-0.9093068746087261	8.344105914185658
-0.8977516528211964	-0.8583271545795543	inf
-0.8977516528211964	-0.8073474345503828	inf
-0.8977516528211964	-0.7563677145212111	inf
-0.8977516528211964	-0.7053879944920396	inf
-0.8977516528211964	-0.6544082744628679	inf
-0.8977516528211964	-0.6034285544336964	inf
-0.8977516528211964	-0.5524488344045247	inf
-0.8977516528211964	-0.5014691143753531	inf
-0.8977516528211964	-0.4504893943461815	inf
-0.8977516528211964	-0.3995096743170099	inf
-0.8977516528211964	-0.3485299542878383	inf
-0.8977516528211964	-0.29755023425866667	inf
-0.8977516528211964	-0.24657051422949505	inf
-0.8977516528211964	-0.19559079420032344	inf
-0.8977516528211964	-0.14461107417115182	inf
-0.8977516528211964	-0.0936313541419802	inf
-0.8977516528211964	-0.04265163411280859	inf
-0.8977516528211964	0.008328085916363026	inf
-0.8977516528211964	0.05930780594553464	inf
-0.8977516528211964	0.11028752597470615	inf
-0.8977516528211964	0.16126724600387776	inf
-0.8977516528211964	0.21224696603304938	inf
-0.8977516528211964	0.263226686062221	inf
-0.8977516528211964	0.3142064060913926	inf
-0.8977516528211964	0.3651861261205642	inf
-0.8977516528211964	0.41616584614973584	inf
-0.8977516528211964	0.46714556617890735	inf
-0.8977516528211964	0.518125286208079	inf
-0.8977516528211964	0.5691050062372507	inf
-0.8977516528211964	0.6200847262664224	inf
-0.8977516528211964	0.6710644462955939	inf
-0.8977516528211964	0.7220441663247654	inf
-0.8977516528211964	0.7730238863539372	inf
-0.8977516528211964	0.8240036063831089	inf
-0.8977516528211964	0.8749833264122804	inf
-0.8977516528211964	0.9259630464414519	inf
-0.8977516528211964	0.9769427664706236	inf
-0.8977516528211964	1.0279224864997951	inf
-0.8977516528211964	1.0789022065289666	inf
-0.8977516528211964	1.1298819265581383	inf
-0.8977516528211964	1.18086164658731	inf
-0.8977516528211964	1.2318413666164816	inf
-0.8977516528211964	1.282821086645653	inf
-0.8977516528211964	1.3338008066748248	inf
-0.8977516528211964	1.3847805267039965	inf
-0.8977516528211964	1.435760246733168	inf
-0.8977516528211964	1.4867399667623395	inf
-0.8977516528211964	1.5377196867915113	inf
-0.8977516528211964	1.588699406820683	inf
-0.8977516528211964	1.6396791268498545	inf
-0.8977516528211964	1.690658846879026	inf
-0.8977516528211964	1.7416385669081977	inf
-0.8977516528211964	1.7926182869373692	inf
-0.8977516528211964	1.8435980069665407	inf
-0.8977516528211964	1.8945777269957125	inf
-0.8977516528211964	1.9455574470248842	inf
-0.8977516528211964	1.9965371670540555	inf
-0.8977516528211964	2.047516887083227	inf
-0.8977516528211964	2.098496607112399	inf
-0.8977516528211964	2.1494763271415707	inf
-0.8977516528211964	2.2004560471707424	inf
-0.8977516528211964	2.2514357671999137	inf
-0.8977516528211964	2.3024154872290854	inf
-0.8977516528211964	2.353395207258257	inf
-0.8977516528211964	2.4043749272874284	inf
-0.8977516528211964	2.4553546473166	inf
-0.8977516528211964	2.506334367345772	inf
-0.8977516528211964	2.5573140873749436	inf
-0.8977516528211964	2.6082938074041153	inf
-0.8977516528211964	2.6592735274332866	inf
-0.8977516528211964	2.7102532474624583	inf
-0.8977516528211964	2.76123296749163	inf
-0.8977516528211964	2.812212687520802	inf
-0.8977516528211964	2.8631924075499735	inf
-0.8977516528211964	2.914172127579145	inf
-0.8977516528211964	2.9651518476083165	inf
-0.8977516528211964	3.0161315676374882	inf
-0.8977516528211964	3.0671112876666595	inf
-0.8977516528211964	3.1180910076958313	inf
-0.8977516528211964	3.169070727725003	inf
-0.8977516528211964	3.2200504477541747	inf
-0.8977516528211964	3.2710301677833464	inf
-0.8977516528211964	3.3220098878125177	inf
-0.8977516528211964	3.3729896078416894	inf
-0.8977516528211964	3.423969327870861	inf
-0.8977516528211964	3.4749490479000325	inf
-0.8977516528211964	3.525928767929204	inf
-0.8587060668791683	-1.5210635149587852	inf
-0.8587060668791683	-1.4700837949296137	inf
-0.8587060668791683	-1.4191040749004422	inf
-0.8587060668791683	-1.3681243548712705	inf
-0.8587060668791683	-1.3171446348420988	inf
-0.8587060668791683	-1.2661649148129273	9.037661395630698
-0.8587060668791683	-1.2151851947837558	7.245901926402643
-0.8587060668791683	-1.164205474754584	6.735076302636653
-0.8587060668791683	-1.1132257547254123	6.329202893643393
-0.8587060668791683	-1.0622460346962408	6.472303737284065
-0.8587060668791683	-1.0112663146670693	6.734668001751556
-0.8587060668791683	-0.9602865946378976	6.734668001751556
-0.8587060668791683	-0.9093068746087261	7.245493625517547
-0.8587060668791683	-0.8583271545795543	7.650958733625712
-0.8587060668791683	-0.8073474345503828	9.037253094745601
-0.8587060668791683	-0.7563677145212111	9.037253094745601
-0.8587060668791683	-0.7053879944920396	9.037253094745601
-0.8587060668791683	-0.6544082744628679	inf
-0.8587060668791683	-0.6034285544336964	9.038680421043845
-0.8587060668791683	-0.5524488344045247	inf
-0.8587060668791683	-0.5014691143753531	inf
-0.8587060668791683	-0.4504893943461815	inf
-0.8587060668791683	-0.3995096743170099	inf
-0.8587060668791683	-0.3485299542878383	inf
-0.8587060668791683	-0.29755023425866667	inf
-0.8587060668791683	-0.24657051422949505	inf
-0.8587060668791683	-0.19559079420032344	inf
-0.8587060668791683	-0.14461107417115182	inf
-0.8587060668791683	-0.0936313541419802	inf
-0.8587060668791683	-0.04265163411280859	inf
-0.8587060668791683	0.008328085916363026	inf
-0.8587060668791683	0.05930780594553464	inf
-0.8587060668791683	0.11028752597470615	inf
-0.8587060668791683	0.16126724600387776	inf
-0.8587060668791683	0.21224696603304938	inf
-0.8587060668791683	0.263226686062221	inf
-0.8587060668791683	0.3142064060913926	inf
-0.8587060668791683	0.3651861261205642	inf
-0.8587060668791683	0.41616584614973584	inf
-0.8587060668791683	0.46714556617890735	inf
-0.8587060668791683	0.518125286208079	inf
-0.8587060668791683	0.5691050062372507	inf
-0.8587060668791683	0.6200847262664224	inf
-0.8587060668791683	0.6710644462955939	inf
-0.8587060668791683	0.7220441663247654	inf
-0.8587060668791683	0.7730238863539372	inf
-0.8587060668791683	0.8240036063831089	inf
-0.8587060668791683	0.8749833264122804	inf
-0.8587060668791683	0.9259630464414519	inf
-0.8587060668791683	0.9769427664706236	inf
-0.8587060668791683	1.0279224864997951	inf
-0.8587060668791683	1.0789022065289666	inf
-0.8587060668791683	1.1298819265581383	inf
-0.8587060668791683	1.18086164658731	inf
-0.8587060668791683	1.2318413666164816	inf
-0.8587060668791683	1.282821086645653	inf
-0.8587060668791683	1.3338008066748248	inf
-0.8587060668791683	1.3847805267039965	inf
-0.8587060668791683	1.435760246733168	inf
-0.8587060668791683	1.4867399667623395	inf
-0.8587060668791683	1.5377196867915113	inf
-0.8587060668791683	1.588699406820683	inf
-0.8587060668791683	1.6396791268498545	inf
-0.8587060668791683	1.690658846879026	inf
-0.8587060668791683	1.7416385669081977	inf
-0.8587060668791683	1.7926182869373692	inf
-0.8587060668791683	1.8435980069665407	inf
-0.8587060668791683	1.8945777269957125	inf
-0.8587060668791683	1.9455574470248842	inf
-0.8587060668791683	1.9965371670540555	inf
-0.8587060668791683	2.047516887083227	inf
-0.8587060668791683	2.098496607112399	inf
-0.8587060668791683	2.1494763271415707	inf
-0.8587060668791683	2.2004560471707424	inf
-0.8587060668791683	2.2514357671999137	inf
-0.8587060668791683	2.3024154872290854	inf
-0.8587060668791683	2.353395207258257	inf
-0.8587060668791683	2.4043749272874284	inf
-0.8587060668791683	2.4553546473166	inf
-0.8587060668791683	2.506334367345772	inf
-0.8587060668791683	2.5573140873749436	inf
-0.8587060668791683	2.6082938074041153	inf
-0.8587060668791683	2.6592735274332866	inf
-0.8587060668791683	2.7102532474624583	inf
-0.8587060668791683	2.76123296749163	inf
-0.8587060668791683	2.812212687520802	inf
-0.8587060668791683	2.8631924075499735	inf
-0.8587060668791683	2.914172127579145	inf
-0.8587060668791683	2.9651518476083165	inf
-0.8587060668791683	3.0161315676374882	inf
-0.8587060668791683	3.0671112876666595	inf
-0.8587060668791683	3.1180910076958313	inf
-0.8587060668791683	3.169070727725003	inf
-0.8587060668791683	3.2200504477541747	inf
-0.8587060668791683	3.2710301677833464	inf
-0.8587060668791683	3.3220098878125177	inf
-0.8587060668791683	3.3729896078416894	inf
-0.8587060668791683	3.423969327870861	inf
-0.8587060668791683	3.4749490479000325	inf
-0.8587060668791683	3.525928767929204	inf
-0.8196604809371402	-1.5210635149587852	inf
-0.8196604809371402	-1.4700837949296137	inf
-0.8196604809371402	-1.4191040749004422	inf
-0.8196604809371402	-1.3681243548712705	inf
-0.8196604809371402	-1.3171446348420988	inf
-0.8196604809371402	-1.2661649148129273	5.902167179701548
-0.8196604809371402	-1.2151851947837558	5.541153834164216
-0.8196604809371402	-1.164205474754584	5.426743482986472
-0.8196604809371402	-1.1132257547254123	5.230726686747865
-0.8196604809371402	-1.0622460346962408	5.426335182101377
-0.8196604809371402	-1.0112663146670693	6.2646643725058215
-0.8196604809371402	-0.9602865946378976	5.992730657022179
-0.8196604809371402	-0.9093068746087261	6.472303737284065
-0.8196604809371402	-0.8583271545795543	6.840028517409383
-0.8196604809371402	-0.8073474345503828	7.427815182311502
-0.8196604809371402	-0.7563677145212111	7.940068132375734
-0.8196604809371402	-0.7053879944920396	7.429242508609743
-0.8196604809371402	-0.6544082744628679	9.038680421043845
-0.8196604809371402	-0.6034285544336964	9.038680421043845
-0.8196604809371402	-0.5524488344045247	9.038680421043845
-0.8196604809371402	-0.5014691143753531	inf
-0.8196604809371402	-0.4504893943461815	inf
-0.8196604809371402	-0.3995096743170099	inf
-0.8196604809371402	-0.3485299542878383	inf
-0.8196604809371402	-0.29755023425866667	inf
-0.8196604809371402	-0.24657051422949505	inf
-0.8196604809371402	-0.19559079420032344	inf
-0.8196604809371402	-0.14461107417115182	inf
-0.8196604809371402	-0.0936313541419802	inf
-0.8196604809371402	-0.04265163411280859	inf
-0.8196604809371402	0.008328085916363026	inf
-0.8196604809371402	0.05930780594553464	inf
-0.8196604809371402	0.11028752597470615	inf
-0.8196604809371402	0.16126724600387776	inf
-0.8196604809371402	0.21224696603304938	inf
-0.8196604809371402	0.263226686062221	inf
-0.8196604809371402	0.3142064060913926	inf
-0.8196604809371402	0.3651861261205642	inf
-0.8196604809371402	0.41616584614973584	inf
-0.8196604809371402	0.46714556617890735	inf
-0.8196604809371402	0.518125286208079	inf
-0.8196604809371402	0.5691050062372507	inf
-0.8196604809371402	0.6200847262664224	inf
-0.8196604809371402	0.6710644462955939	inf
-0.8196604809371402	0.7220441663247654	inf
-0.8196604809371402	0.7730238863539372	inf
-0.8196604809371402	0.8240036063831089	inf
-0.8196604809371402	0.8749833264122804	inf
-0.8196604809371402	0.9259630464414519	inf
-0.8196604809371402	0.9769427664706236	inf
-0.8196604809371402	1.0279224864997951	inf
-0.8196604809371402	1.0789022065289666	inf
-0.8196604809371402	1.1298819265581383	inf
-0.8196604809371402	1.18086164658731	inf
-0.8196604809371402	1.2318413666164816	inf
-0.8196604809371402	1.282821086645653	inf
-0.8196604809371402	1.3338008066748248	inf
-0.8196604809371402	1.3847805267039965	inf
-0.8196604809371402	1.435760246733168	inf
-0.8196604809371402	1.4867399667623395	inf
-0.8196604809371402	1.5377196867915113	inf
-0.8196604809371402	1.588699406820683	inf
-0.8196604809371402	1.6396791268498545	inf
-0.8196604809371402	1.690658846879026	inf
-0.8196604809371402	1.7416385669081977	inf
-0.8196604809371402	1.7926182869373692	inf
-0.8196604809371402	1.8435980069665407	inf
-0.8196604809371402	1.8945777269957125	inf
-0.8196604809371402	1.9455574470248842	inf
-0.8196604809371402	1.9965371670540555	inf
-0.8196604809371402	2.047516887083227	inf
-0.8196604809371402	2.098496607112399	inf
-0.8196604809371402	2.1494763271415707	inf
-0.8196604809371402	2.2004560471707424	inf
-0.8196604809371402	2.2514357671999137	inf
-0.8196604809371402	2.3024154872290854	inf
-0.8196604809371402	2.353395207258257	inf
-0.8196604809371402	2.4043749272874284	inf
-0.8196604809371402	2.4553546473166	inf
-0.8196604809371402	2.506334367345772	inf
-0.8196604809371402	2.5573140873749436	inf
-0.8196604809371402	2.6082938074041153	inf
-0.8196604809371402	2.6592735274332866	inf
-0.8196604809371402	2.7102532474624583	inf
-0.8196604809371402	2.76123296749163	inf
-0.8196604809371402	2.812212687520802	inf
-0.8196604809371402	2.8631924075499735	inf
-0.8196604809371402	2.914172127579145	inf
-0.8196604809371402	2.9651518476083165	inf
-0.8196604809371402	3.0161315676374882	inf
-0.8196604809371402	3.0671112876666595	inf
-0.8196604809371402	3.1180910076958313	inf
-0.8196604809371402	3.169070727725003	inf
-0.8196604809371402	3.2200504477541747	inf
-0.8196604809371402	3.2710301677833464	inf
-0.8196604809371402	3.3220098878125177	inf
-0.8196604809371402	3.3729896078416894	inf
-0.8196604809371402	3.423969327870861	inf
-0.8196604809371402	3.4749490479000325	inf
-0.8196604809371402	3.525928767929204	inf
-0.7806148949951122	-1.5210635149587852	inf
-0.7806148949951122	-1.4700837949296137	inf
-0.7806148949951122	-1.4191040749004422	inf
-0.7806148949951122	-1.3681243548712705	inf
-0.7806148949951122	-1.3171446348420988	5.946618942272382
-0.7806148949951122	-1.2661649148129273	4.537851725300433
-0.7806148949951122	-1.2151851947837558	4.096018973021396
-0.7806148949951122	-1.164205474754584	3.8959978391280394
-0.7806148949951122	-1.1132257547254123	4.494509261432826
-0.7806148949951122	-1.0622460346962408	4.943192573916253
-0.7806148949951122	-1.0112663146670693	5.145432796634976
-0.7806148949951122	-0.9602865946378976	5.276052979052039
-0.7806148949951122	-0.9093068746087261	5.540745533279122
-0.7806148949951122	-0.8583271545795543	6.472962250126459
-0.7806148949951122	-0.8073474345503828	7.246920951815788
-0.7806148949951122	-0.7563677145212111	7.092770271988531
-0.7806148949951122	-0.7053879944920396	7.246920951815788
-0.7806148949951122	-0.6544082744628679	7.429242508609743
-0.7806148949951122	-0.6034285544336964	9.038680421043845
-0.7806148949951122	-0.5524488344045247	inf
-0.7806148949951122	-0.5014691143753531	9.039823072324804
-0.7806148949951122	-0.4504893943461815	8.346675891764859
-0.7806148949951122	-0.3995096743170099	inf
-0.7806148949951122	-0.3485299542878383	inf
-0.7806148949951122	-0.29755023425866667	inf
-0.7806148949951122	-0.24657051422949505	inf
-0.7806148949951122	-0.19559079420032344	inf
-0.7806148949951122	-0.14461107417115182	inf
-0.7806148949951122	-0.0936313541419802	inf
-0.7806148949951122	-0.04265163411280859	inf
-0.7806148949951122	0.008328085916363026	inf
-0.7806148949951122	0.05930780594553464	inf
-0.7806148949951122	0.11028752597470615	inf
-0.7806148949951122	0.16126724600387776	inf
-0.7806148949951122	0.21224696603304938	inf
-0.7806148949951122	0.263226686062221	inf
-0.7806148949951122	0.3142064060913926	inf
-0.7806148949951122	0.3651861261205642	inf
-0.7806148949951122	0.41616584614973584	inf
-0.7806148949951122	0.46714556617890735	inf
-0.7806148949951122	0.518125286208079	inf
-0.7806148949951122	0.5691050062372507	inf
-0.7806148949951122	0.6200847262664224	inf
-0.7806148949951122	0.6710644462955939	inf
-0.7806148949951122	0.7220441663247654	inf
-0.7806148949951122	0.7730238863539372	inf
-0.7806148949951122	0.8240036063831089	inf
-0.7806148949951122	0.8749833264122804	inf
-0.7806148949951122	0.9259630464414519	inf
-0.7806148949951122	0.9769427664706236	inf
-0.7806148949951122	1.0279224864997951	inf
-0.7806148949951122	1.0789022065289666	inf
-0.7806148949951122	1.1298819265581383	inf
-0.7806148949951122	1.18086164658731	inf
-0.7806148949951122	1.2318413666164816	inf
-0.7806148949951122	1.282821086645653	inf
-0.7806148949951122	1.3338008066748248	inf
-0.7806148949951122	1.3847805267039965	inf
-0.7806148949951122	1.435760246733168	inf
-0.7806148949951122	1.4867399667623395	inf
-0.7806148949951122	1.5377196867915113	inf
-0.7806148949951122	1.588699406820683	inf
-0.7806148949951122	1.6396791268498545	inf
-0.7806148949951122	1.690658846879026	inf
-0.7806148949951122	1.7416385669081977	inf
-0.7806148949951122	1.7926182869373692	inf
-0.7806148949951122	1.8435980069665407	inf
-0.7806148949951122	1.8945777269957125	inf
-0.7806148949951122	1.9455574470248842	inf
-0.7806148949951122	1.9965371670540555	inf
-0.7806148949951122	2.047516887083227	inf
-0.7806148949951122	2.098496607112399	inf
-0.7806148949951122	2.1494763271415707	inf
-0.7806148949951122	2.2004560471707424	inf
-0.7806148949951122	2.2514357671999137	inf
-0.7806148949951122	2.3024154872290854	inf
-0.7806148949951122	2.353395207258257	inf
-0.7806148949951122	2.4043749272874284	inf
-0.7806148949951122	2.4553546473166	inf
-0.7806148949951122	2.506334367345772	inf
-0.7806148949951122	2.5573140873749436	inf
-0.7806148949951122	2.6082938074041153	inf
-0.7806148949951122	2.6592735274332866	inf
-0.7806148949951122	2.7102532474624583	inf
-0.7806148949951122	2.76123296749163	inf
-0.7806148949951122	2.812212687520802	inf
-0.7806148949951122	2.8631924075499735	inf
-0.7806148949951122	2.914172127579145	inf
-0.7806148949951122	2.9651518476083165	inf
-0.7806148949951122	3.0161315676374882	inf
-0.7806148949951122	3.0671112876666595	inf
-0.7806148949951122	3.1180910076958313	inf
-0.7806148949951122	3.169070727725003	inf
-0.7806148949951122	3.2200504477541747	inf
-0.7806148949951122	3.2710301677833464	inf
-0.7806148949951122	3.3220098878125177	inf
-0.7806148949951122	3.3729896078416894	inf
-0.7806148949951122	3.423969327870861	inf
-0.7806148949951122	3.4749490479000325	inf
-0.7806148949951122	3.525928767929204	inf
-0.7415693090530842	-1.5210635149587852	inf
-0.7415693090530842	-1.4700837949296137	inf
-0.7415693090530842	-1.4191040749004422	inf
-0.7415693090530842	-1.3681243548712705	7.656383293237898
-0.7415693090530842	-1.3171446348420988	4.897868044295134
-0.7415693090530842	-1.2661649148129273	3.365335926788953
-0.7415693090530842	-1.2151851947837558	3.0190681811344664
-0.7415693090530842	-1.164205474754584	3.1462910489425173
-0.7415693090530842	-1.1132257547254123	3.347914788117574
-0.7415693090530842	-1.0622460346962408	3.745013841503857
-0.7415693090530842	-1.0112663146670693	4.125588219347021
-0.7415693090530842	-0.9602865946378976	4.619602808932024
-0.7415693090530842	-0.9093068746087261	4.734575585741917
-0.7415693090530842	-0.8583271545795543	5.455121807113338
-0.7415693090530842	-0.8073474345503828	5.637483039381689
-0.7415693090530842	-0.7563677145212111	6.2054670769876275
-0.7415693090530842	-0.7053879944920396	6.736095328049798
-0.7415693090530842	-0.6544082744628679	6.959238879364008
-0.7415693090530842	-0.6034285544336964	7.246920951815788
-0.7415693090530842	-0.5524488344045247	9.039823072324804
-0.7415693090530842	-0.5014691143753531	9.039823072324804
-0.7415693090530842	-0.4504893943461815	inf
-0.7415693090530842	-0.3995096743170099	inf
-0.7415693090530842	-0.3485299542878383	inf
-0.7415693090530842	-0.29755023425866667	inf
-0.7415693090530842	-0.24657051422949505	inf
-0.7415693090530842	-0.19559079420032344	inf
-0.7415693090530842	-0.14461107417115182	inf
-0.7415693090530842	-0.0936313541419802	inf
-0.7415693090530842	-0.04265163411280859	inf
-0.7415693090530842	0.008328085916363026	inf
-0.7415693090530842	0.05930780594553464	inf
-0.7415693090530842	0.11028752597470615	inf
-0.7415693090530842	0.16126724600387776	inf
-0.7415693090530842	0.21224696603304938	inf
-0.7415693090530842	0.263226686062221	inf
-0.7415693090530842	0.3142064060913926	inf
-0.7415693090530842	0.3651861261205642	inf
-0.7415693090530842	0.41616584614973584	inf
-0.7415693090530842	0.46714556617890735	inf
-0.7415693090530842	0.518125286208079	inf
-0.7415693090530842	0.5691050062372507	inf
-0.7415693090530842	0.6200847262664224	inf
-0.7415693090530842	0.6710644462955939	inf
-0.7415693090530842	0.7220441663247654	inf
-0.7415693090530842	0.7730238863539372	inf
-0.7415693090530842	0.8240036063831089	inf
-0.7415693090530842	0.8749833264122804	inf
-0.7415693090530842	0.9259630464414519	inf
-0.7415693090530842	0.9769427664706236	inf
-0.7415693090530842	1.0279224864997951	inf
-0.7415693090530842	1.0789022065289666	inf
-0.7415693090530842	1.1298819265581383	inf
-0.7415693090530842	1.18086164658731	inf
-0.7415693090530842	1.2318413666164816	inf
-0.7415693090530842	1.282821086645653	inf
-0.7415693090530842	1.3338008066748248	inf
-0.7415693090530842	1.3847805267039965	inf
-0.7415693090530842	1.435760246733168	inf
-0.7415693090530842	1.4867399667623395	inf
-0.7415693090530842	1.5377196867915113	inf
-0.7415693090530842	1.588699406820683	inf
-0.7415693090530842	1.6396791268498545	inf
-0.7415693090530842	1.690658846879026	inf
-0.7415693090530842	1.7416385669081977	inf
-0.7415693090530842	1.7926182869373692	inf
-0.7415693090530842	1.8435980069665407	inf
-0.7415693090530842	1.8945777269957125	inf
-0.7415693090530842	1.9455574470248842	inf
-0.7415693090530842	1.9965371670540555	inf
-0.7415693090530842	2.047516887083227	inf
-0.7415693090530842	2.098496607112399	inf
-0.7415693090530842	2.1494763271415707	inf
-0.7415693090530842	2.2004560471707424	inf
-0.7415693090530842	2.2514357671999137	inf
-0.7415693090530842	2.3024154872290854	inf
-0.7415693090530842	2.353395207258257	inf
-0.7415693090530842	2.4043749272874284	inf
-0.7415693090530842	2.4553546473166	inf
-0.7415693090530842	2.506334367345772	inf
-0.7415693090530842	2.5573140873749436	inf
-0.7415693090530842	2.6082938074041153	inf
-0.7415693090530842	2.6592735274332866	inf
-0.7415693090530842	2.7102532474624583	inf
-0.7415693090530842	2.76123296749163	inf
-0.7415693090530842	2.812212687520802	inf
-0.7415693090530842	2.8631924075499735	inf
-0.7415693090530842	2.914172127579145	inf
-0.7415693090530842	2.9651518476083165	inf
-0.7415693090530842	3.0161315676374882	inf
-0.7415693090530842	3.0671112876666595	inf
-0.7415693090530842	3.1180910076958313	inf
-0.7415693090530842	3.169070727725003	inf
-0.7415693090530842	3.2200504477541747	inf
-0.7415693090530842	3.2710301677833464	inf
-0.7415693090530842	3.3220098878125177	inf
-0.7415693090530842	3.3729896078416894	inf
-0.7415693090530842	3.423969327870861	inf
-0.7415693090530842	3.4749490479000325	inf
-0.7415693090530842	3.525928767929204	inf
-0.7025237231110562	-1.5210635149587852	inf
-0.7025237231110562	-1.4700837949296137	inf
-0.7025237231110562	-1.4191040749004422	inf
-0.7025237231110562	-1.3681243548712705	6.40362032474253
-0.7025237231110562	-1.3171446348420988	3.9428112265335926
-0.7025237231110562	-1.2661649148129273	2.9201848448434067
-0.7025237231110562	-1.2151851947837558	2.56989640205156
-0.7025237231110562	-1.164205474754584	2.5705286423757387
-0.7025237231110562	-1.1132257547254123	2.5978078025794744
-0.7025237231110562	-1.0622460346962408	2.803907940509978
-0.7025237231110562	-1.0112663146670693	3.166773342975201
-0.7025237231110562	-0.9602865946378976	3.429719214300265
-0.7025237231110562	-0.9093068746087261	3.7921669373247386
-0.7025237231110562	-0.8583271545795543	4.365966088414769
-0.7025237231110562	-0.8073474345503828	4.864293151148207
-0.7025237231110562	-0.7563677145212111	5.401094261317459
-0.7025237231110562	-0.7053879944920396	6.042948147489852
-0.7025237231110562	-0.6544082744628679	6.399704666091676
-0.7025237231110562	-0.6034285544336964	6.641616037850341
-0.7025237231110562	-0.5524488344045247	7.653528711204913
-0.7025237231110562	-0.5014691143753531	7.4303851598907045
-0.7025237231110562	-0.4504893943461815	8.346675891764859
-0.7025237231110562	-0.3995096743170099	9.039823072324804
-0.7025237231110562	-0.3485299542878383	inf
-0.7025237231110562	-0.29755023425866667	inf
-0.7025237231110562	-0.24657051422949505	inf
-0.7025237231110562	-0.19559079420032344	inf
-0.7025237231110562	-0.14461107417115182	inf
-0.7025237231110562	-0.0936313541419802	inf
-0.7025237231110562	-0.04265163411280859	inf
-0.7025237231110562	0.008328085916363026	inf
-0.7025237231110562	0.05930780594553464	inf
-0.7025237231110562	0.11028752597470615	inf
-0.7025237231110562	0.16126724600387776	inf
-0.7025237231110562	0.21224696603304938	inf
-0.7025237231110562	0.263226686062221	inf
-0.7025237231110562	0.3142064060913926	inf
-0.7025237231110562	0.3651861261205642	inf
-0.7025237231110562	0.41616584614973584	inf
-0.7025237231110562	0.46714556617890735	inf
-0.7025237231110562	0.518125286208079	inf
-0.7025237231110562	0.5691050062372507	inf
-0.7025237231110562	0.6200847262664224	inf
-0.7025237231110562	0.6710644462955939	inf
-0.7025237231110562	0.7220441663247654	inf
-0.7025237231110562	0.7730238863539372	inf
-0.7025237231110562	0.8240036063831089	inf
-0.7025237231110562	0.8749833264122804	inf
-0.7025237231110562	0.9259630464414519	inf
-0.7025237231110562	0.9769427664706236	inf
-0.7025237231110562	1.0279224864997951	inf
-0.7025237231110562	1.0789022065289666	inf
-0.7025237231110562	1.1298819265581383	inf
-0.7025237231110562	1.18086164658731	inf
-0.7025237231110562	1.2318413666164816	inf
-0.7025237231110562	1.282821086645653	inf
-0.7025237231110562	1.3338008066748248	inf
-0.7025237231110562	1.3847805267039965	inf
-0.7025237231110562	1.435760246733168	inf
-0.7025237231110562	1.4867399667623395	inf
-0.7025237231110562	1.5377196867915113	inf
-0.7025237231110562	1.588699406820683	inf
-0.7025237231110562	1.6396791268498545	inf
-0.7025237231110562	1.690658846879026	inf
-0.7025237231110562	1.7416385669081977	inf
-0.7025237231110562	1.7926182869373692	inf
-0.7025237231110562	1.8435980069665407	inf
-0.7025237231110562	1.8945777269957125	inf
-0.7025237231110562	1.9455574470248842	inf
-0.7025237231110562	1.9965371670540555	inf
-0.7025237231110562	2.047516887083227	inf
-0.7025237231110562	2.098496607112399	inf
-0.7025237231110562	2.1494763271415707	inf
-0.7025237231110562	2.2004560471707424	inf
-0.7025237231110562	2.2514357671999137	inf
-0.7025237231110562	2.3024154872290854	inf
-0.7025237231110562	2.353395207258257	inf
-0.7025237231110562	2.4043749272874284	inf
-0.7025237231110562	2.4553546473166	inf
-0.7025237231110562	2.506334367345772	inf
-0.7025237231110562	2.5573140873749436	inf
-0.7025237231110562	2.6082938074041153	inf
-0.7025237231110562	2.6592735274332866	inf
-0.7025237231110562	2.7102532474624583	inf
-0.7025237231110562	2.76123296749163	inf
-0.7025237231110562	2.812212687520802	inf
-0.7025237231110562	2.8631924075499735	inf
-0.7025237231110562	2.914172127579145	inf
-0.7025237231110562	2.9651518476083165	inf
-0.7025237231110562	3.0161315676374882	inf
-0.7025237231110562	3.0671112876666595	inf
-0.7025237231110562	3.1180910076958313	inf
-0.7025237231110562	3.169070727725003	inf
-0.7025237231110562	3.2200504477541747	inf
-0.7025237231110562	3.2710301677833464	inf
-0.7025237231110562	3.3220098878125177	inf
-0.7025237231110562	3.3729896078416894	inf
-0.7025237231110562	3.423969327870861	inf
-0.7025237231110562	3.4749490479000325	inf
-0.7025237231110562	3.525928767929204	inf
-0.6634781371690281	-1.5210635149587852	inf
-0.6634781371690281	-1.4700837949296137	inf
-0.6634781371690281	-1.4191040749004422	9.042677654357789
-0.6634781371690281	-1.3681243548712705	5.951635200999473
-0.6634781371690281	-1.3171446348420988	3.7645637157539884
-0.6634781371690281	-1.2661649148129273	2.8260423639297585
-0.6634781371690281	-1.2151851947837558	2.4584334666296623
-0.6634781371690281	-1.164205474754584	2.3462214451424455
-0.6634781371690281	-1.1132257547254123	2.3727628111043098
-0.6634781371690281	-1.0622460346962408	2.387573533059344
-0.6634781371690281	-1.0112663146670693	2.503399113569019
-0.6634781371690281	-0.9602865946378976	2.625721969721364
-0.6634781371690281	-0.9093068746087261	2.9361007008965174
-0.6634781371690281	-0.8583271545795543	3.3016849697585933
-0.6634781371690281	-0.8073474345503828	3.750290918348533
-0.6634781371690281	-0.7563677145212111	4.356549193919625
-0.6634781371690281	-0.7053879944920396	4.695127160564072
-0.6634781371690281	-0.6544082744628679	4.896652051215563
-0.6634781371690281	-0.6034285544336964	5.032489887092334
-0.6634781371690281	-0.5524488344045247	5.781726534303321
-0.6634781371690281	-0.5014691143753531	6.641927799526433
-0.6634781371690281	-0.4504893943461815	6.842609559052647
-0.6634781371690281	-0.3995096743170099	9.03984796664109
-0.6634781371690281	-0.3485299542878383	inf
-0.6634781371690281	-0.29755023425866667	inf
-0.6634781371690281	-0.24657051422949505	inf
-0.6634781371690281	-0.19559079420032344	9.040671973352293
-0.6634781371690281	-0.14461107417115182	inf
-0.6634781371690281	-0.0936313541419802	inf
-0.6634781371690281	-0.04265163411280859	inf
-0.6634781371690281	0.008328085916363026	inf
-0.6634781371690281	0.05930780594553464	inf
-0.6634781371690281	0.11028752597470615	inf
-0.6634781371690281	0.16126724600387776	inf
-0.6634781371690281	0.21224696603304938	inf
-0.6634781371690281	0.263226686062221	inf
-0.6634781371690281	0.3142064060913926	inf
-0.6634781371690281	0.3651861261205642	inf
-0.6634781371690281	0.41616584614973584	inf
-0.6634781371690281	0.46714556617890735	inf
-0.6634781371690281	0.518125286208079	inf
-0.6634781371690281	0.5691050062372507	inf
-0.6634781371690281	0.6200847262664224	inf
-0.6634781371690281	0.6710644462955939	inf
-0.6634781371690281	0.7220441663247654	inf
-0.6634781371690281	0.7730238863539372	inf
-0.6634781371690281	0.8240036063831089	inf
-0.6634781371690281	0.8749833264122804	inf
-0.6634781371690281	0.9259630464414519	inf
-0.6634781371690281	0.9769427664706236	inf
-0.6634781371690281	1.0279224864997951	inf
-0.6634781371690281	1.0789022065289666	inf
-0.6634781371690281	1.1298819265581383	inf
-0.6634781371690281	1.18086164658731	inf
-0.6634781371690281	1.2318413666164816	inf
-0.6634781371690281	1.282821086645653	inf
-0.6634781371690281	1.3338008066748248	inf
-0.6634781371690281	1.3847805267039965	inf
-0.6634781371690281	1.435760246733168	inf
-0.6634781371690281	1.4867399667623395	inf
-0.6634781371690281	1.5377196867915113	inf
-0.6634781371690281	1.588699406820683	inf
-0.6634781371690281	1.6396791268498545	inf
-0.6634781371690281	1.690658846879026	inf
-0.6634781371690281	1.7416385669081977	inf
-0.6634781371690281	1.7926182869373692	inf
-0.6634781371690281	1.8435980069665407	inf
-0.6634781371690281	1.8945777269957125	inf
-0.6634781371690281	1.9455574470248842	inf
-0.6634781371690281	1.9965371670540555	inf
-0.6634781371690281	2.047516887083227	inf
-0.6634781371690281	2.098496607112399	inf
-0.6634781371690281	2.1494763271415707	inf
-0.6634781371690281	2.2004560471707424	inf
-0.6634781371690281	2.2514357671999137	inf
-0.6634781371690281	2.3024154872290854	inf
-0.6634781371690281	2.353395207258257	inf
-0.6634781371690281	2.4043749272874284	inf
-0.6634781371690281	2.4553546473166	inf
-0.6634781371690281	2.506334367345772	inf
-0.6634781371690281	2.5573140873749436	inf
-0.6634781371690281	2.6082938074041153	inf
-0.6634781371690281	2.6592735274332866	inf
-0.6634781371690281	2.7102532474624583	inf
-0.6634781371690281	2.76123296749163	inf
-0.6634781371690281	2.812212687520802	inf
-0.6634781371690281	2.8631924075499735	inf
-0.6634781371690281	2.914172127579145	inf
-0.6634781371690281	2.9651518476083165	inf
-0.6634781371690281	3.0161315676374882	inf
-0.6634781371690281	3.0671112876666595	inf
-0.6634781371690281	3.1180910076958313	inf
-0.6634781371690281	3.169070727725003	inf
-0.6634781371690281	3.2200504477541747	inf
-0.6634781371690281	3.2710301677833464	inf
-0.6634781371690281	3.3220098878125177	inf
-0.6634781371690281	3.3729896078416894	inf
-0.6634781371690281	3.423969327870861	inf
-0.6634781371690281	3.4749490479000325	inf
-0.6634781371690281	3.525928767929204	inf
-0.6244325512269999	-1.5210635149587852	inf
-0.6244325512269999	-1.4700837949296137	inf
-0.6244325512269999	-1.4191040749004422	9.042697832102071
-0.6244325512269999	-1.3681243548712705	5.150877533991444
-0.6244325512269999	-1.3171446348420988	3.562058908760081
-0.6244325512269999	-1.2661649148129273	2.8770711749992994
-0.6244325512269999	-1.2151851947837558	2.517177925468091
-0.6244325512269999	-1.164205474754584	2.3139946605925585
-0.6244325512269999	-1.1132257547254123	2.3193550086437957
-0.6244325512269999	-1.0622460346962408	2.270776645358146
-0.6244325512269999	-1.0112663146670693	2.3784160908571375
-0.6244325512269999	-0.9602865946378976	2.457095462977284
-0.6244325512269999	-0.9093068746087261	2.6873684061351426
-0.6244325512269999	-0.8583271545795543	2.88547233070806
-0.6244325512269999	-0.8073474345503828	3.191601245855825
-0.6244325512269999	-0.7563677145212111	3.604143291189093
-0.6244325512269999	-0.7053879944920396	3.755558652348263
-0.6244325512269999	-0.6544082744628679	3.4563267635430996
-0.6244325512269999	-0.6034285544336964	3.271502076531025
-0.6244325512269999	-0.5524488344045247	3.9338664527212455
-0.6244325512269999	-0.5014691143753531	4.791059890136832
-0.6244325512269999	-0.4504893943461815	5.638519688869344
-0.6244325512269999	-0.3995096743170099	6.554941316853089
-0.6244325512269999	-0.3485299542878383	7.093937817585777
-0.6244325512269999	-0.29755023425866667	7.94123567797298
-0.6244325512269999	-0.24657051422949505	inf
-0.6244325512269999	-0.19559079420032344	9.040671973352293
-0.6244325512269999	-0.14461107417115182	9.040671973352293
-0.6244325512269999	-0.0936313541419802	inf
-0.6244325512269999	-0.04265163411280859	inf
-0.6244325512269999	0.008328085916363026	inf
-0.6244325512269999	0.05930780594553464	inf
-0.6244325512269999	0.11028752597470615	inf
-0.6244325512269999	0.16126724600387776	inf
-0.6244325512269999	0.21224696603304938	inf
-0.6244325512269999	0.263226686062221	inf
-0.6244325512269999	0.3142064060913926	inf
-0.6244325512269999	0.3651861261205642	inf
-0.6244325512269999	0.41616584614973584	inf
-0.6244325512269999	0.46714556617890735	inf
-0.6244325512269999	0.518125286208079	inf
-0.6244325512269999	0.5691050062372507	inf
-0.6244325512269999	0.6200847262664224	inf
-0.6244325512269999	0.6710644462955939	inf
-0.6244325512269999	0.7220441663247654	inf
-0.6244325512269999	0.7730238863539372	inf
-0.6244325512269999	0.8240036063831089	inf
-0.6244325512269999	0.8749833264122804	inf
-0.6244325512269999	0.9259630464414519	inf
-0.6244325512269999	0.9769427664706236	inf
-0.6244325512269999	1.0279224864997951	inf
-0.6244325512269999	1.0789022065289666	inf
-0.6244325512269999	1.1298819265581383	inf
-0.6244325512269999	1.18086164658731	inf
-0.6244325512269999	1.2318413666164816	inf
-0.6244325512269999	1.282821086645653	inf
-0.6244325512269999	1.3338008066748248	inf
-0.6244325512269999	1.3847805267039965	inf
-0.6244325512269999	1.435760246733168	inf
-0.6244325512269999	1.4867399667623395	inf
-0.6244325512269999	1.5377196867915113	inf
-0.6244325512269999	1.588699406820683	inf
-0.6244325512269999	1.6396791268498545	inf
-0.6244325512269999	1.690658846879026	inf
-0.6244325512269999	1.7416385669081977	inf
-0.6244325512269999	1.7926182869373692	inf
-0.6244325512269999	1.8435980069665407	inf
-0.6244325512269999	1.8945777269957125	inf
-0.6244325512269999	1.9455574470248842	inf
-0.6244325512269999	1.9965371670540555	inf
-0.6244325512269999	2.047516887083227	inf
-0.6244325512269999	2.098496607112399	inf
-0.6244325512269999	2.1494763271415707	inf
-0.6244325512269999	2.2004560471707424	inf
-0.6244325512269999	2.2514357671999137	inf
-0.6244325512269999	2.3024154872290854	inf
-0.6244325512269999	2.353395207258257	inf
-0.6244325512269999	2.4043749272874284	inf
-0.6244325512269999	2.4553546473166	inf
-0.6244325512269999	2.506334367345772	inf
-0.6244325512269999	2.5573140873749436	inf
-0.6244325512269999	2.6082938074041153	inf
-0.6244325512269999	2.6592735274332866	inf
-0.6244325512269999	2.7102532474624583	inf
-0.6244325512269999	2.76123296749163	inf
-0.6244325512269999	2.812212687520802	inf
-0.6244325512269999	2.8631924075499735	inf
-0.6244325512269999	2.914172127579145	inf
-0.6244325512269999	2.9651518476083165	inf
-0.6244325512269999	3.0161315676374882	inf
-0.6244325512269999	3.0671112876666595	inf
-0.6244325512269999	3.1180910076958313	inf
-0.6244325512269999	3.169070727725003	inf
-0.6244325512269999	3.2200504477541747	inf
-0.6244325512269999	3.2710301677833464	inf
-0.6244325512269999	3.3220098878125177	inf
-0.6244325512269999	3.3729896078416894	inf
-0.6244325512269999	3.423969327870861	inf
-0.6244325512269999	3.4749490479000325	inf
-0.6244325512269999	3.525928767929204	inf
-0.5853869652849719	-1.5210635149587852	inf
-0.5853869652849719	-1.4700837949296137	inf
-0.5853869652849719	-1.4191040749004422	7.94408554343396
-0.5853869652849719	-1.3681243548712705	5.379136185972424
-0.5853869652849719	-1.3171446348420988	3.658202769312984
-0.5853869652849719	-1.2661649148129273	2.9929044061061134
-0.5853869652849719	-1.2151851947837558	2.622162232817473
-0.5853869652849719	-1.164205474754584	2.4535985798449023
-0.5853869652849719	-1.1132257547254123	2.3667497643109483
-0.5853869652849719	-1.0622460346962408	2.3017975279736405
-0.5853869652849719	-1.0112663146670693	2.4095380270475353
-0.5853869652849719	-0.9602865946378976	2.5374039523325767
-0.5853869652849719	-0.9093068746087261	2.6459367629989945
-0.5853869652849719	-0.8583271545795543	2.827265904959953
-0.5853869652849719	-0.8073474345503828	2.9601788770374693
-0.5853869652849719	-0.7563677145212111	3.2326852690995
-0.5853869652849719	-0.7053879944920396	3.0246404835950376
-0.5853869652849719	-0.6544082744628679	2.052686190229288
-0.5853869652849719	-0.6034285544336964	1.6301954498140887
-0.5853869652849719	-0.5524488344045247	2.1978889563285753
-0.5853869652849719	-0.5014691143753531	2.9369178123508597
-0.5853869652849719	-0.4504893943461815	3.766842366341276
-0.5853869652849719	-0.3995096743170099	4.330317765328754
-0.5853869652849719	-0.3485299542878383	5.23325869442319
-0.5853869652849719	-0.29755023425866667	5.782575435330811
-0.5853869652849719	-0.24657051422949505	7.248912504124238
-0.5853869652849719	-0.19559079420032344	9.040671973352293
-0.5853869652849719	-0.14461107417115182	9.040671973352293
-0.5853869652849719	-0.0936313541419802	inf
-0.5853869652849719	-0.04265163411280859	inf
-0.5853869652849719	0.008328085916363026	inf
-0.5853869652849719	0.05930780594553464	inf
-0.5853869652849719	0.11028752597470615	inf
-0.5853869652849719	0.16126724600387776	inf
-0.5853869652849719	0.21224696603304938	inf
-0.5853869652849719	0.263226686062221	inf
-0.5853869652849719	0.3142064060913926	inf
-0.5853869652849719	0.3651861261205642	inf
-0.5853869652849719	0.41616584614973584	inf
-0.5853869652849719	0.46714556617890735	inf
-0.5853869652849719	0.518125286208079	inf
-0.5853869652849719	0.5691050062372507	inf
-0.5853869652849719	0.6200847262664224	inf
-0.5853869652849719	0.6710644462955939	inf
-0.5853869652849719	0.7220441663247654	inf
-0.5853869652849719	0.7730238863539372	inf
-0.5853869652849719	0.8240036063831089	inf
-0.5853869652849719	0.8749833264122804	inf
-0.5853869652849719	0.9259630464414519	inf
-0.5853869652849719	0.9769427664706236	inf
-0.5853869652849719	1.0279224864997951	inf
-0.5853869652849719	1.0789022065289666	inf
-0.5853869652849719	1.1298819265581383	inf
-0.5853869652849719	1.18086164658731	inf
-0.5853869652849719	1.2318413666164816	inf
-0.5853869652849719	1.282821086645653	inf
-0.5853869652849719	1.3338008066748248	inf
-0.5853869652849719	1.3847805267039965	inf
-0.5853869652849719	1.435760246733168	inf
-0.5853869652849719	1.4867399667623395	inf
-0.5853869652849719	1.5377196867915113	inf
-0.5853869652849719	1.588699406820683	inf
-0.5853869652849719	1.6396791268498545	inf
-0.5853869652849719	1.690658846879026	inf
-0.5853869652849719	1.7416385669081977	inf
-0.5853869652849719	1.7926182869373692	inf
-0.5853869652849719	1.8435980069665407	inf
-0.5853869652849719	1.8945777269957125	inf
-0.5853869652849719	1.9455574470248842	inf
-0.5853869652849719	1.9965371670540555	inf
-0.5853869652849719	2.047516887083227	inf
-0.5853869652849719	2.098496607112399	inf
-0.5853869652849719	2.1494763271415707	inf
-0.5853869652849719	2.2004560471707424	inf
-0.5853869652849719	2.2514357671999137	inf
-0.5853869652849719	2.3024154872290854	inf
-0.5853869652849719	2.353395207258257	inf
-0.5853869652849719	2.4043749272874284	inf
-0.5853869652849719	2.4553546473166	inf
-0.5853869652849719	2.506334367345772	inf
-0.5853869652849719	2.5573140873749436	inf
-0.5853869652849719	2.6082938074041153	inf
-0.5853869652849719	2.6592735274332866	inf
-0.5853869652849719	2.7102532474624583	inf
-0.5853869652849719	2.76123296749163	inf
-0.5853869652849719	2.812212687520802	inf
-0.5853869652849719	2.8631924075499735	inf
-0.5853869652849719	2.914172127579145	inf
-0.5853869652849719	2.9651518476083165	inf
-0.5853869652849719	3.0161315676374882	inf
-0.5853869652849719	3.0671112876666595	inf
-0.5853869652849719	3.1180910076958313	inf
-0.5853869652849719	3.169070727725003	inf
-0.5853869652849719	3.2200504477541747	inf
-0.5853869652849719	3.2710301677833464	inf
-0.5853869652849719	3.3220098878125177	inf
-0.5853869652849719	3.3729896078416894	inf
-0.5853869652849719	3.423969327870861	inf
-0.5853869652849719	3.4749490479000325	inf
-0.5853869652849719	3.525928767929204	inf
-0.5463413793429439	-1.5210635149587852	inf
-0.5463413793429439	-1.4700837949296137	inf
-0.5463413793429439	-1.4191040749004422	7.429247759089748
-0.5463413793429439	-1.3681243548712705	4.9623705711057635
-0.5463413793429439	-1.3171446348420988	3.6977317824835065
-0.5463413793429439	-1.2661649148129273	3.0762884369850134
-0.5463413793429439	-1.2151851947837558	2.8918476903852053
-0.5463413793429439	-1.164205474754584	2.59949422829159
-0.5463413793429439	-1.1132257547254123	2.459312512368511
-0.5463413793429439	-1.0622460346962408	2.5265525648870035
-0.5463413793429439	-1.0112663146670693	2.5278776802162266
-0.5463413793429439	-0.9602865946378976	2.5985614982424314
-0.5463413793429439	-0.9093068746087261	2.7332444229975685
-0.5463413793429439	-0.8583271545795543	3.0364436423497576
-0.5463413793429439	-0.8073474345503828	2.9766638738001667
-0.5463413793429439	-0.7563677145212111	3.2211502152062437
-0.5463413793429439	-0.7053879944920396	2.430216535055491
-0.5463413793429439	-0.6544082744628679	1.1006443490878883
-0.5463413793429439	-0.6034285544336964	0.646572072805883
-0.5463413793429439	-0.5524488344045247	1.0725249378356239
-0.5463413793429439	-0.5014691143753531	1.701455357625627
-0.5463413793429439	-0.4504893943461815	2.308830885788188
-0.5463413793429439	-0.3995096743170099	2.9463228206513232
-0.5463413793429439	-0.3485299542878383	3.665252368169247
-0.5463413793429439	-0.29755023425866667	4.244881427755551
-0.5463413793429439	-0.24657051422949505	5.033299170186835
-0.5463413793429439	-0.19559079420032344	6.267130379841847
-0.5463413793429439	-0.14461107417115182	7.940970763035505
-0.5463413793429439	-0.0936313541419802	6.736811776389882
-0.5463413793429439	-0.04265163411280859	8.345970480323052
-0.5463413793429439	0.008328085916363026	inf
-0.5463413793429439	0.05930780594553464	inf
-0.5463413793429439	0.11028752597470615	inf
-0.5463413793429439	0.16126724600387776	inf
-0.5463413793429439	0.21224696603304938	inf
-0.5463413793429439	0.263226686062221	inf
-0.5463413793429439	0.3142064060913926	inf
-0.5463413793429439	0.3651861261205642	inf
-0.5463413793429439	0.41616584614973584	inf
-0.5463413793429439	0.46714556617890735	inf
-0.5463413793429439	0.518125286208079	inf
-0.5463413793429439	0.5691050062372507	inf
-0.5463413793429439	0.6200847262664224	inf
-0.5463413793429439	0.6710644462955939	inf
-0.5463413793429439	0.7220441663247654	inf
-0.5463413793429439	0.7730238863539372	inf
-0.5463413793429439	0.8240036063831089	inf
-0.5463413793429439	0.8749833264122804	inf
-0.5463413793429439	0.9259630464414519	inf
-0.5463413793429439	0.9769427664706236	inf
-0.5463413793429439	1.0279224864997951	inf
-0.5463413793429439	1.0789022065289666	inf
-0.5463413793429439	1.1298819265581383	inf
-0.5463413793429439	1.18086164658731	inf
-0.5463413793429439	1.2318413666164816	inf
-0.5463413793429439	1.282821086645653	inf
-0.5463413793429439	1.3338008066748248	inf
-0.5463413793429439	1.3847805267039965	inf
-0.5463413793429439	1.435760246733168	inf
-0.5463413793429439	1.4867399667623395	inf
-0.5463413793429439	1.5377196867915113	inf
-0.5463413793429439	1.588699406820683	inf
-0.5463413793429439	1.6396791268498545	inf
-0.5463413793429439	1.690658846879026	inf
-0.5463413793429439	1.7416385669081977	inf
-0.5463413793429439	1.7926182869373692	inf
-0.5463413793429439	1.8435980069665407	inf
-0.5463413793429439	1.8945777269957125	inf
-0.5463413793429439	1.9455574470248842	inf
-0.5463413793429439	1.9965371670540555	inf
-0.5463413793429439	2.047516887083227	inf
-0.5463413793429439	2.098496607112399	inf
-0.5463413793429439	2.1494763271415707	inf
-0.5463413793429439	2.2004560471707424	inf
-0.5463413793429439	2.2514357671999137	inf
-0.5463413793429439	2.3024154872290854	inf
-0.5463413793429439	2.353395207258257	inf
-0.5463413793429439	2.4043749272874284	inf
-0.5463413793429439	2.4553546473166	inf
-0.5463413793429439	2.506334367345772	inf
-0.5463413793429439	2.5573140873749436	inf
-0.5463413793429439	2.6082938074041153	inf
-0.5463413793429439	2.6592735274332866	inf
-0.5463413793429439	2.7102532474624583	inf
-0.5463413793429439	2.76123296749163	inf
-0.5463413793429439	2.812212687520802	inf
-0.5463413793429439	2.8631924075499735	inf
-0.5463413793429439	2.914172127579145	inf
-0.5463413793429439	2.9651518476083165	inf
-0.5463413793429439	3.0161315676374882	inf
-0.5463413793429439	3.0671112876666595	inf
-0.5463413793429439	3.1180910076958313	inf
-0.5463413793429439	3.169070727725003	inf
-0.5463413793429439	3.2200504477541747	inf
-0.5463413793429439	3.2710301677833464	inf
-0.5463413793429439	3.3220098878125177	inf
-0.5463413793429439	3.3729896078416894	inf
-0.5463413793429439	3.423969327870861	inf
-0.5463413793429439	3.4749490479000325	inf
-0.5463413793429439	3.525928767929204	inf
-0.5072957934009159	-1.5210635149587852	inf
-0.5072957934009159	-1.4700837949296137	7.940073382855738
-0.5072957934009159	-1.4191040749004422	7.246926202295793
-0.5072957934009159	-1.3681243548712705	4.927811807350535
-0.5072957934009159	-1.3171446348420988	3.7864122434772156
-0.5072957934009159	-1.2661649148129273	3.2797838976465723
-0.5072957934009159	-1.2151851947837558	2.8697697096306616
-0.5072957934009159	-1.164205474754584	2.6361817311562454
-0.5072957934009159	-1.1132257547254123	2.5722620656853845
-0.5072957934009159	-1.0622460346962408	2.5706655103112706
-0.5072957934009159	-1.0112663146670693	2.6634429759083913
-0.5072957934009159	-0.9602865946378976	2.7142831549373074
-0.5072957934009159	-0.9093068746087261	2.911511948253528
-0.5072957934009159	-0.8583271545795543	3.074771824021381
-0.5072957934009159	-0.8073474345503828	3.2483943980853702
-0.5072957934009159	-0.7563677145212111	3.2042756846643243
-0.5072957934009159	-0.7053879944920396	1.896772323623317
-0.5072957934009159	-0.6544082744628679	0.6079084261332
-0.5072957934009159	-0.6034285544336964	0.21573160868319974
-0.5072957934009159	-0.5524488344045247	0.5604839905915187
-0.5072957934009159	-0.5014691143753531	1.0422345067641956
-0.5072957934009159	-0.4504893943461815	1.5300464059582062
-0.5072957934009159	-0.3995096743170099	2.0707571989576063
-0.5072957934009159	-0.3485299542878383	2.5469181335006166
-0.5072957934009159	-0.29755023425866667	3.1379880353554945
-0.5072957934009159	-0.24657051422949505	3.875033428574854
-0.5072957934009159	-0.19559079420032344	4.562246237225407
-0.5072957934009159	-0.14461107417115182	5.4019111458134805
-0.5072957934009159	-0.0936313541419802	6.400060331267738
-0.5072957934009159	-0.04265163411280859	7.429679748448896
-0.5072957934009159	0.008328085916363026	7.6528232997631065
-0.5072957934009159	0.05930780594553464	8.345970480323052
-0.5072957934009159	0.11028752597470615	inf
-0.5072957934009159	0.16126724600387776	inf
-0.5072957934009159	0.21224696603304938	inf
-0.5072957934009159	0.263226686062221	inf
-0.5072957934009159	0.3142064060913926	inf
-0.5072957934009159	0.3651861261205642	inf
-0.5072957934009159	0.41616584614973584	inf
-0.5072957934009159	0.46714556617890735	inf
-0.5072957934009159	0.518125286208079	inf
-0.5072957934009159	0.5691050062372507	inf
-0.5072957934009159	0.6200847262664224	inf
-0.5072957934009159	0.6710644462955939	inf
-0.5072957934009159	0.7220441663247654	inf
-0.5072957934009159	0.7730238863539372	inf
-0.5072957934009159	0.8240036063831089	inf
-0.5072957934009159	0.8749833264122804	inf
-0.5072957934009159	0.9259630464414519	inf
-0.5072957934009159	0.9769427664706236	inf
-0.5072957934009159	1.0279224864997951	inf
-0.5072957934009159	1.0789022065289666	inf
-0.5072957934009159	1.1298819265581383	inf
-0.5072957934009159	1.18086164658731	inf
-0.5072957934009159	1.2318413666164816	inf
-0.5072957934009159	1.282821086645653	inf
-0.5072957934009159	1.3338008066748248	inf
-0.5072957934009159	1.3847805267039965	inf
-0.5072957934009159	1.435760246733168	inf
-0.5072957934009159	1.4867399667623395	inf
-0.5072957934009159	1.5377196867915113	inf
-0.5072957934009159	1.588699406820683	inf
-0.5072957934009159	1.6396791268498545	inf
-0.5072957934009159	1.690658846879026	inf
-0.5072957934009159	1.7416385669081977	inf
-0.5072957934009159	1.7926182869373692	inf
-0.5072957934009159	1.8435980069665407	inf
-0.5072957934009159	1.8945777269957125	inf
-0.5072957934009159	1.9455574470248842	inf
-0.5072957934009159	1.9965371670540555	inf
-0.5072957934009159	2.047516887083227	inf
-0.5072957934009159	2.098496607112399	inf
-0.5072957934009159	2.1494763271415707	inf
-0.5072957934009159	2.2004560471707424	inf
-0.5072957934009159	2.2514357671999137	inf
-0.5072957934009159	2.3024154872290854	inf
-0.5072957934009159	2.353395207258257	inf
-0.5072957934009159	2.4043749272874284	inf
-0.5072957934009159	2.4553546473166	inf
-0.5072957934009159	2.506334367345772	inf
-0.5072957934009159	2.5573140873749436	inf
-0.5072957934009159	2.6082938074041153	inf
-0.5072957934009159	2.6592735274332866	inf
-0.5072957934009159	2.7102532474624583	inf
-0.5072957934009159	2.76123296749163	inf
-0.5072957934009159	2.812212687520802	inf
-0.5072957934009159	2.8631924075499735	inf
-0.5072957934009159	2.914172127579145	inf
-0.5072957934009159	2.9651518476083165	inf
-0.5072957934009159	3.0161315676374882	inf
-0.5072957934009159	3.0671112876666595	inf
-0.5072957934009159	3.1180910076958313	inf
-0.5072957934009159	3.169070727725003	inf
-0.5072957934009159	3.2200504477541747	inf
-0.5072957934009159	3.2710301677833464	inf
-0.5072957934009159	3.3220098878125177	inf
-0.5072957934009159	3.3729896078416894	inf
-0.5072957934009159	3.423969327870861	inf
-0.5072957934009159	3.4749490479000325	inf
-0.5072957934009159	3.525928767929204	inf
-0.4682502074588878	-1.5210635149587852	inf
-0.4682502074588878	-1.4700837949296137	inf
-0.4682502074588878	-1.4191040749004422	6.641446763150995
-0.4682502074588878	-1.3681243548712705	5.0504035862495975
-0.4682502074588878	-1.3171446348420988	4.062312876222876
-0.4682502074588878	-1.2661649148129273	3.429341046561234
-0.4682502074588878	-1.2151851947837558	3.020578821381429
-0.4682502074588878	-1.164205474754584	2.7825033924141778
-0.4682502074588878	-1.1132257547254123	2.689978533424105
-0.4682502074588878	-1.0622460346962408	2.7084310396945277
-0.4682502074588878	-1.0112663146670693	2.7473633108447952
-0.4682502074588878	-0.9602865946378976	2.7601025843284486
-0.4682502074588878	-0.9093068746087261	3.0199348326956716
-0.4682502074588878	-0.8583271545795543	3.1196082705649655
-0.4682502074588878	-0.8073474345503828	3.359063798932178
-0.4682502074588878	-0.7563677145212111	3.009752166285436
-0.4682502074588878	-0.7053879944920396	1.6042786112577394
-0.4682502074588878	-0.6544082744628679	0.3712926133902199
-0.4682502074588878	-0.6034285544336964	0.0929827512042447
-0.4682502074588878	-0.5524488344045247	0.4103296110822159
-0.4682502074588878	-0.5014691143753531	0.8105307162011046
-0.4682502074588878	-0.4504893943461815	1.2091180189492325
-0.4682502074588878	-0.3995096743170099	1.6317590411246243
-0.4682502074588878	-0.3485299542878383	2.1520748409751285
-0.4682502074588878	-0.29755023425866667	2.685518669256963
-0.4682502074588878	-0.24657051422949505	3.3835912408837565
-0.4682502074588878	-0.19559079420032344	3.9706788494833827
-0.4682502074588878	-0.14461107417115182	4.620456455218717
-0.4682502074588878	-0.0936313541419802	5.232455171112676
-0.4682502074588878	-0.04265163411280859	5.948075207524681
-0.4682502074588878	0.008328085916363026	6.400060331267738
-0.4682502074588878	0.05930780594553464	7.429679748448896
-0.4682502074588878	0.11028752597470615	inf
-0.4682502074588878	0.16126724600387776	9.037873167618066
-0.4682502074588878	0.21224696603304938	inf
-0.4682502074588878	0.263226686062221	inf
-0.4682502074588878	0.3142064060913926	inf
-0.4682502074588878	0.3651861261205642	inf
-0.4682502074588878	0.41616584614973584	inf
-0.4682502074588878	0.46714556617890735	inf
-0.4682502074588878	0.518125286208079	inf
-0.4682502074588878	0.5691050062372507	inf
-0.4682502074588878	0.6200847262664224	inf
-0.4682502074588878	0.6710644462955939	inf
-0.4682502074588878	0.7220441663247654	inf
-0.4682502074588878	0.7730238863539372	inf
-0.4682502074588878	0.8240036063831089	inf
-0.4682502074588878	0.8749833264122804	inf
-0.4682502074588878	0.9259630464414519	inf
-0.4682502074588878	0.9769427664706236	inf
-0.4682502074588878	1.0279224864997951	inf
-0.4682502074588878	1.0789022065289666	inf
-0.4682502074588878	1.1298819265581383	inf
-0.4682502074588878	1.18086164658731	inf
-0.4682502074588878	1.2318413666164816	inf
-0.4682502074588878	1.282821086645653	inf
-0.4682502074588878	1.3338008066748248	inf
-0.4682502074588878	1.3847805267039965	inf
-0.4682502074588878	1.435760246733168	inf
-0.4682502074588878	1.4867399667623395	inf
-0.4682502074588878	1.5377196867915113	inf
-0.4682502074588878	1.588699406820683	inf
-0.4682502074588878	1.6396791268498545	inf
-0.4682502074588878	1.690658846879026	inf
-0.4682502074588878	1.7416385669081977	inf
-0.4682502074588878	1.7926182869373692	inf
-0.4682502074588878	1.8435980069665407	inf
-0.4682502074588878	1.8945777269957125	inf
-0.4682502074588878	1.9455574470248842	inf
-0.4682502074588878	1.9965371670540555	inf
-0.4682502074588878	2.047516887083227	inf
-0.4682502074588878	2.098496607112399	inf
-0.4682502074588878	2.1494763271415707	inf
-0.4682502074588878	2.2004560471707424	inf
-0.4682502074588878	2.2514357671999137	inf
-0.4682502074588878	2.3024154872290854	inf
-0.4682502074588878	2.353395207258257	inf
-0.4682502074588878	2.4043749272874284	inf
-0.4682502074588878	2.4553546473166	inf
-0.4682502074588878	2.506334367345772	inf
-0.4682502074588878	2.5573140873749436	inf
-0.4682502074588878	2.6082938074041153	inf
-0.4682502074588878	2.6592735274332866	inf
-0.4682502074588878	2.7102532474624583	inf
-0.4682502074588878	2.76123296749163	inf
-0.4682502074588878	2.812212687520802	inf
-0.4682502074588878	2.8631924075499735	inf
-0.4682502074588878	2.914172127579145	inf
-0.4682502074588878	2.9651518476083165	inf
-0.4682502074588878	3.0161315676374882	inf
-0.4682502074588878	3.0671112876666595	inf
-0.4682502074588878	3.1180910076958313	inf
-0.4682502074588878	3.169070727725003	inf
-0.4682502074588878	3.2200504477541747	inf
-0.4682502074588878	3.2710301677833464	inf
-0.4682502074588878	3.3220098878125177	inf
-0.4682502074588878	3.3729896078416894	inf
-0.4682502074588878	3.423969327870861	inf
-0.4682502074588878	3.4749490479000325	inf
-0.4682502074588878	3.525928767929204	inf
-0.4292046215168598	-1.5210635149587852	inf
-0.4292046215168598	-1.4700837949296137	9.040491711362572
-0.4292046215168598	-1.4191040749004422	6.642596438564201
-0.4292046215168598	-1.3681243548712705	5.108666078638247
-0.4292046215168598	-1.3171446348420988	4.321992840067477
-0.4292046215168598	-1.2661649148129273	3.563529285362913
-0.4292046215168598	-1.2151851947837558	3.1475659485168297
-0.4292046215168598	-1.164205474754584	2.9277428208399208
-0.4292046215168598	-1.1132257547254123	2.84092715766778
-0.4292046215168598	-1.0622460346962408	2.793434314818837
-0.4292046215168598	-1.0112663146670693	2.785712268724927
-0.4292046215168598	-0.9602865946378976	2.993481053356593
-0.4292046215168598	-0.9093068746087261	3.098305027097279
-0.4292046215168598	-0.8583271545795543	3.2613746246808955
-0.4292046215168598	-0.8073474345503828	3.191202441035289
-0.4292046215168598	-0.7563677145212111	2.689641967178174
-0.4292046215168598	-0.7053879944920396	1.1991472227288096
-0.4292046215168598	-0.6544082744628679	0.17523547249513438
-0.4292046215168598	-0.6034285544336964	0.04541907068730655
-0.4292046215168598	-0.5524488344045247	0.3823646610521658
-0.4292046215168598	-0.5014691143753531	0.7722047428295049
-0.4292046215168598	-0.4504893943461815	1.1278164216228284
-0.4292046215168598	-0.3995096743170099	1.5081585813763105
-0.4292046215168598	-0.3485299542878383	2.0129100840868777
-0.4292046215168598	-0.29755023425866667	2.537700422933856
-0.4292046215168598	-0.24657051422949505	3.041166064502038
-0.4292046215168598	-0.19559079420032344	3.5468071215344086
-0.4292046215168598	-0.14461107417115182	4.235096616149741
-0.4292046215168598	-0.0936313541419802	4.539307990552732
-0.4292046215168598	-0.04265163411280859	5.210476264393902
-0.4292046215168598	0.008328085916363026	6.094678681716557
-0.4292046215168598	0.05930780594553464	6.7365325678889505
-0.4292046215168598	0.11028752597470615	7.939260878949957
-0.4292046215168598	0.16126724600387776	7.939260878949957
-0.4292046215168598	0.21224696603304938	inf
-0.4292046215168598	0.263226686062221	inf
-0.4292046215168598	0.3142064060913926	inf
-0.4292046215168598	0.3651861261205642	inf
-0.4292046215168598	0.41616584614973584	inf
-0.4292046215168598	0.46714556617890735	inf
-0.4292046215168598	0.518125286208079	inf
-0.4292046215168598	0.5691050062372507	inf
-0.4292046215168598	0.6200847262664224	inf
-0.4292046215168598	0.6710644462955939	inf
-0.4292046215168598	0.7220441663247654	inf
-0.4292046215168598	0.7730238863539372	inf
-0.4292046215168598	0.8240036063831089	inf
-0.4292046215168598	0.8749833264122804	inf
-0.4292046215168598	0.9259630464414519	inf
-0.4292046215168598	0.9769427664706236	inf
-0.4292046215168598	1.0279224864997951	inf
-0.4292046215168598	1.0789022065289666	inf
-0.4292046215168598	1.1298819265581383	inf
-0.4292046215168598	1.18086164658731	inf
-0.4292046215168598	1.2318413666164816	inf
-0.4292046215168598	1.282821086645653	inf
-0.4292046215168598	1.3338008066748248	inf
-0.4292046215168598	1.3847805267039965	inf
-0.4292046215168598	1.435760246733168	inf
-0.4292046215168598	1.4867399667623395	inf
-0.4292046215168598	1.5377196867915113	inf
-0.4292046215168598	1.588699406820683	inf
-0.4292046215168598	1.6396791268498545	inf
-0.4292046215168598	1.690658846879026	inf
-0.4292046215168598	1.7416385669081977	inf
-0.4292046215168598	1.7926182869373692	inf
-0.4292046215168598	1.8435980069665407	inf
-0.4292046215168598	1.8945777269957125	inf
-0.4292046215168598	1.9455574470248842	inf
-0.4292046215168598	1.9965371670540555	inf
-0.4292046215168598	2.047516887083227	inf
-0.4292046215168598	2.098496607112399	inf
-0.4292046215168598	2.1494763271415707	inf
-0.4292046215168598	2.2004560471707424	inf
-0.4292046215168598	2.2514357671999137	inf
-0.4292046215168598	2.3024154872290854	inf
-0.4292046215168598	2.353395207258257	inf
-0.4292046215168598	2.4043749272874284	inf
-0.4292046215168598	2.4553546473166	inf
-0.4292046215168598	2.506334367345772	inf
-0.4292046215168598	2.5573140873749436	inf
-0.4292046215168598	2.6082938074041153	inf
-0.4292046215168598	2.6592735274332866	inf
-0.4292046215168598	2.7102532474624583	inf
-0.4292046215168598	2.76123296749163	inf
-0.4292046215168598	2.812212687520802	inf
-0.4292046215168598	2.8631924075499735	inf
-0.4292046215168598	2.914172127579145	inf
-0.4292046215168598	2.9651518476083165	inf
-0.4292046215168598	3.0161315676374882	inf
-0.4292046215168598	3.0671112876666595	inf
-0.4292046215168598	3.1180910076958313	inf
-0.4292046215168598	3.169070727725003	inf
-0.4292046215168598	3.2200504477541747	inf
-0.4292046215168598	3.2710301677833464	inf
-0.4292046215168598	3.3220098878125177	inf
-0.4292046215168598	3.3729896078416894	inf
-0.4292046215168598	3.423969327870861	inf
-0.4292046215168598	3.4749490479000325	inf
-0.4292046215168598	3.525928767929204	inf
-0.3901590355748317	-1.5210635149587852	inf
-0.3901590355748317	-1.4700837949296137	9.040491711362572
-0.3901590355748317	-1.4191040749004422	6.150119953466406
-0.3901590355748317	-1.3681243548712705	4.89735698497104
-0.3901590355748317	-1.3171446348420988	4.4155188980783
-0.3901590355748317	-1.2661649148129273	3.6883291173132875
-0.3901590355748317	-1.2151851947837558	3.1810498749027456
-0.3901590355748317	-1.164205474754584	2.9635252752827927
-0.3901590355748317	-1.1132257547254123	2.815959841841977
-0.3901590355748317	-1.0622460346962408	2.7640190454569904
-0.3901590355748317	-1.0112663146670693	2.9186381173526588
-0.3901590355748317	-0.9602865946378976	3.044596864017823
-0.3901590355748317	-0.9093068746087261	3.2038480769789945
-0.3901590355748317	-0.8583271545795543	3.242923480216435
-0.3901590355748317	-0.8073474345503828	2.9991352870508265
-0.3901590355748317	-0.7563677145212111	2.2696458299043654
-0.3901590355748317	-0.7053879944920396	0.8936653973234474
-0.3901590355748317	-0.6544082744628679	0.047420413368294057
-0.3901590355748317	-0.6034285544336964	0.038233226391017894
-0.3901590355748317	-0.5524488344045247	0.40965336118803464
-0.3901590355748317	-0.5014691143753531	0.7665932494894738
-0.3901590355748317	-0.4504893943461815	1.1007730591210478
-0.3901590355748317	-0.3995096743170099	1.4984178426586148
-0.3901590355748317	-0.3485299542878383	1.9553515904824703
-0.3901590355748317	-0.29755023425866667	2.4411582944555565
-0.3901590355748317	-0.24657051422949505	3.005444406437231
-0.3901590355748317	-0.19559079420032344	3.2178306576487348
-0.3901590355748317	-0.14461107417115182	4.035339941333207
-0.3901590355748317	-0.0936313541419802	4.573209542228414
-0.3901590355748317	-0.04265163411280859	4.944773098660896
-0.3901590355748317	0.008328085916363026	6.205684587798146
-0.3901590355748317	0.05930780594553464	6.640204051155536
-0.3901590355748317	0.11028752597470615	6.95843162593823
-0.3901590355748317	0.16126724600387776	8.344725987058121
-0.3901590355748317	0.21224696603304938	8.344725987058121
-0.3901590355748317	0.263226686062221	8.344725987058121
-0.3901590355748317	0.3142064060913926	inf
-0.3901590355748317	0.3651861261205642	inf
-0.3901590355748317	0.41616584614973584	inf
-0.3901590355748317	0.46714556617890735	inf
-0.3901590355748317	0.518125286208079	inf
-0.3901590355748317	0.5691050062372507	inf
-0.3901590355748317	0.6200847262664224	inf
-0.3901590355748317	0.6710644462955939	inf
-0.3901590355748317	0.7220441663247654	inf
-0.3901590355748317	0.7730238863539372	inf
-0.3901590355748317	0.8240036063831089	inf
-0.3901590355748317	0.8749833264122804	inf
-0.3901590355748317	0.9259630464414519	inf
-0.3901590355748317	0.9769427664706236	inf
-0.3901590355748317	1.0279224864997951	inf
-0.3901590355748317	1.0789022065289666	inf
-0.3901590355748317	1.1298819265581383	inf
-0.3901590355748317	1.18086164658731	inf
-0.3901590355748317	1.2318413666164816	inf
-0.3901590355748317	1.282821086645653	inf
-0.3901590355748317	1.3338008066748248	inf
-0.3901590355748317	1.3847805267039965	inf
-0.3901590355748317	1.435760246733168	inf
-0.3901590355748317	1.4867399667623395	inf
-0.3901590355748317	1.5377196867915113	inf
-0.3901590355748317	1.588699406820683	inf
-0.3901590355748317	1.6396791268498545	inf
-0.3901590355748317	1.690658846879026	inf
-0.3901590355748317	1.7416385669081977	inf
-0.3901590355748317	1.7926182869373692	inf
-0.3901590355748317	1.8435980069665407	inf
-0.3901590355748317	1.8945777269957125	inf
-0.3901590355748317	1.9455574470248842	inf
-0.3901590355748317	1.9965371670540555	inf
-0.3901590355748317	2.047516887083227	inf
-0.3901590355748317	2.098496607112399	inf
-0.3901590355748317	2.1494763271415707	inf
-0.3901590355748317	2.2004560471707424	inf
-0.3901590355748317	2.2514357671999137	inf
-0.3901590355748317	2.3024154872290854	inf
-0.3901590355748317	2.353395207258257	inf
-0.3901590355748317	2.4043749272874284	inf
-0.3901590355748317	2.4553546473166	inf
-0.3901590355748317	2.506334367345772	inf
-0.3901590355748317	2.5573140873749436	inf
-0.3901590355748317	2.6082938074041153	inf
-0.3901590355748317	2.6592735274332866	inf
-0.3901590355748317	2.7102532474624583	inf
-0.3901590355748317	2.76123296749163	inf
-0.3901590355748317	2.812212687520802	inf
-0.3901590355748317	2.8631924075499735	inf
-0.3901590355748317	2.914172127579145	inf
-0.3901590355748317	2.9651518476083165	inf
-0.3901590355748317	3.0161315676374882	inf
-0.3901590355748317	3.0671112876666595	inf
-0.3901590355748317	3.1180910076958313	inf
-0.3901590355748317	3.169070727725003	inf
-0.3901590355748317	3.2200504477541747	inf
-0.3901590355748317	3.2710301677833464	inf
-0.3901590355748317	3.3220098878125177	inf
-0.3901590355748317	3.3729896078416894	inf
-0.3901590355748317	3.423969327870861	inf
-0.3901590355748317	3.4749490479000325	inf
-0.3901590355748317	3.525928767929204	inf
-0.35111344963280366	-1.5210635149587852	inf
-0.35111344963280366	-1.4700837949296137	7.431053798928472
-0.35111344963280366	-1.4191040749004422	6.843267134026352
-0.35111344963280366	-1.3681243548712705	5.606504506877426
-0.35111344963280366	-1.3171446348420988	4.645721032001374
-0.35111344963280366	-1.2661649148129273	3.8914033370470147
-0.35111344963280366	-1.2151851947837558	3.311908957299803
-0.35111344963280366	-1.164205474754584	2.970283780939436
-0.35111344963280366	-1.1132257547254123	2.9314687014309495
-0.35111344963280366	-1.0622460346962408	2.8379501306776937
-0.35111344963280366	-1.0112663146670693	3.017557450247672
-0.35111344963280366	-0.9602865946378976	3.0347050126047215
-0.35111344963280366	-0.9093068746087261	3.0623849998334354
-0.35111344963280366	-0.8583271545795543	2.8715584433775465
-0.35111344963280366	-0.8073474345503828	2.444680380772148
-0.35111344963280366	-0.7563677145212111	1.8230886040249548
-0.35111344963280366	-0.7053879944920396	0.6867188203204639
-0.35111344963280366	-0.6544082744628679	0.0
-0.35111344963280366	-0.6034285544336964	0.09155251803971254
-0.35111344963280366	-0.5524488344045247	0.4292897149326498
-0.35111344963280366	-0.5014691143753531	0.803757811835589
-0.35111344963280366	-0.4504893943461815	1.1446989039320874
-0.35111344963280366	-0.3995096743170099	1.4971500789185281
-0.35111344963280366	-0.3485299542878383	1.9281259471005612
-0.35111344963280366	-0.29755023425866667	2.3923203803628006
-0.35111344963280366	-0.24657051422949505	2.892511534854995
-0.35111344963280366	-0.19559079420032344	3.482432211043667
-0.35111344963280366	-0.14461107417115182	4.097105279622024
-0.35111344963280366	-0.0936313541419802	4.46409773840999
-0.35111344963280366	-0.04265163411280859	5.068333801159703
-0.35111344963280366	0.008328085916363026	5.572137264818341
-0.35111344963280366	0.05930780594553464	6.147501409721903
-0.35111344963280366	0.11028752597470615	6.735288074624021
-0.35111344963280366	0.16126724600387776	7.091963018562753
-0.35111344963280366	0.21224696603304938	7.939260878949957
-0.35111344963280366	0.263226686062221	9.037873167618066
-0.35111344963280366	0.3142064060913926	inf
-0.35111344963280366	0.3651861261205642	9.037873167618066
-0.35111344963280366	0.41616584614973584	inf
-0.35111344963280366	0.46714556617890735	inf
-0.35111344963280366	0.518125286208079	inf
-0.35111344963280366	0.5691050062372507	inf
-0.35111344963280366	0.6200847262664224	inf
-0.35111344963280366	0.6710644462955939	inf
-0.35111344963280366	0.7220441663247654	inf
-0.35111344963280366	0.7730238863539372	inf
-0.35111344963280366	0.8240036063831089	inf
-0.35111344963280366	0.8749833264122804	inf
-0.35111344963280366	0.9259630464414519	inf
-0.35111344963280366	0.9769427664706236	inf
-0.35111344963280366	1.0279224864997951	inf
-0.35111344963280366	1.0789022065289666	inf
-0.35111344963280366	1.1298819265581383	inf
-0.35111344963280366	1.18086164658731	inf
-0.35111344963280366	1.2318413666164816	inf
-0.35111344963280366	1.282821086645653	inf
-0.35111344963280366	1.3338008066748248	inf
-0.35111344963280366	1.3847805267039965	inf
-0.35111344963280366	1.435760246733168	inf
-0.35111344963280366	1.4867399667623395	inf
-0.35111344963280366	1.5377196867915113	inf
-0.35111344963280366	1.588699406820683	inf
-0.35111344963280366	1.6396791268498545	inf
-0.35111344963280366	1.690658846879026	inf
-0.35111344963280366	1.7416385669081977	inf
-0.35111344963280366	1.7926182869373692	inf
-0.35111344963280366	1.8435980069665407	inf
-0.35111344963280366	1.8945777269957125	inf
-0.35111344963280366	1.9455574470248842	inf
-0.35111344963280366	1.9965371670540555	inf
-0.35111344963280366	2.047516887083227	inf
-0.35111344963280366	2.098496607112399	inf
-0.35111344963280366	2.1494763271415707	inf
-0.35111344963280366	2.2004560471707424	inf
-0.35111344963280366	2.2514357671999137	inf
-0.35111344963280366	2.3024154872290854	inf
-0.35111344963280366	2.353395207258257	inf
-0.35111344963280366	2.4043749272874284	inf
-0.35111344963280366	2.4553546473166	inf
-0.35111344963280366	2.506334367345772	inf
-0.35111344963280366	2.5573140873749436	inf
-0.35111344963280366	2.6082938074041153	inf
-0.35111344963280366	2.6592735274332866	inf
-0.35111344963280366	2.7102532474624583	inf
-0.35111344963280366	2.76123296749163	inf
-0.35111344963280366	2.812212687520802	inf
-0.35111344963280366	2.8631924075499735	inf
-0.35111344963280366	2.914172127579145	inf
-0.35111344963280366	2.9651518476083165	inf
-0.35111344963280366	3.0161315676374882	inf
-0.35111344963280366	3.0671112876666595	inf
-0.35111344963280366	3.1180910076958313	inf
-0.35111344963280366	3.169070727725003	inf
-0.35111344963280366	3.2200504477541747	inf
-0.35111344963280366	3.2710301677833464	inf
-0.35111344963280366	3.3220098878125177	inf
-0.35111344963280366	3.3729896078416894	inf
-0.35111344963280366	3.423969327870861	inf
-0.35111344963280366	3.4749490479000325	inf
-0.35111344963280366	3.525928767929204	inf
-0.31206786369077566	-1.5210635149587852	9.040491711362572
-0.31206786369077566	-1.4700837949296137	7.6543187532429275
-0.31206786369077566	-1.4191040749004422	6.5558278823155405
-0.31206786369077566	-1.3681243548712705	5.782750085082933
-0.31206786369077566	-1.3171446348420988	4.865720504782956
-0.31206786369077566	-1.2661649148129273	3.8692562783545448
-0.31206786369077566	-1.2151851947837558	3.4634767914718374
-0.31206786369077566	-1.164205474754584	3.092338695997574
-0.31206786369077566	-1.1132257547254123	2.9315605995537766
-0.31206786369077566	-1.0622460346962408	2.886521292537422
-0.31206786369077566	-1.0112663146670693	3.007213213014957
-0.31206786369077566	-0.9602865946378976	2.939997283143242
-0.31206786369077566	-0.9093068746087261	2.7942284387955016
-0.31206786369077566	-0.8583271545795543	2.3837215430970193
-0.31206786369077566	-0.8073474345503828	2.0610422730846008
-0.31206786369077566	-0.7563677145212111	1.4376936415336834
-0.31206786369077566	-0.7053879944920396	0.553524484884413
-0.31206786369077566	-0.6544082744628679	0.0176535557363664
-0.31206786369077566	-0.6034285544336964	0.14759988882243924
-0.31206786369077566	-0.5524488344045247	0.5118147764887553
-0.31206786369077566	-0.5014691143753531	0.8345481518336229
-0.31206786369077566	-0.4504893943461815	1.2047588881092528
-0.31206786369077566	-0.3995096743170099	1.5846075420878414
-0.31206786369077566	-0.3485299542878383	2.027656570380694
-0.31206786369077566	-0.29755023425866667	2.4150923381349623
-0.31206786369077566	-0.24657051422949505	2.9844744220353263
-0.31206786369077566	-0.19559079420032344	3.517298600139524
-0.31206786369077566	-0.14461107417115182	3.902949265181064
-0.31206786369077566	-0.0936313541419802	4.394348603260763
-0.31206786369077566	-0.04265163411280859	5.030891313171953
-0.31206786369077566	0.008328085916363026	5.541365606151587
-0.31206786369077566	0.05930780594553464	6.204659823561851
-0.31206786369077566	0.11028752597470615	7.428435255183967
-0.31206786369077566	0.16126724600387776	7.651578806498176
-0.31206786369077566	0.21224696603304938	7.246113698390012
-0.31206786369077566	0.263226686062221	inf
-0.31206786369077566	0.3142064060913926	9.037873167618066
-0.31206786369077566	0.3651861261205642	inf
-0.31206786369077566	0.41616584614973584	inf
-0.31206786369077566	0.46714556617890735	inf
-0.31206786369077566	0.518125286208079	inf
-0.31206786369077566	0.5691050062372507	inf
-0.31206786369077566	0.6200847262664224	inf
-0.31206786369077566	0.6710644462955939	inf
-0.31206786369077566	0.7220441663247654	inf
-0.31206786369077566	0.7730238863539372	inf
-0.31206786369077566	0.8240036063831089	inf
-0.31206786369077566	0.8749833264122804	inf
-0.31206786369077566	0.9259630464414519	inf
-0.31206786369077566	0.9769427664706236	inf
-0.31206786369077566	1.0279224864997951	inf
-0.31206786369077566	1.0789022065289666	inf
-0.31206786369077566	1.1298819265581383	inf
-0.31206786369077566	1.18086164658731	inf
-0.31206786369077566	1.2318413666164816	inf
-0.31206786369077566	1.282821086645653	inf
-0.31206786369077566	1.3338008066748248	inf
-0.31206786369077566	1.3847805267039965	inf
-0.31206786369077566	1.435760246733168	inf
-0.31206786369077566	1.4867399667623395	inf
-0.31206786369077566	1.5377196867915113	inf
-0.31206786369077566	1.588699406820683	inf
-0.31206786369077566	1.6396791268498545	inf
-0.31206786369077566	1.690658846879026	inf
-0.31206786369077566	1.7416385669081977	inf
-0.31206786369077566	1.7926182869373692	inf
-0.31206786369077566	1.8435980069665407	inf
-0.31206786369077566	1.8945777269957125	inf
-0.31206786369077566	1.9455574470248842	inf
-0.31206786369077566	1.9965371670540555	inf
-0.31206786369077566	2.047516887083227	inf
-0.31206786369077566	2.098496607112399	inf
-0.31206786369077566	2.1494763271415707	inf
-0.31206786369077566	2.2004560471707424	inf
-0.31206786369077566	2.2514357671999137	inf
-0.31206786369077566	2.3024154872290854	9.043669149902044
-0.31206786369077566	2.353395207258257	inf
-0.31206786369077566	2.4043749272874284	inf
-0.31206786369077566	2.4553546473166	inf
-0.31206786369077566	2.506334367345772	inf
-0.31206786369077566	2.5573140873749436	inf
-0.31206786369077566	2.6082938074041153	inf
-0.31206786369077566	2.6592735274332866	inf
-0.31206786369077566	2.7102532474624583	inf
-0.31206786369077566	2.76123296749163	inf
-0.31206786369077566	2.812212687520802	inf
-0.31206786369077566	2.8631924075499735	inf
-0.31206786369077566	2.914172127579145	inf
-0.31206786369077566	2.9651518476083165	inf
-0.31206786369077566	3.0161315676374882	inf
-0.31206786369077566	3.0671112876666595	inf
-0.31206786369077566	3.1180910076958313	inf
-0.31206786369077566	3.169070727725003	inf
-0.31206786369077566	3.2200504477541747	inf
-0.31206786369077566	3.2710301677833464	inf
-0.31206786369077566	3.3220098878125177	inf
-0.31206786369077566	3.3729896078416894	inf
-0.31206786369077566	3.423969327870861	inf
-0.31206786369077566	3.4749490479000325	inf
-0.31206786369077566	3.525928767929204	inf
-0.2730222777487476	-1.5210635149587852	inf
-0.2730222777487476	-1.4700837949296137	7.431539499386643
-0.2730222777487476	-1.4191040749004422	6.643082139022372
-0.2730222777487476	-1.3681243548712705	5.99645497409732
-0.2730222777487476	-1.3171446348420988	4.792482169771382
-0.2730222777487476	-1.2661649148129273	4.143137611869829
-0.2730222777487476	-1.2151851947837558	3.5942366168921076
-0.2730222777487476	-1.164205474754584	3.177260784596669
-0.2730222777487476	-1.1132257547254123	3.034512333532261
-0.2730222777487476	-1.0622460346962408	3.013315928715368
-0.2730222777487476	-1.0112663146670693	2.8474570088332136
-0.2730222777487476	-0.9602865946378976	2.7444490139568636
-0.2730222777487476	-0.9093068746087261	2.4434911989815165
-0.2730222777487476	-0.8583271545795543	1.952900434299349
-0.2730222777487476	-0.8073474345503828	1.6319458001795706
-0.2730222777487476	-0.7563677145212111	1.17586126408177
-0.2730222777487476	-0.7053879944920396	0.41190853735557464
-0.2730222777487476	-0.6544082744628679	0.06827015523761304
-0.2730222777487476	-0.6034285544336964	0.2973180375644917
-0.2730222777487476	-0.5524488344045247	0.6155358952361665
-0.2730222777487476	-0.5014691143753531	0.9100219502101732
-0.2730222777487476	-0.4504893943461815	1.242653076105885
-0.2730222777487476	-0.3995096743170099	1.6535845196475787
-0.2730222777487476	-0.3485299542878383	2.127731244420647
-0.2730222777487476	-0.29755023425866667	2.602743964535727
-0.2730222777487476	-0.24657051422949505	2.9905819134766833
-0.2730222777487476	-0.19559079420032344	3.510608858502586
-0.2730222777487476	-0.14461107417115182	4.027575092004398
-0.2730222777487476	-0.0936313541419802	4.668544502183586
-0.2730222777487476	-0.04265163411280859	5.106067912874256
-0.2730222777487476	0.008328085916363026	5.636680208375976
-0.2730222777487476	0.05930780594553464	6.3988158380028075
-0.2730222777487476	0.11028752597470615	7.091963018562753
-0.2730222777487476	0.16126724600387776	7.428435255183967
-0.2730222777487476	0.21224696603304938	7.428435255183967
-0.2730222777487476	0.263226686062221	7.428435255183967
-0.2730222777487476	0.3142064060913926	inf
-0.2730222777487476	0.3651861261205642	inf
-0.2730222777487476	0.41616584614973584	inf
-0.2730222777487476	0.46714556617890735	inf
-0.2730222777487476	0.518125286208079	inf
-0.2730222777487476	0.5691050062372507	inf
-0.2730222777487476	0.6200847262664224	inf
-0.2730222777487476	0.6710644462955939	inf
-0.2730222777487476	0.7220441663247654	inf
-0.2730222777487476	0.7730238863539372	inf
-0.2730222777487476	0.8240036063831089	9.037900501978248
-0.2730222777487476	0.8749833264122804	inf
-0.2730222777487476	0.9259630464414519	inf
-0.2730222777487476	0.9769427664706236	inf
-0.2730222777487476	1.0279224864997951	inf
-0.2730222777487476	1.0789022065289666	inf
-0.2730222777487476	1.1298819265581383	inf
-0.2730222777487476	1.18086164658731	inf
-0.2730222777487476	1.2318413666164816	inf
-0.2730222777487476	1.282821086645653	inf
-0.2730222777487476	1.3338008066748248	inf
-0.2730222777487476	1.3847805267039965	inf
-0.2730222777487476	1.435760246733168	inf
-0.2730222777487476	1.4867399667623395	inf
-0.2730222777487476	1.5377196867915113	inf
-0.2730222777487476	1.588699406820683	inf
-0.2730222777487476	1.6396791268498545	inf
-0.2730222777487476	1.690658846879026	inf
-0.2730222777487476	1.7416385669081977	inf
-0.2730222777487476	1.7926182869373692	inf
-0.2730222777487476	1.8435980069665407	inf
-0.2730222777487476	1.8945777269957125	inf
-0.2730222777487476	1.9455574470248842	inf
-0.2730222777487476	1.9965371670540555	inf
-0.2730222777487476	2.047516887083227	inf
-0.2730222777487476	2.098496607112399	inf
-0.2730222777487476	2.1494763271415707	9.039335817693502
-0.2730222777487476	2.2004560471707424	inf
-0.2730222777487476	2.2514357671999137	inf
-0.2730222777487476	2.3024154872290854	inf
-0.2730222777487476	2.353395207258257	inf
-0.2730222777487476	2.4043749272874284	9.043669149902044
-0.2730222777487476	2.4553546473166	inf
-0.2730222777487476	2.506334367345772	inf
-0.2730222777487476	2.5573140873749436	7.945056861233935
-0.2730222777487476	2.6082938074041153	inf
-0.2730222777487476	2.6592735274332866	inf
-0.2730222777487476	2.7102532474624583	7.945056861233935
-0.2730222777487476	2.76123296749163	inf
-0.2730222777487476	2.812212687520802	9.043625916054586
-0.2730222777487476	2.8631924075499735	9.043625916054586
-0.2730222777487476	2.914172127579145	inf
-0.2730222777487476	2.9651518476083165	inf
-0.2730222777487476	3.0161315676374882	9.043625916054586
-0.2730222777487476	3.0671112876666595	inf
-0.2730222777487476	3.1180910076958313	inf
-0.2730222777487476	3.169070727725003	inf
-0.2730222777487476	3.2200504477541747	inf
-0.2730222777487476	3.2710301677833464	inf
-0.2730222777487476	3.3220098878125177	inf
-0.2730222777487476	3.3729896078416894	inf
-0.2730222777487476	3.423969327870861	inf
-0.2730222777487476	3.4749490479000325	inf
-0.2730222777487476	3.525928767929204	inf
-0.23397669180671954	-1.5210635149587852	9.040977411820743
-0.23397669180671954	-1.4700837949296137	9.040977411820743
-0.23397669180671954	-1.4191040749004422	6.9615358701409065
-0.23397669180671954	-1.3681243548712705	5.7451405458164135
-0.23397669180671954	-1.3171446348420988	4.9979261439861915
-0.23397669180671954	-1.2661649148129273	4.435793793507166
-0.23397669180671954	-1.2151851947837558	3.665524895387195
-0.23397669180671954	-1.164205474754584	3.2815847853346476
-0.23397669180671954	-1.1132257547254123	3.0896038866156506
-0.23397669180671954	-1.0622460346962408	2.9810267619057953
-0.23397669180671954	-1.0112663146670693	2.704594931093112
-0.23397669180671954	-0.9602865946378976	2.3503112625367963
-0.23397669180671954	-0.9093068746087261	1.9651770261728014
-0.23397669180671954	-0.8583271545795543	1.5417385592561414
-0.23397669180671954	-0.8073474345503828	1.3037754685633463
-0.23397669180671954	-0.7563677145212111	0.9473159251785237
-0.23397669180671954	-0.7053879944920396	0.36459762098789295
-0.23397669180671954	-0.6544082744628679	0.15267887975971117
-0.23397669180671954	-0.6034285544336964	0.4107594238740706
-0.23397669180671954	-0.5524488344045247	0.7291052875831907
-0.23397669180671954	-0.5014691143753531	1.013001228615651
-0.23397669180671954	-0.4504893943461815	1.408487282373307
-0.23397669180671954	-0.3995096743170099	1.7912480481903952
-0.23397669180671954	-0.3485299542878383	2.211521101825709
-0.23397669180671954	-0.29755023425866667	2.66634222656028
-0.23397669180671954	-0.24657051422949505	3.0387365083660924
-0.23397669180671954	-0.19559079420032344	3.5931364563359534
-0.23397669180671954	-0.14461107417115182	3.9139313005107113
-0.23397669180671954	-0.0936313541419802	4.595244023423652
-0.23397669180671954	-0.04265163411280859	5.349015825800034
-0.23397669180671954	0.008328085916363026	5.4269755743626735
-0.23397669180671954	0.05930780594553464	6.093763457284885
-0.23397669180671954	0.11028752597470615	6.640259240840141
-0.23397669180671954	0.16126724600387776	7.246113698390012
-0.23397669180671954	0.21224696603304938	8.344725987058121
-0.23397669180671954	0.263226686062221	8.344725987058121
-0.23397669180671954	0.3142064060913926	9.037873167618066
-0.23397669180671954	0.3651861261205642	inf
-0.23397669180671954	0.41616584614973584	inf
-0.23397669180671954	0.46714556617890735	inf
-0.23397669180671954	0.518125286208079	9.037900501978248
-0.23397669180671954	0.5691050062372507	inf
-0.23397669180671954	0.6200847262664224	inf
-0.23397669180671954	0.6710644462955939	inf
-0.23397669180671954	0.7220441663247654	inf
-0.23397669180671954	0.7730238863539372	inf
-0.23397669180671954	0.8240036063831089	inf
-0.23397669180671954	0.8749833264122804	inf
-0.23397669180671954	0.9259630464414519	inf
-0.23397669180671954	0.9769427664706236	inf
-0.23397669180671954	1.0279224864997951	inf
-0.23397669180671954	1.0789022065289666	inf
-0.23397669180671954	1.1298819265581383	inf
-0.23397669180671954	1.18086164658731	inf
-0.23397669180671954	1.2318413666164816	inf
-0.23397669180671954	1.282821086645653	inf
-0.23397669180671954	1.3338008066748248	inf
-0.23397669180671954	1.3847805267039965	inf
-0.23397669180671954	1.435760246733168	inf
-0.23397669180671954	1.4867399667623395	inf
-0.23397669180671954	1.5377196867915113	inf
-0.23397669180671954	1.588699406820683	inf
-0.23397669180671954	1.6396791268498545	inf
-0.23397669180671954	1.690658846879026	inf
-0.23397669180671954	1.7416385669081977	inf
-0.23397669180671954	1.7926182869373692	inf
-0.23397669180671954	1.8435980069665407	inf
-0.23397669180671954	1.8945777269957125	inf
-0.23397669180671954	1.9455574470248842	inf
-0.23397669180671954	1.9965371670540555	inf
-0.23397669180671954	2.047516887083227	inf
-0.23397669180671954	2.098496607112399	inf
-0.23397669180671954	2.1494763271415707	inf
-0.23397669180671954	2.2004560471707424	inf
-0.23397669180671954	2.2514357671999137	inf
-0.23397669180671954	2.3024154872290854	8.34835295601866
-0.23397669180671954	2.353395207258257	inf
-0.23397669180671954	2.4043749272874284	9.043669149902044
-0.23397669180671954	2.4553546473166	7.945056861233935
-0.23397669180671954	2.506334367345772	8.350521969342099
-0.23397669180671954	2.5573140873749436	7.434231237467943
-0.23397669180671954	2.6082938074041153	7.097759000846731
-0.23397669180671954	2.6592735274332866	9.043669149902044
-0.23397669180671954	2.7102532474624583	6.741084056907997
-0.23397669180671954	2.76123296749163	6.964189778503462
-0.23397669180671954	2.812212687520802	7.657331554934695
-0.23397669180671954	2.8631924075499735	9.043625916054586
-0.23397669180671954	2.914172127579145	9.043625916054586
-0.23397669180671954	2.9651518476083165	inf
-0.23397669180671954	3.0161315676374882	inf
-0.23397669180671954	3.0671112876666595	inf
-0.23397669180671954	3.1180910076958313	inf
-0.23397669180671954	3.169070727725003	inf
-0.23397669180671954	3.2200504477541747	inf
-0.23397669180671954	3.2710301677833464	inf
-0.23397669180671954	3.3220098878125177	inf
-0.23397669180671954	3.3729896078416894	inf
-0.23397669180671954	3.423969327870861	inf
-0.23397669180671954	3.4749490479000325	inf
-0.23397669180671954	3.525928767929204	inf
-0.19493110586469148	-1.5210635149587852	inf
-0.19493110586469148	-1.4700837949296137	7.941022782924792
-0.19493110586469148	-1.4191040749004422	7.430733879044027
-0.19493110586469148	-1.3681243548712705	6.7375866984840815
-0.19493110586469148	-1.3171446348420988	5.2555673941739585
-0.19493110586469148	-1.2661649148129273	4.395257070993296
-0.19493110586469148	-1.2151851947837558	3.846678220702694
-0.19493110586469148	-1.164205474754584	3.518433889887312
-0.19493110586469148	-1.1132257547254123	3.124034352784511
-0.19493110586469148	-1.0622460346962408	2.8435529019166594
-0.19493110586469148	-1.0112663146670693	2.402068791887122
-0.19493110586469148	-0.9602865946378976	2.0027997119369747
-0.19493110586469148	-0.9093068746087261	1.5485644897692543
-0.19493110586469148	-0.8583271545795543	1.2458533551448028
-0.19493110586469148	-0.8073474345503828	1.0209595076280866
-0.19493110586469148	-0.7563677145212111	0.8025440861099007
-0.19493110586469148	-0.7053879944920396	0.3431976514888566
-0.19493110586469148	-0.6544082744628679	0.23790051396986645
-0.19493110586469148	-0.6034285544336964	0.5346392830175724
-0.19493110586469148	-0.5524488344045247	0.8335081657404562
-0.19493110586469148	-0.5014691143753531	1.1497160223419556
-0.19493110586469148	-0.4504893943461815	1.4377739661538094
-0.19493110586469148	-0.3995096743170099	1.7829744770179516
-0.19493110586469148	-0.3485299542878383	2.279325001917954
-0.19493110586469148	-0.29755023425866667	2.629280742906447
-0.19493110586469148	-0.24657051422949505	3.086324472156864
-0.19493110586469148	-0.19559079420032344	3.438831910640248
-0.19493110586469148	-0.14461107417115182	4.01634825900358
-0.19493110586469148	-0.0936313541419802	4.463908453807759
-0.19493110586469148	-0.04265163411280859	4.977558217283075
-0.19493110586469148	0.008328085916363026	5.781454441619289
-0.19493110586469148	0.05930780594553464	5.905478120063902
-0.19493110586469148	0.11028752597470615	6.476022978531516
-0.19493110586469148	0.16126724600387776	7.431534423558951
-0.19493110586469148	0.21224696603304938	8.347825155433107
-0.19493110586469148	0.263226686062221	7.942360047324943
-0.19493110586469148	0.3142064060913926	inf
-0.19493110586469148	0.3651861261205642	7.939288213310139
-0.19493110586469148	0.41616584614973584	inf
-0.19493110586469148	0.46714556617890735	inf
-0.19493110586469148	0.518125286208079	9.037900501978248
-0.19493110586469148	0.5691050062372507	inf
-0.19493110586469148	0.6200847262664224	inf
-0.19493110586469148	0.6710644462955939	inf
-0.19493110586469148	0.7220441663247654	inf
-0.19493110586469148	0.7730238863539372	inf
-0.19493110586469148	0.8240036063831089	inf
-0.19493110586469148	0.8749833264122804	inf
-0.19493110586469148	0.9259630464414519	inf
-0.19493110586469148	0.9769427664706236	inf
-0.19493110586469148	1.0279224864997951	inf
-0.19493110586469148	1.0789022065289666	inf
-0.19493110586469148	1.1298819265581383	inf
-0.19493110586469148	1.18086164658731	inf
-0.19493110586469148	1.2318413666164816	inf
-0.19493110586469148	1.282821086645653	inf
-0.19493110586469148	1.3338008066748248	inf
-0.19493110586469148	1.3847805267039965	inf
-0.19493110586469148	1.435760246733168	inf
-0.19493110586469148	1.4867399667623395	inf
-0.19493110586469148	1.5377196867915113	inf
-0.19493110586469148	1.588699406820683	inf
-0.19493110586469148	1.6396791268498545	inf
-0.19493110586469148	1.690658846879026	inf
-0.19493110586469148	1.7416385669081977	inf
-0.19493110586469148	1.7926182869373692	inf
-0.19493110586469148	1.8435980069665407	inf
-0.19493110586469148	1.8945777269957125	inf
-0.19493110586469148	1.9455574470248842	inf
-0.19493110586469148	1.9965371670540555	inf
-0.19493110586469148	2.047516887083227	inf
-0.19493110586469148	2.098496607112399	8.346188637133556
-0.19493110586469148	2.1494763271415707	inf
-0.19493110586469148	2.2004560471707424	9.039335817693502
-0.19493110586469148	2.2514357671999137	9.039335817693502
-0.19493110586469148	2.3024154872290854	9.039335817693502
-0.19493110586469148	2.353395207258257	9.043669149902044
-0.19493110586469148	2.4043749272874284	7.945056861233935
-0.19493110586469148	2.4553546473166	7.657374788782153
-0.19493110586469148	2.506334367345772	7.2519096806739896
-0.19493110586469148	2.5573140873749436	7.657374788782153
-0.19493110586469148	2.6082938074041153	6.964227608222208
-0.19493110586469148	2.6592735274332866	6.741084056907997
-0.19493110586469148	2.7102532474624583	7.097752824468367
-0.19493110586469148	2.76123296749163	6.271037193814804
-0.19493110586469148	2.812212687520802	6.964184374374749
-0.19493110586469148	2.8631924075499735	6.8464013387183655
-0.19493110586469148	2.914172127579145	7.097715766999272
-0.19493110586469148	2.9651518476083165	7.945013627386475
-0.19493110586469148	3.0161315676374882	9.043625916054586
-0.19493110586469148	3.0671112876666595	inf
-0.19493110586469148	3.1180910076958313	inf
-0.19493110586469148	3.169070727725003	inf
-0.19493110586469148	3.2200504477541747	inf
-0.19493110586469148	3.2710301677833464	inf
-0.19493110586469148	3.3220098878125177	inf
-0.19493110586469148	3.3729896078416894	inf
-0.19493110586469148	3.423969327870861	inf
-0.19493110586469148	3.4749490479000325	inf
[truncated: 8,001 more rows]
