# Supplementary material for: Navigating protein landscapes with a machine-learned transferable coarse-grained model
Source: Nat Chem. 2025 Jul 18;17(8):1284–92. doi: 10.1038/s41557-025-01874-0 (PMC12313527; doi:10.1038/s41557-025-01874-0)
Supplement: Supplementary file 2 — .csv files with free energy landscape data. [file 41557_2025_1874_MOESM2_ESM.zip › fig_data/opep_0015_epoch_73_FES_in_TICA.csv]

TIC1	TIC2	FE
-1.0453675602534025	-1.642604034439534	inf
-1.0453675602534025	-1.5890557675705046	inf
-1.0453675602534025	-1.535507500701475	inf
-1.0453675602534025	-1.4819592338324452	inf
-1.0453675602534025	-1.4284109669634157	inf
-1.0453675602534025	-1.374862700094386	inf
-1.0453675602534025	-1.3213144332253564	inf
-1.0453675602534025	-1.2677661663563269	inf
-1.0453675602534025	-1.2142178994872972	inf
-1.0453675602534025	-1.1606696326182677	inf
-1.0453675602534025	-1.107121365749238	inf
-1.0453675602534025	-1.0535730988802083	inf
-1.0453675602534025	-1.0000248320111789	11.989353809982243
-1.0453675602534025	-0.9464765651421492	inf
-1.0453675602534025	-0.8929282982731195	inf
-1.0453675602534025	-0.83938003140409	inf
-1.0453675602534025	-0.7858317645350603	inf
-1.0453675602534025	-0.7322834976660308	11.989353809982243
-1.0453675602534025	-0.6787352307970012	inf
-1.0453675602534025	-0.6251869639279716	inf
-1.0453675602534025	-0.571638697058942	inf
-1.0453675602534025	-0.5180904301899123	inf
-1.0453675602534025	-0.4645421633208827	inf
-1.0453675602534025	-0.41099389645185314	inf
-1.0453675602534025	-0.35744562958282344	inf
-1.0453675602534025	-0.30389736271379386	inf
-1.0453675602534025	-0.2503490958447643	inf
-1.0453675602534025	-0.1968008289757346	inf
-1.0453675602534025	-0.143252562106705	inf
-1.0453675602534025	-0.08970429523767542	inf
-1.0453675602534025	-0.03615602836864584	inf
-1.0453675602534025	0.01739223850038374	inf
-1.0453675602534025	0.07094050536941343	inf
-1.0453675602534025	0.12448877223844301	inf
-1.0453675602534025	0.1780370391074726	inf
-1.0453675602534025	0.23158530597650218	inf
-1.0453675602534025	0.28513357284553176	inf
-1.0453675602534025	0.33868183971456145	inf
-1.0453675602534025	0.39223010658359114	inf
-1.0453675602534025	0.4457783734526206	inf
-1.0453675602534025	0.4993266403216501	inf
-1.0453675602534025	0.5528749071906798	inf
-1.0453675602534025	0.6064231740597095	inf
-1.0453675602534025	0.6599714409287392	inf
-1.0453675602534025	0.7135197077977689	inf
-1.0453675602534025	0.7670679746667983	inf
-1.0453675602534025	0.8206162415358278	inf
-1.0453675602534025	0.8741645084048575	inf
-1.0453675602534025	0.9277127752738872	inf
-1.0453675602534025	0.9812610421429169	inf
-1.0453675602534025	1.0348093090119463	inf
-1.0453675602534025	1.0883575758809758	inf
-1.0453675602534025	1.1419058427500055	inf
-1.0453675602534025	1.1954541096190352	inf
-1.0453675602534025	1.249002376488065	inf
-1.0453675602534025	1.3025506433570946	inf
-1.0453675602534025	1.356098910226124	inf
-1.0453675602534025	1.4096471770951535	inf
-1.0453675602534025	1.4631954439641832	inf
-1.0453675602534025	1.516743710833213	inf
-1.0453675602534025	1.5702919777022426	inf
-1.0453675602534025	1.623840244571272	inf
-1.0453675602534025	1.6773885114403015	inf
-1.0453675602534025	1.7309367783093312	inf
-1.0453675602534025	1.784485045178361	inf
-1.0453675602534025	1.8380333120473906	inf
-1.0453675602534025	1.89158157891642	inf
-1.0453675602534025	1.9451298457854496	inf
-1.0453675602534025	1.9986781126544793	inf
-1.0453675602534025	2.0522263795235087	inf
-1.0453675602534025	2.105774646392539	inf
-1.0453675602534025	2.159322913261568	inf
-1.0453675602534025	2.2128711801305974	inf
-1.0453675602534025	2.2664194469996275	inf
-1.0453675602534025	2.3199677138686567	inf
-1.0453675602534025	2.3735159807376864	inf
-1.0453675602534025	2.427064247606716	inf
-1.0453675602534025	2.480612514475746	inf
-1.0453675602534025	2.5341607813447755	inf
-1.0453675602534025	2.5877090482138048	inf
-1.0453675602534025	2.6412573150828345	inf
-1.0453675602534025	2.694805581951864	inf
-1.0453675602534025	2.748353848820894	inf
-1.0453675602534025	2.8019021156899235	inf
-1.0453675602534025	2.8554503825589532	inf
-1.0453675602534025	2.908998649427983	inf
-1.0453675602534025	2.962546916297012	inf
-1.0453675602534025	3.016095183166042	inf
-1.0453675602534025	3.0696434500350716	inf
-1.0453675602534025	3.1231917169041012	inf
-1.0453675602534025	3.176739983773131	inf
-1.0453675602534025	3.23028825064216	inf
-1.0453675602534025	3.28383651751119	inf
-1.0453675602534025	3.3373847843802196	inf
-1.0453675602534025	3.3909330512492493	inf
-1.0453675602534025	3.444481318118279	inf
-1.0453675602534025	3.498029584987308	inf
-1.0453675602534025	3.551577851856338	inf
-1.0453675602534025	3.6051261187253676	inf
-1.0453675602534025	3.6586743855943973	inf
-1.0047511346342741	-1.642604034439534	inf
-1.0047511346342741	-1.5890557675705046	inf
-1.0047511346342741	-1.535507500701475	inf
-1.0047511346342741	-1.4819592338324452	inf
-1.0047511346342741	-1.4284109669634157	inf
-1.0047511346342741	-1.374862700094386	inf
-1.0047511346342741	-1.3213144332253564	inf
-1.0047511346342741	-1.2677661663563269	inf
-1.0047511346342741	-1.2142178994872972	inf
-1.0047511346342741	-1.1606696326182677	inf
-1.0047511346342741	-1.107121365749238	inf
-1.0047511346342741	-1.0535730988802083	inf
-1.0047511346342741	-1.0000248320111789	inf
-1.0047511346342741	-0.9464765651421492	11.989353809982243
-1.0047511346342741	-0.8929282982731195	11.296206629422297
-1.0047511346342741	-0.83938003140409	11.989353809982243
-1.0047511346342741	-0.7858317645350603	11.989353809982243
-1.0047511346342741	-0.7322834976660308	inf
-1.0047511346342741	-0.6787352307970012	inf
-1.0047511346342741	-0.6251869639279716	inf
-1.0047511346342741	-0.571638697058942	inf
-1.0047511346342741	-0.5180904301899123	inf
-1.0047511346342741	-0.4645421633208827	inf
-1.0047511346342741	-0.41099389645185314	inf
-1.0047511346342741	-0.35744562958282344	inf
-1.0047511346342741	-0.30389736271379386	inf
-1.0047511346342741	-0.2503490958447643	inf
-1.0047511346342741	-0.1968008289757346	inf
-1.0047511346342741	-0.143252562106705	inf
-1.0047511346342741	-0.08970429523767542	inf
-1.0047511346342741	-0.03615602836864584	inf
-1.0047511346342741	0.01739223850038374	inf
-1.0047511346342741	0.07094050536941343	inf
-1.0047511346342741	0.12448877223844301	inf
-1.0047511346342741	0.1780370391074726	inf
-1.0047511346342741	0.23158530597650218	inf
-1.0047511346342741	0.28513357284553176	inf
-1.0047511346342741	0.33868183971456145	inf
-1.0047511346342741	0.39223010658359114	inf
-1.0047511346342741	0.4457783734526206	inf
-1.0047511346342741	0.4993266403216501	inf
-1.0047511346342741	0.5528749071906798	inf
-1.0047511346342741	0.6064231740597095	inf
-1.0047511346342741	0.6599714409287392	inf
-1.0047511346342741	0.7135197077977689	inf
-1.0047511346342741	0.7670679746667983	inf
-1.0047511346342741	0.8206162415358278	inf
-1.0047511346342741	0.8741645084048575	inf
-1.0047511346342741	0.9277127752738872	inf
-1.0047511346342741	0.9812610421429169	inf
-1.0047511346342741	1.0348093090119463	inf
-1.0047511346342741	1.0883575758809758	inf
-1.0047511346342741	1.1419058427500055	inf
-1.0047511346342741	1.1954541096190352	inf
-1.0047511346342741	1.249002376488065	inf
-1.0047511346342741	1.3025506433570946	inf
-1.0047511346342741	1.356098910226124	inf
-1.0047511346342741	1.4096471770951535	inf
-1.0047511346342741	1.4631954439641832	inf
-1.0047511346342741	1.516743710833213	inf
-1.0047511346342741	1.5702919777022426	inf
-1.0047511346342741	1.623840244571272	inf
-1.0047511346342741	1.6773885114403015	inf
-1.0047511346342741	1.7309367783093312	inf
-1.0047511346342741	1.784485045178361	inf
-1.0047511346342741	1.8380333120473906	inf
-1.0047511346342741	1.89158157891642	inf
-1.0047511346342741	1.9451298457854496	inf
-1.0047511346342741	1.9986781126544793	inf
-1.0047511346342741	2.0522263795235087	inf
-1.0047511346342741	2.105774646392539	inf
-1.0047511346342741	2.159322913261568	inf
-1.0047511346342741	2.2128711801305974	inf
-1.0047511346342741	2.2664194469996275	inf
-1.0047511346342741	2.3199677138686567	inf
-1.0047511346342741	2.3735159807376864	inf
-1.0047511346342741	2.427064247606716	inf
-1.0047511346342741	2.480612514475746	inf
-1.0047511346342741	2.5341607813447755	inf
-1.0047511346342741	2.5877090482138048	inf
-1.0047511346342741	2.6412573150828345	inf
-1.0047511346342741	2.694805581951864	inf
-1.0047511346342741	2.748353848820894	inf
-1.0047511346342741	2.8019021156899235	inf
-1.0047511346342741	2.8554503825589532	inf
-1.0047511346342741	2.908998649427983	inf
-1.0047511346342741	2.962546916297012	inf
-1.0047511346342741	3.016095183166042	inf
-1.0047511346342741	3.0696434500350716	inf
-1.0047511346342741	3.1231917169041012	inf
-1.0047511346342741	3.176739983773131	inf
-1.0047511346342741	3.23028825064216	inf
-1.0047511346342741	3.28383651751119	inf
-1.0047511346342741	3.3373847843802196	inf
-1.0047511346342741	3.3909330512492493	inf
-1.0047511346342741	3.444481318118279	inf
-1.0047511346342741	3.498029584987308	inf
-1.0047511346342741	3.551577851856338	inf
-1.0047511346342741	3.6051261187253676	inf
-1.0047511346342741	3.6586743855943973	inf
-0.9641347090151462	-1.642604034439534	inf
-0.9641347090151462	-1.5890557675705046	inf
-0.9641347090151462	-1.535507500701475	inf
-0.9641347090151462	-1.4819592338324452	inf
-0.9641347090151462	-1.4284109669634157	inf
-0.9641347090151462	-1.374862700094386	inf
-0.9641347090151462	-1.3213144332253564	inf
-0.9641347090151462	-1.2677661663563269	inf
-0.9641347090151462	-1.2142178994872972	inf
-0.9641347090151462	-1.1606696326182677	inf
-0.9641347090151462	-1.107121365749238	inf
-0.9641347090151462	-1.0535730988802083	inf
-0.9641347090151462	-1.0000248320111789	inf
-0.9641347090151462	-0.9464765651421492	10.890741521314132
-0.9641347090151462	-0.8929282982731195	10.379915897548141
-0.9641347090151462	-0.83938003140409	10.379915897548141
-0.9641347090151462	-0.7858317645350603	10.890741521314132
-0.9641347090151462	-0.7322834976660308	10.603059448862352
-0.9641347090151462	-0.6787352307970012	inf
-0.9641347090151462	-0.6251869639279716	inf
-0.9641347090151462	-0.571638697058942	10.890741521314132
-0.9641347090151462	-0.5180904301899123	inf
-0.9641347090151462	-0.4645421633208827	inf
-0.9641347090151462	-0.41099389645185314	inf
-0.9641347090151462	-0.35744562958282344	inf
-0.9641347090151462	-0.30389736271379386	inf
-0.9641347090151462	-0.2503490958447643	inf
-0.9641347090151462	-0.1968008289757346	inf
-0.9641347090151462	-0.143252562106705	inf
-0.9641347090151462	-0.08970429523767542	inf
-0.9641347090151462	-0.03615602836864584	inf
-0.9641347090151462	0.01739223850038374	inf
-0.9641347090151462	0.07094050536941343	inf
-0.9641347090151462	0.12448877223844301	inf
-0.9641347090151462	0.1780370391074726	inf
-0.9641347090151462	0.23158530597650218	inf
-0.9641347090151462	0.28513357284553176	inf
-0.9641347090151462	0.33868183971456145	inf
-0.9641347090151462	0.39223010658359114	inf
-0.9641347090151462	0.4457783734526206	inf
-0.9641347090151462	0.4993266403216501	inf
-0.9641347090151462	0.5528749071906798	inf
-0.9641347090151462	0.6064231740597095	inf
-0.9641347090151462	0.6599714409287392	inf
-0.9641347090151462	0.7135197077977689	inf
-0.9641347090151462	0.7670679746667983	inf
-0.9641347090151462	0.8206162415358278	inf
-0.9641347090151462	0.8741645084048575	inf
-0.9641347090151462	0.9277127752738872	inf
-0.9641347090151462	0.9812610421429169	inf
-0.9641347090151462	1.0348093090119463	inf
-0.9641347090151462	1.0883575758809758	inf
-0.9641347090151462	1.1419058427500055	inf
-0.9641347090151462	1.1954541096190352	inf
-0.9641347090151462	1.249002376488065	inf
-0.9641347090151462	1.3025506433570946	inf
-0.9641347090151462	1.356098910226124	inf
-0.9641347090151462	1.4096471770951535	inf
-0.9641347090151462	1.4631954439641832	inf
-0.9641347090151462	1.516743710833213	inf
-0.9641347090151462	1.5702919777022426	inf
-0.9641347090151462	1.623840244571272	inf
-0.9641347090151462	1.6773885114403015	inf
-0.9641347090151462	1.7309367783093312	inf
-0.9641347090151462	1.784485045178361	inf
-0.9641347090151462	1.8380333120473906	inf
-0.9641347090151462	1.89158157891642	inf
-0.9641347090151462	1.9451298457854496	inf
-0.9641347090151462	1.9986781126544793	inf
-0.9641347090151462	2.0522263795235087	inf
-0.9641347090151462	2.105774646392539	inf
-0.9641347090151462	2.159322913261568	inf
-0.9641347090151462	2.2128711801305974	inf
-0.9641347090151462	2.2664194469996275	inf
-0.9641347090151462	2.3199677138686567	inf
-0.9641347090151462	2.3735159807376864	inf
-0.9641347090151462	2.427064247606716	inf
-0.9641347090151462	2.480612514475746	inf
-0.9641347090151462	2.5341607813447755	inf
-0.9641347090151462	2.5877090482138048	inf
-0.9641347090151462	2.6412573150828345	inf
-0.9641347090151462	2.694805581951864	inf
-0.9641347090151462	2.748353848820894	inf
-0.9641347090151462	2.8019021156899235	inf
-0.9641347090151462	2.8554503825589532	inf
-0.9641347090151462	2.908998649427983	inf
-0.9641347090151462	2.962546916297012	inf
-0.9641347090151462	3.016095183166042	inf
-0.9641347090151462	3.0696434500350716	inf
-0.9641347090151462	3.1231917169041012	inf
-0.9641347090151462	3.176739983773131	inf
-0.9641347090151462	3.23028825064216	inf
-0.9641347090151462	3.28383651751119	inf
-0.9641347090151462	3.3373847843802196	inf
-0.9641347090151462	3.3909330512492493	inf
-0.9641347090151462	3.444481318118279	inf
-0.9641347090151462	3.498029584987308	inf
-0.9641347090151462	3.551577851856338	inf
-0.9641347090151462	3.6051261187253676	inf
-0.9641347090151462	3.6586743855943973	inf
-0.923518283396018	-1.642604034439534	inf
-0.923518283396018	-1.5890557675705046	inf
-0.923518283396018	-1.535507500701475	inf
-0.923518283396018	-1.4819592338324452	inf
-0.923518283396018	-1.4284109669634157	inf
-0.923518283396018	-1.374862700094386	inf
-0.923518283396018	-1.3213144332253564	inf
-0.923518283396018	-1.2677661663563269	inf
-0.923518283396018	-1.2142178994872972	12.046040517756525
-0.923518283396018	-1.1606696326182677	11.352893337196578
-0.923518283396018	-1.107121365749238	inf
-0.923518283396018	-1.0535730988802083	11.0175092184874
-0.923518283396018	-1.0000248320111789	9.748145153038505
-0.923518283396018	-0.9464765651421492	9.350296480366984
-0.923518283396018	-0.8929282982731195	9.591458537183872
-0.923518283396018	-0.83938003140409	9.281303608880032
-0.923518283396018	-0.7858317645350603	9.792129232646023
-0.923518283396018	-0.7322834976660308	10.379915897548141
-0.923518283396018	-0.6787352307970012	10.603059448862352
-0.923518283396018	-0.6251869639279716	11.989353809982243
-0.923518283396018	-0.571638697058942	inf
-0.923518283396018	-0.5180904301899123	12.293705913679139
-0.923518283396018	-0.4645421633208827	11.600558733119195
-0.923518283396018	-0.41099389645185314	inf
-0.923518283396018	-0.35744562958282344	inf
-0.923518283396018	-0.30389736271379386	12.293705913679139
-0.923518283396018	-0.2503490958447643	inf
-0.923518283396018	-0.1968008289757346	inf
-0.923518283396018	-0.143252562106705	inf
-0.923518283396018	-0.08970429523767542	inf
-0.923518283396018	-0.03615602836864584	inf
-0.923518283396018	0.01739223850038374	inf
-0.923518283396018	0.07094050536941343	inf
-0.923518283396018	0.12448877223844301	inf
-0.923518283396018	0.1780370391074726	inf
-0.923518283396018	0.23158530597650218	inf
-0.923518283396018	0.28513357284553176	inf
-0.923518283396018	0.33868183971456145	inf
-0.923518283396018	0.39223010658359114	inf
-0.923518283396018	0.4457783734526206	inf
-0.923518283396018	0.4993266403216501	inf
-0.923518283396018	0.5528749071906798	inf
-0.923518283396018	0.6064231740597095	inf
-0.923518283396018	0.6599714409287392	inf
-0.923518283396018	0.7135197077977689	inf
-0.923518283396018	0.7670679746667983	inf
-0.923518283396018	0.8206162415358278	inf
-0.923518283396018	0.8741645084048575	inf
-0.923518283396018	0.9277127752738872	inf
-0.923518283396018	0.9812610421429169	inf
-0.923518283396018	1.0348093090119463	inf
-0.923518283396018	1.0883575758809758	inf
-0.923518283396018	1.1419058427500055	inf
-0.923518283396018	1.1954541096190352	inf
-0.923518283396018	1.249002376488065	inf
-0.923518283396018	1.3025506433570946	inf
-0.923518283396018	1.356098910226124	inf
-0.923518283396018	1.4096471770951535	inf
-0.923518283396018	1.4631954439641832	inf
-0.923518283396018	1.516743710833213	inf
-0.923518283396018	1.5702919777022426	inf
-0.923518283396018	1.623840244571272	inf
-0.923518283396018	1.6773885114403015	inf
-0.923518283396018	1.7309367783093312	inf
-0.923518283396018	1.784485045178361	inf
-0.923518283396018	1.8380333120473906	inf
-0.923518283396018	1.89158157891642	inf
-0.923518283396018	1.9451298457854496	inf
-0.923518283396018	1.9986781126544793	inf
-0.923518283396018	2.0522263795235087	inf
-0.923518283396018	2.105774646392539	inf
-0.923518283396018	2.159322913261568	inf
-0.923518283396018	2.2128711801305974	inf
-0.923518283396018	2.2664194469996275	inf
-0.923518283396018	2.3199677138686567	inf
-0.923518283396018	2.3735159807376864	inf
-0.923518283396018	2.427064247606716	inf
-0.923518283396018	2.480612514475746	inf
-0.923518283396018	2.5341607813447755	inf
-0.923518283396018	2.5877090482138048	inf
-0.923518283396018	2.6412573150828345	inf
-0.923518283396018	2.694805581951864	inf
-0.923518283396018	2.748353848820894	inf
-0.923518283396018	2.8019021156899235	inf
-0.923518283396018	2.8554503825589532	inf
-0.923518283396018	2.908998649427983	inf
-0.923518283396018	2.962546916297012	inf
-0.923518283396018	3.016095183166042	inf
-0.923518283396018	3.0696434500350716	inf
-0.923518283396018	3.1231917169041012	inf
-0.923518283396018	3.176739983773131	inf
-0.923518283396018	3.23028825064216	inf
-0.923518283396018	3.28383651751119	inf
-0.923518283396018	3.3373847843802196	inf
-0.923518283396018	3.3909330512492493	inf
-0.923518283396018	3.444481318118279	inf
-0.923518283396018	3.498029584987308	inf
-0.923518283396018	3.551577851856338	inf
-0.923518283396018	3.6051261187253676	inf
-0.923518283396018	3.6586743855943973	inf
-0.8829018577768899	-1.642604034439534	inf
-0.8829018577768899	-1.5890557675705046	inf
-0.8829018577768899	-1.535507500701475	inf
-0.8829018577768899	-1.4819592338324452	inf
-0.8829018577768899	-1.4284109669634157	inf
-0.8829018577768899	-1.374862700094386	inf
-0.8829018577768899	-1.3213144332253564	inf
-0.8829018577768899	-1.2677661663563269	inf
-0.8829018577768899	-1.2142178994872972	11.352893337196578
-0.8829018577768899	-1.1606696326182677	12.046040517756525
-0.8829018577768899	-1.107121365749238	9.856364547495915
-0.8829018577768899	-1.0535730988802083	9.47706417754025
-0.8829018577768899	-1.0000248320111789	8.575548165827248
-0.8829018577768899	-0.9464765651421492	8.770477985114042
-0.8829018577768899	-0.8929282982731195	8.378435897338017
-0.8829018577768899	-0.83938003140409	9.098982052086077
-0.8829018577768899	-0.7858317645350603	9.424404452520704
-0.8829018577768899	-0.7322834976660308	9.792129232646023
-0.8829018577768899	-0.6787352307970012	9.686768716988196
-0.8829018577768899	-0.6251869639279716	10.162741594651083
-0.8829018577768899	-0.571638697058942	11.600558733119195
-0.8829018577768899	-0.5180904301899123	11.600558733119195
-0.8829018577768899	-0.4645421633208827	12.293705913679139
-0.8829018577768899	-0.41099389645185314	inf
-0.8829018577768899	-0.35744562958282344	12.293705913679139
-0.8829018577768899	-0.30389736271379386	11.600558733119195
-0.8829018577768899	-0.2503490958447643	inf
-0.8829018577768899	-0.1968008289757346	inf
-0.8829018577768899	-0.143252562106705	inf
-0.8829018577768899	-0.08970429523767542	inf
-0.8829018577768899	-0.03615602836864584	inf
-0.8829018577768899	0.01739223850038374	inf
-0.8829018577768899	0.07094050536941343	inf
-0.8829018577768899	0.12448877223844301	inf
-0.8829018577768899	0.1780370391074726	inf
-0.8829018577768899	0.23158530597650218	inf
-0.8829018577768899	0.28513357284553176	inf
-0.8829018577768899	0.33868183971456145	inf
-0.8829018577768899	0.39223010658359114	inf
-0.8829018577768899	0.4457783734526206	inf
-0.8829018577768899	0.4993266403216501	inf
-0.8829018577768899	0.5528749071906798	inf
-0.8829018577768899	0.6064231740597095	inf
-0.8829018577768899	0.6599714409287392	inf
-0.8829018577768899	0.7135197077977689	inf
-0.8829018577768899	0.7670679746667983	inf
-0.8829018577768899	0.8206162415358278	inf
-0.8829018577768899	0.8741645084048575	inf
-0.8829018577768899	0.9277127752738872	inf
-0.8829018577768899	0.9812610421429169	inf
-0.8829018577768899	1.0348093090119463	inf
-0.8829018577768899	1.0883575758809758	inf
-0.8829018577768899	1.1419058427500055	inf
-0.8829018577768899	1.1954541096190352	inf
-0.8829018577768899	1.249002376488065	inf
-0.8829018577768899	1.3025506433570946	inf
-0.8829018577768899	1.356098910226124	inf
-0.8829018577768899	1.4096471770951535	inf
-0.8829018577768899	1.4631954439641832	inf
-0.8829018577768899	1.516743710833213	inf
-0.8829018577768899	1.5702919777022426	inf
-0.8829018577768899	1.623840244571272	inf
-0.8829018577768899	1.6773885114403015	inf
-0.8829018577768899	1.7309367783093312	inf
-0.8829018577768899	1.784485045178361	inf
-0.8829018577768899	1.8380333120473906	inf
-0.8829018577768899	1.89158157891642	inf
-0.8829018577768899	1.9451298457854496	inf
-0.8829018577768899	1.9986781126544793	inf
-0.8829018577768899	2.0522263795235087	inf
-0.8829018577768899	2.105774646392539	inf
-0.8829018577768899	2.159322913261568	inf
-0.8829018577768899	2.2128711801305974	inf
-0.8829018577768899	2.2664194469996275	inf
-0.8829018577768899	2.3199677138686567	inf
-0.8829018577768899	2.3735159807376864	inf
-0.8829018577768899	2.427064247606716	inf
-0.8829018577768899	2.480612514475746	inf
-0.8829018577768899	2.5341607813447755	inf
-0.8829018577768899	2.5877090482138048	inf
-0.8829018577768899	2.6412573150828345	inf
-0.8829018577768899	2.694805581951864	inf
-0.8829018577768899	2.748353848820894	inf
-0.8829018577768899	2.8019021156899235	inf
-0.8829018577768899	2.8554503825589532	inf
-0.8829018577768899	2.908998649427983	inf
-0.8829018577768899	2.962546916297012	inf
-0.8829018577768899	3.016095183166042	inf
-0.8829018577768899	3.0696434500350716	inf
-0.8829018577768899	3.1231917169041012	inf
-0.8829018577768899	3.176739983773131	inf
-0.8829018577768899	3.23028825064216	inf
-0.8829018577768899	3.28383651751119	inf
-0.8829018577768899	3.3373847843802196	inf
-0.8829018577768899	3.3909330512492493	inf
-0.8829018577768899	3.444481318118279	inf
-0.8829018577768899	3.498029584987308	inf
-0.8829018577768899	3.551577851856338	inf
-0.8829018577768899	3.6051261187253676	inf
-0.8829018577768899	3.6586743855943973	inf
-0.8422854321577617	-1.642604034439534	inf
-0.8422854321577617	-1.5890557675705046	inf
-0.8422854321577617	-1.535507500701475	inf
-0.8422854321577617	-1.4819592338324452	inf
-0.8422854321577617	-1.4284109669634157	inf
-0.8422854321577617	-1.374862700094386	inf
-0.8422854321577617	-1.3213144332253564	inf
-0.8422854321577617	-1.2677661663563269	12.046040517756525
-0.8422854321577617	-1.2142178994872972	10.10013036870121
-0.8422854321577617	-1.1606696326182677	9.648145244958153
-0.8422854321577617	-1.107121365749238	8.87364279398499
-0.8422854321577617	-1.0535730988802083	8.619613945689029
-0.8422854321577617	-1.0000248320111789	7.907402577737788
-0.8422854321577617	-0.9464765651421492	7.740180136030148
-0.8422854321577617	-0.8929282982731195	7.83047072662257
-0.8422854321577617	-0.83938003140409	8.11815279907435
-0.8422854321577617	-0.7858317645350603	8.523617907182516
-0.8422854321577617	-0.7322834976660308	8.555366605497095
-0.8422854321577617	-0.6787352307970012	9.006828307746332
-0.8422854321577617	-0.6251869639279716	9.403334155782975
-0.8422854321577617	-0.571638697058942	10.214264371999304
-0.8422854321577617	-0.5180904301899123	10.68426800124504
-0.8422854321577617	-0.4645421633208827	11.600558733119195
-0.8422854321577617	-0.41099389645185314	11.195093625011031
-0.8422854321577617	-0.35744562958282344	12.293705913679139
-0.8422854321577617	-0.30389736271379386	12.293705913679139
-0.8422854321577617	-0.2503490958447643	inf
-0.8422854321577617	-0.1968008289757346	inf
-0.8422854321577617	-0.143252562106705	11.802199736369753
-0.8422854321577617	-0.08970429523767542	inf
-0.8422854321577617	-0.03615602836864584	inf
-0.8422854321577617	0.01739223850038374	11.802199736369753
-0.8422854321577617	0.07094050536941343	inf
-0.8422854321577617	0.12448877223844301	inf
-0.8422854321577617	0.1780370391074726	inf
-0.8422854321577617	0.23158530597650218	inf
-0.8422854321577617	0.28513357284553176	inf
-0.8422854321577617	0.33868183971456145	inf
-0.8422854321577617	0.39223010658359114	inf
-0.8422854321577617	0.4457783734526206	inf
-0.8422854321577617	0.4993266403216501	inf
-0.8422854321577617	0.5528749071906798	inf
-0.8422854321577617	0.6064231740597095	inf
-0.8422854321577617	0.6599714409287392	inf
-0.8422854321577617	0.7135197077977689	inf
-0.8422854321577617	0.7670679746667983	inf
-0.8422854321577617	0.8206162415358278	inf
-0.8422854321577617	0.8741645084048575	inf
-0.8422854321577617	0.9277127752738872	inf
-0.8422854321577617	0.9812610421429169	inf
-0.8422854321577617	1.0348093090119463	inf
-0.8422854321577617	1.0883575758809758	inf
-0.8422854321577617	1.1419058427500055	inf
-0.8422854321577617	1.1954541096190352	inf
-0.8422854321577617	1.249002376488065	inf
-0.8422854321577617	1.3025506433570946	inf
-0.8422854321577617	1.356098910226124	inf
-0.8422854321577617	1.4096471770951535	inf
-0.8422854321577617	1.4631954439641832	inf
-0.8422854321577617	1.516743710833213	inf
-0.8422854321577617	1.5702919777022426	inf
-0.8422854321577617	1.623840244571272	inf
-0.8422854321577617	1.6773885114403015	inf
-0.8422854321577617	1.7309367783093312	inf
-0.8422854321577617	1.784485045178361	inf
-0.8422854321577617	1.8380333120473906	inf
-0.8422854321577617	1.89158157891642	inf
-0.8422854321577617	1.9451298457854496	inf
-0.8422854321577617	1.9986781126544793	inf
-0.8422854321577617	2.0522263795235087	inf
-0.8422854321577617	2.105774646392539	inf
-0.8422854321577617	2.159322913261568	inf
-0.8422854321577617	2.2128711801305974	inf
-0.8422854321577617	2.2664194469996275	inf
-0.8422854321577617	2.3199677138686567	inf
-0.8422854321577617	2.3735159807376864	inf
-0.8422854321577617	2.427064247606716	inf
-0.8422854321577617	2.480612514475746	inf
-0.8422854321577617	2.5341607813447755	inf
-0.8422854321577617	2.5877090482138048	inf
-0.8422854321577617	2.6412573150828345	inf
-0.8422854321577617	2.694805581951864	inf
-0.8422854321577617	2.748353848820894	inf
-0.8422854321577617	2.8019021156899235	inf
-0.8422854321577617	2.8554503825589532	inf
-0.8422854321577617	2.908998649427983	inf
-0.8422854321577617	2.962546916297012	inf
-0.8422854321577617	3.016095183166042	inf
-0.8422854321577617	3.0696434500350716	inf
-0.8422854321577617	3.1231917169041012	inf
-0.8422854321577617	3.176739983773131	inf
-0.8422854321577617	3.23028825064216	inf
-0.8422854321577617	3.28383651751119	inf
-0.8422854321577617	3.3373847843802196	inf
-0.8422854321577617	3.3909330512492493	inf
-0.8422854321577617	3.444481318118279	inf
-0.8422854321577617	3.498029584987308	inf
-0.8422854321577617	3.551577851856338	inf
-0.8422854321577617	3.6051261187253676	inf
-0.8422854321577617	3.6586743855943973	inf
-0.8016690065386337	-1.642604034439534	inf
-0.8016690065386337	-1.5890557675705046	inf
-0.8016690065386337	-1.535507500701475	inf
-0.8016690065386337	-1.4819592338324452	inf
-0.8016690065386337	-1.4284109669634157	inf
-0.8016690065386337	-1.374862700094386	inf
-0.8016690065386337	-1.3213144332253564	12.046040517756525
-0.8016690065386337	-1.2677661663563269	10.436602605322424
-0.8016690065386337	-1.2142178994872972	8.954998064398207
-0.8016690065386337	-1.1606696326182677	8.382478871626878
-0.8016690065386337	-1.107121365749238	7.581689511716512
-0.8016690065386337	-1.0535730988802083	7.3286297643734635
-0.8016690065386337	-1.0000248320111789	7.160294449554248
-0.8016690065386337	-0.9464765651421492	7.1996895200281
-0.8016690065386337	-0.8929282982731195	7.137323546062625
-0.8016690065386337	-0.83938003140409	7.582634562717988
-0.8016690065386337	-0.7858317645350603	7.846219083590709
-0.8016690065386337	-0.7322834976660308	8.228153694288679
-0.8016690065386337	-0.6787352307970012	8.495418343413961
-0.8016690065386337	-0.6251869639279716	9.249183475955718
-0.8016690065386337	-0.571638697058942	9.15821169774999
-0.8016690065386337	-0.5180904301899123	10.09648133634292
-0.8016690065386337	-0.4645421633208827	9.89581064088077
-0.8016690065386337	-0.41099389645185314	12.293705913679139
-0.8016690065386337	-0.35744562958282344	11.195093625011031
-0.8016690065386337	-0.30389736271379386	12.293705913679139
-0.8016690065386337	-0.2503490958447643	10.415905375249862
-0.8016690065386337	-0.1968008289757346	11.109052555809807
-0.8016690065386337	-0.143252562106705	11.802199736369753
-0.8016690065386337	-0.08970429523767542	11.109052555809807
-0.8016690065386337	-0.03615602836864584	inf
-0.8016690065386337	0.01739223850038374	inf
-0.8016690065386337	0.07094050536941343	inf
-0.8016690065386337	0.12448877223844301	inf
-0.8016690065386337	0.1780370391074726	inf
-0.8016690065386337	0.23158530597650218	inf
-0.8016690065386337	0.28513357284553176	inf
-0.8016690065386337	0.33868183971456145	inf
-0.8016690065386337	0.39223010658359114	inf
-0.8016690065386337	0.4457783734526206	inf
-0.8016690065386337	0.4993266403216501	inf
-0.8016690065386337	0.5528749071906798	inf
-0.8016690065386337	0.6064231740597095	inf
-0.8016690065386337	0.6599714409287392	inf
-0.8016690065386337	0.7135197077977689	inf
-0.8016690065386337	0.7670679746667983	inf
-0.8016690065386337	0.8206162415358278	inf
-0.8016690065386337	0.8741645084048575	inf
-0.8016690065386337	0.9277127752738872	inf
-0.8016690065386337	0.9812610421429169	inf
-0.8016690065386337	1.0348093090119463	inf
-0.8016690065386337	1.0883575758809758	inf
-0.8016690065386337	1.1419058427500055	inf
-0.8016690065386337	1.1954541096190352	inf
-0.8016690065386337	1.249002376488065	inf
-0.8016690065386337	1.3025506433570946	inf
-0.8016690065386337	1.356098910226124	inf
-0.8016690065386337	1.4096471770951535	inf
-0.8016690065386337	1.4631954439641832	inf
-0.8016690065386337	1.516743710833213	inf
-0.8016690065386337	1.5702919777022426	inf
-0.8016690065386337	1.623840244571272	inf
-0.8016690065386337	1.6773885114403015	inf
-0.8016690065386337	1.7309367783093312	inf
-0.8016690065386337	1.784485045178361	inf
-0.8016690065386337	1.8380333120473906	inf
-0.8016690065386337	1.89158157891642	inf
-0.8016690065386337	1.9451298457854496	inf
-0.8016690065386337	1.9986781126544793	inf
-0.8016690065386337	2.0522263795235087	inf
-0.8016690065386337	2.105774646392539	inf
-0.8016690065386337	2.159322913261568	inf
-0.8016690065386337	2.2128711801305974	inf
-0.8016690065386337	2.2664194469996275	inf
-0.8016690065386337	2.3199677138686567	inf
-0.8016690065386337	2.3735159807376864	inf
-0.8016690065386337	2.427064247606716	inf
-0.8016690065386337	2.480612514475746	inf
-0.8016690065386337	2.5341607813447755	inf
-0.8016690065386337	2.5877090482138048	inf
-0.8016690065386337	2.6412573150828345	inf
-0.8016690065386337	2.694805581951864	inf
-0.8016690065386337	2.748353848820894	inf
-0.8016690065386337	2.8019021156899235	inf
-0.8016690065386337	2.8554503825589532	inf
-0.8016690065386337	2.908998649427983	inf
-0.8016690065386337	2.962546916297012	inf
-0.8016690065386337	3.016095183166042	inf
-0.8016690065386337	3.0696434500350716	inf
-0.8016690065386337	3.1231917169041012	inf
-0.8016690065386337	3.176739983773131	inf
-0.8016690065386337	3.23028825064216	inf
-0.8016690065386337	3.28383651751119	inf
-0.8016690065386337	3.3373847843802196	inf
-0.8016690065386337	3.3909330512492493	inf
-0.8016690065386337	3.444481318118279	inf
-0.8016690065386337	3.498029584987308	inf
-0.8016690065386337	3.551577851856338	inf
-0.8016690065386337	3.6051261187253676	inf
-0.8016690065386337	3.6586743855943973	inf
-0.7610525809195056	-1.642604034439534	inf
-0.7610525809195056	-1.5890557675705046	inf
-0.7610525809195056	-1.535507500701475	inf
-0.7610525809195056	-1.4819592338324452	inf
-0.7610525809195056	-1.4284109669634157	inf
-0.7610525809195056	-1.374862700094386	inf
-0.7610525809195056	-1.3213144332253564	10.947428229088414
-0.7610525809195056	-1.2677661663563269	8.787943979735042
-0.7610525809195056	-1.2142178994872972	8.020688827021374
-0.7610525809195056	-1.1606696326182677	7.097280627378355
-0.7610525809195056	-1.107121365749238	6.797672604752464
-0.7610525809195056	-1.0535730988802083	6.673703796633715
-0.7610525809195056	-1.0000248320111789	6.586692419644086
-0.7610525809195056	-0.9464765651421492	6.716610043486426
-0.7610525809195056	-0.8929282982731195	6.785347122905446
-0.7610525809195056	-0.83938003140409	7.026509179722334
-0.7610525809195056	-0.7858317645350603	7.41464283147886
-0.7610525809195056	-0.7322834976660308	7.6024586439793485
-0.7610525809195056	-0.6787352307970012	8.216168469773422
-0.7610525809195056	-0.6251869639279716	8.532505797985579
-0.7610525809195056	-0.571638697058942	8.926410083692666
-0.7610525809195056	-0.5180904301899123	9.15821169774999
-0.7610525809195056	-0.4645421633208827	9.654648584063882
-0.7610525809195056	-0.41099389645185314	9.654648584063882
-0.7610525809195056	-0.35744562958282344	10.501946444451086
-0.7610525809195056	-0.30389736271379386	10.192761823935653
-0.7610525809195056	-0.2503490958447643	10.703587447701643
-0.7610525809195056	-0.1968008289757346	11.109052555809807
-0.7610525809195056	-0.143252562106705	11.109052555809807
-0.7610525809195056	-0.08970429523767542	10.384346085807929
-0.7610525809195056	-0.03615602836864584	10.661725911522266
-0.7610525809195056	0.01739223850038374	inf
-0.7610525809195056	0.07094050536941343	inf
-0.7610525809195056	0.12448877223844301	inf
-0.7610525809195056	0.1780370391074726	inf
-0.7610525809195056	0.23158530597650218	inf
-0.7610525809195056	0.28513357284553176	inf
-0.7610525809195056	0.33868183971456145	inf
-0.7610525809195056	0.39223010658359114	inf
-0.7610525809195056	0.4457783734526206	inf
-0.7610525809195056	0.4993266403216501	inf
-0.7610525809195056	0.5528749071906798	inf
-0.7610525809195056	0.6064231740597095	inf
-0.7610525809195056	0.6599714409287392	inf
-0.7610525809195056	0.7135197077977689	inf
-0.7610525809195056	0.7670679746667983	inf
-0.7610525809195056	0.8206162415358278	inf
-0.7610525809195056	0.8741645084048575	inf
-0.7610525809195056	0.9277127752738872	inf
-0.7610525809195056	0.9812610421429169	inf
-0.7610525809195056	1.0348093090119463	inf
-0.7610525809195056	1.0883575758809758	inf
-0.7610525809195056	1.1419058427500055	inf
-0.7610525809195056	1.1954541096190352	inf
-0.7610525809195056	1.249002376488065	inf
-0.7610525809195056	1.3025506433570946	inf
-0.7610525809195056	1.356098910226124	inf
-0.7610525809195056	1.4096471770951535	inf
-0.7610525809195056	1.4631954439641832	inf
-0.7610525809195056	1.516743710833213	inf
-0.7610525809195056	1.5702919777022426	inf
-0.7610525809195056	1.623840244571272	inf
-0.7610525809195056	1.6773885114403015	inf
-0.7610525809195056	1.7309367783093312	inf
-0.7610525809195056	1.784485045178361	inf
-0.7610525809195056	1.8380333120473906	inf
-0.7610525809195056	1.89158157891642	inf
-0.7610525809195056	1.9451298457854496	inf
-0.7610525809195056	1.9986781126544793	inf
-0.7610525809195056	2.0522263795235087	inf
-0.7610525809195056	2.105774646392539	inf
-0.7610525809195056	2.159322913261568	inf
-0.7610525809195056	2.2128711801305974	inf
-0.7610525809195056	2.2664194469996275	inf
-0.7610525809195056	2.3199677138686567	inf
-0.7610525809195056	2.3735159807376864	inf
-0.7610525809195056	2.427064247606716	inf
-0.7610525809195056	2.480612514475746	inf
-0.7610525809195056	2.5341607813447755	inf
-0.7610525809195056	2.5877090482138048	inf
-0.7610525809195056	2.6412573150828345	inf
-0.7610525809195056	2.694805581951864	inf
-0.7610525809195056	2.748353848820894	inf
-0.7610525809195056	2.8019021156899235	inf
-0.7610525809195056	2.8554503825589532	inf
-0.7610525809195056	2.908998649427983	inf
-0.7610525809195056	2.962546916297012	inf
-0.7610525809195056	3.016095183166042	inf
-0.7610525809195056	3.0696434500350716	inf
-0.7610525809195056	3.1231917169041012	inf
-0.7610525809195056	3.176739983773131	inf
-0.7610525809195056	3.23028825064216	inf
-0.7610525809195056	3.28383651751119	inf
-0.7610525809195056	3.3373847843802196	inf
-0.7610525809195056	3.3909330512492493	inf
-0.7610525809195056	3.444481318118279	inf
-0.7610525809195056	3.498029584987308	inf
-0.7610525809195056	3.551577851856338	inf
-0.7610525809195056	3.6051261187253676	inf
-0.7610525809195056	3.6586743855943973	inf
-0.7204361553003774	-1.642604034439534	inf
-0.7204361553003774	-1.5890557675705046	inf
-0.7204361553003774	-1.535507500701475	inf
-0.7204361553003774	-1.4819592338324452	inf
-0.7204361553003774	-1.4284109669634157	inf
-0.7204361553003774	-1.374862700094386	12.046040517756525
-0.7204361553003774	-1.3213144332253564	9.337990316654315
-0.7204361553003774	-1.2677661663563269	8.134017512328377
-0.7204361553003774	-1.2142178994872972	7.116671411356512
-0.7204361553003774	-1.1606696326182677	6.557501476761864
-0.7204361553003774	-1.107121365749238	6.098249881690533
-0.7204361553003774	-1.0535730988802083	6.06680885408403
-0.7204361553003774	-1.0000248320111789	6.1654789545677815
-0.7204361553003774	-0.9464765651421492	6.226121021575533
-0.7204361553003774	-0.8929282982731195	6.463903228152168
-0.7204361553003774	-0.83938003140409	6.671233816138026
-0.7204361553003774	-0.7858317645350603	6.872548621433621
-0.7204361553003774	-0.7322834976660308	7.554562726074712
-0.7204361553003774	-0.6787352307970012	7.630266819567073
-0.7204361553003774	-0.6251869639279716	8.074198208503034
-0.7204361553003774	-0.571638697058942	8.166571528634048
-0.7204361553003774	-0.5180904301899123	8.556036295395772
-0.7204361553003774	-0.4645421633208827	9.07483008881094
-0.7204361553003774	-0.41099389645185314	9.556521828409611
-0.7204361553003774	-0.35744562958282344	8.968986392313537
-0.7204361553003774	-0.30389736271379386	9.85628958731444
-0.7204361553003774	-0.2503490958447643	11.109052555809807
-0.7204361553003774	-0.1968008289757346	10.415905375249862
-0.7204361553003774	-0.143252562106705	10.703587447701643
-0.7204361553003774	-0.08970429523767542	inf
-0.7204361553003774	-0.03615602836864584	11.046899569934272
-0.7204361553003774	0.01739223850038374	inf
-0.7204361553003774	0.07094050536941343	inf
-0.7204361553003774	0.12448877223844301	11.121030810670277
-0.7204361553003774	0.1780370391074726	inf
-0.7204361553003774	0.23158530597650218	inf
-0.7204361553003774	0.28513357284553176	inf
-0.7204361553003774	0.33868183971456145	inf
-0.7204361553003774	0.39223010658359114	inf
-0.7204361553003774	0.4457783734526206	inf
-0.7204361553003774	0.4993266403216501	inf
-0.7204361553003774	0.5528749071906798	inf
-0.7204361553003774	0.6064231740597095	inf
-0.7204361553003774	0.6599714409287392	inf
-0.7204361553003774	0.7135197077977689	inf
-0.7204361553003774	0.7670679746667983	inf
-0.7204361553003774	0.8206162415358278	inf
-0.7204361553003774	0.8741645084048575	inf
-0.7204361553003774	0.9277127752738872	inf
-0.7204361553003774	0.9812610421429169	inf
-0.7204361553003774	1.0348093090119463	inf
-0.7204361553003774	1.0883575758809758	inf
-0.7204361553003774	1.1419058427500055	inf
-0.7204361553003774	1.1954541096190352	inf
-0.7204361553003774	1.249002376488065	inf
-0.7204361553003774	1.3025506433570946	inf
-0.7204361553003774	1.356098910226124	inf
-0.7204361553003774	1.4096471770951535	inf
-0.7204361553003774	1.4631954439641832	inf
-0.7204361553003774	1.516743710833213	inf
-0.7204361553003774	1.5702919777022426	inf
-0.7204361553003774	1.623840244571272	inf
-0.7204361553003774	1.6773885114403015	inf
-0.7204361553003774	1.7309367783093312	inf
-0.7204361553003774	1.784485045178361	inf
-0.7204361553003774	1.8380333120473906	inf
-0.7204361553003774	1.89158157891642	inf
-0.7204361553003774	1.9451298457854496	inf
-0.7204361553003774	1.9986781126544793	inf
-0.7204361553003774	2.0522263795235087	inf
-0.7204361553003774	2.105774646392539	inf
-0.7204361553003774	2.159322913261568	inf
-0.7204361553003774	2.2128711801305974	inf
-0.7204361553003774	2.2664194469996275	inf
-0.7204361553003774	2.3199677138686567	inf
-0.7204361553003774	2.3735159807376864	inf
-0.7204361553003774	2.427064247606716	inf
-0.7204361553003774	2.480612514475746	inf
-0.7204361553003774	2.5341607813447755	inf
-0.7204361553003774	2.5877090482138048	inf
-0.7204361553003774	2.6412573150828345	inf
-0.7204361553003774	2.694805581951864	inf
-0.7204361553003774	2.748353848820894	inf
-0.7204361553003774	2.8019021156899235	inf
-0.7204361553003774	2.8554503825589532	inf
-0.7204361553003774	2.908998649427983	inf
-0.7204361553003774	2.962546916297012	inf
-0.7204361553003774	3.016095183166042	inf
-0.7204361553003774	3.0696434500350716	inf
-0.7204361553003774	3.1231917169041012	inf
-0.7204361553003774	3.176739983773131	inf
-0.7204361553003774	3.23028825064216	inf
-0.7204361553003774	3.28383651751119	inf
-0.7204361553003774	3.3373847843802196	inf
-0.7204361553003774	3.3909330512492493	inf
-0.7204361553003774	3.444481318118279	inf
-0.7204361553003774	3.498029584987308	inf
-0.7204361553003774	3.551577851856338	inf
-0.7204361553003774	3.6051261187253676	inf
-0.7204361553003774	3.6586743855943973	inf
-0.6798197296812493	-1.642604034439534	inf
-0.6798197296812493	-1.5890557675705046	inf
-0.6798197296812493	-1.535507500701475	inf
-0.6798197296812493	-1.4819592338324452	inf
-0.6798197296812493	-1.4284109669634157	inf
-0.6798197296812493	-1.374862700094386	10.787084679776148
-0.6798197296812493	-1.3213144332253564	8.994773142510256
-0.6798197296812493	-1.2677661663563269	7.435547806124973
-0.6798197296812493	-1.2142178994872972	6.514654178470078
-0.6798197296812493	-1.1606696326182677	6.045101914612282
-0.6798197296812493	-1.107121365749238	5.817903390406835
-0.6798197296812493	-1.0535730988802083	5.7027109159783045
-0.6798197296812493	-1.0000248320111789	5.822594530773886
-0.6798197296812493	-0.9464765651421492	6.013727082037224
-0.6798197296812493	-0.8929282982731195	6.325880344898755
-0.6798197296812493	-0.83938003140409	6.552301819380087
-0.6798197296812493	-0.7858317645350603	6.890655406361544
-0.6798197296812493	-0.7322834976660308	6.9994092078254475
-0.6798197296812493	-0.6787352307970012	7.3378788560778805
-0.6798197296812493	-0.6251869639279716	7.593225547886725
-0.6798197296812493	-0.571638697058942	7.851054657188824
-0.6798197296812493	-0.5180904301899123	7.959661007544673
-0.6798197296812493	-0.4645421633208827	8.152923814740593
-0.6798197296812493	-0.41099389645185314	8.624145906021807
-0.6798197296812493	-0.35744562958282344	8.711157283011437
-0.6798197296812493	-0.30389736271379386	8.968986392313537
-0.6798197296812493	-0.2503490958447643	9.317293086581753
-0.6798197296812493	-0.1968008289757346	10.192761823935653
-0.6798197296812493	-0.143252562106705	9.660605208814383
-0.6798197296812493	-0.08970429523767542	10.353752389374328
-0.6798197296812493	-0.03615602836864584	9.255140100706218
-0.6798197296812493	0.01739223850038374	11.046899569934272
-0.6798197296812493	0.07094050536941343	11.121030810670277
-0.6798197296812493	0.12448877223844301	inf
-0.6798197296812493	0.1780370391074726	11.121030810670277
-0.6798197296812493	0.23158530597650218	inf
-0.6798197296812493	0.28513357284553176	inf
-0.6798197296812493	0.33868183971456145	11.121030810670277
-0.6798197296812493	0.39223010658359114	inf
-0.6798197296812493	0.4457783734526206	inf
-0.6798197296812493	0.4993266403216501	inf
-0.6798197296812493	0.5528749071906798	inf
-0.6798197296812493	0.6064231740597095	inf
-0.6798197296812493	0.6599714409287392	inf
-0.6798197296812493	0.7135197077977689	inf
-0.6798197296812493	0.7670679746667983	inf
-0.6798197296812493	0.8206162415358278	inf
-0.6798197296812493	0.8741645084048575	inf
-0.6798197296812493	0.9277127752738872	inf
-0.6798197296812493	0.9812610421429169	inf
-0.6798197296812493	1.0348093090119463	inf
-0.6798197296812493	1.0883575758809758	inf
-0.6798197296812493	1.1419058427500055	inf
-0.6798197296812493	1.1954541096190352	inf
-0.6798197296812493	1.249002376488065	inf
-0.6798197296812493	1.3025506433570946	inf
-0.6798197296812493	1.356098910226124	inf
-0.6798197296812493	1.4096471770951535	inf
-0.6798197296812493	1.4631954439641832	inf
-0.6798197296812493	1.516743710833213	inf
-0.6798197296812493	1.5702919777022426	inf
-0.6798197296812493	1.623840244571272	inf
-0.6798197296812493	1.6773885114403015	inf
-0.6798197296812493	1.7309367783093312	inf
-0.6798197296812493	1.784485045178361	inf
-0.6798197296812493	1.8380333120473906	inf
-0.6798197296812493	1.89158157891642	inf
-0.6798197296812493	1.9451298457854496	inf
-0.6798197296812493	1.9986781126544793	inf
-0.6798197296812493	2.0522263795235087	inf
-0.6798197296812493	2.105774646392539	inf
-0.6798197296812493	2.159322913261568	inf
-0.6798197296812493	2.2128711801305974	inf
-0.6798197296812493	2.2664194469996275	inf
-0.6798197296812493	2.3199677138686567	inf
-0.6798197296812493	2.3735159807376864	inf
-0.6798197296812493	2.427064247606716	inf
-0.6798197296812493	2.480612514475746	inf
-0.6798197296812493	2.5341607813447755	inf
-0.6798197296812493	2.5877090482138048	inf
-0.6798197296812493	2.6412573150828345	inf
-0.6798197296812493	2.694805581951864	inf
-0.6798197296812493	2.748353848820894	inf
-0.6798197296812493	2.8019021156899235	inf
-0.6798197296812493	2.8554503825589532	inf
-0.6798197296812493	2.908998649427983	inf
-0.6798197296812493	2.962546916297012	inf
-0.6798197296812493	3.016095183166042	inf
-0.6798197296812493	3.0696434500350716	inf
-0.6798197296812493	3.1231917169041012	inf
-0.6798197296812493	3.176739983773131	inf
-0.6798197296812493	3.23028825064216	inf
-0.6798197296812493	3.28383651751119	inf
-0.6798197296812493	3.3373847843802196	inf
-0.6798197296812493	3.3909330512492493	inf
-0.6798197296812493	3.444481318118279	inf
-0.6798197296812493	3.498029584987308	inf
-0.6798197296812493	3.551577851856338	inf
-0.6798197296812493	3.6051261187253676	inf
-0.6798197296812493	3.6586743855943973	inf
-0.6392033040621212	-1.642604034439534	inf
-0.6392033040621212	-1.5890557675705046	inf
-0.6392033040621212	-1.535507500701475	inf
-0.6392033040621212	-1.4819592338324452	inf
-0.6392033040621212	-1.4284109669634157	inf
-0.6392033040621212	-1.374862700094386	9.50128424279318
-0.6392033040621212	-1.3213144332253564	8.13179699998967
-0.6392033040621212	-1.2677661663563269	6.771037165321914
-0.6392033040621212	-1.2142178994872972	6.097905054704601
-0.6392033040621212	-1.1606696326182677	5.6068869588155525
-0.6392033040621212	-1.107121365749238	5.470445530815109
-0.6392033040621212	-1.0535730988802083	5.456457445114541
-0.6392033040621212	-1.0000248320111789	5.625827338290973
-0.6392033040621212	-0.9464765651421492	5.8749119675075185
-0.6392033040621212	-0.8929282982731195	6.027765462044565
-0.6392033040621212	-0.83938003140409	6.221330898285107
-0.6392033040621212	-0.7858317645350603	6.576629239288158
-0.6392033040621212	-0.7322834976660308	6.8552601873083105
-0.6392033040621212	-0.6787352307970012	6.9291914058585675
-0.6392033040621212	-0.6251869639279716	7.277809797268253
-0.6392033040621212	-0.571638697058942	7.320880736977008
-0.6392033040621212	-0.5180904301899123	7.43275188390273
-0.6392033040621212	-0.4645421633208827	7.759148468535203
-0.6392033040621212	-0.41099389645185314	7.930998725461862
-0.6392033040621212	-0.35744562958282344	8.434903906383278
-0.6392033040621212	-0.30389736271379386	8.583323911501552
-0.6392033040621212	-0.2503490958447643	9.722758194689916
-0.6392033040621212	-0.1968008289757346	9.10963538848773
-0.6392033040621212	-0.143252562106705	9.255140100706218
-0.6392033040621212	-0.08970429523767542	9.660605208814383
-0.6392033040621212	-0.03615602836864584	11.046899569934272
-0.6392033040621212	0.01739223850038374	10.353752389374328
-0.6392033040621212	0.07094050536941343	10.427883630110331
-0.6392033040621212	0.12448877223844301	10.022418522002168
-0.6392033040621212	0.1780370391074726	11.121030810670277
-0.6392033040621212	0.23158530597650218	11.121030810670277
-0.6392033040621212	0.28513357284553176	inf
-0.6392033040621212	0.33868183971456145	inf
-0.6392033040621212	0.39223010658359114	inf
-0.6392033040621212	0.4457783734526206	inf
-0.6392033040621212	0.4993266403216501	inf
-0.6392033040621212	0.5528749071906798	inf
-0.6392033040621212	0.6064231740597095	inf
-0.6392033040621212	0.6599714409287392	inf
-0.6392033040621212	0.7135197077977689	inf
-0.6392033040621212	0.7670679746667983	inf
-0.6392033040621212	0.8206162415358278	inf
-0.6392033040621212	0.8741645084048575	inf
-0.6392033040621212	0.9277127752738872	inf
-0.6392033040621212	0.9812610421429169	inf
-0.6392033040621212	1.0348093090119463	inf
-0.6392033040621212	1.0883575758809758	inf
-0.6392033040621212	1.1419058427500055	inf
-0.6392033040621212	1.1954541096190352	inf
-0.6392033040621212	1.249002376488065	inf
-0.6392033040621212	1.3025506433570946	inf
-0.6392033040621212	1.356098910226124	inf
-0.6392033040621212	1.4096471770951535	inf
-0.6392033040621212	1.4631954439641832	inf
-0.6392033040621212	1.516743710833213	inf
-0.6392033040621212	1.5702919777022426	inf
-0.6392033040621212	1.623840244571272	inf
-0.6392033040621212	1.6773885114403015	inf
-0.6392033040621212	1.7309367783093312	inf
-0.6392033040621212	1.784485045178361	inf
-0.6392033040621212	1.8380333120473906	inf
-0.6392033040621212	1.89158157891642	inf
-0.6392033040621212	1.9451298457854496	inf
-0.6392033040621212	1.9986781126544793	inf
-0.6392033040621212	2.0522263795235087	inf
-0.6392033040621212	2.105774646392539	inf
-0.6392033040621212	2.159322913261568	inf
-0.6392033040621212	2.2128711801305974	inf
-0.6392033040621212	2.2664194469996275	inf
-0.6392033040621212	2.3199677138686567	inf
-0.6392033040621212	2.3735159807376864	inf
-0.6392033040621212	2.427064247606716	inf
-0.6392033040621212	2.480612514475746	inf
-0.6392033040621212	2.5341607813447755	inf
-0.6392033040621212	2.5877090482138048	inf
-0.6392033040621212	2.6412573150828345	inf
-0.6392033040621212	2.694805581951864	inf
-0.6392033040621212	2.748353848820894	inf
-0.6392033040621212	2.8019021156899235	inf
-0.6392033040621212	2.8554503825589532	inf
-0.6392033040621212	2.908998649427983	inf
-0.6392033040621212	2.962546916297012	inf
-0.6392033040621212	3.016095183166042	inf
-0.6392033040621212	3.0696434500350716	inf
-0.6392033040621212	3.1231917169041012	inf
-0.6392033040621212	3.176739983773131	inf
-0.6392033040621212	3.23028825064216	inf
-0.6392033040621212	3.28383651751119	inf
-0.6392033040621212	3.3373847843802196	inf
-0.6392033040621212	3.3909330512492493	inf
-0.6392033040621212	3.444481318118279	inf
-0.6392033040621212	3.498029584987308	inf
-0.6392033040621212	3.551577851856338	inf
-0.6392033040621212	3.6051261187253676	inf
-0.6392033040621212	3.6586743855943973	inf
-0.5985868784429931	-1.642604034439534	inf
-0.5985868784429931	-1.5890557675705046	inf
-0.5985868784429931	-1.535507500701475	inf
-0.5985868784429931	-1.4819592338324452	inf
-0.5985868784429931	-1.4284109669634157	11.566754550800747
-0.5985868784429931	-1.374862700094386	9.18790037397377
-0.5985868784429931	-1.3213144332253564	7.591990277907369
-0.5985868784429931	-1.2677661663563269	6.357131964120915
-0.5985868784429931	-1.2142178994872972	5.781229171210793
-0.5985868784429931	-1.1606696326182677	5.435437618382963
-0.5985868784429931	-1.107121365749238	5.307652896009026
-0.5985868784429931	-1.0535730988802083	5.259994755280493
-0.5985868784429931	-1.0000248320111789	5.375985042003391
-0.5985868784429931	-0.9464765651421492	5.612789995451669
-0.5985868784429931	-0.8929282982731195	5.795549214828473
-0.5985868784429931	-0.83938003140409	6.047004989659898
-0.5985868784429931	-0.7858317645350603	6.204588340167124
-0.5985868784429931	-0.7322834976660308	6.218885722569338
-0.5985868784429931	-0.6787352307970012	6.504580770841436
-0.5985868784429931	-0.6251869639279716	6.442154954845444
-0.5985868784429931	-0.571638697058942	6.6431444371552235
-0.5985868784429931	-0.5180904301899123	7.031515111904088
-0.5985868784429931	-0.4645421633208827	7.197029550381661
-0.5985868784429931	-0.41099389645185314	7.539519859328438
-0.5985868784429931	-0.35744562958282344	8.04099962067619
-0.5985868784429931	-0.30389736271379386	8.578207014903283
-0.5985868784429931	-0.2503490958447643	7.62071835188234
-0.5985868784429931	-0.1968008289757346	8.849674992598054
-0.5985868784429931	-0.143252562106705	8.744314476940227
-0.5985868784429931	-0.08970429523767542	8.967458028254438
-0.5985868784429931	-0.03615602836864584	9.437461657500172
-0.5985868784429931	0.01739223850038374	9.696984056309141
-0.5985868784429931	0.07094050536941343	9.734736449550386
-0.5985868784429931	0.12448877223844301	11.121030810670277
-0.5985868784429931	0.1780370391074726	10.427883630110331
-0.5985868784429931	0.23158530597650218	11.121030810670277
-0.5985868784429931	0.28513357284553176	inf
-0.5985868784429931	0.33868183971456145	inf
-0.5985868784429931	0.39223010658359114	inf
-0.5985868784429931	0.4457783734526206	inf
-0.5985868784429931	0.4993266403216501	inf
-0.5985868784429931	0.5528749071906798	inf
-0.5985868784429931	0.6064231740597095	inf
-0.5985868784429931	0.6599714409287392	inf
-0.5985868784429931	0.7135197077977689	inf
-0.5985868784429931	0.7670679746667983	inf
-0.5985868784429931	0.8206162415358278	inf
-0.5985868784429931	0.8741645084048575	inf
-0.5985868784429931	0.9277127752738872	inf
-0.5985868784429931	0.9812610421429169	inf
-0.5985868784429931	1.0348093090119463	inf
-0.5985868784429931	1.0883575758809758	inf
-0.5985868784429931	1.1419058427500055	inf
-0.5985868784429931	1.1954541096190352	inf
-0.5985868784429931	1.249002376488065	inf
-0.5985868784429931	1.3025506433570946	inf
-0.5985868784429931	1.356098910226124	inf
-0.5985868784429931	1.4096471770951535	inf
-0.5985868784429931	1.4631954439641832	inf
-0.5985868784429931	1.516743710833213	inf
-0.5985868784429931	1.5702919777022426	inf
-0.5985868784429931	1.623840244571272	inf
-0.5985868784429931	1.6773885114403015	inf
-0.5985868784429931	1.7309367783093312	inf
-0.5985868784429931	1.784485045178361	inf
-0.5985868784429931	1.8380333120473906	inf
-0.5985868784429931	1.89158157891642	inf
-0.5985868784429931	1.9451298457854496	inf
-0.5985868784429931	1.9986781126544793	inf
-0.5985868784429931	2.0522263795235087	inf
-0.5985868784429931	2.105774646392539	inf
-0.5985868784429931	2.159322913261568	inf
-0.5985868784429931	2.2128711801305974	inf
-0.5985868784429931	2.2664194469996275	inf
-0.5985868784429931	2.3199677138686567	inf
-0.5985868784429931	2.3735159807376864	inf
-0.5985868784429931	2.427064247606716	inf
-0.5985868784429931	2.480612514475746	inf
-0.5985868784429931	2.5341607813447755	inf
-0.5985868784429931	2.5877090482138048	inf
-0.5985868784429931	2.6412573150828345	inf
-0.5985868784429931	2.694805581951864	inf
-0.5985868784429931	2.748353848820894	inf
-0.5985868784429931	2.8019021156899235	inf
-0.5985868784429931	2.8554503825589532	inf
-0.5985868784429931	2.908998649427983	inf
-0.5985868784429931	2.962546916297012	inf
-0.5985868784429931	3.016095183166042	inf
-0.5985868784429931	3.0696434500350716	inf
-0.5985868784429931	3.1231917169041012	inf
-0.5985868784429931	3.176739983773131	inf
-0.5985868784429931	3.23028825064216	inf
-0.5985868784429931	3.28383651751119	inf
-0.5985868784429931	3.3373847843802196	inf
-0.5985868784429931	3.3909330512492493	inf
-0.5985868784429931	3.444481318118279	inf
-0.5985868784429931	3.498029584987308	inf
-0.5985868784429931	3.551577851856338	inf
-0.5985868784429931	3.6051261187253676	inf
-0.5985868784429931	3.6586743855943973	inf
-0.5579704528238649	-1.642604034439534	inf
-0.5579704528238649	-1.5890557675705046	inf
-0.5579704528238649	-1.535507500701475	inf
-0.5579704528238649	-1.4819592338324452	inf
-0.5579704528238649	-1.4284109669634157	10.233721354298781
-0.5579704528238649	-1.374862700094386	8.64960124984897
-0.5579704528238649	-1.3213144332253564	7.250567862951652
-0.5579704528238649	-1.2677661663563269	6.322278220380479
-0.5579704528238649	-1.2142178994872972	5.656354510181803
-0.5579704528238649	-1.1606696326182677	5.375580938716764
-0.5579704528238649	-1.107121365749238	5.213027039122439
-0.5579704528238649	-1.0535730988802083	5.182473583979263
-0.5579704528238649	-1.0000248320111789	5.351569523390365
-0.5579704528238649	-0.9464765651421492	5.481599920491208
-0.5579704528238649	-0.8929282982731195	5.711054115630226
-0.5579704528238649	-0.83938003140409	5.466857731104248
-0.5579704528238649	-0.7858317645350603	5.341056389430095
-0.5579704528238649	-0.7322834976660308	5.53026824318928
-0.5579704528238649	-0.6787352307970012	5.5732475662309255
-0.5579704528238649	-0.6251869639279716	5.375155582122467
-0.5579704528238649	-0.571638697058942	5.994691221149509
-0.5579704528238649	-0.5180904301899123	6.493932038968548
-0.5579704528238649	-0.4645421633208827	6.690211948013209
-0.5579704528238649	-0.41099389645185314	7.187079219528494
-0.5579704528238649	-0.35744562958282344	7.33396346923211
-0.5579704528238649	-0.30389736271379386	7.253718861460543
-0.5579704528238649	-0.2503490958447643	7.1967519682242145
-0.5579704528238649	-0.1968008289757346	7.828023745066073
-0.5579704528238649	-0.143252562106705	7.955857116575958
-0.5579704528238649	-0.08970429523767542	8.967458028254438
-0.5579704528238649	-0.03615602836864584	9.279245030069822
-0.5579704528238649	0.01739223850038374	10.427883630110331
-0.5579704528238649	0.07094050536941343	10.427883630110331
-0.5579704528238649	0.12448877223844301	11.121030810670277
-0.5579704528238649	0.1780370391074726	10.022418522002168
-0.5579704528238649	0.23158530597650218	inf
-0.5579704528238649	0.28513357284553176	inf
-0.5579704528238649	0.33868183971456145	inf
-0.5579704528238649	0.39223010658359114	inf
-0.5579704528238649	0.4457783734526206	11.121030810670277
-0.5579704528238649	0.4993266403216501	inf
-0.5579704528238649	0.5528749071906798	inf
-0.5579704528238649	0.6064231740597095	11.121030810670277
-0.5579704528238649	0.6599714409287392	inf
-0.5579704528238649	0.7135197077977689	inf
-0.5579704528238649	0.7670679746667983	inf
-0.5579704528238649	0.8206162415358278	inf
-0.5579704528238649	0.8741645084048575	inf
-0.5579704528238649	0.9277127752738872	inf
-0.5579704528238649	0.9812610421429169	inf
-0.5579704528238649	1.0348093090119463	inf
-0.5579704528238649	1.0883575758809758	inf
-0.5579704528238649	1.1419058427500055	inf
-0.5579704528238649	1.1954541096190352	inf
-0.5579704528238649	1.249002376488065	inf
-0.5579704528238649	1.3025506433570946	inf
-0.5579704528238649	1.356098910226124	inf
-0.5579704528238649	1.4096471770951535	inf
-0.5579704528238649	1.4631954439641832	inf
-0.5579704528238649	1.516743710833213	inf
-0.5579704528238649	1.5702919777022426	inf
-0.5579704528238649	1.623840244571272	inf
-0.5579704528238649	1.6773885114403015	inf
-0.5579704528238649	1.7309367783093312	inf
-0.5579704528238649	1.784485045178361	inf
-0.5579704528238649	1.8380333120473906	inf
-0.5579704528238649	1.89158157891642	inf
-0.5579704528238649	1.9451298457854496	inf
-0.5579704528238649	1.9986781126544793	inf
-0.5579704528238649	2.0522263795235087	inf
-0.5579704528238649	2.105774646392539	inf
-0.5579704528238649	2.159322913261568	inf
-0.5579704528238649	2.2128711801305974	inf
-0.5579704528238649	2.2664194469996275	inf
-0.5579704528238649	2.3199677138686567	inf
-0.5579704528238649	2.3735159807376864	inf
-0.5579704528238649	2.427064247606716	inf
-0.5579704528238649	2.480612514475746	inf
-0.5579704528238649	2.5341607813447755	inf
-0.5579704528238649	2.5877090482138048	inf
-0.5579704528238649	2.6412573150828345	inf
-0.5579704528238649	2.694805581951864	inf
-0.5579704528238649	2.748353848820894	inf
-0.5579704528238649	2.8019021156899235	inf
-0.5579704528238649	2.8554503825589532	inf
-0.5579704528238649	2.908998649427983	inf
-0.5579704528238649	2.962546916297012	inf
-0.5579704528238649	3.016095183166042	inf
-0.5579704528238649	3.0696434500350716	inf
-0.5579704528238649	3.1231917169041012	inf
-0.5579704528238649	3.176739983773131	inf
-0.5579704528238649	3.23028825064216	inf
-0.5579704528238649	3.28383651751119	inf
-0.5579704528238649	3.3373847843802196	inf
-0.5579704528238649	3.3909330512492493	inf
-0.5579704528238649	3.444481318118279	inf
-0.5579704528238649	3.498029584987308	inf
-0.5579704528238649	3.551577851856338	inf
-0.5579704528238649	3.6051261187253676	inf
-0.5579704528238649	3.6586743855943973	inf
-0.5173540272047368	-1.642604034439534	inf
-0.5173540272047368	-1.5890557675705046	inf
-0.5173540272047368	-1.535507500701475	inf
-0.5173540272047368	-1.4819592338324452	inf
-0.5173540272047368	-1.4284109669634157	10.367252746923304
-0.5173540272047368	-1.374862700094386	8.287811205243468
-0.5173540272047368	-1.3213144332253564	7.0453047369152895
-0.5173540272047368	-1.2677661663563269	6.096556794893752
-0.5173540272047368	-1.2142178994872972	5.543812990480914
-0.5173540272047368	-1.1606696326182677	5.282833178112446
-0.5173540272047368	-1.107121365749238	5.135024428063259
-0.5173540272047368	-1.0535730988802083	5.103475619805067
-0.5173540272047368	-1.0000248320111789	5.157525064524485
-0.5173540272047368	-0.9464765651421492	5.305841820727254
-0.5173540272047368	-0.8929282982731195	5.016955563792946
-0.5173540272047368	-0.83938003140409	4.5856007953862346
-0.5173540272047368	-0.7858317645350603	4.655384011959644
-0.5173540272047368	-0.7322834976660308	4.73859840693399
-0.5173540272047368	-0.6787352307970012	4.305751543520486
-0.5173540272047368	-0.6251869639279716	4.400504439528017
-0.5173540272047368	-0.571638697058942	4.64543456104316
-0.5173540272047368	-0.5180904301899123	4.988898915910841
-0.5173540272047368	-0.4645421633208827	5.294893940413521
-0.5173540272047368	-0.41099389645185314	5.504712975831531
-0.5173540272047368	-0.35744562958282344	5.6142015490531545
-0.5173540272047368	-0.30389736271379386	6.244327827129258
-0.5173540272047368	-0.2503490958447643	6.812793065337013
-0.5173540272047368	-0.1968008289757346	7.095655851352845
-0.5173540272047368	-0.143252562106705	7.463380631478163
-0.5173540272047368	-0.08970429523767542	7.917637794307861
-0.5173540272047368	-0.03615602836864584	8.40786384684175
-0.5173540272047368	0.01739223850038374	9.04158926899044
-0.5173540272047368	0.07094050536941343	9.511592898236177
-0.5173540272047368	0.12448877223844301	10.427883630110331
-0.5173540272047368	0.1780370391074726	11.121030810670277
-0.5173540272047368	0.23158530597650218	inf
-0.5173540272047368	0.28513357284553176	11.121030810670277
-0.5173540272047368	0.33868183971456145	inf
-0.5173540272047368	0.39223010658359114	11.121030810670277
-0.5173540272047368	0.4457783734526206	inf
-0.5173540272047368	0.4993266403216501	inf
-0.5173540272047368	0.5528749071906798	inf
-0.5173540272047368	0.6064231740597095	inf
-0.5173540272047368	0.6599714409287392	11.369574932276825
-0.5173540272047368	0.7135197077977689	inf
-0.5173540272047368	0.7670679746667983	11.745564431658325
-0.5173540272047368	0.8206162415358278	11.745564431658325
-0.5173540272047368	0.8741645084048575	inf
-0.5173540272047368	0.9277127752738872	inf
-0.5173540272047368	0.9812610421429169	inf
-0.5173540272047368	1.0348093090119463	inf
-0.5173540272047368	1.0883575758809758	inf
-0.5173540272047368	1.1419058427500055	inf
-0.5173540272047368	1.1954541096190352	inf
-0.5173540272047368	1.249002376488065	inf
-0.5173540272047368	1.3025506433570946	inf
-0.5173540272047368	1.356098910226124	inf
-0.5173540272047368	1.4096471770951535	inf
-0.5173540272047368	1.4631954439641832	inf
-0.5173540272047368	1.516743710833213	inf
-0.5173540272047368	1.5702919777022426	inf
-0.5173540272047368	1.623840244571272	inf
-0.5173540272047368	1.6773885114403015	inf
-0.5173540272047368	1.7309367783093312	inf
-0.5173540272047368	1.784485045178361	inf
-0.5173540272047368	1.8380333120473906	inf
-0.5173540272047368	1.89158157891642	inf
-0.5173540272047368	1.9451298457854496	inf
-0.5173540272047368	1.9986781126544793	inf
-0.5173540272047368	2.0522263795235087	inf
-0.5173540272047368	2.105774646392539	inf
-0.5173540272047368	2.159322913261568	inf
-0.5173540272047368	2.2128711801305974	inf
-0.5173540272047368	2.2664194469996275	inf
-0.5173540272047368	2.3199677138686567	inf
-0.5173540272047368	2.3735159807376864	inf
-0.5173540272047368	2.427064247606716	inf
-0.5173540272047368	2.480612514475746	inf
-0.5173540272047368	2.5341607813447755	inf
-0.5173540272047368	2.5877090482138048	inf
-0.5173540272047368	2.6412573150828345	inf
-0.5173540272047368	2.694805581951864	inf
-0.5173540272047368	2.748353848820894	inf
-0.5173540272047368	2.8019021156899235	inf
-0.5173540272047368	2.8554503825589532	inf
-0.5173540272047368	2.908998649427983	inf
-0.5173540272047368	2.962546916297012	inf
-0.5173540272047368	3.016095183166042	inf
-0.5173540272047368	3.0696434500350716	inf
-0.5173540272047368	3.1231917169041012	inf
-0.5173540272047368	3.176739983773131	inf
-0.5173540272047368	3.23028825064216	inf
-0.5173540272047368	3.28383651751119	inf
-0.5173540272047368	3.3373847843802196	inf
-0.5173540272047368	3.3909330512492493	inf
-0.5173540272047368	3.444481318118279	inf
-0.5173540272047368	3.498029584987308	inf
-0.5173540272047368	3.551577851856338	inf
-0.5173540272047368	3.6051261187253676	inf
-0.5173540272047368	3.6586743855943973	inf
-0.47673760158560874	-1.642604034439534	inf
-0.47673760158560874	-1.5890557675705046	inf
-0.47673760158560874	-1.535507500701475	inf
-0.47673760158560874	-1.4819592338324452	inf
-0.47673760158560874	-1.4284109669634157	10.010577802984573
-0.47673760158560874	-1.374862700094386	8.270111628144068
-0.47673760158560874	-1.3213144332253564	6.915000194460864
-0.47673760158560874	-1.2677661663563269	6.089111057764137
-0.47673760158560874	-1.2142178994872972	5.48838305727527
-0.47673760158560874	-1.1606696326182677	5.216149008522571
-0.47673760158560874	-1.107121365749238	4.990144785315554
-0.47673760158560874	-1.0535730988802083	5.011226776504806
-0.47673760158560874	-1.0000248320111789	5.090248146705733
-0.47673760158560874	-0.9464765651421492	5.213719007846697
-0.47673760158560874	-0.8929282982731195	4.4772323827509375
-0.47673760158560874	-0.83938003140409	4.140574822196413
-0.47673760158560874	-0.7858317645350603	3.7438658864377103
-0.47673760158560874	-0.7322834976660308	3.383993923613593
-0.47673760158560874	-0.6787352307970012	3.331894846429133
-0.47673760158560874	-0.6251869639279716	3.5153890274917092
-0.47673760158560874	-0.571638697058942	3.629999841380714
-0.47673760158560874	-0.5180904301899123	3.814417137340385
-0.47673760158560874	-0.4645421633208827	4.132707996106857
-0.47673760158560874	-0.41099389645185314	4.518767678260698
-0.47673760158560874	-0.35744562958282344	4.731756633714776
-0.47673760158560874	-0.30389736271379386	5.258612573753535
-0.47673760158560874	-0.2503490958447643	5.8764155748961215
-0.47673760158560874	-0.1968008289757346	6.383460475822206
-0.47673760158560874	-0.143252562106705	6.756440128785881
-0.47673760158560874	-0.08970429523767542	7.166825673050532
-0.47673760158560874	-0.03615602836864584	7.6870436061851315
-0.47673760158560874	0.01739223850038374	8.076508372946854
-0.47673760158560874	0.07094050536941343	8.818445717676232
-0.47673760158560874	0.12448877223844301	8.412980609568068
-0.47673760158560874	0.1780370391074726	9.511592898236177
-0.47673760158560874	0.23158530597650218	10.427883630110331
-0.47673760158560874	0.28513357284553176	inf
-0.47673760158560874	0.33868183971456145	11.121030810670277
-0.47673760158560874	0.39223010658359114	inf
-0.47673760158560874	0.4457783734526206	inf
-0.47673760158560874	0.4993266403216501	inf
-0.47673760158560874	0.5528749071906798	11.369574932276825
-0.47673760158560874	0.6064231740597095	inf
-0.47673760158560874	0.6599714409287392	inf
-0.47673760158560874	0.7135197077977689	inf
-0.47673760158560874	0.7670679746667983	inf
-0.47673760158560874	0.8206162415358278	inf
-0.47673760158560874	0.8741645084048575	inf
-0.47673760158560874	0.9277127752738872	inf
-0.47673760158560874	0.9812610421429169	inf
-0.47673760158560874	1.0348093090119463	inf
-0.47673760158560874	1.0883575758809758	inf
-0.47673760158560874	1.1419058427500055	inf
-0.47673760158560874	1.1954541096190352	inf
-0.47673760158560874	1.249002376488065	inf
-0.47673760158560874	1.3025506433570946	inf
-0.47673760158560874	1.356098910226124	inf
-0.47673760158560874	1.4096471770951535	inf
-0.47673760158560874	1.4631954439641832	inf
-0.47673760158560874	1.516743710833213	inf
-0.47673760158560874	1.5702919777022426	inf
-0.47673760158560874	1.623840244571272	inf
-0.47673760158560874	1.6773885114403015	inf
-0.47673760158560874	1.7309367783093312	inf
-0.47673760158560874	1.784485045178361	inf
-0.47673760158560874	1.8380333120473906	inf
-0.47673760158560874	1.89158157891642	inf
-0.47673760158560874	1.9451298457854496	inf
-0.47673760158560874	1.9986781126544793	inf
-0.47673760158560874	2.0522263795235087	inf
-0.47673760158560874	2.105774646392539	inf
-0.47673760158560874	2.159322913261568	inf
-0.47673760158560874	2.2128711801305974	inf
-0.47673760158560874	2.2664194469996275	inf
-0.47673760158560874	2.3199677138686567	inf
-0.47673760158560874	2.3735159807376864	inf
-0.47673760158560874	2.427064247606716	inf
-0.47673760158560874	2.480612514475746	inf
-0.47673760158560874	2.5341607813447755	inf
-0.47673760158560874	2.5877090482138048	inf
-0.47673760158560874	2.6412573150828345	inf
-0.47673760158560874	2.694805581951864	inf
-0.47673760158560874	2.748353848820894	inf
-0.47673760158560874	2.8019021156899235	inf
-0.47673760158560874	2.8554503825589532	inf
-0.47673760158560874	2.908998649427983	inf
-0.47673760158560874	2.962546916297012	inf
-0.47673760158560874	3.016095183166042	inf
-0.47673760158560874	3.0696434500350716	inf
-0.47673760158560874	3.1231917169041012	inf
-0.47673760158560874	3.176739983773131	inf
-0.47673760158560874	3.23028825064216	inf
-0.47673760158560874	3.28383651751119	inf
-0.47673760158560874	3.3373847843802196	inf
-0.47673760158560874	3.3909330512492493	inf
-0.47673760158560874	3.444481318118279	inf
-0.47673760158560874	3.498029584987308	inf
-0.47673760158560874	3.551577851856338	inf
-0.47673760158560874	3.6051261187253676	inf
-0.47673760158560874	3.6586743855943973	inf
-0.4361211759664806	-1.642604034439534	inf
-0.4361211759664806	-1.5890557675705046	inf
-0.4361211759664806	-1.535507500701475	12.442573902078573
-0.4361211759664806	-1.4819592338324452	10.989482095993374
-0.4361211759664806	-1.4284109669634157	9.94893362313233
-0.4361211759664806	-1.374862700094386	7.987309073566665
-0.4361211759664806	-1.3213144332253564	6.956658394294497
-0.4361211759664806	-1.2677661663563269	6.0159255436780175
-0.4361211759664806	-1.2142178994872972	5.540570187547811
-0.4361211759664806	-1.1606696326182677	5.108570980189338
-0.4361211759664806	-1.107121365749238	4.929293694785988
-0.4361211759664806	-1.0535730988802083	4.905314209406843
-0.4361211759664806	-1.0000248320111789	4.9740235770566485
-0.4361211759664806	-0.9464765651421492	5.010451945083506
-0.4361211759664806	-0.8929282982731195	4.2729670526806345
-0.4361211759664806	-0.83938003140409	3.062792106168356
-0.4361211759664806	-0.7858317645350603	2.4741297947515823
-0.4361211759664806	-0.7322834976660308	2.113897689763218
-0.4361211759664806	-0.6787352307970012	2.255501118154199
-0.4361211759664806	-0.6251869639279716	2.5364445675509897
-0.4361211759664806	-0.571638697058942	2.8347854987831242
-0.4361211759664806	-0.5180904301899123	3.093570909693277
-0.4361211759664806	-0.4645421633208827	3.3949832425059814
-0.4361211759664806	-0.41099389645185314	3.7555524928485635
-0.4361211759664806	-0.35744562958282344	4.163772596108837
-0.4361211759664806	-0.30389736271379386	4.572658917113008
-0.4361211759664806	-0.2503490958447643	5.188055887484136
-0.4361211759664806	-0.1968008289757346	5.680923554912422
-0.4361211759664806	-0.143252562106705	6.050172229040344
-0.4361211759664806	-0.08970429523767542	6.620366526341188
-0.4361211759664806	-0.03615602836864584	6.993896425625186
-0.4361211759664806	0.01739223850038374	7.483444650943891
-0.4361211759664806	0.07094050536941343	8.176591831503837
-0.4361211759664806	0.12448877223844301	8.55608145320874
-0.4361211759664806	0.1780370391074726	8.636124160882277
-0.4361211759664806	0.23158530597650218	9.329271341442222
-0.4361211759664806	0.28513357284553176	9.734736449550386
-0.4361211759664806	0.33868183971456145	10.427883630110331
-0.4361211759664806	0.39223010658359114	11.369574932276825
-0.4361211759664806	0.4457783734526206	inf
-0.4361211759664806	0.4993266403216501	11.369574932276825
-0.4361211759664806	0.5528749071906798	inf
-0.4361211759664806	0.6064231740597095	inf
-0.4361211759664806	0.6599714409287392	11.745564431658325
-0.4361211759664806	0.7135197077977689	11.745564431658325
-0.4361211759664806	0.7670679746667983	inf
-0.4361211759664806	0.8206162415358278	inf
-0.4361211759664806	0.8741645084048575	inf
-0.4361211759664806	0.9277127752738872	inf
-0.4361211759664806	0.9812610421429169	inf
-0.4361211759664806	1.0348093090119463	inf
-0.4361211759664806	1.0883575758809758	inf
-0.4361211759664806	1.1419058427500055	inf
-0.4361211759664806	1.1954541096190352	inf
-0.4361211759664806	1.249002376488065	inf
-0.4361211759664806	1.3025506433570946	inf
-0.4361211759664806	1.356098910226124	inf
-0.4361211759664806	1.4096471770951535	inf
-0.4361211759664806	1.4631954439641832	inf
-0.4361211759664806	1.516743710833213	inf
-0.4361211759664806	1.5702919777022426	inf
-0.4361211759664806	1.623840244571272	inf
-0.4361211759664806	1.6773885114403015	inf
-0.4361211759664806	1.7309367783093312	inf
-0.4361211759664806	1.784485045178361	inf
-0.4361211759664806	1.8380333120473906	inf
-0.4361211759664806	1.89158157891642	inf
-0.4361211759664806	1.9451298457854496	inf
-0.4361211759664806	1.9986781126544793	inf
-0.4361211759664806	2.0522263795235087	inf
-0.4361211759664806	2.105774646392539	inf
-0.4361211759664806	2.159322913261568	inf
-0.4361211759664806	2.2128711801305974	inf
-0.4361211759664806	2.2664194469996275	inf
-0.4361211759664806	2.3199677138686567	inf
-0.4361211759664806	2.3735159807376864	inf
-0.4361211759664806	2.427064247606716	inf
-0.4361211759664806	2.480612514475746	inf
-0.4361211759664806	2.5341607813447755	inf
-0.4361211759664806	2.5877090482138048	inf
-0.4361211759664806	2.6412573150828345	inf
-0.4361211759664806	2.694805581951864	inf
-0.4361211759664806	2.748353848820894	inf
-0.4361211759664806	2.8019021156899235	inf
-0.4361211759664806	2.8554503825589532	inf
-0.4361211759664806	2.908998649427983	inf
-0.4361211759664806	2.962546916297012	inf
-0.4361211759664806	3.016095183166042	inf
-0.4361211759664806	3.0696434500350716	inf
-0.4361211759664806	3.1231917169041012	inf
-0.4361211759664806	3.176739983773131	inf
-0.4361211759664806	3.23028825064216	inf
-0.4361211759664806	3.28383651751119	inf
-0.4361211759664806	3.3373847843802196	inf
-0.4361211759664806	3.3909330512492493	inf
-0.4361211759664806	3.444481318118279	inf
-0.4361211759664806	3.498029584987308	inf
-0.4361211759664806	3.551577851856338	inf
-0.4361211759664806	3.6051261187253676	inf
-0.4361211759664806	3.6586743855943973	inf
-0.39550475034735244	-1.642604034439534	inf
-0.39550475034735244	-1.5890557675705046	inf
-0.39550475034735244	-1.535507500701475	inf
-0.39550475034735244	-1.4819592338324452	12.442573902078573
-0.39550475034735244	-1.4284109669634157	10.363132360398739
-0.39550475034735244	-1.374862700094386	8.4535898555143
-0.39550475034735244	-1.3213144332253564	6.893497817183354
-0.39550475034735244	-1.2677661663563269	6.069254112501561
-0.39550475034735244	-1.2142178994872972	5.463680151826988
-0.39550475034735244	-1.1606696326182677	5.108164197661134
-0.39550475034735244	-1.107121365749238	4.949119365375896
-0.39550475034735244	-1.0535730988802083	4.843144105876856
-0.39550475034735244	-1.0000248320111789	4.69697070060038
-0.39550475034735244	-0.9464765651421492	4.0093722198529225
-0.39550475034735244	-0.8929282982731195	3.589054248209802
-0.39550475034735244	-0.83938003140409	2.301839074292163
-0.39550475034735244	-0.7858317645350603	1.5403738806434335
-0.39550475034735244	-0.7322834976660308	1.3292891451104394
-0.39550475034735244	-0.6787352307970012	1.5537279046871317
-0.39550475034735244	-0.6251869639279716	1.8528574671011686
-0.39550475034735244	-0.571638697058942	2.195525367981322
-0.39550475034735244	-0.5180904301899123	2.517385701507079
-0.39550475034735244	-0.4645421633208827	2.80150715703072
-0.39550475034735244	-0.41099389645185314	3.1592973266525597
-0.39550475034735244	-0.35744562958282344	3.5800000722886374
-0.39550475034735244	-0.30389736271379386	4.017365323952953
-0.39550475034735244	-0.2503490958447643	4.493203200447779
-0.39550475034735244	-0.1968008289757346	4.8714549781653975
-0.39550475034735244	-0.143252562106705	5.3529369073543815
-0.39550475034735244	-0.08970429523767542	6.179388388060973
-0.39550475034735244	-0.03615602836864584	6.325240265073537
-0.39550475034735244	0.01739223850038374	6.946643540774641
-0.39550475034735244	0.07094050536941343	7.432151356556341
-0.39550475034735244	0.12448877223844301	8.076508372946854
-0.39550475034735244	0.1780370391074726	8.497817229560832
-0.39550475034735244	0.23158530597650218	9.55660376884576
-0.39550475034735244	0.28513357284553176	10.270962643608716
-0.39550475034735244	0.33868183971456145	10.67642775171688
-0.39550475034735244	0.39223010658359114	10.67642775171688
-0.39550475034735244	0.4457783734526206	10.67642775171688
-0.39550475034735244	0.4993266403216501	inf
-0.39550475034735244	0.5528749071906798	11.369574932276825
-0.39550475034735244	0.6064231740597095	inf
-0.39550475034735244	0.6599714409287392	inf
-0.39550475034735244	0.7135197077977689	inf
-0.39550475034735244	0.7670679746667983	inf
-0.39550475034735244	0.8206162415358278	inf
-0.39550475034735244	0.8741645084048575	inf
-0.39550475034735244	0.9277127752738872	inf
-0.39550475034735244	0.9812610421429169	inf
-0.39550475034735244	1.0348093090119463	inf
-0.39550475034735244	1.0883575758809758	inf
-0.39550475034735244	1.1419058427500055	inf
-0.39550475034735244	1.1954541096190352	inf
-0.39550475034735244	1.249002376488065	inf
-0.39550475034735244	1.3025506433570946	inf
-0.39550475034735244	1.356098910226124	inf
-0.39550475034735244	1.4096471770951535	inf
-0.39550475034735244	1.4631954439641832	inf
-0.39550475034735244	1.516743710833213	inf
-0.39550475034735244	1.5702919777022426	inf
-0.39550475034735244	1.623840244571272	inf
-0.39550475034735244	1.6773885114403015	inf
-0.39550475034735244	1.7309367783093312	inf
-0.39550475034735244	1.784485045178361	inf
-0.39550475034735244	1.8380333120473906	inf
-0.39550475034735244	1.89158157891642	inf
-0.39550475034735244	1.9451298457854496	inf
-0.39550475034735244	1.9986781126544793	inf
-0.39550475034735244	2.0522263795235087	inf
-0.39550475034735244	2.105774646392539	inf
-0.39550475034735244	2.159322913261568	inf
-0.39550475034735244	2.2128711801305974	inf
-0.39550475034735244	2.2664194469996275	inf
-0.39550475034735244	2.3199677138686567	inf
-0.39550475034735244	2.3735159807376864	inf
-0.39550475034735244	2.427064247606716	inf
-0.39550475034735244	2.480612514475746	inf
-0.39550475034735244	2.5341607813447755	inf
-0.39550475034735244	2.5877090482138048	inf
-0.39550475034735244	2.6412573150828345	inf
-0.39550475034735244	2.694805581951864	inf
-0.39550475034735244	2.748353848820894	inf
-0.39550475034735244	2.8019021156899235	inf
-0.39550475034735244	2.8554503825589532	inf
-0.39550475034735244	2.908998649427983	inf
-0.39550475034735244	2.962546916297012	inf
-0.39550475034735244	3.016095183166042	14.27102676869835
-0.39550475034735244	3.0696434500350716	inf
-0.39550475034735244	3.1231917169041012	inf
-0.39550475034735244	3.176739983773131	inf
-0.39550475034735244	3.23028825064216	inf
-0.39550475034735244	3.28383651751119	inf
-0.39550475034735244	3.3373847843802196	inf
-0.39550475034735244	3.3909330512492493	inf
-0.39550475034735244	3.444481318118279	inf
-0.39550475034735244	3.498029584987308	inf
-0.39550475034735244	3.551577851856338	inf
-0.39550475034735244	3.6051261187253676	inf
-0.39550475034735244	3.6586743855943973	inf
-0.3548883247282243	-1.642604034439534	inf
-0.3548883247282243	-1.5890557675705046	inf
-0.3548883247282243	-1.535507500701475	inf
-0.3548883247282243	-1.4819592338324452	11.74942672151863
-0.3548883247282243	-1.4284109669634157	9.734523700976364
-0.3548883247282243	-1.374862700094386	8.208467397481314
-0.3548883247282243	-1.3213144332253564	6.91712096294679
-0.3548883247282243	-1.2677661663563269	6.054012496532945
-0.3548883247282243	-1.2142178994872972	5.5808625615978436
-0.3548883247282243	-1.1606696326182677	5.099925697711871
-0.3548883247282243	-1.107121365749238	4.867031747265784
-0.3548883247282243	-1.0535730988802083	4.5277468257838756
-0.3548883247282243	-1.0000248320111789	4.05662605700253
-0.3548883247282243	-0.9464765651421492	3.5762155859791154
-0.3548883247282243	-0.8929282982731195	2.391384168737691
-0.3548883247282243	-0.83938003140409	1.4885319285508798
-0.3548883247282243	-0.7858317645350603	0.8037981388423558
-0.3548883247282243	-0.7322834976660308	0.7763048511123793
-0.3548883247282243	-0.6787352307970012	1.0850290540887846
-0.3548883247282243	-0.6251869639279716	1.433942526826371
-0.3548883247282243	-0.571638697058942	1.7518862376529656
-0.3548883247282243	-0.5180904301899123	2.0862464798323535
-0.3548883247282243	-0.4645421633208827	2.387533831672063
-0.3548883247282243	-0.41099389645185314	2.801606231308737
-0.3548883247282243	-0.35744562958282344	3.1461621024584145
-0.3548883247282243	-0.30389736271379386	3.552711856545354
-0.3548883247282243	-0.2503490958447643	4.006184695093161
-0.3548883247282243	-0.1968008289757346	4.387709595655316
-0.3548883247282243	-0.143252562106705	4.874831424572243
-0.3548883247282243	-0.08970429523767542	5.515290502655615
-0.3548883247282243	-0.03615602836864584	5.846648445132891
-0.3548883247282243	0.01739223850038374	6.569557320208661
-0.3548883247282243	0.07094050536941343	6.727651187756718
-0.3548883247282243	0.12448877223844301	7.441744019530308
-0.3548883247282243	0.1780370391074726	8.373842658722834
-0.3548883247282243	0.23158530597650218	8.19152110192888
-0.3548883247282243	0.28513357284553176	9.172350354940606
-0.3548883247282243	0.33868183971456145	9.423664783221511
-0.3548883247282243	0.39223010658359114	9.983280571156934
-0.3548883247282243	0.4457783734526206	11.369574932276825
-0.3548883247282243	0.4993266403216501	11.369574932276825
-0.3548883247282243	0.5528749071906798	inf
-0.3548883247282243	0.6064231740597095	inf
-0.3548883247282243	0.6599714409287392	11.745564431658325
-0.3548883247282243	0.7135197077977689	inf
-0.3548883247282243	0.7670679746667983	inf
-0.3548883247282243	0.8206162415358278	inf
-0.3548883247282243	0.8741645084048575	inf
-0.3548883247282243	0.9277127752738872	inf
-0.3548883247282243	0.9812610421429169	inf
-0.3548883247282243	1.0348093090119463	inf
-0.3548883247282243	1.0883575758809758	inf
-0.3548883247282243	1.1419058427500055	inf
-0.3548883247282243	1.1954541096190352	inf
-0.3548883247282243	1.249002376488065	inf
-0.3548883247282243	1.3025506433570946	inf
-0.3548883247282243	1.356098910226124	inf
-0.3548883247282243	1.4096471770951535	inf
-0.3548883247282243	1.4631954439641832	inf
-0.3548883247282243	1.516743710833213	inf
-0.3548883247282243	1.5702919777022426	inf
-0.3548883247282243	1.623840244571272	inf
-0.3548883247282243	1.6773885114403015	inf
-0.3548883247282243	1.7309367783093312	inf
-0.3548883247282243	1.784485045178361	inf
-0.3548883247282243	1.8380333120473906	inf
-0.3548883247282243	1.89158157891642	inf
-0.3548883247282243	1.9451298457854496	inf
-0.3548883247282243	1.9986781126544793	inf
-0.3548883247282243	2.0522263795235087	inf
-0.3548883247282243	2.105774646392539	inf
-0.3548883247282243	2.159322913261568	inf
-0.3548883247282243	2.2128711801305974	inf
-0.3548883247282243	2.2664194469996275	inf
-0.3548883247282243	2.3199677138686567	inf
-0.3548883247282243	2.3735159807376864	inf
-0.3548883247282243	2.427064247606716	inf
-0.3548883247282243	2.480612514475746	inf
-0.3548883247282243	2.5341607813447755	inf
-0.3548883247282243	2.5877090482138048	inf
-0.3548883247282243	2.6412573150828345	inf
-0.3548883247282243	2.694805581951864	inf
-0.3548883247282243	2.748353848820894	inf
-0.3548883247282243	2.8019021156899235	inf
-0.3548883247282243	2.8554503825589532	inf
-0.3548883247282243	2.908998649427983	inf
-0.3548883247282243	2.962546916297012	inf
-0.3548883247282243	3.016095183166042	inf
-0.3548883247282243	3.0696434500350716	inf
-0.3548883247282243	3.1231917169041012	14.27102676869835
-0.3548883247282243	3.176739983773131	inf
-0.3548883247282243	3.23028825064216	inf
-0.3548883247282243	3.28383651751119	inf
-0.3548883247282243	3.3373847843802196	inf
-0.3548883247282243	3.3909330512492493	inf
-0.3548883247282243	3.444481318118279	inf
-0.3548883247282243	3.498029584987308	inf
-0.3548883247282243	3.551577851856338	inf
-0.3548883247282243	3.6051261187253676	inf
-0.3548883247282243	3.6586743855943973	inf
-0.3142718991090962	-1.642604034439534	inf
-0.3142718991090962	-1.5890557675705046	inf
-0.3142718991090962	-1.535507500701475	inf
-0.3142718991090962	-1.4819592338324452	11.343961613410464
-0.3142718991090962	-1.4284109669634157	9.803427902596571
-0.3142718991090962	-1.374862700094386	8.138436114979543
-0.3142718991090962	-1.3213144332253564	6.982884500342017
-0.3142718991090962	-1.2677661663563269	6.179036923877703
-0.3142718991090962	-1.2142178994872972	5.509226636752276
-0.3142718991090962	-1.1606696326182677	5.058552379051573
-0.3142718991090962	-1.107121365749238	4.774468913847443
-0.3142718991090962	-1.0535730988802083	4.259149519543881
-0.3142718991090962	-1.0000248320111789	3.6528625845223903
-0.3142718991090962	-0.9464765651421492	2.995710876723501
-0.3142718991090962	-0.8929282982731195	1.648385175101895
-0.3142718991090962	-0.83938003140409	0.750068768353473
-0.3142718991090962	-0.7858317645350603	0.3837509163306869
-0.3142718991090962	-0.7322834976660308	0.45419678245593875
-0.3142718991090962	-0.6787352307970012	0.7726877920535413
-0.3142718991090962	-0.6251869639279716	1.1376315335312848
-0.3142718991090962	-0.571638697058942	1.4731224093200783
-0.3142718991090962	-0.5180904301899123	1.8092258335511966
-0.3142718991090962	-0.4645421633208827	2.116428151884353
-0.3142718991090962	-0.41099389645185314	2.442656709138249
-0.3142718991090962	-0.35744562958282344	2.840346785758883
-0.3142718991090962	-0.30389736271379386	3.2280564901534943
-0.3142718991090962	-0.2503490958447643	3.62847434820206
-0.3142718991090962	-0.1968008289757346	4.1197980993439245
-0.3142718991090962	-0.143252562106705	4.582262520252382
-0.3142718991090962	-0.08970429523767542	5.0962420387348075
-0.3142718991090962	-0.03615602836864584	5.589412727262076
-0.3142718991090962	0.01739223850038374	6.020195643354532
-0.3142718991090962	0.07094050536941343	6.529390108206009
-0.3142718991090962	0.12448877223844301	7.195187662381189
-0.3142718991090962	0.1780370391074726	7.3091319217304065
-0.3142718991090962	0.23158530597650218	8.111478394255343
-0.3142718991090962	0.28513357284553176	8.373842658722834
-0.3142718991090962	0.33868183971456145	9.172350354940606
-0.3142718991090962	0.39223010658359114	9.760137019842725
-0.3142718991090962	0.4457783734526206	11.05241725109838
-0.3142718991090962	0.4993266403216501	11.745564431658325
-0.3142718991090962	0.5528749071906798	inf
-0.3142718991090962	0.6064231740597095	inf
-0.3142718991090962	0.6599714409287392	11.745564431658325
-0.3142718991090962	0.7135197077977689	inf
-0.3142718991090962	0.7670679746667983	inf
-0.3142718991090962	0.8206162415358278	inf
-0.3142718991090962	0.8741645084048575	inf
-0.3142718991090962	0.9277127752738872	inf
-0.3142718991090962	0.9812610421429169	inf
-0.3142718991090962	1.0348093090119463	inf
-0.3142718991090962	1.0883575758809758	inf
-0.3142718991090962	1.1419058427500055	12.477245351632872
-0.3142718991090962	1.1954541096190352	inf
-0.3142718991090962	1.249002376488065	inf
-0.3142718991090962	1.3025506433570946	inf
-0.3142718991090962	1.356098910226124	inf
-0.3142718991090962	1.4096471770951535	inf
-0.3142718991090962	1.4631954439641832	inf
-0.3142718991090962	1.516743710833213	inf
-0.3142718991090962	1.5702919777022426	inf
-0.3142718991090962	1.623840244571272	inf
-0.3142718991090962	1.6773885114403015	inf
-0.3142718991090962	1.7309367783093312	inf
-0.3142718991090962	1.784485045178361	inf
-0.3142718991090962	1.8380333120473906	inf
-0.3142718991090962	1.89158157891642	inf
-0.3142718991090962	1.9451298457854496	inf
-0.3142718991090962	1.9986781126544793	inf
-0.3142718991090962	2.0522263795235087	inf
-0.3142718991090962	2.105774646392539	inf
-0.3142718991090962	2.159322913261568	inf
-0.3142718991090962	2.2128711801305974	inf
-0.3142718991090962	2.2664194469996275	inf
-0.3142718991090962	2.3199677138686567	inf
-0.3142718991090962	2.3735159807376864	inf
-0.3142718991090962	2.427064247606716	inf
-0.3142718991090962	2.480612514475746	inf
-0.3142718991090962	2.5341607813447755	inf
-0.3142718991090962	2.5877090482138048	inf
-0.3142718991090962	2.6412573150828345	inf
-0.3142718991090962	2.694805581951864	inf
-0.3142718991090962	2.748353848820894	inf
-0.3142718991090962	2.8019021156899235	inf
-0.3142718991090962	2.8554503825589532	inf
-0.3142718991090962	2.908998649427983	inf
-0.3142718991090962	2.962546916297012	inf
-0.3142718991090962	3.016095183166042	inf
-0.3142718991090962	3.0696434500350716	inf
-0.3142718991090962	3.1231917169041012	inf
-0.3142718991090962	3.176739983773131	inf
-0.3142718991090962	3.23028825064216	inf
-0.3142718991090962	3.28383651751119	11.697858802960388
-0.3142718991090962	3.3373847843802196	inf
-0.3142718991090962	3.3909330512492493	inf
-0.3142718991090962	3.444481318118279	inf
-0.3142718991090962	3.498029584987308	inf
-0.3142718991090962	3.551577851856338	inf
-0.3142718991090962	3.6051261187253676	inf
-0.3142718991090962	3.6586743855943973	inf
-0.2736554734899681	-1.642604034439534	inf
-0.2736554734899681	-1.5890557675705046	inf
-0.2736554734899681	-1.535507500701475	inf
-0.2736554734899681	-1.4819592338324452	11.749012996057322
-0.2736554734899681	-1.4284109669634157	10.244935599281048
-0.2736554734899681	-1.374862700094386	8.19366493456791
-0.2736554734899681	-1.3213144332253564	7.1142840078276866
-0.2736554734899681	-1.2677661663563269	6.211678729038786
-0.2736554734899681	-1.2142178994872972	5.714728451766412
-0.2736554734899681	-1.1606696326182677	5.1189213674352665
-0.2736554734899681	-1.107121365749238	4.32395783228511
-0.2736554734899681	-1.0535730988802083	3.4825477320358633
-0.2736554734899681	-1.0000248320111789	2.549348811007871
-0.2736554734899681	-0.9464765651421492	1.945096998951211
-0.2736554734899681	-0.8929282982731195	1.0388787041958505
-0.2736554734899681	-0.83938003140409	0.35666671424577956
-0.2736554734899681	-0.7858317645350603	0.1138526736132155
-0.2736554734899681	-0.7322834976660308	0.2736835947822325
-0.2736554734899681	-0.6787352307970012	0.6047774405806301
-0.2736554734899681	-0.6251869639279716	0.9654428426378239
-0.2736554734899681	-0.571638697058942	1.2511139394251112
-0.2736554734899681	-0.5180904301899123	1.5752328367794028
-0.2736554734899681	-0.4645421633208827	1.8964286303745599
-0.2736554734899681	-0.41099389645185314	2.2652402398649736
-0.2736554734899681	-0.35744562958282344	2.619902625926634
-0.2736554734899681	-0.30389736271379386	2.971821318494034
-0.2736554734899681	-0.2503490958447643	3.3694387852081533
-0.2736554734899681	-0.1968008289757346	3.7575942557812265
-0.2736554734899681	-0.143252562106705	4.191463778770444
-0.2736554734899681	-0.08970429523767542	4.738549800710377
-0.2736554734899681	-0.03615602836864584	5.1619687124351366
-0.2736554734899681	0.01739223850038374	5.573944761006684
-0.2736554734899681	0.07094050536941343	6.096411512546323
-0.2736554734899681	0.12448877223844301	6.590451439165296
-0.2736554734899681	0.1780370391074726	7.135468427679566
-0.2736554734899681	0.23158530597650218	7.680695478162889
-0.2736554734899681	0.28513357284553176	8.111478394255343
-0.2736554734899681	0.33868183971456145	8.373842658722834
-0.2736554734899681	0.39223010658359114	9.894075561476328
-0.2736554734899681	0.4457783734526206	9.666122889978489
-0.2736554734899681	0.4993266403216501	9.799654282603012
-0.2736554734899681	0.5528749071906798	10.646952142990216
-0.2736554734899681	0.6064231740597095	10.646952142990216
-0.2736554734899681	0.6599714409287392	inf
-0.2736554734899681	0.7135197077977689	11.745564431658325
-0.2736554734899681	0.7670679746667983	inf
-0.2736554734899681	0.8206162415358278	inf
-0.2736554734899681	0.8741645084048575	inf
-0.2736554734899681	0.9277127752738872	inf
-0.2736554734899681	0.9812610421429169	12.477245351632872
-0.2736554734899681	1.0348093090119463	inf
-0.2736554734899681	1.0883575758809758	inf
-0.2736554734899681	1.1419058427500055	inf
-0.2736554734899681	1.1954541096190352	inf
-0.2736554734899681	1.249002376488065	inf
-0.2736554734899681	1.3025506433570946	inf
-0.2736554734899681	1.356098910226124	inf
-0.2736554734899681	1.4096471770951535	inf
-0.2736554734899681	1.4631954439641832	inf
-0.2736554734899681	1.516743710833213	inf
-0.2736554734899681	1.5702919777022426	inf
-0.2736554734899681	1.623840244571272	inf
-0.2736554734899681	1.6773885114403015	inf
-0.2736554734899681	1.7309367783093312	inf
-0.2736554734899681	1.784485045178361	inf
-0.2736554734899681	1.8380333120473906	inf
-0.2736554734899681	1.89158157891642	inf
-0.2736554734899681	1.9451298457854496	inf
-0.2736554734899681	1.9986781126544793	inf
-0.2736554734899681	2.0522263795235087	inf
-0.2736554734899681	2.105774646392539	inf
-0.2736554734899681	2.159322913261568	inf
-0.2736554734899681	2.2128711801305974	inf
-0.2736554734899681	2.2664194469996275	inf
-0.2736554734899681	2.3199677138686567	inf
-0.2736554734899681	2.3735159807376864	inf
-0.2736554734899681	2.427064247606716	inf
-0.2736554734899681	2.480612514475746	14.27102676869835
-0.2736554734899681	2.5341607813447755	inf
-0.2736554734899681	2.5877090482138048	inf
-0.2736554734899681	2.6412573150828345	inf
-0.2736554734899681	2.694805581951864	inf
-0.2736554734899681	2.748353848820894	inf
-0.2736554734899681	2.8019021156899235	13.577879588138407
-0.2736554734899681	2.8554503825589532	inf
-0.2736554734899681	2.908998649427983	inf
-0.2736554734899681	2.962546916297012	inf
-0.2736554734899681	3.016095183166042	inf
-0.2736554734899681	3.0696434500350716	14.27102676869835
-0.2736554734899681	3.1231917169041012	inf
-0.2736554734899681	3.176739983773131	inf
-0.2736554734899681	3.23028825064216	inf
-0.2736554734899681	3.28383651751119	inf
-0.2736554734899681	3.3373847843802196	inf
-0.2736554734899681	3.3909330512492493	inf
-0.2736554734899681	3.444481318118279	inf
-0.2736554734899681	3.498029584987308	inf
-0.2736554734899681	3.551577851856338	inf
-0.2736554734899681	3.6051261187253676	inf
[truncated: 8,001 more rows]
