# Supplementary material for: Navigating protein landscapes with a machine-learned transferable coarse-grained model
Source: Nat Chem. 2025 Jul 18;17(8):1284–92. doi: 10.1038/s41557-025-01874-0 (PMC12313527; doi:10.1038/s41557-025-01874-0)
Supplement: Supplementary file 2 — .csv files with free energy landscape data. [file 41557_2025_1874_MOESM2_ESM.zip › fig_data/2jof_epoch_73_FES_in_RMSD_Q.csv]

RMSD	Q	FE
0.09063087426126004	0.05894180214307378	inf
0.09063087426126004	0.06803203109076394	inf
0.09063087426126004	0.07712226003845411	inf
0.09063087426126004	0.08621248898614428	inf
0.09063087426126004	0.09530271793383444	inf
0.09063087426126004	0.1043929468815246	inf
0.09063087426126004	0.11348317582921477	inf
0.09063087426126004	0.12257340477690493	inf
0.09063087426126004	0.1316636337245951	inf
0.09063087426126004	0.1407538626722853	inf
0.09063087426126004	0.14984409161997542	inf
0.09063087426126004	0.1589343205676656	inf
0.09063087426126004	0.16802454951535578	inf
0.09063087426126004	0.1771147784630459	inf
0.09063087426126004	0.1862050074107361	inf
0.09063087426126004	0.19529523635842627	inf
0.09063087426126004	0.2043854653061164	inf
0.09063087426126004	0.21347569425380658	inf
0.09063087426126004	0.22256592320149676	inf
0.09063087426126004	0.23165615214918692	inf
0.09063087426126004	0.24074638109687707	inf
0.09063087426126004	0.24983661004456725	inf
0.09063087426126004	0.25892683899225744	inf
0.09063087426126004	0.2680170679399476	inf
0.09063087426126004	0.2771072968876377	inf
0.09063087426126004	0.28619752583532787	inf
0.09063087426126004	0.29528775478301805	inf
0.09063087426126004	0.30437798373070823	inf
0.09063087426126004	0.3134682126783984	inf
0.09063087426126004	0.3225584416260886	inf
0.09063087426126004	0.3316486705737787	inf
0.09063087426126004	0.34073889952146885	inf
0.09063087426126004	0.34982912846915903	inf
0.09063087426126004	0.3589193574168492	inf
0.09063087426126004	0.3680095863645394	inf
0.09063087426126004	0.3770998153122296	inf
0.09063087426126004	0.3861900442599197	inf
0.09063087426126004	0.39528027320760983	inf
0.09063087426126004	0.4043705021553	inf
0.09063087426126004	0.4134607311029902	inf
0.09063087426126004	0.4225509600506804	inf
0.09063087426126004	0.43164118899837056	inf
0.09063087426126004	0.44073141794606074	inf
0.09063087426126004	0.44982164689375087	inf
0.09063087426126004	0.458911875841441	19.176186986948146
0.09063087426126004	0.4680021047891312	19.176186986948146
0.09063087426126004	0.47709233373682136	18.074832744921615
0.09063087426126004	0.48618256268451154	17.381685564361668
0.09063087426126004	0.4952727916322017	16.976220456253508
0.09063087426126004	0.5043630205798919	inf
0.09063087426126004	0.513453249527582	inf
0.09063087426126004	0.5225434784752722	16.976220456253508
0.09063087426126004	0.5316337074229623	inf
0.09063087426126004	0.5407239363706525	inf
0.09063087426126004	0.5498141653183427	inf
0.09063087426126004	0.5589043942660328	inf
0.09063087426126004	0.567994623213723	inf
0.09063087426126004	0.5770848521614131	inf
0.09063087426126004	0.5861750811091033	inf
0.09063087426126004	0.5952653100567935	inf
0.09063087426126004	0.6043555390044837	inf
0.09063087426126004	0.6134457679521738	inf
0.09063087426126004	0.6225359968998639	inf
0.09063087426126004	0.6316262258475541	inf
0.09063087426126004	0.6407164547952443	inf
0.09063087426126004	0.6498066837429345	inf
0.09063087426126004	0.6588969126906247	inf
0.09063087426126004	0.6679871416383147	inf
0.09063087426126004	0.6770773705860049	inf
0.09063087426126004	0.6861675995336951	inf
0.09063087426126004	0.6952578284813853	inf
0.09063087426126004	0.7043480574290755	inf
0.09063087426126004	0.7134382863767657	inf
0.09063087426126004	0.7225285153244558	inf
0.09063087426126004	0.7316187442721459	inf
0.09063087426126004	0.7407089732198361	inf
0.09063087426126004	0.7497992021675263	inf
0.09063087426126004	0.7588894311152165	inf
0.09063087426126004	0.7679796600629066	inf
0.09063087426126004	0.7770698890105968	inf
0.09063087426126004	0.7861601179582869	inf
0.09063087426126004	0.7952503469059771	inf
0.09063087426126004	0.8043405758536673	inf
0.09063087426126004	0.8134308048013574	inf
0.09063087426126004	0.8225210337490476	inf
0.09063087426126004	0.8316112626967378	inf
0.09063087426126004	0.840701491644428	inf
0.09063087426126004	0.849791720592118	inf
0.09063087426126004	0.8588819495398082	inf
0.09063087426126004	0.8679721784874984	inf
0.09063087426126004	0.8770624074351886	inf
0.09063087426126004	0.8861526363828788	inf
0.09063087426126004	0.8952428653305688	inf
0.09063087426126004	0.904333094278259	inf
0.09063087426126004	0.9134233232259492	inf
0.09063087426126004	0.9225135521736394	inf
0.09063087426126004	0.9316037811213296	inf
0.09063087426126004	0.9406940100690198	inf
0.09063087426126004	0.9497842390167099	inf
0.09063087426126004	0.9588744679644001	inf
0.10298626191914081	0.05894180214307378	inf
0.10298626191914081	0.06803203109076394	inf
0.10298626191914081	0.07712226003845411	inf
0.10298626191914081	0.08621248898614428	inf
0.10298626191914081	0.09530271793383444	inf
0.10298626191914081	0.1043929468815246	inf
0.10298626191914081	0.11348317582921477	inf
0.10298626191914081	0.12257340477690493	inf
0.10298626191914081	0.1316636337245951	inf
0.10298626191914081	0.1407538626722853	inf
0.10298626191914081	0.14984409161997542	inf
0.10298626191914081	0.1589343205676656	inf
0.10298626191914081	0.16802454951535578	inf
0.10298626191914081	0.1771147784630459	inf
0.10298626191914081	0.1862050074107361	inf
0.10298626191914081	0.19529523635842627	inf
0.10298626191914081	0.2043854653061164	inf
0.10298626191914081	0.21347569425380658	inf
0.10298626191914081	0.22256592320149676	inf
0.10298626191914081	0.23165615214918692	inf
0.10298626191914081	0.24074638109687707	inf
0.10298626191914081	0.24983661004456725	inf
0.10298626191914081	0.25892683899225744	inf
0.10298626191914081	0.2680170679399476	inf
0.10298626191914081	0.2771072968876377	inf
0.10298626191914081	0.28619752583532787	inf
0.10298626191914081	0.29528775478301805	inf
0.10298626191914081	0.30437798373070823	inf
0.10298626191914081	0.3134682126783984	inf
0.10298626191914081	0.3225584416260886	inf
0.10298626191914081	0.3316486705737787	inf
0.10298626191914081	0.34073889952146885	inf
0.10298626191914081	0.34982912846915903	inf
0.10298626191914081	0.3589193574168492	inf
0.10298626191914081	0.3680095863645394	inf
0.10298626191914081	0.3770998153122296	inf
0.10298626191914081	0.3861900442599197	19.869334167508093
0.10298626191914081	0.39528027320760983	inf
0.10298626191914081	0.4043705021553	inf
0.10298626191914081	0.4134607311029902	inf
0.10298626191914081	0.4225509600506804	inf
0.10298626191914081	0.43164118899837056	inf
0.10298626191914081	0.44073141794606074	inf
0.10298626191914081	0.44982164689375087	inf
0.10298626191914081	0.458911875841441	19.869334167508093
0.10298626191914081	0.4680021047891312	18.77072187883998
0.10298626191914081	0.47709233373682136	inf
0.10298626191914081	0.48618256268451154	18.074832744921615
0.10298626191914081	0.4952727916322017	18.074832744921615
0.10298626191914081	0.5043630205798919	inf
0.10298626191914081	0.513453249527582	inf
0.10298626191914081	0.5225434784752722	inf
0.10298626191914081	0.5316337074229623	18.074832744921615
0.10298626191914081	0.5407239363706525	inf
0.10298626191914081	0.5498141653183427	inf
0.10298626191914081	0.5589043942660328	inf
0.10298626191914081	0.567994623213723	inf
0.10298626191914081	0.5770848521614131	inf
0.10298626191914081	0.5861750811091033	inf
0.10298626191914081	0.5952653100567935	inf
0.10298626191914081	0.6043555390044837	inf
0.10298626191914081	0.6134457679521738	inf
0.10298626191914081	0.6225359968998639	inf
0.10298626191914081	0.6316262258475541	inf
0.10298626191914081	0.6407164547952443	inf
0.10298626191914081	0.6498066837429345	19.809766708353045
0.10298626191914081	0.6588969126906247	inf
0.10298626191914081	0.6679871416383147	inf
0.10298626191914081	0.6770773705860049	inf
0.10298626191914081	0.6861675995336951	inf
0.10298626191914081	0.6952578284813853	inf
0.10298626191914081	0.7043480574290755	18.89048588842337
0.10298626191914081	0.7134382863767657	inf
0.10298626191914081	0.7225285153244558	18.89048588842337
0.10298626191914081	0.7316187442721459	inf
0.10298626191914081	0.7407089732198361	inf
0.10298626191914081	0.7497992021675263	inf
0.10298626191914081	0.7588894311152165	inf
0.10298626191914081	0.7679796600629066	inf
0.10298626191914081	0.7770698890105968	inf
0.10298626191914081	0.7861601179582869	inf
0.10298626191914081	0.7952503469059771	20.83331617002858
0.10298626191914081	0.8043405758536673	inf
0.10298626191914081	0.8134308048013574	inf
0.10298626191914081	0.8225210337490476	inf
0.10298626191914081	0.8316112626967378	inf
0.10298626191914081	0.840701491644428	inf
0.10298626191914081	0.849791720592118	inf
0.10298626191914081	0.8588819495398082	inf
0.10298626191914081	0.8679721784874984	inf
0.10298626191914081	0.8770624074351886	inf
0.10298626191914081	0.8861526363828788	inf
0.10298626191914081	0.8952428653305688	inf
0.10298626191914081	0.904333094278259	inf
0.10298626191914081	0.9134233232259492	inf
0.10298626191914081	0.9225135521736394	inf
0.10298626191914081	0.9316037811213296	inf
0.10298626191914081	0.9406940100690198	inf
0.10298626191914081	0.9497842390167099	inf
0.10298626191914081	0.9588744679644001	inf
0.1153416495770216	0.05894180214307378	inf
0.1153416495770216	0.06803203109076394	inf
0.1153416495770216	0.07712226003845411	inf
0.1153416495770216	0.08621248898614428	inf
0.1153416495770216	0.09530271793383444	inf
0.1153416495770216	0.1043929468815246	inf
0.1153416495770216	0.11348317582921477	inf
0.1153416495770216	0.12257340477690493	inf
0.1153416495770216	0.1316636337245951	inf
0.1153416495770216	0.1407538626722853	inf
0.1153416495770216	0.14984409161997542	inf
0.1153416495770216	0.1589343205676656	inf
0.1153416495770216	0.16802454951535578	inf
0.1153416495770216	0.1771147784630459	inf
0.1153416495770216	0.1862050074107361	inf
0.1153416495770216	0.19529523635842627	inf
0.1153416495770216	0.2043854653061164	inf
0.1153416495770216	0.21347569425380658	inf
0.1153416495770216	0.22256592320149676	inf
0.1153416495770216	0.23165615214918692	inf
0.1153416495770216	0.24074638109687707	inf
0.1153416495770216	0.24983661004456725	inf
0.1153416495770216	0.25892683899225744	inf
0.1153416495770216	0.2680170679399476	inf
0.1153416495770216	0.2771072968876377	inf
0.1153416495770216	0.28619752583532787	inf
0.1153416495770216	0.29528775478301805	inf
0.1153416495770216	0.30437798373070823	inf
0.1153416495770216	0.3134682126783984	inf
0.1153416495770216	0.3225584416260886	inf
0.1153416495770216	0.3316486705737787	inf
0.1153416495770216	0.34073889952146885	inf
0.1153416495770216	0.34982912846915903	inf
0.1153416495770216	0.3589193574168492	inf
0.1153416495770216	0.3680095863645394	inf
0.1153416495770216	0.3770998153122296	inf
0.1153416495770216	0.3861900442599197	inf
0.1153416495770216	0.39528027320760983	inf
0.1153416495770216	0.4043705021553	inf
0.1153416495770216	0.4134607311029902	inf
0.1153416495770216	0.4225509600506804	inf
0.1153416495770216	0.43164118899837056	inf
0.1153416495770216	0.44073141794606074	inf
0.1153416495770216	0.44982164689375087	inf
0.1153416495770216	0.458911875841441	inf
0.1153416495770216	0.4680021047891312	19.869334167508093
0.1153416495770216	0.47709233373682136	inf
0.1153416495770216	0.48618256268451154	18.074832744921615
0.1153416495770216	0.4952727916322017	18.074832744921615
0.1153416495770216	0.5043630205798919	17.381685564361668
0.1153416495770216	0.513453249527582	inf
0.1153416495770216	0.5225434784752722	inf
0.1153416495770216	0.5316337074229623	inf
0.1153416495770216	0.5407239363706525	inf
0.1153416495770216	0.5498141653183427	inf
0.1153416495770216	0.5589043942660328	inf
0.1153416495770216	0.567994623213723	inf
0.1153416495770216	0.5770848521614131	inf
0.1153416495770216	0.5861750811091033	inf
0.1153416495770216	0.5952653100567935	inf
0.1153416495770216	0.6043555390044837	inf
0.1153416495770216	0.6134457679521738	19.809766708353045
0.1153416495770216	0.6225359968998639	19.116619527793098
0.1153416495770216	0.6316262258475541	inf
0.1153416495770216	0.6407164547952443	19.116619527793098
0.1153416495770216	0.6498066837429345	19.809766708353045
0.1153416495770216	0.6588969126906247	inf
0.1153416495770216	0.6679871416383147	inf
0.1153416495770216	0.6770773705860049	inf
0.1153416495770216	0.6861675995336951	inf
0.1153416495770216	0.6952578284813853	inf
0.1153416495770216	0.7043480574290755	inf
0.1153416495770216	0.7134382863767657	inf
0.1153416495770216	0.7225285153244558	inf
0.1153416495770216	0.7316187442721459	inf
0.1153416495770216	0.7407089732198361	inf
0.1153416495770216	0.7497992021675263	inf
0.1153416495770216	0.7588894311152165	inf
0.1153416495770216	0.7679796600629066	inf
0.1153416495770216	0.7770698890105968	inf
0.1153416495770216	0.7861601179582869	inf
0.1153416495770216	0.7952503469059771	20.83331617002858
0.1153416495770216	0.8043405758536673	inf
0.1153416495770216	0.8134308048013574	inf
0.1153416495770216	0.8225210337490476	inf
0.1153416495770216	0.8316112626967378	inf
0.1153416495770216	0.840701491644428	inf
0.1153416495770216	0.849791720592118	inf
0.1153416495770216	0.8588819495398082	inf
0.1153416495770216	0.8679721784874984	inf
0.1153416495770216	0.8770624074351886	inf
0.1153416495770216	0.8861526363828788	inf
0.1153416495770216	0.8952428653305688	18.757508975967532
0.1153416495770216	0.904333094278259	18.757508975967532
0.1153416495770216	0.9134233232259492	inf
0.1153416495770216	0.9225135521736394	inf
0.1153416495770216	0.9316037811213296	inf
0.1153416495770216	0.9406940100690198	inf
0.1153416495770216	0.9497842390167099	inf
0.1153416495770216	0.9588744679644001	inf
0.1276970372349024	0.05894180214307378	inf
0.1276970372349024	0.06803203109076394	inf
0.1276970372349024	0.07712226003845411	inf
0.1276970372349024	0.08621248898614428	inf
0.1276970372349024	0.09530271793383444	inf
0.1276970372349024	0.1043929468815246	inf
0.1276970372349024	0.11348317582921477	inf
0.1276970372349024	0.12257340477690493	inf
0.1276970372349024	0.1316636337245951	inf
0.1276970372349024	0.1407538626722853	inf
0.1276970372349024	0.14984409161997542	inf
0.1276970372349024	0.1589343205676656	inf
0.1276970372349024	0.16802454951535578	inf
0.1276970372349024	0.1771147784630459	inf
0.1276970372349024	0.1862050074107361	inf
0.1276970372349024	0.19529523635842627	inf
0.1276970372349024	0.2043854653061164	inf
0.1276970372349024	0.21347569425380658	inf
0.1276970372349024	0.22256592320149676	inf
0.1276970372349024	0.23165615214918692	inf
0.1276970372349024	0.24074638109687707	inf
0.1276970372349024	0.24983661004456725	inf
0.1276970372349024	0.25892683899225744	inf
0.1276970372349024	0.2680170679399476	inf
0.1276970372349024	0.2771072968876377	inf
0.1276970372349024	0.28619752583532787	inf
0.1276970372349024	0.29528775478301805	inf
0.1276970372349024	0.30437798373070823	inf
0.1276970372349024	0.3134682126783984	inf
0.1276970372349024	0.3225584416260886	inf
0.1276970372349024	0.3316486705737787	inf
0.1276970372349024	0.34073889952146885	inf
0.1276970372349024	0.34982912846915903	inf
0.1276970372349024	0.3589193574168492	inf
0.1276970372349024	0.3680095863645394	18.22238400713774
0.1276970372349024	0.3770998153122296	18.4830398063882
0.1276970372349024	0.3861900442599197	19.869334167508093
0.1276970372349024	0.39528027320760983	inf
0.1276970372349024	0.4043705021553	inf
0.1276970372349024	0.4134607311029902	inf
0.1276970372349024	0.4225509600506804	19.869334167508093
0.1276970372349024	0.43164118899837056	19.869334167508093
0.1276970372349024	0.44073141794606074	19.176186986948146
0.1276970372349024	0.44982164689375087	inf
0.1276970372349024	0.458911875841441	18.77072187883998
0.1276970372349024	0.4680021047891312	19.869334167508093
0.1276970372349024	0.47709233373682136	19.869334167508093
0.1276970372349024	0.48618256268451154	inf
0.1276970372349024	0.4952727916322017	inf
0.1276970372349024	0.5043630205798919	inf
0.1276970372349024	0.513453249527582	inf
0.1276970372349024	0.5225434784752722	inf
0.1276970372349024	0.5316337074229623	18.074832744921615
0.1276970372349024	0.5407239363706525	inf
0.1276970372349024	0.5498141653183427	inf
0.1276970372349024	0.5589043942660328	inf
0.1276970372349024	0.567994623213723	inf
0.1276970372349024	0.5770848521614131	inf
0.1276970372349024	0.5861750811091033	inf
0.1276970372349024	0.5952653100567935	inf
0.1276970372349024	0.6043555390044837	inf
0.1276970372349024	0.6134457679521738	19.809766708353045
0.1276970372349024	0.6225359968998639	inf
0.1276970372349024	0.6316262258475541	19.809766708353045
0.1276970372349024	0.6407164547952443	19.809766708353045
0.1276970372349024	0.6498066837429345	inf
0.1276970372349024	0.6588969126906247	inf
0.1276970372349024	0.6679871416383147	18.48077856112407
0.1276970372349024	0.6770773705860049	17.78763138056412
0.1276970372349024	0.6861675995336951	17.78763138056412
0.1276970372349024	0.6952578284813853	17.78763138056412
0.1276970372349024	0.7043480574290755	inf
0.1276970372349024	0.7134382863767657	inf
0.1276970372349024	0.7225285153244558	inf
0.1276970372349024	0.7316187442721459	18.197338707863423
0.1276970372349024	0.7407089732198361	18.89048588842337
0.1276970372349024	0.7497992021675263	inf
0.1276970372349024	0.7588894311152165	18.197338707863423
0.1276970372349024	0.7679796600629066	18.75656899322518
0.1276970372349024	0.7770698890105968	20.83331617002858
0.1276970372349024	0.7861601179582869	inf
0.1276970372349024	0.7952503469059771	20.83331617002858
0.1276970372349024	0.8043405758536673	inf
0.1276970372349024	0.8134308048013574	inf
0.1276970372349024	0.8225210337490476	inf
0.1276970372349024	0.8316112626967378	20.83331617002858
0.1276970372349024	0.840701491644428	inf
0.1276970372349024	0.849791720592118	inf
0.1276970372349024	0.8588819495398082	inf
0.1276970372349024	0.8679721784874984	inf
0.1276970372349024	0.8770624074351886	inf
0.1276970372349024	0.8861526363828788	18.064361795407585
0.1276970372349024	0.8952428653305688	inf
0.1276970372349024	0.904333094278259	inf
0.1276970372349024	0.9134233232259492	18.757508975967532
0.1276970372349024	0.9225135521736394	inf
0.1276970372349024	0.9316037811213296	inf
0.1276970372349024	0.9406940100690198	inf
0.1276970372349024	0.9497842390167099	inf
0.1276970372349024	0.9588744679644001	inf
0.1400524248927832	0.05894180214307378	inf
0.1400524248927832	0.06803203109076394	inf
0.1400524248927832	0.07712226003845411	inf
0.1400524248927832	0.08621248898614428	inf
0.1400524248927832	0.09530271793383444	inf
0.1400524248927832	0.1043929468815246	inf
0.1400524248927832	0.11348317582921477	inf
0.1400524248927832	0.12257340477690493	inf
0.1400524248927832	0.1316636337245951	inf
0.1400524248927832	0.1407538626722853	inf
0.1400524248927832	0.14984409161997542	inf
0.1400524248927832	0.1589343205676656	inf
0.1400524248927832	0.16802454951535578	inf
0.1400524248927832	0.1771147784630459	inf
0.1400524248927832	0.1862050074107361	inf
0.1400524248927832	0.19529523635842627	inf
0.1400524248927832	0.2043854653061164	inf
0.1400524248927832	0.21347569425380658	inf
0.1400524248927832	0.22256592320149676	inf
0.1400524248927832	0.23165615214918692	inf
0.1400524248927832	0.24074638109687707	inf
0.1400524248927832	0.24983661004456725	inf
0.1400524248927832	0.25892683899225744	inf
0.1400524248927832	0.2680170679399476	inf
0.1400524248927832	0.2771072968876377	inf
0.1400524248927832	0.28619752583532787	inf
0.1400524248927832	0.29528775478301805	inf
0.1400524248927832	0.30437798373070823	inf
0.1400524248927832	0.3134682126783984	inf
0.1400524248927832	0.3225584416260886	inf
0.1400524248927832	0.3316486705737787	inf
0.1400524248927832	0.34073889952146885	inf
0.1400524248927832	0.34982912846915903	inf
0.1400524248927832	0.3589193574168492	18.22238400713774
0.1400524248927832	0.3680095863645394	18.22238400713774
0.1400524248927832	0.3770998153122296	inf
0.1400524248927832	0.3861900442599197	19.869334167508093
0.1400524248927832	0.39528027320760983	inf
0.1400524248927832	0.4043705021553	inf
0.1400524248927832	0.4134607311029902	19.869334167508093
0.1400524248927832	0.4225509600506804	inf
0.1400524248927832	0.43164118899837056	19.176186986948146
0.1400524248927832	0.44073141794606074	inf
0.1400524248927832	0.44982164689375087	inf
0.1400524248927832	0.458911875841441	19.176186986948146
0.1400524248927832	0.4680021047891312	inf
0.1400524248927832	0.47709233373682136	19.009555616319297
0.1400524248927832	0.48618256268451154	18.60409050821113
0.1400524248927832	0.4952727916322017	inf
0.1400524248927832	0.5043630205798919	17.381685564361668
0.1400524248927832	0.513453249527582	18.074832744921615
0.1400524248927832	0.5225434784752722	18.074832744921615
0.1400524248927832	0.5316337074229623	17.381685564361668
0.1400524248927832	0.5407239363706525	17.381685564361668
0.1400524248927832	0.5498141653183427	18.074832744921615
0.1400524248927832	0.5589043942660328	inf
0.1400524248927832	0.567994623213723	16.976220456253508
0.1400524248927832	0.5770848521614131	inf
0.1400524248927832	0.5861750811091033	19.809766708353045
0.1400524248927832	0.5952653100567935	inf
0.1400524248927832	0.6043555390044837	19.809766708353045
0.1400524248927832	0.6134457679521738	inf
0.1400524248927832	0.6225359968998639	19.809766708353045
0.1400524248927832	0.6316262258475541	19.809766708353045
0.1400524248927832	0.6407164547952443	19.809766708353045
0.1400524248927832	0.6498066837429345	17.78763138056412
0.1400524248927832	0.6588969126906247	17.382166272455954
0.1400524248927832	0.6679871416383147	17.78763138056412
0.1400524248927832	0.6770773705860049	17.094484200004175
0.1400524248927832	0.6861675995336951	17.094484200004175
0.1400524248927832	0.6952578284813853	18.48077856112407
0.1400524248927832	0.7043480574290755	18.89048588842337
0.1400524248927832	0.7134382863767657	17.791873599755263
0.1400524248927832	0.7225285153244558	18.89048588842337
0.1400524248927832	0.7316187442721459	18.89048588842337
0.1400524248927832	0.7407089732198361	17.504191527303483
0.1400524248927832	0.7497992021675263	18.197338707863423
0.1400524248927832	0.7588894311152165	inf
0.1400524248927832	0.7679796600629066	18.89048588842337
0.1400524248927832	0.7770698890105968	20.83331617002858
0.1400524248927832	0.7861601179582869	inf
0.1400524248927832	0.7952503469059771	19.447021808908687
0.1400524248927832	0.8043405758536673	20.83331617002858
0.1400524248927832	0.8134308048013574	inf
0.1400524248927832	0.8225210337490476	inf
0.1400524248927832	0.8316112626967378	inf
0.1400524248927832	0.840701491644428	inf
0.1400524248927832	0.849791720592118	inf
0.1400524248927832	0.8588819495398082	inf
0.1400524248927832	0.8679721784874984	inf
0.1400524248927832	0.8770624074351886	18.757508975967532
0.1400524248927832	0.8861526363828788	17.658896687299425
0.1400524248927832	0.8952428653305688	inf
0.1400524248927832	0.904333094278259	inf
0.1400524248927832	0.9134233232259492	inf
0.1400524248927832	0.9225135521736394	inf
0.1400524248927832	0.9316037811213296	18.757508975967532
0.1400524248927832	0.9406940100690198	inf
0.1400524248927832	0.9497842390167099	inf
0.1400524248927832	0.9588744679644001	inf
0.15240781255066393	0.05894180214307378	inf
0.15240781255066393	0.06803203109076394	inf
0.15240781255066393	0.07712226003845411	inf
0.15240781255066393	0.08621248898614428	inf
0.15240781255066393	0.09530271793383444	inf
0.15240781255066393	0.1043929468815246	inf
0.15240781255066393	0.11348317582921477	inf
0.15240781255066393	0.12257340477690493	inf
0.15240781255066393	0.1316636337245951	inf
0.15240781255066393	0.1407538626722853	inf
0.15240781255066393	0.14984409161997542	inf
0.15240781255066393	0.1589343205676656	inf
0.15240781255066393	0.16802454951535578	inf
0.15240781255066393	0.1771147784630459	inf
0.15240781255066393	0.1862050074107361	inf
0.15240781255066393	0.19529523635842627	inf
0.15240781255066393	0.2043854653061164	inf
0.15240781255066393	0.21347569425380658	inf
0.15240781255066393	0.22256592320149676	inf
0.15240781255066393	0.23165615214918692	inf
0.15240781255066393	0.24074638109687707	inf
0.15240781255066393	0.24983661004456725	inf
0.15240781255066393	0.25892683899225744	inf
0.15240781255066393	0.2680170679399476	inf
0.15240781255066393	0.2771072968876377	inf
0.15240781255066393	0.28619752583532787	inf
0.15240781255066393	0.29528775478301805	inf
0.15240781255066393	0.30437798373070823	inf
0.15240781255066393	0.3134682126783984	inf
0.15240781255066393	0.3225584416260886	inf
0.15240781255066393	0.3316486705737787	inf
0.15240781255066393	0.34073889952146885	inf
0.15240781255066393	0.34982912846915903	inf
0.15240781255066393	0.3589193574168492	17.529236826577794
0.15240781255066393	0.3680095863645394	inf
0.15240781255066393	0.3770998153122296	18.22238400713774
0.15240781255066393	0.3861900442599197	inf
0.15240781255066393	0.39528027320760983	inf
0.15240781255066393	0.4043705021553	19.176186986948146
0.15240781255066393	0.4134607311029902	19.176186986948146
0.15240781255066393	0.4225509600506804	inf
0.15240781255066393	0.43164118899837056	19.176186986948146
0.15240781255066393	0.44073141794606074	19.176186986948146
0.15240781255066393	0.44982164689375087	18.4830398063882
0.15240781255066393	0.458911875841441	18.4830398063882
0.15240781255066393	0.4680021047891312	19.176186986948146
0.15240781255066393	0.47709233373682136	18.60409050821113
0.15240781255066393	0.48618256268451154	19.702702796879244
0.15240781255066393	0.4952727916322017	inf
0.15240781255066393	0.5043630205798919	17.381685564361668
0.15240781255066393	0.513453249527582	18.074832744921615
0.15240781255066393	0.5225434784752722	16.976220456253508
0.15240781255066393	0.5316337074229623	18.074832744921615
0.15240781255066393	0.5407239363706525	17.381685564361668
0.15240781255066393	0.5498141653183427	17.381685564361668
0.15240781255066393	0.5589043942660328	16.976220456253508
0.15240781255066393	0.567994623213723	16.46539483248751
0.15240781255066393	0.5770848521614131	17.912363744565617
0.15240781255066393	0.5861750811091033	inf
0.15240781255066393	0.5952653100567935	inf
0.15240781255066393	0.6043555390044837	inf
0.15240781255066393	0.6134457679521738	inf
0.15240781255066393	0.6225359968998639	19.809766708353045
0.15240781255066393	0.6316262258475541	19.809766708353045
0.15240781255066393	0.6407164547952443	18.711154419684938
0.15240781255066393	0.6498066837429345	18.48077856112407
0.15240781255066393	0.6588969126906247	17.382166272455954
0.15240781255066393	0.6679871416383147	17.382166272455954
0.15240781255066393	0.6770773705860049	17.78763138056412
0.15240781255066393	0.6861675995336951	17.78763138056412
0.15240781255066393	0.6952578284813853	18.48077856112407
0.15240781255066393	0.7043480574290755	18.197338707863423
0.15240781255066393	0.7134382863767657	18.197338707863423
0.15240781255066393	0.7225285153244558	inf
0.15240781255066393	0.7316187442721459	18.197338707863423
0.15240781255066393	0.7407089732198361	17.504191527303483
0.15240781255066393	0.7497992021675263	18.197338707863423
0.15240781255066393	0.7588894311152165	17.504191527303483
0.15240781255066393	0.7679796600629066	17.504191527303483
0.15240781255066393	0.7770698890105968	20.140168989468634
0.15240781255066393	0.7861601179582869	19.447021808908687
0.15240781255066393	0.7952503469059771	19.734703881360467
0.15240781255066393	0.8043405758536673	20.83331617002858
0.15240781255066393	0.8134308048013574	20.83331617002858
0.15240781255066393	0.8225210337490476	19.223878257594478
0.15240781255066393	0.8316112626967378	19.04155670080052
0.15240781255066393	0.840701491644428	19.447021808908687
0.15240781255066393	0.849791720592118	20.140168989468634
0.15240781255066393	0.8588819495398082	19.734703881360467
0.15240781255066393	0.8679721784874984	18.63932147102343
0.15240781255066393	0.8770624074351886	17.371214614847645
0.15240781255066393	0.8861526363828788	18.757508975967532
0.15240781255066393	0.8952428653305688	18.757508975967532
0.15240781255066393	0.904333094278259	inf
0.15240781255066393	0.9134233232259492	inf
0.15240781255066393	0.9225135521736394	inf
0.15240781255066393	0.9316037811213296	18.757508975967532
0.15240781255066393	0.9406940100690198	18.064361795407585
0.15240781255066393	0.9497842390167099	17.371214614847645
0.15240781255066393	0.9588744679644001	17.371214614847645
0.16476320020854474	0.05894180214307378	inf
0.16476320020854474	0.06803203109076394	inf
0.16476320020854474	0.07712226003845411	inf
0.16476320020854474	0.08621248898614428	inf
0.16476320020854474	0.09530271793383444	inf
0.16476320020854474	0.1043929468815246	inf
0.16476320020854474	0.11348317582921477	inf
0.16476320020854474	0.12257340477690493	inf
0.16476320020854474	0.1316636337245951	inf
0.16476320020854474	0.1407538626722853	inf
0.16476320020854474	0.14984409161997542	inf
0.16476320020854474	0.1589343205676656	inf
0.16476320020854474	0.16802454951535578	inf
0.16476320020854474	0.1771147784630459	inf
0.16476320020854474	0.1862050074107361	inf
0.16476320020854474	0.19529523635842627	inf
0.16476320020854474	0.2043854653061164	inf
0.16476320020854474	0.21347569425380658	inf
0.16476320020854474	0.22256592320149676	inf
0.16476320020854474	0.23165615214918692	inf
0.16476320020854474	0.24074638109687707	inf
0.16476320020854474	0.24983661004456725	inf
0.16476320020854474	0.25892683899225744	inf
0.16476320020854474	0.2680170679399476	inf
0.16476320020854474	0.2771072968876377	inf
0.16476320020854474	0.28619752583532787	inf
0.16476320020854474	0.29528775478301805	inf
0.16476320020854474	0.30437798373070823	inf
0.16476320020854474	0.3134682126783984	inf
0.16476320020854474	0.3225584416260886	inf
0.16476320020854474	0.3316486705737787	inf
0.16476320020854474	0.34073889952146885	inf
0.16476320020854474	0.34982912846915903	inf
0.16476320020854474	0.3589193574168492	17.529236826577794
0.16476320020854474	0.3680095863645394	inf
0.16476320020854474	0.3770998153122296	inf
0.16476320020854474	0.3861900442599197	18.77072187883998
0.16476320020854474	0.39528027320760983	19.869334167508093
0.16476320020854474	0.4043705021553	18.77072187883998
0.16476320020854474	0.4134607311029902	18.77072187883998
0.16476320020854474	0.4225509600506804	19.176186986948146
0.16476320020854474	0.43164118899837056	19.176186986948146
0.16476320020854474	0.44073141794606074	19.176186986948146
0.16476320020854474	0.44982164689375087	18.77072187883998
0.16476320020854474	0.458911875841441	17.923424018452778
0.16476320020854474	0.4680021047891312	18.31640843575935
0.16476320020854474	0.47709233373682136	19.702702796879244
0.16476320020854474	0.48618256268451154	19.702702796879244
0.16476320020854474	0.4952727916322017	19.702702796879244
0.16476320020854474	0.5043630205798919	18.074832744921615
0.16476320020854474	0.513453249527582	16.688538383801728
0.16476320020854474	0.5225434784752722	18.074832744921615
0.16476320020854474	0.5316337074229623	18.074832744921615
0.16476320020854474	0.5407239363706525	17.381685564361668
0.16476320020854474	0.5498141653183427	16.46539483248751
0.16476320020854474	0.5589043942660328	17.381685564361668
0.16476320020854474	0.567994623213723	16.1289225958663
0.16476320020854474	0.5770848521614131	16.645380276231286
0.16476320020854474	0.5861750811091033	19.116619527793098
0.16476320020854474	0.5952653100567935	inf
0.16476320020854474	0.6043555390044837	19.116619527793098
0.16476320020854474	0.6134457679521738	19.116619527793098
0.16476320020854474	0.6225359968998639	17.73032516667321
0.16476320020854474	0.6316262258475541	17.507181615359002
0.16476320020854474	0.6407164547952443	17.612542131016824
0.16476320020854474	0.6498066837429345	17.453220185587362
0.16476320020854474	0.6588969126906247	16.871340648689966
0.16476320020854474	0.6679871416383147	18.48077856112407
0.16476320020854474	0.6770773705860049	16.689019091896007
0.16476320020854474	0.6861675995336951	17.382166272455954
0.16476320020854474	0.6952578284813853	16.534868412068754
0.16476320020854474	0.7043480574290755	17.096603060048473
0.16476320020854474	0.7134382863767657	inf
0.16476320020854474	0.7225285153244558	18.89048588842337
0.16476320020854474	0.7316187442721459	17.281047975989274
0.16476320020854474	0.7407089732198361	17.281047975989274
0.16476320020854474	0.7497992021675263	17.504191527303483
0.16476320020854474	0.7588894311152165	17.504191527303483
0.16476320020854474	0.7679796600629066	16.811044346743536
0.16476320020854474	0.7770698890105968	18.128140216510047
0.16476320020854474	0.7861601179582869	20.140168989468634
0.16476320020854474	0.7952503469059771	19.223878257594478
0.16476320020854474	0.8043405758536673	20.140168989468634
0.16476320020854474	0.8134308048013574	20.140168989468634
0.16476320020854474	0.8225210337490476	19.734703881360467
0.16476320020854474	0.8316112626967378	18.75387462834874
0.16476320020854474	0.840701491644428	20.83331617002858
0.16476320020854474	0.849791720592118	19.223878257594478
0.16476320020854474	0.8588819495398082	20.83331617002858
0.16476320020854474	0.8679721784874984	17.371214614847645
0.16476320020854474	0.8770624074351886	18.064361795407585
0.16476320020854474	0.8861526363828788	17.658896687299425
0.16476320020854474	0.8952428653305688	17.658896687299425
0.16476320020854474	0.904333094278259	18.064361795407585
0.16476320020854474	0.9134233232259492	17.658896687299425
0.16476320020854474	0.9225135521736394	17.658896687299425
0.16476320020854474	0.9316037811213296	18.064361795407585
0.16476320020854474	0.9406940100690198	16.678067434287698
0.16476320020854474	0.9497842390167099	inf
0.16476320020854474	0.9588744679644001	18.757508975967532
0.17711858786642554	0.05894180214307378	inf
0.17711858786642554	0.06803203109076394	inf
0.17711858786642554	0.07712226003845411	inf
0.17711858786642554	0.08621248898614428	inf
0.17711858786642554	0.09530271793383444	inf
0.17711858786642554	0.1043929468815246	inf
0.17711858786642554	0.11348317582921477	inf
0.17711858786642554	0.12257340477690493	inf
0.17711858786642554	0.1316636337245951	inf
0.17711858786642554	0.1407538626722853	inf
0.17711858786642554	0.14984409161997542	inf
0.17711858786642554	0.1589343205676656	inf
0.17711858786642554	0.16802454951535578	inf
0.17711858786642554	0.1771147784630459	inf
0.17711858786642554	0.1862050074107361	inf
0.17711858786642554	0.19529523635842627	inf
0.17711858786642554	0.2043854653061164	inf
0.17711858786642554	0.21347569425380658	inf
0.17711858786642554	0.22256592320149676	inf
0.17711858786642554	0.23165615214918692	inf
0.17711858786642554	0.24074638109687707	inf
0.17711858786642554	0.24983661004456725	inf
0.17711858786642554	0.25892683899225744	inf
0.17711858786642554	0.2680170679399476	inf
0.17711858786642554	0.2771072968876377	inf
0.17711858786642554	0.28619752583532787	inf
0.17711858786642554	0.29528775478301805	inf
0.17711858786642554	0.30437798373070823	inf
0.17711858786642554	0.3134682126783984	inf
0.17711858786642554	0.3225584416260886	inf
0.17711858786642554	0.3316486705737787	inf
0.17711858786642554	0.34073889952146885	inf
0.17711858786642554	0.34982912846915903	inf
0.17711858786642554	0.3589193574168492	17.123771718469634
0.17711858786642554	0.3680095863645394	inf
0.17711858786642554	0.3770998153122296	inf
0.17711858786642554	0.3861900442599197	inf
0.17711858786642554	0.39528027320760983	18.77072187883998
0.17711858786642554	0.4043705021553	18.77072187883998
0.17711858786642554	0.4134607311029902	18.07757469828003
0.17711858786642554	0.4225509600506804	18.07757469828003
0.17711858786642554	0.43164118899837056	19.176186986948146
0.17711858786642554	0.44073141794606074	19.869334167508093
0.17711858786642554	0.44982164689375087	19.176186986948146
0.17711858786642554	0.458911875841441	19.869334167508093
0.17711858786642554	0.4680021047891312	19.176186986948146
0.17711858786642554	0.47709233373682136	17.91094332765119
0.17711858786642554	0.48618256268451154	19.702702796879244
0.17711858786642554	0.4952727916322017	17.74359225765106
0.17711858786642554	0.5043630205798919	16.28307327569356
0.17711858786642554	0.513453249527582	17.381685564361668
0.17711858786642554	0.5225434784752722	16.46539483248751
0.17711858786642554	0.5316337074229623	18.074832744921615
0.17711858786642554	0.5407239363706525	16.976220456253508
0.17711858786642554	0.5498141653183427	18.074832744921615
0.17711858786642554	0.5589043942660328	16.976220456253508
0.17711858786642554	0.567994623213723	16.1289225958663
0.17711858786642554	0.5770848521614131	16.032879256559283
0.17711858786642554	0.5861750811091033	18.711154419684938
0.17711858786642554	0.5952653100567935	18.01800723912499
0.17711858786642554	0.6043555390044837	18.01800723912499
0.17711858786642554	0.6134457679521738	18.711154419684938
0.17711858786642554	0.6225359968998639	17.411871435554673
0.17711858786642554	0.6316262258475541	19.116619527793098
0.17711858786642554	0.6407164547952443	17.86385655929773
0.17711858786642554	0.6498066837429345	16.27702202630855
0.17711858786642554	0.6588969126906247	17.382166272455954
0.17711858786642554	0.6679871416383147	16.871340648689966
0.17711858786642554	0.6770773705860049	16.689019091896007
0.17711858786642554	0.6861675995336951	16.283553983787847
0.17711858786642554	0.6952578284813853	17.094484200004175
0.17711858786642554	0.7043480574290755	17.384992418039225
0.17711858786642554	0.7134382863767657	inf
0.17711858786642554	0.7225285153244558	17.098726419195316
0.17711858786642554	0.7316187442721459	16.944575739368055
0.17711858786642554	0.7407089732198361	16.944575739368055
0.17711858786642554	0.7497992021675263	17.791873599755263
0.17711858786642554	0.7588894311152165	16.811044346743536
0.17711858786642554	0.7679796600629066	16.944575739368055
0.17711858786642554	0.7770698890105968	18.06342181266524
0.17711858786642554	0.7861601179582869	19.734703881360467
0.17711858786642554	0.7952503469059771	19.447021808908687
0.17711858786642554	0.8043405758536673	19.447021808908687
0.17711858786642554	0.8134308048013574	20.83331617002858
0.17711858786642554	0.8225210337490476	19.04155670080052
0.17711858786642554	0.8316112626967378	19.447021808908687
0.17711858786642554	0.840701491644428	18.75387462834874
0.17711858786642554	0.849791720592118	19.734703881360467
0.17711858786642554	0.8588819495398082	18.53363749768284
0.17711858786642554	0.8679721784874984	16.965749506739478
0.17711858786642554	0.8770624074351886	17.658896687299425
0.17711858786642554	0.8861526363828788	16.678067434287698
0.17711858786642554	0.8952428653305688	17.14807106353343
0.17711858786642554	0.904333094278259	inf
0.17711858786642554	0.9134233232259492	inf
0.17711858786642554	0.9225135521736394	18.757508975967532
0.17711858786642554	0.9316037811213296	inf
0.17711858786642554	0.9406940100690198	inf
0.17711858786642554	0.9497842390167099	inf
0.17711858786642554	0.9588744679644001	18.757508975967532
0.18947397552430628	0.05894180214307378	inf
0.18947397552430628	0.06803203109076394	inf
0.18947397552430628	0.07712226003845411	inf
0.18947397552430628	0.08621248898614428	inf
0.18947397552430628	0.09530271793383444	inf
0.18947397552430628	0.1043929468815246	inf
0.18947397552430628	0.11348317582921477	inf
0.18947397552430628	0.12257340477690493	inf
0.18947397552430628	0.1316636337245951	inf
0.18947397552430628	0.1407538626722853	inf
0.18947397552430628	0.14984409161997542	inf
0.18947397552430628	0.1589343205676656	inf
0.18947397552430628	0.16802454951535578	inf
0.18947397552430628	0.1771147784630459	inf
0.18947397552430628	0.1862050074107361	inf
0.18947397552430628	0.19529523635842627	inf
0.18947397552430628	0.2043854653061164	inf
0.18947397552430628	0.21347569425380658	inf
0.18947397552430628	0.22256592320149676	inf
0.18947397552430628	0.23165615214918692	inf
0.18947397552430628	0.24074638109687707	inf
0.18947397552430628	0.24983661004456725	inf
0.18947397552430628	0.25892683899225744	inf
0.18947397552430628	0.2680170679399476	inf
0.18947397552430628	0.2771072968876377	inf
0.18947397552430628	0.28619752583532787	inf
0.18947397552430628	0.29528775478301805	inf
0.18947397552430628	0.30437798373070823	inf
0.18947397552430628	0.3134682126783984	inf
0.18947397552430628	0.3225584416260886	inf
0.18947397552430628	0.3316486705737787	inf
0.18947397552430628	0.34073889952146885	inf
0.18947397552430628	0.34982912846915903	inf
0.18947397552430628	0.3589193574168492	inf
0.18947397552430628	0.3680095863645394	18.22238400713774
0.18947397552430628	0.3770998153122296	inf
0.18947397552430628	0.3861900442599197	17.06153693510879
0.18947397552430628	0.39528027320760983	19.176186986948146
0.18947397552430628	0.4043705021553	18.4830398063882
0.18947397552430628	0.4134607311029902	19.869334167508093
0.18947397552430628	0.4225509600506804	18.25989625507399
0.18947397552430628	0.43164118899837056	18.4830398063882
0.18947397552430628	0.44073141794606074	17.923424018452778
0.18947397552430628	0.44982164689375087	18.07757469828003
0.18947397552430628	0.458911875841441	18.25989625507399
0.18947397552430628	0.4680021047891312	18.656608551290645
0.18947397552430628	0.47709233373682136	18.31640843575935
0.18947397552430628	0.48618256268451154	17.75679264782393
0.18947397552430628	0.4952727916322017	18.09326488444514
0.18947397552430628	0.5043630205798919	16.59488988441928
0.18947397552430628	0.513453249527582	15.676937472123244
0.18947397552430628	0.5225434784752722	16.46539483248751
0.18947397552430628	0.5316337074229623	17.381685564361668
0.18947397552430628	0.5407239363706525	inf
0.18947397552430628	0.5498141653183427	16.46539483248751
0.18947397552430628	0.5589043942660328	15.995391203241779
0.18947397552430628	0.567994623213723	15.877608167585395
0.18947397552430628	0.5770848521614131	15.910860803629435
0.18947397552430628	0.5861750811091033	17.73032516667321
0.18947397552430628	0.5952653100567935	18.01800723912499
0.18947397552430628	0.6043555390044837	17.24481735089151
0.18947397552430628	0.6134457679521738	17.24481735089151
0.18947397552430628	0.6225359968998639	17.86385655929773
0.18947397552430628	0.6316262258475541	17.73032516667321
0.18947397552430628	0.6407164547952443	17.73032516667321
0.18947397552430628	0.6498066837429345	16.368779682258378
0.18947397552430628	0.6588969126906247	16.401337019444227
0.18947397552430628	0.6679871416383147	16.283553983787847
0.18947397552430628	0.6770773705860049	15.915829203662527
0.18947397552430628	0.6861675995336951	15.708189838884286
0.18947397552430628	0.6952578284813853	16.401337019444227
0.18947397552430628	0.7043480574290755	16.536078639438543
0.18947397552430628	0.7134382863767657	16.693261311087156
0.18947397552430628	0.7225285153244558	16.944575739368055
0.18947397552430628	0.7316187442721459	17.098726419195316
0.18947397552430628	0.7407089732198361	16.811044346743536
0.18947397552430628	0.7497992021675263	16.693261311087156
0.18947397552430628	0.7588894311152165	17.098726419195316
0.18947397552430628	0.7679796600629066	16.944575739368055
0.18947397552430628	0.7770698890105968	17.252791418940035
0.18947397552430628	0.7861601179582869	19.447021808908687
0.18947397552430628	0.7952503469059771	inf
0.18947397552430628	0.8043405758536673	19.734703881360467
0.18947397552430628	0.8134308048013574	19.734703881360467
0.18947397552430628	0.8225210337490476	19.734703881360467
0.18947397552430628	0.8316112626967378	18.63609159269236
0.18947397552430628	0.840701491644428	19.04155670080052
0.18947397552430628	0.849791720592118	19.734703881360467
0.18947397552430628	0.8588819495398082	20.83331617002858
0.18947397552430628	0.8679721784874984	17.14807106353343
0.18947397552430628	0.8770624074351886	16.811598826912217
0.18947397552430628	0.8861526363828788	17.14807106353343
0.18947397552430628	0.8952428653305688	inf
0.18947397552430628	0.904333094278259	inf
0.18947397552430628	0.9134233232259492	18.064361795407585
0.18947397552430628	0.9225135521736394	18.757508975967532
0.18947397552430628	0.9316037811213296	18.757508975967532
0.18947397552430628	0.9406940100690198	inf
0.18947397552430628	0.9497842390167099	18.757508975967532
0.18947397552430628	0.9588744679644001	inf
0.20182936318218708	0.05894180214307378	inf
0.20182936318218708	0.06803203109076394	inf
0.20182936318218708	0.07712226003845411	inf
0.20182936318218708	0.08621248898614428	inf
0.20182936318218708	0.09530271793383444	inf
0.20182936318218708	0.1043929468815246	inf
0.20182936318218708	0.11348317582921477	inf
0.20182936318218708	0.12257340477690493	inf
0.20182936318218708	0.1316636337245951	inf
0.20182936318218708	0.1407538626722853	inf
0.20182936318218708	0.14984409161997542	inf
0.20182936318218708	0.1589343205676656	inf
0.20182936318218708	0.16802454951535578	inf
0.20182936318218708	0.1771147784630459	inf
0.20182936318218708	0.1862050074107361	inf
0.20182936318218708	0.19529523635842627	inf
0.20182936318218708	0.2043854653061164	inf
0.20182936318218708	0.21347569425380658	inf
0.20182936318218708	0.22256592320149676	inf
0.20182936318218708	0.23165615214918692	inf
0.20182936318218708	0.24074638109687707	inf
0.20182936318218708	0.24983661004456725	inf
0.20182936318218708	0.25892683899225744	inf
0.20182936318218708	0.2680170679399476	inf
0.20182936318218708	0.2771072968876377	inf
0.20182936318218708	0.28619752583532787	inf
0.20182936318218708	0.29528775478301805	inf
0.20182936318218708	0.30437798373070823	inf
0.20182936318218708	0.3134682126783984	inf
0.20182936318218708	0.3225584416260886	inf
0.20182936318218708	0.3316486705737787	inf
0.20182936318218708	0.34073889952146885	inf
0.20182936318218708	0.34982912846915903	inf
0.20182936318218708	0.3589193574168492	17.123771718469634
0.20182936318218708	0.3680095863645394	18.22238400713774
0.20182936318218708	0.3770998153122296	17.123771718469634
0.20182936318218708	0.3861900442599197	16.836089646017854
0.20182936318218708	0.39528027320760983	18.25989625507399
0.20182936318218708	0.4043705021553	18.07757469828003
0.20182936318218708	0.4134607311029902	18.77072187883998
0.20182936318218708	0.4225509600506804	18.25989625507399
0.20182936318218708	0.43164118899837056	17.923424018452778
0.20182936318218708	0.44073141794606074	18.25989625507399
0.20182936318218708	0.44982164689375087	18.4830398063882
0.20182936318218708	0.458911875841441	18.25989625507399
0.20182936318218708	0.4680021047891312	17.80163712560139
0.20182936318218708	0.47709233373682136	17.30480752408087
0.20182936318218708	0.48618256268451154	17.91094332765119
0.20182936318218708	0.4952727916322017	17.137753439417708
0.20182936318218708	0.5043630205798919	15.774075652357636
0.20182936318218708	0.513453249527582	16.28307327569356
0.20182936318218708	0.5225434784752722	16.28307327569356
0.20182936318218708	0.5316337074229623	16.46539483248751
0.20182936318218708	0.5407239363706525	15.302244022681835
0.20182936318218708	0.5498141653183427	15.995391203241779
0.20182936318218708	0.5589043942660328	15.995391203241779
0.20182936318218708	0.567994623213723	15.877608167585395
0.20182936318218708	0.5770848521614131	16.364783176085012
0.20182936318218708	0.5861750811091033	17.86385655929773
0.20182936318218708	0.5952653100567935	17.24481735089151
0.20182936318218708	0.6043555390044837	17.73032516667321
0.20182936318218708	0.6134457679521738	17.73032516667321
0.20182936318218708	0.6225359968998639	17.507181615359002
0.20182936318218708	0.6316262258475541	17.86385655929773
0.20182936318218708	0.6407164547952443	17.612542131016824
0.20182936318218708	0.6498066837429345	16.27702202630855
0.20182936318218708	0.6588969126906247	16.283553983787847
0.20182936318218708	0.6679871416383147	15.841721231508808
0.20182936318218708	0.6770773705860049	16.401337019444227
0.20182936318218708	0.6861675995336951	15.915829203662527
0.20182936318218708	0.6952578284813853	15.915829203662527
0.20182936318218708	0.7043480574290755	16.249608260781734
0.20182936318218708	0.7134382863767657	16.18243568732116
0.20182936318218708	0.7225285153244558	16.693261311087156
0.20182936318218708	0.7316187442721459	17.281047975989274
0.20182936318218708	0.7407089732198361	16.325536530961834
0.20182936318218708	0.7497992021675263	16.05727254436716
0.20182936318218708	0.7588894311152165	16.18243568732116
0.20182936318218708	0.7679796600629066	16.693261311087156
0.20182936318218708	0.7770698890105968	16.661913860852536
0.20182936318218708	0.7861601179582869	17.533446674525763
0.20182936318218708	0.7952503469059771	19.734703881360467
0.20182936318218708	0.8043405758536673	19.223878257594478
0.20182936318218708	0.8134308048013574	19.734703881360467
0.20182936318218708	0.8225210337490476	20.140168989468634
0.20182936318218708	0.8316112626967378	18.63609159269236
0.20182936318218708	0.840701491644428	19.734703881360467
0.20182936318218708	0.849791720592118	20.83331617002858
0.20182936318218708	0.8588819495398082	17.658896687299425
0.20182936318218708	0.8679721784874984	inf
0.20182936318218708	0.8770624074351886	18.064361795407585
0.20182936318218708	0.8861526363828788	17.371214614847645
0.20182936318218708	0.8952428653305688	18.064361795407585
0.20182936318218708	0.904333094278259	17.371214614847645
0.20182936318218708	0.9134233232259492	18.064361795407585
0.20182936318218708	0.9225135521736394	inf
0.20182936318218708	0.9316037811213296	inf
0.20182936318218708	0.9406940100690198	18.757508975967532
0.20182936318218708	0.9497842390167099	inf
0.20182936318218708	0.9588744679644001	inf
0.21418475084006788	0.05894180214307378	inf
0.21418475084006788	0.06803203109076394	inf
0.21418475084006788	0.07712226003845411	inf
0.21418475084006788	0.08621248898614428	inf
0.21418475084006788	0.09530271793383444	inf
0.21418475084006788	0.1043929468815246	inf
0.21418475084006788	0.11348317582921477	inf
0.21418475084006788	0.12257340477690493	inf
0.21418475084006788	0.1316636337245951	inf
0.21418475084006788	0.1407538626722853	inf
0.21418475084006788	0.14984409161997542	inf
0.21418475084006788	0.1589343205676656	inf
0.21418475084006788	0.16802454951535578	inf
0.21418475084006788	0.1771147784630459	inf
0.21418475084006788	0.1862050074107361	inf
0.21418475084006788	0.19529523635842627	inf
0.21418475084006788	0.2043854653061164	inf
0.21418475084006788	0.21347569425380658	inf
0.21418475084006788	0.22256592320149676	inf
0.21418475084006788	0.23165615214918692	inf
0.21418475084006788	0.24074638109687707	inf
0.21418475084006788	0.24983661004456725	inf
0.21418475084006788	0.25892683899225744	inf
0.21418475084006788	0.2680170679399476	inf
0.21418475084006788	0.2771072968876377	inf
0.21418475084006788	0.28619752583532787	inf
0.21418475084006788	0.29528775478301805	inf
0.21418475084006788	0.30437798373070823	inf
0.21418475084006788	0.3134682126783984	inf
0.21418475084006788	0.3225584416260886	inf
0.21418475084006788	0.3316486705737787	inf
0.21418475084006788	0.34073889952146885	inf
0.21418475084006788	0.34982912846915903	inf
0.21418475084006788	0.3589193574168492	16.836089646017854
0.21418475084006788	0.3680095863645394	16.836089646017854
0.21418475084006788	0.3770998153122296	17.529236826577794
0.21418475084006788	0.3861900442599197	16.430624537909686
0.21418475084006788	0.39528027320760983	17.275405179888565
0.21418475084006788	0.4043705021553	19.176186986948146
0.21418475084006788	0.4134607311029902	18.77072187883998
0.21418475084006788	0.4225509600506804	17.78989262582825
0.21418475084006788	0.43164118899837056	18.4830398063882
0.21418475084006788	0.44073141794606074	17.38442751772009
0.21418475084006788	0.44982164689375087	17.09674544526831
0.21418475084006788	0.458911875841441	17.38442751772009
0.21418475084006788	0.4680021047891312	17.07466946579939
0.21418475084006788	0.47709233373682136	17.30480752408087
0.21418475084006788	0.48618256268451154	17.75679264782393
0.21418475084006788	0.4952727916322017	17.217796147091242
0.21418475084006788	0.5043630205798919	16.858605917508484
0.21418475084006788	0.513453249527582	15.676937472123244
0.21418475084006788	0.5225434784752722	15.676937472123244
0.21418475084006788	0.5316337074229623	15.130393765755175
0.21418475084006788	0.5407239363706525	14.9837902915633
0.21418475084006788	0.5498141653183427	15.030310307198194
0.21418475084006788	0.5589043942660328	15.302244022681835
0.21418475084006788	0.567994623213723	15.435775415306358
0.21418475084006788	0.5770848521614131	16.198542876081213
0.21418475084006788	0.5861750811091033	17.170709378737783
0.21418475084006788	0.5952653100567935	17.101716507250835
0.21418475084006788	0.6043555390044837	17.101716507250835
0.21418475084006788	0.6134457679521738	17.170709378737783
0.21418475084006788	0.6225359968998639	17.101716507250835
0.21418475084006788	0.6316262258475541	17.24481735089151
0.21418475084006788	0.6407164547952443	17.24481735089151
0.21418475084006788	0.6498066837429345	16.101766363367958
0.21418475084006788	0.6588969126906247	16.534868412068754
0.21418475084006788	0.6679871416383147	15.436256123400645
0.21418475084006788	0.6770773705860049	15.536339581957625
0.21418475084006788	0.6861675995336951	15.184941695119738
0.21418475084006788	0.6952578284813853	15.590406803227902
0.21418475084006788	0.7043480574290755	15.555098027883295
0.21418475084006788	0.7134382863767657	15.799443435065056
0.21418475084006788	0.7225285153244558	16.251428558808115
0.21418475084006788	0.7316187442721459	16.325536530961834
0.21418475084006788	0.7407089732198361	16.05727254436716
0.21418475084006788	0.7497992021675263	16.05727254436716
0.21418475084006788	0.7588894311152165	15.94604690925693
0.21418475084006788	0.7679796600629066	16.40557923863537
0.21418475084006788	0.7770698890105968	15.91267475056898
0.21418475084006788	0.7861601179582869	16.579380711318073
0.21418475084006788	0.7952503469059771	16.263866909746277
0.21418475084006788	0.8043405758536673	19.734703881360467
0.21418475084006788	0.8134308048013574	19.223878257594478
0.21418475084006788	0.8225210337490476	18.75387462834874
0.21418475084006788	0.8316112626967378	19.04155670080052
0.21418475084006788	0.840701491644428	19.223878257594478
0.21418475084006788	0.849791720592118	19.447021808908687
0.21418475084006788	0.8588819495398082	17.658896687299425
0.21418475084006788	0.8679721784874984	18.757508975967532
0.21418475084006788	0.8770624074351886	18.757508975967532
0.21418475084006788	0.8861526363828788	17.14807106353343
0.21418475084006788	0.8952428653305688	17.658896687299425
0.21418475084006788	0.904333094278259	18.757508975967532
0.21418475084006788	0.9134233232259492	18.064361795407585
0.21418475084006788	0.9225135521736394	17.14807106353343
0.21418475084006788	0.9316037811213296	18.757508975967532
0.21418475084006788	0.9406940100690198	inf
0.21418475084006788	0.9497842390167099	inf
0.21418475084006788	0.9588744679644001	inf
0.22654013849794863	0.05894180214307378	inf
0.22654013849794863	0.06803203109076394	inf
0.22654013849794863	0.07712226003845411	inf
0.22654013849794863	0.08621248898614428	inf
0.22654013849794863	0.09530271793383444	inf
0.22654013849794863	0.1043929468815246	inf
0.22654013849794863	0.11348317582921477	inf
0.22654013849794863	0.12257340477690493	inf
0.22654013849794863	0.1316636337245951	inf
0.22654013849794863	0.1407538626722853	inf
0.22654013849794863	0.14984409161997542	inf
0.22654013849794863	0.1589343205676656	inf
0.22654013849794863	0.16802454951535578	inf
0.22654013849794863	0.1771147784630459	inf
0.22654013849794863	0.1862050074107361	inf
0.22654013849794863	0.19529523635842627	inf
0.22654013849794863	0.2043854653061164	inf
0.22654013849794863	0.21347569425380658	inf
0.22654013849794863	0.22256592320149676	inf
0.22654013849794863	0.23165615214918692	inf
0.22654013849794863	0.24074638109687707	inf
0.22654013849794863	0.24983661004456725	inf
0.22654013849794863	0.25892683899225744	inf
0.22654013849794863	0.2680170679399476	inf
0.22654013849794863	0.2771072968876377	inf
0.22654013849794863	0.28619752583532787	inf
0.22654013849794863	0.29528775478301805	inf
0.22654013849794863	0.30437798373070823	inf
0.22654013849794863	0.3134682126783984	inf
0.22654013849794863	0.3225584416260886	inf
0.22654013849794863	0.3316486705737787	18.22238400713774
0.22654013849794863	0.34073889952146885	17.529236826577794
0.22654013849794863	0.34982912846915903	17.529236826577794
0.22654013849794863	0.3589193574168492	17.529236826577794
0.22654013849794863	0.3680095863645394	17.123771718469634
0.22654013849794863	0.3770998153122296	inf
0.22654013849794863	0.3861900442599197	17.529236826577794
0.22654013849794863	0.39528027320760983	16.57514243815293
0.22654013849794863	0.4043705021553	19.869334167508093
0.22654013849794863	0.4134607311029902	19.176186986948146
0.22654013849794863	0.4225509600506804	17.566749074514043
0.22654013849794863	0.43164118899837056	17.67210959017187
0.22654013849794863	0.44073141794606074	18.4830398063882
0.22654013849794863	0.44982164689375087	16.978962409611924
0.22654013849794863	0.458911875841441	17.439003612806403
0.22654013849794863	0.4680021047891312	17.06364546726398
0.22654013849794863	0.47709233373682136	16.812331038983075
0.22654013849794863	0.48618256268451154	17.137753439417708
0.22654013849794863	0.4952727916322017	16.930114074639462
0.22654013849794863	0.5043630205798919	16.812331038983075
0.22654013849794863	0.513453249527582	15.676937472123244
0.22654013849794863	0.5225434784752722	15.77224765192757
0.22654013849794863	0.5316337074229623	14.778995878917287
0.22654013849794863	0.5407239363706525	15.184460987025451
0.22654013849794863	0.5498141653183427	15.77224765192757
0.22654013849794863	0.5589043942660328	15.241619400865398
0.22654013849794863	0.567994623213723	14.9837902915633
0.22654013849794863	0.5770848521614131	16.189627462162605
0.22654013849794863	0.5861750811091033	16.814034434799055
0.22654013849794863	0.5952653100567935	17.73032516667321
0.22654013849794863	0.6043555390044837	16.765244270629623
0.22654013849794863	0.6134457679521738	16.631712878005096
0.22654013849794863	0.6225359968998639	16.513929842348716
0.22654013849794863	0.6316262258475541	17.24481735089151
0.22654013849794863	0.6407164547952443	16.814034434799055
0.22654013849794863	0.6498066837429345	15.575805861621015
0.22654013849794863	0.6588969126906247	15.995871911336065
0.22654013849794863	0.6679871416383147	15.261902736255864
0.22654013849794863	0.6770773705860049	15.184941695119738
0.22654013849794863	0.6861675995336951	15.590406803227902
0.22654013849794863	0.6952578284813853	15.647565217067848
0.22654013849794863	0.7043480574290755	15.687916181501793
0.22654013849794863	0.7134382863767657	16.18243568732116
0.22654013849794863	0.7225285153244558	16.11789716618359
0.22654013849794863	0.7316187442721459	15.894753614869382
0.22654013849794863	0.7407089732198361	15.799443435065056
0.22654013849794863	0.7497992021675263	16.00011413052721
0.22654013849794863	0.7588894311152165	15.94604690925693
0.22654013849794863	0.7679796600629066	16.19027898002861
0.22654013849794863	0.7770698890105968	15.656476802775162
0.22654013849794863	0.7861601179582869	15.634919102477221
0.22654013849794863	0.7952503469059771	15.96034150291185
0.22654013849794863	0.8043405758536673	17.114436223357792
0.22654013849794863	0.8134308048013574	18.264179406225303
0.22654013849794863	0.8225210337490476	18.34840952024058
0.22654013849794863	0.8316112626967378	19.223878257594478
0.22654013849794863	0.840701491644428	18.34840952024058
0.22654013849794863	0.849791720592118	18.350830950451822
0.22654013849794863	0.8588819495398082	17.14807106353343
0.22654013849794863	0.8679721784874984	inf
0.22654013849794863	0.8770624074351886	17.371214614847645
0.22654013849794863	0.8861526363828788	inf
0.22654013849794863	0.8952428653305688	17.658896687299425
0.22654013849794863	0.904333094278259	18.064361795407585
0.22654013849794863	0.9134233232259492	inf
0.22654013849794863	0.9225135521736394	17.371214614847645
0.22654013849794863	0.9316037811213296	18.064361795407585
0.22654013849794863	0.9406940100690198	inf
0.22654013849794863	0.9497842390167099	18.757508975967532
0.22654013849794863	0.9588744679644001	inf
0.23889552615582943	0.05894180214307378	inf
0.23889552615582943	0.06803203109076394	inf
0.23889552615582943	0.07712226003845411	inf
0.23889552615582943	0.08621248898614428	inf
0.23889552615582943	0.09530271793383444	inf
0.23889552615582943	0.1043929468815246	inf
0.23889552615582943	0.11348317582921477	inf
0.23889552615582943	0.12257340477690493	inf
0.23889552615582943	0.1316636337245951	inf
0.23889552615582943	0.1407538626722853	inf
0.23889552615582943	0.14984409161997542	inf
0.23889552615582943	0.1589343205676656	inf
0.23889552615582943	0.16802454951535578	inf
0.23889552615582943	0.1771147784630459	inf
0.23889552615582943	0.1862050074107361	inf
0.23889552615582943	0.19529523635842627	inf
0.23889552615582943	0.2043854653061164	inf
0.23889552615582943	0.21347569425380658	inf
0.23889552615582943	0.22256592320149676	inf
0.23889552615582943	0.23165615214918692	inf
0.23889552615582943	0.24074638109687707	inf
0.23889552615582943	0.24983661004456725	inf
0.23889552615582943	0.25892683899225744	inf
0.23889552615582943	0.2680170679399476	inf
0.23889552615582943	0.2771072968876377	inf
0.23889552615582943	0.28619752583532787	inf
0.23889552615582943	0.29528775478301805	inf
0.23889552615582943	0.30437798373070823	inf
0.23889552615582943	0.3134682126783984	inf
0.23889552615582943	0.3225584416260886	18.22238400713774
0.23889552615582943	0.3316486705737787	17.529236826577794
0.23889552615582943	0.34073889952146885	18.22238400713774
0.23889552615582943	0.34982912846915903	16.612946094703638
0.23889552615582943	0.3589193574168492	16.612946094703638
0.23889552615582943	0.3680095863645394	inf
0.23889552615582943	0.3770998153122296	17.529236826577794
0.23889552615582943	0.3861900442599197	17.123771718469634
0.23889552615582943	0.39528027320760983	17.123771718469634
0.23889552615582943	0.4043705021553	17.651095979030316
0.23889552615582943	0.4134607311029902	17.47143889470972
0.23889552615582943	0.4225509600506804	17.30438481004655
0.23889552615582943	0.43164118899837056	17.30438481004655
0.23889552615582943	0.44073141794606074	17.38442751772009
0.23889552615582943	0.44982164689375087	17.23027683789283
0.23889552615582943	0.458911875841441	17.17976877158854
0.23889552615582943	0.4680021047891312	16.758263817712802
0.23889552615582943	0.47709233373682136	16.147354735389825
0.23889552615582943	0.48618256268451154	16.406865930874915
0.23889552615582943	0.4952727916322017	17.217796147091242
0.23889552615582943	0.5043630205798919	16.994652595777033
0.23889552615582943	0.513453249527582	15.742099609903827
0.23889552615582943	0.5225434784752722	15.10603396775783
0.23889552615582943	0.5316337074229623	14.609096842121888
0.23889552615582943	0.5407239363706525	14.519484683432202
0.23889552615582943	0.5498141653183427	15.184460987025451
0.23889552615582943	0.5589043942660328	14.778995878917287
0.23889552615582943	0.567994623213723	15.130393765755175
0.23889552615582943	0.5770848521614131	15.244023123413557
0.23889552615582943	0.5861750811091033	16.84598024044645
0.23889552615582943	0.5952653100567935	16.674272492423896
0.23889552615582943	0.6043555390044837	16.631712878005096
0.23889552615582943	0.6134457679521738	16.477562198177843
0.23889552615582943	0.6225359968998639	16.477562198177843
0.23889552615582943	0.6316262258475541	16.513929842348716
0.23889552615582943	0.6407164547952443	16.551670170331562
0.23889552615582943	0.6498066837429345	15.006803412795938
0.23889552615582943	0.6588969126906247	14.869860648479841
0.23889552615582943	0.6679871416383147	15.261902736255864
0.23889552615582943	0.6770773705860049	15.184941695119738
0.23889552615582943	0.6861675995336951	15.261902736255864
0.23889552615582943	0.6952578284813853	15.184941695119738
0.23889552615582943	0.7043480574290755	15.375330256011198
0.23889552615582943	0.7134382863767657	16.18243568732116
0.23889552615582943	0.7225285153244558	15.754991672494222
0.23889552615582943	0.7316187442721459	15.489288506761218
0.23889552615582943	0.7407089732198361	15.226924242293725
0.23889552615582943	0.7497992021675263	15.671610063555173
0.23889552615582943	0.7588894311152165	16.132654169015602
0.23889552615582943	0.7679796600629066	15.854182475102116
0.23889552615582943	0.7770698890105968	15.593506641977621
0.23889552615582943	0.7861601179582869	15.886233530758128
0.23889552615582943	0.7952503469059771	15.692077516317172
0.23889552615582943	0.8043405758536673	16.328066283037167
0.23889552615582943	0.8134308048013574	16.22270576737934
0.23889552615582943	0.8225210337490476	16.638714555331575
0.23889552615582943	0.8316112626967378	17.88601023004508
0.23889552615582943	0.840701491644428	18.63609159269236
0.23889552615582943	0.849791720592118	18.53363749768284
0.23889552615582943	0.8588819495398082	16.192559618505996
0.23889552615582943	0.8679721784874984	17.14807106353343
0.23889552615582943	0.8770624074351886	17.14807106353343
0.23889552615582943	0.8861526363828788	18.064361795407585
0.23889552615582943	0.8952428653305688	17.658896687299425
0.23889552615582943	0.904333094278259	18.757508975967532
0.23889552615582943	0.9134233232259492	inf
0.23889552615582943	0.9225135521736394	17.658896687299425
0.23889552615582943	0.9316037811213296	18.757508975967532
0.23889552615582943	0.9406940100690198	inf
0.23889552615582943	0.9497842390167099	inf
0.23889552615582943	0.9588744679644001	inf
0.25125091381371023	0.05894180214307378	inf
0.25125091381371023	0.06803203109076394	inf
0.25125091381371023	0.07712226003845411	inf
0.25125091381371023	0.08621248898614428	inf
0.25125091381371023	0.09530271793383444	inf
0.25125091381371023	0.1043929468815246	inf
0.25125091381371023	0.11348317582921477	inf
0.25125091381371023	0.12257340477690493	inf
0.25125091381371023	0.1316636337245951	inf
0.25125091381371023	0.1407538626722853	inf
0.25125091381371023	0.14984409161997542	inf
0.25125091381371023	0.1589343205676656	inf
0.25125091381371023	0.16802454951535578	inf
0.25125091381371023	0.1771147784630459	inf
0.25125091381371023	0.1862050074107361	inf
0.25125091381371023	0.19529523635842627	inf
0.25125091381371023	0.2043854653061164	inf
0.25125091381371023	0.21347569425380658	inf
0.25125091381371023	0.22256592320149676	inf
0.25125091381371023	0.23165615214918692	inf
0.25125091381371023	0.24074638109687707	inf
0.25125091381371023	0.24983661004456725	inf
0.25125091381371023	0.25892683899225744	inf
0.25125091381371023	0.2680170679399476	inf
0.25125091381371023	0.2771072968876377	inf
0.25125091381371023	0.28619752583532787	inf
0.25125091381371023	0.29528775478301805	inf
0.25125091381371023	0.30437798373070823	inf
0.25125091381371023	0.3134682126783984	18.22238400713774
0.25125091381371023	0.3225584416260886	inf
0.25125091381371023	0.3316486705737787	inf
0.25125091381371023	0.34073889952146885	16.836089646017854
0.25125091381371023	0.34982912846915903	18.22238400713774
0.25125091381371023	0.3589193574168492	16.836089646017854
0.25125091381371023	0.3680095863645394	16.276473858082426
0.25125091381371023	0.3770998153122296	16.02515942980152
0.25125091381371023	0.3861900442599197	15.82448873433937
0.25125091381371023	0.39528027320760983	16.02515942980152
0.25125091381371023	0.4043705021553	16.05519161310535
0.25125091381371023	0.4134607311029902	16.92489518834165
0.25125091381371023	0.4225509600506804	16.778291714149773
0.25125091381371023	0.43164118899837056	17.036120823451874
0.25125091381371023	0.44073141794606074	17.47143889470972
0.25125091381371023	0.44982164689375087	16.435346963022944
0.25125091381371023	0.458911875841441	16.468319939989073
0.25125091381371023	0.4680021047891312	16.301505415217086
0.25125091381371023	0.47709233373682136	16.758263817712802
0.25125091381371023	0.48618256268451154	16.567208580950094
0.25125091381371023	0.4952727916322017	16.206195235412764
0.25125091381371023	0.5043630205798919	16.406865930874915
0.25125091381371023	0.513453249527582	14.901414353909951
0.25125091381371023	0.5225434784752722	14.676911698891805
0.25125091381371023	0.5316337074229623	14.57748333445761
0.25125091381371023	0.5407239363706525	14.39068654787694
0.25125091381371023	0.5498141653183427	14.831453026990504
0.25125091381371023	0.5589043942660328	15.057242398106558
0.25125091381371023	0.567994623213723	15.084919949654013
0.25125091381371023	0.5770848521614131	14.919873420938915
0.25125091381371023	0.5861750811091033	14.951783408097226
0.25125091381371023	0.5952653100567935	15.516618557562628
0.25125091381371023	0.6043555390044837	16.272548244448835
0.25125091381371023	0.6134457679521738	16.254418646863634
0.25125091381371023	0.6225359968998639	16.226247769896936
0.25125091381371023	0.6316262258475541	15.98112531186395
0.25125091381371023	0.6407164547952443	16.283406183736886
0.25125091381371023	0.6498066837429345	14.719578445430502
0.25125091381371023	0.6588969126906247	14.897259622667955
0.25125091381371023	0.6679871416383147	14.925430499634652
0.25125091381371023	0.6770773705860049	15.261902736255864
0.25125091381371023	0.6861675995336951	14.954418036507905
0.25125091381371023	0.6952578284813853	14.79189910701013
0.25125091381371023	0.7043480574290755	15.141818828065615
0.25125091381371023	0.7134382863767657	15.643303817159891
0.25125091381371023	0.7225285153244558	15.335137826933957
0.25125091381371023	0.7316187442721459	15.84596345069995
0.25125091381371023	0.7407089732198361	15.489288506761218
0.25125091381371023	0.7497992021675263	15.154119569940557
0.25125091381371023	0.7588894311152165	15.581427517173717
0.25125091381371023	0.7679796600629066	14.999623591803955
0.25125091381371023	0.7770698890105968	15.706231656017062
0.25125091381371023	0.7861601179582869	15.634919102477221
0.25125091381371023	0.7952503469059771	15.752702138133605
0.25125091381371023	0.8043405758536673	16.127395587575016
0.25125091381371023	0.8134308048013574	16.328066283037167
0.25125091381371023	0.8225210337490476	16.22270576737934
0.25125091381371023	0.8316112626967378	16.445849318693547
0.25125091381371023	0.840701491644428	17.044179663439742
0.25125091381371023	0.849791720592118	16.965749506739478
0.25125091381371023	0.8588819495398082	16.811598826912217
0.25125091381371023	0.8679721784874984	18.757508975967532
0.25125091381371023	0.8770624074351886	18.064361795407585
0.25125091381371023	0.8861526363828788	17.371214614847645
0.25125091381371023	0.8952428653305688	inf
0.25125091381371023	0.904333094278259	inf
0.25125091381371023	0.9134233232259492	inf
0.25125091381371023	0.9225135521736394	inf
0.25125091381371023	0.9316037811213296	18.064361795407585
0.25125091381371023	0.9406940100690198	17.658896687299425
0.25125091381371023	0.9497842390167099	inf
0.25125091381371023	0.9588744679644001	inf
0.26360630147159103	0.05894180214307378	inf
0.26360630147159103	0.06803203109076394	inf
0.26360630147159103	0.07712226003845411	inf
0.26360630147159103	0.08621248898614428	inf
0.26360630147159103	0.09530271793383444	inf
0.26360630147159103	0.1043929468815246	inf
0.26360630147159103	0.11348317582921477	inf
0.26360630147159103	0.12257340477690493	inf
0.26360630147159103	0.1316636337245951	inf
0.26360630147159103	0.1407538626722853	inf
0.26360630147159103	0.14984409161997542	inf
0.26360630147159103	0.1589343205676656	inf
0.26360630147159103	0.16802454951535578	inf
0.26360630147159103	0.1771147784630459	inf
0.26360630147159103	0.1862050074107361	inf
0.26360630147159103	0.19529523635842627	inf
0.26360630147159103	0.2043854653061164	inf
0.26360630147159103	0.21347569425380658	inf
0.26360630147159103	0.22256592320149676	inf
0.26360630147159103	0.23165615214918692	inf
0.26360630147159103	0.24074638109687707	inf
0.26360630147159103	0.24983661004456725	inf
0.26360630147159103	0.25892683899225744	inf
0.26360630147159103	0.2680170679399476	inf
0.26360630147159103	0.2771072968876377	inf
0.26360630147159103	0.28619752583532787	inf
0.26360630147159103	0.29528775478301805	inf
0.26360630147159103	0.30437798373070823	inf
0.26360630147159103	0.3134682126783984	18.22238400713774
0.26360630147159103	0.3225584416260886	inf
0.26360630147159103	0.3316486705737787	18.22238400713774
0.26360630147159103	0.34073889952146885	18.22238400713774
0.26360630147159103	0.34982912846915903	17.529236826577794
0.26360630147159103	0.3589193574168492	16.02515942980152
0.26360630147159103	0.3680095863645394	16.430624537909686
0.26360630147159103	0.3770998153122296	15.657434649676203
0.26360630147159103	0.3861900442599197	15.919798914143696
0.26360630147159103	0.39528027320760983	15.332012249241577
0.26360630147159103	0.4043705021553	16.368389754548843
0.26360630147159103	0.4134607311029902	17.036120823451874
0.26360630147159103	0.4225509600506804	17.161283966405882
0.26360630147159103	0.43164118899837056	16.778291714149773
0.26360630147159103	0.44073141794606074	16.342973642891927
0.26360630147159103	0.44982164689375087	15.409080624950947
0.26360630147159103	0.458911875841441	15.011901675956361
0.26360630147159103	0.4680021047891312	16.236966894079515
0.26360630147159103	0.47709233373682136	16.406865930874915
0.26360630147159103	0.48618256268451154	16.268715592394095
0.26360630147159103	0.4952727916322017	16.301505415217086
0.26360630147159103	0.5043630205798919	15.07040094352656
0.26360630147159103	0.513453249527582	13.977005918081991
0.26360630147159103	0.5225434784752722	13.861936588297203
0.26360630147159103	0.5316337074229623	13.84043038307624
0.26360630147159103	0.5407239363706525	13.823882487826564
0.26360630147159103	0.5498141653183427	14.909114766630816
0.26360630147159103	0.5589043942660328	15.256766362804976
0.26360630147159103	0.567994623213723	14.768413594891046
0.26360630147159103	0.5770848521614131	14.701753063826681
0.26360630147159103	0.5861750811091033	14.402907754826698
0.26360630147159103	0.5952653100567935	14.751214449094915
0.26360630147159103	0.6043555390044837	14.496194562852958
0.26360630147159103	0.6134457679521738	15.093101572168928
0.26360630147159103	0.6225359968998639	16.072097090069676
0.26360630147159103	0.6316262258475541	15.56329887180406
0.26360630147159103	0.6407164547952443	13.93754219688246
0.26360630147159103	0.6498066837429345	14.291449821147717
0.26360630147159103	0.6588969126906247	14.719578445430502
0.26360630147159103	0.6679871416383147	14.897259622667955
0.26360630147159103	0.6770773705860049	14.81721691499442
0.26360630147159103	0.6861675995336951	14.565952884591022
0.26360630147159103	0.6952578284813853	14.943654911101541
0.26360630147159103	0.7043480574290755	15.130584942992227
0.26360630147159103	0.7134382863767657	14.89449486100696
0.26360630147159103	0.7225285153244558	15.306966949967263
0.26360630147159103	0.7316187442721459	15.36412536380721
0.26360630147159103	0.7407089732198361	15.065588277071631
0.26360630147159103	0.7497992021675263	14.731359605209276
0.26360630147159103	0.7588894311152165	15.36734837192927
0.26360630147159103	0.7679796600629066	15.261987856271444
0.26360630147159103	0.7770698890105968	15.244312321892645
0.26360630147159103	0.7861601179582869	15.886233530758128
0.26360630147159103	0.7952503469059771	15.529558586819396
0.26360630147159103	0.8043405758536673	15.752702138133605
0.26360630147159103	0.8134308048013574	16.127395587575016
0.26360630147159103	0.8225210337490476	16.22270576737934
0.26360630147159103	0.8316112626967378	16.040384210585387
0.26360630147159103	0.840701491644428	14.92679117134688
0.26360630147159103	0.849791720592118	15.298435026697009
0.26360630147159103	0.8588819495398082	16.678067434287698
0.26360630147159103	0.8679721784874984	17.371214614847645
0.26360630147159103	0.8770624074351886	17.371214614847645
0.26360630147159103	0.8861526363828788	18.064361795407585
0.26360630147159103	0.8952428653305688	inf
0.26360630147159103	0.904333094278259	inf
0.26360630147159103	0.9134233232259492	inf
0.26360630147159103	0.9225135521736394	inf
0.26360630147159103	0.9316037811213296	inf
0.26360630147159103	0.9406940100690198	inf
0.26360630147159103	0.9497842390167099	inf
0.26360630147159103	0.9588744679644001	inf
0.27596168912947183	0.05894180214307378	inf
0.27596168912947183	0.06803203109076394	inf
0.27596168912947183	0.07712226003845411	inf
0.27596168912947183	0.08621248898614428	inf
0.27596168912947183	0.09530271793383444	inf
0.27596168912947183	0.1043929468815246	inf
0.27596168912947183	0.11348317582921477	inf
0.27596168912947183	0.12257340477690493	inf
0.27596168912947183	0.1316636337245951	inf
0.27596168912947183	0.1407538626722853	inf
0.27596168912947183	0.14984409161997542	inf
0.27596168912947183	0.1589343205676656	inf
0.27596168912947183	0.16802454951535578	inf
0.27596168912947183	0.1771147784630459	inf
0.27596168912947183	0.1862050074107361	inf
0.27596168912947183	0.19529523635842627	inf
0.27596168912947183	0.2043854653061164	inf
0.27596168912947183	0.21347569425380658	inf
0.27596168912947183	0.22256592320149676	inf
0.27596168912947183	0.23165615214918692	inf
0.27596168912947183	0.24074638109687707	inf
0.27596168912947183	0.24983661004456725	inf
0.27596168912947183	0.25892683899225744	inf
0.27596168912947183	0.2680170679399476	inf
0.27596168912947183	0.2771072968876377	inf
0.27596168912947183	0.28619752583532787	inf
0.27596168912947183	0.29528775478301805	inf
0.27596168912947183	0.30437798373070823	inf
0.27596168912947183	0.3134682126783984	16.525356423593557
0.27596168912947183	0.3225584416260886	inf
0.27596168912947183	0.3316486705737787	16.612946094703638
0.27596168912947183	0.34073889952146885	16.142942465457907
0.27596168912947183	0.34982912846915903	16.276473858082426
0.27596168912947183	0.3589193574168492	16.142942465457907
0.27596168912947183	0.3680095863645394	15.82448873433937
0.27596168912947183	0.3770998153122296	15.583326677522484
0.27596168912947183	0.3861900442599197	16.276473858082426
0.27596168912947183	0.39528027320760983	15.2779450279713
0.27596168912947183	0.4043705021553	14.931946361869288
0.27596168912947183	0.4134607311029902	14.928433560569095
0.27596168912947183	0.4225509600506804	15.033739108042615
0.27596168912947183	0.43164118899837056	15.614193294322801
0.27596168912947183	0.44073141794606074	14.885579765867993
0.27596168912947183	0.44982164689375087	14.232601797304016
0.27596168912947183	0.458911875841441	14.061991054645238
0.27596168912947183	0.4680021047891312	15.62546283596665
0.27596168912947183	0.47709233373682136	16.147354735389825
0.27596168912947183	0.48618256268451154	15.62516535297352
0.27596168912947183	0.4952727916322017	15.751459078297815
0.27596168912947183	0.5043630205798919	14.047655078084203
0.27596168912947183	0.513453249527582	13.798757686675673
0.27596168912947183	0.5225434784752722	13.613040540880577
0.27596168912947183	0.5316337074229623	13.720286071234176
0.27596168912947183	0.5407239363706525	13.930398352363484
0.27596168912947183	0.5498141653183427	14.681402217901416
0.27596168912947183	0.5589043942660328	14.723961832320212
0.27596168912947183	0.567994623213723	14.37821595891367
0.27596168912947183	0.5770848521614131	14.355497776591582
0.27596168912947183	0.5861750811091033	14.274290377004606
0.27596168912947183	0.5952653100567935	14.13004076816006
0.27596168912947183	0.6043555390044837	14.274290377004606
0.27596168912947183	0.6134457679521738	14.345749340986751
0.27596168912947183	0.6225359968998639	14.685178554576376
0.27596168912947183	0.6316262258475541	13.966037379688922
0.27596168912947183	0.6407164547952443	13.496108846859462
0.27596168912947183	0.6498066837429345	13.532476491030335
0.27596168912947183	0.6588969126906247	13.581250735209613
0.27596168912947183	0.6679871416383147	14.50634745359975
0.27596168912947183	0.6770773705860049	14.687464744683053
0.27596168912947183	0.6861675995336951	14.452315199333894
0.27596168912947183	0.6952578284813853	14.4176351351361
0.27596168912947183	0.7043480574290755	14.4576404697498
0.27596168912947183	0.7134382863767657	14.68589912173078
0.27596168912947183	0.7225285153244558	14.705966448462634
0.27596168912947183	0.7316187442721459	14.770814337942967
0.27596168912947183	0.7407089732198361	14.646802217181213
0.27596168912947183	0.7497992021675263	14.5688406757115
0.27596168912947183	0.7588894311152165	15.122225913896285
0.27596168912947183	0.7679796600629066	14.89042429983896
0.27596168912947183	0.7770698890105968	15.086935111076668
0.27596168912947183	0.7861601179582869	15.157995030386912
0.27596168912947183	0.7952503469059771	15.580851881206945
0.27596168912947183	0.8043405758536673	15.124093478711229
0.27596168912947183	0.8134308048013574	15.529558586819396
0.27596168912947183	0.8225210337490476	16.733531391145334
0.27596168912947183	0.8316112626967378	15.046900206508242
0.27596168912947183	0.840701491644428	14.637252186852466
0.27596168912947183	0.849791720592118	14.819573743646421
0.27596168912947183	0.8588819495398082	15.208250101180832
0.27596168912947183	0.8679721784874984	inf
0.27596168912947183	0.8770624074351886	18.757508975967532
0.27596168912947183	0.8861526363828788	inf
0.27596168912947183	0.8952428653305688	17.371214614847645
0.27596168912947183	0.904333094278259	18.757508975967532
0.27596168912947183	0.9134233232259492	18.064361795407585
0.27596168912947183	0.9225135521736394	inf
0.27596168912947183	0.9316037811213296	inf
0.27596168912947183	0.9406940100690198	inf
0.27596168912947183	0.9497842390167099	inf
0.27596168912947183	0.9588744679644001	inf
0.2883170767873525	0.05894180214307378	inf
0.2883170767873525	0.06803203109076394	inf
0.2883170767873525	0.07712226003845411	inf
0.2883170767873525	0.08621248898614428	inf
0.2883170767873525	0.09530271793383444	inf
0.2883170767873525	0.1043929468815246	inf
0.2883170767873525	0.11348317582921477	inf
0.2883170767873525	0.12257340477690493	inf
0.2883170767873525	0.1316636337245951	inf
0.2883170767873525	0.1407538626722853	inf
0.2883170767873525	0.14984409161997542	inf
0.2883170767873525	0.1589343205676656	inf
0.2883170767873525	0.16802454951535578	inf
0.2883170767873525	0.1771147784630459	inf
0.2883170767873525	0.1862050074107361	inf
0.2883170767873525	0.19529523635842627	inf
0.2883170767873525	0.2043854653061164	inf
0.2883170767873525	0.21347569425380658	inf
0.2883170767873525	0.22256592320149676	inf
0.2883170767873525	0.23165615214918692	inf
0.2883170767873525	0.24074638109687707	inf
0.2883170767873525	0.24983661004456725	inf
0.2883170767873525	0.25892683899225744	inf
0.2883170767873525	0.2680170679399476	inf
0.2883170767873525	0.2771072968876377	inf
0.2883170767873525	0.28619752583532787	inf
0.2883170767873525	0.29528775478301805	inf
0.2883170767873525	0.30437798373070823	16.525356423593557
0.2883170767873525	0.3134682126783984	17.218503604153504
0.2883170767873525	0.3225584416260886	17.218503604153504
0.2883170767873525	0.3316486705737787	15.975554708759022
0.2883170767873525	0.34073889952146885	16.142942465457907
0.2883170767873525	0.34982912846915903	15.514333806035532
0.2883170767873525	0.3589193574168492	16.142942465457907
0.2883170767873525	0.3680095863645394	15.583326677522484
0.2883170767873525	0.3770998153122296	15.177861569414317
0.2883170767873525	0.3861900442599197	15.177861569414317
0.2883170767873525	0.39528027320760983	15.2779450279713
0.2883170767873525	0.4043705021553	14.528397564741665
0.2883170767873525	0.4134607311029902	14.249685872459425
0.2883170767873525	0.4225509600506804	14.060443872820896
0.2883170767873525	0.43164118899837056	14.0891758226433
0.2883170767873525	0.44073141794606074	13.900467962281402
0.2883170767873525	0.44982164689375087	13.651571914864777
0.2883170767873525	0.458911875841441	13.837289060659868
0.2883170767873525	0.4680021047891312	13.971783254689134
0.2883170767873525	0.47709233373682136	15.492161932077414
0.2883170767873525	0.48618256268451154	15.151502468786171
0.2883170767873525	0.4952727916322017	14.562745815987435
0.2883170767873525	0.5043630205798919	13.58249578751092
0.2883170767873525	0.513453249527582	13.45647148018904
0.2883170767873525	0.5225434784752722	13.373089871249986
0.2883170767873525	0.5316337074229623	13.531694901426627
0.2883170767873525	0.5407239363706525	13.582192799648974
0.2883170767873525	0.5498141653183427	14.34791060941834
0.2883170767873525	0.5589043942660328	14.362948486782882
0.2883170767873525	0.567994623213723	14.3330955236332
0.2883170767873525	0.5770848521614131	14.329423477558104
0.2883170767873525	0.5861750811091033	13.690342488409653
0.2883170767873525	0.5952653100567935	13.857396573072817
0.2883170767873525	0.6043555390044837	13.99092796569734
0.2883170767873525	0.6134457679521738	14.1450786455246
0.2883170767873525	0.6225359968998639	14.122136823684189
0.2883170767873525	0.6316262258475541	13.044123723116405
0.2883170767873525	0.6407164547952443	13.114741290330356
0.2883170767873525	0.6498066837429345	13.42711597537251
0.2883170767873525	0.6588969126906247	13.347073267698972
0.2883170767873525	0.6679871416383147	13.496613299107535
0.2883170767873525	0.6770773705860049	14.360476721296154
0.2883170767873525	0.6861675995336951	14.342127582627958
0.2883170767873525	0.6952578284813853	14.12995306268432
0.2883170767873525	0.7043480574290755	14.306409500025877
0.2883170767873525	0.7134382863767657	14.4576404697498
0.2883170767873525	0.7225285153244558	14.43743776243228
0.2883170767873525	0.7316187442721459	14.477522921149879
0.2883170767873525	0.7407089732198361	14.386519118917546
0.2883170767873525	0.7497992021675263	14.287428216273314
0.2883170767873525	0.7588894311152165	14.520050511542069
0.2883170767873525	0.7679796600629066	14.473530495907175
0.2883170767873525	0.7770698890105968	14.555666033534782
0.2883170767873525	0.7861601179582869	14.998930335757224
0.2883170767873525	0.7952503469059771	14.998930335757224
0.2883170767873525	0.8043405758536673	15.091303655888238
0.2883170767873525	0.8134308048013574	15.817240659271176
0.2883170767873525	0.8225210337490476	15.817240659271176
0.2883170767873525	0.8316112626967378	14.126426563086477
0.2883170767873525	0.840701491644428	14.349570114400686
0.2883170767873525	0.849791720592118	15.735864475520577
0.2883170767873525	0.8588819495398082	15.042717294960633
0.2883170767873525	0.8679721784874984	16.429011656080526
0.2883170767873525	0.8770624074351886	18.064361795407585
0.2883170767873525	0.8861526363828788	18.757508975967532
0.2883170767873525	0.8952428653305688	17.14807106353343
0.2883170767873525	0.904333094278259	inf
0.2883170767873525	0.9134233232259492	inf
0.2883170767873525	0.9225135521736394	inf
0.2883170767873525	0.9316037811213296	inf
0.2883170767873525	0.9406940100690198	inf
0.2883170767873525	0.9497842390167099	inf
0.2883170767873525	0.9588744679644001	inf
0.3006724644452333	0.05894180214307378	inf
0.3006724644452333	0.06803203109076394	inf
0.3006724644452333	0.07712226003845411	inf
0.3006724644452333	0.08621248898614428	inf
0.3006724644452333	0.09530271793383444	inf
0.3006724644452333	0.1043929468815246	inf
0.3006724644452333	0.11348317582921477	inf
0.3006724644452333	0.12257340477690493	inf
0.3006724644452333	0.1316636337245951	inf
0.3006724644452333	0.1407538626722853	inf
0.3006724644452333	0.14984409161997542	inf
0.3006724644452333	0.1589343205676656	inf
0.3006724644452333	0.16802454951535578	inf
0.3006724644452333	0.1771147784630459	inf
0.3006724644452333	0.1862050074107361	inf
0.3006724644452333	0.19529523635842627	inf
0.3006724644452333	0.2043854653061164	inf
0.3006724644452333	0.21347569425380658	inf
0.3006724644452333	0.22256592320149676	inf
0.3006724644452333	0.23165615214918692	inf
0.3006724644452333	0.24074638109687707	inf
0.3006724644452333	0.24983661004456725	inf
0.3006724644452333	0.25892683899225744	inf
0.3006724644452333	0.2680170679399476	inf
0.3006724644452333	0.2771072968876377	inf
0.3006724644452333	0.28619752583532787	inf
0.3006724644452333	0.29528775478301805	inf
0.3006724644452333	0.30437798373070823	17.218503604153504
0.3006724644452333	0.3134682126783984	inf
0.3006724644452333	0.3225584416260886	15.832209243033612
0.3006724644452333	0.3316486705737787	15.021279026817284
0.3006724644452333	0.34073889952146885	15.66396350118857
0.3006724644452333	0.34982912846915903	15.919798914143696
0.3006724644452333	0.3589193574168492	15.226651733583749
0.3006724644452333	0.3680095863645394	15.131341553779427
0.3006724644452333	0.3770998153122296	15.044330176789794
0.3006724644452333	0.3861900442599197	15.226651733583749
0.3006724644452333	0.39528027320760983	14.479640296485814
0.3006724644452333	0.4043705021553	14.079530317783005
0.3006724644452333	0.4134607311029902	13.621077213037049
0.3006724644452333	0.4225509600506804	13.40238801207222
0.3006724644452333	0.43164118899837056	13.425893886670893
0.3006724644452333	0.44073141794606074	13.480614116721137
0.3006724644452333	0.44982164689375087	13.310268750973899
0.3006724644452333	0.458911875841441	13.539454616744072
0.3006724644452333	0.4680021047891312	13.634764796548398
0.3006724644452333	0.47709233373682136	13.572854529220953
0.3006724644452333	0.48618256268451154	13.867415812622264
0.3006724644452333	0.4952727916322017	13.736387550215861
0.3006724644452333	0.5043630205798919	13.710257020208806
0.3006724644452333	0.513453249527582	13.16878940773726
0.3006724644452333	0.5225434784752722	13.179718478269448
0.3006724644452333	0.5316337074229623	13.213241170308093
0.3006724644452333	0.5407239363706525	13.604706808878776
0.3006724644452333	0.5498141653183427	14.183155376342286
0.3006724644452333	0.5589043942660328	14.075266414331102
0.3006724644452333	0.567994623213723	14.37821595891367
0.3006724644452333	0.5770848521614131	13.730941481245074
0.3006724644452333	0.5861750811091033	13.690342488409653
0.3006724644452333	0.5952653100567935	13.780856495950482
0.3006724644452333	0.6043555390044837	13.952706752877143
0.3006724644452333	0.6134457679521738	13.90391658870771
0.3006724644452333	0.6225359968998639	13.562618706872554
0.3006724644452333	0.6316262258475541	12.946749559091229
0.3006724644452333	0.6407164547952443	13.078809281104293
0.3006724644452333	0.6498066837429345	13.078809281104293
0.3006724644452333	0.6588969126906247	13.139433902920727
0.3006724644452333	0.6679871416383147	13.315024510501116
0.3006724644452333	0.6770773705860049	13.980012915393408
0.3006724644452333	0.6861675995336951	14.018727427574097
0.3006724644452333	0.6952578284813853	13.992751941170836
0.3006724644452333	0.7043480574290755	14.059001326712037
0.3006724644452333	0.7134382863767657	14.4176351351361
0.3006724644452333	0.7225285153244558	13.734133245770222
0.3006724644452333	0.7316187442721459	13.481476222286963
0.3006724644452333	0.7407089732198361	14.232368439090285
0.3006724644452333	0.7497992021675263	14.306476411244008
0.3006724644452333	0.7588894311152165	14.761212568358955
0.3006724644452333	0.7679796600629066	14.646802217181213
0.3006724644452333	0.7770698890105968	14.961883263821106
0.3006724644452333	0.7861601179582869	15.334535287438603
0.3006724644452333	0.7952503469059771	15.19308635019818
0.3006724644452333	0.8043405758536673	15.306415035505184
0.3006724644452333	0.8134308048013574	15.580851881206945
0.3006724644452333	0.8225210337490476	14.38509616082458
0.3006724644452333	0.8316112626967378	14.126426563086477
0.3006724644452333	0.840701491644428	15.330399367412413
0.3006724644452333	0.849791720592118	14.031116383282152
0.3006724644452333	0.8588819495398082	14.819573743646421
0.3006724644452333	0.8679721784874984	14.819573743646421
0.3006724644452333	0.8770624074351886	15.688293119806977
0.3006724644452333	0.8861526363828788	17.658896687299425
0.3006724644452333	0.8952428653305688	17.658896687299425
0.3006724644452333	0.904333094278259	18.757508975967532
0.3006724644452333	0.9134233232259492	inf
0.3006724644452333	0.9225135521736394	inf
0.3006724644452333	0.9316037811213296	inf
0.3006724644452333	0.9406940100690198	inf
0.3006724644452333	0.9497842390167099	inf
0.3006724644452333	0.9588744679644001	inf
0.3130278521031141	0.05894180214307378	inf
0.3130278521031141	0.06803203109076394	inf
0.3130278521031141	0.07712226003845411	inf
0.3130278521031141	0.08621248898614428	inf
0.3130278521031141	0.09530271793383444	inf
0.3130278521031141	0.1043929468815246	inf
0.3130278521031141	0.11348317582921477	inf
0.3130278521031141	0.12257340477690493	inf
0.3130278521031141	0.1316636337245951	inf
0.3130278521031141	0.1407538626722853	inf
0.3130278521031141	0.14984409161997542	inf
0.3130278521031141	0.1589343205676656	inf
0.3130278521031141	0.16802454951535578	inf
0.3130278521031141	0.1771147784630459	inf
0.3130278521031141	0.1862050074107361	inf
0.3130278521031141	0.19529523635842627	inf
0.3130278521031141	0.2043854653061164	inf
0.3130278521031141	0.21347569425380658	inf
0.3130278521031141	0.22256592320149676	inf
0.3130278521031141	0.23165615214918692	inf
0.3130278521031141	0.24074638109687707	inf
0.3130278521031141	0.24983661004456725	inf
0.3130278521031141	0.25892683899225744	inf
0.3130278521031141	0.2680170679399476	inf
0.3130278521031141	0.2771072968876377	inf
0.3130278521031141	0.28619752583532787	inf
0.3130278521031141	0.29528775478301805	15.136504419489802
0.3130278521031141	0.30437798373070823	15.676596252023012
0.3130278521031141	0.3134682126783984	16.525356423593557
0.3130278521031141	0.3225584416260886	14.915918511159456
0.3130278521031141	0.3316486705737787	14.510453403051292
0.3130278521031141	0.34073889952146885	14.579446274538244
0.3130278521031141	0.34982912846915903	15.126718056623277
0.3130278521031141	0.3589193574168492	15.131341553779427
0.3130278521031141	0.3680095863645394	14.558822361008096
0.3130278521031141	0.3770998153122296	14.69602348252158
0.3130278521031141	0.3861900442599197	14.72587644567126
0.3130278521031141	0.39528027320760983	13.854024977534896
0.3130278521031141	0.4043705021553	13.45744778925525
0.3130278521031141	0.4134607311029902	13.738860248693433
0.3130278521031141	0.4225509600506804	13.300605317762278
0.3130278521031141	0.43164118899837056	13.284604976415837
0.3130278521031141	0.44073141794606074	13.32829667750307
0.3130278521031141	0.44982164689375087	13.298292559927182
0.3130278521031141	0.458911875841441	13.539454616744072
0.3130278521031141	0.4680021047891312	13.651571914864777
0.3130278521031141	0.47709233373682136	13.711018101431778
0.3130278521031141	0.48618256268451154	13.559931112874304
0.3130278521031141	0.4952727916322017	13.605051548154774
0.3130278521031141	0.5043630205798919	13.251607974935963
0.3130278521031141	0.513453249527582	13.002045836439317
0.3130278521031141	0.5225434784752722	13.132318946519968
0.3130278521031141	0.5316337074229623	12.955788217919382
0.3130278521031141	0.5407239363706525	13.774827217915936
0.3130278521031141	0.5498141653183427	13.834104357514212
0.3130278521031141	0.5589043942660328	13.85212286301689
0.3130278521031141	0.567994623213723	13.76511148602726
0.3130278521031141	0.5770848521614131	11.63436771942296
0.3130278521031141	0.5861750811091033	13.098199742184091
0.3130278521031141	0.5952653100567935	13.607345568838683
0.3130278521031141	0.6043555390044837	13.940284232878588
0.3130278521031141	0.6134457679521738	13.604961355936263
0.3130278521031141	0.6225359968998639	12.948453485420183
0.3130278521031141	0.6316262258475541	12.936493058924038
0.3130278521031141	0.6407164547952443	12.886731549364976
0.3130278521031141	0.6498066837429345	13.067113241341103
0.3130278521031141	0.6588969126906247	12.999671960545571
0.3130278521031141	0.6679871416383147	13.053992812792012
0.3130278521031141	0.6770773705860049	13.715405922368658
0.3130278521031141	0.6861675995336951	14.07279464884437
0.3130278521031141	0.6952578284813853	13.81686127470717
0.3130278521031141	0.7043480574290755	14.255116205638325
0.3130278521031141	0.7134382863767657	13.975729172321762
0.3130278521031141	0.7225285153244558	13.139669966430526
0.3130278521031141	0.7316187442721459	13.148005895968653
0.3130278521031141	0.7407089732198361	14.041018685340601
0.3130278521031141	0.7497992021675263	14.496520014131873
0.3130278521031141	0.7588894311152165	14.646802217181213
0.3130278521031141	0.7679796600629066	14.268736083261162
0.3130278521031141	0.7770698890105968	14.702372068336024
0.3130278521031141	0.7861601179582869	15.13705808681537
0.3130278521031141	0.7952503469059771	15.43424840701507
0.3130278521031141	0.8043405758536673	15.43424840701507
0.3130278521031141	0.8134308048013574	16.127395587575016
0.3130278521031141	0.8225210337490476	13.933914365015815
0.3130278521031141	0.8316112626967378	13.864062298618984
0.3130278521031141	0.840701491644428	14.483101507025209
0.3130278521031141	0.849791720592118	16.429011656080526
0.3130278521031141	0.8588819495398082	16.429011656080526
0.3130278521031141	0.8679721784874984	15.330399367412413
0.3130278521031141	0.8770624074351886	inf
0.3130278521031141	0.8861526363828788	17.371214614847645
0.3130278521031141	0.8952428653305688	18.064361795407585
0.3130278521031141	0.904333094278259	inf
0.3130278521031141	0.9134233232259492	inf
0.3130278521031141	0.9225135521736394	inf
0.3130278521031141	0.9316037811213296	inf
0.3130278521031141	0.9406940100690198	inf
0.3130278521031141	0.9497842390167099	inf
0.3130278521031141	0.9588744679644001	inf
0.3253832397609949	0.05894180214307378	inf
0.3253832397609949	0.06803203109076394	inf
0.3253832397609949	0.07712226003845411	inf
0.3253832397609949	0.08621248898614428	inf
0.3253832397609949	0.09530271793383444	inf
0.3253832397609949	0.1043929468815246	inf
0.3253832397609949	0.11348317582921477	inf
0.3253832397609949	0.12257340477690493	inf
0.3253832397609949	0.1316636337245951	inf
0.3253832397609949	0.1407538626722853	inf
0.3253832397609949	0.14984409161997542	inf
0.3253832397609949	0.1589343205676656	inf
0.3253832397609949	0.16802454951535578	inf
0.3253832397609949	0.1771147784630459	inf
0.3253832397609949	0.1862050074107361	inf
0.3253832397609949	0.19529523635842627	inf
0.3253832397609949	0.2043854653061164	inf
0.3253832397609949	0.21347569425380658	inf
0.3253832397609949	0.22256592320149676	inf
0.3253832397609949	0.23165615214918692	inf
0.3253832397609949	0.24074638109687707	inf
0.3253832397609949	0.24983661004456725	inf
0.3253832397609949	0.25892683899225744	inf
0.3253832397609949	0.2680170679399476	inf
0.3253832397609949	0.2771072968876377	inf
0.3253832397609949	0.28619752583532787	16.23511670815791
0.3253832397609949	0.29528775478301805	15.541969527597965
0.3253832397609949	0.30437798373070823	14.848822347038018
0.3253832397609949	0.3134682126783984	14.651979538554068
0.3253832397609949	0.3225584416260886	15.021279026817284
0.3253832397609949	0.3316486705737787	14.083009388224353
0.3253832397609949	0.34073889952146885	14.653554246691966
0.3253832397609949	0.34982912846915903	14.7335969543655
0.3253832397609949	0.3589193574168492	13.8862990939783
0.3253832397609949	0.3680095863645394	14.018695544913301
0.3253832397609949	0.3770998153122296	14.271140288556312
0.3253832397609949	0.3861900442599197	13.826975542651086
0.3253832397609949	0.39528027320760983	12.898044115553292
0.3253832397609949	0.4043705021553	13.300605317762278
0.3253832397609949	0.4134607311029902	13.284604976415837
0.3253832397609949	0.4225509600506804	13.137280261658978
0.3253832397609949	0.43164118899837056	12.916880196290519
0.3253832397609949	0.44073141794606074	13.046855639991682
0.3253832397609949	0.44982164689375087	13.037761476541354
0.3253832397609949	0.458911875841441	13.185814576500492
0.3253832397609949	0.4680021047891312	13.443367705707855
0.3253832397609949	0.47709233373682136	13.325091521796901
0.3253832397609949	0.48618256268451154	13.164318301209152
0.3253832397609949	0.4952727916322017	13.00031532493888
0.3253832397609949	0.5043630205798919	12.886853596021647
0.3253832397609949	0.513453249527582	12.396286808211043
0.3253832397609949	0.5225434784752722	12.355085053796588
0.3253832397609949	0.5316337074229623	12.261266298578933
0.3253832397609949	0.5407239363706525	13.312323548227612
0.3253832397609949	0.5498141653183427	13.748582184076051
0.3253832397609949	0.5589043942660328	13.49000819578234
0.3253832397609949	0.567994623213723	11.849403260212986
0.3253832397609949	0.5770848521614131	11.307231531201003
0.3253832397609949	0.5861750811091033	11.412892479560936
0.3253832397609949	0.5952653100567935	12.872464205828367
0.3253832397609949	0.6043555390044837	12.886065499453844
0.3253832397609949	0.6134457679521738	12.57439172076071
0.3253832397609949	0.6225359968998639	12.331433411748295
0.3253832397609949	0.6316262258475541	12.865552417714282
0.3253832397609949	0.6407164547952443	12.916290351606518
0.3253832397609949	0.6498066837429345	12.830112655365467
0.3253832397609949	0.6588969126906247	12.811930336282275
0.3253832397609949	0.6679871416383147	12.696822704195844
0.3253832397609949	0.6770773705860049	12.757048603365844
0.3253832397609949	0.6861675995336951	13.48326208033395
0.3253832397609949	0.6952578284813853	13.895113471606921
0.3253832397609949	0.7043480574290755	13.860824398128289
0.3253832397609949	0.7134382863767657	13.105663312114606
0.3253832397609949	0.7225285153244558	13.079569106803207
0.3253832397609949	0.7316187442721459	13.178660009447436
0.3253832397609949	0.7407089732198361	13.3413500754956
0.3253832397609949	0.7497992021675263	14.249679219340438
0.3253832397609949	0.7588894311152165	14.407572528115375
0.3253832397609949	0.7679796600629066	14.054216504528545
0.3253832397609949	0.7770698890105968	12.600737681789118
0.3253832397609949	0.7861601179582869	13.032624410740342
0.3253832397609949	0.7952503469059771	14.61194151397609
0.3253832397609949	0.8043405758536673	16.127395587575016
0.3253832397609949	0.8134308048013574	14.77157897674216
0.3253832397609949	0.8225210337490476	15.042717294960633
0.3253832397609949	0.8316112626967378	13.864062298618984
0.3253832397609949	0.840701491644428	14.637252186852466
0.3253832397609949	0.849791720592118	14.819573743646421
0.3253832397609949	0.8588819495398082	14.819573743646421
0.3253832397609949	0.8679721784874984	15.042717294960633
0.3253832397609949	0.8770624074351886	inf
0.3253832397609949	0.8861526363828788	16.429011656080526
0.3253832397609949	0.8952428653305688	inf
0.3253832397609949	0.904333094278259	inf
0.3253832397609949	0.9134233232259492	inf
0.3253832397609949	0.9225135521736394	inf
0.3253832397609949	0.9316037811213296	inf
0.3253832397609949	0.9406940100690198	inf
0.3253832397609949	0.9497842390167099	inf
[truncated: 8,001 more rows]
