# Supplementary material for: Navigating protein landscapes with a machine-learned transferable coarse-grained model
Source: Nat Chem. 2025 Jul 18;17(8):1284–92. doi: 10.1038/s41557-025-01874-0 (PMC12313527; doi:10.1038/s41557-025-01874-0)
Supplement: Supplementary file 2 — .csv files with free energy landscape data. [file 41557_2025_1874_MOESM2_ESM.zip › fig_data/2jof_amber_ref_FES_in_RMSD_Q.csv]

RMSD	Q	FE
0.007105019688606262	0.01413343727613947	inf
0.007105019688606262	0.02373621352591182	inf
0.007105019688606262	0.03333898977568417	inf
0.007105019688606262	0.04294176602545652	inf
0.007105019688606262	0.05254454227522887	inf
0.007105019688606262	0.06214731852500122	inf
0.007105019688606262	0.07175009477477358	inf
0.007105019688606262	0.08135287102454593	inf
0.007105019688606262	0.09095564727431828	inf
0.007105019688606262	0.10055842352409063	inf
0.007105019688606262	0.11016119977386298	inf
0.007105019688606262	0.11976397602363534	inf
0.007105019688606262	0.1293667522734077	inf
0.007105019688606262	0.13896952852318004	inf
0.007105019688606262	0.14857230477295238	inf
0.007105019688606262	0.15817508102272473	inf
0.007105019688606262	0.16777785727249708	inf
0.007105019688606262	0.17738063352226943	inf
0.007105019688606262	0.18698340977204178	inf
0.007105019688606262	0.19658618602181413	inf
0.007105019688606262	0.20618896227158648	inf
0.007105019688606262	0.21579173852135883	inf
0.007105019688606262	0.22539451477113118	inf
0.007105019688606262	0.23499729102090355	inf
0.007105019688606262	0.2446000672706759	inf
0.007105019688606262	0.25420284352044825	inf
0.007105019688606262	0.2638056197702206	inf
0.007105019688606262	0.27340839601999295	inf
0.007105019688606262	0.2830111722697653	inf
0.007105019688606262	0.29261394851953765	inf
0.007105019688606262	0.30221672476931	inf
0.007105019688606262	0.31181950101908235	inf
0.007105019688606262	0.3214222772688547	inf
0.007105019688606262	0.33102505351862704	inf
0.007105019688606262	0.3406278297683994	inf
0.007105019688606262	0.35023060601817174	inf
0.007105019688606262	0.3598333822679441	inf
0.007105019688606262	0.36943615851771644	inf
0.007105019688606262	0.3790389347674888	inf
0.007105019688606262	0.38864171101726114	inf
0.007105019688606262	0.3982444872670335	inf
0.007105019688606262	0.40784726351680584	inf
0.007105019688606262	0.4174500397665782	inf
0.007105019688606262	0.42705281601635053	inf
0.007105019688606262	0.4366555922661229	inf
0.007105019688606262	0.44625836851589523	inf
0.007105019688606262	0.4558611447656676	inf
0.007105019688606262	0.46546392101544	inf
0.007105019688606262	0.47506669726521233	inf
0.007105019688606262	0.4846694735149847	inf
0.007105019688606262	0.49427224976475703	inf
0.007105019688606262	0.5038750260145294	inf
0.007105019688606262	0.5134778022643017	inf
0.007105019688606262	0.5230805785140741	inf
0.007105019688606262	0.5326833547638464	10.757699188199908
0.007105019688606262	0.5422861310136188	inf
0.007105019688606262	0.5518889072633911	inf
0.007105019688606262	0.5614916835131635	inf
0.007105019688606262	0.5710944597629358	inf
0.007105019688606262	0.5806972360127082	inf
0.007105019688606262	0.5903000122624805	inf
0.007105019688606262	0.5999027885122529	inf
0.007105019688606262	0.6095055647620252	inf
0.007105019688606262	0.6191083410117976	inf
0.007105019688606262	0.6287111172615699	inf
0.007105019688606262	0.6383138935113423	inf
0.007105019688606262	0.6479166697611146	inf
0.007105019688606262	0.657519446010887	inf
0.007105019688606262	0.6671222222606593	inf
0.007105019688606262	0.6767249985104317	inf
0.007105019688606262	0.686327774760204	inf
0.007105019688606262	0.6959305510099764	inf
0.007105019688606262	0.7055333272597487	inf
0.007105019688606262	0.7151361035095211	inf
0.007105019688606262	0.7247388797592934	inf
0.007105019688606262	0.7343416560090658	inf
0.007105019688606262	0.7439444322588381	inf
0.007105019688606262	0.7535472085086105	inf
0.007105019688606262	0.7631499847583828	inf
0.007105019688606262	0.7727527610081552	inf
0.007105019688606262	0.7823555372579275	10.795321544992692
0.007105019688606262	0.7919583135076999	inf
0.007105019688606262	0.8015610897574722	inf
0.007105019688606262	0.8111638660072445	inf
0.007105019688606262	0.8207666422570169	inf
0.007105019688606262	0.8303694185067892	inf
0.007105019688606262	0.8399721947565616	10.756636796496267
0.007105019688606262	0.849574971006334	inf
0.007105019688606262	0.8591777472561063	inf
0.007105019688606262	0.8687805235058786	inf
0.007105019688606262	0.878383299755651	10.765521781899718
0.007105019688606262	0.8879860760054233	inf
0.007105019688606262	0.8975888522551957	inf
0.007105019688606262	0.907191628504968	inf
0.007105019688606262	0.9167944047547404	inf
0.007105019688606262	0.9263971810045128	10.756636796496267
0.007105019688606262	0.9359999572542852	inf
0.007105019688606262	0.9456027335040575	inf
0.007105019688606262	0.9552055097538299	inf
0.007105019688606262	0.9648082860036022	10.756636796496267
0.021315059065818785	0.01413343727613947	inf
0.021315059065818785	0.02373621352591182	inf
0.021315059065818785	0.03333898977568417	inf
0.021315059065818785	0.04294176602545652	inf
0.021315059065818785	0.05254454227522887	inf
0.021315059065818785	0.06214731852500122	inf
0.021315059065818785	0.07175009477477358	inf
0.021315059065818785	0.08135287102454593	inf
0.021315059065818785	0.09095564727431828	inf
0.021315059065818785	0.10055842352409063	inf
0.021315059065818785	0.11016119977386298	inf
0.021315059065818785	0.11976397602363534	inf
0.021315059065818785	0.1293667522734077	inf
0.021315059065818785	0.13896952852318004	inf
0.021315059065818785	0.14857230477295238	inf
0.021315059065818785	0.15817508102272473	inf
0.021315059065818785	0.16777785727249708	inf
0.021315059065818785	0.17738063352226943	inf
0.021315059065818785	0.18698340977204178	inf
0.021315059065818785	0.19658618602181413	inf
0.021315059065818785	0.20618896227158648	inf
0.021315059065818785	0.21579173852135883	inf
0.021315059065818785	0.22539451477113118	inf
0.021315059065818785	0.23499729102090355	inf
0.021315059065818785	0.2446000672706759	inf
0.021315059065818785	0.25420284352044825	inf
0.021315059065818785	0.2638056197702206	inf
0.021315059065818785	0.27340839601999295	inf
0.021315059065818785	0.2830111722697653	inf
0.021315059065818785	0.29261394851953765	inf
0.021315059065818785	0.30221672476931	inf
0.021315059065818785	0.31181950101908235	inf
0.021315059065818785	0.3214222772688547	inf
0.021315059065818785	0.33102505351862704	inf
0.021315059065818785	0.3406278297683994	inf
0.021315059065818785	0.35023060601817174	inf
0.021315059065818785	0.3598333822679441	inf
0.021315059065818785	0.36943615851771644	inf
0.021315059065818785	0.3790389347674888	inf
0.021315059065818785	0.38864171101726114	inf
0.021315059065818785	0.3982444872670335	inf
0.021315059065818785	0.40784726351680584	inf
0.021315059065818785	0.4174500397665782	inf
0.021315059065818785	0.42705281601635053	inf
0.021315059065818785	0.4366555922661229	inf
0.021315059065818785	0.44625836851589523	inf
0.021315059065818785	0.4558611447656676	inf
0.021315059065818785	0.46546392101544	inf
0.021315059065818785	0.47506669726521233	inf
0.021315059065818785	0.4846694735149847	inf
0.021315059065818785	0.49427224976475703	inf
0.021315059065818785	0.5038750260145294	inf
0.021315059065818785	0.5134778022643017	inf
0.021315059065818785	0.5230805785140741	inf
0.021315059065818785	0.5326833547638464	inf
0.021315059065818785	0.5422861310136188	inf
0.021315059065818785	0.5518889072633911	inf
0.021315059065818785	0.5614916835131635	inf
0.021315059065818785	0.5710944597629358	inf
0.021315059065818785	0.5806972360127082	inf
0.021315059065818785	0.5903000122624805	inf
0.021315059065818785	0.5999027885122529	inf
0.021315059065818785	0.6095055647620252	inf
0.021315059065818785	0.6191083410117976	inf
0.021315059065818785	0.6287111172615699	inf
0.021315059065818785	0.6383138935113423	inf
0.021315059065818785	0.6479166697611146	inf
0.021315059065818785	0.657519446010887	inf
0.021315059065818785	0.6671222222606593	inf
0.021315059065818785	0.6767249985104317	inf
0.021315059065818785	0.686327774760204	inf
0.021315059065818785	0.6959305510099764	inf
0.021315059065818785	0.7055333272597487	inf
0.021315059065818785	0.7151361035095211	inf
0.021315059065818785	0.7247388797592934	inf
0.021315059065818785	0.7343416560090658	inf
0.021315059065818785	0.7439444322588381	10.77529466467378
0.021315059065818785	0.7535472085086105	10.779372722524073
0.021315059065818785	0.7631499847583828	10.781909244129139
0.021315059065818785	0.7727527610081552	10.766239607898637
0.021315059065818785	0.7823555372579275	10.774689384429998
0.021315059065818785	0.7919583135076999	inf
0.021315059065818785	0.8015610897574722	inf
0.021315059065818785	0.8111638660072445	inf
0.021315059065818785	0.8207666422570169	inf
0.021315059065818785	0.8303694185067892	inf
0.021315059065818785	0.8399721947565616	10.07396025737593
0.021315059065818785	0.849574971006334	10.779850401607476
0.021315059065818785	0.8591777472561063	10.765270273714382
0.021315059065818785	0.8687805235058786	inf
0.021315059065818785	0.878383299755651	inf
0.021315059065818785	0.8879860760054233	inf
0.021315059065818785	0.8975888522551957	inf
0.021315059065818785	0.907191628504968	inf
0.021315059065818785	0.9167944047547404	10.767250749208735
0.021315059065818785	0.9263971810045128	inf
0.021315059065818785	0.9359999572542852	10.075816123781749
0.021315059065818785	0.9456027335040575	inf
0.021315059065818785	0.9552055097538299	inf
0.021315059065818785	0.9648082860036022	10.774689384429998
0.03552509844303131	0.01413343727613947	inf
0.03552509844303131	0.02373621352591182	inf
0.03552509844303131	0.03333898977568417	inf
0.03552509844303131	0.04294176602545652	inf
0.03552509844303131	0.05254454227522887	inf
0.03552509844303131	0.06214731852500122	inf
0.03552509844303131	0.07175009477477358	inf
0.03552509844303131	0.08135287102454593	inf
0.03552509844303131	0.09095564727431828	inf
0.03552509844303131	0.10055842352409063	inf
0.03552509844303131	0.11016119977386298	inf
0.03552509844303131	0.11976397602363534	inf
0.03552509844303131	0.1293667522734077	inf
0.03552509844303131	0.13896952852318004	inf
0.03552509844303131	0.14857230477295238	inf
0.03552509844303131	0.15817508102272473	inf
0.03552509844303131	0.16777785727249708	inf
0.03552509844303131	0.17738063352226943	inf
0.03552509844303131	0.18698340977204178	inf
0.03552509844303131	0.19658618602181413	inf
0.03552509844303131	0.20618896227158648	inf
0.03552509844303131	0.21579173852135883	inf
0.03552509844303131	0.22539451477113118	inf
0.03552509844303131	0.23499729102090355	inf
0.03552509844303131	0.2446000672706759	inf
0.03552509844303131	0.25420284352044825	inf
0.03552509844303131	0.2638056197702206	inf
0.03552509844303131	0.27340839601999295	inf
0.03552509844303131	0.2830111722697653	inf
0.03552509844303131	0.29261394851953765	inf
0.03552509844303131	0.30221672476931	inf
0.03552509844303131	0.31181950101908235	inf
0.03552509844303131	0.3214222772688547	inf
0.03552509844303131	0.33102505351862704	inf
0.03552509844303131	0.3406278297683994	inf
0.03552509844303131	0.35023060601817174	inf
0.03552509844303131	0.3598333822679441	inf
0.03552509844303131	0.36943615851771644	inf
0.03552509844303131	0.3790389347674888	inf
0.03552509844303131	0.38864171101726114	inf
0.03552509844303131	0.3982444872670335	inf
0.03552509844303131	0.40784726351680584	inf
0.03552509844303131	0.4174500397665782	inf
0.03552509844303131	0.42705281601635053	inf
0.03552509844303131	0.4366555922661229	inf
0.03552509844303131	0.44625836851589523	inf
0.03552509844303131	0.4558611447656676	inf
0.03552509844303131	0.46546392101544	inf
0.03552509844303131	0.47506669726521233	inf
0.03552509844303131	0.4846694735149847	inf
0.03552509844303131	0.49427224976475703	inf
0.03552509844303131	0.5038750260145294	inf
0.03552509844303131	0.5134778022643017	inf
0.03552509844303131	0.5230805785140741	inf
0.03552509844303131	0.5326833547638464	inf
0.03552509844303131	0.5422861310136188	inf
0.03552509844303131	0.5518889072633911	inf
0.03552509844303131	0.5614916835131635	inf
0.03552509844303131	0.5710944597629358	inf
0.03552509844303131	0.5806972360127082	inf
0.03552509844303131	0.5903000122624805	10.765270273714382
0.03552509844303131	0.5999027885122529	10.764227543957883
0.03552509844303131	0.6095055647620252	inf
0.03552509844303131	0.6191083410117976	inf
0.03552509844303131	0.6287111172615699	10.738692567605558
0.03552509844303131	0.6383138935113423	inf
0.03552509844303131	0.6479166697611146	inf
0.03552509844303131	0.657519446010887	inf
0.03552509844303131	0.6671222222606593	inf
0.03552509844303131	0.6767249985104317	inf
0.03552509844303131	0.686327774760204	inf
0.03552509844303131	0.6959305510099764	inf
0.03552509844303131	0.7055333272597487	inf
0.03552509844303131	0.7151361035095211	10.785816041596753
0.03552509844303131	0.7247388797592934	10.073560326103816
0.03552509844303131	0.7343416560090658	inf
0.03552509844303131	0.7439444322588381	inf
0.03552509844303131	0.7535472085086105	10.771839311187428
0.03552509844303131	0.7631499847583828	inf
0.03552509844303131	0.7727527610081552	inf
0.03552509844303131	0.7823555372579275	inf
0.03552509844303131	0.7919583135076999	inf
0.03552509844303131	0.8015610897574722	inf
0.03552509844303131	0.8111638660072445	10.767250749208735
0.03552509844303131	0.8207666422570169	inf
0.03552509844303131	0.8303694185067892	inf
0.03552509844303131	0.8399721947565616	10.757699188199908
0.03552509844303131	0.849574971006334	inf
0.03552509844303131	0.8591777472561063	inf
0.03552509844303131	0.8687805235058786	inf
0.03552509844303131	0.878383299755651	inf
0.03552509844303131	0.8879860760054233	inf
0.03552509844303131	0.8975888522551957	inf
0.03552509844303131	0.907191628504968	inf
0.03552509844303131	0.9167944047547404	10.77529466467378
0.03552509844303131	0.9263971810045128	inf
0.03552509844303131	0.9359999572542852	inf
0.03552509844303131	0.9456027335040575	inf
0.03552509844303131	0.9552055097538299	inf
0.03552509844303131	0.9648082860036022	inf
0.04973513782024383	0.01413343727613947	inf
0.04973513782024383	0.02373621352591182	inf
0.04973513782024383	0.03333898977568417	inf
0.04973513782024383	0.04294176602545652	inf
0.04973513782024383	0.05254454227522887	inf
0.04973513782024383	0.06214731852500122	inf
0.04973513782024383	0.07175009477477358	inf
0.04973513782024383	0.08135287102454593	inf
0.04973513782024383	0.09095564727431828	inf
0.04973513782024383	0.10055842352409063	inf
0.04973513782024383	0.11016119977386298	inf
0.04973513782024383	0.11976397602363534	inf
0.04973513782024383	0.1293667522734077	inf
0.04973513782024383	0.13896952852318004	inf
0.04973513782024383	0.14857230477295238	inf
0.04973513782024383	0.15817508102272473	inf
0.04973513782024383	0.16777785727249708	inf
0.04973513782024383	0.17738063352226943	inf
0.04973513782024383	0.18698340977204178	inf
0.04973513782024383	0.19658618602181413	inf
0.04973513782024383	0.20618896227158648	inf
0.04973513782024383	0.21579173852135883	inf
0.04973513782024383	0.22539451477113118	inf
0.04973513782024383	0.23499729102090355	inf
0.04973513782024383	0.2446000672706759	inf
0.04973513782024383	0.25420284352044825	inf
0.04973513782024383	0.2638056197702206	inf
0.04973513782024383	0.27340839601999295	inf
0.04973513782024383	0.2830111722697653	inf
0.04973513782024383	0.29261394851953765	inf
0.04973513782024383	0.30221672476931	inf
0.04973513782024383	0.31181950101908235	inf
0.04973513782024383	0.3214222772688547	inf
0.04973513782024383	0.33102505351862704	inf
0.04973513782024383	0.3406278297683994	inf
0.04973513782024383	0.35023060601817174	inf
0.04973513782024383	0.3598333822679441	inf
0.04973513782024383	0.36943615851771644	inf
0.04973513782024383	0.3790389347674888	inf
0.04973513782024383	0.38864171101726114	inf
0.04973513782024383	0.3982444872670335	inf
0.04973513782024383	0.40784726351680584	inf
0.04973513782024383	0.4174500397665782	inf
0.04973513782024383	0.42705281601635053	10.76897372261898
0.04973513782024383	0.4366555922661229	inf
0.04973513782024383	0.44625836851589523	inf
0.04973513782024383	0.4558611447656676	inf
0.04973513782024383	0.46546392101544	inf
0.04973513782024383	0.47506669726521233	inf
0.04973513782024383	0.4846694735149847	inf
0.04973513782024383	0.49427224976475703	inf
0.04973513782024383	0.5038750260145294	inf
0.04973513782024383	0.5134778022643017	inf
0.04973513782024383	0.5230805785140741	inf
0.04973513782024383	0.5326833547638464	10.769670236526103
0.04973513782024383	0.5422861310136188	10.783070192645948
0.04973513782024383	0.5518889072633911	inf
0.04973513782024383	0.5614916835131635	inf
0.04973513782024383	0.5710944597629358	inf
0.04973513782024383	0.5806972360127082	10.756636796496267
0.04973513782024383	0.5903000122624805	inf
0.04973513782024383	0.5999027885122529	inf
0.04973513782024383	0.6095055647620252	inf
0.04973513782024383	0.6191083410117976	inf
0.04973513782024383	0.6287111172615699	inf
0.04973513782024383	0.6383138935113423	inf
0.04973513782024383	0.6479166697611146	inf
0.04973513782024383	0.657519446010887	10.766239607898637
0.04973513782024383	0.6671222222606593	9.666892691479351
0.04973513782024383	0.6767249985104317	inf
0.04973513782024383	0.686327774760204	inf
0.04973513782024383	0.6959305510099764	10.781909244129139
0.04973513782024383	0.7055333272597487	inf
0.04973513782024383	0.7151361035095211	inf
0.04973513782024383	0.7247388797592934	inf
0.04973513782024383	0.7343416560090658	inf
0.04973513782024383	0.7439444322588381	10.76718378105484
0.04973513782024383	0.7535472085086105	inf
0.04973513782024383	0.7631499847583828	10.781909244129139
0.04973513782024383	0.7727527610081552	inf
0.04973513782024383	0.7823555372579275	inf
0.04973513782024383	0.7919583135076999	inf
0.04973513782024383	0.8015610897574722	10.758193460558399
0.04973513782024383	0.8111638660072445	inf
0.04973513782024383	0.8207666422570169	inf
0.04973513782024383	0.8303694185067892	10.0811241143719
0.04973513782024383	0.8399721947565616	inf
0.04973513782024383	0.849574971006334	inf
0.04973513782024383	0.8591777472561063	inf
0.04973513782024383	0.8687805235058786	10.774689384429998
0.04973513782024383	0.878383299755651	10.776037729141724
0.04973513782024383	0.8879860760054233	inf
0.04973513782024383	0.8975888522551957	inf
0.04973513782024383	0.907191628504968	inf
0.04973513782024383	0.9167944047547404	inf
0.04973513782024383	0.9263971810045128	inf
0.04973513782024383	0.9359999572542852	inf
0.04973513782024383	0.9456027335040575	inf
0.04973513782024383	0.9552055097538299	inf
0.04973513782024383	0.9648082860036022	inf
0.06394517719745636	0.01413343727613947	inf
0.06394517719745636	0.02373621352591182	inf
0.06394517719745636	0.03333898977568417	inf
0.06394517719745636	0.04294176602545652	inf
0.06394517719745636	0.05254454227522887	inf
0.06394517719745636	0.06214731852500122	inf
0.06394517719745636	0.07175009477477358	inf
0.06394517719745636	0.08135287102454593	inf
0.06394517719745636	0.09095564727431828	inf
0.06394517719745636	0.10055842352409063	inf
0.06394517719745636	0.11016119977386298	inf
0.06394517719745636	0.11976397602363534	inf
0.06394517719745636	0.1293667522734077	inf
0.06394517719745636	0.13896952852318004	inf
0.06394517719745636	0.14857230477295238	inf
0.06394517719745636	0.15817508102272473	inf
0.06394517719745636	0.16777785727249708	inf
0.06394517719745636	0.17738063352226943	inf
0.06394517719745636	0.18698340977204178	inf
0.06394517719745636	0.19658618602181413	inf
0.06394517719745636	0.20618896227158648	inf
0.06394517719745636	0.21579173852135883	inf
0.06394517719745636	0.22539451477113118	inf
0.06394517719745636	0.23499729102090355	inf
0.06394517719745636	0.2446000672706759	inf
0.06394517719745636	0.25420284352044825	inf
0.06394517719745636	0.2638056197702206	inf
0.06394517719745636	0.27340839601999295	inf
0.06394517719745636	0.2830111722697653	inf
0.06394517719745636	0.29261394851953765	inf
0.06394517719745636	0.30221672476931	inf
0.06394517719745636	0.31181950101908235	inf
0.06394517719745636	0.3214222772688547	inf
0.06394517719745636	0.33102505351862704	inf
0.06394517719745636	0.3406278297683994	inf
0.06394517719745636	0.35023060601817174	inf
0.06394517719745636	0.3598333822679441	inf
0.06394517719745636	0.36943615851771644	inf
0.06394517719745636	0.3790389347674888	inf
0.06394517719745636	0.38864171101726114	inf
0.06394517719745636	0.3982444872670335	inf
0.06394517719745636	0.40784726351680584	inf
0.06394517719745636	0.4174500397665782	10.756636796496267
0.06394517719745636	0.42705281601635053	inf
0.06394517719745636	0.4366555922661229	inf
0.06394517719745636	0.44625836851589523	inf
0.06394517719745636	0.4558611447656676	inf
0.06394517719745636	0.46546392101544	inf
0.06394517719745636	0.47506669726521233	inf
0.06394517719745636	0.4846694735149847	inf
0.06394517719745636	0.49427224976475703	inf
0.06394517719745636	0.5038750260145294	10.779372722524073
0.06394517719745636	0.5134778022643017	inf
0.06394517719745636	0.5230805785140741	inf
0.06394517719745636	0.5326833547638464	inf
0.06394517719745636	0.5422861310136188	inf
0.06394517719745636	0.5518889072633911	inf
0.06394517719745636	0.5614916835131635	inf
0.06394517719745636	0.5710944597629358	inf
0.06394517719745636	0.5806972360127082	inf
0.06394517719745636	0.5903000122624805	10.757699188199908
0.06394517719745636	0.5999027885122529	inf
0.06394517719745636	0.6095055647620252	inf
0.06394517719745636	0.6191083410117976	10.761200072701872
0.06394517719745636	0.6287111172615699	inf
0.06394517719745636	0.6383138935113423	inf
0.06394517719745636	0.6479166697611146	inf
0.06394517719745636	0.657519446010887	10.074611971358575
0.06394517719745636	0.6671222222606593	10.778207726628398
0.06394517719745636	0.6767249985104317	inf
0.06394517719745636	0.686327774760204	10.095553897904153
0.06394517719745636	0.6959305510099764	inf
0.06394517719745636	0.7055333272597487	inf
0.06394517719745636	0.7151361035095211	10.771821364978607
0.06394517719745636	0.7247388797592934	inf
0.06394517719745636	0.7343416560090658	10.783070192645948
0.06394517719745636	0.7439444322588381	10.079874667658682
0.06394517719745636	0.7535472085086105	10.080116151884425
0.06394517719745636	0.7631499847583828	10.76530796741513
0.06394517719745636	0.7727527610081552	inf
0.06394517719745636	0.7823555372579275	10.76530796741513
0.06394517719745636	0.7919583135076999	10.084199266008696
0.06394517719745636	0.8015610897574722	inf
0.06394517719745636	0.8111638660072445	inf
0.06394517719745636	0.8207666422570169	10.768947983542859
0.06394517719745636	0.8303694185067892	inf
0.06394517719745636	0.8399721947565616	10.756636796496267
0.06394517719745636	0.849574971006334	10.776727241785863
0.06394517719745636	0.8591777472561063	inf
0.06394517719745636	0.8687805235058786	inf
0.06394517719745636	0.878383299755651	inf
0.06394517719745636	0.8879860760054233	inf
0.06394517719745636	0.8975888522551957	inf
0.06394517719745636	0.907191628504968	inf
0.06394517719745636	0.9167944047547404	inf
0.06394517719745636	0.9263971810045128	inf
0.06394517719745636	0.9359999572542852	inf
0.06394517719745636	0.9456027335040575	inf
0.06394517719745636	0.9552055097538299	10.779850401607476
0.06394517719745636	0.9648082860036022	inf
0.07815521657466888	0.01413343727613947	inf
0.07815521657466888	0.02373621352591182	inf
0.07815521657466888	0.03333898977568417	inf
0.07815521657466888	0.04294176602545652	inf
0.07815521657466888	0.05254454227522887	inf
0.07815521657466888	0.06214731852500122	inf
0.07815521657466888	0.07175009477477358	inf
0.07815521657466888	0.08135287102454593	inf
0.07815521657466888	0.09095564727431828	inf
0.07815521657466888	0.10055842352409063	inf
0.07815521657466888	0.11016119977386298	inf
0.07815521657466888	0.11976397602363534	inf
0.07815521657466888	0.1293667522734077	inf
0.07815521657466888	0.13896952852318004	inf
0.07815521657466888	0.14857230477295238	inf
0.07815521657466888	0.15817508102272473	inf
0.07815521657466888	0.16777785727249708	inf
0.07815521657466888	0.17738063352226943	inf
0.07815521657466888	0.18698340977204178	inf
0.07815521657466888	0.19658618602181413	inf
0.07815521657466888	0.20618896227158648	inf
0.07815521657466888	0.21579173852135883	inf
0.07815521657466888	0.22539451477113118	inf
0.07815521657466888	0.23499729102090355	inf
0.07815521657466888	0.2446000672706759	inf
0.07815521657466888	0.25420284352044825	inf
0.07815521657466888	0.2638056197702206	inf
0.07815521657466888	0.27340839601999295	inf
0.07815521657466888	0.2830111722697653	inf
0.07815521657466888	0.29261394851953765	inf
0.07815521657466888	0.30221672476931	inf
0.07815521657466888	0.31181950101908235	inf
0.07815521657466888	0.3214222772688547	inf
0.07815521657466888	0.33102505351862704	inf
0.07815521657466888	0.3406278297683994	inf
0.07815521657466888	0.35023060601817174	inf
0.07815521657466888	0.3598333822679441	inf
0.07815521657466888	0.36943615851771644	inf
0.07815521657466888	0.3790389347674888	inf
0.07815521657466888	0.38864171101726114	inf
0.07815521657466888	0.3982444872670335	inf
0.07815521657466888	0.40784726351680584	inf
0.07815521657466888	0.4174500397665782	inf
0.07815521657466888	0.42705281601635053	inf
0.07815521657466888	0.4366555922661229	inf
0.07815521657466888	0.44625836851589523	inf
0.07815521657466888	0.4558611447656676	inf
0.07815521657466888	0.46546392101544	inf
0.07815521657466888	0.47506669726521233	10.756636796496267
0.07815521657466888	0.4846694735149847	10.773839995975546
0.07815521657466888	0.49427224976475703	inf
0.07815521657466888	0.5038750260145294	inf
0.07815521657466888	0.5134778022643017	inf
0.07815521657466888	0.5230805785140741	10.771821364978607
0.07815521657466888	0.5326833547638464	inf
0.07815521657466888	0.5422861310136188	inf
0.07815521657466888	0.5518889072633911	10.781909244129139
0.07815521657466888	0.5614916835131635	10.760913659271736
0.07815521657466888	0.5710944597629358	inf
0.07815521657466888	0.5806972360127082	10.771839311187428
0.07815521657466888	0.5903000122624805	10.089800907033702
0.07815521657466888	0.5999027885122529	10.781557755120186
0.07815521657466888	0.6095055647620252	inf
0.07815521657466888	0.6191083410117976	10.776037729141724
0.07815521657466888	0.6287111172615699	inf
0.07815521657466888	0.6383138935113423	10.77529466467378
0.07815521657466888	0.6479166697611146	inf
0.07815521657466888	0.657519446010887	9.674395530149404
0.07815521657466888	0.6671222222606593	inf
0.07815521657466888	0.6767249985104317	10.771821364978607
0.07815521657466888	0.686327774760204	10.779372722524073
0.07815521657466888	0.6959305510099764	10.774689384429998
0.07815521657466888	0.7055333272597487	inf
0.07815521657466888	0.7151361035095211	10.095445727942707
0.07815521657466888	0.7247388797592934	inf
0.07815521657466888	0.7343416560090658	10.765270273714382
0.07815521657466888	0.7439444322588381	inf
0.07815521657466888	0.7535472085086105	inf
0.07815521657466888	0.7631499847583828	inf
0.07815521657466888	0.7727527610081552	inf
0.07815521657466888	0.7823555372579275	10.75064283124
0.07815521657466888	0.7919583135076999	inf
0.07815521657466888	0.8015610897574722	10.086464352983668
0.07815521657466888	0.8111638660072445	inf
0.07815521657466888	0.8207666422570169	10.77529466467378
0.07815521657466888	0.8303694185067892	inf
0.07815521657466888	0.8399721947565616	inf
0.07815521657466888	0.849574971006334	inf
0.07815521657466888	0.8591777472561063	inf
0.07815521657466888	0.8687805235058786	inf
0.07815521657466888	0.878383299755651	inf
0.07815521657466888	0.8879860760054233	10.76499213324563
0.07815521657466888	0.8975888522551957	inf
0.07815521657466888	0.907191628504968	inf
0.07815521657466888	0.9167944047547404	inf
0.07815521657466888	0.9263971810045128	inf
0.07815521657466888	0.9359999572542852	inf
0.07815521657466888	0.9456027335040575	inf
0.07815521657466888	0.9552055097538299	inf
0.07815521657466888	0.9648082860036022	inf
0.09236525595188141	0.01413343727613947	inf
0.09236525595188141	0.02373621352591182	inf
0.09236525595188141	0.03333898977568417	inf
0.09236525595188141	0.04294176602545652	inf
0.09236525595188141	0.05254454227522887	inf
0.09236525595188141	0.06214731852500122	inf
0.09236525595188141	0.07175009477477358	inf
0.09236525595188141	0.08135287102454593	inf
0.09236525595188141	0.09095564727431828	inf
0.09236525595188141	0.10055842352409063	inf
0.09236525595188141	0.11016119977386298	inf
0.09236525595188141	0.11976397602363534	inf
0.09236525595188141	0.1293667522734077	inf
0.09236525595188141	0.13896952852318004	inf
0.09236525595188141	0.14857230477295238	inf
0.09236525595188141	0.15817508102272473	inf
0.09236525595188141	0.16777785727249708	inf
0.09236525595188141	0.17738063352226943	inf
0.09236525595188141	0.18698340977204178	inf
0.09236525595188141	0.19658618602181413	inf
0.09236525595188141	0.20618896227158648	inf
0.09236525595188141	0.21579173852135883	inf
0.09236525595188141	0.22539451477113118	inf
0.09236525595188141	0.23499729102090355	inf
0.09236525595188141	0.2446000672706759	inf
0.09236525595188141	0.25420284352044825	inf
0.09236525595188141	0.2638056197702206	inf
0.09236525595188141	0.27340839601999295	inf
0.09236525595188141	0.2830111722697653	inf
0.09236525595188141	0.29261394851953765	inf
0.09236525595188141	0.30221672476931	inf
0.09236525595188141	0.31181950101908235	inf
0.09236525595188141	0.3214222772688547	inf
0.09236525595188141	0.33102505351862704	inf
0.09236525595188141	0.3406278297683994	inf
0.09236525595188141	0.35023060601817174	inf
0.09236525595188141	0.3598333822679441	inf
0.09236525595188141	0.36943615851771644	inf
0.09236525595188141	0.3790389347674888	inf
0.09236525595188141	0.38864171101726114	inf
0.09236525595188141	0.3982444872670335	inf
0.09236525595188141	0.40784726351680584	inf
0.09236525595188141	0.4174500397665782	inf
0.09236525595188141	0.42705281601635053	10.77171697195796
0.09236525595188141	0.4366555922661229	inf
0.09236525595188141	0.44625836851589523	inf
0.09236525595188141	0.4558611447656676	inf
0.09236525595188141	0.46546392101544	inf
0.09236525595188141	0.47506669726521233	inf
0.09236525595188141	0.4846694735149847	inf
0.09236525595188141	0.49427224976475703	inf
0.09236525595188141	0.5038750260145294	inf
0.09236525595188141	0.5134778022643017	10.081191353485654
0.09236525595188141	0.5230805785140741	10.072248839340059
0.09236525595188141	0.5326833547638464	10.76897372261898
0.09236525595188141	0.5422861310136188	10.07923603713504
0.09236525595188141	0.5518889072633911	inf
0.09236525595188141	0.5614916835131635	10.080823421502963
0.09236525595188141	0.5710944597629358	inf
0.09236525595188141	0.5806972360127082	10.77626158752458
0.09236525595188141	0.5903000122624805	inf
0.09236525595188141	0.5999027885122529	inf
0.09236525595188141	0.6095055647620252	9.6718987810282
0.09236525595188141	0.6191083410117976	inf
0.09236525595188141	0.6287111172615699	10.774689384429998
0.09236525595188141	0.6383138935113423	inf
0.09236525595188141	0.6479166697611146	inf
0.09236525595188141	0.657519446010887	inf
0.09236525595188141	0.6671222222606593	9.398702356548295
0.09236525595188141	0.6767249985104317	inf
0.09236525595188141	0.686327774760204	10.080320347145701
0.09236525595188141	0.6959305510099764	inf
0.09236525595188141	0.7055333272597487	10.771821364978607
0.09236525595188141	0.7151361035095211	10.069211583456347
0.09236525595188141	0.7247388797592934	10.771839311187428
0.09236525595188141	0.7343416560090658	inf
0.09236525595188141	0.7439444322588381	10.079836066769047
0.09236525595188141	0.7535472085086105	10.768947983542859
0.09236525595188141	0.7631499847583828	inf
0.09236525595188141	0.7727527610081552	10.779372722524073
0.09236525595188141	0.7823555372579275	10.756636796496267
0.09236525595188141	0.7919583135076999	10.782124154399135
0.09236525595188141	0.8015610897574722	10.76499213324563
0.09236525595188141	0.8111638660072445	inf
0.09236525595188141	0.8207666422570169	inf
0.09236525595188141	0.8303694185067892	10.776727241785863
0.09236525595188141	0.8399721947565616	inf
0.09236525595188141	0.849574971006334	inf
0.09236525595188141	0.8591777472561063	inf
0.09236525595188141	0.8687805235058786	10.781557755120186
0.09236525595188141	0.878383299755651	inf
0.09236525595188141	0.8879860760054233	inf
0.09236525595188141	0.8975888522551957	inf
0.09236525595188141	0.907191628504968	inf
0.09236525595188141	0.9167944047547404	inf
0.09236525595188141	0.9263971810045128	inf
0.09236525595188141	0.9359999572542852	inf
0.09236525595188141	0.9456027335040575	inf
0.09236525595188141	0.9552055097538299	inf
0.09236525595188141	0.9648082860036022	inf
0.10657529532909393	0.01413343727613947	inf
0.10657529532909393	0.02373621352591182	inf
0.10657529532909393	0.03333898977568417	inf
0.10657529532909393	0.04294176602545652	inf
0.10657529532909393	0.05254454227522887	inf
0.10657529532909393	0.06214731852500122	inf
0.10657529532909393	0.07175009477477358	inf
0.10657529532909393	0.08135287102454593	inf
0.10657529532909393	0.09095564727431828	inf
0.10657529532909393	0.10055842352409063	inf
0.10657529532909393	0.11016119977386298	inf
0.10657529532909393	0.11976397602363534	inf
0.10657529532909393	0.1293667522734077	inf
0.10657529532909393	0.13896952852318004	inf
0.10657529532909393	0.14857230477295238	inf
0.10657529532909393	0.15817508102272473	inf
0.10657529532909393	0.16777785727249708	inf
0.10657529532909393	0.17738063352226943	inf
0.10657529532909393	0.18698340977204178	inf
0.10657529532909393	0.19658618602181413	inf
0.10657529532909393	0.20618896227158648	inf
0.10657529532909393	0.21579173852135883	inf
0.10657529532909393	0.22539451477113118	inf
0.10657529532909393	0.23499729102090355	inf
0.10657529532909393	0.2446000672706759	inf
0.10657529532909393	0.25420284352044825	inf
0.10657529532909393	0.2638056197702206	inf
0.10657529532909393	0.27340839601999295	inf
0.10657529532909393	0.2830111722697653	inf
0.10657529532909393	0.29261394851953765	inf
0.10657529532909393	0.30221672476931	inf
0.10657529532909393	0.31181950101908235	inf
0.10657529532909393	0.3214222772688547	inf
0.10657529532909393	0.33102505351862704	inf
0.10657529532909393	0.3406278297683994	inf
0.10657529532909393	0.35023060601817174	inf
0.10657529532909393	0.3598333822679441	inf
0.10657529532909393	0.36943615851771644	inf
0.10657529532909393	0.3790389347674888	inf
0.10657529532909393	0.38864171101726114	inf
0.10657529532909393	0.3982444872670335	inf
0.10657529532909393	0.40784726351680584	inf
0.10657529532909393	0.4174500397665782	inf
0.10657529532909393	0.42705281601635053	inf
0.10657529532909393	0.4366555922661229	inf
0.10657529532909393	0.44625836851589523	inf
0.10657529532909393	0.4558611447656676	inf
0.10657529532909393	0.46546392101544	inf
0.10657529532909393	0.47506669726521233	inf
0.10657529532909393	0.4846694735149847	inf
0.10657529532909393	0.49427224976475703	10.781557755120186
0.10657529532909393	0.5038750260145294	10.76530796741513
0.10657529532909393	0.5134778022643017	inf
0.10657529532909393	0.5230805785140741	inf
0.10657529532909393	0.5326833547638464	inf
0.10657529532909393	0.5422861310136188	10.757699188199908
0.10657529532909393	0.5518889072633911	10.081110313866827
0.10657529532909393	0.5614916835131635	inf
0.10657529532909393	0.5710944597629358	inf
0.10657529532909393	0.5806972360127082	inf
0.10657529532909393	0.5903000122624805	10.07422703509484
0.10657529532909393	0.5999027885122529	10.076655122167416
0.10657529532909393	0.6095055647620252	inf
0.10657529532909393	0.6191083410117976	10.771821364978607
0.10657529532909393	0.6287111172615699	inf
0.10657529532909393	0.6383138935113423	10.074971623869235
0.10657529532909393	0.6479166697611146	9.66932830589624
0.10657529532909393	0.657519446010887	10.081419885257112
0.10657529532909393	0.6671222222606593	10.750568863586135
0.10657529532909393	0.6767249985104317	inf
0.10657529532909393	0.686327774760204	inf
0.10657529532909393	0.6959305510099764	9.671002318999008
0.10657529532909393	0.7055333272597487	10.778207726628398
0.10657529532909393	0.7151361035095211	inf
0.10657529532909393	0.7247388797592934	inf
0.10657529532909393	0.7343416560090658	10.084970492412246
0.10657529532909393	0.7439444322588381	10.082175155073237
0.10657529532909393	0.7535472085086105	10.785454371464464
0.10657529532909393	0.7631499847583828	inf
0.10657529532909393	0.7727527610081552	inf
0.10657529532909393	0.7823555372579275	10.779372722524073
0.10657529532909393	0.7919583135076999	10.081472311557395
0.10657529532909393	0.8015610897574722	inf
0.10657529532909393	0.8111638660072445	10.765270273714382
0.10657529532909393	0.8207666422570169	10.765521781899718
0.10657529532909393	0.8303694185067892	10.761200072701872
0.10657529532909393	0.8399721947565616	inf
0.10657529532909393	0.849574971006334	inf
0.10657529532909393	0.8591777472561063	10.785816041596753
0.10657529532909393	0.8687805235058786	inf
0.10657529532909393	0.878383299755651	inf
0.10657529532909393	0.8879860760054233	inf
0.10657529532909393	0.8975888522551957	inf
0.10657529532909393	0.907191628504968	inf
0.10657529532909393	0.9167944047547404	inf
0.10657529532909393	0.9263971810045128	inf
0.10657529532909393	0.9359999572542852	inf
0.10657529532909393	0.9456027335040575	inf
0.10657529532909393	0.9552055097538299	inf
0.10657529532909393	0.9648082860036022	inf
0.12078533470630645	0.01413343727613947	inf
0.12078533470630645	0.02373621352591182	inf
0.12078533470630645	0.03333898977568417	inf
0.12078533470630645	0.04294176602545652	inf
0.12078533470630645	0.05254454227522887	inf
0.12078533470630645	0.06214731852500122	inf
0.12078533470630645	0.07175009477477358	inf
0.12078533470630645	0.08135287102454593	inf
0.12078533470630645	0.09095564727431828	inf
0.12078533470630645	0.10055842352409063	inf
0.12078533470630645	0.11016119977386298	inf
0.12078533470630645	0.11976397602363534	inf
0.12078533470630645	0.1293667522734077	inf
0.12078533470630645	0.13896952852318004	inf
0.12078533470630645	0.14857230477295238	inf
0.12078533470630645	0.15817508102272473	inf
0.12078533470630645	0.16777785727249708	inf
0.12078533470630645	0.17738063352226943	inf
0.12078533470630645	0.18698340977204178	inf
0.12078533470630645	0.19658618602181413	inf
0.12078533470630645	0.20618896227158648	inf
0.12078533470630645	0.21579173852135883	inf
0.12078533470630645	0.22539451477113118	inf
0.12078533470630645	0.23499729102090355	inf
0.12078533470630645	0.2446000672706759	inf
0.12078533470630645	0.25420284352044825	inf
0.12078533470630645	0.2638056197702206	inf
0.12078533470630645	0.27340839601999295	inf
0.12078533470630645	0.2830111722697653	inf
0.12078533470630645	0.29261394851953765	inf
0.12078533470630645	0.30221672476931	inf
0.12078533470630645	0.31181950101908235	inf
0.12078533470630645	0.3214222772688547	inf
0.12078533470630645	0.33102505351862704	inf
0.12078533470630645	0.3406278297683994	inf
0.12078533470630645	0.35023060601817174	inf
0.12078533470630645	0.3598333822679441	inf
0.12078533470630645	0.36943615851771644	inf
0.12078533470630645	0.3790389347674888	inf
0.12078533470630645	0.38864171101726114	inf
0.12078533470630645	0.3982444872670335	inf
0.12078533470630645	0.40784726351680584	inf
0.12078533470630645	0.4174500397665782	10.07396025737593
0.12078533470630645	0.42705281601635053	inf
0.12078533470630645	0.4366555922661229	inf
0.12078533470630645	0.44625836851589523	inf
0.12078533470630645	0.4558611447656676	inf
0.12078533470630645	0.46546392101544	inf
0.12078533470630645	0.47506669726521233	inf
0.12078533470630645	0.4846694735149847	10.755270897151465
0.12078533470630645	0.49427224976475703	inf
0.12078533470630645	0.5038750260145294	inf
0.12078533470630645	0.5134778022643017	inf
0.12078533470630645	0.5230805785140741	inf
0.12078533470630645	0.5326833547638464	inf
0.12078533470630645	0.5422861310136188	10.774689384429998
0.12078533470630645	0.5518889072633911	inf
0.12078533470630645	0.5614916835131635	inf
0.12078533470630645	0.5710944597629358	inf
0.12078533470630645	0.5806972360127082	inf
0.12078533470630645	0.5903000122624805	10.781557755120186
0.12078533470630645	0.5999027885122529	10.766239607898637
0.12078533470630645	0.6095055647620252	inf
0.12078533470630645	0.6191083410117976	10.742211274172977
0.12078533470630645	0.6287111172615699	10.076598613688901
0.12078533470630645	0.6383138935113423	inf
0.12078533470630645	0.6479166697611146	10.765521781899718
0.12078533470630645	0.657519446010887	10.072104084019244
0.12078533470630645	0.6671222222606593	inf
0.12078533470630645	0.6767249985104317	10.07772865360274
0.12078533470630645	0.686327774760204	inf
0.12078533470630645	0.6959305510099764	10.076204901203852
0.12078533470630645	0.7055333272597487	10.75064283124
0.12078533470630645	0.7151361035095211	inf
0.12078533470630645	0.7247388797592934	inf
0.12078533470630645	0.7343416560090658	10.763363508587691
0.12078533470630645	0.7439444322588381	9.660380314984923
0.12078533470630645	0.7535472085086105	inf
0.12078533470630645	0.7631499847583828	inf
0.12078533470630645	0.7727527610081552	10.774689384429998
0.12078533470630645	0.7823555372579275	10.766239607898637
0.12078533470630645	0.7919583135076999	inf
0.12078533470630645	0.8015610897574722	inf
0.12078533470630645	0.8111638660072445	10.772580467647536
0.12078533470630645	0.8207666422570169	inf
0.12078533470630645	0.8303694185067892	10.755627133543186
0.12078533470630645	0.8399721947565616	10.760913659271736
0.12078533470630645	0.849574971006334	inf
0.12078533470630645	0.8591777472561063	inf
0.12078533470630645	0.8687805235058786	inf
0.12078533470630645	0.878383299755651	inf
0.12078533470630645	0.8879860760054233	inf
0.12078533470630645	0.8975888522551957	inf
0.12078533470630645	0.907191628504968	inf
0.12078533470630645	0.9167944047547404	inf
0.12078533470630645	0.9263971810045128	inf
0.12078533470630645	0.9359999572542852	inf
0.12078533470630645	0.9456027335040575	inf
0.12078533470630645	0.9552055097538299	inf
0.12078533470630645	0.9648082860036022	inf
0.13499537408351897	0.01413343727613947	inf
0.13499537408351897	0.02373621352591182	inf
0.13499537408351897	0.03333898977568417	inf
0.13499537408351897	0.04294176602545652	inf
0.13499537408351897	0.05254454227522887	inf
0.13499537408351897	0.06214731852500122	inf
0.13499537408351897	0.07175009477477358	inf
0.13499537408351897	0.08135287102454593	inf
0.13499537408351897	0.09095564727431828	inf
0.13499537408351897	0.10055842352409063	inf
0.13499537408351897	0.11016119977386298	inf
0.13499537408351897	0.11976397602363534	inf
0.13499537408351897	0.1293667522734077	inf
0.13499537408351897	0.13896952852318004	inf
0.13499537408351897	0.14857230477295238	inf
0.13499537408351897	0.15817508102272473	inf
0.13499537408351897	0.16777785727249708	inf
0.13499537408351897	0.17738063352226943	inf
0.13499537408351897	0.18698340977204178	inf
0.13499537408351897	0.19658618602181413	inf
0.13499537408351897	0.20618896227158648	inf
0.13499537408351897	0.21579173852135883	inf
0.13499537408351897	0.22539451477113118	inf
0.13499537408351897	0.23499729102090355	inf
0.13499537408351897	0.2446000672706759	inf
0.13499537408351897	0.25420284352044825	inf
0.13499537408351897	0.2638056197702206	inf
0.13499537408351897	0.27340839601999295	inf
0.13499537408351897	0.2830111722697653	inf
0.13499537408351897	0.29261394851953765	inf
0.13499537408351897	0.30221672476931	inf
0.13499537408351897	0.31181950101908235	inf
0.13499537408351897	0.3214222772688547	inf
0.13499537408351897	0.33102505351862704	inf
0.13499537408351897	0.3406278297683994	inf
0.13499537408351897	0.35023060601817174	inf
0.13499537408351897	0.3598333822679441	inf
0.13499537408351897	0.36943615851771644	inf
0.13499537408351897	0.3790389347674888	inf
0.13499537408351897	0.38864171101726114	inf
0.13499537408351897	0.3982444872670335	inf
0.13499537408351897	0.40784726351680584	inf
0.13499537408351897	0.4174500397665782	10.781909244129139
0.13499537408351897	0.42705281601635053	inf
0.13499537408351897	0.4366555922661229	inf
0.13499537408351897	0.44625836851589523	10.070149660306125
0.13499537408351897	0.4558611447656676	10.77626158752458
0.13499537408351897	0.46546392101544	inf
0.13499537408351897	0.47506669726521233	10.086700453749863
0.13499537408351897	0.4846694735149847	10.080146187639283
0.13499537408351897	0.49427224976475703	10.76356154727398
0.13499537408351897	0.5038750260145294	inf
0.13499537408351897	0.5134778022643017	inf
0.13499537408351897	0.5230805785140741	10.06694599731549
0.13499537408351897	0.5326833547638464	10.07103335836278
0.13499537408351897	0.5422861310136188	10.765521781899718
0.13499537408351897	0.5518889072633911	inf
0.13499537408351897	0.5614916835131635	10.089126055646027
0.13499537408351897	0.5710944597629358	inf
0.13499537408351897	0.5806972360127082	inf
0.13499537408351897	0.5903000122624805	10.779850401607476
0.13499537408351897	0.5999027885122529	inf
0.13499537408351897	0.6095055647620252	10.083408461831038
0.13499537408351897	0.6191083410117976	10.078050815052137
0.13499537408351897	0.6287111172615699	9.393106393145942
0.13499537408351897	0.6383138935113423	inf
0.13499537408351897	0.6479166697611146	10.771821364978607
0.13499537408351897	0.657519446010887	inf
0.13499537408351897	0.6671222222606593	10.091350056957317
0.13499537408351897	0.6767249985104317	9.162345971410133
0.13499537408351897	0.686327774760204	inf
0.13499537408351897	0.6959305510099764	10.071134893633491
0.13499537408351897	0.7055333272597487	inf
0.13499537408351897	0.7151361035095211	10.087600311604788
0.13499537408351897	0.7247388797592934	10.094168157918151
0.13499537408351897	0.7343416560090658	inf
0.13499537408351897	0.7439444322588381	inf
0.13499537408351897	0.7535472085086105	10.769354574938372
0.13499537408351897	0.7631499847583828	inf
0.13499537408351897	0.7727527610081552	inf
0.13499537408351897	0.7823555372579275	10.782124154399135
0.13499537408351897	0.7919583135076999	inf
0.13499537408351897	0.8015610897574722	inf
0.13499537408351897	0.8111638660072445	inf
0.13499537408351897	0.8207666422570169	inf
0.13499537408351897	0.8303694185067892	inf
0.13499537408351897	0.8399721947565616	10.765270273714382
0.13499537408351897	0.849574971006334	inf
0.13499537408351897	0.8591777472561063	inf
0.13499537408351897	0.8687805235058786	inf
0.13499537408351897	0.878383299755651	inf
0.13499537408351897	0.8879860760054233	inf
0.13499537408351897	0.8975888522551957	inf
0.13499537408351897	0.907191628504968	inf
0.13499537408351897	0.9167944047547404	inf
0.13499537408351897	0.9263971810045128	inf
0.13499537408351897	0.9359999572542852	inf
0.13499537408351897	0.9456027335040575	inf
0.13499537408351897	0.9552055097538299	inf
0.13499537408351897	0.9648082860036022	inf
0.14920541346073152	0.01413343727613947	inf
0.14920541346073152	0.02373621352591182	inf
0.14920541346073152	0.03333898977568417	inf
0.14920541346073152	0.04294176602545652	inf
0.14920541346073152	0.05254454227522887	inf
0.14920541346073152	0.06214731852500122	inf
0.14920541346073152	0.07175009477477358	inf
0.14920541346073152	0.08135287102454593	inf
0.14920541346073152	0.09095564727431828	inf
0.14920541346073152	0.10055842352409063	inf
0.14920541346073152	0.11016119977386298	inf
0.14920541346073152	0.11976397602363534	inf
0.14920541346073152	0.1293667522734077	inf
0.14920541346073152	0.13896952852318004	inf
0.14920541346073152	0.14857230477295238	inf
0.14920541346073152	0.15817508102272473	inf
0.14920541346073152	0.16777785727249708	inf
0.14920541346073152	0.17738063352226943	inf
0.14920541346073152	0.18698340977204178	inf
0.14920541346073152	0.19658618602181413	inf
0.14920541346073152	0.20618896227158648	inf
0.14920541346073152	0.21579173852135883	inf
0.14920541346073152	0.22539451477113118	inf
0.14920541346073152	0.23499729102090355	inf
0.14920541346073152	0.2446000672706759	inf
0.14920541346073152	0.25420284352044825	inf
0.14920541346073152	0.2638056197702206	inf
0.14920541346073152	0.27340839601999295	inf
0.14920541346073152	0.2830111722697653	inf
0.14920541346073152	0.29261394851953765	inf
0.14920541346073152	0.30221672476931	inf
0.14920541346073152	0.31181950101908235	inf
0.14920541346073152	0.3214222772688547	inf
0.14920541346073152	0.33102505351862704	inf
0.14920541346073152	0.3406278297683994	inf
0.14920541346073152	0.35023060601817174	inf
0.14920541346073152	0.3598333822679441	inf
0.14920541346073152	0.36943615851771644	inf
0.14920541346073152	0.3790389347674888	inf
0.14920541346073152	0.38864171101726114	10.771821364978607
0.14920541346073152	0.3982444872670335	inf
0.14920541346073152	0.40784726351680584	inf
0.14920541346073152	0.4174500397665782	inf
0.14920541346073152	0.42705281601635053	inf
0.14920541346073152	0.4366555922661229	9.667930260834922
0.14920541346073152	0.44625836851589523	inf
0.14920541346073152	0.4558611447656676	inf
0.14920541346073152	0.46546392101544	10.768778530736121
0.14920541346073152	0.47506669726521233	inf
0.14920541346073152	0.4846694735149847	10.779850401607476
0.14920541346073152	0.49427224976475703	9.672730520301762
0.14920541346073152	0.5038750260145294	10.087600311604788
0.14920541346073152	0.5134778022643017	10.076731303267387
0.14920541346073152	0.5230805785140741	10.772580467647536
0.14920541346073152	0.5326833547638464	10.068078594725495
0.14920541346073152	0.5422861310136188	inf
0.14920541346073152	0.5518889072633911	inf
0.14920541346073152	0.5614916835131635	9.66943959830131
0.14920541346073152	0.5710944597629358	inf
0.14920541346073152	0.5806972360127082	9.156409531781762
0.14920541346073152	0.5903000122624805	10.064168621859022
0.14920541346073152	0.5999027885122529	10.785816041596753
0.14920541346073152	0.6095055647620252	10.077795705724984
0.14920541346073152	0.6191083410117976	inf
0.14920541346073152	0.6287111172615699	10.08412222550756
0.14920541346073152	0.6383138935113423	10.080914416523306
0.14920541346073152	0.6479166697611146	inf
0.14920541346073152	0.657519446010887	10.074352882954162
0.14920541346073152	0.6671222222606593	10.763363508587691
0.14920541346073152	0.6767249985104317	inf
0.14920541346073152	0.686327774760204	10.087600311604788
0.14920541346073152	0.6959305510099764	10.086029176669811
0.14920541346073152	0.7055333272597487	inf
0.14920541346073152	0.7151361035095211	9.67802025691217
0.14920541346073152	0.7247388797592934	9.382889241404854
0.14920541346073152	0.7343416560090658	10.77083580152257
0.14920541346073152	0.7439444322588381	inf
0.14920541346073152	0.7535472085086105	10.762969254520733
0.14920541346073152	0.7631499847583828	10.774180896871254
0.14920541346073152	0.7727527610081552	10.777590213797033
0.14920541346073152	0.7823555372579275	inf
0.14920541346073152	0.7919583135076999	10.76685593837659
0.14920541346073152	0.8015610897574722	10.784421428327256
0.14920541346073152	0.8111638660072445	10.779850401607476
0.14920541346073152	0.8207666422570169	10.769354574938372
0.14920541346073152	0.8303694185067892	10.766239607898637
0.14920541346073152	0.8399721947565616	inf
0.14920541346073152	0.849574971006334	inf
0.14920541346073152	0.8591777472561063	inf
0.14920541346073152	0.8687805235058786	inf
0.14920541346073152	0.878383299755651	inf
0.14920541346073152	0.8879860760054233	inf
0.14920541346073152	0.8975888522551957	inf
0.14920541346073152	0.907191628504968	inf
0.14920541346073152	0.9167944047547404	inf
0.14920541346073152	0.9263971810045128	inf
0.14920541346073152	0.9359999572542852	inf
0.14920541346073152	0.9456027335040575	inf
0.14920541346073152	0.9552055097538299	inf
0.14920541346073152	0.9648082860036022	inf
0.163415452837944	0.01413343727613947	inf
0.163415452837944	0.02373621352591182	inf
0.163415452837944	0.03333898977568417	inf
0.163415452837944	0.04294176602545652	inf
0.163415452837944	0.05254454227522887	inf
0.163415452837944	0.06214731852500122	inf
0.163415452837944	0.07175009477477358	inf
0.163415452837944	0.08135287102454593	inf
0.163415452837944	0.09095564727431828	inf
0.163415452837944	0.10055842352409063	inf
0.163415452837944	0.11016119977386298	inf
0.163415452837944	0.11976397602363534	inf
0.163415452837944	0.1293667522734077	inf
0.163415452837944	0.13896952852318004	inf
0.163415452837944	0.14857230477295238	inf
0.163415452837944	0.15817508102272473	inf
0.163415452837944	0.16777785727249708	inf
0.163415452837944	0.17738063352226943	inf
0.163415452837944	0.18698340977204178	inf
0.163415452837944	0.19658618602181413	inf
0.163415452837944	0.20618896227158648	inf
0.163415452837944	0.21579173852135883	inf
0.163415452837944	0.22539451477113118	inf
0.163415452837944	0.23499729102090355	inf
0.163415452837944	0.2446000672706759	inf
0.163415452837944	0.25420284352044825	inf
0.163415452837944	0.2638056197702206	inf
0.163415452837944	0.27340839601999295	inf
0.163415452837944	0.2830111722697653	inf
0.163415452837944	0.29261394851953765	inf
0.163415452837944	0.30221672476931	inf
0.163415452837944	0.31181950101908235	inf
0.163415452837944	0.3214222772688547	inf
0.163415452837944	0.33102505351862704	inf
0.163415452837944	0.3406278297683994	inf
0.163415452837944	0.35023060601817174	inf
0.163415452837944	0.3598333822679441	inf
0.163415452837944	0.36943615851771644	inf
0.163415452837944	0.3790389347674888	inf
0.163415452837944	0.38864171101726114	inf
0.163415452837944	0.3982444872670335	inf
0.163415452837944	0.40784726351680584	inf
0.163415452837944	0.4174500397665782	inf
0.163415452837944	0.42705281601635053	inf
0.163415452837944	0.4366555922661229	10.757691270192968
0.163415452837944	0.44625836851589523	inf
0.163415452837944	0.4558611447656676	9.669133070711496
0.163415452837944	0.46546392101544	10.073481492180601
0.163415452837944	0.47506669726521233	10.76499213324563
0.163415452837944	0.4846694735149847	10.084193745261995
0.163415452837944	0.49427224976475703	inf
0.163415452837944	0.5038750260145294	10.06965566139979
0.163415452837944	0.5134778022643017	9.156178496560422
0.163415452837944	0.5230805785140741	10.779126374239851
0.163415452837944	0.5326833547638464	9.380503604325476
0.163415452837944	0.5422861310136188	10.765270273714382
0.163415452837944	0.5518889072633911	10.759805745302842
0.163415452837944	0.5614916835131635	10.736464091342292
0.163415452837944	0.5710944597629358	inf
0.163415452837944	0.5806972360127082	inf
0.163415452837944	0.5903000122624805	10.08106012435005
0.163415452837944	0.5999027885122529	9.669720115552792
0.163415452837944	0.6095055647620252	10.074138400387227
0.163415452837944	0.6191083410117976	10.073112840616297
0.163415452837944	0.6287111172615699	9.655180738380853
0.163415452837944	0.6383138935113423	9.382118175203672
0.163415452837944	0.6479166697611146	10.069841405277547
0.163415452837944	0.657519446010887	9.675802622227366
0.163415452837944	0.6671222222606593	10.759805745302842
0.163415452837944	0.6767249985104317	10.749762073030166
0.163415452837944	0.686327774760204	9.66946904252045
0.163415452837944	0.6959305510099764	9.160706011562272
0.163415452837944	0.7055333272597487	inf
0.163415452837944	0.7151361035095211	inf
0.163415452837944	0.7247388797592934	inf
0.163415452837944	0.7343416560090658	10.069339156006404
0.163415452837944	0.7439444322588381	10.09059840169694
0.163415452837944	0.7535472085086105	inf
0.163415452837944	0.7631499847583828	inf
0.163415452837944	0.7727527610081552	10.744620939899516
0.163415452837944	0.7823555372579275	inf
0.163415452837944	0.7919583135076999	inf
0.163415452837944	0.8015610897574722	inf
0.163415452837944	0.8111638660072445	10.779850401607476
0.163415452837944	0.8207666422570169	inf
0.163415452837944	0.8303694185067892	inf
0.163415452837944	0.8399721947565616	inf
0.163415452837944	0.849574971006334	inf
0.163415452837944	0.8591777472561063	inf
0.163415452837944	0.8687805235058786	inf
0.163415452837944	0.878383299755651	inf
0.163415452837944	0.8879860760054233	inf
0.163415452837944	0.8975888522551957	inf
0.163415452837944	0.907191628504968	inf
0.163415452837944	0.9167944047547404	inf
0.163415452837944	0.9263971810045128	inf
0.163415452837944	0.9359999572542852	inf
0.163415452837944	0.9456027335040575	inf
0.163415452837944	0.9552055097538299	inf
0.163415452837944	0.9648082860036022	inf
0.17762549221515656	0.01413343727613947	inf
0.17762549221515656	0.02373621352591182	inf
0.17762549221515656	0.03333898977568417	inf
0.17762549221515656	0.04294176602545652	inf
0.17762549221515656	0.05254454227522887	inf
0.17762549221515656	0.06214731852500122	inf
0.17762549221515656	0.07175009477477358	inf
0.17762549221515656	0.08135287102454593	inf
0.17762549221515656	0.09095564727431828	inf
0.17762549221515656	0.10055842352409063	inf
0.17762549221515656	0.11016119977386298	inf
0.17762549221515656	0.11976397602363534	inf
0.17762549221515656	0.1293667522734077	inf
0.17762549221515656	0.13896952852318004	inf
0.17762549221515656	0.14857230477295238	inf
0.17762549221515656	0.15817508102272473	inf
0.17762549221515656	0.16777785727249708	inf
0.17762549221515656	0.17738063352226943	inf
0.17762549221515656	0.18698340977204178	inf
0.17762549221515656	0.19658618602181413	inf
0.17762549221515656	0.20618896227158648	inf
0.17762549221515656	0.21579173852135883	inf
0.17762549221515656	0.22539451477113118	inf
0.17762549221515656	0.23499729102090355	inf
0.17762549221515656	0.2446000672706759	inf
0.17762549221515656	0.25420284352044825	inf
0.17762549221515656	0.2638056197702206	inf
0.17762549221515656	0.27340839601999295	inf
0.17762549221515656	0.2830111722697653	inf
0.17762549221515656	0.29261394851953765	inf
0.17762549221515656	0.30221672476931	inf
0.17762549221515656	0.31181950101908235	inf
0.17762549221515656	0.3214222772688547	inf
0.17762549221515656	0.33102505351862704	inf
0.17762549221515656	0.3406278297683994	inf
0.17762549221515656	0.35023060601817174	inf
0.17762549221515656	0.3598333822679441	inf
0.17762549221515656	0.36943615851771644	inf
0.17762549221515656	0.3790389347674888	10.778207726628398
0.17762549221515656	0.38864171101726114	10.084113821448298
0.17762549221515656	0.3982444872670335	inf
0.17762549221515656	0.40784726351680584	10.747617114443944
0.17762549221515656	0.4174500397665782	10.785816041596753
0.17762549221515656	0.42705281601635053	10.72114053382785
0.17762549221515656	0.4366555922661229	10.085464856610766
0.17762549221515656	0.44625836851589523	10.078661564903037
0.17762549221515656	0.4558611447656676	9.664590564083767
0.17762549221515656	0.46546392101544	inf
0.17762549221515656	0.47506669726521233	10.069944119318478
0.17762549221515656	0.4846694735149847	9.672276508008501
0.17762549221515656	0.49427224976475703	9.384937703125175
0.17762549221515656	0.5038750260145294	10.082000548935131
0.17762549221515656	0.5134778022643017	8.97732913401126
0.17762549221515656	0.5230805785140741	9.15248370520328
0.17762549221515656	0.5326833547638464	9.381206049160603
0.17762549221515656	0.5422861310136188	9.159358477306846
0.17762549221515656	0.5518889072633911	9.657989453174572
0.17762549221515656	0.5614916835131635	10.088311820685536
0.17762549221515656	0.5710944597629358	10.779372722524073
0.17762549221515656	0.5806972360127082	10.76356154727398
0.17762549221515656	0.5903000122624805	10.072734712561548
0.17762549221515656	0.5999027885122529	9.386801206221325
0.17762549221515656	0.6095055647620252	10.068455655387847
0.17762549221515656	0.6191083410117976	10.078583843669886
0.17762549221515656	0.6287111172615699	9.67136981022432
0.17762549221515656	0.6383138935113423	9.672635923094894
0.17762549221515656	0.6479166697611146	10.795321544992692
0.17762549221515656	0.657519446010887	10.781476914399821
0.17762549221515656	0.6671222222606593	9.682959423239328
0.17762549221515656	0.6767249985104317	10.07291699626813
0.17762549221515656	0.686327774760204	10.077966794971289
0.17762549221515656	0.6959305510099764	10.779126374239851
0.17762549221515656	0.7055333272597487	9.669850861787726
0.17762549221515656	0.7151361035095211	10.761694050918077
0.17762549221515656	0.7247388797592934	inf
0.17762549221515656	0.7343416560090658	9.673574401102009
0.17762549221515656	0.7439444322588381	10.08391185689645
0.17762549221515656	0.7535472085086105	9.669742191221186
0.17762549221515656	0.7631499847583828	inf
0.17762549221515656	0.7727527610081552	10.76899586692575
0.17762549221515656	0.7823555372579275	inf
0.17762549221515656	0.7919583135076999	inf
0.17762549221515656	0.8015610897574722	inf
0.17762549221515656	0.8111638660072445	inf
0.17762549221515656	0.8207666422570169	inf
0.17762549221515656	0.8303694185067892	10.071076337793713
0.17762549221515656	0.8399721947565616	inf
0.17762549221515656	0.849574971006334	inf
0.17762549221515656	0.8591777472561063	inf
0.17762549221515656	0.8687805235058786	inf
0.17762549221515656	0.878383299755651	inf
0.17762549221515656	0.8879860760054233	inf
0.17762549221515656	0.8975888522551957	inf
0.17762549221515656	0.907191628504968	inf
0.17762549221515656	0.9167944047547404	inf
0.17762549221515656	0.9263971810045128	inf
0.17762549221515656	0.9359999572542852	inf
0.17762549221515656	0.9456027335040575	inf
0.17762549221515656	0.9552055097538299	inf
0.17762549221515656	0.9648082860036022	inf
0.19183553159236907	0.01413343727613947	inf
0.19183553159236907	0.02373621352591182	inf
0.19183553159236907	0.03333898977568417	inf
0.19183553159236907	0.04294176602545652	inf
0.19183553159236907	0.05254454227522887	inf
0.19183553159236907	0.06214731852500122	inf
0.19183553159236907	0.07175009477477358	inf
0.19183553159236907	0.08135287102454593	inf
0.19183553159236907	0.09095564727431828	inf
0.19183553159236907	0.10055842352409063	inf
0.19183553159236907	0.11016119977386298	inf
0.19183553159236907	0.11976397602363534	inf
0.19183553159236907	0.1293667522734077	inf
0.19183553159236907	0.13896952852318004	inf
0.19183553159236907	0.14857230477295238	inf
0.19183553159236907	0.15817508102272473	inf
0.19183553159236907	0.16777785727249708	inf
0.19183553159236907	0.17738063352226943	inf
0.19183553159236907	0.18698340977204178	inf
0.19183553159236907	0.19658618602181413	inf
0.19183553159236907	0.20618896227158648	inf
0.19183553159236907	0.21579173852135883	inf
0.19183553159236907	0.22539451477113118	inf
0.19183553159236907	0.23499729102090355	inf
0.19183553159236907	0.2446000672706759	inf
0.19183553159236907	0.25420284352044825	inf
0.19183553159236907	0.2638056197702206	inf
0.19183553159236907	0.27340839601999295	inf
0.19183553159236907	0.2830111722697653	inf
0.19183553159236907	0.29261394851953765	inf
0.19183553159236907	0.30221672476931	inf
0.19183553159236907	0.31181950101908235	inf
0.19183553159236907	0.3214222772688547	inf
0.19183553159236907	0.33102505351862704	inf
0.19183553159236907	0.3406278297683994	inf
0.19183553159236907	0.35023060601817174	10.766235859397938
0.19183553159236907	0.3598333822679441	inf
0.19183553159236907	0.36943615851771644	inf
0.19183553159236907	0.3790389347674888	inf
0.19183553159236907	0.38864171101726114	10.756636796496267
0.19183553159236907	0.3982444872670335	10.782124154399135
0.19183553159236907	0.40784726351680584	inf
0.19183553159236907	0.4174500397665782	10.77529466467378
0.19183553159236907	0.42705281601635053	9.3940204767312
0.19183553159236907	0.4366555922661229	9.673428768806904
0.19183553159236907	0.44625836851589523	10.768947983542859
0.19183553159236907	0.4558611447656676	9.158594648496027
0.19183553159236907	0.46546392101544	10.074046673980565
0.19183553159236907	0.47506669726521233	9.162787705462442
0.19183553159236907	0.4846694735149847	9.665030695821603
0.19183553159236907	0.49427224976475703	8.827494753243037
0.19183553159236907	0.5038750260145294	10.072039366118446
0.19183553159236907	0.5134778022643017	9.665841311515944
0.19183553159236907	0.5230805785140741	10.06427774178512
0.19183553159236907	0.5326833547638464	9.166533031022631
0.19183553159236907	0.5422861310136188	inf
0.19183553159236907	0.5518889072633911	9.16348278082534
0.19183553159236907	0.5614916835131635	9.664357399043304
0.19183553159236907	0.5710944597629358	9.666138260791463
0.19183553159236907	0.5806972360127082	inf
0.19183553159236907	0.5903000122624805	9.384418221153208
0.19183553159236907	0.5999027885122529	9.664393814805777
0.19183553159236907	0.6095055647620252	9.381219103982637
0.19183553159236907	0.6191083410117976	8.974269470281666
0.19183553159236907	0.6287111172615699	9.373911014400246
0.19183553159236907	0.6383138935113423	8.575731209527756
0.19183553159236907	0.6479166697611146	8.97630494911683
0.19183553159236907	0.657519446010887	9.66912858205643
0.19183553159236907	0.6671222222606593	9.670074392237272
0.19183553159236907	0.6767249985104317	10.078447590023888
0.19183553159236907	0.686327774760204	10.07875162584256
0.19183553159236907	0.6959305510099764	10.070263091525469
0.19183553159236907	0.7055333272597487	9.378570245722333
0.19183553159236907	0.7151361035095211	inf
0.19183553159236907	0.7247388797592934	10.769354574938372
0.19183553159236907	0.7343416560090658	10.072728684528343
0.19183553159236907	0.7439444322588381	10.0747199106661
0.19183553159236907	0.7535472085086105	inf
0.19183553159236907	0.7631499847583828	9.656208986491723
0.19183553159236907	0.7727527610081552	10.766366820784686
0.19183553159236907	0.7823555372579275	inf
0.19183553159236907	0.7919583135076999	10.070741049653268
0.19183553159236907	0.8015610897574722	10.759805745302842
0.19183553159236907	0.8111638660072445	10.750030957624901
0.19183553159236907	0.8207666422570169	10.76071209221076
0.19183553159236907	0.8303694185067892	inf
0.19183553159236907	0.8399721947565616	inf
0.19183553159236907	0.849574971006334	inf
0.19183553159236907	0.8591777472561063	inf
0.19183553159236907	0.8687805235058786	inf
0.19183553159236907	0.878383299755651	inf
0.19183553159236907	0.8879860760054233	inf
0.19183553159236907	0.8975888522551957	inf
0.19183553159236907	0.907191628504968	inf
0.19183553159236907	0.9167944047547404	inf
0.19183553159236907	0.9263971810045128	inf
0.19183553159236907	0.9359999572542852	inf
0.19183553159236907	0.9456027335040575	inf
0.19183553159236907	0.9552055097538299	inf
0.19183553159236907	0.9648082860036022	inf
0.2060455709695816	0.01413343727613947	inf
0.2060455709695816	0.02373621352591182	inf
0.2060455709695816	0.03333898977568417	inf
0.2060455709695816	0.04294176602545652	inf
0.2060455709695816	0.05254454227522887	inf
0.2060455709695816	0.06214731852500122	inf
0.2060455709695816	0.07175009477477358	inf
0.2060455709695816	0.08135287102454593	inf
0.2060455709695816	0.09095564727431828	inf
0.2060455709695816	0.10055842352409063	inf
0.2060455709695816	0.11016119977386298	inf
0.2060455709695816	0.11976397602363534	inf
0.2060455709695816	0.1293667522734077	inf
0.2060455709695816	0.13896952852318004	inf
0.2060455709695816	0.14857230477295238	inf
0.2060455709695816	0.15817508102272473	inf
0.2060455709695816	0.16777785727249708	inf
0.2060455709695816	0.17738063352226943	inf
0.2060455709695816	0.18698340977204178	inf
0.2060455709695816	0.19658618602181413	inf
0.2060455709695816	0.20618896227158648	inf
0.2060455709695816	0.21579173852135883	inf
0.2060455709695816	0.22539451477113118	inf
0.2060455709695816	0.23499729102090355	inf
0.2060455709695816	0.2446000672706759	inf
0.2060455709695816	0.25420284352044825	inf
0.2060455709695816	0.2638056197702206	inf
0.2060455709695816	0.27340839601999295	inf
0.2060455709695816	0.2830111722697653	inf
0.2060455709695816	0.29261394851953765	inf
0.2060455709695816	0.30221672476931	inf
0.2060455709695816	0.31181950101908235	inf
0.2060455709695816	0.3214222772688547	inf
0.2060455709695816	0.33102505351862704	inf
0.2060455709695816	0.3406278297683994	10.783180170391521
0.2060455709695816	0.35023060601817174	inf
0.2060455709695816	0.3598333822679441	10.780620172834205
0.2060455709695816	0.36943615851771644	inf
0.2060455709695816	0.3790389347674888	10.772580467647536
0.2060455709695816	0.38864171101726114	inf
0.2060455709695816	0.3982444872670335	10.0736035365785
0.2060455709695816	0.40784726351680584	10.768778530736121
0.2060455709695816	0.4174500397665782	9.663326746785106
0.2060455709695816	0.42705281601635053	10.077017351104192
0.2060455709695816	0.4366555922661229	10.086029176669811
0.2060455709695816	0.44625836851589523	10.07435920636011
0.2060455709695816	0.4558611447656676	9.375538292452848
0.2060455709695816	0.46546392101544	9.16673718738954
0.2060455709695816	0.47506669726521233	9.160731110596288
0.2060455709695816	0.4846694735149847	9.15908631323246
0.2060455709695816	0.49427224976475703	9.385452600182024
0.2060455709695816	0.5038750260145294	9.391052209047906
0.2060455709695816	0.5134778022643017	9.161422416053693
0.2060455709695816	0.5230805785140741	8.685505839502365
0.2060455709695816	0.5326833547638464	9.378483847077284
0.2060455709695816	0.5422861310136188	10.056363870508168
0.2060455709695816	0.5518889072633911	9.162691336114431
0.2060455709695816	0.5614916835131635	9.387099255889748
0.2060455709695816	0.5710944597629358	10.06804839223074
0.2060455709695816	0.5806972360127082	10.074899495253966
0.2060455709695816	0.5903000122624805	8.815543978500823
0.2060455709695816	0.5999027885122529	9.666840387993233
0.2060455709695816	0.6095055647620252	9.386459239668323
0.2060455709695816	0.6191083410117976	9.671141710424557
0.2060455709695816	0.6287111172615699	10.086424836226936
0.2060455709695816	0.6383138935113423	10.06743140698562
0.2060455709695816	0.6479166697611146	9.158545766331844
0.2060455709695816	0.657519446010887	10.762969254520733
0.2060455709695816	0.6671222222606593	10.078793217230697
0.2060455709695816	0.6767249985104317	10.75064283124
0.2060455709695816	0.686327774760204	9.665027796911332
0.2060455709695816	0.6959305510099764	10.086082464342791
0.2060455709695816	0.7055333272597487	10.072007415743197
0.2060455709695816	0.7151361035095211	inf
0.2060455709695816	0.7247388797592934	10.074361082991505
0.2060455709695816	0.7343416560090658	inf
0.2060455709695816	0.7439444322588381	inf
0.2060455709695816	0.7535472085086105	10.779850401607476
0.2060455709695816	0.7631499847583828	inf
0.2060455709695816	0.7727527610081552	inf
0.2060455709695816	0.7823555372579275	inf
0.2060455709695816	0.7919583135076999	10.759805745302842
0.2060455709695816	0.8015610897574722	10.06507384554109
0.2060455709695816	0.8111638660072445	inf
0.2060455709695816	0.8207666422570169	inf
0.2060455709695816	0.8303694185067892	inf
0.2060455709695816	0.8399721947565616	10.738692567605558
0.2060455709695816	0.849574971006334	inf
0.2060455709695816	0.8591777472561063	inf
0.2060455709695816	0.8687805235058786	inf
0.2060455709695816	0.878383299755651	inf
0.2060455709695816	0.8879860760054233	inf
0.2060455709695816	0.8975888522551957	inf
0.2060455709695816	0.907191628504968	inf
0.2060455709695816	0.9167944047547404	inf
0.2060455709695816	0.9263971810045128	inf
0.2060455709695816	0.9359999572542852	inf
0.2060455709695816	0.9456027335040575	inf
0.2060455709695816	0.9552055097538299	inf
0.2060455709695816	0.9648082860036022	inf
0.22025561034679414	0.01413343727613947	inf
0.22025561034679414	0.02373621352591182	inf
0.22025561034679414	0.03333898977568417	inf
0.22025561034679414	0.04294176602545652	inf
0.22025561034679414	0.05254454227522887	inf
0.22025561034679414	0.06214731852500122	inf
0.22025561034679414	0.07175009477477358	inf
0.22025561034679414	0.08135287102454593	inf
0.22025561034679414	0.09095564727431828	inf
0.22025561034679414	0.10055842352409063	inf
0.22025561034679414	0.11016119977386298	inf
0.22025561034679414	0.11976397602363534	inf
0.22025561034679414	0.1293667522734077	inf
0.22025561034679414	0.13896952852318004	inf
0.22025561034679414	0.14857230477295238	inf
0.22025561034679414	0.15817508102272473	inf
0.22025561034679414	0.16777785727249708	inf
0.22025561034679414	0.17738063352226943	inf
0.22025561034679414	0.18698340977204178	inf
0.22025561034679414	0.19658618602181413	inf
0.22025561034679414	0.20618896227158648	inf
0.22025561034679414	0.21579173852135883	inf
0.22025561034679414	0.22539451477113118	inf
0.22025561034679414	0.23499729102090355	inf
0.22025561034679414	0.2446000672706759	inf
0.22025561034679414	0.25420284352044825	inf
0.22025561034679414	0.2638056197702206	inf
0.22025561034679414	0.27340839601999295	inf
0.22025561034679414	0.2830111722697653	inf
0.22025561034679414	0.29261394851953765	inf
0.22025561034679414	0.30221672476931	inf
0.22025561034679414	0.31181950101908235	inf
0.22025561034679414	0.3214222772688547	inf
0.22025561034679414	0.33102505351862704	inf
0.22025561034679414	0.3406278297683994	inf
0.22025561034679414	0.35023060601817174	inf
0.22025561034679414	0.3598333822679441	inf
0.22025561034679414	0.36943615851771644	10.76718378105484
0.22025561034679414	0.3790389347674888	10.779850401607476
0.22025561034679414	0.38864171101726114	inf
0.22025561034679414	0.3982444872670335	10.072604303359117
0.22025561034679414	0.40784726351680584	9.65548143497453
0.22025561034679414	0.4174500397665782	inf
0.22025561034679414	0.42705281601635053	8.965472004272087
0.22025561034679414	0.4366555922661229	10.090364322200635
0.22025561034679414	0.44625836851589523	9.380438888163152
0.22025561034679414	0.4558611447656676	9.665597716243742
0.22025561034679414	0.46546392101544	8.970761750014045
0.22025561034679414	0.47506669726521233	9.68024807446448
0.22025561034679414	0.4846694735149847	8.682806335112893
0.22025561034679414	0.49427224976475703	9.381982699555632
0.22025561034679414	0.5038750260145294	8.814268702519332
0.22025561034679414	0.5134778022643017	9.159332007532598
0.22025561034679414	0.5230805785140741	9.162373258585756
0.22025561034679414	0.5326833547638464	8.681585998248245
0.22025561034679414	0.5422861310136188	9.15451485414361
0.22025561034679414	0.5518889072633911	9.15743298040562
0.22025561034679414	0.5614916835131635	9.673809260777439
0.22025561034679414	0.5710944597629358	10.75064283124
0.22025561034679414	0.5806972360127082	9.675906201731916
0.22025561034679414	0.5903000122624805	10.06118918933706
0.22025561034679414	0.5999027885122529	9.669156656884663
0.22025561034679414	0.6095055647620252	9.382032857703344
0.22025561034679414	0.6191083410117976	9.675461121402414
0.22025561034679414	0.6287111172615699	9.661549530559505
0.22025561034679414	0.6383138935113423	9.157719833004766
0.22025561034679414	0.6479166697611146	10.059840016689485
0.22025561034679414	0.657519446010887	10.051502667868938
0.22025561034679414	0.6671222222606593	9.377290003347905
0.22025561034679414	0.6767249985104317	9.657377929722841
0.22025561034679414	0.686327774760204	9.66509477201209
0.22025561034679414	0.6959305510099764	10.079272687997289
0.22025561034679414	0.7055333272597487	10.077178406597689
0.22025561034679414	0.7151361035095211	inf
0.22025561034679414	0.7247388797592934	10.767202459906208
0.22025561034679414	0.7343416560090658	10.058393847478353
0.22025561034679414	0.7439444322588381	10.777590213797033
0.22025561034679414	0.7535472085086105	9.667730435672443
0.22025561034679414	0.7631499847583828	inf
0.22025561034679414	0.7727527610081552	10.068668881867278
0.22025561034679414	0.7823555372579275	10.747158820814771
0.22025561034679414	0.7919583135076999	inf
0.22025561034679414	0.8015610897574722	10.76071209221076
0.22025561034679414	0.8111638660072445	inf
0.22025561034679414	0.8207666422570169	inf
0.22025561034679414	0.8303694185067892	inf
0.22025561034679414	0.8399721947565616	inf
0.22025561034679414	0.849574971006334	10.749762073030166
0.22025561034679414	0.8591777472561063	inf
0.22025561034679414	0.8687805235058786	inf
0.22025561034679414	0.878383299755651	inf
0.22025561034679414	0.8879860760054233	inf
0.22025561034679414	0.8975888522551957	inf
0.22025561034679414	0.907191628504968	inf
0.22025561034679414	0.9167944047547404	inf
0.22025561034679414	0.9263971810045128	inf
0.22025561034679414	0.9359999572542852	inf
0.22025561034679414	0.9456027335040575	inf
0.22025561034679414	0.9552055097538299	inf
0.22025561034679414	0.9648082860036022	inf
0.23446564972400663	0.01413343727613947	inf
0.23446564972400663	0.02373621352591182	inf
0.23446564972400663	0.03333898977568417	inf
0.23446564972400663	0.04294176602545652	inf
0.23446564972400663	0.05254454227522887	inf
0.23446564972400663	0.06214731852500122	inf
0.23446564972400663	0.07175009477477358	inf
0.23446564972400663	0.08135287102454593	inf
0.23446564972400663	0.09095564727431828	inf
0.23446564972400663	0.10055842352409063	inf
0.23446564972400663	0.11016119977386298	inf
0.23446564972400663	0.11976397602363534	inf
0.23446564972400663	0.1293667522734077	inf
0.23446564972400663	0.13896952852318004	inf
0.23446564972400663	0.14857230477295238	inf
0.23446564972400663	0.15817508102272473	inf
0.23446564972400663	0.16777785727249708	inf
0.23446564972400663	0.17738063352226943	inf
0.23446564972400663	0.18698340977204178	inf
0.23446564972400663	0.19658618602181413	inf
0.23446564972400663	0.20618896227158648	inf
0.23446564972400663	0.21579173852135883	inf
0.23446564972400663	0.22539451477113118	inf
0.23446564972400663	0.23499729102090355	inf
0.23446564972400663	0.2446000672706759	inf
0.23446564972400663	0.25420284352044825	inf
0.23446564972400663	0.2638056197702206	inf
0.23446564972400663	0.27340839601999295	inf
0.23446564972400663	0.2830111722697653	inf
0.23446564972400663	0.29261394851953765	inf
0.23446564972400663	0.30221672476931	inf
0.23446564972400663	0.31181950101908235	inf
0.23446564972400663	0.3214222772688547	inf
0.23446564972400663	0.33102505351862704	10.768795196952091
0.23446564972400663	0.3406278297683994	10.757490593887297
0.23446564972400663	0.35023060601817174	9.670638041454517
0.23446564972400663	0.3598333822679441	10.795321544992692
0.23446564972400663	0.36943615851771644	inf
0.23446564972400663	0.3790389347674888	inf
0.23446564972400663	0.38864171101726114	10.0745353802856
0.23446564972400663	0.3982444872670335	9.364645679491613
0.23446564972400663	0.40784726351680584	10.067797037458206
0.23446564972400663	0.4174500397665782	9.66348089685961
0.23446564972400663	0.42705281601635053	9.158934293671415
0.23446564972400663	0.4366555922661229	10.056169716342822
0.23446564972400663	0.44625836851589523	9.666462944878045
0.23446564972400663	0.4558611447656676	9.376555888137293
0.23446564972400663	0.46546392101544	8.45573631528897
0.23446564972400663	0.47506669726521233	9.157741023595758
0.23446564972400663	0.4846694735149847	9.383336115856022
0.23446564972400663	0.49427224976475703	8.689857817028024
0.23446564972400663	0.5038750260145294	8.57711109965106
0.23446564972400663	0.5134778022643017	9.153837535576113
0.23446564972400663	0.5230805785140741	9.385173492334403
0.23446564972400663	0.5326833547638464	8.967512713010226
0.23446564972400663	0.5422861310136188	8.367002151839166
0.23446564972400663	0.5518889072633911	9.673907850503017
0.23446564972400663	0.5614916835131635	8.825663654324753
0.23446564972400663	0.5710944597629358	9.156513835208965
0.23446564972400663	0.5806972360127082	8.677249735899665
0.23446564972400663	0.5903000122624805	9.378778145715248
0.23446564972400663	0.5999027885122529	8.982139374701639
0.23446564972400663	0.6095055647620252	8.97244923449944
0.23446564972400663	0.6191083410117976	8.809438104395493
0.23446564972400663	0.6287111172615699	8.966843052540312
0.23446564972400663	0.6383138935113423	inf
0.23446564972400663	0.6479166697611146	9.652385642087875
0.23446564972400663	0.657519446010887	10.071955279806932
0.23446564972400663	0.6671222222606593	9.15879299353617
0.23446564972400663	0.6767249985104317	8.969075811533713
0.23446564972400663	0.686327774760204	10.065741147295888
0.23446564972400663	0.6959305510099764	10.064468144587792
0.23446564972400663	0.7055333272597487	inf
0.23446564972400663	0.7151361035095211	inf
0.23446564972400663	0.7247388797592934	inf
0.23446564972400663	0.7343416560090658	10.750431773151114
0.23446564972400663	0.7439444322588381	10.744556427050252
0.23446564972400663	0.7535472085086105	inf
0.23446564972400663	0.7631499847583828	inf
0.23446564972400663	0.7727527610081552	10.750258050658644
0.23446564972400663	0.7823555372579275	inf
0.23446564972400663	0.7919583135076999	inf
0.23446564972400663	0.8015610897574722	10.758193460558399
0.23446564972400663	0.8111638660072445	inf
0.23446564972400663	0.8207666422570169	inf
0.23446564972400663	0.8303694185067892	inf
0.23446564972400663	0.8399721947565616	10.753905492605835
0.23446564972400663	0.849574971006334	inf
0.23446564972400663	0.8591777472561063	inf
0.23446564972400663	0.8687805235058786	inf
0.23446564972400663	0.878383299755651	inf
0.23446564972400663	0.8879860760054233	inf
0.23446564972400663	0.8975888522551957	inf
0.23446564972400663	0.907191628504968	inf
0.23446564972400663	0.9167944047547404	inf
0.23446564972400663	0.9263971810045128	inf
0.23446564972400663	0.9359999572542852	inf
0.23446564972400663	0.9456027335040575	inf
0.23446564972400663	0.9552055097538299	inf
0.23446564972400663	0.9648082860036022	inf
0.24867568910121918	0.01413343727613947	inf
0.24867568910121918	0.02373621352591182	inf
0.24867568910121918	0.03333898977568417	inf
0.24867568910121918	0.04294176602545652	inf
0.24867568910121918	0.05254454227522887	inf
0.24867568910121918	0.06214731852500122	inf
0.24867568910121918	0.07175009477477358	inf
0.24867568910121918	0.08135287102454593	inf
0.24867568910121918	0.09095564727431828	inf
0.24867568910121918	0.10055842352409063	inf
0.24867568910121918	0.11016119977386298	inf
0.24867568910121918	0.11976397602363534	inf
0.24867568910121918	0.1293667522734077	inf
0.24867568910121918	0.13896952852318004	inf
0.24867568910121918	0.14857230477295238	inf
0.24867568910121918	0.15817508102272473	inf
0.24867568910121918	0.16777785727249708	inf
0.24867568910121918	0.17738063352226943	inf
0.24867568910121918	0.18698340977204178	inf
0.24867568910121918	0.19658618602181413	inf
0.24867568910121918	0.20618896227158648	inf
0.24867568910121918	0.21579173852135883	inf
0.24867568910121918	0.22539451477113118	inf
0.24867568910121918	0.23499729102090355	inf
0.24867568910121918	0.2446000672706759	inf
0.24867568910121918	0.25420284352044825	inf
0.24867568910121918	0.2638056197702206	inf
0.24867568910121918	0.27340839601999295	inf
0.24867568910121918	0.2830111722697653	inf
0.24867568910121918	0.29261394851953765	inf
0.24867568910121918	0.30221672476931	inf
0.24867568910121918	0.31181950101908235	inf
0.24867568910121918	0.3214222772688547	inf
0.24867568910121918	0.33102505351862704	inf
0.24867568910121918	0.3406278297683994	inf
0.24867568910121918	0.35023060601817174	10.768947983542859
0.24867568910121918	0.3598333822679441	10.757932231907727
0.24867568910121918	0.36943615851771644	10.769094255679242
0.24867568910121918	0.3790389347674888	inf
0.24867568910121918	0.38864171101726114	inf
0.24867568910121918	0.3982444872670335	10.778845426350866
0.24867568910121918	0.40784726351680584	10.07705142545234
0.24867568910121918	0.4174500397665782	9.1640937221424
0.24867568910121918	0.42705281601635053	8.686578283176544
0.24867568910121918	0.4366555922661229	8.683359300492555
0.24867568910121918	0.44625836851589523	9.154147431376373
0.24867568910121918	0.4558611447656676	9.158369980086682
0.24867568910121918	0.46546392101544	8.817172395088512
0.24867568910121918	0.47506669726521233	8.453886809369095
0.24867568910121918	0.4846694735149847	9.152485506472654
0.24867568910121918	0.49427224976475703	9.377912282402502
0.24867568910121918	0.5038750260145294	8.123962690715857
0.24867568910121918	0.5134778022643017	8.685607981718746
0.24867568910121918	0.5230805785140741	8.821162195372846
0.24867568910121918	0.5326833547638464	8.680678241753444
0.24867568910121918	0.5422861310136188	9.36930928948297
0.24867568910121918	0.5518889072633911	8.814137519279647
0.24867568910121918	0.5614916835131635	8.811762111251586
0.24867568910121918	0.5710944597629358	9.158049178023944
0.24867568910121918	0.5806972360127082	9.147002792874407
0.24867568910121918	0.5903000122624805	8.678933190398418
0.24867568910121918	0.5999027885122529	9.150139435726214
0.24867568910121918	0.6095055647620252	10.064289777206252
0.24867568910121918	0.6191083410117976	10.075234343367836
0.24867568910121918	0.6287111172615699	8.966866491441909
0.24867568910121918	0.6383138935113423	9.164082689886204
0.24867568910121918	0.6479166697611146	8.564542294706182
0.24867568910121918	0.657519446010887	10.059526240558036
0.24867568910121918	0.6671222222606593	9.14365175676091
0.24867568910121918	0.6767249985104317	10.762221062376565
0.24867568910121918	0.686327774760204	inf
0.24867568910121918	0.6959305510099764	9.661370384504213
0.24867568910121918	0.7055333272597487	inf
0.24867568910121918	0.7151361035095211	inf
0.24867568910121918	0.7247388797592934	10.055983490370625
0.24867568910121918	0.7343416560090658	inf
0.24867568910121918	0.7439444322588381	10.750568863586135
0.24867568910121918	0.7535472085086105	10.764746616678398
0.24867568910121918	0.7631499847583828	inf
0.24867568910121918	0.7727527610081552	inf
0.24867568910121918	0.7823555372579275	10.756561173601057
0.24867568910121918	0.7919583135076999	10.753905492605835
0.24867568910121918	0.8015610897574722	10.757940798349289
0.24867568910121918	0.8111638660072445	inf
0.24867568910121918	0.8207666422570169	inf
0.24867568910121918	0.8303694185067892	inf
0.24867568910121918	0.8399721947565616	inf
0.24867568910121918	0.849574971006334	inf
0.24867568910121918	0.8591777472561063	inf
0.24867568910121918	0.8687805235058786	inf
0.24867568910121918	0.878383299755651	inf
0.24867568910121918	0.8879860760054233	inf
0.24867568910121918	0.8975888522551957	inf
0.24867568910121918	0.907191628504968	inf
0.24867568910121918	0.9167944047547404	inf
0.24867568910121918	0.9263971810045128	inf
0.24867568910121918	0.9359999572542852	inf
0.24867568910121918	0.9456027335040575	inf
0.24867568910121918	0.9552055097538299	inf
0.24867568910121918	0.9648082860036022	inf
0.2628857284784317	0.01413343727613947	inf
0.2628857284784317	0.02373621352591182	inf
0.2628857284784317	0.03333898977568417	inf
0.2628857284784317	0.04294176602545652	inf
0.2628857284784317	0.05254454227522887	inf
0.2628857284784317	0.06214731852500122	inf
0.2628857284784317	0.07175009477477358	inf
0.2628857284784317	0.08135287102454593	inf
0.2628857284784317	0.09095564727431828	inf
0.2628857284784317	0.10055842352409063	inf
0.2628857284784317	0.11016119977386298	inf
0.2628857284784317	0.11976397602363534	inf
0.2628857284784317	0.1293667522734077	inf
0.2628857284784317	0.13896952852318004	inf
0.2628857284784317	0.14857230477295238	inf
0.2628857284784317	0.15817508102272473	inf
0.2628857284784317	0.16777785727249708	inf
0.2628857284784317	0.17738063352226943	inf
0.2628857284784317	0.18698340977204178	inf
0.2628857284784317	0.19658618602181413	inf
0.2628857284784317	0.20618896227158648	inf
0.2628857284784317	0.21579173852135883	inf
0.2628857284784317	0.22539451477113118	inf
0.2628857284784317	0.23499729102090355	inf
0.2628857284784317	0.2446000672706759	inf
0.2628857284784317	0.25420284352044825	inf
0.2628857284784317	0.2638056197702206	inf
0.2628857284784317	0.27340839601999295	inf
0.2628857284784317	0.2830111722697653	inf
0.2628857284784317	0.29261394851953765	inf
0.2628857284784317	0.30221672476931	inf
0.2628857284784317	0.31181950101908235	inf
0.2628857284784317	0.3214222772688547	inf
0.2628857284784317	0.33102505351862704	inf
0.2628857284784317	0.3406278297683994	inf
0.2628857284784317	0.35023060601817174	10.773839995975546
0.2628857284784317	0.3598333822679441	10.748066495680277
0.2628857284784317	0.36943615851771644	9.369839493218766
0.2628857284784317	0.3790389347674888	9.675171955486938
0.2628857284784317	0.38864171101726114	8.82021985010288
0.2628857284784317	0.3982444872670335	8.809201586585914
0.2628857284784317	0.40784726351680584	10.084424076927014
0.2628857284784317	0.4174500397665782	8.684442440726528
0.2628857284784317	0.42705281601635053	9.660520013594837
0.2628857284784317	0.4366555922661229	8.363924071696257
0.2628857284784317	0.44625836851589523	8.97270616992386
0.2628857284784317	0.4558611447656676	9.366672651793476
0.2628857284784317	0.46546392101544	8.364307070732515
0.2628857284784317	0.47506669726521233	8.453715415114829
0.2628857284784317	0.4846694735149847	8.457602961028481
0.2628857284784317	0.49427224976475703	8.81060525466129
0.2628857284784317	0.5038750260145294	8.97235137944422
0.2628857284784317	0.5134778022643017	8.570186881108004
0.2628857284784317	0.5230805785140741	8.812680307852279
0.2628857284784317	0.5326833547638464	8.557258170994722
0.2628857284784317	0.5422861310136188	8.454601283268868
0.2628857284784317	0.5518889072633911	8.808616427622855
0.2628857284784317	0.5614916835131635	8.191149710124165
0.2628857284784317	0.5710944597629358	8.684534616090069
0.2628857284784317	0.5806972360127082	8.971990645372092
0.2628857284784317	0.5903000122624805	9.151163566147641
0.2628857284784317	0.5999027885122529	9.3742308903185
0.2628857284784317	0.6095055647620252	8.67519471831391
0.2628857284784317	0.6191083410117976	8.684227878820959
0.2628857284784317	0.6287111172615699	9.159393771429109
0.2628857284784317	0.6383138935113423	8.360423308062625
0.2628857284784317	0.6479166697611146	10.06348654894137
0.2628857284784317	0.657519446010887	9.37647823067688
0.2628857284784317	0.6671222222606593	9.147416584022196
0.2628857284784317	0.6767249985104317	10.050574025438674
0.2628857284784317	0.686327774760204	10.781909244129139
0.2628857284784317	0.6959305510099764	10.05970363961696
0.2628857284784317	0.7055333272597487	9.664788977244967
0.2628857284784317	0.7151361035095211	10.761489325690412
0.2628857284784317	0.7247388797592934	10.082189052515538
0.2628857284784317	0.7343416560090658	10.7554995864921
0.2628857284784317	0.7439444322588381	10.774677714827028
0.2628857284784317	0.7535472085086105	10.74658319267926
0.2628857284784317	0.7631499847583828	inf
0.2628857284784317	0.7727527610081552	10.766430963078559
0.2628857284784317	0.7823555372579275	inf
0.2628857284784317	0.7919583135076999	inf
0.2628857284784317	0.8015610897574722	inf
0.2628857284784317	0.8111638660072445	inf
0.2628857284784317	0.8207666422570169	inf
0.2628857284784317	0.8303694185067892	inf
0.2628857284784317	0.8399721947565616	inf
0.2628857284784317	0.849574971006334	inf
0.2628857284784317	0.8591777472561063	inf
0.2628857284784317	0.8687805235058786	inf
0.2628857284784317	0.878383299755651	inf
0.2628857284784317	0.8879860760054233	inf
0.2628857284784317	0.8975888522551957	inf
0.2628857284784317	0.907191628504968	inf
0.2628857284784317	0.9167944047547404	inf
0.2628857284784317	0.9263971810045128	inf
0.2628857284784317	0.9359999572542852	inf
0.2628857284784317	0.9456027335040575	inf
0.2628857284784317	0.9552055097538299	inf
0.2628857284784317	0.9648082860036022	inf
0.2770957678556442	0.01413343727613947	inf
0.2770957678556442	0.02373621352591182	inf
0.2770957678556442	0.03333898977568417	inf
0.2770957678556442	0.04294176602545652	inf
0.2770957678556442	0.05254454227522887	inf
0.2770957678556442	0.06214731852500122	inf
0.2770957678556442	0.07175009477477358	inf
0.2770957678556442	0.08135287102454593	inf
0.2770957678556442	0.09095564727431828	inf
0.2770957678556442	0.10055842352409063	inf
0.2770957678556442	0.11016119977386298	inf
0.2770957678556442	0.11976397602363534	inf
0.2770957678556442	0.1293667522734077	inf
0.2770957678556442	0.13896952852318004	inf
0.2770957678556442	0.14857230477295238	inf
0.2770957678556442	0.15817508102272473	inf
0.2770957678556442	0.16777785727249708	inf
0.2770957678556442	0.17738063352226943	inf
0.2770957678556442	0.18698340977204178	inf
0.2770957678556442	0.19658618602181413	inf
0.2770957678556442	0.20618896227158648	inf
0.2770957678556442	0.21579173852135883	inf
0.2770957678556442	0.22539451477113118	inf
0.2770957678556442	0.23499729102090355	inf
0.2770957678556442	0.2446000672706759	inf
0.2770957678556442	0.25420284352044825	inf
0.2770957678556442	0.2638056197702206	inf
0.2770957678556442	0.27340839601999295	inf
0.2770957678556442	0.2830111722697653	inf
0.2770957678556442	0.29261394851953765	inf
0.2770957678556442	0.30221672476931	inf
0.2770957678556442	0.31181950101908235	10.753905492605835
0.2770957678556442	0.3214222772688547	10.74877525945275
0.2770957678556442	0.33102505351862704	inf
0.2770957678556442	0.3406278297683994	inf
0.2770957678556442	0.35023060601817174	inf
0.2770957678556442	0.3598333822679441	9.379362991933885
0.2770957678556442	0.36943615851771644	9.16085546973169
0.2770957678556442	0.3790389347674888	8.97173797054533
0.2770957678556442	0.38864171101726114	10.067707795568005
0.2770957678556442	0.3982444872670335	9.155697131556916
0.2770957678556442	0.40784726351680584	8.682951792768176
0.2770957678556442	0.4174500397665782	8.96711166913111
0.2770957678556442	0.42705281601635053	8.196544447626568
0.2770957678556442	0.4366555922661229	8.276578681581768
0.2770957678556442	0.44625836851589523	8.276664917847068
0.2770957678556442	0.4558611447656676	8.6834822390162
0.2770957678556442	0.46546392101544	8.190754258778483
0.2770957678556442	0.47506669726521233	8.048390030797549
0.2770957678556442	0.4846694735149847	8.359996927028881
0.2770957678556442	0.49427224976475703	8.364080104021006
0.2770957678556442	0.5038750260145294	8.27493215071254
0.2770957678556442	0.5134778022643017	8.456836021155766
0.2770957678556442	0.5230805785140741	8.36168591820115
0.2770957678556442	0.5326833547638464	8.055273244025951
0.2770957678556442	0.5422861310136188	9.14470085238078
0.2770957678556442	0.5518889072633911	8.196705039177331
0.2770957678556442	0.5614916835131635	8.681504155664726
0.2770957678556442	0.5710944597629358	8.815212148108447
0.2770957678556442	0.5806972360127082	8.807624788542213
0.2770957678556442	0.5903000122624805	9.138001825218566
0.2770957678556442	0.5999027885122529	8.809758924001116
0.2770957678556442	0.6095055647620252	9.377522532720569
0.2770957678556442	0.6191083410117976	8.357952860119074
0.2770957678556442	0.6287111172615699	8.809405194419785
0.2770957678556442	0.6383138935113423	9.143752646636397
0.2770957678556442	0.6479166697611146	9.152552480295547
0.2770957678556442	0.657519446010887	9.377490544786074
0.2770957678556442	0.6671222222606593	10.766366820784686
0.2770957678556442	0.6767249985104317	10.071601592365525
0.2770957678556442	0.686327774760204	9.157366787809359
0.2770957678556442	0.6959305510099764	10.753245528389886
0.2770957678556442	0.7055333272597487	10.045128407449972
0.2770957678556442	0.7151361035095211	10.064291635035843
0.2770957678556442	0.7247388797592934	inf
0.2770957678556442	0.7343416560090658	10.065768570210501
0.2770957678556442	0.7439444322588381	inf
0.2770957678556442	0.7535472085086105	inf
0.2770957678556442	0.7631499847583828	10.752832407480764
0.2770957678556442	0.7727527610081552	inf
0.2770957678556442	0.7823555372579275	inf
0.2770957678556442	0.7919583135076999	inf
0.2770957678556442	0.8015610897574722	inf
0.2770957678556442	0.8111638660072445	inf
0.2770957678556442	0.8207666422570169	inf
0.2770957678556442	0.8303694185067892	inf
0.2770957678556442	0.8399721947565616	inf
0.2770957678556442	0.849574971006334	inf
0.2770957678556442	0.8591777472561063	inf
0.2770957678556442	0.8687805235058786	inf
0.2770957678556442	0.878383299755651	inf
0.2770957678556442	0.8879860760054233	inf
0.2770957678556442	0.8975888522551957	inf
0.2770957678556442	0.907191628504968	inf
0.2770957678556442	0.9167944047547404	inf
0.2770957678556442	0.9263971810045128	inf
0.2770957678556442	0.9359999572542852	inf
0.2770957678556442	0.9456027335040575	inf
0.2770957678556442	0.9552055097538299	inf
[truncated: 8,001 more rows]
