# Supplementary material for: Navigating protein landscapes with a machine-learned transferable coarse-grained model
Source: Nat Chem. 2025 Jul 18;17(8):1284–92. doi: 10.1038/s41557-025-01874-0 (PMC12313527; doi:10.1038/s41557-025-01874-0)
Supplement: Supplementary file 2 — .csv files with free energy landscape data. [file 41557_2025_1874_MOESM2_ESM.zip › fig_data/1fme_amber_ref_FES_in_RMSD_Q.csv]

RMSD	Q	FE
0.09918595373630523	0.06091184008073152	inf
0.09918595373630523	0.06999704472106622	inf
0.09918595373630523	0.0790822493614009	inf
0.09918595373630523	0.08816745400173559	inf
0.09918595373630523	0.0972526586420703	inf
0.09918595373630523	0.10633786328240499	inf
0.09918595373630523	0.11542306792273968	inf
0.09918595373630523	0.1245082725630744	inf
0.09918595373630523	0.13359347720340908	inf
0.09918595373630523	0.14267868184374377	inf
0.09918595373630523	0.15176388648407846	inf
0.09918595373630523	0.16084909112441315	inf
0.09918595373630523	0.16993429576474783	inf
0.09918595373630523	0.17901950040508255	inf
0.09918595373630523	0.18810470504541726	inf
0.09918595373630523	0.19718990968575195	inf
0.09918595373630523	0.20627511432608664	inf
0.09918595373630523	0.21536031896642133	inf
0.09918595373630523	0.22444552360675601	inf
0.09918595373630523	0.2335307282470907	inf
0.09918595373630523	0.2426159328874254	inf
0.09918595373630523	0.25170113752776013	inf
0.09918595373630523	0.2607863421680948	inf
0.09918595373630523	0.2698715468084295	inf
0.09918595373630523	0.2789567514487642	inf
0.09918595373630523	0.2880419560890989	inf
0.09918595373630523	0.29712716072943357	inf
0.09918595373630523	0.30621236536976826	inf
0.09918595373630523	0.315297570010103	inf
0.09918595373630523	0.3243827746504377	inf
0.09918595373630523	0.3334679792907724	inf
0.09918595373630523	0.34255318393110706	inf
0.09918595373630523	0.35163838857144175	inf
0.09918595373630523	0.36072359321177644	inf
0.09918595373630523	0.3698087978521111	inf
0.09918595373630523	0.3788940024924458	inf
0.09918595373630523	0.38797920713278056	inf
0.09918595373630523	0.39706441177311524	inf
0.09918595373630523	0.40614961641344993	inf
0.09918595373630523	0.4152348210537846	inf
0.09918595373630523	0.4243200256941193	inf
0.09918595373630523	0.433405230334454	inf
0.09918595373630523	0.4424904349747887	inf
0.09918595373630523	0.45157563961512337	inf
0.09918595373630523	0.4606608442554581	inf
0.09918595373630523	0.4697460488957928	inf
0.09918595373630523	0.4788312535361275	inf
0.09918595373630523	0.4879164581764622	inf
0.09918595373630523	0.4970016628167968	inf
0.09918595373630523	0.5060868674571315	inf
0.09918595373630523	0.5151720720974662	inf
0.09918595373630523	0.5242572767378009	inf
0.09918595373630523	0.5333424813781356	inf
0.09918595373630523	0.5424276860184704	inf
0.09918595373630523	0.551512890658805	inf
0.09918595373630523	0.5605980952991397	inf
0.09918595373630523	0.5696832999394744	inf
0.09918595373630523	0.5787685045798091	inf
0.09918595373630523	0.5878537092201438	inf
0.09918595373630523	0.5969389138604785	inf
0.09918595373630523	0.6060241185008132	inf
0.09918595373630523	0.6151093231411479	inf
0.09918595373630523	0.6241945277814825	inf
0.09918595373630523	0.6332797324218172	inf
0.09918595373630523	0.6423649370621519	inf
0.09918595373630523	0.6514501417024866	inf
0.09918595373630523	0.6605353463428213	inf
0.09918595373630523	0.669620550983156	inf
0.09918595373630523	0.6787057556234907	inf
0.09918595373630523	0.6877909602638254	inf
0.09918595373630523	0.69687616490416	inf
0.09918595373630523	0.7059613695444947	7.655404788883546
0.09918595373630523	0.7150465741848295	inf
0.09918595373630523	0.7241317788251642	inf
0.09918595373630523	0.7332169834654989	inf
0.09918595373630523	0.7423021881058336	inf
0.09918595373630523	0.7513873927461683	inf
0.09918595373630523	0.760472597386503	inf
0.09918595373630523	0.7695578020268377	inf
0.09918595373630523	0.7786430066671723	inf
0.09918595373630523	0.787728211307507	inf
0.09918595373630523	0.7968134159478417	inf
0.09918595373630523	0.8058986205881764	inf
0.09918595373630523	0.8149838252285111	inf
0.09918595373630523	0.8240690298688458	inf
0.09918595373630523	0.8331542345091805	inf
0.09918595373630523	0.8422394391495152	inf
0.09918595373630523	0.8513246437898498	inf
0.09918595373630523	0.8604098484301846	inf
0.09918595373630523	0.8694950530705193	inf
0.09918595373630523	0.878580257710854	inf
0.09918595373630523	0.8876654623511887	inf
0.09918595373630523	0.8967506669915234	inf
0.09918595373630523	0.9058358716318581	inf
0.09918595373630523	0.9149210762721928	inf
0.09918595373630523	0.9240062809125275	inf
0.09918595373630523	0.9330914855528621	inf
0.09918595373630523	0.9421766901931968	inf
0.09918595373630523	0.9512618948335315	inf
0.09918595373630523	0.9603470994738662	inf
0.11194637477397919	0.06091184008073152	inf
0.11194637477397919	0.06999704472106622	inf
0.11194637477397919	0.0790822493614009	inf
0.11194637477397919	0.08816745400173559	inf
0.11194637477397919	0.0972526586420703	inf
0.11194637477397919	0.10633786328240499	inf
0.11194637477397919	0.11542306792273968	inf
0.11194637477397919	0.1245082725630744	inf
0.11194637477397919	0.13359347720340908	inf
0.11194637477397919	0.14267868184374377	inf
0.11194637477397919	0.15176388648407846	inf
0.11194637477397919	0.16084909112441315	inf
0.11194637477397919	0.16993429576474783	inf
0.11194637477397919	0.17901950040508255	inf
0.11194637477397919	0.18810470504541726	inf
0.11194637477397919	0.19718990968575195	inf
0.11194637477397919	0.20627511432608664	inf
0.11194637477397919	0.21536031896642133	inf
0.11194637477397919	0.22444552360675601	inf
0.11194637477397919	0.2335307282470907	inf
0.11194637477397919	0.2426159328874254	inf
0.11194637477397919	0.25170113752776013	inf
0.11194637477397919	0.2607863421680948	inf
0.11194637477397919	0.2698715468084295	inf
0.11194637477397919	0.2789567514487642	inf
0.11194637477397919	0.2880419560890989	inf
0.11194637477397919	0.29712716072943357	inf
0.11194637477397919	0.30621236536976826	inf
0.11194637477397919	0.315297570010103	inf
0.11194637477397919	0.3243827746504377	inf
0.11194637477397919	0.3334679792907724	inf
0.11194637477397919	0.34255318393110706	inf
0.11194637477397919	0.35163838857144175	inf
0.11194637477397919	0.36072359321177644	inf
0.11194637477397919	0.3698087978521111	inf
0.11194637477397919	0.3788940024924458	inf
0.11194637477397919	0.38797920713278056	inf
0.11194637477397919	0.39706441177311524	inf
0.11194637477397919	0.40614961641344993	inf
0.11194637477397919	0.4152348210537846	inf
0.11194637477397919	0.4243200256941193	inf
0.11194637477397919	0.433405230334454	inf
0.11194637477397919	0.4424904349747887	inf
0.11194637477397919	0.45157563961512337	inf
0.11194637477397919	0.4606608442554581	inf
0.11194637477397919	0.4697460488957928	inf
0.11194637477397919	0.4788312535361275	inf
0.11194637477397919	0.4879164581764622	inf
0.11194637477397919	0.4970016628167968	inf
0.11194637477397919	0.5060868674571315	inf
0.11194637477397919	0.5151720720974662	inf
0.11194637477397919	0.5242572767378009	inf
0.11194637477397919	0.5333424813781356	inf
0.11194637477397919	0.5424276860184704	inf
0.11194637477397919	0.551512890658805	inf
0.11194637477397919	0.5605980952991397	inf
0.11194637477397919	0.5696832999394744	inf
0.11194637477397919	0.5787685045798091	inf
0.11194637477397919	0.5878537092201438	inf
0.11194637477397919	0.5969389138604785	inf
0.11194637477397919	0.6060241185008132	inf
0.11194637477397919	0.6151093231411479	inf
0.11194637477397919	0.6241945277814825	inf
0.11194637477397919	0.6332797324218172	inf
0.11194637477397919	0.6423649370621519	inf
0.11194637477397919	0.6514501417024866	inf
0.11194637477397919	0.6605353463428213	inf
0.11194637477397919	0.669620550983156	inf
0.11194637477397919	0.6787057556234907	inf
0.11194637477397919	0.6877909602638254	inf
0.11194637477397919	0.69687616490416	inf
0.11194637477397919	0.7059613695444947	inf
0.11194637477397919	0.7150465741848295	inf
0.11194637477397919	0.7241317788251642	inf
0.11194637477397919	0.7332169834654989	inf
0.11194637477397919	0.7423021881058336	inf
0.11194637477397919	0.7513873927461683	inf
0.11194637477397919	0.760472597386503	inf
0.11194637477397919	0.7695578020268377	inf
0.11194637477397919	0.7786430066671723	7.629522609884303
0.11194637477397919	0.787728211307507	inf
0.11194637477397919	0.7968134159478417	inf
0.11194637477397919	0.8058986205881764	inf
0.11194637477397919	0.8149838252285111	inf
0.11194637477397919	0.8240690298688458	inf
0.11194637477397919	0.8331542345091805	inf
0.11194637477397919	0.8422394391495152	inf
0.11194637477397919	0.8513246437898498	inf
0.11194637477397919	0.8604098484301846	inf
0.11194637477397919	0.8694950530705193	inf
0.11194637477397919	0.878580257710854	inf
0.11194637477397919	0.8876654623511887	inf
0.11194637477397919	0.8967506669915234	inf
0.11194637477397919	0.9058358716318581	inf
0.11194637477397919	0.9149210762721928	inf
0.11194637477397919	0.9240062809125275	inf
0.11194637477397919	0.9330914855528621	inf
0.11194637477397919	0.9421766901931968	inf
0.11194637477397919	0.9512618948335315	inf
0.11194637477397919	0.9603470994738662	inf
0.12470679581165314	0.06091184008073152	inf
0.12470679581165314	0.06999704472106622	inf
0.12470679581165314	0.0790822493614009	inf
0.12470679581165314	0.08816745400173559	inf
0.12470679581165314	0.0972526586420703	inf
0.12470679581165314	0.10633786328240499	inf
0.12470679581165314	0.11542306792273968	inf
0.12470679581165314	0.1245082725630744	inf
0.12470679581165314	0.13359347720340908	inf
0.12470679581165314	0.14267868184374377	inf
0.12470679581165314	0.15176388648407846	inf
0.12470679581165314	0.16084909112441315	inf
0.12470679581165314	0.16993429576474783	inf
0.12470679581165314	0.17901950040508255	inf
0.12470679581165314	0.18810470504541726	inf
0.12470679581165314	0.19718990968575195	inf
0.12470679581165314	0.20627511432608664	inf
0.12470679581165314	0.21536031896642133	inf
0.12470679581165314	0.22444552360675601	inf
0.12470679581165314	0.2335307282470907	inf
0.12470679581165314	0.2426159328874254	inf
0.12470679581165314	0.25170113752776013	inf
0.12470679581165314	0.2607863421680948	inf
0.12470679581165314	0.2698715468084295	inf
0.12470679581165314	0.2789567514487642	inf
0.12470679581165314	0.2880419560890989	inf
0.12470679581165314	0.29712716072943357	inf
0.12470679581165314	0.30621236536976826	inf
0.12470679581165314	0.315297570010103	inf
0.12470679581165314	0.3243827746504377	inf
0.12470679581165314	0.3334679792907724	inf
0.12470679581165314	0.34255318393110706	inf
0.12470679581165314	0.35163838857144175	inf
0.12470679581165314	0.36072359321177644	inf
0.12470679581165314	0.3698087978521111	inf
0.12470679581165314	0.3788940024924458	inf
0.12470679581165314	0.38797920713278056	inf
0.12470679581165314	0.39706441177311524	inf
0.12470679581165314	0.40614961641344993	inf
0.12470679581165314	0.4152348210537846	inf
0.12470679581165314	0.4243200256941193	inf
0.12470679581165314	0.433405230334454	inf
0.12470679581165314	0.4424904349747887	inf
0.12470679581165314	0.45157563961512337	inf
0.12470679581165314	0.4606608442554581	inf
0.12470679581165314	0.4697460488957928	inf
0.12470679581165314	0.4788312535361275	inf
0.12470679581165314	0.4879164581764622	inf
0.12470679581165314	0.4970016628167968	inf
0.12470679581165314	0.5060868674571315	inf
0.12470679581165314	0.5151720720974662	inf
0.12470679581165314	0.5242572767378009	inf
0.12470679581165314	0.5333424813781356	inf
0.12470679581165314	0.5424276860184704	inf
0.12470679581165314	0.551512890658805	inf
0.12470679581165314	0.5605980952991397	inf
0.12470679581165314	0.5696832999394744	inf
0.12470679581165314	0.5787685045798091	inf
0.12470679581165314	0.5878537092201438	inf
0.12470679581165314	0.5969389138604785	inf
0.12470679581165314	0.6060241185008132	inf
0.12470679581165314	0.6151093231411479	inf
0.12470679581165314	0.6241945277814825	inf
0.12470679581165314	0.6332797324218172	inf
0.12470679581165314	0.6423649370621519	inf
0.12470679581165314	0.6514501417024866	inf
0.12470679581165314	0.6605353463428213	inf
0.12470679581165314	0.669620550983156	inf
0.12470679581165314	0.6787057556234907	inf
0.12470679581165314	0.6877909602638254	inf
0.12470679581165314	0.69687616490416	inf
0.12470679581165314	0.7059613695444947	7.621936467663572
0.12470679581165314	0.7150465741848295	inf
0.12470679581165314	0.7241317788251642	7.643256643717779
0.12470679581165314	0.7332169834654989	inf
0.12470679581165314	0.7423021881058336	inf
0.12470679581165314	0.7513873927461683	inf
0.12470679581165314	0.760472597386503	inf
0.12470679581165314	0.7695578020268377	inf
0.12470679581165314	0.7786430066671723	inf
0.12470679581165314	0.787728211307507	inf
0.12470679581165314	0.7968134159478417	inf
0.12470679581165314	0.8058986205881764	inf
0.12470679581165314	0.8149838252285111	inf
0.12470679581165314	0.8240690298688458	inf
0.12470679581165314	0.8331542345091805	inf
0.12470679581165314	0.8422394391495152	inf
0.12470679581165314	0.8513246437898498	inf
0.12470679581165314	0.8604098484301846	inf
0.12470679581165314	0.8694950530705193	inf
0.12470679581165314	0.878580257710854	inf
0.12470679581165314	0.8876654623511887	inf
0.12470679581165314	0.8967506669915234	inf
0.12470679581165314	0.9058358716318581	inf
0.12470679581165314	0.9149210762721928	inf
0.12470679581165314	0.9240062809125275	inf
0.12470679581165314	0.9330914855528621	inf
0.12470679581165314	0.9421766901931968	inf
0.12470679581165314	0.9512618948335315	inf
0.12470679581165314	0.9603470994738662	inf
0.13746721684932708	0.06091184008073152	inf
0.13746721684932708	0.06999704472106622	inf
0.13746721684932708	0.0790822493614009	inf
0.13746721684932708	0.08816745400173559	inf
0.13746721684932708	0.0972526586420703	inf
0.13746721684932708	0.10633786328240499	inf
0.13746721684932708	0.11542306792273968	inf
0.13746721684932708	0.1245082725630744	inf
0.13746721684932708	0.13359347720340908	inf
0.13746721684932708	0.14267868184374377	inf
0.13746721684932708	0.15176388648407846	inf
0.13746721684932708	0.16084909112441315	inf
0.13746721684932708	0.16993429576474783	inf
0.13746721684932708	0.17901950040508255	inf
0.13746721684932708	0.18810470504541726	inf
0.13746721684932708	0.19718990968575195	inf
0.13746721684932708	0.20627511432608664	inf
0.13746721684932708	0.21536031896642133	inf
0.13746721684932708	0.22444552360675601	inf
0.13746721684932708	0.2335307282470907	inf
0.13746721684932708	0.2426159328874254	inf
0.13746721684932708	0.25170113752776013	inf
0.13746721684932708	0.2607863421680948	inf
0.13746721684932708	0.2698715468084295	inf
0.13746721684932708	0.2789567514487642	inf
0.13746721684932708	0.2880419560890989	inf
0.13746721684932708	0.29712716072943357	inf
0.13746721684932708	0.30621236536976826	inf
0.13746721684932708	0.315297570010103	inf
0.13746721684932708	0.3243827746504377	inf
0.13746721684932708	0.3334679792907724	inf
0.13746721684932708	0.34255318393110706	inf
0.13746721684932708	0.35163838857144175	inf
0.13746721684932708	0.36072359321177644	inf
0.13746721684932708	0.3698087978521111	inf
0.13746721684932708	0.3788940024924458	inf
0.13746721684932708	0.38797920713278056	inf
0.13746721684932708	0.39706441177311524	inf
0.13746721684932708	0.40614961641344993	inf
0.13746721684932708	0.4152348210537846	inf
0.13746721684932708	0.4243200256941193	inf
0.13746721684932708	0.433405230334454	inf
0.13746721684932708	0.4424904349747887	inf
0.13746721684932708	0.45157563961512337	inf
0.13746721684932708	0.4606608442554581	inf
0.13746721684932708	0.4697460488957928	inf
0.13746721684932708	0.4788312535361275	inf
0.13746721684932708	0.4879164581764622	inf
0.13746721684932708	0.4970016628167968	inf
0.13746721684932708	0.5060868674571315	inf
0.13746721684932708	0.5151720720974662	inf
0.13746721684932708	0.5242572767378009	inf
0.13746721684932708	0.5333424813781356	inf
0.13746721684932708	0.5424276860184704	inf
0.13746721684932708	0.551512890658805	inf
0.13746721684932708	0.5605980952991397	inf
0.13746721684932708	0.5696832999394744	inf
0.13746721684932708	0.5787685045798091	inf
0.13746721684932708	0.5878537092201438	inf
0.13746721684932708	0.5969389138604785	inf
0.13746721684932708	0.6060241185008132	inf
0.13746721684932708	0.6151093231411479	inf
0.13746721684932708	0.6241945277814825	7.633556351177662
0.13746721684932708	0.6332797324218172	7.633556351177662
0.13746721684932708	0.6423649370621519	inf
0.13746721684932708	0.6514501417024866	inf
0.13746721684932708	0.6605353463428213	inf
0.13746721684932708	0.669620550983156	inf
0.13746721684932708	0.6787057556234907	7.619936631759982
0.13746721684932708	0.6877909602638254	inf
0.13746721684932708	0.69687616490416	inf
0.13746721684932708	0.7059613695444947	inf
0.13746721684932708	0.7150465741848295	inf
0.13746721684932708	0.7241317788251642	inf
0.13746721684932708	0.7332169834654989	inf
0.13746721684932708	0.7423021881058336	inf
0.13746721684932708	0.7513873927461683	inf
0.13746721684932708	0.760472597386503	inf
0.13746721684932708	0.7695578020268377	inf
0.13746721684932708	0.7786430066671723	inf
0.13746721684932708	0.787728211307507	inf
0.13746721684932708	0.7968134159478417	inf
0.13746721684932708	0.8058986205881764	inf
0.13746721684932708	0.8149838252285111	inf
0.13746721684932708	0.8240690298688458	inf
0.13746721684932708	0.8331542345091805	inf
0.13746721684932708	0.8422394391495152	inf
0.13746721684932708	0.8513246437898498	inf
0.13746721684932708	0.8604098484301846	inf
0.13746721684932708	0.8694950530705193	inf
0.13746721684932708	0.878580257710854	inf
0.13746721684932708	0.8876654623511887	inf
0.13746721684932708	0.8967506669915234	inf
0.13746721684932708	0.9058358716318581	inf
0.13746721684932708	0.9149210762721928	inf
0.13746721684932708	0.9240062809125275	inf
0.13746721684932708	0.9330914855528621	inf
0.13746721684932708	0.9421766901931968	inf
0.13746721684932708	0.9512618948335315	inf
0.13746721684932708	0.9603470994738662	inf
0.15022763788700105	0.06091184008073152	inf
0.15022763788700105	0.06999704472106622	inf
0.15022763788700105	0.0790822493614009	inf
0.15022763788700105	0.08816745400173559	inf
0.15022763788700105	0.0972526586420703	inf
0.15022763788700105	0.10633786328240499	inf
0.15022763788700105	0.11542306792273968	inf
0.15022763788700105	0.1245082725630744	inf
0.15022763788700105	0.13359347720340908	inf
0.15022763788700105	0.14267868184374377	inf
0.15022763788700105	0.15176388648407846	inf
0.15022763788700105	0.16084909112441315	inf
0.15022763788700105	0.16993429576474783	inf
0.15022763788700105	0.17901950040508255	inf
0.15022763788700105	0.18810470504541726	inf
0.15022763788700105	0.19718990968575195	inf
0.15022763788700105	0.20627511432608664	inf
0.15022763788700105	0.21536031896642133	inf
0.15022763788700105	0.22444552360675601	inf
0.15022763788700105	0.2335307282470907	inf
0.15022763788700105	0.2426159328874254	inf
0.15022763788700105	0.25170113752776013	inf
0.15022763788700105	0.2607863421680948	inf
0.15022763788700105	0.2698715468084295	inf
0.15022763788700105	0.2789567514487642	inf
0.15022763788700105	0.2880419560890989	inf
0.15022763788700105	0.29712716072943357	inf
0.15022763788700105	0.30621236536976826	inf
0.15022763788700105	0.315297570010103	inf
0.15022763788700105	0.3243827746504377	inf
0.15022763788700105	0.3334679792907724	inf
0.15022763788700105	0.34255318393110706	inf
0.15022763788700105	0.35163838857144175	inf
0.15022763788700105	0.36072359321177644	inf
0.15022763788700105	0.3698087978521111	inf
0.15022763788700105	0.3788940024924458	inf
0.15022763788700105	0.38797920713278056	inf
0.15022763788700105	0.39706441177311524	inf
0.15022763788700105	0.40614961641344993	inf
0.15022763788700105	0.4152348210537846	inf
0.15022763788700105	0.4243200256941193	inf
0.15022763788700105	0.433405230334454	inf
0.15022763788700105	0.4424904349747887	inf
0.15022763788700105	0.45157563961512337	inf
0.15022763788700105	0.4606608442554581	inf
0.15022763788700105	0.4697460488957928	inf
0.15022763788700105	0.4788312535361275	inf
0.15022763788700105	0.4879164581764622	inf
0.15022763788700105	0.4970016628167968	inf
0.15022763788700105	0.5060868674571315	inf
0.15022763788700105	0.5151720720974662	inf
0.15022763788700105	0.5242572767378009	inf
0.15022763788700105	0.5333424813781356	inf
0.15022763788700105	0.5424276860184704	7.652905518683758
0.15022763788700105	0.551512890658805	inf
0.15022763788700105	0.5605980952991397	inf
0.15022763788700105	0.5696832999394744	inf
0.15022763788700105	0.5787685045798091	inf
0.15022763788700105	0.5878537092201438	inf
0.15022763788700105	0.5969389138604785	inf
0.15022763788700105	0.6060241185008132	inf
0.15022763788700105	0.6151093231411479	inf
0.15022763788700105	0.6241945277814825	inf
0.15022763788700105	0.6332797324218172	inf
0.15022763788700105	0.6423649370621519	inf
0.15022763788700105	0.6514501417024866	7.504363571921907
0.15022763788700105	0.6605353463428213	inf
0.15022763788700105	0.669620550983156	inf
0.15022763788700105	0.6787057556234907	inf
0.15022763788700105	0.6877909602638254	inf
0.15022763788700105	0.69687616490416	inf
0.15022763788700105	0.7059613695444947	7.564147717432203
0.15022763788700105	0.7150465741848295	inf
0.15022763788700105	0.7241317788251642	inf
0.15022763788700105	0.7332169834654989	inf
0.15022763788700105	0.7423021881058336	inf
0.15022763788700105	0.7513873927461683	inf
0.15022763788700105	0.760472597386503	inf
0.15022763788700105	0.7695578020268377	inf
0.15022763788700105	0.7786430066671723	inf
0.15022763788700105	0.787728211307507	inf
0.15022763788700105	0.7968134159478417	inf
0.15022763788700105	0.8058986205881764	inf
0.15022763788700105	0.8149838252285111	inf
0.15022763788700105	0.8240690298688458	inf
0.15022763788700105	0.8331542345091805	inf
0.15022763788700105	0.8422394391495152	inf
0.15022763788700105	0.8513246437898498	inf
0.15022763788700105	0.8604098484301846	inf
0.15022763788700105	0.8694950530705193	inf
0.15022763788700105	0.878580257710854	inf
0.15022763788700105	0.8876654623511887	inf
0.15022763788700105	0.8967506669915234	inf
0.15022763788700105	0.9058358716318581	inf
0.15022763788700105	0.9149210762721928	inf
0.15022763788700105	0.9240062809125275	inf
0.15022763788700105	0.9330914855528621	inf
0.15022763788700105	0.9421766901931968	inf
0.15022763788700105	0.9512618948335315	inf
0.15022763788700105	0.9603470994738662	inf
0.162988058924675	0.06091184008073152	inf
0.162988058924675	0.06999704472106622	inf
0.162988058924675	0.0790822493614009	inf
0.162988058924675	0.08816745400173559	inf
0.162988058924675	0.0972526586420703	inf
0.162988058924675	0.10633786328240499	inf
0.162988058924675	0.11542306792273968	inf
0.162988058924675	0.1245082725630744	inf
0.162988058924675	0.13359347720340908	inf
0.162988058924675	0.14267868184374377	inf
0.162988058924675	0.15176388648407846	inf
0.162988058924675	0.16084909112441315	inf
0.162988058924675	0.16993429576474783	inf
0.162988058924675	0.17901950040508255	inf
0.162988058924675	0.18810470504541726	inf
0.162988058924675	0.19718990968575195	inf
0.162988058924675	0.20627511432608664	inf
0.162988058924675	0.21536031896642133	inf
0.162988058924675	0.22444552360675601	inf
0.162988058924675	0.2335307282470907	inf
0.162988058924675	0.2426159328874254	inf
0.162988058924675	0.25170113752776013	inf
0.162988058924675	0.2607863421680948	inf
0.162988058924675	0.2698715468084295	inf
0.162988058924675	0.2789567514487642	inf
0.162988058924675	0.2880419560890989	inf
0.162988058924675	0.29712716072943357	inf
0.162988058924675	0.30621236536976826	inf
0.162988058924675	0.315297570010103	inf
0.162988058924675	0.3243827746504377	inf
0.162988058924675	0.3334679792907724	inf
0.162988058924675	0.34255318393110706	inf
0.162988058924675	0.35163838857144175	inf
0.162988058924675	0.36072359321177644	inf
0.162988058924675	0.3698087978521111	inf
0.162988058924675	0.3788940024924458	inf
0.162988058924675	0.38797920713278056	inf
0.162988058924675	0.39706441177311524	inf
0.162988058924675	0.40614961641344993	inf
0.162988058924675	0.4152348210537846	inf
0.162988058924675	0.4243200256941193	inf
0.162988058924675	0.433405230334454	inf
0.162988058924675	0.4424904349747887	inf
0.162988058924675	0.45157563961512337	inf
0.162988058924675	0.4606608442554581	inf
0.162988058924675	0.4697460488957928	inf
0.162988058924675	0.4788312535361275	inf
0.162988058924675	0.4879164581764622	inf
0.162988058924675	0.4970016628167968	inf
0.162988058924675	0.5060868674571315	inf
0.162988058924675	0.5151720720974662	inf
0.162988058924675	0.5242572767378009	inf
0.162988058924675	0.5333424813781356	7.652905518683758
0.162988058924675	0.5424276860184704	inf
0.162988058924675	0.551512890658805	7.525865766512153
0.162988058924675	0.5605980952991397	inf
0.162988058924675	0.5696832999394744	inf
0.162988058924675	0.5787685045798091	7.565914559698825
0.162988058924675	0.5878537092201438	inf
0.162988058924675	0.5969389138604785	inf
0.162988058924675	0.6060241185008132	inf
0.162988058924675	0.6151093231411479	inf
0.162988058924675	0.6241945277814825	inf
0.162988058924675	0.6332797324218172	inf
0.162988058924675	0.6423649370621519	inf
0.162988058924675	0.6514501417024866	7.739686487380949
0.162988058924675	0.6605353463428213	7.608946673850772
0.162988058924675	0.669620550983156	7.555735739654203
0.162988058924675	0.6787057556234907	inf
0.162988058924675	0.6877909602638254	inf
0.162988058924675	0.69687616490416	inf
0.162988058924675	0.7059613695444947	inf
0.162988058924675	0.7150465741848295	inf
0.162988058924675	0.7241317788251642	inf
0.162988058924675	0.7332169834654989	inf
0.162988058924675	0.7423021881058336	inf
0.162988058924675	0.7513873927461683	inf
0.162988058924675	0.760472597386503	inf
0.162988058924675	0.7695578020268377	7.671569156556286
0.162988058924675	0.7786430066671723	7.4921251810733835
0.162988058924675	0.787728211307507	inf
0.162988058924675	0.7968134159478417	inf
0.162988058924675	0.8058986205881764	inf
0.162988058924675	0.8149838252285111	inf
0.162988058924675	0.8240690298688458	inf
0.162988058924675	0.8331542345091805	inf
0.162988058924675	0.8422394391495152	inf
0.162988058924675	0.8513246437898498	inf
0.162988058924675	0.8604098484301846	inf
0.162988058924675	0.8694950530705193	inf
0.162988058924675	0.878580257710854	inf
0.162988058924675	0.8876654623511887	inf
0.162988058924675	0.8967506669915234	inf
0.162988058924675	0.9058358716318581	inf
0.162988058924675	0.9149210762721928	inf
0.162988058924675	0.9240062809125275	inf
0.162988058924675	0.9330914855528621	inf
0.162988058924675	0.9421766901931968	inf
0.162988058924675	0.9512618948335315	inf
0.162988058924675	0.9603470994738662	inf
0.17574847996234894	0.06091184008073152	inf
0.17574847996234894	0.06999704472106622	inf
0.17574847996234894	0.0790822493614009	inf
0.17574847996234894	0.08816745400173559	inf
0.17574847996234894	0.0972526586420703	inf
0.17574847996234894	0.10633786328240499	inf
0.17574847996234894	0.11542306792273968	inf
0.17574847996234894	0.1245082725630744	inf
0.17574847996234894	0.13359347720340908	inf
0.17574847996234894	0.14267868184374377	inf
0.17574847996234894	0.15176388648407846	inf
0.17574847996234894	0.16084909112441315	inf
0.17574847996234894	0.16993429576474783	inf
0.17574847996234894	0.17901950040508255	inf
0.17574847996234894	0.18810470504541726	inf
0.17574847996234894	0.19718990968575195	inf
0.17574847996234894	0.20627511432608664	inf
0.17574847996234894	0.21536031896642133	inf
0.17574847996234894	0.22444552360675601	inf
0.17574847996234894	0.2335307282470907	inf
0.17574847996234894	0.2426159328874254	inf
0.17574847996234894	0.25170113752776013	inf
0.17574847996234894	0.2607863421680948	inf
0.17574847996234894	0.2698715468084295	inf
0.17574847996234894	0.2789567514487642	inf
0.17574847996234894	0.2880419560890989	inf
0.17574847996234894	0.29712716072943357	inf
0.17574847996234894	0.30621236536976826	inf
0.17574847996234894	0.315297570010103	inf
0.17574847996234894	0.3243827746504377	inf
0.17574847996234894	0.3334679792907724	inf
0.17574847996234894	0.34255318393110706	inf
0.17574847996234894	0.35163838857144175	inf
0.17574847996234894	0.36072359321177644	inf
0.17574847996234894	0.3698087978521111	inf
0.17574847996234894	0.3788940024924458	inf
0.17574847996234894	0.38797920713278056	inf
0.17574847996234894	0.39706441177311524	inf
0.17574847996234894	0.40614961641344993	inf
0.17574847996234894	0.4152348210537846	inf
0.17574847996234894	0.4243200256941193	inf
0.17574847996234894	0.433405230334454	inf
0.17574847996234894	0.4424904349747887	inf
0.17574847996234894	0.45157563961512337	inf
0.17574847996234894	0.4606608442554581	inf
0.17574847996234894	0.4697460488957928	inf
0.17574847996234894	0.4788312535361275	inf
0.17574847996234894	0.4879164581764622	inf
0.17574847996234894	0.4970016628167968	inf
0.17574847996234894	0.5060868674571315	inf
0.17574847996234894	0.5151720720974662	inf
0.17574847996234894	0.5242572767378009	inf
0.17574847996234894	0.5333424813781356	inf
0.17574847996234894	0.5424276860184704	inf
0.17574847996234894	0.551512890658805	inf
0.17574847996234894	0.5605980952991397	6.861455207844621
0.17574847996234894	0.5696832999394744	inf
0.17574847996234894	0.5787685045798091	7.596816524184442
0.17574847996234894	0.5878537092201438	inf
0.17574847996234894	0.5969389138604785	inf
0.17574847996234894	0.6060241185008132	inf
0.17574847996234894	0.6151093231411479	inf
0.17574847996234894	0.6241945277814825	7.643256643717779
0.17574847996234894	0.6332797324218172	inf
0.17574847996234894	0.6423649370621519	inf
0.17574847996234894	0.6514501417024866	inf
0.17574847996234894	0.6605353463428213	7.683974635946768
0.17574847996234894	0.669620550983156	inf
0.17574847996234894	0.6787057556234907	inf
0.17574847996234894	0.6877909602638254	inf
0.17574847996234894	0.69687616490416	7.504363571921907
0.17574847996234894	0.7059613695444947	inf
0.17574847996234894	0.7150465741848295	inf
0.17574847996234894	0.7241317788251642	7.639768742604437
0.17574847996234894	0.7332169834654989	7.6899488344810525
0.17574847996234894	0.7423021881058336	inf
0.17574847996234894	0.7513873927461683	7.529469466429411
0.17574847996234894	0.760472597386503	inf
0.17574847996234894	0.7695578020268377	inf
0.17574847996234894	0.7786430066671723	inf
0.17574847996234894	0.787728211307507	inf
0.17574847996234894	0.7968134159478417	inf
0.17574847996234894	0.8058986205881764	inf
0.17574847996234894	0.8149838252285111	inf
0.17574847996234894	0.8240690298688458	inf
0.17574847996234894	0.8331542345091805	7.555735739654203
0.17574847996234894	0.8422394391495152	inf
0.17574847996234894	0.8513246437898498	inf
0.17574847996234894	0.8604098484301846	inf
0.17574847996234894	0.8694950530705193	inf
0.17574847996234894	0.878580257710854	inf
0.17574847996234894	0.8876654623511887	inf
0.17574847996234894	0.8967506669915234	inf
0.17574847996234894	0.9058358716318581	inf
0.17574847996234894	0.9149210762721928	inf
0.17574847996234894	0.9240062809125275	inf
0.17574847996234894	0.9330914855528621	inf
0.17574847996234894	0.9421766901931968	inf
0.17574847996234894	0.9512618948335315	inf
0.17574847996234894	0.9603470994738662	inf
0.18850890100002288	0.06091184008073152	inf
0.18850890100002288	0.06999704472106622	inf
0.18850890100002288	0.0790822493614009	inf
0.18850890100002288	0.08816745400173559	inf
0.18850890100002288	0.0972526586420703	inf
0.18850890100002288	0.10633786328240499	inf
0.18850890100002288	0.11542306792273968	inf
0.18850890100002288	0.1245082725630744	inf
0.18850890100002288	0.13359347720340908	inf
0.18850890100002288	0.14267868184374377	inf
0.18850890100002288	0.15176388648407846	inf
0.18850890100002288	0.16084909112441315	inf
0.18850890100002288	0.16993429576474783	inf
0.18850890100002288	0.17901950040508255	inf
0.18850890100002288	0.18810470504541726	inf
0.18850890100002288	0.19718990968575195	inf
0.18850890100002288	0.20627511432608664	inf
0.18850890100002288	0.21536031896642133	inf
0.18850890100002288	0.22444552360675601	inf
0.18850890100002288	0.2335307282470907	inf
0.18850890100002288	0.2426159328874254	inf
0.18850890100002288	0.25170113752776013	inf
0.18850890100002288	0.2607863421680948	inf
0.18850890100002288	0.2698715468084295	inf
0.18850890100002288	0.2789567514487642	inf
0.18850890100002288	0.2880419560890989	inf
0.18850890100002288	0.29712716072943357	inf
0.18850890100002288	0.30621236536976826	inf
0.18850890100002288	0.315297570010103	inf
0.18850890100002288	0.3243827746504377	inf
0.18850890100002288	0.3334679792907724	inf
0.18850890100002288	0.34255318393110706	inf
0.18850890100002288	0.35163838857144175	inf
0.18850890100002288	0.36072359321177644	inf
0.18850890100002288	0.3698087978521111	inf
0.18850890100002288	0.3788940024924458	inf
0.18850890100002288	0.38797920713278056	inf
0.18850890100002288	0.39706441177311524	inf
0.18850890100002288	0.40614961641344993	inf
0.18850890100002288	0.4152348210537846	inf
0.18850890100002288	0.4243200256941193	inf
0.18850890100002288	0.433405230334454	inf
0.18850890100002288	0.4424904349747887	inf
0.18850890100002288	0.45157563961512337	inf
0.18850890100002288	0.4606608442554581	inf
0.18850890100002288	0.4697460488957928	inf
0.18850890100002288	0.4788312535361275	inf
0.18850890100002288	0.4879164581764622	inf
0.18850890100002288	0.4970016628167968	inf
0.18850890100002288	0.5060868674571315	inf
0.18850890100002288	0.5151720720974662	inf
0.18850890100002288	0.5242572767378009	inf
0.18850890100002288	0.5333424813781356	inf
0.18850890100002288	0.5424276860184704	inf
0.18850890100002288	0.551512890658805	inf
0.18850890100002288	0.5605980952991397	7.639768742604437
0.18850890100002288	0.5696832999394744	7.570908475486521
0.18850890100002288	0.5787685045798091	inf
0.18850890100002288	0.5878537092201438	inf
0.18850890100002288	0.5969389138604785	6.887201539813548
0.18850890100002288	0.6060241185008132	inf
0.18850890100002288	0.6151093231411479	6.951808855222893
0.18850890100002288	0.6241945277814825	inf
0.18850890100002288	0.6332797324218172	7.58826656320559
0.18850890100002288	0.6423649370621519	6.412016253059996
0.18850890100002288	0.6514501417024866	inf
0.18850890100002288	0.6605353463428213	inf
0.18850890100002288	0.669620550983156	inf
0.18850890100002288	0.6787057556234907	6.930283543072477
0.18850890100002288	0.6877909602638254	7.639768742604437
0.18850890100002288	0.69687616490416	inf
0.18850890100002288	0.7059613695444947	inf
0.18850890100002288	0.7150465741848295	inf
0.18850890100002288	0.7241317788251642	7.529469466429411
0.18850890100002288	0.7332169834654989	6.80507847377822
0.18850890100002288	0.7423021881058336	inf
0.18850890100002288	0.7513873927461683	7.6899488344810525
0.18850890100002288	0.760472597386503	7.6904752692051375
0.18850890100002288	0.7695578020268377	inf
0.18850890100002288	0.7786430066671723	7.641514685787728
0.18850890100002288	0.787728211307507	inf
0.18850890100002288	0.7968134159478417	6.897269074604488
0.18850890100002288	0.8058986205881764	inf
0.18850890100002288	0.8149838252285111	inf
0.18850890100002288	0.8240690298688458	7.640271115664277
0.18850890100002288	0.8331542345091805	inf
0.18850890100002288	0.8422394391495152	inf
0.18850890100002288	0.8513246437898498	inf
0.18850890100002288	0.8604098484301846	inf
0.18850890100002288	0.8694950530705193	inf
0.18850890100002288	0.878580257710854	7.587145028636316
0.18850890100002288	0.8876654623511887	inf
0.18850890100002288	0.8967506669915234	inf
0.18850890100002288	0.9058358716318581	inf
0.18850890100002288	0.9149210762721928	inf
0.18850890100002288	0.9240062809125275	inf
0.18850890100002288	0.9330914855528621	inf
0.18850890100002288	0.9421766901931968	inf
0.18850890100002288	0.9512618948335315	inf
0.18850890100002288	0.9603470994738662	inf
0.20126932203769682	0.06091184008073152	inf
0.20126932203769682	0.06999704472106622	inf
0.20126932203769682	0.0790822493614009	inf
0.20126932203769682	0.08816745400173559	inf
0.20126932203769682	0.0972526586420703	inf
0.20126932203769682	0.10633786328240499	inf
0.20126932203769682	0.11542306792273968	inf
0.20126932203769682	0.1245082725630744	inf
0.20126932203769682	0.13359347720340908	inf
0.20126932203769682	0.14267868184374377	inf
0.20126932203769682	0.15176388648407846	inf
0.20126932203769682	0.16084909112441315	inf
0.20126932203769682	0.16993429576474783	inf
0.20126932203769682	0.17901950040508255	inf
0.20126932203769682	0.18810470504541726	inf
0.20126932203769682	0.19718990968575195	inf
0.20126932203769682	0.20627511432608664	inf
0.20126932203769682	0.21536031896642133	inf
0.20126932203769682	0.22444552360675601	inf
0.20126932203769682	0.2335307282470907	inf
0.20126932203769682	0.2426159328874254	inf
0.20126932203769682	0.25170113752776013	inf
0.20126932203769682	0.2607863421680948	inf
0.20126932203769682	0.2698715468084295	inf
0.20126932203769682	0.2789567514487642	inf
0.20126932203769682	0.2880419560890989	inf
0.20126932203769682	0.29712716072943357	inf
0.20126932203769682	0.30621236536976826	inf
0.20126932203769682	0.315297570010103	inf
0.20126932203769682	0.3243827746504377	inf
0.20126932203769682	0.3334679792907724	inf
0.20126932203769682	0.34255318393110706	inf
0.20126932203769682	0.35163838857144175	inf
0.20126932203769682	0.36072359321177644	inf
0.20126932203769682	0.3698087978521111	inf
0.20126932203769682	0.3788940024924458	inf
0.20126932203769682	0.38797920713278056	inf
0.20126932203769682	0.39706441177311524	inf
0.20126932203769682	0.40614961641344993	inf
0.20126932203769682	0.4152348210537846	inf
0.20126932203769682	0.4243200256941193	inf
0.20126932203769682	0.433405230334454	inf
0.20126932203769682	0.4424904349747887	inf
0.20126932203769682	0.45157563961512337	inf
0.20126932203769682	0.4606608442554581	inf
0.20126932203769682	0.4697460488957928	inf
0.20126932203769682	0.4788312535361275	inf
0.20126932203769682	0.4879164581764622	inf
0.20126932203769682	0.4970016628167968	inf
0.20126932203769682	0.5060868674571315	inf
0.20126932203769682	0.5151720720974662	inf
0.20126932203769682	0.5242572767378009	inf
0.20126932203769682	0.5333424813781356	inf
0.20126932203769682	0.5424276860184704	inf
0.20126932203769682	0.551512890658805	inf
0.20126932203769682	0.5605980952991397	7.587145028636316
0.20126932203769682	0.5696832999394744	inf
0.20126932203769682	0.5787685045798091	inf
0.20126932203769682	0.5878537092201438	inf
0.20126932203769682	0.5969389138604785	inf
0.20126932203769682	0.6060241185008132	inf
0.20126932203769682	0.6151093231411479	6.874375202429114
0.20126932203769682	0.6241945277814825	6.94371832407489
0.20126932203769682	0.6332797324218172	7.648518125356526
0.20126932203769682	0.6423649370621519	7.484906100770722
0.20126932203769682	0.6514501417024866	7.657925339360959
0.20126932203769682	0.6605353463428213	inf
0.20126932203769682	0.669620550983156	inf
0.20126932203769682	0.6787057556234907	6.932915994839465
0.20126932203769682	0.6877909602638254	inf
0.20126932203769682	0.69687616490416	7.6033259119649586
0.20126932203769682	0.7059613695444947	7.633556351177662
0.20126932203769682	0.7150465741848295	inf
0.20126932203769682	0.7241317788251642	7.738325743928298
0.20126932203769682	0.7332169834654989	6.5570923089598026
0.20126932203769682	0.7423021881058336	6.908479627114998
0.20126932203769682	0.7513873927461683	inf
0.20126932203769682	0.760472597386503	7.643256643717779
0.20126932203769682	0.7695578020268377	7.6033259119649586
0.20126932203769682	0.7786430066671723	7.763008328134049
0.20126932203769682	0.787728211307507	7.529469466429411
0.20126932203769682	0.7968134159478417	6.853033461380953
0.20126932203769682	0.8058986205881764	7.587145028636316
0.20126932203769682	0.8149838252285111	inf
0.20126932203769682	0.8240690298688458	7.474170874402054
0.20126932203769682	0.8331542345091805	inf
0.20126932203769682	0.8422394391495152	inf
0.20126932203769682	0.8513246437898498	inf
0.20126932203769682	0.8604098484301846	inf
0.20126932203769682	0.8694950530705193	inf
0.20126932203769682	0.878580257710854	inf
0.20126932203769682	0.8876654623511887	inf
0.20126932203769682	0.8967506669915234	7.593241961967559
0.20126932203769682	0.9058358716318581	inf
0.20126932203769682	0.9149210762721928	inf
0.20126932203769682	0.9240062809125275	inf
0.20126932203769682	0.9330914855528621	inf
0.20126932203769682	0.9421766901931968	inf
0.20126932203769682	0.9512618948335315	7.614465923452384
0.20126932203769682	0.9603470994738662	inf
0.2140297430753708	0.06091184008073152	inf
0.2140297430753708	0.06999704472106622	inf
0.2140297430753708	0.0790822493614009	inf
0.2140297430753708	0.08816745400173559	inf
0.2140297430753708	0.0972526586420703	inf
0.2140297430753708	0.10633786328240499	inf
0.2140297430753708	0.11542306792273968	inf
0.2140297430753708	0.1245082725630744	inf
0.2140297430753708	0.13359347720340908	inf
0.2140297430753708	0.14267868184374377	inf
0.2140297430753708	0.15176388648407846	inf
0.2140297430753708	0.16084909112441315	inf
0.2140297430753708	0.16993429576474783	inf
0.2140297430753708	0.17901950040508255	inf
0.2140297430753708	0.18810470504541726	inf
0.2140297430753708	0.19718990968575195	inf
0.2140297430753708	0.20627511432608664	inf
0.2140297430753708	0.21536031896642133	inf
0.2140297430753708	0.22444552360675601	inf
0.2140297430753708	0.2335307282470907	inf
0.2140297430753708	0.2426159328874254	inf
0.2140297430753708	0.25170113752776013	inf
0.2140297430753708	0.2607863421680948	inf
0.2140297430753708	0.2698715468084295	inf
0.2140297430753708	0.2789567514487642	inf
0.2140297430753708	0.2880419560890989	inf
0.2140297430753708	0.29712716072943357	inf
0.2140297430753708	0.30621236536976826	inf
0.2140297430753708	0.315297570010103	inf
0.2140297430753708	0.3243827746504377	inf
0.2140297430753708	0.3334679792907724	inf
0.2140297430753708	0.34255318393110706	inf
0.2140297430753708	0.35163838857144175	inf
0.2140297430753708	0.36072359321177644	inf
0.2140297430753708	0.3698087978521111	inf
0.2140297430753708	0.3788940024924458	inf
0.2140297430753708	0.38797920713278056	inf
0.2140297430753708	0.39706441177311524	inf
0.2140297430753708	0.40614961641344993	inf
0.2140297430753708	0.4152348210537846	inf
0.2140297430753708	0.4243200256941193	inf
0.2140297430753708	0.433405230334454	inf
0.2140297430753708	0.4424904349747887	inf
0.2140297430753708	0.45157563961512337	inf
0.2140297430753708	0.4606608442554581	inf
0.2140297430753708	0.4697460488957928	inf
0.2140297430753708	0.4788312535361275	inf
0.2140297430753708	0.4879164581764622	inf
0.2140297430753708	0.4970016628167968	inf
0.2140297430753708	0.5060868674571315	inf
0.2140297430753708	0.5151720720974662	inf
0.2140297430753708	0.5242572767378009	inf
0.2140297430753708	0.5333424813781356	inf
0.2140297430753708	0.5424276860184704	inf
0.2140297430753708	0.551512890658805	inf
0.2140297430753708	0.5605980952991397	7.58826656320559
0.2140297430753708	0.5696832999394744	inf
0.2140297430753708	0.5787685045798091	inf
0.2140297430753708	0.5878537092201438	inf
0.2140297430753708	0.5969389138604785	inf
0.2140297430753708	0.6060241185008132	6.887201539813548
0.2140297430753708	0.6151093231411479	6.911844595580467
0.2140297430753708	0.6241945277814825	inf
0.2140297430753708	0.6332797324218172	6.517054678613357
0.2140297430753708	0.6423649370621519	7.484906100770722
0.2140297430753708	0.6514501417024866	inf
0.2140297430753708	0.6605353463428213	7.609951965478489
0.2140297430753708	0.669620550983156	6.527777621115886
0.2140297430753708	0.6787057556234907	6.931602047573129
0.2140297430753708	0.6877909602638254	7.504363571921907
0.2140297430753708	0.69687616490416	6.969244043439739
0.2140297430753708	0.7059613695444947	inf
0.2140297430753708	0.7150465741848295	inf
0.2140297430753708	0.7241317788251642	inf
0.2140297430753708	0.7332169834654989	7.4921251810733835
0.2140297430753708	0.7423021881058336	7.663606399263406
0.2140297430753708	0.7513873927461683	6.545585239818541
0.2140297430753708	0.760472597386503	6.871691355009574
0.2140297430753708	0.7695578020268377	6.939832671171068
0.2140297430753708	0.7786430066671723	6.9106779130519485
0.2140297430753708	0.787728211307507	inf
0.2140297430753708	0.7968134159478417	7.504363571921907
0.2140297430753708	0.8058986205881764	inf
0.2140297430753708	0.8149838252285111	6.836572624044782
0.2140297430753708	0.8240690298688458	inf
0.2140297430753708	0.8331542345091805	inf
0.2140297430753708	0.8422394391495152	7.594488013247455
0.2140297430753708	0.8513246437898498	inf
0.2140297430753708	0.8604098484301846	inf
0.2140297430753708	0.8694950530705193	7.616615011264271
0.2140297430753708	0.878580257710854	inf
0.2140297430753708	0.8876654623511887	inf
0.2140297430753708	0.8967506669915234	inf
0.2140297430753708	0.9058358716318581	inf
0.2140297430753708	0.9149210762721928	inf
0.2140297430753708	0.9240062809125275	inf
0.2140297430753708	0.9330914855528621	inf
0.2140297430753708	0.9421766901931968	inf
0.2140297430753708	0.9512618948335315	inf
0.2140297430753708	0.9603470994738662	inf
0.22679016411304473	0.06091184008073152	inf
0.22679016411304473	0.06999704472106622	inf
0.22679016411304473	0.0790822493614009	inf
0.22679016411304473	0.08816745400173559	inf
0.22679016411304473	0.0972526586420703	inf
0.22679016411304473	0.10633786328240499	inf
0.22679016411304473	0.11542306792273968	inf
0.22679016411304473	0.1245082725630744	inf
0.22679016411304473	0.13359347720340908	inf
0.22679016411304473	0.14267868184374377	inf
0.22679016411304473	0.15176388648407846	inf
0.22679016411304473	0.16084909112441315	inf
0.22679016411304473	0.16993429576474783	inf
0.22679016411304473	0.17901950040508255	inf
0.22679016411304473	0.18810470504541726	inf
0.22679016411304473	0.19718990968575195	inf
0.22679016411304473	0.20627511432608664	inf
0.22679016411304473	0.21536031896642133	inf
0.22679016411304473	0.22444552360675601	inf
0.22679016411304473	0.2335307282470907	inf
0.22679016411304473	0.2426159328874254	inf
0.22679016411304473	0.25170113752776013	inf
0.22679016411304473	0.2607863421680948	inf
0.22679016411304473	0.2698715468084295	inf
0.22679016411304473	0.2789567514487642	inf
0.22679016411304473	0.2880419560890989	inf
0.22679016411304473	0.29712716072943357	inf
0.22679016411304473	0.30621236536976826	inf
0.22679016411304473	0.315297570010103	inf
0.22679016411304473	0.3243827746504377	inf
0.22679016411304473	0.3334679792907724	inf
0.22679016411304473	0.34255318393110706	inf
0.22679016411304473	0.35163838857144175	inf
0.22679016411304473	0.36072359321177644	inf
0.22679016411304473	0.3698087978521111	inf
0.22679016411304473	0.3788940024924458	inf
0.22679016411304473	0.38797920713278056	inf
0.22679016411304473	0.39706441177311524	inf
0.22679016411304473	0.40614961641344993	inf
0.22679016411304473	0.4152348210537846	inf
0.22679016411304473	0.4243200256941193	inf
0.22679016411304473	0.433405230334454	inf
0.22679016411304473	0.4424904349747887	inf
0.22679016411304473	0.45157563961512337	inf
0.22679016411304473	0.4606608442554581	inf
0.22679016411304473	0.4697460488957928	inf
0.22679016411304473	0.4788312535361275	inf
0.22679016411304473	0.4879164581764622	inf
0.22679016411304473	0.4970016628167968	inf
0.22679016411304473	0.5060868674571315	inf
0.22679016411304473	0.5151720720974662	inf
0.22679016411304473	0.5242572767378009	inf
0.22679016411304473	0.5333424813781356	7.633556351177662
0.22679016411304473	0.5424276860184704	6.969996076823593
0.22679016411304473	0.551512890658805	7.587145028636316
0.22679016411304473	0.5605980952991397	6.9124043970343365
0.22679016411304473	0.5696832999394744	inf
0.22679016411304473	0.5787685045798091	inf
0.22679016411304473	0.5878537092201438	6.964805357100106
0.22679016411304473	0.5969389138604785	inf
0.22679016411304473	0.6060241185008132	inf
0.22679016411304473	0.6151093231411479	6.8633244726437574
0.22679016411304473	0.6241945277814825	6.916888583033222
0.22679016411304473	0.6332797324218172	7.570908475486521
0.22679016411304473	0.6423649370621519	6.535398259122811
0.22679016411304473	0.6514501417024866	7.648518125356526
0.22679016411304473	0.6605353463428213	6.5297453105427525
0.22679016411304473	0.669620550983156	6.905484858878255
0.22679016411304473	0.6787057556234907	6.224162943652557
0.22679016411304473	0.6877909602638254	inf
0.22679016411304473	0.69687616490416	7.529469466429411
0.22679016411304473	0.7059613695444947	6.482647801525841
0.22679016411304473	0.7150465741848295	6.919626311590749
0.22679016411304473	0.7241317788251642	7.608946673850772
0.22679016411304473	0.7332169834654989	6.223949706124529
0.22679016411304473	0.7423021881058336	6.91532659771903
0.22679016411304473	0.7513873927461683	inf
0.22679016411304473	0.760472597386503	7.4921251810733835
0.22679016411304473	0.7695578020268377	7.603263483004977
0.22679016411304473	0.7786430066671723	7.665967611002788
0.22679016411304473	0.787728211307507	7.682454525898091
0.22679016411304473	0.7968134159478417	inf
0.22679016411304473	0.8058986205881764	7.641514685787728
0.22679016411304473	0.8149838252285111	6.496846361180893
0.22679016411304473	0.8240690298688458	6.923942087391017
0.22679016411304473	0.8331542345091805	6.911713020181125
0.22679016411304473	0.8422394391495152	7.474170874402054
0.22679016411304473	0.8513246437898498	inf
0.22679016411304473	0.8604098484301846	inf
0.22679016411304473	0.8694950530705193	inf
0.22679016411304473	0.878580257710854	inf
0.22679016411304473	0.8876654623511887	inf
0.22679016411304473	0.8967506669915234	inf
0.22679016411304473	0.9058358716318581	inf
0.22679016411304473	0.9149210762721928	inf
0.22679016411304473	0.9240062809125275	inf
0.22679016411304473	0.9330914855528621	7.506832365793128
0.22679016411304473	0.9421766901931968	inf
0.22679016411304473	0.9512618948335315	inf
0.22679016411304473	0.9603470994738662	inf
0.2395505851507187	0.06091184008073152	inf
0.2395505851507187	0.06999704472106622	inf
0.2395505851507187	0.0790822493614009	inf
0.2395505851507187	0.08816745400173559	inf
0.2395505851507187	0.0972526586420703	inf
0.2395505851507187	0.10633786328240499	inf
0.2395505851507187	0.11542306792273968	inf
0.2395505851507187	0.1245082725630744	inf
0.2395505851507187	0.13359347720340908	inf
0.2395505851507187	0.14267868184374377	inf
0.2395505851507187	0.15176388648407846	inf
0.2395505851507187	0.16084909112441315	inf
0.2395505851507187	0.16993429576474783	inf
0.2395505851507187	0.17901950040508255	inf
0.2395505851507187	0.18810470504541726	inf
0.2395505851507187	0.19718990968575195	inf
0.2395505851507187	0.20627511432608664	inf
0.2395505851507187	0.21536031896642133	inf
0.2395505851507187	0.22444552360675601	inf
0.2395505851507187	0.2335307282470907	inf
0.2395505851507187	0.2426159328874254	inf
0.2395505851507187	0.25170113752776013	inf
0.2395505851507187	0.2607863421680948	inf
0.2395505851507187	0.2698715468084295	inf
0.2395505851507187	0.2789567514487642	inf
0.2395505851507187	0.2880419560890989	inf
0.2395505851507187	0.29712716072943357	inf
0.2395505851507187	0.30621236536976826	inf
0.2395505851507187	0.315297570010103	inf
0.2395505851507187	0.3243827746504377	inf
0.2395505851507187	0.3334679792907724	inf
0.2395505851507187	0.34255318393110706	inf
0.2395505851507187	0.35163838857144175	inf
0.2395505851507187	0.36072359321177644	inf
0.2395505851507187	0.3698087978521111	inf
0.2395505851507187	0.3788940024924458	inf
0.2395505851507187	0.38797920713278056	inf
0.2395505851507187	0.39706441177311524	inf
0.2395505851507187	0.40614961641344993	inf
0.2395505851507187	0.4152348210537846	inf
0.2395505851507187	0.4243200256941193	inf
0.2395505851507187	0.433405230334454	inf
0.2395505851507187	0.4424904349747887	inf
0.2395505851507187	0.45157563961512337	inf
0.2395505851507187	0.4606608442554581	inf
0.2395505851507187	0.4697460488957928	inf
0.2395505851507187	0.4788312535361275	inf
0.2395505851507187	0.4879164581764622	inf
0.2395505851507187	0.4970016628167968	inf
0.2395505851507187	0.5060868674571315	inf
0.2395505851507187	0.5151720720974662	inf
0.2395505851507187	0.5242572767378009	7.609951965478489
0.2395505851507187	0.5333424813781356	7.697942083601893
0.2395505851507187	0.5424276860184704	inf
0.2395505851507187	0.551512890658805	6.897092502760492
0.2395505851507187	0.5605980952991397	inf
0.2395505851507187	0.5696832999394744	inf
0.2395505851507187	0.5787685045798091	6.485078136762445
0.2395505851507187	0.5878537092201438	inf
0.2395505851507187	0.5969389138604785	6.239021321371723
0.2395505851507187	0.6060241185008132	6.5416617961099615
0.2395505851507187	0.6151093231411479	inf
0.2395505851507187	0.6241945277814825	6.913251536608939
0.2395505851507187	0.6332797324218172	6.225570036141807
0.2395505851507187	0.6423649370621519	6.896221739894923
0.2395505851507187	0.6514501417024866	5.643969725491262
0.2395505851507187	0.6605353463428213	7.614465923452384
0.2395505851507187	0.669620550983156	6.951238938328441
0.2395505851507187	0.6787057556234907	7.68011918064013
0.2395505851507187	0.6877909602638254	6.570314544652984
0.2395505851507187	0.69687616490416	6.27138860721581
0.2395505851507187	0.7059613695444947	6.915733224746946
0.2395505851507187	0.7150465741848295	inf
0.2395505851507187	0.7241317788251642	7.6586550961551385
0.2395505851507187	0.7332169834654989	inf
0.2395505851507187	0.7423021881058336	7.529469466429411
0.2395505851507187	0.7513873927461683	6.433789019877334
0.2395505851507187	0.760472597386503	7.6586550961551385
0.2395505851507187	0.7695578020268377	7.555735739654203
0.2395505851507187	0.7786430066671723	inf
0.2395505851507187	0.787728211307507	6.539753275846589
0.2395505851507187	0.7968134159478417	6.780666324431424
0.2395505851507187	0.8058986205881764	inf
0.2395505851507187	0.8149838252285111	6.757092681088569
0.2395505851507187	0.8240690298688458	inf
0.2395505851507187	0.8331542345091805	inf
0.2395505851507187	0.8422394391495152	6.9213187428924385
0.2395505851507187	0.8513246437898498	7.614465923452384
0.2395505851507187	0.8604098484301846	7.616615011264271
0.2395505851507187	0.8694950530705193	7.423448851500861
0.2395505851507187	0.878580257710854	inf
0.2395505851507187	0.8876654623511887	inf
0.2395505851507187	0.8967506669915234	inf
0.2395505851507187	0.9058358716318581	inf
0.2395505851507187	0.9149210762721928	inf
0.2395505851507187	0.9240062809125275	inf
0.2395505851507187	0.9330914855528621	inf
0.2395505851507187	0.9421766901931968	inf
0.2395505851507187	0.9512618948335315	inf
0.2395505851507187	0.9603470994738662	inf
0.25231100618839264	0.06091184008073152	inf
0.25231100618839264	0.06999704472106622	inf
0.25231100618839264	0.0790822493614009	inf
0.25231100618839264	0.08816745400173559	inf
0.25231100618839264	0.0972526586420703	inf
0.25231100618839264	0.10633786328240499	inf
0.25231100618839264	0.11542306792273968	inf
0.25231100618839264	0.1245082725630744	inf
0.25231100618839264	0.13359347720340908	inf
0.25231100618839264	0.14267868184374377	inf
0.25231100618839264	0.15176388648407846	inf
0.25231100618839264	0.16084909112441315	inf
0.25231100618839264	0.16993429576474783	inf
0.25231100618839264	0.17901950040508255	inf
0.25231100618839264	0.18810470504541726	inf
0.25231100618839264	0.19718990968575195	inf
0.25231100618839264	0.20627511432608664	inf
0.25231100618839264	0.21536031896642133	inf
0.25231100618839264	0.22444552360675601	inf
0.25231100618839264	0.2335307282470907	inf
0.25231100618839264	0.2426159328874254	inf
0.25231100618839264	0.25170113752776013	inf
0.25231100618839264	0.2607863421680948	inf
0.25231100618839264	0.2698715468084295	inf
0.25231100618839264	0.2789567514487642	inf
0.25231100618839264	0.2880419560890989	inf
0.25231100618839264	0.29712716072943357	inf
0.25231100618839264	0.30621236536976826	inf
0.25231100618839264	0.315297570010103	inf
0.25231100618839264	0.3243827746504377	inf
0.25231100618839264	0.3334679792907724	inf
0.25231100618839264	0.34255318393110706	inf
0.25231100618839264	0.35163838857144175	inf
0.25231100618839264	0.36072359321177644	inf
0.25231100618839264	0.3698087978521111	inf
0.25231100618839264	0.3788940024924458	inf
0.25231100618839264	0.38797920713278056	inf
0.25231100618839264	0.39706441177311524	inf
0.25231100618839264	0.40614961641344993	inf
0.25231100618839264	0.4152348210537846	inf
0.25231100618839264	0.4243200256941193	inf
0.25231100618839264	0.433405230334454	inf
0.25231100618839264	0.4424904349747887	inf
0.25231100618839264	0.45157563961512337	inf
0.25231100618839264	0.4606608442554581	inf
0.25231100618839264	0.4697460488957928	inf
0.25231100618839264	0.4788312535361275	inf
0.25231100618839264	0.4879164581764622	inf
0.25231100618839264	0.4970016628167968	inf
0.25231100618839264	0.5060868674571315	inf
0.25231100618839264	0.5151720720974662	inf
0.25231100618839264	0.5242572767378009	6.965466448281866
0.25231100618839264	0.5333424813781356	inf
0.25231100618839264	0.5424276860184704	7.587145028636316
0.25231100618839264	0.551512890658805	inf
0.25231100618839264	0.5605980952991397	inf
0.25231100618839264	0.5696832999394744	7.570908475486521
0.25231100618839264	0.5787685045798091	6.015014185079874
0.25231100618839264	0.5878537092201438	6.950036956315392
0.25231100618839264	0.5969389138604785	5.857093900532439
0.25231100618839264	0.6060241185008132	5.997089686041008
0.25231100618839264	0.6151093231411479	5.545115592393724
0.25231100618839264	0.6241945277814825	6.983151592410422
0.25231100618839264	0.6332797324218172	6.200885947068809
0.25231100618839264	0.6423649370621519	7.570908475486521
0.25231100618839264	0.6514501417024866	6.250140856343563
0.25231100618839264	0.6605353463428213	6.942612980936339
0.25231100618839264	0.669620550983156	6.537614153424714
0.25231100618839264	0.6787057556234907	6.285665491997893
0.25231100618839264	0.6877909602638254	5.657100524126539
0.25231100618839264	0.69687616490416	6.491279506124943
0.25231100618839264	0.7059613695444947	6.958363581373682
0.25231100618839264	0.7150465741848295	6.561568533307398
0.25231100618839264	0.7241317788251642	6.902504410410758
0.25231100618839264	0.7332169834654989	6.87894606527272
0.25231100618839264	0.7423021881058336	6.919624517172558
0.25231100618839264	0.7513873927461683	6.008826716251786
0.25231100618839264	0.760472597386503	5.828930893088673
0.25231100618839264	0.7695578020268377	7.68011918064013
0.25231100618839264	0.7786430066671723	6.564016454507696
0.25231100618839264	0.787728211307507	6.367463657311957
0.25231100618839264	0.7968134159478417	6.860701728716057
0.25231100618839264	0.8058986205881764	7.428402023992126
0.25231100618839264	0.8149838252285111	7.423448851500861
0.25231100618839264	0.8240690298688458	inf
0.25231100618839264	0.8331542345091805	7.614465923452384
0.25231100618839264	0.8422394391495152	7.603263483004977
0.25231100618839264	0.8513246437898498	7.603263483004977
0.25231100618839264	0.8604098484301846	inf
0.25231100618839264	0.8694950530705193	inf
0.25231100618839264	0.878580257710854	inf
0.25231100618839264	0.8876654623511887	inf
0.25231100618839264	0.8967506669915234	inf
0.25231100618839264	0.9058358716318581	inf
0.25231100618839264	0.9149210762721928	inf
0.25231100618839264	0.9240062809125275	inf
0.25231100618839264	0.9330914855528621	inf
0.25231100618839264	0.9421766901931968	inf
0.25231100618839264	0.9512618948335315	7.698289755587796
0.25231100618839264	0.9603470994738662	7.506832365793128
0.2650714272260666	0.06091184008073152	inf
0.2650714272260666	0.06999704472106622	inf
0.2650714272260666	0.0790822493614009	inf
0.2650714272260666	0.08816745400173559	inf
0.2650714272260666	0.0972526586420703	inf
0.2650714272260666	0.10633786328240499	inf
0.2650714272260666	0.11542306792273968	inf
0.2650714272260666	0.1245082725630744	inf
0.2650714272260666	0.13359347720340908	inf
0.2650714272260666	0.14267868184374377	inf
0.2650714272260666	0.15176388648407846	inf
0.2650714272260666	0.16084909112441315	inf
0.2650714272260666	0.16993429576474783	inf
0.2650714272260666	0.17901950040508255	inf
0.2650714272260666	0.18810470504541726	inf
0.2650714272260666	0.19718990968575195	inf
0.2650714272260666	0.20627511432608664	inf
0.2650714272260666	0.21536031896642133	inf
0.2650714272260666	0.22444552360675601	inf
0.2650714272260666	0.2335307282470907	inf
0.2650714272260666	0.2426159328874254	inf
0.2650714272260666	0.25170113752776013	inf
0.2650714272260666	0.2607863421680948	inf
0.2650714272260666	0.2698715468084295	inf
0.2650714272260666	0.2789567514487642	inf
0.2650714272260666	0.2880419560890989	inf
0.2650714272260666	0.29712716072943357	inf
0.2650714272260666	0.30621236536976826	inf
0.2650714272260666	0.315297570010103	inf
0.2650714272260666	0.3243827746504377	inf
0.2650714272260666	0.3334679792907724	inf
0.2650714272260666	0.34255318393110706	inf
0.2650714272260666	0.35163838857144175	inf
0.2650714272260666	0.36072359321177644	inf
0.2650714272260666	0.3698087978521111	inf
0.2650714272260666	0.3788940024924458	inf
0.2650714272260666	0.38797920713278056	inf
0.2650714272260666	0.39706441177311524	inf
0.2650714272260666	0.40614961641344993	inf
0.2650714272260666	0.4152348210537846	inf
0.2650714272260666	0.4243200256941193	inf
0.2650714272260666	0.433405230334454	inf
0.2650714272260666	0.4424904349747887	inf
0.2650714272260666	0.45157563961512337	inf
0.2650714272260666	0.4606608442554581	inf
0.2650714272260666	0.4697460488957928	inf
0.2650714272260666	0.4788312535361275	7.693457129755075
0.2650714272260666	0.4879164581764622	7.664354508663779
0.2650714272260666	0.4970016628167968	inf
0.2650714272260666	0.5060868674571315	7.7039204031404775
0.2650714272260666	0.5151720720974662	7.753765955338629
0.2650714272260666	0.5242572767378009	7.633556351177662
0.2650714272260666	0.5333424813781356	7.6899488344810525
0.2650714272260666	0.5424276860184704	6.487403172639814
0.2650714272260666	0.551512890658805	6.24931137457045
0.2650714272260666	0.5605980952991397	6.242584994346597
0.2650714272260666	0.5696832999394744	6.226078705465543
0.2650714272260666	0.5787685045798091	6.542067357915654
0.2650714272260666	0.5878537092201438	6.885703866084249
0.2650714272260666	0.5969389138604785	5.55712775787268
0.2650714272260666	0.6060241185008132	5.817949535964576
0.2650714272260666	0.6151093231411479	6.000220308819381
0.2650714272260666	0.6241945277814825	6.968727356977947
0.2650714272260666	0.6332797324218172	6.400394832855433
0.2650714272260666	0.6423649370621519	5.79561722419726
0.2650714272260666	0.6514501417024866	6.494502409863422
0.2650714272260666	0.6605353463428213	6.5293996387539295
0.2650714272260666	0.669620550983156	6.497952430818973
0.2650714272260666	0.6787057556234907	5.822858782234837
0.2650714272260666	0.6877909602638254	6.510440394918884
0.2650714272260666	0.69687616490416	6.004397748632304
0.2650714272260666	0.7059613695444947	6.239824810069804
0.2650714272260666	0.7150465741848295	7.688214677357143
0.2650714272260666	0.7241317788251642	6.859444195817517
0.2650714272260666	0.7332169834654989	6.006330482445282
0.2650714272260666	0.7423021881058336	6.464673336826074
0.2650714272260666	0.7513873927461683	7.709109766021941
0.2650714272260666	0.760472597386503	6.90171274998346
0.2650714272260666	0.7695578020268377	6.004358948726358
0.2650714272260666	0.7786430066671723	inf
0.2650714272260666	0.787728211307507	6.171222293061023
0.2650714272260666	0.7968134159478417	6.85387395963064
0.2650714272260666	0.8058986205881764	7.504363571921907
0.2650714272260666	0.8149838252285111	inf
0.2650714272260666	0.8240690298688458	7.423448851500861
0.2650714272260666	0.8331542345091805	inf
0.2650714272260666	0.8422394391495152	7.423448851500861
0.2650714272260666	0.8513246437898498	7.355615068196961
0.2650714272260666	0.8604098484301846	6.869586443109975
0.2650714272260666	0.8694950530705193	inf
0.2650714272260666	0.878580257710854	inf
0.2650714272260666	0.8876654623511887	7.423448851500861
0.2650714272260666	0.8967506669915234	inf
0.2650714272260666	0.9058358716318581	inf
0.2650714272260666	0.9149210762721928	inf
0.2650714272260666	0.9240062809125275	7.506832365793128
0.2650714272260666	0.9330914855528621	inf
0.2650714272260666	0.9421766901931968	7.506832365793128
0.2650714272260666	0.9512618948335315	inf
0.2650714272260666	0.9603470994738662	inf
0.2778318482637405	0.06091184008073152	inf
0.2778318482637405	0.06999704472106622	inf
0.2778318482637405	0.0790822493614009	inf
0.2778318482637405	0.08816745400173559	inf
0.2778318482637405	0.0972526586420703	inf
0.2778318482637405	0.10633786328240499	inf
0.2778318482637405	0.11542306792273968	inf
0.2778318482637405	0.1245082725630744	inf
0.2778318482637405	0.13359347720340908	inf
0.2778318482637405	0.14267868184374377	inf
0.2778318482637405	0.15176388648407846	inf
0.2778318482637405	0.16084909112441315	inf
0.2778318482637405	0.16993429576474783	inf
0.2778318482637405	0.17901950040508255	inf
0.2778318482637405	0.18810470504541726	inf
0.2778318482637405	0.19718990968575195	inf
0.2778318482637405	0.20627511432608664	inf
0.2778318482637405	0.21536031896642133	inf
0.2778318482637405	0.22444552360675601	inf
0.2778318482637405	0.2335307282470907	inf
0.2778318482637405	0.2426159328874254	inf
0.2778318482637405	0.25170113752776013	inf
0.2778318482637405	0.2607863421680948	inf
0.2778318482637405	0.2698715468084295	inf
0.2778318482637405	0.2789567514487642	inf
0.2778318482637405	0.2880419560890989	inf
0.2778318482637405	0.29712716072943357	inf
0.2778318482637405	0.30621236536976826	inf
0.2778318482637405	0.315297570010103	inf
0.2778318482637405	0.3243827746504377	inf
0.2778318482637405	0.3334679792907724	inf
0.2778318482637405	0.34255318393110706	inf
0.2778318482637405	0.35163838857144175	inf
0.2778318482637405	0.36072359321177644	inf
0.2778318482637405	0.3698087978521111	inf
0.2778318482637405	0.3788940024924458	inf
0.2778318482637405	0.38797920713278056	inf
0.2778318482637405	0.39706441177311524	inf
0.2778318482637405	0.40614961641344993	inf
0.2778318482637405	0.4152348210537846	inf
0.2778318482637405	0.4243200256941193	inf
0.2778318482637405	0.433405230334454	inf
0.2778318482637405	0.4424904349747887	inf
0.2778318482637405	0.45157563961512337	inf
0.2778318482637405	0.4606608442554581	inf
0.2778318482637405	0.4697460488957928	inf
0.2778318482637405	0.4788312535361275	inf
0.2778318482637405	0.4879164581764622	inf
0.2778318482637405	0.4970016628167968	7.001162405412183
0.2778318482637405	0.5060868674571315	6.486679818312773
0.2778318482637405	0.5151720720974662	7.619936631759982
0.2778318482637405	0.5242572767378009	6.555291337383707
0.2778318482637405	0.5333424813781356	5.882375180583361
0.2778318482637405	0.5424276860184704	7.004851664367951
0.2778318482637405	0.551512890658805	7.706566901240823
0.2778318482637405	0.5605980952991397	6.585868122612785
0.2778318482637405	0.5696832999394744	5.690338379972234
0.2778318482637405	0.5787685045798091	6.176391284933027
0.2778318482637405	0.5878537092201438	6.067217695822508
0.2778318482637405	0.5969389138604785	5.69273625633855
0.2778318482637405	0.6060241185008132	6.041688981862299
0.2778318482637405	0.6151093231411479	6.23298409397011
0.2778318482637405	0.6241945277814825	5.85055894724692
0.2778318482637405	0.6332797324218172	5.790482084412856
0.2778318482637405	0.6423649370621519	5.6796643059285525
0.2778318482637405	0.6514501417024866	5.667970687833739
0.2778318482637405	0.6605353463428213	5.429469120499139
0.2778318482637405	0.669620550983156	5.815931784615692
0.2778318482637405	0.6787057556234907	5.426605400048249
0.2778318482637405	0.6877909602638254	6.964711585614554
0.2778318482637405	0.69687616490416	6.0417166871572405
0.2778318482637405	0.7059613695444947	5.731277916896206
0.2778318482637405	0.7150465741848295	6.476620877939299
0.2778318482637405	0.7241317788251642	5.613803654778238
0.2778318482637405	0.7332169834654989	6.0518643100899965
0.2778318482637405	0.7423021881058336	7.428402023992126
0.2778318482637405	0.7513873927461683	6.155635760983481
0.2778318482637405	0.760472597386503	5.720338600528256
0.2778318482637405	0.7695578020268377	6.933536980587862
0.2778318482637405	0.7786430066671723	6.157481424834224
0.2778318482637405	0.787728211307507	6.0212728112520075
0.2778318482637405	0.7968134159478417	inf
0.2778318482637405	0.8058986205881764	7.529469466429411
0.2778318482637405	0.8149838252285111	6.818009046538583
0.2778318482637405	0.8240690298688458	inf
0.2778318482637405	0.8331542345091805	6.8249396821282975
0.2778318482637405	0.8422394391495152	inf
0.2778318482637405	0.8513246437898498	inf
0.2778318482637405	0.8604098484301846	inf
0.2778318482637405	0.8694950530705193	inf
0.2778318482637405	0.878580257710854	inf
0.2778318482637405	0.8876654623511887	inf
0.2778318482637405	0.8967506669915234	inf
0.2778318482637405	0.9058358716318581	inf
0.2778318482637405	0.9149210762721928	inf
0.2778318482637405	0.9240062809125275	inf
0.2778318482637405	0.9330914855528621	inf
0.2778318482637405	0.9421766901931968	inf
0.2778318482637405	0.9512618948335315	inf
0.2778318482637405	0.9603470994738662	inf
0.29059226930141446	0.06091184008073152	inf
0.29059226930141446	0.06999704472106622	inf
0.29059226930141446	0.0790822493614009	inf
0.29059226930141446	0.08816745400173559	inf
0.29059226930141446	0.0972526586420703	inf
0.29059226930141446	0.10633786328240499	inf
0.29059226930141446	0.11542306792273968	inf
0.29059226930141446	0.1245082725630744	inf
0.29059226930141446	0.13359347720340908	inf
0.29059226930141446	0.14267868184374377	inf
0.29059226930141446	0.15176388648407846	inf
0.29059226930141446	0.16084909112441315	inf
0.29059226930141446	0.16993429576474783	inf
0.29059226930141446	0.17901950040508255	inf
0.29059226930141446	0.18810470504541726	inf
0.29059226930141446	0.19718990968575195	inf
0.29059226930141446	0.20627511432608664	inf
0.29059226930141446	0.21536031896642133	inf
0.29059226930141446	0.22444552360675601	inf
0.29059226930141446	0.2335307282470907	inf
0.29059226930141446	0.2426159328874254	inf
0.29059226930141446	0.25170113752776013	inf
0.29059226930141446	0.2607863421680948	inf
0.29059226930141446	0.2698715468084295	inf
0.29059226930141446	0.2789567514487642	inf
0.29059226930141446	0.2880419560890989	inf
0.29059226930141446	0.29712716072943357	inf
0.29059226930141446	0.30621236536976826	inf
0.29059226930141446	0.315297570010103	inf
0.29059226930141446	0.3243827746504377	inf
0.29059226930141446	0.3334679792907724	inf
0.29059226930141446	0.34255318393110706	inf
0.29059226930141446	0.35163838857144175	inf
0.29059226930141446	0.36072359321177644	inf
0.29059226930141446	0.3698087978521111	inf
0.29059226930141446	0.3788940024924458	inf
0.29059226930141446	0.38797920713278056	inf
0.29059226930141446	0.39706441177311524	inf
0.29059226930141446	0.40614961641344993	inf
0.29059226930141446	0.4152348210537846	inf
0.29059226930141446	0.4243200256941193	inf
0.29059226930141446	0.433405230334454	7.596816524184442
0.29059226930141446	0.4424904349747887	7.6904752692051375
0.29059226930141446	0.45157563961512337	inf
0.29059226930141446	0.4606608442554581	inf
0.29059226930141446	0.4697460488957928	7.719323598447316
0.29059226930141446	0.4788312535361275	7.619936631759982
0.29059226930141446	0.4879164581764622	7.633556351177662
0.29059226930141446	0.4970016628167968	inf
0.29059226930141446	0.5060868674571315	7.636132296457822
0.29059226930141446	0.5151720720974662	6.959307501839479
0.29059226930141446	0.5242572767378009	7.6904752692051375
0.29059226930141446	0.5333424813781356	inf
0.29059226930141446	0.5424276860184704	5.845093825808508
0.29059226930141446	0.551512890658805	6.441917987229115
0.29059226930141446	0.5605980952991397	6.26424594052291
0.29059226930141446	0.5696832999394744	5.546908908708813
0.29059226930141446	0.5787685045798091	5.850851205116863
0.29059226930141446	0.5878537092201438	5.840569917300838
0.29059226930141446	0.5969389138604785	5.429226786664673
0.29059226930141446	0.6060241185008132	5.288778660525514
0.29059226930141446	0.6151093231411479	5.419661030731085
0.29059226930141446	0.6241945277814825	5.249134336952427
0.29059226930141446	0.6332797324218172	5.806215153340316
0.29059226930141446	0.6423649370621519	5.230905693115213
0.29059226930141446	0.6514501417024866	5.664654265663627
0.29059226930141446	0.6605353463428213	6.272583565375818
0.29059226930141446	0.669620550983156	7.6279580399385285
0.29059226930141446	0.6787057556234907	5.50571368011993
0.29059226930141446	0.6877909602638254	5.706320251544486
0.29059226930141446	0.69687616490416	5.696985076193139
0.29059226930141446	0.7059613695444947	6.531316769215319
0.29059226930141446	0.7150465741848295	6.136573517099574
0.29059226930141446	0.7241317788251642	6.450074633589503
0.29059226930141446	0.7332169834654989	5.591658416704046
0.29059226930141446	0.7423021881058336	6.371360308294323
0.29059226930141446	0.7513873927461683	6.128947080905405
0.29059226930141446	0.760472597386503	5.976335037807747
0.29059226930141446	0.7695578020268377	6.478341585830947
0.29059226930141446	0.7786430066671723	6.217313613580162
0.29059226930141446	0.787728211307507	7.428402023992126
0.29059226930141446	0.7968134159478417	6.140979982538173
0.29059226930141446	0.8058986205881764	inf
0.29059226930141446	0.8149838252285111	6.326946762501532
0.29059226930141446	0.8240690298688458	6.787130364592036
0.29059226930141446	0.8331542345091805	7.4921251810733835
0.29059226930141446	0.8422394391495152	inf
0.29059226930141446	0.8513246437898498	inf
0.29059226930141446	0.8604098484301846	inf
0.29059226930141446	0.8694950530705193	7.506832365793128
0.29059226930141446	0.878580257710854	inf
0.29059226930141446	0.8876654623511887	inf
0.29059226930141446	0.8967506669915234	inf
0.29059226930141446	0.9058358716318581	inf
0.29059226930141446	0.9149210762721928	inf
0.29059226930141446	0.9240062809125275	inf
0.29059226930141446	0.9330914855528621	inf
0.29059226930141446	0.9421766901931968	inf
0.29059226930141446	0.9512618948335315	inf
0.29059226930141446	0.9603470994738662	inf
0.3033526903390884	0.06091184008073152	inf
0.3033526903390884	0.06999704472106622	inf
0.3033526903390884	0.0790822493614009	inf
0.3033526903390884	0.08816745400173559	inf
0.3033526903390884	0.0972526586420703	inf
0.3033526903390884	0.10633786328240499	inf
0.3033526903390884	0.11542306792273968	inf
0.3033526903390884	0.1245082725630744	inf
0.3033526903390884	0.13359347720340908	inf
0.3033526903390884	0.14267868184374377	inf
0.3033526903390884	0.15176388648407846	inf
0.3033526903390884	0.16084909112441315	inf
0.3033526903390884	0.16993429576474783	inf
0.3033526903390884	0.17901950040508255	inf
0.3033526903390884	0.18810470504541726	inf
0.3033526903390884	0.19718990968575195	inf
0.3033526903390884	0.20627511432608664	inf
0.3033526903390884	0.21536031896642133	inf
0.3033526903390884	0.22444552360675601	inf
0.3033526903390884	0.2335307282470907	inf
0.3033526903390884	0.2426159328874254	inf
0.3033526903390884	0.25170113752776013	inf
0.3033526903390884	0.2607863421680948	inf
0.3033526903390884	0.2698715468084295	inf
0.3033526903390884	0.2789567514487642	inf
0.3033526903390884	0.2880419560890989	inf
0.3033526903390884	0.29712716072943357	inf
0.3033526903390884	0.30621236536976826	inf
0.3033526903390884	0.315297570010103	inf
0.3033526903390884	0.3243827746504377	inf
0.3033526903390884	0.3334679792907724	inf
0.3033526903390884	0.34255318393110706	inf
0.3033526903390884	0.35163838857144175	inf
0.3033526903390884	0.36072359321177644	inf
0.3033526903390884	0.3698087978521111	inf
0.3033526903390884	0.3788940024924458	inf
0.3033526903390884	0.38797920713278056	inf
0.3033526903390884	0.39706441177311524	inf
0.3033526903390884	0.40614961641344993	inf
0.3033526903390884	0.4152348210537846	inf
0.3033526903390884	0.4243200256941193	inf
0.3033526903390884	0.433405230334454	inf
0.3033526903390884	0.4424904349747887	inf
0.3033526903390884	0.45157563961512337	inf
0.3033526903390884	0.4606608442554581	7.564147717432203
0.3033526903390884	0.4697460488957928	6.897890319464096
0.3033526903390884	0.4788312535361275	7.555735739654203
0.3033526903390884	0.4879164581764622	7.609951965478489
0.3033526903390884	0.4970016628167968	7.7039204031404775
0.3033526903390884	0.5060868674571315	6.513590376219334
0.3033526903390884	0.5151720720974662	5.836572880578256
0.3033526903390884	0.5242572767378009	7.770206513659398
0.3033526903390884	0.5333424813781356	5.887184027274012
0.3033526903390884	0.5424276860184704	5.668021351576668
0.3033526903390884	0.551512890658805	7.671569156556286
0.3033526903390884	0.5605980952991397	6.018798922153055
0.3033526903390884	0.5696832999394744	5.682514475937923
0.3033526903390884	0.5787685045798091	5.329022486713155
0.3033526903390884	0.5878537092201438	5.702229209306591
0.3033526903390884	0.5969389138604785	5.330746328020284
0.3033526903390884	0.6060241185008132	5.544392622531657
0.3033526903390884	0.6151093231411479	5.745546280270922
0.3033526903390884	0.6241945277814825	5.423657597230449
0.3033526903390884	0.6332797324218172	5.238820743467059
0.3033526903390884	0.6423649370621519	5.42975305366563
0.3033526903390884	0.6514501417024866	5.724094316430328
0.3033526903390884	0.6605353463428213	5.68451847021554
0.3033526903390884	0.669620550983156	5.019959832537095
0.3033526903390884	0.6787057556234907	5.729956247563344
0.3033526903390884	0.6877909602638254	6.377300619225776
0.3033526903390884	0.69687616490416	5.440871847712755
0.3033526903390884	0.7059613695444947	5.6201294562880495
0.3033526903390884	0.7150465741848295	5.638640502248501
0.3033526903390884	0.7241317788251642	6.184379435137895
0.3033526903390884	0.7332169834654989	5.916457144516382
0.3033526903390884	0.7423021881058336	5.9626110519756015
0.3033526903390884	0.7513873927461683	5.315289847557793
0.3033526903390884	0.760472597386503	5.109173744330301
0.3033526903390884	0.7695578020268377	6.1429247090134975
0.3033526903390884	0.7786430066671723	6.373552962075037
0.3033526903390884	0.787728211307507	5.93959252715452
0.3033526903390884	0.7968134159478417	5.840441582663194
0.3033526903390884	0.8058986205881764	6.428777424711145
0.3033526903390884	0.8149838252285111	6.360068953421681
0.3033526903390884	0.8240690298688458	6.340980631084715
0.3033526903390884	0.8331542345091805	7.426276500728219
0.3033526903390884	0.8422394391495152	6.729934602298526
0.3033526903390884	0.8513246437898498	6.744036346712132
0.3033526903390884	0.8604098484301846	inf
0.3033526903390884	0.8694950530705193	inf
0.3033526903390884	0.878580257710854	inf
0.3033526903390884	0.8876654623511887	inf
0.3033526903390884	0.8967506669915234	inf
0.3033526903390884	0.9058358716318581	inf
0.3033526903390884	0.9149210762721928	inf
0.3033526903390884	0.9240062809125275	inf
0.3033526903390884	0.9330914855528621	inf
0.3033526903390884	0.9421766901931968	inf
0.3033526903390884	0.9512618948335315	inf
0.3033526903390884	0.9603470994738662	inf
0.31611311137676235	0.06091184008073152	inf
0.31611311137676235	0.06999704472106622	inf
0.31611311137676235	0.0790822493614009	inf
0.31611311137676235	0.08816745400173559	inf
0.31611311137676235	0.0972526586420703	inf
0.31611311137676235	0.10633786328240499	inf
0.31611311137676235	0.11542306792273968	inf
0.31611311137676235	0.1245082725630744	inf
0.31611311137676235	0.13359347720340908	inf
0.31611311137676235	0.14267868184374377	inf
0.31611311137676235	0.15176388648407846	inf
0.31611311137676235	0.16084909112441315	inf
0.31611311137676235	0.16993429576474783	inf
0.31611311137676235	0.17901950040508255	inf
0.31611311137676235	0.18810470504541726	inf
0.31611311137676235	0.19718990968575195	inf
0.31611311137676235	0.20627511432608664	inf
0.31611311137676235	0.21536031896642133	inf
0.31611311137676235	0.22444552360675601	inf
0.31611311137676235	0.2335307282470907	inf
0.31611311137676235	0.2426159328874254	inf
0.31611311137676235	0.25170113752776013	inf
0.31611311137676235	0.2607863421680948	inf
0.31611311137676235	0.2698715468084295	inf
0.31611311137676235	0.2789567514487642	inf
0.31611311137676235	0.2880419560890989	inf
0.31611311137676235	0.29712716072943357	inf
0.31611311137676235	0.30621236536976826	inf
0.31611311137676235	0.315297570010103	inf
0.31611311137676235	0.3243827746504377	inf
0.31611311137676235	0.3334679792907724	inf
0.31611311137676235	0.34255318393110706	inf
0.31611311137676235	0.35163838857144175	inf
0.31611311137676235	0.36072359321177644	inf
0.31611311137676235	0.3698087978521111	inf
0.31611311137676235	0.3788940024924458	inf
0.31611311137676235	0.38797920713278056	inf
0.31611311137676235	0.39706441177311524	inf
0.31611311137676235	0.40614961641344993	inf
0.31611311137676235	0.4152348210537846	inf
0.31611311137676235	0.4243200256941193	inf
0.31611311137676235	0.433405230334454	inf
0.31611311137676235	0.4424904349747887	7.762145078154946
0.31611311137676235	0.45157563961512337	inf
0.31611311137676235	0.4606608442554581	inf
0.31611311137676235	0.4697460488957928	6.982365045491548
0.31611311137676235	0.4788312535361275	6.959504108514571
0.31611311137676235	0.4879164581764622	6.9056176025410725
0.31611311137676235	0.4970016628167968	6.192351117854724
0.31611311137676235	0.5060868674571315	6.49948381993466
0.31611311137676235	0.5151720720974662	7.697942083601893
0.31611311137676235	0.5242572767378009	5.9777198798337015
0.31611311137676235	0.5333424813781356	6.924199964366842
0.31611311137676235	0.5424276860184704	5.979403734964206
0.31611311137676235	0.551512890658805	5.592594966785576
0.31611311137676235	0.5605980952991397	5.5781288681756305
0.31611311137676235	0.5696832999394744	6.029958562312142
0.31611311137676235	0.5787685045798091	5.417562036993381
0.31611311137676235	0.5878537092201438	4.581516080458121
0.31611311137676235	0.5969389138604785	5.5749684585858486
0.31611311137676235	0.6060241185008132	5.678869794012286
0.31611311137676235	0.6151093231411479	5.418047400290634
0.31611311137676235	0.6241945277814825	4.775890858311826
0.31611311137676235	0.6332797324218172	5.435623928947562
0.31611311137676235	0.6423649370621519	5.0309080486206845
0.31611311137676235	0.6514501417024866	5.685184487678175
0.31611311137676235	0.6605353463428213	5.438425779745263
0.31611311137676235	0.669620550983156	5.049421504134525
0.31611311137676235	0.6787057556234907	4.685202851816168
0.31611311137676235	0.6877909602638254	5.392150927240664
0.31611311137676235	0.69687616490416	5.678029668712595
0.31611311137676235	0.7059613695444947	4.998355377400507
0.31611311137676235	0.7150465741848295	5.024387116599673
0.31611311137676235	0.7241317788251642	5.2345425775020935
0.31611311137676235	0.7332169834654989	5.249453042797242
0.31611311137676235	0.7423021881058336	5.180480330218304
0.31611311137676235	0.7513873927461683	5.189758014812668
0.31611311137676235	0.760472597386503	5.123075073337411
0.31611311137676235	0.7695578020268377	5.072875265748005
0.31611311137676235	0.7786430066671723	4.512963942624923
0.31611311137676235	0.787728211307507	4.524979985306604
0.31611311137676235	0.7968134159478417	4.815941702333667
0.31611311137676235	0.8058986205881764	4.355546733721306
0.31611311137676235	0.8149838252285111	4.800974590823257
0.31611311137676235	0.8240690298688458	4.645533290763934
0.31611311137676235	0.8331542345091805	4.954445858019962
0.31611311137676235	0.8422394391495152	5.04256857315057
0.31611311137676235	0.8513246437898498	6.037190581694606
0.31611311137676235	0.8604098484301846	6.054698739135329
0.31611311137676235	0.8694950530705193	6.898783025677943
0.31611311137676235	0.878580257710854	inf
0.31611311137676235	0.8876654623511887	6.722616675400246
0.31611311137676235	0.8967506669915234	7.426276500728219
0.31611311137676235	0.9058358716318581	7.4734562632479555
0.31611311137676235	0.9149210762721928	inf
0.31611311137676235	0.9240062809125275	7.415798071577239
0.31611311137676235	0.9330914855528621	inf
0.31611311137676235	0.9421766901931968	6.357081304271432
0.31611311137676235	0.9512618948335315	inf
0.31611311137676235	0.9603470994738662	7.4547738957165155
0.32887353241443634	0.06091184008073152	inf
0.32887353241443634	0.06999704472106622	inf
0.32887353241443634	0.0790822493614009	inf
0.32887353241443634	0.08816745400173559	inf
0.32887353241443634	0.0972526586420703	inf
0.32887353241443634	0.10633786328240499	inf
0.32887353241443634	0.11542306792273968	inf
0.32887353241443634	0.1245082725630744	inf
0.32887353241443634	0.13359347720340908	inf
0.32887353241443634	0.14267868184374377	inf
0.32887353241443634	0.15176388648407846	inf
0.32887353241443634	0.16084909112441315	inf
0.32887353241443634	0.16993429576474783	inf
0.32887353241443634	0.17901950040508255	inf
0.32887353241443634	0.18810470504541726	inf
0.32887353241443634	0.19718990968575195	inf
0.32887353241443634	0.20627511432608664	inf
0.32887353241443634	0.21536031896642133	inf
0.32887353241443634	0.22444552360675601	inf
0.32887353241443634	0.2335307282470907	inf
0.32887353241443634	0.2426159328874254	inf
0.32887353241443634	0.25170113752776013	inf
0.32887353241443634	0.2607863421680948	inf
0.32887353241443634	0.2698715468084295	inf
0.32887353241443634	0.2789567514487642	inf
0.32887353241443634	0.2880419560890989	inf
0.32887353241443634	0.29712716072943357	inf
0.32887353241443634	0.30621236536976826	inf
0.32887353241443634	0.315297570010103	inf
0.32887353241443634	0.3243827746504377	inf
0.32887353241443634	0.3334679792907724	inf
0.32887353241443634	0.34255318393110706	inf
0.32887353241443634	0.35163838857144175	inf
0.32887353241443634	0.36072359321177644	inf
0.32887353241443634	0.3698087978521111	inf
0.32887353241443634	0.3788940024924458	inf
0.32887353241443634	0.38797920713278056	inf
0.32887353241443634	0.39706441177311524	inf
0.32887353241443634	0.40614961641344993	inf
0.32887353241443634	0.4152348210537846	inf
0.32887353241443634	0.4243200256941193	inf
0.32887353241443634	0.433405230334454	inf
0.32887353241443634	0.4424904349747887	7.504363571921907
0.32887353241443634	0.45157563961512337	inf
0.32887353241443634	0.4606608442554581	inf
0.32887353241443634	0.4697460488957928	6.481319005020843
0.32887353241443634	0.4788312535361275	7.633556351177662
0.32887353241443634	0.4879164581764622	7.0216310102749375
0.32887353241443634	0.4970016628167968	6.581020879744189
0.32887353241443634	0.5060868674571315	6.257775535965772
0.32887353241443634	0.5151720720974662	5.873430736619181
0.32887353241443634	0.5242572767378009	5.872700175840782
0.32887353241443634	0.5333424813781356	5.58057126396665
0.32887353241443634	0.5424276860184704	5.535015832917274
0.32887353241443634	0.551512890658805	5.839097728864587
0.32887353241443634	0.5605980952991397	5.167946030037342
0.32887353241443634	0.5696832999394744	4.979462253426492
0.32887353241443634	0.5787685045798091	4.918446400663569
0.32887353241443634	0.5878537092201438	4.850828609257697
0.32887353241443634	0.5969389138604785	5.043256565889772
0.32887353241443634	0.6060241185008132	4.778248078349677
0.32887353241443634	0.6151093231411479	4.359454844176227
0.32887353241443634	0.6241945277814825	5.239143964744402
0.32887353241443634	0.6332797324218172	4.851175701504239
0.32887353241443634	0.6423649370621519	5.537123429111611
0.32887353241443634	0.6514501417024866	4.545481913852393
0.32887353241443634	0.6605353463428213	5.020987460577702
0.32887353241443634	0.669620550983156	4.776906476305735
0.32887353241443634	0.6787057556234907	4.570271040212095
0.32887353241443634	0.6877909602638254	4.525466101590316
0.32887353241443634	0.69687616490416	5.047375310644609
0.32887353241443634	0.7059613695444947	4.828853735354281
0.32887353241443634	0.7150465741848295	5.013329054690313
0.32887353241443634	0.7241317788251642	4.995857928717159
0.32887353241443634	0.7332169834654989	4.660707610501676
0.32887353241443634	0.7423021881058336	4.8490503265952025
0.32887353241443634	0.7513873927461683	4.330334042579361
0.32887353241443634	0.760472597386503	3.8985893889805183
0.32887353241443634	0.7695578020268377	4.042212776516978
0.32887353241443634	0.7786430066671723	3.710295363831799
0.32887353241443634	0.787728211307507	3.695420137842472
0.32887353241443634	0.7968134159478417	3.6939754357976664
0.32887353241443634	0.8058986205881764	3.8219610216125997
0.32887353241443634	0.8149838252285111	4.080101221765462
0.32887353241443634	0.8240690298688458	4.5548160875127355
0.32887353241443634	0.8331542345091805	4.717170386608553
0.32887353241443634	0.8422394391495152	4.7231866218628635
0.32887353241443634	0.8513246437898498	5.260607175479361
0.32887353241443634	0.8604098484301846	5.859305268312388
0.32887353241443634	0.8694950530705193	5.870967680543842
0.32887353241443634	0.878580257710854	6.040364335128782
0.32887353241443634	0.8876654623511887	7.4547738957165155
0.32887353241443634	0.8967506669915234	inf
0.32887353241443634	0.9058358716318581	inf
0.32887353241443634	0.9149210762721928	7.415798071577239
0.32887353241443634	0.9240062809125275	7.53735380322955
0.32887353241443634	0.9330914855528621	inf
0.32887353241443634	0.9421766901931968	inf
0.32887353241443634	0.9512618948335315	inf
0.32887353241443634	0.9603470994738662	inf
0.3416339534521103	0.06091184008073152	inf
0.3416339534521103	0.06999704472106622	inf
0.3416339534521103	0.0790822493614009	inf
0.3416339534521103	0.08816745400173559	inf
0.3416339534521103	0.0972526586420703	inf
0.3416339534521103	0.10633786328240499	inf
0.3416339534521103	0.11542306792273968	inf
0.3416339534521103	0.1245082725630744	inf
0.3416339534521103	0.13359347720340908	inf
0.3416339534521103	0.14267868184374377	inf
0.3416339534521103	0.15176388648407846	inf
0.3416339534521103	0.16084909112441315	inf
0.3416339534521103	0.16993429576474783	inf
0.3416339534521103	0.17901950040508255	inf
0.3416339534521103	0.18810470504541726	inf
0.3416339534521103	0.19718990968575195	inf
0.3416339534521103	0.20627511432608664	inf
0.3416339534521103	0.21536031896642133	inf
0.3416339534521103	0.22444552360675601	inf
0.3416339534521103	0.2335307282470907	inf
0.3416339534521103	0.2426159328874254	inf
0.3416339534521103	0.25170113752776013	inf
0.3416339534521103	0.2607863421680948	inf
0.3416339534521103	0.2698715468084295	inf
0.3416339534521103	0.2789567514487642	inf
0.3416339534521103	0.2880419560890989	inf
0.3416339534521103	0.29712716072943357	inf
0.3416339534521103	0.30621236536976826	inf
0.3416339534521103	0.315297570010103	inf
0.3416339534521103	0.3243827746504377	inf
0.3416339534521103	0.3334679792907724	inf
0.3416339534521103	0.34255318393110706	inf
0.3416339534521103	0.35163838857144175	inf
0.3416339534521103	0.36072359321177644	inf
0.3416339534521103	0.3698087978521111	inf
0.3416339534521103	0.3788940024924458	inf
0.3416339534521103	0.38797920713278056	inf
0.3416339534521103	0.39706441177311524	inf
0.3416339534521103	0.40614961641344993	inf
0.3416339534521103	0.4152348210537846	inf
0.3416339534521103	0.4243200256941193	7.504363571921907
0.3416339534521103	0.433405230334454	inf
0.3416339534521103	0.4424904349747887	6.984096620842571
0.3416339534521103	0.45157563961512337	7.70255505732389
0.3416339534521103	0.4606608442554581	6.285078170161775
0.3416339534521103	0.4697460488957928	inf
0.3416339534521103	0.4788312535361275	inf
0.3416339534521103	0.4879164581764622	7.652905518683758
0.3416339534521103	0.4970016628167968	6.248750139006679
0.3416339534521103	0.5060868674571315	6.525012425389313
0.3416339534521103	0.5151720720974662	5.606828116714627
0.3416339534521103	0.5242572767378009	6.590072318123925
0.3416339534521103	0.5333424813781356	6.538140839491069
0.3416339534521103	0.5424276860184704	5.4851250615282865
0.3416339534521103	0.551512890658805	5.320464731446327
0.3416339534521103	0.5605980952991397	5.06644660167923
0.3416339534521103	0.5696832999394744	4.731670834377887
0.3416339534521103	0.5787685045798091	4.793730773249219
0.3416339534521103	0.5878537092201438	4.627027780973826
0.3416339534521103	0.5969389138604785	4.758774585912587
0.3416339534521103	0.6060241185008132	4.642240443673229
0.3416339534521103	0.6151093231411479	5.138075260424294
0.3416339534521103	0.6241945277814825	4.743246618601253
0.3416339534521103	0.6332797324218172	4.454059515103788
0.3416339534521103	0.6423649370621519	4.770781414327583
0.3416339534521103	0.6514501417024866	4.531437772652211
0.3416339534521103	0.6605353463428213	4.760836341342639
0.3416339534521103	0.669620550983156	4.4061260115726135
0.3416339534521103	0.6787057556234907	4.900229604587697
0.3416339534521103	0.6877909602638254	4.934512625892992
0.3416339534521103	0.69687616490416	4.612822607709935
0.3416339534521103	0.7059613695444947	5.187257003650339
0.3416339534521103	0.7150465741848295	4.703707910746541
0.3416339534521103	0.7241317788251642	4.339351109356002
0.3416339534521103	0.7332169834654989	4.224714181007556
0.3416339534521103	0.7423021881058336	4.1917806526016825
0.3416339534521103	0.7513873927461683	3.9128217653615547
0.3416339534521103	0.760472597386503	3.699000815121604
0.3416339534521103	0.7695578020268377	3.5344016722510734
0.3416339534521103	0.7786430066671723	3.253933538869836
0.3416339534521103	0.787728211307507	3.463332179185059
0.3416339534521103	0.7968134159478417	3.1947734082584702
0.3416339534521103	0.8058986205881764	3.600078014493022
0.3416339534521103	0.8149838252285111	3.915886548407025
0.3416339534521103	0.8240690298688458	4.175640830188991
0.3416339534521103	0.8331542345091805	4.6144003336175565
0.3416339534521103	0.8422394391495152	4.866110535680612
0.3416339534521103	0.8513246437898498	5.045030761520099
0.3416339534521103	0.8604098484301846	5.259039302485711
0.3416339534521103	0.8694950530705193	5.852963659498355
0.3416339534521103	0.878580257710854	7.428402023992126
0.3416339534521103	0.8876654623511887	6.091032394943994
0.3416339534521103	0.8967506669915234	inf
0.3416339534521103	0.9058358716318581	inf
0.3416339534521103	0.9149210762721928	inf
0.3416339534521103	0.9240062809125275	inf
0.3416339534521103	0.9330914855528621	inf
0.3416339534521103	0.9421766901931968	inf
0.3416339534521103	0.9512618948335315	inf
[truncated: 8,001 more rows]
