# Supplementary material for: Navigating protein landscapes with a machine-learned transferable coarse-grained model
Source: Nat Chem. 2025 Jul 18;17(8):1284–92. doi: 10.1038/s41557-025-01874-0 (PMC12313527; doi:10.1038/s41557-025-01874-0)
Supplement: Supplementary file 2 — .csv files with free energy landscape data. [file 41557_2025_1874_MOESM2_ESM.zip › fig_data/opep_0034_epoch_73_FES_in_TICA.csv]

TIC1	TIC2	FE
-0.8447066764038369	-1.7093931652541627	inf
-0.8447066764038369	-1.6655209111230254	inf
-0.8447066764038369	-1.6216486569918884	inf
-0.8447066764038369	-1.577776402860751	inf
-0.8447066764038369	-1.5339041487296141	inf
-0.8447066764038369	-1.4900318945984767	inf
-0.8447066764038369	-1.4461596404673398	inf
-0.8447066764038369	-1.4022873863362024	inf
-0.8447066764038369	-1.3584151322050655	inf
-0.8447066764038369	-1.3145428780739281	inf
-0.8447066764038369	-1.2706706239427912	inf
-0.8447066764038369	-1.2267983698116538	inf
-0.8447066764038369	-1.1829261156805169	inf
-0.8447066764038369	-1.1390538615493797	inf
-0.8447066764038369	-1.0951816074182426	inf
-0.8447066764038369	-1.0513093532871054	inf
-0.8447066764038369	-1.0074370991559682	inf
-0.8447066764038369	-0.9635648450248311	inf
-0.8447066764038369	-0.9196925908936939	inf
-0.8447066764038369	-0.8758203367625568	inf
-0.8447066764038369	-0.8319480826314196	inf
-0.8447066764038369	-0.7880758285002825	inf
-0.8447066764038369	-0.7442035743691453	inf
-0.8447066764038369	-0.7003313202380083	inf
-0.8447066764038369	-0.6564590661068711	inf
-0.8447066764038369	-0.612586811975734	inf
-0.8447066764038369	-0.5687145578445968	inf
-0.8447066764038369	-0.5248423037134596	inf
-0.8447066764038369	-0.4809700495823225	inf
-0.8447066764038369	-0.4370977954511853	inf
-0.8447066764038369	-0.39322554132004817	inf
-0.8447066764038369	-0.349353287188911	inf
-0.8447066764038369	-0.30548103305777385	inf
-0.8447066764038369	-0.2616087789266367	inf
-0.8447066764038369	-0.21773652479549954	inf
-0.8447066764038369	-0.17386427066436239	inf
-0.8447066764038369	-0.12999201653322523	inf
-0.8447066764038369	-0.08611976240208807	inf
-0.8447066764038369	-0.04224750827095092	inf
-0.8447066764038369	0.0016247458601862386	inf
-0.8447066764038369	0.045496999991323395	inf
-0.8447066764038369	0.08936925412246055	inf
-0.8447066764038369	0.1332415082535977	inf
-0.8447066764038369	0.17711376238473486	inf
-0.8447066764038369	0.22098601651587202	inf
-0.8447066764038369	0.26485827064700906	inf
-0.8447066764038369	0.3087305247781462	inf
-0.8447066764038369	0.3526027789092834	inf
-0.8447066764038369	0.39647503304042053	inf
-0.8447066764038369	0.4403472871715577	inf
-0.8447066764038369	0.48421954130269484	inf
-0.8447066764038369	0.528091795433832	inf
-0.8447066764038369	0.5719640495649692	inf
-0.8447066764038369	0.6158363036961063	inf
-0.8447066764038369	0.6597085578272435	inf
-0.8447066764038369	0.7035808119583806	inf
-0.8447066764038369	0.7474530660895178	inf
-0.8447066764038369	0.7913253202206549	inf
-0.8447066764038369	0.8351975743517921	inf
-0.8447066764038369	0.8790698284829292	inf
-0.8447066764038369	0.9229420826140664	inf
-0.8447066764038369	0.9668143367452036	inf
-0.8447066764038369	1.0106865908763407	inf
-0.8447066764038369	1.0545588450074779	inf
-0.8447066764038369	1.0984310991386148	inf
-0.8447066764038369	1.142303353269752	inf
-0.8447066764038369	1.1861756074008891	inf
-0.8447066764038369	1.2300478615320263	inf
-0.8447066764038369	1.2739201156631634	inf
-0.8447066764038369	1.3177923697943006	inf
-0.8447066764038369	1.3616646239254377	inf
-0.8447066764038369	1.405536878056575	inf
-0.8447066764038369	1.449409132187712	inf
-0.8447066764038369	1.4932813863188492	inf
-0.8447066764038369	1.5371536404499864	inf
-0.8447066764038369	1.5810258945811235	inf
-0.8447066764038369	1.6248981487122607	inf
-0.8447066764038369	1.6687704028433978	inf
-0.8447066764038369	1.712642656974535	inf
-0.8447066764038369	1.7565149111056721	inf
-0.8447066764038369	1.8003871652368093	inf
-0.8447066764038369	1.8442594193679465	inf
-0.8447066764038369	1.8881316734990836	inf
-0.8447066764038369	1.9320039276302208	inf
-0.8447066764038369	1.975876181761358	inf
-0.8447066764038369	2.0197484358924953	inf
-0.8447066764038369	2.0636206900236322	12.504704820730815
-0.8447066764038369	2.107492944154769	inf
-0.8447066764038369	2.1513651982859066	inf
-0.8447066764038369	2.195237452417044	inf
-0.8447066764038369	2.239109706548181	inf
-0.8447066764038369	2.282981960679318	inf
-0.8447066764038369	2.326854214810455	inf
-0.8447066764038369	2.3707264689415926	inf
-0.8447066764038369	2.4145987230727295	inf
-0.8447066764038369	2.4584709772038664	inf
-0.8447066764038369	2.5023432313350034	inf
-0.8447066764038369	2.5462154854661407	inf
-0.8447066764038369	2.590087739597278	inf
-0.8447066764038369	2.633959993728415	inf
-0.8027507364360558	-1.7093931652541627	inf
-0.8027507364360558	-1.6655209111230254	inf
-0.8027507364360558	-1.6216486569918884	inf
-0.8027507364360558	-1.577776402860751	inf
-0.8027507364360558	-1.5339041487296141	inf
-0.8027507364360558	-1.4900318945984767	inf
-0.8027507364360558	-1.4461596404673398	inf
-0.8027507364360558	-1.4022873863362024	inf
-0.8027507364360558	-1.3584151322050655	inf
-0.8027507364360558	-1.3145428780739281	inf
-0.8027507364360558	-1.2706706239427912	inf
-0.8027507364360558	-1.2267983698116538	inf
-0.8027507364360558	-1.1829261156805169	inf
-0.8027507364360558	-1.1390538615493797	inf
-0.8027507364360558	-1.0951816074182426	inf
-0.8027507364360558	-1.0513093532871054	inf
-0.8027507364360558	-1.0074370991559682	inf
-0.8027507364360558	-0.9635648450248311	inf
-0.8027507364360558	-0.9196925908936939	inf
-0.8027507364360558	-0.8758203367625568	inf
-0.8027507364360558	-0.8319480826314196	inf
-0.8027507364360558	-0.7880758285002825	inf
-0.8027507364360558	-0.7442035743691453	inf
-0.8027507364360558	-0.7003313202380083	inf
-0.8027507364360558	-0.6564590661068711	inf
-0.8027507364360558	-0.612586811975734	inf
-0.8027507364360558	-0.5687145578445968	inf
-0.8027507364360558	-0.5248423037134596	inf
-0.8027507364360558	-0.4809700495823225	inf
-0.8027507364360558	-0.4370977954511853	inf
-0.8027507364360558	-0.39322554132004817	inf
-0.8027507364360558	-0.349353287188911	inf
-0.8027507364360558	-0.30548103305777385	inf
-0.8027507364360558	-0.2616087789266367	inf
-0.8027507364360558	-0.21773652479549954	inf
-0.8027507364360558	-0.17386427066436239	inf
-0.8027507364360558	-0.12999201653322523	inf
-0.8027507364360558	-0.08611976240208807	inf
-0.8027507364360558	-0.04224750827095092	inf
-0.8027507364360558	0.0016247458601862386	inf
-0.8027507364360558	0.045496999991323395	inf
-0.8027507364360558	0.08936925412246055	inf
-0.8027507364360558	0.1332415082535977	inf
-0.8027507364360558	0.17711376238473486	inf
-0.8027507364360558	0.22098601651587202	inf
-0.8027507364360558	0.26485827064700906	inf
-0.8027507364360558	0.3087305247781462	inf
-0.8027507364360558	0.3526027789092834	inf
-0.8027507364360558	0.39647503304042053	inf
-0.8027507364360558	0.4403472871715577	inf
-0.8027507364360558	0.48421954130269484	inf
-0.8027507364360558	0.528091795433832	inf
-0.8027507364360558	0.5719640495649692	inf
-0.8027507364360558	0.6158363036961063	inf
-0.8027507364360558	0.6597085578272435	inf
-0.8027507364360558	0.7035808119583806	inf
-0.8027507364360558	0.7474530660895178	inf
-0.8027507364360558	0.7913253202206549	inf
-0.8027507364360558	0.8351975743517921	inf
-0.8027507364360558	0.8790698284829292	inf
-0.8027507364360558	0.9229420826140664	inf
-0.8027507364360558	0.9668143367452036	inf
-0.8027507364360558	1.0106865908763407	inf
-0.8027507364360558	1.0545588450074779	inf
-0.8027507364360558	1.0984310991386148	inf
-0.8027507364360558	1.142303353269752	inf
-0.8027507364360558	1.1861756074008891	inf
-0.8027507364360558	1.2300478615320263	inf
-0.8027507364360558	1.2739201156631634	inf
-0.8027507364360558	1.3177923697943006	inf
-0.8027507364360558	1.3616646239254377	inf
-0.8027507364360558	1.405536878056575	inf
-0.8027507364360558	1.449409132187712	inf
-0.8027507364360558	1.4932813863188492	inf
-0.8027507364360558	1.5371536404499864	inf
-0.8027507364360558	1.5810258945811235	inf
-0.8027507364360558	1.6248981487122607	inf
-0.8027507364360558	1.6687704028433978	inf
-0.8027507364360558	1.712642656974535	inf
-0.8027507364360558	1.7565149111056721	inf
-0.8027507364360558	1.8003871652368093	inf
-0.8027507364360558	1.8442594193679465	inf
-0.8027507364360558	1.8881316734990836	inf
-0.8027507364360558	1.9320039276302208	inf
-0.8027507364360558	1.975876181761358	inf
-0.8027507364360558	2.0197484358924953	12.504704820730815
-0.8027507364360558	2.0636206900236322	12.504704820730815
-0.8027507364360558	2.107492944154769	12.504704820730815
-0.8027507364360558	2.1513651982859066	inf
-0.8027507364360558	2.195237452417044	inf
-0.8027507364360558	2.239109706548181	inf
-0.8027507364360558	2.282981960679318	inf
-0.8027507364360558	2.326854214810455	inf
-0.8027507364360558	2.3707264689415926	inf
-0.8027507364360558	2.4145987230727295	inf
-0.8027507364360558	2.4584709772038664	inf
-0.8027507364360558	2.5023432313350034	inf
-0.8027507364360558	2.5462154854661407	inf
-0.8027507364360558	2.590087739597278	inf
-0.8027507364360558	2.633959993728415	inf
-0.7607947964682744	-1.7093931652541627	inf
-0.7607947964682744	-1.6655209111230254	inf
-0.7607947964682744	-1.6216486569918884	inf
-0.7607947964682744	-1.577776402860751	inf
-0.7607947964682744	-1.5339041487296141	inf
-0.7607947964682744	-1.4900318945984767	inf
-0.7607947964682744	-1.4461596404673398	inf
-0.7607947964682744	-1.4022873863362024	inf
-0.7607947964682744	-1.3584151322050655	inf
-0.7607947964682744	-1.3145428780739281	inf
-0.7607947964682744	-1.2706706239427912	inf
-0.7607947964682744	-1.2267983698116538	inf
-0.7607947964682744	-1.1829261156805169	inf
-0.7607947964682744	-1.1390538615493797	inf
-0.7607947964682744	-1.0951816074182426	inf
-0.7607947964682744	-1.0513093532871054	inf
-0.7607947964682744	-1.0074370991559682	inf
-0.7607947964682744	-0.9635648450248311	inf
-0.7607947964682744	-0.9196925908936939	inf
-0.7607947964682744	-0.8758203367625568	inf
-0.7607947964682744	-0.8319480826314196	inf
-0.7607947964682744	-0.7880758285002825	inf
-0.7607947964682744	-0.7442035743691453	inf
-0.7607947964682744	-0.7003313202380083	inf
-0.7607947964682744	-0.6564590661068711	inf
-0.7607947964682744	-0.612586811975734	inf
-0.7607947964682744	-0.5687145578445968	inf
-0.7607947964682744	-0.5248423037134596	inf
-0.7607947964682744	-0.4809700495823225	inf
-0.7607947964682744	-0.4370977954511853	inf
-0.7607947964682744	-0.39322554132004817	inf
-0.7607947964682744	-0.349353287188911	inf
-0.7607947964682744	-0.30548103305777385	inf
-0.7607947964682744	-0.2616087789266367	inf
-0.7607947964682744	-0.21773652479549954	inf
-0.7607947964682744	-0.17386427066436239	inf
-0.7607947964682744	-0.12999201653322523	inf
-0.7607947964682744	-0.08611976240208807	inf
-0.7607947964682744	-0.04224750827095092	inf
-0.7607947964682744	0.0016247458601862386	inf
-0.7607947964682744	0.045496999991323395	inf
-0.7607947964682744	0.08936925412246055	inf
-0.7607947964682744	0.1332415082535977	inf
-0.7607947964682744	0.17711376238473486	inf
-0.7607947964682744	0.22098601651587202	inf
-0.7607947964682744	0.26485827064700906	inf
-0.7607947964682744	0.3087305247781462	inf
-0.7607947964682744	0.3526027789092834	inf
-0.7607947964682744	0.39647503304042053	inf
-0.7607947964682744	0.4403472871715577	inf
-0.7607947964682744	0.48421954130269484	inf
-0.7607947964682744	0.528091795433832	inf
-0.7607947964682744	0.5719640495649692	inf
-0.7607947964682744	0.6158363036961063	inf
-0.7607947964682744	0.6597085578272435	inf
-0.7607947964682744	0.7035808119583806	inf
-0.7607947964682744	0.7474530660895178	inf
-0.7607947964682744	0.7913253202206549	inf
-0.7607947964682744	0.8351975743517921	inf
-0.7607947964682744	0.8790698284829292	inf
-0.7607947964682744	0.9229420826140664	inf
-0.7607947964682744	0.9668143367452036	inf
-0.7607947964682744	1.0106865908763407	inf
-0.7607947964682744	1.0545588450074779	inf
-0.7607947964682744	1.0984310991386148	inf
-0.7607947964682744	1.142303353269752	inf
-0.7607947964682744	1.1861756074008891	inf
-0.7607947964682744	1.2300478615320263	inf
-0.7607947964682744	1.2739201156631634	inf
-0.7607947964682744	1.3177923697943006	inf
-0.7607947964682744	1.3616646239254377	inf
-0.7607947964682744	1.405536878056575	inf
-0.7607947964682744	1.449409132187712	inf
-0.7607947964682744	1.4932813863188492	inf
-0.7607947964682744	1.5371536404499864	inf
-0.7607947964682744	1.5810258945811235	inf
-0.7607947964682744	1.6248981487122607	inf
-0.7607947964682744	1.6687704028433978	inf
-0.7607947964682744	1.712642656974535	inf
-0.7607947964682744	1.7565149111056721	inf
-0.7607947964682744	1.8003871652368093	inf
-0.7607947964682744	1.8442594193679465	inf
-0.7607947964682744	1.8881316734990836	inf
-0.7607947964682744	1.9320039276302208	12.504704820730815
-0.7607947964682744	1.975876181761358	12.504704820730815
-0.7607947964682744	2.0197484358924953	inf
-0.7607947964682744	2.0636206900236322	inf
-0.7607947964682744	2.107492944154769	inf
-0.7607947964682744	2.1513651982859066	12.468148091980506
-0.7607947964682744	2.195237452417044	inf
-0.7607947964682744	2.239109706548181	inf
-0.7607947964682744	2.282981960679318	12.468148091980506
-0.7607947964682744	2.326854214810455	inf
-0.7607947964682744	2.3707264689415926	inf
-0.7607947964682744	2.4145987230727295	inf
-0.7607947964682744	2.4584709772038664	inf
-0.7607947964682744	2.5023432313350034	inf
-0.7607947964682744	2.5462154854661407	inf
-0.7607947964682744	2.590087739597278	inf
-0.7607947964682744	2.633959993728415	inf
-0.7188388565004933	-1.7093931652541627	inf
-0.7188388565004933	-1.6655209111230254	inf
-0.7188388565004933	-1.6216486569918884	inf
-0.7188388565004933	-1.577776402860751	inf
-0.7188388565004933	-1.5339041487296141	inf
-0.7188388565004933	-1.4900318945984767	inf
-0.7188388565004933	-1.4461596404673398	inf
-0.7188388565004933	-1.4022873863362024	inf
-0.7188388565004933	-1.3584151322050655	inf
-0.7188388565004933	-1.3145428780739281	inf
-0.7188388565004933	-1.2706706239427912	inf
-0.7188388565004933	-1.2267983698116538	inf
-0.7188388565004933	-1.1829261156805169	inf
-0.7188388565004933	-1.1390538615493797	inf
-0.7188388565004933	-1.0951816074182426	inf
-0.7188388565004933	-1.0513093532871054	inf
-0.7188388565004933	-1.0074370991559682	inf
-0.7188388565004933	-0.9635648450248311	inf
-0.7188388565004933	-0.9196925908936939	inf
-0.7188388565004933	-0.8758203367625568	inf
-0.7188388565004933	-0.8319480826314196	inf
-0.7188388565004933	-0.7880758285002825	inf
-0.7188388565004933	-0.7442035743691453	inf
-0.7188388565004933	-0.7003313202380083	inf
-0.7188388565004933	-0.6564590661068711	inf
-0.7188388565004933	-0.612586811975734	inf
-0.7188388565004933	-0.5687145578445968	inf
-0.7188388565004933	-0.5248423037134596	inf
-0.7188388565004933	-0.4809700495823225	inf
-0.7188388565004933	-0.4370977954511853	inf
-0.7188388565004933	-0.39322554132004817	inf
-0.7188388565004933	-0.349353287188911	inf
-0.7188388565004933	-0.30548103305777385	inf
-0.7188388565004933	-0.2616087789266367	inf
-0.7188388565004933	-0.21773652479549954	inf
-0.7188388565004933	-0.17386427066436239	inf
-0.7188388565004933	-0.12999201653322523	inf
-0.7188388565004933	-0.08611976240208807	inf
-0.7188388565004933	-0.04224750827095092	inf
-0.7188388565004933	0.0016247458601862386	inf
-0.7188388565004933	0.045496999991323395	inf
-0.7188388565004933	0.08936925412246055	inf
-0.7188388565004933	0.1332415082535977	inf
-0.7188388565004933	0.17711376238473486	inf
-0.7188388565004933	0.22098601651587202	inf
-0.7188388565004933	0.26485827064700906	inf
-0.7188388565004933	0.3087305247781462	inf
-0.7188388565004933	0.3526027789092834	inf
-0.7188388565004933	0.39647503304042053	inf
-0.7188388565004933	0.4403472871715577	inf
-0.7188388565004933	0.48421954130269484	inf
-0.7188388565004933	0.528091795433832	inf
-0.7188388565004933	0.5719640495649692	inf
-0.7188388565004933	0.6158363036961063	inf
-0.7188388565004933	0.6597085578272435	inf
-0.7188388565004933	0.7035808119583806	inf
-0.7188388565004933	0.7474530660895178	inf
-0.7188388565004933	0.7913253202206549	inf
-0.7188388565004933	0.8351975743517921	inf
-0.7188388565004933	0.8790698284829292	inf
-0.7188388565004933	0.9229420826140664	inf
-0.7188388565004933	0.9668143367452036	inf
-0.7188388565004933	1.0106865908763407	inf
-0.7188388565004933	1.0545588450074779	inf
-0.7188388565004933	1.0984310991386148	inf
-0.7188388565004933	1.142303353269752	inf
-0.7188388565004933	1.1861756074008891	inf
-0.7188388565004933	1.2300478615320263	inf
-0.7188388565004933	1.2739201156631634	inf
-0.7188388565004933	1.3177923697943006	inf
-0.7188388565004933	1.3616646239254377	inf
-0.7188388565004933	1.405536878056575	inf
-0.7188388565004933	1.449409132187712	inf
-0.7188388565004933	1.4932813863188492	inf
-0.7188388565004933	1.5371536404499864	inf
-0.7188388565004933	1.5810258945811235	inf
-0.7188388565004933	1.6248981487122607	inf
-0.7188388565004933	1.6687704028433978	inf
-0.7188388565004933	1.712642656974535	inf
-0.7188388565004933	1.7565149111056721	inf
-0.7188388565004933	1.8003871652368093	inf
-0.7188388565004933	1.8442594193679465	12.504704820730815
-0.7188388565004933	1.8881316734990836	inf
-0.7188388565004933	1.9320039276302208	inf
-0.7188388565004933	1.975876181761358	inf
-0.7188388565004933	2.0197484358924953	inf
-0.7188388565004933	2.0636206900236322	12.504704820730815
-0.7188388565004933	2.107492944154769	12.504704820730815
-0.7188388565004933	2.1513651982859066	inf
-0.7188388565004933	2.195237452417044	12.468148091980506
-0.7188388565004933	2.239109706548181	inf
-0.7188388565004933	2.282981960679318	inf
-0.7188388565004933	2.326854214810455	inf
-0.7188388565004933	2.3707264689415926	inf
-0.7188388565004933	2.4145987230727295	inf
-0.7188388565004933	2.4584709772038664	inf
-0.7188388565004933	2.5023432313350034	inf
-0.7188388565004933	2.5462154854661407	inf
-0.7188388565004933	2.590087739597278	inf
-0.7188388565004933	2.633959993728415	inf
-0.6768829165327122	-1.7093931652541627	inf
-0.6768829165327122	-1.6655209111230254	inf
-0.6768829165327122	-1.6216486569918884	inf
-0.6768829165327122	-1.577776402860751	inf
-0.6768829165327122	-1.5339041487296141	inf
-0.6768829165327122	-1.4900318945984767	inf
-0.6768829165327122	-1.4461596404673398	inf
-0.6768829165327122	-1.4022873863362024	inf
-0.6768829165327122	-1.3584151322050655	inf
-0.6768829165327122	-1.3145428780739281	inf
-0.6768829165327122	-1.2706706239427912	inf
-0.6768829165327122	-1.2267983698116538	inf
-0.6768829165327122	-1.1829261156805169	inf
-0.6768829165327122	-1.1390538615493797	inf
-0.6768829165327122	-1.0951816074182426	inf
-0.6768829165327122	-1.0513093532871054	inf
-0.6768829165327122	-1.0074370991559682	inf
-0.6768829165327122	-0.9635648450248311	inf
-0.6768829165327122	-0.9196925908936939	inf
-0.6768829165327122	-0.8758203367625568	inf
-0.6768829165327122	-0.8319480826314196	inf
-0.6768829165327122	-0.7880758285002825	inf
-0.6768829165327122	-0.7442035743691453	inf
-0.6768829165327122	-0.7003313202380083	inf
-0.6768829165327122	-0.6564590661068711	inf
-0.6768829165327122	-0.612586811975734	inf
-0.6768829165327122	-0.5687145578445968	inf
-0.6768829165327122	-0.5248423037134596	inf
-0.6768829165327122	-0.4809700495823225	inf
-0.6768829165327122	-0.4370977954511853	inf
-0.6768829165327122	-0.39322554132004817	inf
-0.6768829165327122	-0.349353287188911	inf
-0.6768829165327122	-0.30548103305777385	inf
-0.6768829165327122	-0.2616087789266367	inf
-0.6768829165327122	-0.21773652479549954	inf
-0.6768829165327122	-0.17386427066436239	inf
-0.6768829165327122	-0.12999201653322523	inf
-0.6768829165327122	-0.08611976240208807	inf
-0.6768829165327122	-0.04224750827095092	inf
-0.6768829165327122	0.0016247458601862386	inf
-0.6768829165327122	0.045496999991323395	inf
-0.6768829165327122	0.08936925412246055	inf
-0.6768829165327122	0.1332415082535977	inf
-0.6768829165327122	0.17711376238473486	inf
-0.6768829165327122	0.22098601651587202	inf
-0.6768829165327122	0.26485827064700906	inf
-0.6768829165327122	0.3087305247781462	inf
-0.6768829165327122	0.3526027789092834	inf
-0.6768829165327122	0.39647503304042053	inf
-0.6768829165327122	0.4403472871715577	inf
-0.6768829165327122	0.48421954130269484	inf
-0.6768829165327122	0.528091795433832	inf
-0.6768829165327122	0.5719640495649692	inf
-0.6768829165327122	0.6158363036961063	inf
-0.6768829165327122	0.6597085578272435	inf
-0.6768829165327122	0.7035808119583806	inf
-0.6768829165327122	0.7474530660895178	inf
-0.6768829165327122	0.7913253202206549	inf
-0.6768829165327122	0.8351975743517921	inf
-0.6768829165327122	0.8790698284829292	inf
-0.6768829165327122	0.9229420826140664	inf
-0.6768829165327122	0.9668143367452036	inf
-0.6768829165327122	1.0106865908763407	inf
-0.6768829165327122	1.0545588450074779	inf
-0.6768829165327122	1.0984310991386148	inf
-0.6768829165327122	1.142303353269752	inf
-0.6768829165327122	1.1861756074008891	inf
-0.6768829165327122	1.2300478615320263	inf
-0.6768829165327122	1.2739201156631634	inf
-0.6768829165327122	1.3177923697943006	inf
-0.6768829165327122	1.3616646239254377	inf
-0.6768829165327122	1.405536878056575	inf
-0.6768829165327122	1.449409132187712	inf
-0.6768829165327122	1.4932813863188492	inf
-0.6768829165327122	1.5371536404499864	inf
-0.6768829165327122	1.5810258945811235	inf
-0.6768829165327122	1.6248981487122607	inf
-0.6768829165327122	1.6687704028433978	inf
-0.6768829165327122	1.712642656974535	inf
-0.6768829165327122	1.7565149111056721	inf
-0.6768829165327122	1.8003871652368093	inf
-0.6768829165327122	1.8442594193679465	inf
-0.6768829165327122	1.8881316734990836	12.504704820730815
-0.6768829165327122	1.9320039276302208	inf
-0.6768829165327122	1.975876181761358	11.811557640170868
-0.6768829165327122	2.0197484358924953	11.811557640170868
-0.6768829165327122	2.0636206900236322	12.504704820730815
-0.6768829165327122	2.107492944154769	12.468148091980506
-0.6768829165327122	2.1513651982859066	inf
-0.6768829165327122	2.195237452417044	inf
-0.6768829165327122	2.239109706548181	inf
-0.6768829165327122	2.282981960679318	inf
-0.6768829165327122	2.326854214810455	inf
-0.6768829165327122	2.3707264689415926	inf
-0.6768829165327122	2.4145987230727295	inf
-0.6768829165327122	2.4584709772038664	inf
-0.6768829165327122	2.5023432313350034	inf
-0.6768829165327122	2.5462154854661407	inf
-0.6768829165327122	2.590087739597278	inf
-0.6768829165327122	2.633959993728415	inf
-0.634926976564931	-1.7093931652541627	inf
-0.634926976564931	-1.6655209111230254	inf
-0.634926976564931	-1.6216486569918884	inf
-0.634926976564931	-1.577776402860751	inf
-0.634926976564931	-1.5339041487296141	inf
-0.634926976564931	-1.4900318945984767	inf
-0.634926976564931	-1.4461596404673398	inf
-0.634926976564931	-1.4022873863362024	inf
-0.634926976564931	-1.3584151322050655	inf
-0.634926976564931	-1.3145428780739281	inf
-0.634926976564931	-1.2706706239427912	inf
-0.634926976564931	-1.2267983698116538	inf
-0.634926976564931	-1.1829261156805169	inf
-0.634926976564931	-1.1390538615493797	inf
-0.634926976564931	-1.0951816074182426	inf
-0.634926976564931	-1.0513093532871054	inf
-0.634926976564931	-1.0074370991559682	inf
-0.634926976564931	-0.9635648450248311	inf
-0.634926976564931	-0.9196925908936939	inf
-0.634926976564931	-0.8758203367625568	inf
-0.634926976564931	-0.8319480826314196	inf
-0.634926976564931	-0.7880758285002825	inf
-0.634926976564931	-0.7442035743691453	inf
-0.634926976564931	-0.7003313202380083	inf
-0.634926976564931	-0.6564590661068711	inf
-0.634926976564931	-0.612586811975734	inf
-0.634926976564931	-0.5687145578445968	inf
-0.634926976564931	-0.5248423037134596	inf
-0.634926976564931	-0.4809700495823225	inf
-0.634926976564931	-0.4370977954511853	inf
-0.634926976564931	-0.39322554132004817	inf
-0.634926976564931	-0.349353287188911	inf
-0.634926976564931	-0.30548103305777385	inf
-0.634926976564931	-0.2616087789266367	inf
-0.634926976564931	-0.21773652479549954	inf
-0.634926976564931	-0.17386427066436239	inf
-0.634926976564931	-0.12999201653322523	inf
-0.634926976564931	-0.08611976240208807	inf
-0.634926976564931	-0.04224750827095092	inf
-0.634926976564931	0.0016247458601862386	inf
-0.634926976564931	0.045496999991323395	inf
-0.634926976564931	0.08936925412246055	inf
-0.634926976564931	0.1332415082535977	inf
-0.634926976564931	0.17711376238473486	inf
-0.634926976564931	0.22098601651587202	inf
-0.634926976564931	0.26485827064700906	inf
-0.634926976564931	0.3087305247781462	inf
-0.634926976564931	0.3526027789092834	inf
-0.634926976564931	0.39647503304042053	inf
-0.634926976564931	0.4403472871715577	inf
-0.634926976564931	0.48421954130269484	inf
-0.634926976564931	0.528091795433832	inf
-0.634926976564931	0.5719640495649692	inf
-0.634926976564931	0.6158363036961063	inf
-0.634926976564931	0.6597085578272435	inf
-0.634926976564931	0.7035808119583806	inf
-0.634926976564931	0.7474530660895178	inf
-0.634926976564931	0.7913253202206549	inf
-0.634926976564931	0.8351975743517921	inf
-0.634926976564931	0.8790698284829292	inf
-0.634926976564931	0.9229420826140664	inf
-0.634926976564931	0.9668143367452036	inf
-0.634926976564931	1.0106865908763407	inf
-0.634926976564931	1.0545588450074779	inf
-0.634926976564931	1.0984310991386148	inf
-0.634926976564931	1.142303353269752	inf
-0.634926976564931	1.1861756074008891	inf
-0.634926976564931	1.2300478615320263	inf
-0.634926976564931	1.2739201156631634	inf
-0.634926976564931	1.3177923697943006	inf
-0.634926976564931	1.3616646239254377	inf
-0.634926976564931	1.405536878056575	inf
-0.634926976564931	1.449409132187712	inf
-0.634926976564931	1.4932813863188492	inf
-0.634926976564931	1.5371536404499864	inf
-0.634926976564931	1.5810258945811235	inf
-0.634926976564931	1.6248981487122607	inf
-0.634926976564931	1.6687704028433978	inf
-0.634926976564931	1.712642656974535	inf
-0.634926976564931	1.7565149111056721	inf
-0.634926976564931	1.8003871652368093	inf
-0.634926976564931	1.8442594193679465	inf
-0.634926976564931	1.8881316734990836	inf
-0.634926976564931	1.9320039276302208	11.811557640170868
-0.634926976564931	1.975876181761358	12.504704820730815
-0.634926976564931	2.0197484358924953	11.406092532062704
-0.634926976564931	2.0636206900236322	10.865915394886525
-0.634926976564931	2.107492944154769	12.468148091980506
-0.634926976564931	2.1513651982859066	12.468148091980506
-0.634926976564931	2.195237452417044	inf
-0.634926976564931	2.239109706548181	inf
-0.634926976564931	2.282981960679318	inf
-0.634926976564931	2.326854214810455	inf
-0.634926976564931	2.3707264689415926	inf
-0.634926976564931	2.4145987230727295	inf
-0.634926976564931	2.4584709772038664	inf
-0.634926976564931	2.5023432313350034	inf
-0.634926976564931	2.5462154854661407	inf
-0.634926976564931	2.590087739597278	inf
-0.634926976564931	2.633959993728415	inf
-0.5929710365971497	-1.7093931652541627	inf
-0.5929710365971497	-1.6655209111230254	inf
-0.5929710365971497	-1.6216486569918884	inf
-0.5929710365971497	-1.577776402860751	inf
-0.5929710365971497	-1.5339041487296141	inf
-0.5929710365971497	-1.4900318945984767	inf
-0.5929710365971497	-1.4461596404673398	inf
-0.5929710365971497	-1.4022873863362024	inf
-0.5929710365971497	-1.3584151322050655	inf
-0.5929710365971497	-1.3145428780739281	inf
-0.5929710365971497	-1.2706706239427912	inf
-0.5929710365971497	-1.2267983698116538	inf
-0.5929710365971497	-1.1829261156805169	inf
-0.5929710365971497	-1.1390538615493797	inf
-0.5929710365971497	-1.0951816074182426	inf
-0.5929710365971497	-1.0513093532871054	inf
-0.5929710365971497	-1.0074370991559682	inf
-0.5929710365971497	-0.9635648450248311	inf
-0.5929710365971497	-0.9196925908936939	inf
-0.5929710365971497	-0.8758203367625568	inf
-0.5929710365971497	-0.8319480826314196	inf
-0.5929710365971497	-0.7880758285002825	inf
-0.5929710365971497	-0.7442035743691453	inf
-0.5929710365971497	-0.7003313202380083	inf
-0.5929710365971497	-0.6564590661068711	inf
-0.5929710365971497	-0.612586811975734	inf
-0.5929710365971497	-0.5687145578445968	inf
-0.5929710365971497	-0.5248423037134596	inf
-0.5929710365971497	-0.4809700495823225	inf
-0.5929710365971497	-0.4370977954511853	inf
-0.5929710365971497	-0.39322554132004817	inf
-0.5929710365971497	-0.349353287188911	inf
-0.5929710365971497	-0.30548103305777385	inf
-0.5929710365971497	-0.2616087789266367	inf
-0.5929710365971497	-0.21773652479549954	inf
-0.5929710365971497	-0.17386427066436239	inf
-0.5929710365971497	-0.12999201653322523	inf
-0.5929710365971497	-0.08611976240208807	inf
-0.5929710365971497	-0.04224750827095092	inf
-0.5929710365971497	0.0016247458601862386	inf
-0.5929710365971497	0.045496999991323395	inf
-0.5929710365971497	0.08936925412246055	inf
-0.5929710365971497	0.1332415082535977	inf
-0.5929710365971497	0.17711376238473486	inf
-0.5929710365971497	0.22098601651587202	inf
-0.5929710365971497	0.26485827064700906	inf
-0.5929710365971497	0.3087305247781462	inf
-0.5929710365971497	0.3526027789092834	inf
-0.5929710365971497	0.39647503304042053	inf
-0.5929710365971497	0.4403472871715577	inf
-0.5929710365971497	0.48421954130269484	inf
-0.5929710365971497	0.528091795433832	inf
-0.5929710365971497	0.5719640495649692	inf
-0.5929710365971497	0.6158363036961063	inf
-0.5929710365971497	0.6597085578272435	inf
-0.5929710365971497	0.7035808119583806	inf
-0.5929710365971497	0.7474530660895178	inf
-0.5929710365971497	0.7913253202206549	inf
-0.5929710365971497	0.8351975743517921	inf
-0.5929710365971497	0.8790698284829292	inf
-0.5929710365971497	0.9229420826140664	inf
-0.5929710365971497	0.9668143367452036	inf
-0.5929710365971497	1.0106865908763407	inf
-0.5929710365971497	1.0545588450074779	inf
-0.5929710365971497	1.0984310991386148	inf
-0.5929710365971497	1.142303353269752	inf
-0.5929710365971497	1.1861756074008891	inf
-0.5929710365971497	1.2300478615320263	inf
-0.5929710365971497	1.2739201156631634	inf
-0.5929710365971497	1.3177923697943006	inf
-0.5929710365971497	1.3616646239254377	inf
-0.5929710365971497	1.405536878056575	inf
-0.5929710365971497	1.449409132187712	inf
-0.5929710365971497	1.4932813863188492	inf
-0.5929710365971497	1.5371536404499864	inf
-0.5929710365971497	1.5810258945811235	12.504704820730815
-0.5929710365971497	1.6248981487122607	inf
-0.5929710365971497	1.6687704028433978	inf
-0.5929710365971497	1.712642656974535	inf
-0.5929710365971497	1.7565149111056721	12.504704820730815
-0.5929710365971497	1.8003871652368093	inf
-0.5929710365971497	1.8442594193679465	12.504704820730815
-0.5929710365971497	1.8881316734990836	12.504704820730815
-0.5929710365971497	1.9320039276302208	11.406092532062704
-0.5929710365971497	1.975876181761358	11.811557640170868
-0.5929710365971497	2.0197484358924953	12.468148091980506
-0.5929710365971497	2.0636206900236322	10.270923514644288
-0.5929710365971497	2.107492944154769	11.369535803312399
-0.5929710365971497	2.1513651982859066	11.369535803312399
-0.5929710365971497	2.195237452417044	inf
-0.5929710365971497	2.239109706548181	inf
-0.5929710365971497	2.282981960679318	inf
-0.5929710365971497	2.326854214810455	inf
-0.5929710365971497	2.3707264689415926	inf
-0.5929710365971497	2.4145987230727295	inf
-0.5929710365971497	2.4584709772038664	inf
-0.5929710365971497	2.5023432313350034	inf
-0.5929710365971497	2.5462154854661407	inf
-0.5929710365971497	2.590087739597278	inf
-0.5929710365971497	2.633959993728415	inf
-0.5510150966293685	-1.7093931652541627	inf
-0.5510150966293685	-1.6655209111230254	inf
-0.5510150966293685	-1.6216486569918884	inf
-0.5510150966293685	-1.577776402860751	inf
-0.5510150966293685	-1.5339041487296141	inf
-0.5510150966293685	-1.4900318945984767	inf
-0.5510150966293685	-1.4461596404673398	inf
-0.5510150966293685	-1.4022873863362024	inf
-0.5510150966293685	-1.3584151322050655	inf
-0.5510150966293685	-1.3145428780739281	inf
-0.5510150966293685	-1.2706706239427912	inf
-0.5510150966293685	-1.2267983698116538	inf
-0.5510150966293685	-1.1829261156805169	inf
-0.5510150966293685	-1.1390538615493797	inf
-0.5510150966293685	-1.0951816074182426	inf
-0.5510150966293685	-1.0513093532871054	inf
-0.5510150966293685	-1.0074370991559682	inf
-0.5510150966293685	-0.9635648450248311	inf
-0.5510150966293685	-0.9196925908936939	inf
-0.5510150966293685	-0.8758203367625568	inf
-0.5510150966293685	-0.8319480826314196	inf
-0.5510150966293685	-0.7880758285002825	inf
-0.5510150966293685	-0.7442035743691453	inf
-0.5510150966293685	-0.7003313202380083	inf
-0.5510150966293685	-0.6564590661068711	inf
-0.5510150966293685	-0.612586811975734	inf
-0.5510150966293685	-0.5687145578445968	inf
-0.5510150966293685	-0.5248423037134596	inf
-0.5510150966293685	-0.4809700495823225	inf
-0.5510150966293685	-0.4370977954511853	inf
-0.5510150966293685	-0.39322554132004817	inf
-0.5510150966293685	-0.349353287188911	inf
-0.5510150966293685	-0.30548103305777385	inf
-0.5510150966293685	-0.2616087789266367	inf
-0.5510150966293685	-0.21773652479549954	inf
-0.5510150966293685	-0.17386427066436239	inf
-0.5510150966293685	-0.12999201653322523	inf
-0.5510150966293685	-0.08611976240208807	inf
-0.5510150966293685	-0.04224750827095092	inf
-0.5510150966293685	0.0016247458601862386	inf
-0.5510150966293685	0.045496999991323395	inf
-0.5510150966293685	0.08936925412246055	inf
-0.5510150966293685	0.1332415082535977	inf
-0.5510150966293685	0.17711376238473486	inf
-0.5510150966293685	0.22098601651587202	inf
-0.5510150966293685	0.26485827064700906	inf
-0.5510150966293685	0.3087305247781462	inf
-0.5510150966293685	0.3526027789092834	inf
-0.5510150966293685	0.39647503304042053	inf
-0.5510150966293685	0.4403472871715577	inf
-0.5510150966293685	0.48421954130269484	inf
-0.5510150966293685	0.528091795433832	inf
-0.5510150966293685	0.5719640495649692	inf
-0.5510150966293685	0.6158363036961063	inf
-0.5510150966293685	0.6597085578272435	inf
-0.5510150966293685	0.7035808119583806	inf
-0.5510150966293685	0.7474530660895178	inf
-0.5510150966293685	0.7913253202206549	inf
-0.5510150966293685	0.8351975743517921	inf
-0.5510150966293685	0.8790698284829292	inf
-0.5510150966293685	0.9229420826140664	inf
-0.5510150966293685	0.9668143367452036	inf
-0.5510150966293685	1.0106865908763407	inf
-0.5510150966293685	1.0545588450074779	inf
-0.5510150966293685	1.0984310991386148	inf
-0.5510150966293685	1.142303353269752	inf
-0.5510150966293685	1.1861756074008891	inf
-0.5510150966293685	1.2300478615320263	inf
-0.5510150966293685	1.2739201156631634	inf
-0.5510150966293685	1.3177923697943006	inf
-0.5510150966293685	1.3616646239254377	inf
-0.5510150966293685	1.405536878056575	inf
-0.5510150966293685	1.449409132187712	inf
-0.5510150966293685	1.4932813863188492	inf
-0.5510150966293685	1.5371536404499864	inf
-0.5510150966293685	1.5810258945811235	inf
-0.5510150966293685	1.6248981487122607	inf
-0.5510150966293685	1.6687704028433978	12.504704820730815
-0.5510150966293685	1.712642656974535	12.504704820730815
-0.5510150966293685	1.7565149111056721	12.504704820730815
-0.5510150966293685	1.8003871652368093	12.504704820730815
-0.5510150966293685	1.8442594193679465	11.811557640170868
-0.5510150966293685	1.8881316734990836	11.406092532062704
-0.5510150966293685	1.9320039276302208	11.11841045961092
-0.5510150966293685	1.975876181761358	10.873172902358686
-0.5510150966293685	2.0197484358924953	9.986237308658716
-0.5510150966293685	2.0636206900236322	9.983241442192508
-0.5510150966293685	2.107492944154769	10.858710179546406
-0.5510150966293685	2.1513651982859066	10.858710179546406
-0.5510150966293685	2.195237452417044	inf
-0.5510150966293685	2.239109706548181	11.775000911420562
-0.5510150966293685	2.282981960679318	12.468148091980506
-0.5510150966293685	2.326854214810455	inf
-0.5510150966293685	2.3707264689415926	inf
-0.5510150966293685	2.4145987230727295	inf
-0.5510150966293685	2.4584709772038664	inf
-0.5510150966293685	2.5023432313350034	inf
-0.5510150966293685	2.5462154854661407	inf
-0.5510150966293685	2.590087739597278	inf
-0.5510150966293685	2.633959993728415	inf
-0.5090591566615874	-1.7093931652541627	inf
-0.5090591566615874	-1.6655209111230254	inf
-0.5090591566615874	-1.6216486569918884	inf
-0.5090591566615874	-1.577776402860751	inf
-0.5090591566615874	-1.5339041487296141	inf
-0.5090591566615874	-1.4900318945984767	inf
-0.5090591566615874	-1.4461596404673398	inf
-0.5090591566615874	-1.4022873863362024	inf
-0.5090591566615874	-1.3584151322050655	inf
-0.5090591566615874	-1.3145428780739281	inf
-0.5090591566615874	-1.2706706239427912	inf
-0.5090591566615874	-1.2267983698116538	inf
-0.5090591566615874	-1.1829261156805169	inf
-0.5090591566615874	-1.1390538615493797	inf
-0.5090591566615874	-1.0951816074182426	inf
-0.5090591566615874	-1.0513093532871054	inf
-0.5090591566615874	-1.0074370991559682	inf
-0.5090591566615874	-0.9635648450248311	inf
-0.5090591566615874	-0.9196925908936939	inf
-0.5090591566615874	-0.8758203367625568	inf
-0.5090591566615874	-0.8319480826314196	inf
-0.5090591566615874	-0.7880758285002825	inf
-0.5090591566615874	-0.7442035743691453	inf
-0.5090591566615874	-0.7003313202380083	inf
-0.5090591566615874	-0.6564590661068711	inf
-0.5090591566615874	-0.612586811975734	inf
-0.5090591566615874	-0.5687145578445968	inf
-0.5090591566615874	-0.5248423037134596	inf
-0.5090591566615874	-0.4809700495823225	inf
-0.5090591566615874	-0.4370977954511853	inf
-0.5090591566615874	-0.39322554132004817	inf
-0.5090591566615874	-0.349353287188911	inf
-0.5090591566615874	-0.30548103305777385	inf
-0.5090591566615874	-0.2616087789266367	inf
-0.5090591566615874	-0.21773652479549954	inf
-0.5090591566615874	-0.17386427066436239	inf
-0.5090591566615874	-0.12999201653322523	inf
-0.5090591566615874	-0.08611976240208807	inf
-0.5090591566615874	-0.04224750827095092	inf
-0.5090591566615874	0.0016247458601862386	inf
-0.5090591566615874	0.045496999991323395	inf
-0.5090591566615874	0.08936925412246055	inf
-0.5090591566615874	0.1332415082535977	inf
-0.5090591566615874	0.17711376238473486	inf
-0.5090591566615874	0.22098601651587202	inf
-0.5090591566615874	0.26485827064700906	inf
-0.5090591566615874	0.3087305247781462	inf
-0.5090591566615874	0.3526027789092834	inf
-0.5090591566615874	0.39647503304042053	inf
-0.5090591566615874	0.4403472871715577	inf
-0.5090591566615874	0.48421954130269484	inf
-0.5090591566615874	0.528091795433832	inf
-0.5090591566615874	0.5719640495649692	inf
-0.5090591566615874	0.6158363036961063	inf
-0.5090591566615874	0.6597085578272435	inf
-0.5090591566615874	0.7035808119583806	inf
-0.5090591566615874	0.7474530660895178	inf
-0.5090591566615874	0.7913253202206549	inf
-0.5090591566615874	0.8351975743517921	inf
-0.5090591566615874	0.8790698284829292	inf
-0.5090591566615874	0.9229420826140664	inf
-0.5090591566615874	0.9668143367452036	inf
-0.5090591566615874	1.0106865908763407	inf
-0.5090591566615874	1.0545588450074779	inf
-0.5090591566615874	1.0984310991386148	inf
-0.5090591566615874	1.142303353269752	inf
-0.5090591566615874	1.1861756074008891	inf
-0.5090591566615874	1.2300478615320263	inf
-0.5090591566615874	1.2739201156631634	inf
-0.5090591566615874	1.3177923697943006	inf
-0.5090591566615874	1.3616646239254377	inf
-0.5090591566615874	1.405536878056575	inf
-0.5090591566615874	1.449409132187712	inf
-0.5090591566615874	1.4932813863188492	inf
-0.5090591566615874	1.5371536404499864	inf
-0.5090591566615874	1.5810258945811235	12.924862145834052
-0.5090591566615874	1.6248981487122607	12.924862145834052
-0.5090591566615874	1.6687704028433978	inf
-0.5090591566615874	1.712642656974535	12.504704820730815
-0.5090591566615874	1.7565149111056721	12.504704820730815
-0.5090591566615874	1.8003871652368093	12.504704820730815
-0.5090591566615874	1.8442594193679465	11.811557640170868
-0.5090591566615874	1.8881316734990836	10.712945351502757
-0.5090591566615874	1.9320039276302208	9.796654619628601
-0.5090591566615874	1.975876181761358	9.531294991932182
-0.5090591566615874	2.0197484358924953	9.57777633408434
-0.5090591566615874	2.0636206900236322	9.332653876051356
-0.5090591566615874	2.107492944154769	10.070252819182137
-0.5090591566615874	2.1513651982859066	10.522237942925194
-0.5090591566615874	2.195237452417044	11.081853730860615
-0.5090591566615874	2.239109706548181	12.468148091980506
-0.5090591566615874	2.282981960679318	inf
-0.5090591566615874	2.326854214810455	inf
-0.5090591566615874	2.3707264689415926	inf
-0.5090591566615874	2.4145987230727295	inf
-0.5090591566615874	2.4584709772038664	inf
-0.5090591566615874	2.5023432313350034	inf
-0.5090591566615874	2.5462154854661407	inf
-0.5090591566615874	2.590087739597278	inf
-0.5090591566615874	2.633959993728415	inf
-0.46710321669380617	-1.7093931652541627	inf
-0.46710321669380617	-1.6655209111230254	inf
-0.46710321669380617	-1.6216486569918884	inf
-0.46710321669380617	-1.577776402860751	inf
-0.46710321669380617	-1.5339041487296141	inf
-0.46710321669380617	-1.4900318945984767	inf
-0.46710321669380617	-1.4461596404673398	inf
-0.46710321669380617	-1.4022873863362024	inf
-0.46710321669380617	-1.3584151322050655	inf
-0.46710321669380617	-1.3145428780739281	inf
-0.46710321669380617	-1.2706706239427912	inf
-0.46710321669380617	-1.2267983698116538	inf
-0.46710321669380617	-1.1829261156805169	inf
-0.46710321669380617	-1.1390538615493797	inf
-0.46710321669380617	-1.0951816074182426	inf
-0.46710321669380617	-1.0513093532871054	inf
-0.46710321669380617	-1.0074370991559682	inf
-0.46710321669380617	-0.9635648450248311	inf
-0.46710321669380617	-0.9196925908936939	inf
-0.46710321669380617	-0.8758203367625568	inf
-0.46710321669380617	-0.8319480826314196	inf
-0.46710321669380617	-0.7880758285002825	inf
-0.46710321669380617	-0.7442035743691453	inf
-0.46710321669380617	-0.7003313202380083	inf
-0.46710321669380617	-0.6564590661068711	inf
-0.46710321669380617	-0.612586811975734	inf
-0.46710321669380617	-0.5687145578445968	inf
-0.46710321669380617	-0.5248423037134596	inf
-0.46710321669380617	-0.4809700495823225	inf
-0.46710321669380617	-0.4370977954511853	inf
-0.46710321669380617	-0.39322554132004817	inf
-0.46710321669380617	-0.349353287188911	inf
-0.46710321669380617	-0.30548103305777385	inf
-0.46710321669380617	-0.2616087789266367	inf
-0.46710321669380617	-0.21773652479549954	inf
-0.46710321669380617	-0.17386427066436239	inf
-0.46710321669380617	-0.12999201653322523	inf
-0.46710321669380617	-0.08611976240208807	inf
-0.46710321669380617	-0.04224750827095092	inf
-0.46710321669380617	0.0016247458601862386	inf
-0.46710321669380617	0.045496999991323395	inf
-0.46710321669380617	0.08936925412246055	inf
-0.46710321669380617	0.1332415082535977	inf
-0.46710321669380617	0.17711376238473486	inf
-0.46710321669380617	0.22098601651587202	inf
-0.46710321669380617	0.26485827064700906	inf
-0.46710321669380617	0.3087305247781462	inf
-0.46710321669380617	0.3526027789092834	inf
-0.46710321669380617	0.39647503304042053	inf
-0.46710321669380617	0.4403472871715577	inf
-0.46710321669380617	0.48421954130269484	inf
-0.46710321669380617	0.528091795433832	inf
-0.46710321669380617	0.5719640495649692	inf
-0.46710321669380617	0.6158363036961063	inf
-0.46710321669380617	0.6597085578272435	inf
-0.46710321669380617	0.7035808119583806	inf
-0.46710321669380617	0.7474530660895178	inf
-0.46710321669380617	0.7913253202206549	inf
-0.46710321669380617	0.8351975743517921	inf
-0.46710321669380617	0.8790698284829292	inf
-0.46710321669380617	0.9229420826140664	inf
-0.46710321669380617	0.9668143367452036	inf
-0.46710321669380617	1.0106865908763407	inf
-0.46710321669380617	1.0545588450074779	inf
-0.46710321669380617	1.0984310991386148	inf
-0.46710321669380617	1.142303353269752	inf
-0.46710321669380617	1.1861756074008891	inf
-0.46710321669380617	1.2300478615320263	inf
-0.46710321669380617	1.2739201156631634	inf
-0.46710321669380617	1.3177923697943006	inf
-0.46710321669380617	1.3616646239254377	inf
-0.46710321669380617	1.405536878056575	12.924862145834052
-0.46710321669380617	1.449409132187712	12.924862145834052
-0.46710321669380617	1.4932813863188492	12.231714965274108
-0.46710321669380617	1.5371536404499864	inf
-0.46710321669380617	1.5810258945811235	12.231714965274108
-0.46710321669380617	1.6248981487122607	13.112492794627453
-0.46710321669380617	1.6687704028433978	12.41934561406751
-0.46710321669380617	1.712642656974535	12.41934561406751
-0.46710321669380617	1.7565149111056721	10.87760220957147
-0.46710321669380617	1.8003871652368093	10.895266908296712
-0.46710321669380617	1.8442594193679465	10.425263279050977
-0.46710321669380617	1.8881316734990836	9.796654619628601
-0.46710321669380617	1.9320039276302208	9.483243203590327
-0.46710321669380617	1.975876181761358	8.804586445850859
-0.46710321669380617	2.0197484358924953	8.73047847369714
-0.46710321669380617	2.0636206900236322	8.912800030491091
-0.46710321669380617	2.107492944154769	9.523709112814068
-0.46710321669380617	2.1513651982859066	9.63493474792429
-0.46710321669380617	2.195237452417044	11.369535803312399
-0.46710321669380617	2.239109706548181	12.468148091980506
-0.46710321669380617	2.282981960679318	11.749771492258159
-0.46710321669380617	2.326854214810455	12.468148091980506
-0.46710321669380617	2.3707264689415926	inf
-0.46710321669380617	2.4145987230727295	inf
-0.46710321669380617	2.4584709772038664	inf
-0.46710321669380617	2.5023432313350034	inf
-0.46710321669380617	2.5462154854661407	inf
-0.46710321669380617	2.590087739597278	inf
-0.46710321669380617	2.633959993728415	inf
-0.42514727672602504	-1.7093931652541627	inf
-0.42514727672602504	-1.6655209111230254	inf
-0.42514727672602504	-1.6216486569918884	inf
-0.42514727672602504	-1.577776402860751	inf
-0.42514727672602504	-1.5339041487296141	inf
-0.42514727672602504	-1.4900318945984767	inf
-0.42514727672602504	-1.4461596404673398	inf
-0.42514727672602504	-1.4022873863362024	inf
-0.42514727672602504	-1.3584151322050655	inf
-0.42514727672602504	-1.3145428780739281	inf
-0.42514727672602504	-1.2706706239427912	inf
-0.42514727672602504	-1.2267983698116538	inf
-0.42514727672602504	-1.1829261156805169	inf
-0.42514727672602504	-1.1390538615493797	inf
-0.42514727672602504	-1.0951816074182426	inf
-0.42514727672602504	-1.0513093532871054	inf
-0.42514727672602504	-1.0074370991559682	inf
-0.42514727672602504	-0.9635648450248311	inf
-0.42514727672602504	-0.9196925908936939	inf
-0.42514727672602504	-0.8758203367625568	inf
-0.42514727672602504	-0.8319480826314196	12.611681660474403
-0.42514727672602504	-0.7880758285002825	inf
-0.42514727672602504	-0.7442035743691453	12.611681660474403
-0.42514727672602504	-0.7003313202380083	inf
-0.42514727672602504	-0.6564590661068711	inf
-0.42514727672602504	-0.612586811975734	12.620912297489202
-0.42514727672602504	-0.5687145578445968	inf
-0.42514727672602504	-0.5248423037134596	inf
-0.42514727672602504	-0.4809700495823225	inf
-0.42514727672602504	-0.4370977954511853	inf
-0.42514727672602504	-0.39322554132004817	inf
-0.42514727672602504	-0.349353287188911	inf
-0.42514727672602504	-0.30548103305777385	inf
-0.42514727672602504	-0.2616087789266367	inf
-0.42514727672602504	-0.21773652479549954	inf
-0.42514727672602504	-0.17386427066436239	inf
-0.42514727672602504	-0.12999201653322523	inf
-0.42514727672602504	-0.08611976240208807	inf
-0.42514727672602504	-0.04224750827095092	inf
-0.42514727672602504	0.0016247458601862386	inf
-0.42514727672602504	0.045496999991323395	inf
-0.42514727672602504	0.08936925412246055	inf
-0.42514727672602504	0.1332415082535977	inf
-0.42514727672602504	0.17711376238473486	inf
-0.42514727672602504	0.22098601651587202	inf
-0.42514727672602504	0.26485827064700906	inf
-0.42514727672602504	0.3087305247781462	inf
-0.42514727672602504	0.3526027789092834	inf
-0.42514727672602504	0.39647503304042053	inf
-0.42514727672602504	0.4403472871715577	inf
-0.42514727672602504	0.48421954130269484	inf
-0.42514727672602504	0.528091795433832	inf
-0.42514727672602504	0.5719640495649692	inf
-0.42514727672602504	0.6158363036961063	inf
-0.42514727672602504	0.6597085578272435	inf
-0.42514727672602504	0.7035808119583806	inf
-0.42514727672602504	0.7474530660895178	inf
-0.42514727672602504	0.7913253202206549	inf
-0.42514727672602504	0.8351975743517921	inf
-0.42514727672602504	0.8790698284829292	inf
-0.42514727672602504	0.9229420826140664	inf
-0.42514727672602504	0.9668143367452036	inf
-0.42514727672602504	1.0106865908763407	inf
-0.42514727672602504	1.0545588450074779	inf
-0.42514727672602504	1.0984310991386148	inf
-0.42514727672602504	1.142303353269752	13.08480136307342
-0.42514727672602504	1.1861756074008891	inf
-0.42514727672602504	1.2300478615320263	inf
-0.42514727672602504	1.2739201156631634	inf
-0.42514727672602504	1.3177923697943006	inf
-0.42514727672602504	1.3616646239254377	inf
-0.42514727672602504	1.405536878056575	inf
-0.42514727672602504	1.449409132187712	12.231714965274108
-0.42514727672602504	1.4932813863188492	12.924862145834052
-0.42514727672602504	1.5371536404499864	11.82624985716594
-0.42514727672602504	1.5810258945811235	12.231714965274108
-0.42514727672602504	1.6248981487122607	13.112492794627453
-0.42514727672602504	1.6687704028433978	12.013880505959342
-0.42514727672602504	1.712642656974535	11.726198433507562
-0.42514727672602504	1.7565149111056721	11.503054882193354
-0.42514727672602504	1.8003871652368093	11.166582645572138
-0.42514727672602504	1.8442594193679465	9.556105907474116
-0.42514727672602504	1.8881316734990836	9.19944060223759
-0.42514727672602504	1.9320039276302208	8.479164045416233
-0.42514727672602504	1.975876181761358	8.013800795727
-0.42514727672602504	2.0197484358924953	8.29376082208487
-0.42514727672602504	2.0636206900236322	8.479164045416233
-0.42514727672602504	2.107492944154769	9.027588885469122
-0.42514727672602504	2.1513651982859066	9.182907521370762
-0.42514727672602504	2.195237452417044	10.24846613593721
-0.42514727672602504	2.239109706548181	11.044244352067107
-0.42514727672602504	2.282981960679318	inf
-0.42514727672602504	2.326854214810455	inf
-0.42514727672602504	2.3707264689415926	inf
-0.42514727672602504	2.4145987230727295	inf
-0.42514727672602504	2.4584709772038664	inf
-0.42514727672602504	2.5023432313350034	inf
-0.42514727672602504	2.5462154854661407	inf
-0.42514727672602504	2.590087739597278	inf
-0.42514727672602504	2.633959993728415	inf
-0.3831913367582438	-1.7093931652541627	inf
-0.3831913367582438	-1.6655209111230254	inf
-0.3831913367582438	-1.6216486569918884	inf
-0.3831913367582438	-1.577776402860751	inf
-0.3831913367582438	-1.5339041487296141	inf
-0.3831913367582438	-1.4900318945984767	inf
-0.3831913367582438	-1.4461596404673398	inf
-0.3831913367582438	-1.4022873863362024	inf
-0.3831913367582438	-1.3584151322050655	inf
-0.3831913367582438	-1.3145428780739281	inf
-0.3831913367582438	-1.2706706239427912	inf
-0.3831913367582438	-1.2267983698116538	inf
-0.3831913367582438	-1.1829261156805169	inf
-0.3831913367582438	-1.1390538615493797	inf
-0.3831913367582438	-1.0951816074182426	inf
-0.3831913367582438	-1.0513093532871054	inf
-0.3831913367582438	-1.0074370991559682	11.918534479914456
-0.3831913367582438	-0.9635648450248311	12.611681660474403
-0.3831913367582438	-0.9196925908936939	12.611681660474403
-0.3831913367582438	-0.8758203367625568	11.513069371806292
-0.3831913367582438	-0.8319480826314196	11.918534479914456
-0.3831913367582438	-0.7880758285002825	inf
-0.3831913367582438	-0.7442035743691453	inf
-0.3831913367582438	-0.7003313202380083	12.620912297489202
-0.3831913367582438	-0.6564590661068711	inf
-0.3831913367582438	-0.612586811975734	inf
-0.3831913367582438	-0.5687145578445968	inf
-0.3831913367582438	-0.5248423037134596	inf
-0.3831913367582438	-0.4809700495823225	12.620912297489202
-0.3831913367582438	-0.4370977954511853	inf
-0.3831913367582438	-0.39322554132004817	12.620912297489202
-0.3831913367582438	-0.349353287188911	11.938825406331304
-0.3831913367582438	-0.30548103305777385	inf
-0.3831913367582438	-0.2616087789266367	12.631972586891248
-0.3831913367582438	-0.21773652479549954	12.170321008284166
-0.3831913367582438	-0.17386427066436239	inf
-0.3831913367582438	-0.12999201653322523	inf
-0.3831913367582438	-0.08611976240208807	inf
-0.3831913367582438	-0.04224750827095092	inf
-0.3831913367582438	0.0016247458601862386	inf
-0.3831913367582438	0.045496999991323395	inf
-0.3831913367582438	0.08936925412246055	inf
-0.3831913367582438	0.1332415082535977	inf
-0.3831913367582438	0.17711376238473486	inf
-0.3831913367582438	0.22098601651587202	inf
-0.3831913367582438	0.26485827064700906	inf
-0.3831913367582438	0.3087305247781462	inf
-0.3831913367582438	0.3526027789092834	inf
-0.3831913367582438	0.39647503304042053	inf
-0.3831913367582438	0.4403472871715577	inf
-0.3831913367582438	0.48421954130269484	inf
-0.3831913367582438	0.528091795433832	inf
-0.3831913367582438	0.5719640495649692	inf
-0.3831913367582438	0.6158363036961063	inf
-0.3831913367582438	0.6597085578272435	inf
-0.3831913367582438	0.7035808119583806	inf
-0.3831913367582438	0.7474530660895178	inf
-0.3831913367582438	0.7913253202206549	inf
-0.3831913367582438	0.8351975743517921	inf
-0.3831913367582438	0.8790698284829292	inf
-0.3831913367582438	0.9229420826140664	inf
-0.3831913367582438	0.9668143367452036	inf
-0.3831913367582438	1.0106865908763407	inf
-0.3831913367582438	1.0545588450074779	inf
-0.3831913367582438	1.0984310991386148	inf
-0.3831913367582438	1.142303353269752	inf
-0.3831913367582438	1.1861756074008891	inf
-0.3831913367582438	1.2300478615320263	13.08480136307342
-0.3831913367582438	1.2739201156631634	inf
-0.3831913367582438	1.3177923697943006	12.231714965274108
-0.3831913367582438	1.3616646239254377	11.82624985716594
-0.3831913367582438	1.405536878056575	inf
-0.3831913367582438	1.449409132187712	inf
-0.3831913367582438	1.4932813863188492	12.924862145834052
-0.3831913367582438	1.5371536404499864	11.315424233399952
-0.3831913367582438	1.5810258945811235	11.82624985716594
-0.3831913367582438	1.6248981487122607	10.848735482095123
-0.3831913367582438	1.6687704028433978	11.320733325399399
-0.3831913367582438	1.712642656974535	11.166582645572138
-0.3831913367582438	1.7565149111056721	10.547543437165917
-0.3831913367582438	1.8003871652368093	10.222121036731288
-0.3831913367582438	1.8442594193679465	9.352330817447303
-0.3831913367582438	1.8881316734990836	8.709123632101232
-0.3831913367582438	1.9320039276302208	8.207422066947313
-0.3831913367582438	1.975876181761358	7.964099394384346
-0.3831913367582438	2.0197484358924953	8.226764697911019
-0.3831913367582438	2.0636206900236322	8.118194712483081
-0.3831913367582438	2.107492944154769	8.54710913374273
-0.3831913367582438	2.1513651982859066	8.921802583184139
-0.3831913367582438	2.195237452417044	10.2210855673144
-0.3831913367582438	2.239109706548181	11.319697855982508
-0.3831913367582438	2.282981960679318	11.319697855982508
-0.3831913367582438	2.326854214810455	12.418310144650619
-0.3831913367582438	2.3707264689415926	inf
-0.3831913367582438	2.4145987230727295	inf
-0.3831913367582438	2.4584709772038664	inf
-0.3831913367582438	2.5023432313350034	inf
-0.3831913367582438	2.5462154854661407	inf
-0.3831913367582438	2.590087739597278	inf
-0.3831913367582438	2.633959993728415	inf
-0.34123539679046266	-1.7093931652541627	inf
-0.34123539679046266	-1.6655209111230254	inf
-0.34123539679046266	-1.6216486569918884	inf
-0.34123539679046266	-1.577776402860751	inf
-0.34123539679046266	-1.5339041487296141	inf
-0.34123539679046266	-1.4900318945984767	inf
-0.34123539679046266	-1.4461596404673398	inf
-0.34123539679046266	-1.4022873863362024	inf
-0.34123539679046266	-1.3584151322050655	inf
-0.34123539679046266	-1.3145428780739281	12.544642109972642
-0.34123539679046266	-1.2706706239427912	inf
-0.34123539679046266	-1.2267983698116538	11.446029821304531
-0.34123539679046266	-1.1829261156805169	inf
-0.34123539679046266	-1.1390538615493797	11.851494929412695
-0.34123539679046266	-1.0951816074182426	11.225387299354509
-0.34123539679046266	-1.0513093532871054	11.513069371806292
-0.34123539679046266	-1.0074370991559682	11.918534479914456
-0.34123539679046266	-0.9635648450248311	11.513069371806292
-0.34123539679046266	-0.9196925908936939	11.918534479914456
-0.34123539679046266	-0.8758203367625568	11.918534479914456
-0.34123539679046266	-0.8319480826314196	11.918534479914456
-0.34123539679046266	-0.7880758285002825	11.918534479914456
-0.34123539679046266	-0.7442035743691453	12.475445672120365
-0.34123539679046266	-0.7003313202380083	11.782298491560422
-0.34123539679046266	-0.6564590661068711	11.522300008821091
-0.34123539679046266	-0.612586811975734	inf
-0.34123539679046266	-0.5687145578445968	11.927765116929258
-0.34123539679046266	-0.5248423037134596	11.927765116929258
-0.34123539679046266	-0.4809700495823225	11.522300008821091
-0.34123539679046266	-0.4370977954511853	11.522300008821091
-0.34123539679046266	-0.39322554132004817	12.620912297489202
-0.34123539679046266	-0.349353287188911	inf
-0.34123539679046266	-0.30548103305777385	12.631972586891248
-0.34123539679046266	-0.2616087789266367	inf
-0.34123539679046266	-0.21773652479549954	inf
-0.34123539679046266	-0.17386427066436239	inf
-0.34123539679046266	-0.12999201653322523	inf
-0.34123539679046266	-0.08611976240208807	inf
-0.34123539679046266	-0.04224750827095092	inf
-0.34123539679046266	0.0016247458601862386	12.863468188844113
-0.34123539679046266	0.045496999991323395	inf
-0.34123539679046266	0.08936925412246055	inf
-0.34123539679046266	0.1332415082535977	inf
-0.34123539679046266	0.17711376238473486	inf
-0.34123539679046266	0.22098601651587202	inf
-0.34123539679046266	0.26485827064700906	inf
-0.34123539679046266	0.3087305247781462	inf
-0.34123539679046266	0.3526027789092834	inf
-0.34123539679046266	0.39647503304042053	inf
-0.34123539679046266	0.4403472871715577	inf
-0.34123539679046266	0.48421954130269484	inf
-0.34123539679046266	0.528091795433832	inf
-0.34123539679046266	0.5719640495649692	inf
-0.34123539679046266	0.6158363036961063	inf
-0.34123539679046266	0.6597085578272435	inf
-0.34123539679046266	0.7035808119583806	inf
-0.34123539679046266	0.7474530660895178	inf
-0.34123539679046266	0.7913253202206549	inf
-0.34123539679046266	0.8351975743517921	inf
-0.34123539679046266	0.8790698284829292	inf
-0.34123539679046266	0.9229420826140664	inf
-0.34123539679046266	0.9668143367452036	inf
-0.34123539679046266	1.0106865908763407	inf
-0.34123539679046266	1.0545588450074779	inf
-0.34123539679046266	1.0984310991386148	inf
-0.34123539679046266	1.142303353269752	13.08480136307342
-0.34123539679046266	1.1861756074008891	inf
-0.34123539679046266	1.2300478615320263	inf
-0.34123539679046266	1.2739201156631634	13.08480136307342
-0.34123539679046266	1.3177923697943006	11.876773067024594
-0.34123539679046266	1.3616646239254377	12.231714965274108
-0.34123539679046266	1.405536878056575	11.133102676605997
-0.34123539679046266	1.449409132187712	10.72763756849783
-0.34123539679046266	1.4932813863188492	11.133102676605997
-0.34123539679046266	1.5371536404499864	11.133102676605997
-0.34123539679046266	1.5810258945811235	10.845420604154214
-0.34123539679046266	1.6248981487122607	10.769459309263144
-0.34123539679046266	1.6687704028433978	10.404442593525243
-0.34123539679046266	1.712642656974535	10.404442593525243
-0.34123539679046266	1.7565149111056721	9.89361696975925
-0.34123539679046266	1.8003871652368093	9.646756891827724
-0.34123539679046266	1.8442594193679465	9.401099528706855
-0.34123539679046266	1.8881316734990836	8.241783120274981
-0.34123539679046266	1.9320039276302208	8.015976451541288
-0.34123539679046266	1.975876181761358	7.755513026916545
-0.34123539679046266	2.0197484358924953	7.739837738801353
-0.34123539679046266	2.0636206900236322	7.92967377491848
-0.34123539679046266	2.107492944154769	8.11424505144645
-0.34123539679046266	2.1513651982859066	9.051014314664144
-0.34123539679046266	2.195237452417044	9.645721422410837
-0.34123539679046266	2.239109706548181	11.032015783530728
-0.34123539679046266	2.282981960679318	11.319697855982508
-0.34123539679046266	2.326854214810455	12.418310144650619
-0.34123539679046266	2.3707264689415926	12.418310144650619
-0.34123539679046266	2.4145987230727295	inf
-0.34123539679046266	2.4584709772038664	inf
-0.34123539679046266	2.5023432313350034	inf
-0.34123539679046266	2.5462154854661407	inf
-0.34123539679046266	2.590087739597278	inf
-0.34123539679046266	2.633959993728415	inf
-0.2992794568226815	-1.7093931652541627	inf
-0.2992794568226815	-1.6655209111230254	inf
-0.2992794568226815	-1.6216486569918884	inf
-0.2992794568226815	-1.577776402860751	inf
-0.2992794568226815	-1.5339041487296141	inf
-0.2992794568226815	-1.4900318945984767	inf
-0.2992794568226815	-1.4461596404673398	inf
-0.2992794568226815	-1.4022873863362024	inf
-0.2992794568226815	-1.3584151322050655	inf
-0.2992794568226815	-1.3145428780739281	inf
-0.2992794568226815	-1.2706706239427912	11.446029821304531
-0.2992794568226815	-1.2267983698116538	11.158347748852748
-0.2992794568226815	-1.1829261156805169	10.752882640744584
-0.2992794568226815	-1.1390538615493797	10.481543841330325
-0.2992794568226815	-1.0951816074182426	10.665771511419088
-0.2992794568226815	-1.0513093532871054	10.819922191246345
-0.2992794568226815	-1.0074370991559682	10.532240118794565
-0.2992794568226815	-0.9635648450248311	10.532240118794565
-0.2992794568226815	-0.9196925908936939	10.665771511419088
-0.2992794568226815	-0.8758203367625568	11.0022437480403
-0.2992794568226815	-0.8319480826314196	11.0022437480403
-0.2992794568226815	-0.7880758285002825	11.46556502026242
-0.2992794568226815	-0.7442035743691453	10.866007759686266
-0.2992794568226815	-0.7003313202380083	10.389484029884684
-0.2992794568226815	-0.6564590661068711	11.234617936369311
-0.2992794568226815	-0.612586811975734	11.522300008821091
-0.2992794568226815	-0.5687145578445968	11.011474385055102
-0.2992794568226815	-0.5248423037134596	11.522300008821091
-0.2992794568226815	-0.4809700495823225	11.234617936369311
-0.2992794568226815	-0.4370977954511853	12.620912297489202
-0.2992794568226815	-0.39322554132004817	inf
-0.2992794568226815	-0.349353287188911	inf
-0.2992794568226815	-0.30548103305777385	12.631972586891248
-0.2992794568226815	-0.2616087789266367	inf
-0.2992794568226815	-0.21773652479549954	12.863468188844113
-0.2992794568226815	-0.17386427066436239	12.863468188844113
-0.2992794568226815	-0.12999201653322523	inf
-0.2992794568226815	-0.08611976240208807	inf
-0.2992794568226815	-0.04224750827095092	inf
-0.2992794568226815	0.0016247458601862386	inf
-0.2992794568226815	0.045496999991323395	inf
-0.2992794568226815	0.08936925412246055	inf
-0.2992794568226815	0.1332415082535977	inf
-0.2992794568226815	0.17711376238473486	inf
-0.2992794568226815	0.22098601651587202	inf
-0.2992794568226815	0.26485827064700906	inf
-0.2992794568226815	0.3087305247781462	inf
-0.2992794568226815	0.3526027789092834	inf
-0.2992794568226815	0.39647503304042053	inf
-0.2992794568226815	0.4403472871715577	inf
-0.2992794568226815	0.48421954130269484	inf
-0.2992794568226815	0.528091795433832	inf
-0.2992794568226815	0.5719640495649692	inf
-0.2992794568226815	0.6158363036961063	inf
-0.2992794568226815	0.6597085578272435	inf
-0.2992794568226815	0.7035808119583806	inf
-0.2992794568226815	0.7474530660895178	inf
-0.2992794568226815	0.7913253202206549	inf
-0.2992794568226815	0.8351975743517921	inf
-0.2992794568226815	0.8790698284829292	inf
-0.2992794568226815	0.9229420826140664	inf
-0.2992794568226815	0.9668143367452036	inf
-0.2992794568226815	1.0106865908763407	inf
-0.2992794568226815	1.0545588450074779	inf
-0.2992794568226815	1.0984310991386148	inf
-0.2992794568226815	1.142303353269752	12.391654182513474
-0.2992794568226815	1.1861756074008891	inf
-0.2992794568226815	1.2300478615320263	13.08480136307342
-0.2992794568226815	1.2739201156631634	11.98618907440531
-0.2992794568226815	1.3177923697943006	11.37636578130041
-0.2992794568226815	1.3616646239254377	10.52696687303568
-0.2992794568226815	1.405536878056575	11.133102676605997
-0.2992794568226815	1.449409132187712	9.929129872280061
-0.2992794568226815	1.4932813863188492	9.98042316666761
-0.2992794568226815	1.5371536404499864	9.880339708110629
-0.2992794568226815	1.5810258945811235	10.091648801777836
-0.2992794568226815	1.6248981487122607	10.123911494940788
-0.2992794568226815	1.6687704028433978	10.168053815461011
-0.2992794568226815	1.712642656974535	9.89361696975925
-0.2992794568226815	1.7565149111056721	9.52897385617134
-0.2992794568226815	1.8003871652368093	9.448931148497806
-0.2992794568226815	1.8442594193679465	8.491464526684034
-0.2992794568226815	1.8881316734990836	7.974303755140718
-0.2992794568226815	1.9320039276302208	7.914880334669918
-0.2992794568226815	1.975876181761358	7.528833312418855
-0.2992794568226815	2.0197484358924953	7.555199655496
-0.2992794568226815	2.0636206900236322	7.708779943338285
-0.2992794568226815	2.107492944154769	8.16981490260126
-0.2992794568226815	2.1513651982859066	8.634120510732359
-0.2992794568226815	2.195237452417044	9.47387116548418
-0.2992794568226815	2.239109706548181	10.2210855673144
-0.2992794568226815	2.282981960679318	10.808872232216519
-0.2992794568226815	2.326854214810455	11.725162964090675
-0.2992794568226815	2.3707264689415926	inf
-0.2992794568226815	2.4145987230727295	inf
-0.2992794568226815	2.4584709772038664	inf
-0.2992794568226815	2.5023432313350034	inf
-0.2992794568226815	2.5462154854661407	inf
-0.2992794568226815	2.590087739597278	inf
-0.2992794568226815	2.633959993728415	inf
-0.25732351685490024	-1.7093931652541627	inf
-0.25732351685490024	-1.6655209111230254	inf
-0.25732351685490024	-1.6216486569918884	inf
-0.25732351685490024	-1.577776402860751	inf
-0.25732351685490024	-1.5339041487296141	inf
-0.25732351685490024	-1.4900318945984767	inf
-0.25732351685490024	-1.4461596404673398	12.544642109972642
-0.25732351685490024	-1.4022873863362024	10.935204197538539
-0.25732351685490024	-1.3584151322050655	10.935204197538539
-0.25732351685490024	-1.3145428780739281	9.979692752511102
-0.25732351685490024	-1.2706706239427912	9.836591908870428
-0.25732351685490024	-1.2267983698116538	9.836591908870428
-0.25732351685490024	-1.1829261156805169	9.836591908870428
-0.25732351685490024	-1.1390538615493797	10.60803824253259
-0.25732351685490024	-1.0951816074182426	10.532240118794565
-0.25732351685490024	-1.0513093532871054	10.21378638767603
-0.25732351685490024	-1.0074370991559682	10.126775010686401
-0.25732351685490024	-0.9635648450248311	9.667242681307961
-0.25732351685490024	-0.9196925908936939	9.721309902578238
-0.25732351685490024	-0.8758203367625568	10.126775010686401
-0.25732351685490024	-0.8319480826314196	10.162073298349501
-0.25732351685490024	-0.7880758285002825	10.278221094784147
-0.25732351685490024	-0.7442035743691453	9.702856949880584
-0.25732351685490024	-0.7003313202380083	10.7537767770322
-0.25732351685490024	-0.6564590661068711	9.981854967873943
-0.25732351685490024	-0.612586811975734	10.22301702469083
-0.25732351685490024	-0.5687145578445968	10.318327204495155
-0.25732351685490024	-0.5248423037134596	10.541470755809364
-0.25732351685490024	-0.4809700495823225	10.541470755809364
-0.25732351685490024	-0.4370977954511853	11.237371561437325
-0.25732351685490024	-0.39322554132004817	11.53336029822314
-0.25732351685490024	-0.349353287188911	11.938825406331304
-0.25732351685490024	-0.30548103305777385	11.938825406331304
-0.25732351685490024	-0.2616087789266367	12.863468188844113
-0.25732351685490024	-0.21773652479549954	11.764855900176002
-0.25732351685490024	-0.17386427066436239	inf
-0.25732351685490024	-0.12999201653322523	inf
-0.25732351685490024	-0.08611976240208807	inf
-0.25732351685490024	-0.04224750827095092	inf
-0.25732351685490024	0.0016247458601862386	inf
-0.25732351685490024	0.045496999991323395	12.170321008284166
-0.25732351685490024	0.08936925412246055	inf
-0.25732351685490024	0.1332415082535977	inf
-0.25732351685490024	0.17711376238473486	inf
-0.25732351685490024	0.22098601651587202	inf
-0.25732351685490024	0.26485827064700906	inf
-0.25732351685490024	0.3087305247781462	inf
-0.25732351685490024	0.3526027789092834	inf
-0.25732351685490024	0.39647503304042053	inf
-0.25732351685490024	0.4403472871715577	inf
-0.25732351685490024	0.48421954130269484	inf
-0.25732351685490024	0.528091795433832	inf
-0.25732351685490024	0.5719640495649692	inf
-0.25732351685490024	0.6158363036961063	inf
-0.25732351685490024	0.6597085578272435	inf
-0.25732351685490024	0.7035808119583806	inf
-0.25732351685490024	0.7474530660895178	inf
-0.25732351685490024	0.7913253202206549	inf
-0.25732351685490024	0.8351975743517921	inf
-0.25732351685490024	0.8790698284829292	inf
-0.25732351685490024	0.9229420826140664	inf
-0.25732351685490024	0.9668143367452036	inf
-0.25732351685490024	1.0106865908763407	13.08480136307342
-0.25732351685490024	1.0545588450074779	inf
-0.25732351685490024	1.0984310991386148	inf
-0.25732351685490024	1.142303353269752	13.08480136307342
-0.25732351685490024	1.1861756074008891	13.08480136307342
-0.25732351685490024	1.2300478615320263	11.293041893845363
-0.25732351685490024	1.2739201156631634	11.138891214018106
-0.25732351685490024	1.3177923697943006	10.140362383906979
-0.25732351685490024	1.3616646239254377	9.569019227475962
-0.25732351685490024	1.405536878056575	9.746808315486106
-0.25732351685490024	1.449409132187712	9.557566315847577
-0.25732351685490024	1.4932813863188492	9.341343207377943
-0.25732351685490024	1.5371536404499864	9.211290079129743
-0.25732351685490024	1.5810258945811235	9.287275986107666
-0.25732351685490024	1.6248981487122607	9.401621201864398
-0.25732351685490024	1.6687704028433978	9.262345192917394
-0.25732351685490024	1.712642656974535	9.557144733138038
-0.25732351685490024	1.7565149111056721	9.161249076046026
-0.25732351685490024	1.8003871652368093	8.98535840958236
-0.25732351685490024	1.8442594193679465	8.329846256809851
-0.25732351685490024	1.8881316734990836	7.895832139699224
-0.25732351685490024	1.9320039276302208	7.596426603551383
-0.25732351685490024	1.975876181761358	7.453325759910711
-0.25732351685490024	2.0197484358924953	7.518008593324063
-0.25732351685490024	2.0636206900236322	7.561560026490825
-0.25732351685490024	2.107492944154769	8.12785070350223
-0.25732351685490024	2.1513651982859066	8.780723984924233
-0.25732351685490024	2.195237452417044	9.77925281503536
-0.25732351685490024	2.239109706548181	10.338868602970784
-0.25732351685490024	2.282981960679318	11.319697855982508
-0.25732351685490024	2.326854214810455	12.418310144650619
-0.25732351685490024	2.3707264689415926	inf
-0.25732351685490024	2.4145987230727295	inf
-0.25732351685490024	2.4584709772038664	inf
-0.25732351685490024	2.5023432313350034	inf
-0.25732351685490024	2.5462154854661407	inf
-0.25732351685490024	2.590087739597278	inf
-0.25732351685490024	2.633959993728415	inf
-0.21536757688711905	-1.7093931652541627	inf
-0.21536757688711905	-1.6655209111230254	inf
-0.21536757688711905	-1.6216486569918884	inf
-0.21536757688711905	-1.577776402860751	inf
-0.21536757688711905	-1.5339041487296141	inf
-0.21536757688711905	-1.4900318945984767	inf
-0.21536757688711905	-1.4461596404673398	inf
-0.21536757688711905	-1.4022873863362024	11.446029821304531
-0.21536757688711905	-1.3584151322050655	9.979692752511102
-0.21536757688711905	-1.3145428780739281	9.32576628510444
-0.21536757688711905	-1.2706706239427912	9.078906207172913
-0.21536757688711905	-1.2267983698116538	8.881080463842995
-0.21536757688711905	-1.1829261156805169	9.24880524396831
-0.21536757688711905	-1.1390538615493797	8.931235000523841
-0.21536757688711905	-1.0951816074182426	8.761534058764344
-0.21536757688711905	-1.0513093532871054	9.279477150299197
-0.21536757688711905	-1.0074370991559682	9.145945757674674
-0.21536757688711905	-0.9635648450248311	8.922802206360466
-0.21536757688711905	-0.9196925908936939	9.279477150299197
-0.21536757688711905	-0.8758203367625568	9.11517409900792
-0.21536757688711905	-0.8319480826314196	9.143916625420644
-0.21536757688711905	-0.7880758285002825	9.179608806116036
-0.21536757688711905	-0.7442035743691453	8.949085147504203
-0.21536757688711905	-0.7003313202380083	9.725218397640639
-0.21536757688711905	-0.6564590661068711	9.67647331832276
-0.21536757688711905	-0.612586811975734	9.67647331832276
-0.21536757688711905	-0.5687145578445968	9.84832357524942
-0.21536757688711905	-0.5248423037134596	10.541470755809364
-0.21536757688711905	-0.4809700495823225	11.011474385055102
-0.21536757688711905	-0.4370977954511853	10.429817216794621
-0.21536757688711905	-0.39322554132004817	10.552531045211413
-0.21536757688711905	-0.349353287188911	11.022534674457148
-0.21536757688711905	-0.30548103305777385	11.022534674457148
-0.21536757688711905	-0.2616087789266367	11.681592604813574
-0.21536757688711905	-0.21773652479549954	11.764855900176002
-0.21536757688711905	-0.17386427066436239	11.764855900176002
-0.21536757688711905	-0.12999201653322523	12.863468188844113
-0.21536757688711905	-0.08611976240208807	12.863468188844113
-0.21536757688711905	-0.04224750827095092	12.170321008284166
-0.21536757688711905	0.0016247458601862386	12.863468188844113
-0.21536757688711905	0.045496999991323395	12.863468188844113
-0.21536757688711905	0.08936925412246055	13.396759860771013
-0.21536757688711905	0.1332415082535977	inf
-0.21536757688711905	0.17711376238473486	inf
-0.21536757688711905	0.22098601651587202	inf
-0.21536757688711905	0.26485827064700906	inf
-0.21536757688711905	0.3087305247781462	inf
-0.21536757688711905	0.3526027789092834	inf
-0.21536757688711905	0.39647503304042053	inf
-0.21536757688711905	0.4403472871715577	inf
-0.21536757688711905	0.48421954130269484	inf
-0.21536757688711905	0.528091795433832	inf
-0.21536757688711905	0.5719640495649692	inf
-0.21536757688711905	0.6158363036961063	inf
-0.21536757688711905	0.6597085578272435	inf
-0.21536757688711905	0.7035808119583806	13.396759860771013
-0.21536757688711905	0.7474530660895178	inf
-0.21536757688711905	0.7913253202206549	inf
-0.21536757688711905	0.8351975743517921	inf
-0.21536757688711905	0.8790698284829292	inf
-0.21536757688711905	0.9229420826140664	inf
-0.21536757688711905	0.9668143367452036	inf
-0.21536757688711905	1.0106865908763407	inf
-0.21536757688711905	1.0545588450074779	inf
-0.21536757688711905	1.0984310991386148	13.08480136307342
-0.21536757688711905	1.142303353269752	13.08480136307342
-0.21536757688711905	1.1861756074008891	11.138891214018106
-0.21536757688711905	1.2300478615320263	10.519852005611881
-0.21536757688711905	1.2739201156631634	10.519852005611881
-0.21536757688711905	1.3177923697943006	9.650814158588272
-0.21536757688711905	1.3616646239254377	9.20194434451037
-0.21536757688711905	1.405536878056575	8.494359133543192
-0.21536757688711905	1.449409132187712	8.539836952008283
-0.21536757688711905	1.4932813863188492	8.532222977687372
-0.21536757688711905	1.5371536404499864	8.478972336157941
-0.21536757688711905	1.5810258945811235	8.822895836563308
-0.21536757688711905	1.6248981487122607	8.87362417069259
-0.21536757688711905	1.6687704028433978	9.020252068983925
-0.21536757688711905	1.712642656974535	9.135152312964635
-0.21536757688711905	1.7565149111056721	9.105159609394981
-0.21536757688711905	1.8003871652368093	8.719395557131506
-0.21536757688711905	1.8442594193679465	8.01691658220922
-0.21536757688711905	1.8881316734990836	7.726441504877331
-0.21536757688711905	1.9320039276302208	7.60344417621003
-0.21536757688711905	1.975876181761358	7.377487683519205
-0.21536757688711905	2.0197484358924953	7.548452258091724
-0.21536757688711905	2.0636206900236322	7.84386874887073
-0.21536757688711905	2.107492944154769	8.261035443337118
-0.21536757688711905	2.1513651982859066	8.966651495918242
-0.21536757688711905	2.195237452417044	9.60264026263824
-0.21536757688711905	2.239109706548181	10.70125255130635
-0.21536757688711905	2.282981960679318	10.883574108100305
-0.21536757688711905	2.326854214810455	11.106717659414514
-0.21536757688711905	2.3707264689415926	12.493012020534405
-0.21536757688711905	2.4145987230727295	inf
-0.21536757688711905	2.4584709772038664	inf
-0.21536757688711905	2.5023432313350034	inf
-0.21536757688711905	2.5462154854661407	inf
-0.21536757688711905	2.590087739597278	inf
-0.21536757688711905	2.633959993728415	inf
-0.17341163691933792	-1.7093931652541627	inf
-0.17341163691933792	-1.6655209111230254	inf
-0.17341163691933792	-1.6216486569918884	inf
-0.17341163691933792	-1.577776402860751	12.584801938208717
-0.17341163691933792	-1.5339041487296141	inf
-0.17341163691933792	-1.4900318945984767	12.584801938208717
-0.17341163691933792	-1.4461596404673398	11.198507577088826
-0.17341163691933792	-1.4022873863362024	9.799489155500925
-0.17341163691933792	-1.3584151322050655	8.971012941942643
-0.17341163691933792	-1.3145428780739281	8.370254840077003
-0.17341163691933792	-1.2706706239427912	8.162615475298757
-0.17341163691933792	-1.2267983698116538	8.090294813719133
-0.17341163691933792	-1.1829261156805169	8.433768245799328
-0.17341163691933792	-1.1390538615493797	8.103385183595229
-0.17341163691933792	-1.0951816074182426	8.24223380800738
-0.17341163691933792	-1.0513093532871054	8.335015541458347
-0.17341163691933792	-1.0074370991559682	8.392173955298293
-0.17341163691933792	-0.9635648450248311	8.679856027750077
-0.17341163691933792	-0.9196925908936939	8.30761656727023
-0.17341163691933792	-0.8758203367625568	8.447910999590107
-0.17341163691933792	-0.8319480826314196	8.450093981385216
-0.17341163691933792	-0.7880758285002825	8.646804275631272
-0.17341163691933792	-0.7442035743691453	8.737776053836999
-0.17341163691933792	-0.7003313202380083	9.259897378653488
-0.17341163691933792	-0.6564590661068711	9.186925093004056
-0.17341163691933792	-0.612586811975734	8.957350651359555
-0.17341163691933792	-0.5687145578445968	9.362815759467718
-0.17341163691933792	-0.5248423037134596	9.186925093004056
-0.17341163691933792	-0.4809700495823225	9.57638985976578
-0.17341163691933792	-0.4370977954511853	9.796145794860415
-0.17341163691933792	-0.39322554132004817	10.43474800955503
-0.17341163691933792	-0.349353287188911	10.234077314092879
-0.17341163691933792	-0.30548103305777385	11.022534674457148
-0.17341163691933792	-0.2616087789266367	10.661594974118941
-0.17341163691933792	-0.21773652479549954	11.254030276410013
-0.17341163691933792	-0.17386427066436239	11.254030276410013
-0.17341163691933792	-0.12999201653322523	11.764855900176002
-0.17341163691933792	-0.08611976240208807	11.764855900176002
-0.17341163691933792	-0.04224750827095092	12.170321008284166
-0.17341163691933792	0.0016247458601862386	12.170321008284166
-0.17341163691933792	0.045496999991323395	11.764855900176002
-0.17341163691933792	0.08936925412246055	inf
-0.17341163691933792	0.1332415082535977	12.703612680211066
-0.17341163691933792	0.17711376238473486	inf
-0.17341163691933792	0.22098601651587202	inf
-0.17341163691933792	0.26485827064700906	inf
-0.17341163691933792	0.3087305247781462	13.396759860771013
-0.17341163691933792	0.3526027789092834	13.396759860771013
-0.17341163691933792	0.39647503304042053	inf
-0.17341163691933792	0.4403472871715577	inf
-0.17341163691933792	0.48421954130269484	13.396759860771013
-0.17341163691933792	0.528091795433832	inf
-0.17341163691933792	0.5719640495649692	inf
-0.17341163691933792	0.6158363036961063	inf
-0.17341163691933792	0.6597085578272435	inf
-0.17341163691933792	0.7035808119583806	inf
-0.17341163691933792	0.7474530660895178	inf
-0.17341163691933792	0.7913253202206549	inf
-0.17341163691933792	0.8351975743517921	inf
-0.17341163691933792	0.8790698284829292	inf
-0.17341163691933792	0.9229420826140664	inf
-0.17341163691933792	0.9668143367452036	inf
-0.17341163691933792	1.0106865908763407	13.08480136307342
-0.17341163691933792	1.0545588450074779	13.08480136307342
-0.17341163691933792	1.0984310991386148	11.475363450639318
-0.17341163691933792	1.142303353269752	10.887576785737199
-0.17341163691933792	1.1861756074008891	10.686906090275048
-0.17341163691933792	1.2300478615320263	9.752596852898215
-0.17341163691933792	1.2739201156631634	9.152975730349095
-0.17341163691933792	1.3177923697943006	8.66596075527682
-0.17341163691933792	1.3616646239254377	8.327384158244001
-0.17341163691933792	1.405536878056575	7.902850660327268
-0.17341163691933792	1.449409132187712	7.8115592401178615
-0.17341163691933792	1.4932813863188492	7.818293272299205
-0.17341163691933792	1.5371536404499864	8.053331611265563
-0.17341163691933792	1.5810258945811235	8.228175574598765
-0.17341163691933792	1.6248981487122607	8.805086487086662
-0.17341163691933792	1.6687704028433978	8.790048609722124
-0.17341163691933792	1.712642656974535	8.752613826627833
-0.17341163691933792	1.7565149111056721	8.785583900932412
-0.17341163691933792	1.8003871652368093	8.442117805376032
-0.17341163691933792	1.8442594193679465	8.239688987366389
-0.17341163691933792	1.8881316734990836	7.94168638824489
-0.17341163691933792	1.9320039276302208	7.678269631827546
-0.17341163691933792	1.975876181761358	7.457553417612252
-0.17341163691933792	2.0197484358924953	7.600642510365254
-0.17341163691933792	2.0636206900236322	7.868039207250132
-0.17341163691933792	2.107492944154769	8.188946927330235
-0.17341163691933792	2.1513651982859066	8.642864418824345
-0.17341163691933792	2.195237452417044	9.274136195666202
-0.17341163691933792	2.239109706548181	10.008105370746403
-0.17341163691933792	2.282981960679318	11.799864839974461
-0.17341163691933792	2.326854214810455	11.394399731866294
-0.17341163691933792	2.3707264689415926	12.493012020534405
-0.17341163691933792	2.4145987230727295	inf
-0.17341163691933792	2.4584709772038664	inf
-0.17341163691933792	2.5023432313350034	inf
-0.17341163691933792	2.5462154854661407	inf
-0.17341163691933792	2.590087739597278	inf
-0.17341163691933792	2.633959993728415	inf
-0.13145569695155673	-1.7093931652541627	inf
-0.13145569695155673	-1.6655209111230254	inf
-0.13145569695155673	-1.6216486569918884	inf
-0.13145569695155673	-1.577776402860751	inf
-0.13145569695155673	-1.5339041487296141	inf
-0.13145569695155673	-1.4900318945984767	11.486189649540606
-0.13145569695155673	-1.4461596404673398	9.640362959042275
-0.13145569695155673	-1.4022873863362024	8.734654336498657
-0.13145569695155673	-1.3584151322050655	8.240996516355032
-0.13145569695155673	-1.3145428780739281	7.8175289879157015
-0.13145569695155673	-1.2706706239427912	7.608364912642922
-0.13145569695155673	-1.2267983698116538	7.484745160741416
-0.13145569695155673	-1.1829261156805169	7.425133553982881
-0.13145569695155673	-1.1390538615493797	7.406534443043216
-0.13145569695155673	-1.0951816074182426	7.538715591578929
-0.13145569695155673	-1.0513093532871054	7.897257320343534
-0.13145569695155673	-1.0074370991559682	7.902151459162067
-0.13145569695155673	-0.9635648450248311	7.751869256112729
-0.13145569695155673	-0.9196925908936939	7.8360153993607815
-0.13145569695155673	-0.8758203367625568	7.696024888115827
-0.13145569695155673	-0.8319480826314196	7.784097789891223
-0.13145569695155673	-0.7880758285002825	8.131640250266681
-0.13145569695155673	-0.7442035743691453	7.890478193449794
-0.13145569695155673	-0.7003313202380083	8.100597790992314
-0.13145569695155673	-0.6564590661068711	8.49377791244411
-0.13145569695155673	-0.612586811975734	8.560469286942784
-0.13145569695155673	-0.5687145578445968	8.631928250924926
-0.13145569695155673	-0.5248423037134596	9.037393359033093
-0.13145569695155673	-0.4809700495823225	9.221549823120242
-0.13145569695155673	-0.4370977954511853	9.453918756543302
-0.13145569695155673	-0.39322554132004817	9.496478370962098
-0.13145569695155673	-0.349353287188911	9.68753360772481
-0.13145569695155673	-0.30548103305777385	9.540930133532932
-0.13145569695155673	-0.2616087789266367	10.184990804860877
-0.13145569695155673	-0.21773652479549954	10.666243611507891
-0.13145569695155673	-0.17386427066436239	10.666243611507891
-0.13145569695155673	-0.12999201653322523	10.784026647164275
-0.13145569695155673	-0.08611976240208807	11.477173827724222
-0.13145569695155673	-0.04224750827095092	11.764855900176002
-0.13145569695155673	0.0016247458601862386	11.254030276410013
-0.13145569695155673	0.045496999991323395	12.170321008284166
-0.13145569695155673	0.08936925412246055	12.703612680211066
-0.13145569695155673	0.1332415082535977	12.298147572102902
-0.13145569695155673	0.17711376238473486	12.298147572102902
-0.13145569695155673	0.22098601651587202	12.703612680211066
-0.13145569695155673	0.26485827064700906	inf
-0.13145569695155673	0.3087305247781462	inf
-0.13145569695155673	0.3526027789092834	inf
-0.13145569695155673	0.39647503304042053	inf
-0.13145569695155673	0.4403472871715577	inf
-0.13145569695155673	0.48421954130269484	inf
-0.13145569695155673	0.528091795433832	inf
-0.13145569695155673	0.5719640495649692	13.396759860771013
-0.13145569695155673	0.6158363036961063	inf
-0.13145569695155673	0.6597085578272435	inf
-0.13145569695155673	0.7035808119583806	inf
-0.13145569695155673	0.7474530660895178	inf
-0.13145569695155673	0.7913253202206549	13.065156272561747
-0.13145569695155673	0.8351975743517921	inf
-0.13145569695155673	0.8790698284829292	13.08480136307342
-0.13145569695155673	0.9229420826140664	inf
-0.13145569695155673	0.9668143367452036	13.08480136307342
-0.13145569695155673	1.0106865908763407	11.475363450639318
-0.13145569695155673	1.0545588450074779	13.08480136307342
-0.13145569695155673	1.0984310991386148	11.005359821393583
-0.13145569695155673	1.142303353269752	10.686906090275048
-0.13145569695155673	1.1861756074008891	10.040278925349995
-0.13145569695155673	1.2300478615320263	9.059449672338271
-0.13145569695155673	1.2739201156631634	8.384320997281002
-0.13145569695155673	1.3177923697943006	7.966051754261987
-0.13145569695155673	1.3616646239254377	7.350684249280932
-0.13145569695155673	1.405536878056575	7.177477314111271
-0.13145569695155673	1.449409132187712	7.458919271391307
-0.13145569695155673	1.4932813863188492	7.584396929208734
-0.13145569695155673	1.5371536404499864	7.818293272299205
-0.13145569695155673	1.5810258945811235	7.9085859073653095
-0.13145569695155673	1.6248981487122607	8.224056604647423
-0.13145569695155673	1.6687704028433978	8.430393037645253
-0.13145569695155673	1.712642656974535	8.650935807259405
-0.13145569695155673	1.7565149111056721	8.69362883056673
-0.13145569695155673	1.8003871652368093	8.361385922343906
-0.13145569695155673	1.8442594193679465	8.21906970016365
-0.13145569695155673	1.8881316734990836	7.975723441531923
-0.13145569695155673	1.9320039276302208	7.975723441531923
-0.13145569695155673	1.975876181761358	7.906805112328148
-0.13145569695155673	2.0197484358924953	7.7223273960687395
-0.13145569695155673	2.0636206900236322	7.949717238264401
-0.13145569695155673	2.107492944154769	8.349877294142871
-0.13145569695155673	2.1513651982859066	8.855425860808019
-0.13145569695155673	2.195237452417044	9.197175154530076
-0.13145569695155673	2.239109706548181	9.928062663072868
-0.13145569695155673	2.282981960679318	11.799864839974461
-0.13145569695155673	2.326854214810455	11.394399731866294
-0.13145569695155673	2.3707264689415926	12.493012020534405
-0.13145569695155673	2.4145987230727295	inf
-0.13145569695155673	2.4584709772038664	inf
-0.13145569695155673	2.5023432313350034	inf
-0.13145569695155673	2.5462154854661407	inf
-0.13145569695155673	2.590087739597278	inf
-0.13145569695155673	2.633959993728415	inf
-0.08949975698377549	-1.7093931652541627	inf
-0.08949975698377549	-1.6655209111230254	inf
-0.08949975698377549	-1.6216486569918884	inf
-0.08949975698377549	-1.577776402860751	inf
-0.08949975698377549	-1.5339041487296141	11.89165475764877
-0.08949975698377549	-1.4900318945984767	10.638891789153401
-0.08949975698377549	-1.4461596404673398	9.119066035408988
-0.08949975698377549	-1.4022873863362024	8.380109318817748
-0.08949975698377549	-1.3584151322050655	7.343054923149073
-0.08949975698377549	-1.3145428780739281	6.94644726887497
-0.08949975698377549	-1.2706706239427912	6.913528333456536
-0.08949975698377549	-1.2267983698116538	6.804230385575079
-0.08949975698377549	-1.1829261156805169	6.797585842856409
-0.08949975698377549	-1.1390538615493797	6.780560309029075
-0.08949975698377549	-1.0951816074182426	6.892612532940016
-0.08949975698377549	-1.0513093532871054	6.818253236496152
-0.08949975698377549	-1.0074370991559682	6.862717636281228
-0.08949975698377549	-0.9635648450248311	6.892035648336448
-0.08949975698377549	-0.9196925908936939	7.05863021822388
-0.08949975698377549	-0.8758203367625568	7.137355766627754
-0.08949975698377549	-0.8319480826314196	7.2127554832154805
-0.08949975698377549	-0.7880758285002825	7.244337055265778
-0.08949975698377549	-0.7442035743691453	7.432020555201119
-0.08949975698377549	-0.7003313202380083	7.6081475481348955
-0.08949975698377549	-0.6564590661068711	7.920431931696785
-0.08949975698377549	-0.612586811975734	7.911382096176868
-0.08949975698377549	-0.5687145578445968	8.056564106021366
-0.08949975698377549	-0.5248423037134596	8.316847204285033
-0.08949975698377549	-0.4809700495823225	8.514918887818506
-0.08949975698377549	-0.4370977954511853	8.457585316995612
-0.08949975698377549	-0.39322554132004817	8.82531009712093
-0.08949975698377549	-0.349353287188911	9.166236684091523
-0.08949975698377549	-0.30548103305777385	9.453918756543302
-0.08949975698377549	-0.2616087789266367	9.726152366456876
-0.08949975698377549	-0.21773652479549954	10.298518831382577
-0.08949975698377549	-0.17386427066436239	10.224410859228854
-0.08949975698377549	-0.12999201653322523	11.254030276410013
-0.08949975698377549	-0.08611976240208807	11.071708719616058
-0.08949975698377549	-0.04224750827095092	12.170321008284166
-0.08949975698377549	0.0016247458601862386	11.254030276410013
-0.08949975698377549	0.045496999991323395	12.170321008284166
-0.08949975698377549	0.08936925412246055	12.087202426249984
-0.08949975698377549	0.1332415082535977	inf
-0.08949975698377549	0.17711376238473486	12.703612680211066
-0.08949975698377549	0.22098601651587202	12.703612680211066
-0.08949975698377549	0.26485827064700906	12.703612680211066
-0.08949975698377549	0.3087305247781462	13.396759860771013
-0.08949975698377549	0.3526027789092834	13.396759860771013
-0.08949975698377549	0.39647503304042053	13.396759860771013
-0.08949975698377549	0.4403472871715577	inf
-0.08949975698377549	0.48421954130269484	inf
-0.08949975698377549	0.528091795433832	inf
-0.08949975698377549	0.5719640495649692	12.703612680211066
-0.08949975698377549	0.6158363036961063	inf
-0.08949975698377549	0.6597085578272435	inf
-0.08949975698377549	0.7035808119583806	inf
-0.08949975698377549	0.7474530660895178	13.065156272561747
-0.08949975698377549	0.7913253202206549	13.065156272561747
-0.08949975698377549	0.8351975743517921	11.96654398389364
-0.08949975698377549	0.8790698284829292	inf
-0.08949975698377549	0.9229420826140664	13.08480136307342
-0.08949975698377549	0.9668143367452036	inf
-0.08949975698377549	1.0106865908763407	12.391654182513474
-0.08949975698377549	1.0545588450074779	11.005359821393583
-0.08949975698377549	1.0984310991386148	10.140362383906979
-0.08949975698377549	1.142303353269752	9.826704825051937
-0.08949975698377549	1.1861756074008891	9.300611729155158
-0.08949975698377549	1.2300478615320263	8.510393170128594
-0.08949975698377549	1.2739201156631634	7.9603100303442185
-0.08949975698377549	1.3177923697943006	7.173060681970058
-0.08949975698377549	1.3616646239254377	7.007993292376441
-0.08949975698377549	1.405536878056575	6.780053427862414
-0.08949975698377549	1.449409132187712	6.851927025922309
-0.08949975698377549	1.4932813863188492	7.0737277752334995
-0.08949975698377549	1.5371536404499864	7.435037501190226
-0.08949975698377549	1.5810258945811235	7.948694042496228
-0.08949975698377549	1.6248981487122607	7.99079492316763
-0.08949975698377549	1.6687704028433978	8.760634724515828
-0.08949975698377549	1.712642656974535	8.694817243680774
-0.08949975698377549	1.7565149111056721	8.49315264543013
-0.08949975698377549	1.8003871652368093	8.189453323199892
-0.08949975698377549	1.8442594193679465	8.140598084722157
-0.08949975698377549	1.8881316734990836	8.208917328699634
-0.08949975698377549	1.9320039276302208	8.05044698772786
-0.08949975698377549	1.975876181761358	7.921100418307513
-0.08949975698377549	2.0197484358924953	8.01668214386764
-0.08949975698377549	2.0636206900236322	8.086292773270152
-0.08949975698377549	2.107492944154769	8.485678835301933
-0.08949975698377549	2.1513651982859066	8.855425860808019
-0.08949975698377549	2.195237452417044	10.095116747736032
-0.08949975698377549	2.239109706548181	10.54710187147909
-0.08949975698377549	2.282981960679318	11.799864839974461
-0.08949975698377549	2.326854214810455	11.394399731866294
-0.08949975698377549	2.3707264689415926	12.493012020534405
-0.08949975698377549	2.4145987230727295	inf
-0.08949975698377549	2.4584709772038664	inf
-0.08949975698377549	2.5023432313350034	inf
-0.08949975698377549	2.5462154854661407	inf
-0.08949975698377549	2.590087739597278	inf
-0.08949975698377549	2.633959993728415	inf
-0.047543817015994305	-1.7093931652541627	inf
-0.047543817015994305	-1.6655209111230254	inf
-0.047543817015994305	-1.6216486569918884	inf
-0.047543817015994305	-1.577776402860751	inf
-0.047543817015994305	-1.5339041487296141	inf
-0.047543817015994305	-1.4900318945984767	9.633675737234523
-0.047543817015994305	-1.4461596404673398	8.346087119207493
-0.047543817015994305	-1.4022873863362024	7.638827112001455
-0.047543817015994305	-1.3584151322050655	6.986379979210342
-0.047543817015994305	-1.3145428780739281	6.465762084286401
-0.047543817015994305	-1.2706706239427912	6.265432321178518
-0.047543817015994305	-1.2267983698116538	6.172958608733221
-0.047543817015994305	-1.1829261156805169	6.31974873714869
-0.047543817015994305	-1.1390538615493797	6.255465031138468
-0.047543817015994305	-1.0951816074182426	6.240688068204027
-0.047543817015994305	-1.0513093532871054	6.298981649042822
-0.047543817015994305	-1.0074370991559682	6.22864960263862
-0.047543817015994305	-0.9635648450248311	6.219780364897841
-0.047543817015994305	-0.9196925908936939	6.189045214676503
-0.047543817015994305	-0.8758203367625568	6.247484270998004
-0.047543817015994305	-0.8319480826314196	6.51818966685986
-0.047543817015994305	-0.7880758285002825	6.682432063736223
-0.047543817015994305	-0.7442035743691453	6.788470315780546
-0.047543817015994305	-0.7003313202380083	6.909487888543755
-0.047543817015994305	-0.6564590661068711	7.191566668534761
-0.047543817015994305	-0.612586811975734	7.444762564915371
-0.047543817015994305	-0.5687145578445968	7.461856998274672
-0.047543817015994305	-0.5248423037134596	7.784717690771134
-0.047543817015994305	-0.4809700495823225	7.794191260432947
-0.047543817015994305	-0.4370977954511853	8.189321330400933
-0.047543817015994305	-0.39322554132004817	8.38347734484189
-0.047543817015994305	-0.349353287188911	8.537628024669146
-0.047543817015994305	-0.30548103305777385	8.847782952972988
-0.047543817015994305	-0.2616087789266367	9.142547121234092
-0.047543817015994305	-0.21773652479549954	9.60537165082263
-0.047543817015994305	-0.17386427066436239	9.64459236397591
-0.047543817015994305	-0.12999201653322523	10.917558039788798
-0.047543817015994305	-0.08611976240208807	10.46557291604574
-0.047543817015994305	-0.04224750827095092	9.867735915290123
-0.047543817015994305	0.0016247458601862386	10.46557291604574
-0.047543817015994305	0.045496999991323395	11.254030276410013
-0.047543817015994305	0.08936925412246055	12.010465499651122
-0.047543817015994305	0.1332415082535977	11.78732194833691
-0.047543817015994305	0.17711376238473486	12.703612680211066
-0.047543817015994305	0.22098601651587202	inf
-0.047543817015994305	0.26485827064700906	12.010465499651122
-0.047543817015994305	0.3087305247781462	12.010465499651122
-0.047543817015994305	0.3526027789092834	inf
-0.047543817015994305	0.39647503304042053	13.396759860771013
-0.047543817015994305	0.4403472871715577	13.396759860771013
-0.047543817015994305	0.48421954130269484	inf
-0.047543817015994305	0.528091795433832	13.396759860771013
-0.047543817015994305	0.5719640495649692	inf
-0.047543817015994305	0.6158363036961063	inf
-0.047543817015994305	0.6597085578272435	inf
-0.047543817015994305	0.7035808119583806	inf
-0.047543817015994305	0.7474530660895178	inf
-0.047543817015994305	0.7913253202206549	inf
-0.047543817015994305	0.8351975743517921	inf
-0.047543817015994305	0.8790698284829292	11.96654398389364
-0.047543817015994305	0.9229420826140664	inf
-0.047543817015994305	0.9668143367452036	11.459616625127566
-0.047543817015994305	1.0106865908763407	11.48125391605523
-0.047543817015994305	1.0545588450074779	11.195049897467513
-0.047543817015994305	1.0984310991386148	9.734888127352669
-0.047543817015994305	1.142303353269752	9.277474933382035
-0.047543817015994305	1.1861756074008891	8.476683307092948
-0.047543817015994305	1.2300478615320263	7.899213031463183
-0.047543817015994305	1.2739201156631634	7.4479015352296
-0.047543817015994305	1.3177923697943006	6.973022813334063
-0.047543817015994305	1.3616646239254377	6.662140587069792
-0.047543817015994305	1.405536878056575	6.561706189748022
-0.047543817015994305	1.449409132187712	6.6640579187143905
-0.047543817015994305	1.4932813863188492	6.871035094557443
-0.047543817015994305	1.5371536404499864	7.195007168414425
-0.047543817015994305	1.5810258945811235	7.595648143654558
-0.047543817015994305	1.6248981487122607	8.025815310416103
-0.047543817015994305	1.6687704028433978	8.078542230087454
-0.047543817015994305	1.712642656974535	8.048480882156024
-0.047543817015994305	1.7565149111056721	8.33362867866052
-0.047543817015994305	1.8003871652368093	8.399663867531949
-0.047543817015994305	1.8442594193679465	8.076809220215157
-0.047543817015994305	1.8881316734990836	8.203157658176451
-0.047543817015994305	1.9320039276302208	8.116570307583505
-0.047543817015994305	1.975876181761358	8.116536133403592
-0.047543817015994305	2.0197484358924953	8.334584533377264
-0.047543817015994305	2.0636206900236322	8.158524249391355
-0.047543817015994305	2.107492944154769	8.288319401143436
-0.047543817015994305	2.1513651982859066	9.274136195666202
-0.047543817015994305	2.195237452417044	9.720423298294623
-0.047543817015994305	2.239109706548181	9.853954690919146
-0.047543817015994305	2.282981960679318	10.70125255130635
-0.047543817015994305	2.326854214810455	11.394399731866294
-0.047543817015994305	2.3707264689415926	11.106717659414514
-0.047543817015994305	2.4145987230727295	inf
-0.047543817015994305	2.4584709772038664	inf
-0.047543817015994305	2.5023432313350034	inf
-0.047543817015994305	2.5462154854661407	inf
-0.047543817015994305	2.590087739597278	inf
[truncated: 8,001 more rows]
