# Supplementary material for: Navigating protein landscapes with a machine-learned transferable coarse-grained model
Source: Nat Chem. 2025 Jul 18;17(8):1284–92. doi: 10.1038/s41557-025-01874-0 (PMC12313527; doi:10.1038/s41557-025-01874-0)
Supplement: Supplementary file 2 — .csv files with free energy landscape data. [file 41557_2025_1874_MOESM2_ESM.zip › fig_data/opep_0034_amber_ref_FES_in_TICA.csv]

TIC1	TIC2	FE
-0.799951789905281	-1.9311697760167035	inf
-0.799951789905281	-1.884461109387582	inf
-0.799951789905281	-1.8377524427584606	inf
-0.799951789905281	-1.7910437761293392	inf
-0.799951789905281	-1.7443351095002178	inf
-0.799951789905281	-1.6976264428710963	inf
-0.799951789905281	-1.6509177762419749	inf
-0.799951789905281	-1.6042091096128532	inf
-0.799951789905281	-1.5575004429837318	inf
-0.799951789905281	-1.5107917763546104	inf
-0.799951789905281	-1.464083109725489	inf
-0.799951789905281	-1.4173744430963675	inf
-0.799951789905281	-1.370665776467246	inf
-0.799951789905281	-1.3239571098381244	inf
-0.799951789905281	-1.277248443209003	inf
-0.799951789905281	-1.2305397765798816	inf
-0.799951789905281	-1.1838311099507601	inf
-0.799951789905281	-1.1371224433216387	inf
-0.799951789905281	-1.0904137766925173	inf
-0.799951789905281	-1.0437051100633958	inf
-0.799951789905281	-0.9969964434342744	inf
-0.799951789905281	-0.950287776805153	inf
-0.799951789905281	-0.9035791101760315	inf
-0.799951789905281	-0.8568704435469101	inf
-0.799951789905281	-0.8101617769177887	inf
-0.799951789905281	-0.7634531102886672	inf
-0.799951789905281	-0.7167444436595457	inf
-0.799951789905281	-0.6700357770304242	inf
-0.799951789905281	-0.6233271104013027	inf
-0.799951789905281	-0.5766184437721813	inf
-0.799951789905281	-0.5299097771430599	inf
-0.799951789905281	-0.48320111051393844	inf
-0.799951789905281	-0.436492443884817	inf
-0.799951789905281	-0.3897837772556956	inf
-0.799951789905281	-0.34307511062657414	inf
-0.799951789905281	-0.2963664439974527	inf
-0.799951789905281	-0.24965777736833128	inf
-0.799951789905281	-0.20294911073920974	inf
-0.799951789905281	-0.1562404441100882	inf
-0.799951789905281	-0.10953177748096676	inf
-0.799951789905281	-0.06282311085184533	inf
-0.799951789905281	-0.0161144442227239	inf
-0.799951789905281	0.03059422240639753	inf
-0.799951789905281	0.07730288903551896	inf
-0.799951789905281	0.1240115556646404	inf
-0.799951789905281	0.17072022229376183	inf
-0.799951789905281	0.21742888892288326	inf
-0.799951789905281	0.2641375555520047	inf
-0.799951789905281	0.3108462221811261	inf
-0.799951789905281	0.35755488881024755	inf
-0.799951789905281	0.404263555439369	inf
-0.799951789905281	0.4509722220684904	inf
-0.799951789905281	0.49768088869761185	inf
-0.799951789905281	0.5443895553267335	inf
-0.799951789905281	0.5910982219558552	inf
-0.799951789905281	0.6378068885849766	inf
-0.799951789905281	0.684515555214098	inf
-0.799951789905281	0.7312242218432194	inf
-0.799951789905281	0.7779328884723409	inf
-0.799951789905281	0.8246415551014623	inf
-0.799951789905281	0.8713502217305837	inf
-0.799951789905281	0.9180588883597052	inf
-0.799951789905281	0.9647675549888266	inf
-0.799951789905281	1.011476221617948	inf
-0.799951789905281	1.0581848882470695	inf
-0.799951789905281	1.104893554876191	inf
-0.799951789905281	1.1516022215053123	inf
-0.799951789905281	1.1983108881344338	inf
-0.799951789905281	1.2450195547635552	inf
-0.799951789905281	1.2917282213926766	inf
-0.799951789905281	1.338436888021798	inf
-0.799951789905281	1.3851455546509195	inf
-0.799951789905281	1.431854221280041	inf
-0.799951789905281	1.4785628879091623	inf
-0.799951789905281	1.525271554538284	inf
-0.799951789905281	1.5719802211674057	inf
-0.799951789905281	1.618688887796527	inf
-0.799951789905281	1.6653975544256485	inf
-0.799951789905281	1.71210622105477	inf
-0.799951789905281	1.7588148876838914	inf
-0.799951789905281	1.8055235543130128	inf
-0.799951789905281	1.8522322209421342	9.355307374913284
-0.799951789905281	1.8989408875712557	9.355307374913284
-0.799951789905281	1.945649554200377	9.355307374913284
-0.799951789905281	1.9923582208294985	8.662160194353337
-0.799951789905281	2.03906688745862	9.355307374913284
-0.799951789905281	2.0857755540877414	inf
-0.799951789905281	2.132484220716863	inf
-0.799951789905281	2.1791928873459843	inf
-0.799951789905281	2.2259015539751057	inf
-0.799951789905281	2.272610220604227	inf
-0.799951789905281	2.3193188872333486	inf
-0.799951789905281	2.36602755386247	inf
-0.799951789905281	2.4127362204915914	inf
-0.799951789905281	2.459444887120713	inf
-0.799951789905281	2.5061535537498343	inf
-0.799951789905281	2.5528622203789557	inf
-0.799951789905281	2.599570887008077	inf
-0.799951789905281	2.6462795536371986	inf
-0.799951789905281	2.69298822026632	inf
-0.7560208943330693	-1.9311697760167035	inf
-0.7560208943330693	-1.884461109387582	inf
-0.7560208943330693	-1.8377524427584606	inf
-0.7560208943330693	-1.7910437761293392	inf
-0.7560208943330693	-1.7443351095002178	inf
-0.7560208943330693	-1.6976264428710963	inf
-0.7560208943330693	-1.6509177762419749	inf
-0.7560208943330693	-1.6042091096128532	inf
-0.7560208943330693	-1.5575004429837318	inf
-0.7560208943330693	-1.5107917763546104	inf
-0.7560208943330693	-1.464083109725489	inf
-0.7560208943330693	-1.4173744430963675	inf
-0.7560208943330693	-1.370665776467246	inf
-0.7560208943330693	-1.3239571098381244	inf
-0.7560208943330693	-1.277248443209003	inf
-0.7560208943330693	-1.2305397765798816	inf
-0.7560208943330693	-1.1838311099507601	inf
-0.7560208943330693	-1.1371224433216387	inf
-0.7560208943330693	-1.0904137766925173	inf
-0.7560208943330693	-1.0437051100633958	inf
-0.7560208943330693	-0.9969964434342744	inf
-0.7560208943330693	-0.950287776805153	inf
-0.7560208943330693	-0.9035791101760315	inf
-0.7560208943330693	-0.8568704435469101	inf
-0.7560208943330693	-0.8101617769177887	inf
-0.7560208943330693	-0.7634531102886672	inf
-0.7560208943330693	-0.7167444436595457	inf
-0.7560208943330693	-0.6700357770304242	inf
-0.7560208943330693	-0.6233271104013027	inf
-0.7560208943330693	-0.5766184437721813	inf
-0.7560208943330693	-0.5299097771430599	inf
-0.7560208943330693	-0.48320111051393844	inf
-0.7560208943330693	-0.436492443884817	inf
-0.7560208943330693	-0.3897837772556956	inf
-0.7560208943330693	-0.34307511062657414	inf
-0.7560208943330693	-0.2963664439974527	inf
-0.7560208943330693	-0.24965777736833128	inf
-0.7560208943330693	-0.20294911073920974	inf
-0.7560208943330693	-0.1562404441100882	inf
-0.7560208943330693	-0.10953177748096676	inf
-0.7560208943330693	-0.06282311085184533	inf
-0.7560208943330693	-0.0161144442227239	inf
-0.7560208943330693	0.03059422240639753	inf
-0.7560208943330693	0.07730288903551896	inf
-0.7560208943330693	0.1240115556646404	inf
-0.7560208943330693	0.17072022229376183	inf
-0.7560208943330693	0.21742888892288326	inf
-0.7560208943330693	0.2641375555520047	inf
-0.7560208943330693	0.3108462221811261	inf
-0.7560208943330693	0.35755488881024755	inf
-0.7560208943330693	0.404263555439369	inf
-0.7560208943330693	0.4509722220684904	inf
-0.7560208943330693	0.49768088869761185	inf
-0.7560208943330693	0.5443895553267335	inf
-0.7560208943330693	0.5910982219558552	inf
-0.7560208943330693	0.6378068885849766	inf
-0.7560208943330693	0.684515555214098	inf
-0.7560208943330693	0.7312242218432194	inf
-0.7560208943330693	0.7779328884723409	inf
-0.7560208943330693	0.8246415551014623	inf
-0.7560208943330693	0.8713502217305837	inf
-0.7560208943330693	0.9180588883597052	inf
-0.7560208943330693	0.9647675549888266	inf
-0.7560208943330693	1.011476221617948	inf
-0.7560208943330693	1.0581848882470695	inf
-0.7560208943330693	1.104893554876191	inf
-0.7560208943330693	1.1516022215053123	inf
-0.7560208943330693	1.1983108881344338	inf
-0.7560208943330693	1.2450195547635552	inf
-0.7560208943330693	1.2917282213926766	inf
-0.7560208943330693	1.338436888021798	inf
-0.7560208943330693	1.3851455546509195	inf
-0.7560208943330693	1.431854221280041	inf
-0.7560208943330693	1.4785628879091623	inf
-0.7560208943330693	1.525271554538284	inf
-0.7560208943330693	1.5719802211674057	inf
-0.7560208943330693	1.618688887796527	inf
-0.7560208943330693	1.6653975544256485	inf
-0.7560208943330693	1.71210622105477	inf
-0.7560208943330693	1.7588148876838914	inf
-0.7560208943330693	1.8055235543130128	inf
-0.7560208943330693	1.8522322209421342	inf
-0.7560208943330693	1.8989408875712557	7.745869462479182
-0.7560208943330693	1.945649554200377	7.745869462479182
-0.7560208943330693	1.9923582208294985	7.40939722585797
-0.7560208943330693	2.03906688745862	8.256695086245173
-0.7560208943330693	2.0857755540877414	9.355307374913284
-0.7560208943330693	2.132484220716863	inf
-0.7560208943330693	2.1791928873459843	inf
-0.7560208943330693	2.2259015539751057	inf
-0.7560208943330693	2.272610220604227	inf
-0.7560208943330693	2.3193188872333486	inf
-0.7560208943330693	2.36602755386247	inf
-0.7560208943330693	2.4127362204915914	inf
-0.7560208943330693	2.459444887120713	inf
-0.7560208943330693	2.5061535537498343	inf
-0.7560208943330693	2.5528622203789557	inf
-0.7560208943330693	2.599570887008077	inf
-0.7560208943330693	2.6462795536371986	inf
-0.7560208943330693	2.69298822026632	inf
-0.7120899987608577	-1.9311697760167035	inf
-0.7120899987608577	-1.884461109387582	inf
-0.7120899987608577	-1.8377524427584606	inf
-0.7120899987608577	-1.7910437761293392	inf
-0.7120899987608577	-1.7443351095002178	inf
-0.7120899987608577	-1.6976264428710963	inf
-0.7120899987608577	-1.6509177762419749	inf
-0.7120899987608577	-1.6042091096128532	inf
-0.7120899987608577	-1.5575004429837318	inf
-0.7120899987608577	-1.5107917763546104	inf
-0.7120899987608577	-1.464083109725489	inf
-0.7120899987608577	-1.4173744430963675	inf
-0.7120899987608577	-1.370665776467246	inf
-0.7120899987608577	-1.3239571098381244	inf
-0.7120899987608577	-1.277248443209003	inf
-0.7120899987608577	-1.2305397765798816	inf
-0.7120899987608577	-1.1838311099507601	inf
-0.7120899987608577	-1.1371224433216387	inf
-0.7120899987608577	-1.0904137766925173	inf
-0.7120899987608577	-1.0437051100633958	inf
-0.7120899987608577	-0.9969964434342744	inf
-0.7120899987608577	-0.950287776805153	inf
-0.7120899987608577	-0.9035791101760315	inf
-0.7120899987608577	-0.8568704435469101	inf
-0.7120899987608577	-0.8101617769177887	inf
-0.7120899987608577	-0.7634531102886672	inf
-0.7120899987608577	-0.7167444436595457	inf
-0.7120899987608577	-0.6700357770304242	inf
-0.7120899987608577	-0.6233271104013027	inf
-0.7120899987608577	-0.5766184437721813	inf
-0.7120899987608577	-0.5299097771430599	inf
-0.7120899987608577	-0.48320111051393844	inf
-0.7120899987608577	-0.436492443884817	inf
-0.7120899987608577	-0.3897837772556956	inf
-0.7120899987608577	-0.34307511062657414	inf
-0.7120899987608577	-0.2963664439974527	inf
-0.7120899987608577	-0.24965777736833128	inf
-0.7120899987608577	-0.20294911073920974	inf
-0.7120899987608577	-0.1562404441100882	inf
-0.7120899987608577	-0.10953177748096676	inf
-0.7120899987608577	-0.06282311085184533	inf
-0.7120899987608577	-0.0161144442227239	inf
-0.7120899987608577	0.03059422240639753	inf
-0.7120899987608577	0.07730288903551896	inf
-0.7120899987608577	0.1240115556646404	inf
-0.7120899987608577	0.17072022229376183	inf
-0.7120899987608577	0.21742888892288326	inf
-0.7120899987608577	0.2641375555520047	inf
-0.7120899987608577	0.3108462221811261	inf
-0.7120899987608577	0.35755488881024755	inf
-0.7120899987608577	0.404263555439369	inf
-0.7120899987608577	0.4509722220684904	inf
-0.7120899987608577	0.49768088869761185	inf
-0.7120899987608577	0.5443895553267335	inf
-0.7120899987608577	0.5910982219558552	inf
-0.7120899987608577	0.6378068885849766	inf
-0.7120899987608577	0.684515555214098	inf
-0.7120899987608577	0.7312242218432194	inf
-0.7120899987608577	0.7779328884723409	inf
-0.7120899987608577	0.8246415551014623	inf
-0.7120899987608577	0.8713502217305837	inf
-0.7120899987608577	0.9180588883597052	inf
-0.7120899987608577	0.9647675549888266	inf
-0.7120899987608577	1.011476221617948	inf
-0.7120899987608577	1.0581848882470695	inf
-0.7120899987608577	1.104893554876191	inf
-0.7120899987608577	1.1516022215053123	inf
-0.7120899987608577	1.1983108881344338	inf
-0.7120899987608577	1.2450195547635552	inf
-0.7120899987608577	1.2917282213926766	inf
-0.7120899987608577	1.338436888021798	inf
-0.7120899987608577	1.3851455546509195	inf
-0.7120899987608577	1.431854221280041	inf
-0.7120899987608577	1.4785628879091623	inf
-0.7120899987608577	1.525271554538284	inf
-0.7120899987608577	1.5719802211674057	inf
-0.7120899987608577	1.618688887796527	inf
-0.7120899987608577	1.6653975544256485	inf
-0.7120899987608577	1.71210622105477	inf
-0.7120899987608577	1.7588148876838914	9.355307374913284
-0.7120899987608577	1.8055235543130128	9.355307374913284
-0.7120899987608577	1.8522322209421342	7.40939722585797
-0.7120899987608577	1.8989408875712557	7.052722281919237
-0.7120899987608577	1.945649554200377	6.790358017451745
-0.7120899987608577	1.9923582208294985	6.7162500452980245
-0.7120899987608577	2.03906688745862	7.745869462479182
-0.7120899987608577	2.0857755540877414	inf
-0.7120899987608577	2.132484220716863	inf
-0.7120899987608577	2.1791928873459843	inf
-0.7120899987608577	2.2259015539751057	inf
-0.7120899987608577	2.272610220604227	inf
-0.7120899987608577	2.3193188872333486	inf
-0.7120899987608577	2.36602755386247	inf
-0.7120899987608577	2.4127362204915914	inf
-0.7120899987608577	2.459444887120713	inf
-0.7120899987608577	2.5061535537498343	inf
-0.7120899987608577	2.5528622203789557	inf
-0.7120899987608577	2.599570887008077	inf
-0.7120899987608577	2.6462795536371986	inf
-0.7120899987608577	2.69298822026632	inf
-0.668159103188646	-1.9311697760167035	inf
-0.668159103188646	-1.884461109387582	inf
-0.668159103188646	-1.8377524427584606	inf
-0.668159103188646	-1.7910437761293392	inf
-0.668159103188646	-1.7443351095002178	inf
-0.668159103188646	-1.6976264428710963	inf
-0.668159103188646	-1.6509177762419749	inf
-0.668159103188646	-1.6042091096128532	inf
-0.668159103188646	-1.5575004429837318	inf
-0.668159103188646	-1.5107917763546104	inf
-0.668159103188646	-1.464083109725489	inf
-0.668159103188646	-1.4173744430963675	inf
-0.668159103188646	-1.370665776467246	inf
-0.668159103188646	-1.3239571098381244	inf
-0.668159103188646	-1.277248443209003	inf
-0.668159103188646	-1.2305397765798816	inf
-0.668159103188646	-1.1838311099507601	inf
-0.668159103188646	-1.1371224433216387	inf
-0.668159103188646	-1.0904137766925173	inf
-0.668159103188646	-1.0437051100633958	inf
-0.668159103188646	-0.9969964434342744	inf
-0.668159103188646	-0.950287776805153	inf
-0.668159103188646	-0.9035791101760315	inf
-0.668159103188646	-0.8568704435469101	inf
-0.668159103188646	-0.8101617769177887	inf
-0.668159103188646	-0.7634531102886672	inf
-0.668159103188646	-0.7167444436595457	inf
-0.668159103188646	-0.6700357770304242	inf
-0.668159103188646	-0.6233271104013027	inf
-0.668159103188646	-0.5766184437721813	inf
-0.668159103188646	-0.5299097771430599	inf
-0.668159103188646	-0.48320111051393844	inf
-0.668159103188646	-0.436492443884817	inf
-0.668159103188646	-0.3897837772556956	inf
-0.668159103188646	-0.34307511062657414	inf
-0.668159103188646	-0.2963664439974527	inf
-0.668159103188646	-0.24965777736833128	inf
-0.668159103188646	-0.20294911073920974	inf
-0.668159103188646	-0.1562404441100882	inf
-0.668159103188646	-0.10953177748096676	inf
-0.668159103188646	-0.06282311085184533	inf
-0.668159103188646	-0.0161144442227239	inf
-0.668159103188646	0.03059422240639753	inf
-0.668159103188646	0.07730288903551896	inf
-0.668159103188646	0.1240115556646404	inf
-0.668159103188646	0.17072022229376183	inf
-0.668159103188646	0.21742888892288326	inf
-0.668159103188646	0.2641375555520047	inf
-0.668159103188646	0.3108462221811261	inf
-0.668159103188646	0.35755488881024755	inf
-0.668159103188646	0.404263555439369	inf
-0.668159103188646	0.4509722220684904	inf
-0.668159103188646	0.49768088869761185	inf
-0.668159103188646	0.5443895553267335	inf
-0.668159103188646	0.5910982219558552	inf
-0.668159103188646	0.6378068885849766	inf
-0.668159103188646	0.684515555214098	inf
-0.668159103188646	0.7312242218432194	inf
-0.668159103188646	0.7779328884723409	inf
-0.668159103188646	0.8246415551014623	inf
-0.668159103188646	0.8713502217305837	inf
-0.668159103188646	0.9180588883597052	inf
-0.668159103188646	0.9647675549888266	inf
-0.668159103188646	1.011476221617948	inf
-0.668159103188646	1.0581848882470695	inf
-0.668159103188646	1.104893554876191	inf
-0.668159103188646	1.1516022215053123	inf
-0.668159103188646	1.1983108881344338	inf
-0.668159103188646	1.2450195547635552	inf
-0.668159103188646	1.2917282213926766	inf
-0.668159103188646	1.338436888021798	inf
-0.668159103188646	1.3851455546509195	inf
-0.668159103188646	1.431854221280041	inf
-0.668159103188646	1.4785628879091623	inf
-0.668159103188646	1.525271554538284	inf
-0.668159103188646	1.5719802211674057	inf
-0.668159103188646	1.618688887796527	9.353775998190951
-0.668159103188646	1.6653975544256485	8.660628817631004
-0.668159103188646	1.71210622105477	8.25516370952284
-0.668159103188646	1.7588148876838914	7.407865849135637
-0.668159103188646	1.8055235543130128	7.74556299946808
-0.668159103188646	1.8522322209421342	7.275865833233447
-0.668159103188646	1.8989408875712557	6.464935617017118
-0.668159103188646	1.945649554200377	6.410868395746841
-0.668159103188646	1.9923582208294985	6.870400725125282
-0.668159103188646	2.03906688745862	8.662160194353337
-0.668159103188646	2.0857755540877414	7.9690130137933926
-0.668159103188646	2.132484220716863	inf
-0.668159103188646	2.1791928873459843	inf
-0.668159103188646	2.2259015539751057	inf
-0.668159103188646	2.272610220604227	inf
-0.668159103188646	2.3193188872333486	inf
-0.668159103188646	2.36602755386247	inf
-0.668159103188646	2.4127362204915914	inf
-0.668159103188646	2.459444887120713	inf
-0.668159103188646	2.5061535537498343	inf
-0.668159103188646	2.5528622203789557	inf
-0.668159103188646	2.599570887008077	inf
-0.668159103188646	2.6462795536371986	inf
-0.668159103188646	2.69298822026632	inf
-0.6242282076164343	-1.9311697760167035	inf
-0.6242282076164343	-1.884461109387582	inf
-0.6242282076164343	-1.8377524427584606	inf
-0.6242282076164343	-1.7910437761293392	inf
-0.6242282076164343	-1.7443351095002178	inf
-0.6242282076164343	-1.6976264428710963	inf
-0.6242282076164343	-1.6509177762419749	inf
-0.6242282076164343	-1.6042091096128532	inf
-0.6242282076164343	-1.5575004429837318	inf
-0.6242282076164343	-1.5107917763546104	inf
-0.6242282076164343	-1.464083109725489	inf
-0.6242282076164343	-1.4173744430963675	inf
-0.6242282076164343	-1.370665776467246	inf
-0.6242282076164343	-1.3239571098381244	inf
-0.6242282076164343	-1.277248443209003	inf
-0.6242282076164343	-1.2305397765798816	inf
-0.6242282076164343	-1.1838311099507601	inf
-0.6242282076164343	-1.1371224433216387	inf
-0.6242282076164343	-1.0904137766925173	inf
-0.6242282076164343	-1.0437051100633958	inf
-0.6242282076164343	-0.9969964434342744	inf
-0.6242282076164343	-0.950287776805153	inf
-0.6242282076164343	-0.9035791101760315	inf
-0.6242282076164343	-0.8568704435469101	inf
-0.6242282076164343	-0.8101617769177887	inf
-0.6242282076164343	-0.7634531102886672	inf
-0.6242282076164343	-0.7167444436595457	inf
-0.6242282076164343	-0.6700357770304242	inf
-0.6242282076164343	-0.6233271104013027	inf
-0.6242282076164343	-0.5766184437721813	inf
-0.6242282076164343	-0.5299097771430599	inf
-0.6242282076164343	-0.48320111051393844	inf
-0.6242282076164343	-0.436492443884817	inf
-0.6242282076164343	-0.3897837772556956	inf
-0.6242282076164343	-0.34307511062657414	inf
-0.6242282076164343	-0.2963664439974527	inf
-0.6242282076164343	-0.24965777736833128	inf
-0.6242282076164343	-0.20294911073920974	inf
-0.6242282076164343	-0.1562404441100882	inf
-0.6242282076164343	-0.10953177748096676	inf
-0.6242282076164343	-0.06282311085184533	inf
-0.6242282076164343	-0.0161144442227239	inf
-0.6242282076164343	0.03059422240639753	inf
-0.6242282076164343	0.07730288903551896	inf
-0.6242282076164343	0.1240115556646404	inf
-0.6242282076164343	0.17072022229376183	inf
-0.6242282076164343	0.21742888892288326	inf
-0.6242282076164343	0.2641375555520047	inf
-0.6242282076164343	0.3108462221811261	inf
-0.6242282076164343	0.35755488881024755	inf
-0.6242282076164343	0.404263555439369	inf
-0.6242282076164343	0.4509722220684904	inf
-0.6242282076164343	0.49768088869761185	inf
-0.6242282076164343	0.5443895553267335	inf
-0.6242282076164343	0.5910982219558552	inf
-0.6242282076164343	0.6378068885849766	inf
-0.6242282076164343	0.684515555214098	inf
-0.6242282076164343	0.7312242218432194	inf
-0.6242282076164343	0.7779328884723409	inf
-0.6242282076164343	0.8246415551014623	inf
-0.6242282076164343	0.8713502217305837	inf
-0.6242282076164343	0.9180588883597052	inf
-0.6242282076164343	0.9647675549888266	inf
-0.6242282076164343	1.011476221617948	inf
-0.6242282076164343	1.0581848882470695	inf
-0.6242282076164343	1.104893554876191	inf
-0.6242282076164343	1.1516022215053123	inf
-0.6242282076164343	1.1983108881344338	inf
-0.6242282076164343	1.2450195547635552	inf
-0.6242282076164343	1.2917282213926766	inf
-0.6242282076164343	1.338436888021798	inf
-0.6242282076164343	1.3851455546509195	inf
-0.6242282076164343	1.431854221280041	inf
-0.6242282076164343	1.4785628879091623	inf
-0.6242282076164343	1.525271554538284	inf
-0.6242282076164343	1.5719802211674057	inf
-0.6242282076164343	1.618688887796527	8.660628817631004
-0.6242282076164343	1.6653975544256485	7.967481637071059
-0.6242282076164343	1.71210622105477	6.86886934840295
-0.6242282076164343	1.7588148876838914	6.5811872759511685
-0.6242282076164343	1.8055235543130128	7.15689152418627
-0.6242282076164343	1.8522322209421342	7.158082797577063
-0.6242282076164343	1.8989408875712557	6.582718652673502
-0.6242282076164343	1.945649554200377	7.158082797577063
-0.6242282076164343	1.9923582208294985	7.275865833233447
-0.6242282076164343	2.03906688745862	7.158082797577063
-0.6242282076164343	2.0857755540877414	7.9690130137933926
-0.6242282076164343	2.132484220716863	9.355307374913284
-0.6242282076164343	2.1791928873459843	inf
-0.6242282076164343	2.2259015539751057	inf
-0.6242282076164343	2.272610220604227	inf
-0.6242282076164343	2.3193188872333486	inf
-0.6242282076164343	2.36602755386247	inf
-0.6242282076164343	2.4127362204915914	inf
-0.6242282076164343	2.459444887120713	inf
-0.6242282076164343	2.5061535537498343	inf
-0.6242282076164343	2.5528622203789557	inf
-0.6242282076164343	2.599570887008077	inf
-0.6242282076164343	2.6462795536371986	inf
-0.6242282076164343	2.69298822026632	inf
-0.5802973120442227	-1.9311697760167035	inf
-0.5802973120442227	-1.884461109387582	inf
-0.5802973120442227	-1.8377524427584606	inf
-0.5802973120442227	-1.7910437761293392	inf
-0.5802973120442227	-1.7443351095002178	inf
-0.5802973120442227	-1.6976264428710963	inf
-0.5802973120442227	-1.6509177762419749	inf
-0.5802973120442227	-1.6042091096128532	inf
-0.5802973120442227	-1.5575004429837318	inf
-0.5802973120442227	-1.5107917763546104	inf
-0.5802973120442227	-1.464083109725489	inf
-0.5802973120442227	-1.4173744430963675	inf
-0.5802973120442227	-1.370665776467246	inf
-0.5802973120442227	-1.3239571098381244	inf
-0.5802973120442227	-1.277248443209003	inf
-0.5802973120442227	-1.2305397765798816	inf
-0.5802973120442227	-1.1838311099507601	inf
-0.5802973120442227	-1.1371224433216387	inf
-0.5802973120442227	-1.0904137766925173	inf
-0.5802973120442227	-1.0437051100633958	inf
-0.5802973120442227	-0.9969964434342744	inf
-0.5802973120442227	-0.950287776805153	inf
-0.5802973120442227	-0.9035791101760315	inf
-0.5802973120442227	-0.8568704435469101	inf
-0.5802973120442227	-0.8101617769177887	inf
-0.5802973120442227	-0.7634531102886672	inf
-0.5802973120442227	-0.7167444436595457	inf
-0.5802973120442227	-0.6700357770304242	inf
-0.5802973120442227	-0.6233271104013027	inf
-0.5802973120442227	-0.5766184437721813	inf
-0.5802973120442227	-0.5299097771430599	inf
-0.5802973120442227	-0.48320111051393844	inf
-0.5802973120442227	-0.436492443884817	inf
-0.5802973120442227	-0.3897837772556956	inf
-0.5802973120442227	-0.34307511062657414	inf
-0.5802973120442227	-0.2963664439974527	inf
-0.5802973120442227	-0.24965777736833128	inf
-0.5802973120442227	-0.20294911073920974	inf
-0.5802973120442227	-0.1562404441100882	inf
-0.5802973120442227	-0.10953177748096676	inf
-0.5802973120442227	-0.06282311085184533	inf
-0.5802973120442227	-0.0161144442227239	inf
-0.5802973120442227	0.03059422240639753	inf
-0.5802973120442227	0.07730288903551896	inf
-0.5802973120442227	0.1240115556646404	inf
-0.5802973120442227	0.17072022229376183	inf
-0.5802973120442227	0.21742888892288326	inf
-0.5802973120442227	0.2641375555520047	inf
-0.5802973120442227	0.3108462221811261	inf
-0.5802973120442227	0.35755488881024755	inf
-0.5802973120442227	0.404263555439369	inf
-0.5802973120442227	0.4509722220684904	inf
-0.5802973120442227	0.49768088869761185	inf
-0.5802973120442227	0.5443895553267335	inf
-0.5802973120442227	0.5910982219558552	inf
-0.5802973120442227	0.6378068885849766	inf
-0.5802973120442227	0.684515555214098	inf
-0.5802973120442227	0.7312242218432194	inf
-0.5802973120442227	0.7779328884723409	inf
-0.5802973120442227	0.8246415551014623	inf
-0.5802973120442227	0.8713502217305837	inf
-0.5802973120442227	0.9180588883597052	inf
-0.5802973120442227	0.9647675549888266	inf
-0.5802973120442227	1.011476221617948	inf
-0.5802973120442227	1.0581848882470695	inf
-0.5802973120442227	1.104893554876191	inf
-0.5802973120442227	1.1516022215053123	inf
-0.5802973120442227	1.1983108881344338	inf
-0.5802973120442227	1.2450195547635552	inf
-0.5802973120442227	1.2917282213926766	inf
-0.5802973120442227	1.338436888021798	inf
-0.5802973120442227	1.3851455546509195	inf
-0.5802973120442227	1.431854221280041	inf
-0.5802973120442227	1.4785628879091623	inf
-0.5802973120442227	1.525271554538284	8.660628817631004
-0.5802973120442227	1.5719802211674057	9.353775998190951
-0.5802973120442227	1.618688887796527	7.407865849135637
-0.5802973120442227	1.6653975544256485	7.051190905196905
-0.5802973120442227	1.71210622105477	6.5811872759511685
-0.5802973120442227	1.7588148876838914	6.2182817822618
-0.5802973120442227	1.8055235543130128	6.409395173033199
-0.5802973120442227	1.8522322209421342	6.136244144091084
-0.5802973120442227	1.8989408875712557	6.310744370152196
-0.5802973120442227	1.945649554200377	6.410868395746841
-0.5802973120442227	1.9923582208294985	6.464935617017118
-0.5802973120442227	2.03906688745862	7.40939722585797
-0.5802973120442227	2.0857755540877414	7.9690130137933926
-0.5802973120442227	2.132484220716863	8.665368169221239
-0.5802973120442227	2.1791928873459843	inf
-0.5802973120442227	2.2259015539751057	inf
-0.5802973120442227	2.272610220604227	inf
-0.5802973120442227	2.3193188872333486	inf
-0.5802973120442227	2.36602755386247	inf
-0.5802973120442227	2.4127362204915914	inf
-0.5802973120442227	2.459444887120713	inf
-0.5802973120442227	2.5061535537498343	inf
-0.5802973120442227	2.5528622203789557	inf
-0.5802973120442227	2.599570887008077	inf
-0.5802973120442227	2.6462795536371986	inf
-0.5802973120442227	2.69298822026632	inf
-0.536366416472011	-1.9311697760167035	inf
-0.536366416472011	-1.884461109387582	inf
-0.536366416472011	-1.8377524427584606	inf
-0.536366416472011	-1.7910437761293392	inf
-0.536366416472011	-1.7443351095002178	inf
-0.536366416472011	-1.6976264428710963	inf
-0.536366416472011	-1.6509177762419749	inf
-0.536366416472011	-1.6042091096128532	inf
-0.536366416472011	-1.5575004429837318	inf
-0.536366416472011	-1.5107917763546104	inf
-0.536366416472011	-1.464083109725489	inf
-0.536366416472011	-1.4173744430963675	inf
-0.536366416472011	-1.370665776467246	inf
-0.536366416472011	-1.3239571098381244	inf
-0.536366416472011	-1.277248443209003	inf
-0.536366416472011	-1.2305397765798816	inf
-0.536366416472011	-1.1838311099507601	inf
-0.536366416472011	-1.1371224433216387	inf
-0.536366416472011	-1.0904137766925173	inf
-0.536366416472011	-1.0437051100633958	inf
-0.536366416472011	-0.9969964434342744	inf
-0.536366416472011	-0.950287776805153	inf
-0.536366416472011	-0.9035791101760315	inf
-0.536366416472011	-0.8568704435469101	inf
-0.536366416472011	-0.8101617769177887	inf
-0.536366416472011	-0.7634531102886672	inf
-0.536366416472011	-0.7167444436595457	inf
-0.536366416472011	-0.6700357770304242	inf
-0.536366416472011	-0.6233271104013027	inf
-0.536366416472011	-0.5766184437721813	inf
-0.536366416472011	-0.5299097771430599	inf
-0.536366416472011	-0.48320111051393844	inf
-0.536366416472011	-0.436492443884817	inf
-0.536366416472011	-0.3897837772556956	inf
-0.536366416472011	-0.34307511062657414	inf
-0.536366416472011	-0.2963664439974527	inf
-0.536366416472011	-0.24965777736833128	inf
-0.536366416472011	-0.20294911073920974	inf
-0.536366416472011	-0.1562404441100882	inf
-0.536366416472011	-0.10953177748096676	inf
-0.536366416472011	-0.06282311085184533	inf
-0.536366416472011	-0.0161144442227239	inf
-0.536366416472011	0.03059422240639753	inf
-0.536366416472011	0.07730288903551896	inf
-0.536366416472011	0.1240115556646404	inf
-0.536366416472011	0.17072022229376183	inf
-0.536366416472011	0.21742888892288326	inf
-0.536366416472011	0.2641375555520047	inf
-0.536366416472011	0.3108462221811261	inf
-0.536366416472011	0.35755488881024755	inf
-0.536366416472011	0.404263555439369	inf
-0.536366416472011	0.4509722220684904	inf
-0.536366416472011	0.49768088869761185	inf
-0.536366416472011	0.5443895553267335	inf
-0.536366416472011	0.5910982219558552	inf
-0.536366416472011	0.6378068885849766	inf
-0.536366416472011	0.684515555214098	inf
-0.536366416472011	0.7312242218432194	inf
-0.536366416472011	0.7779328884723409	inf
-0.536366416472011	0.8246415551014623	inf
-0.536366416472011	0.8713502217305837	inf
-0.536366416472011	0.9180588883597052	inf
-0.536366416472011	0.9647675549888266	inf
-0.536366416472011	1.011476221617948	inf
-0.536366416472011	1.0581848882470695	inf
-0.536366416472011	1.104893554876191	inf
-0.536366416472011	1.1516022215053123	inf
-0.536366416472011	1.1983108881344338	inf
-0.536366416472011	1.2450195547635552	inf
-0.536366416472011	1.2917282213926766	inf
-0.536366416472011	1.338436888021798	inf
-0.536366416472011	1.3851455546509195	inf
-0.536366416472011	1.431854221280041	9.353775998190951
-0.536366416472011	1.4785628879091623	8.25516370952284
-0.536366416472011	1.525271554538284	8.25516370952284
-0.536366416472011	1.5719802211674057	8.660628817631004
-0.536366416472011	1.618688887796527	6.955880725392579
-0.536366416472011	1.6653975544256485	6.262733544832634
-0.536366416472011	1.71210622105477	5.888040095391223
-0.536366416472011	1.7588148876838914	5.482574987283059
-0.536366416472011	1.8055235543130128	5.504404474216154
-0.536366416472011	1.8522322209421342	5.384589589522018
-0.536366416472011	1.8989408875712557	5.483724845354899
-0.536366416472011	1.945649554200377	6.061037807301477
-0.536366416472011	1.9923582208294985	6.873608699993182
-0.536366416472011	2.03906688745862	7.059148555886547
-0.536366416472011	2.0857755540877414	7.282292107200758
-0.536366416472011	2.132484220716863	9.361733648880591
-0.536366416472011	2.1791928873459843	9.361733648880591
-0.536366416472011	2.2259015539751057	inf
-0.536366416472011	2.272610220604227	inf
-0.536366416472011	2.3193188872333486	inf
-0.536366416472011	2.36602755386247	inf
-0.536366416472011	2.4127362204915914	inf
-0.536366416472011	2.459444887120713	inf
-0.536366416472011	2.5061535537498343	inf
-0.536366416472011	2.5528622203789557	inf
-0.536366416472011	2.599570887008077	inf
-0.536366416472011	2.6462795536371986	inf
-0.536366416472011	2.69298822026632	inf
-0.49243552089979936	-1.9311697760167035	inf
-0.49243552089979936	-1.884461109387582	inf
-0.49243552089979936	-1.8377524427584606	inf
-0.49243552089979936	-1.7910437761293392	inf
-0.49243552089979936	-1.7443351095002178	inf
-0.49243552089979936	-1.6976264428710963	inf
-0.49243552089979936	-1.6509177762419749	inf
-0.49243552089979936	-1.6042091096128532	inf
-0.49243552089979936	-1.5575004429837318	inf
-0.49243552089979936	-1.5107917763546104	inf
-0.49243552089979936	-1.464083109725489	inf
-0.49243552089979936	-1.4173744430963675	inf
-0.49243552089979936	-1.370665776467246	inf
-0.49243552089979936	-1.3239571098381244	inf
-0.49243552089979936	-1.277248443209003	inf
-0.49243552089979936	-1.2305397765798816	inf
-0.49243552089979936	-1.1838311099507601	inf
-0.49243552089979936	-1.1371224433216387	inf
-0.49243552089979936	-1.0904137766925173	inf
-0.49243552089979936	-1.0437051100633958	inf
-0.49243552089979936	-0.9969964434342744	inf
-0.49243552089979936	-0.950287776805153	inf
-0.49243552089979936	-0.9035791101760315	inf
-0.49243552089979936	-0.8568704435469101	inf
-0.49243552089979936	-0.8101617769177887	inf
-0.49243552089979936	-0.7634531102886672	inf
-0.49243552089979936	-0.7167444436595457	inf
-0.49243552089979936	-0.6700357770304242	inf
-0.49243552089979936	-0.6233271104013027	inf
-0.49243552089979936	-0.5766184437721813	inf
-0.49243552089979936	-0.5299097771430599	inf
-0.49243552089979936	-0.48320111051393844	inf
-0.49243552089979936	-0.436492443884817	inf
-0.49243552089979936	-0.3897837772556956	inf
-0.49243552089979936	-0.34307511062657414	inf
-0.49243552089979936	-0.2963664439974527	inf
-0.49243552089979936	-0.24965777736833128	inf
-0.49243552089979936	-0.20294911073920974	inf
-0.49243552089979936	-0.1562404441100882	inf
-0.49243552089979936	-0.10953177748096676	inf
-0.49243552089979936	-0.06282311085184533	inf
-0.49243552089979936	-0.0161144442227239	inf
-0.49243552089979936	0.03059422240639753	inf
-0.49243552089979936	0.07730288903551896	inf
-0.49243552089979936	0.1240115556646404	inf
-0.49243552089979936	0.17072022229376183	inf
-0.49243552089979936	0.21742888892288326	inf
-0.49243552089979936	0.2641375555520047	inf
-0.49243552089979936	0.3108462221811261	inf
-0.49243552089979936	0.35755488881024755	inf
-0.49243552089979936	0.404263555439369	inf
-0.49243552089979936	0.4509722220684904	inf
-0.49243552089979936	0.49768088869761185	inf
-0.49243552089979936	0.5443895553267335	inf
-0.49243552089979936	0.5910982219558552	inf
-0.49243552089979936	0.6378068885849766	inf
-0.49243552089979936	0.684515555214098	inf
-0.49243552089979936	0.7312242218432194	inf
-0.49243552089979936	0.7779328884723409	inf
-0.49243552089979936	0.8246415551014623	inf
-0.49243552089979936	0.8713502217305837	inf
-0.49243552089979936	0.9180588883597052	inf
-0.49243552089979936	0.9647675549888266	inf
-0.49243552089979936	1.011476221617948	inf
-0.49243552089979936	1.0581848882470695	inf
-0.49243552089979936	1.104893554876191	inf
-0.49243552089979936	1.1516022215053123	inf
-0.49243552089979936	1.1983108881344338	inf
-0.49243552089979936	1.2450195547635552	inf
-0.49243552089979936	1.2917282213926766	inf
-0.49243552089979936	1.338436888021798	inf
-0.49243552089979936	1.3851455546509195	inf
-0.49243552089979936	1.431854221280041	inf
-0.49243552089979936	1.4785628879091623	8.25516370952284
-0.49243552089979936	1.525271554538284	8.25516370952284
-0.49243552089979936	1.5719802211674057	7.744338085756849
-0.49243552089979936	1.618688887796527	6.714718668575691
-0.49243552089979936	1.6653975544256485	6.2182817822618
-0.49243552089979936	1.71210622105477	5.194892914831278
-0.49243552089979936	1.7588148876838914	5.195117371621243
-0.49243552089979936	1.8055235543130128	4.924064704230825
-0.49243552089979936	1.8522322209421342	5.548219013303819
-0.49243552089979936	1.8989408875712557	5.717295343347753
-0.49243552089979936	1.945649554200377	5.722520364186951
-0.49243552089979936	1.9923582208294985	6.417294669714152
-0.49243552089979936	2.03906688745862	6.528520304824377
-0.49243552089979936	2.0857755540877414	7.41582349982528
-0.49243552089979936	2.132484220716863	7.752295736446492
-0.49243552089979936	2.1791928873459843	8.668586468320647
-0.49243552089979936	2.2259015539751057	9.361733648880591
-0.49243552089979936	2.272610220604227	inf
-0.49243552089979936	2.3193188872333486	inf
-0.49243552089979936	2.36602755386247	inf
-0.49243552089979936	2.4127362204915914	inf
-0.49243552089979936	2.459444887120713	inf
-0.49243552089979936	2.5061535537498343	inf
-0.49243552089979936	2.5528622203789557	inf
-0.49243552089979936	2.599570887008077	inf
-0.49243552089979936	2.6462795536371986	inf
-0.49243552089979936	2.69298822026632	inf
-0.4485046253275877	-1.9311697760167035	inf
-0.4485046253275877	-1.884461109387582	inf
-0.4485046253275877	-1.8377524427584606	inf
-0.4485046253275877	-1.7910437761293392	inf
-0.4485046253275877	-1.7443351095002178	inf
-0.4485046253275877	-1.6976264428710963	inf
-0.4485046253275877	-1.6509177762419749	inf
-0.4485046253275877	-1.6042091096128532	inf
-0.4485046253275877	-1.5575004429837318	inf
-0.4485046253275877	-1.5107917763546104	inf
-0.4485046253275877	-1.464083109725489	inf
-0.4485046253275877	-1.4173744430963675	inf
-0.4485046253275877	-1.370665776467246	inf
-0.4485046253275877	-1.3239571098381244	inf
-0.4485046253275877	-1.277248443209003	inf
-0.4485046253275877	-1.2305397765798816	inf
-0.4485046253275877	-1.1838311099507601	inf
-0.4485046253275877	-1.1371224433216387	inf
-0.4485046253275877	-1.0904137766925173	inf
-0.4485046253275877	-1.0437051100633958	inf
-0.4485046253275877	-0.9969964434342744	inf
-0.4485046253275877	-0.950287776805153	inf
-0.4485046253275877	-0.9035791101760315	inf
-0.4485046253275877	-0.8568704435469101	inf
-0.4485046253275877	-0.8101617769177887	inf
-0.4485046253275877	-0.7634531102886672	inf
-0.4485046253275877	-0.7167444436595457	inf
-0.4485046253275877	-0.6700357770304242	inf
-0.4485046253275877	-0.6233271104013027	inf
-0.4485046253275877	-0.5766184437721813	inf
-0.4485046253275877	-0.5299097771430599	inf
-0.4485046253275877	-0.48320111051393844	inf
-0.4485046253275877	-0.436492443884817	inf
-0.4485046253275877	-0.3897837772556956	inf
-0.4485046253275877	-0.34307511062657414	inf
-0.4485046253275877	-0.2963664439974527	inf
-0.4485046253275877	-0.24965777736833128	inf
-0.4485046253275877	-0.20294911073920974	inf
-0.4485046253275877	-0.1562404441100882	inf
-0.4485046253275877	-0.10953177748096676	inf
-0.4485046253275877	-0.06282311085184533	inf
-0.4485046253275877	-0.0161144442227239	inf
-0.4485046253275877	0.03059422240639753	inf
-0.4485046253275877	0.07730288903551896	inf
-0.4485046253275877	0.1240115556646404	inf
-0.4485046253275877	0.17072022229376183	inf
-0.4485046253275877	0.21742888892288326	inf
-0.4485046253275877	0.2641375555520047	inf
-0.4485046253275877	0.3108462221811261	inf
-0.4485046253275877	0.35755488881024755	inf
-0.4485046253275877	0.404263555439369	inf
-0.4485046253275877	0.4509722220684904	inf
-0.4485046253275877	0.49768088869761185	inf
-0.4485046253275877	0.5443895553267335	inf
-0.4485046253275877	0.5910982219558552	inf
-0.4485046253275877	0.6378068885849766	inf
-0.4485046253275877	0.684515555214098	inf
-0.4485046253275877	0.7312242218432194	inf
-0.4485046253275877	0.7779328884723409	inf
-0.4485046253275877	0.8246415551014623	inf
-0.4485046253275877	0.8713502217305837	inf
-0.4485046253275877	0.9180588883597052	inf
-0.4485046253275877	0.9647675549888266	inf
-0.4485046253275877	1.011476221617948	inf
-0.4485046253275877	1.0581848882470695	inf
-0.4485046253275877	1.104893554876191	inf
-0.4485046253275877	1.1516022215053123	inf
-0.4485046253275877	1.1983108881344338	inf
-0.4485046253275877	1.2450195547635552	inf
-0.4485046253275877	1.2917282213926766	inf
-0.4485046253275877	1.338436888021798	inf
-0.4485046253275877	1.3851455546509195	9.353775998190951
-0.4485046253275877	1.431854221280041	9.355517879594306
-0.4485046253275877	1.4785628879091623	9.353775998190951
-0.4485046253275877	1.525271554538284	7.408611998239263
-0.4485046253275877	1.5719802211674057	7.562596819034755
-0.4485046253275877	1.618688887796527	7.275205017943986
-0.4485046253275877	1.6653975544256485	5.889073971499486
-0.4485046253275877	1.71210622105477	5.211387420903043
-0.4485046253275877	1.7588148876838914	5.483569340112422
-0.4485046253275877	1.8055235543130128	5.165226761047713
-0.4485046253275877	1.8522322209421342	5.092201626032824
-0.4485046253275877	1.8989408875712557	5.347672484156965
-0.4485046253275877	1.945649554200377	5.2343774924457
-0.4485046253275877	1.9923582208294985	5.336381958145444
-0.4485046253275877	2.03906688745862	5.698172002750947
-0.4485046253275877	2.0857755540877414	6.366001375326602
-0.4485046253275877	2.132484220716863	8.263121360212484
-0.4485046253275877	2.1791928873459843	inf
-0.4485046253275877	2.2259015539751057	inf
-0.4485046253275877	2.272610220604227	inf
-0.4485046253275877	2.3193188872333486	inf
-0.4485046253275877	2.36602755386247	inf
-0.4485046253275877	2.4127362204915914	inf
-0.4485046253275877	2.459444887120713	inf
-0.4485046253275877	2.5061535537498343	inf
-0.4485046253275877	2.5528622203789557	inf
-0.4485046253275877	2.599570887008077	inf
-0.4485046253275877	2.6462795536371986	inf
-0.4485046253275877	2.69298822026632	inf
-0.4045737297553761	-1.9311697760167035	inf
-0.4045737297553761	-1.884461109387582	inf
-0.4045737297553761	-1.8377524427584606	inf
-0.4045737297553761	-1.7910437761293392	inf
-0.4045737297553761	-1.7443351095002178	inf
-0.4045737297553761	-1.6976264428710963	inf
-0.4045737297553761	-1.6509177762419749	inf
-0.4045737297553761	-1.6042091096128532	inf
-0.4045737297553761	-1.5575004429837318	inf
-0.4045737297553761	-1.5107917763546104	inf
-0.4045737297553761	-1.464083109725489	inf
-0.4045737297553761	-1.4173744430963675	inf
-0.4045737297553761	-1.370665776467246	inf
-0.4045737297553761	-1.3239571098381244	inf
-0.4045737297553761	-1.277248443209003	inf
-0.4045737297553761	-1.2305397765798816	inf
-0.4045737297553761	-1.1838311099507601	inf
-0.4045737297553761	-1.1371224433216387	inf
-0.4045737297553761	-1.0904137766925173	inf
-0.4045737297553761	-1.0437051100633958	inf
-0.4045737297553761	-0.9969964434342744	inf
-0.4045737297553761	-0.950287776805153	inf
-0.4045737297553761	-0.9035791101760315	inf
-0.4045737297553761	-0.8568704435469101	inf
-0.4045737297553761	-0.8101617769177887	inf
-0.4045737297553761	-0.7634531102886672	inf
-0.4045737297553761	-0.7167444436595457	inf
-0.4045737297553761	-0.6700357770304242	inf
-0.4045737297553761	-0.6233271104013027	inf
-0.4045737297553761	-0.5766184437721813	inf
-0.4045737297553761	-0.5299097771430599	inf
-0.4045737297553761	-0.48320111051393844	inf
-0.4045737297553761	-0.436492443884817	inf
-0.4045737297553761	-0.3897837772556956	inf
-0.4045737297553761	-0.34307511062657414	inf
-0.4045737297553761	-0.2963664439974527	inf
-0.4045737297553761	-0.24965777736833128	inf
-0.4045737297553761	-0.20294911073920974	inf
-0.4045737297553761	-0.1562404441100882	inf
-0.4045737297553761	-0.10953177748096676	inf
-0.4045737297553761	-0.06282311085184533	inf
-0.4045737297553761	-0.0161144442227239	inf
-0.4045737297553761	0.03059422240639753	inf
-0.4045737297553761	0.07730288903551896	inf
-0.4045737297553761	0.1240115556646404	inf
-0.4045737297553761	0.17072022229376183	inf
-0.4045737297553761	0.21742888892288326	inf
-0.4045737297553761	0.2641375555520047	inf
-0.4045737297553761	0.3108462221811261	inf
-0.4045737297553761	0.35755488881024755	inf
-0.4045737297553761	0.404263555439369	inf
-0.4045737297553761	0.4509722220684904	inf
-0.4045737297553761	0.49768088869761185	inf
-0.4045737297553761	0.5443895553267335	inf
-0.4045737297553761	0.5910982219558552	inf
-0.4045737297553761	0.6378068885849766	inf
-0.4045737297553761	0.684515555214098	inf
-0.4045737297553761	0.7312242218432194	inf
-0.4045737297553761	0.7779328884723409	inf
-0.4045737297553761	0.8246415551014623	inf
-0.4045737297553761	0.8713502217305837	inf
-0.4045737297553761	0.9180588883597052	inf
-0.4045737297553761	0.9647675549888266	inf
-0.4045737297553761	1.011476221617948	inf
-0.4045737297553761	1.0581848882470695	inf
-0.4045737297553761	1.104893554876191	inf
-0.4045737297553761	1.1516022215053123	inf
-0.4045737297553761	1.1983108881344338	inf
-0.4045737297553761	1.2450195547635552	inf
-0.4045737297553761	1.2917282213926766	inf
-0.4045737297553761	1.338436888021798	inf
-0.4045737297553761	1.3851455546509195	inf
-0.4045737297553761	1.431854221280041	9.355517879594306
-0.4045737297553761	1.4785628879091623	inf
-0.4045737297553761	1.525271554538284	8.256905590926195
-0.4045737297553761	1.5719802211674057	7.27607633791447
-0.4045737297553761	1.618688887796527	7.158293302258087
-0.4045737297553761	1.6653975544256485	6.023313369419102
-0.4045737297553761	1.71210622105477	5.330166188859155
-0.4045737297553761	1.7588148876838914	4.98606196919708
-0.4045737297553761	1.8055235543130128	4.770166959481043
-0.4045737297553761	1.8522322209421342	4.720325844747657
-0.4045737297553761	1.8989408875712557	4.664879219036703
-0.4045737297553761	1.945649554200377	4.589507212650216
-0.4045737297553761	1.9923582208294985	4.707773298723068
-0.4045737297553761	2.03906688745862	5.429908016156268
-0.4045737297553761	2.0857755540877414	6.366001375326602
-0.4045737297553761	2.132484220716863	7.752295736446492
-0.4045737297553761	2.1791928873459843	8.664983678322933
-0.4045737297553761	2.2259015539751057	9.361733648880591
-0.4045737297553761	2.272610220604227	inf
-0.4045737297553761	2.3193188872333486	inf
-0.4045737297553761	2.36602755386247	inf
-0.4045737297553761	2.4127362204915914	inf
-0.4045737297553761	2.459444887120713	inf
-0.4045737297553761	2.5061535537498343	inf
-0.4045737297553761	2.5528622203789557	inf
-0.4045737297553761	2.599570887008077	inf
-0.4045737297553761	2.6462795536371986	inf
-0.4045737297553761	2.69298822026632	inf
-0.3606428341831644	-1.9311697760167035	inf
-0.3606428341831644	-1.884461109387582	inf
-0.3606428341831644	-1.8377524427584606	inf
-0.3606428341831644	-1.7910437761293392	inf
-0.3606428341831644	-1.7443351095002178	inf
-0.3606428341831644	-1.6976264428710963	inf
-0.3606428341831644	-1.6509177762419749	inf
-0.3606428341831644	-1.6042091096128532	inf
-0.3606428341831644	-1.5575004429837318	inf
-0.3606428341831644	-1.5107917763546104	inf
-0.3606428341831644	-1.464083109725489	inf
-0.3606428341831644	-1.4173744430963675	inf
-0.3606428341831644	-1.370665776467246	inf
-0.3606428341831644	-1.3239571098381244	inf
-0.3606428341831644	-1.277248443209003	inf
-0.3606428341831644	-1.2305397765798816	inf
-0.3606428341831644	-1.1838311099507601	inf
-0.3606428341831644	-1.1371224433216387	inf
-0.3606428341831644	-1.0904137766925173	inf
-0.3606428341831644	-1.0437051100633958	inf
-0.3606428341831644	-0.9969964434342744	inf
-0.3606428341831644	-0.950287776805153	inf
-0.3606428341831644	-0.9035791101760315	inf
-0.3606428341831644	-0.8568704435469101	inf
-0.3606428341831644	-0.8101617769177887	inf
-0.3606428341831644	-0.7634531102886672	inf
-0.3606428341831644	-0.7167444436595457	inf
-0.3606428341831644	-0.6700357770304242	inf
-0.3606428341831644	-0.6233271104013027	inf
-0.3606428341831644	-0.5766184437721813	inf
-0.3606428341831644	-0.5299097771430599	inf
-0.3606428341831644	-0.48320111051393844	inf
-0.3606428341831644	-0.436492443884817	inf
-0.3606428341831644	-0.3897837772556956	inf
-0.3606428341831644	-0.34307511062657414	inf
-0.3606428341831644	-0.2963664439974527	inf
-0.3606428341831644	-0.24965777736833128	inf
-0.3606428341831644	-0.20294911073920974	inf
-0.3606428341831644	-0.1562404441100882	inf
-0.3606428341831644	-0.10953177748096676	inf
-0.3606428341831644	-0.06282311085184533	inf
-0.3606428341831644	-0.0161144442227239	inf
-0.3606428341831644	0.03059422240639753	inf
-0.3606428341831644	0.07730288903551896	inf
-0.3606428341831644	0.1240115556646404	inf
-0.3606428341831644	0.17072022229376183	inf
-0.3606428341831644	0.21742888892288326	inf
-0.3606428341831644	0.2641375555520047	inf
-0.3606428341831644	0.3108462221811261	inf
-0.3606428341831644	0.35755488881024755	inf
-0.3606428341831644	0.404263555439369	inf
-0.3606428341831644	0.4509722220684904	inf
-0.3606428341831644	0.49768088869761185	inf
-0.3606428341831644	0.5443895553267335	inf
-0.3606428341831644	0.5910982219558552	inf
-0.3606428341831644	0.6378068885849766	inf
-0.3606428341831644	0.684515555214098	inf
-0.3606428341831644	0.7312242218432194	inf
-0.3606428341831644	0.7779328884723409	inf
-0.3606428341831644	0.8246415551014623	inf
-0.3606428341831644	0.8713502217305837	inf
-0.3606428341831644	0.9180588883597052	inf
-0.3606428341831644	0.9647675549888266	inf
-0.3606428341831644	1.011476221617948	inf
-0.3606428341831644	1.0581848882470695	inf
-0.3606428341831644	1.104893554876191	inf
-0.3606428341831644	1.1516022215053123	inf
-0.3606428341831644	1.1983108881344338	inf
-0.3606428341831644	1.2450195547635552	inf
-0.3606428341831644	1.2917282213926766	inf
-0.3606428341831644	1.338436888021798	inf
-0.3606428341831644	1.3851455546509195	inf
-0.3606428341831644	1.431854221280041	9.354256861355182
-0.3606428341831644	1.4785628879091623	8.661109680795235
-0.3606428341831644	1.525271554538284	7.968592810583991
-0.3606428341831644	1.5719802211674057	7.56375841036625
-0.3606428341831644	1.618688887796527	6.5223045355380895
-0.3606428341831644	1.6653975544256485	5.717931719867919
-0.3606428341831644	1.71210622105477	4.998809052904712
-0.3606428341831644	1.7588148876838914	4.495692918745122
-0.3606428341831644	1.8055235543130128	4.129680538239685
-0.3606428341831644	1.8522322209421342	4.022703808688081
-0.3606428341831644	1.8989408875712557	4.028696631133614
-0.3606428341831644	1.945649554200377	4.099329423010031
-0.3606428341831644	1.9923582208294985	4.482225736270791
-0.3606428341831644	2.03906688745862	5.264560541304388
-0.3606428341831644	2.0857755540877414	6.179477823471333
-0.3606428341831644	2.132484220716863	6.870231767802648
-0.3606428341831644	2.1791928873459843	7.562781533170086
-0.3606428341831644	2.2259015539751057	inf
-0.3606428341831644	2.272610220604227	inf
-0.3606428341831644	2.3193188872333486	inf
-0.3606428341831644	2.36602755386247	inf
-0.3606428341831644	2.4127362204915914	inf
-0.3606428341831644	2.459444887120713	inf
-0.3606428341831644	2.5061535537498343	inf
-0.3606428341831644	2.5528622203789557	inf
-0.3606428341831644	2.599570887008077	inf
-0.3606428341831644	2.6462795536371986	inf
-0.3606428341831644	2.69298822026632	inf
-0.31671193861095276	-1.9311697760167035	inf
-0.31671193861095276	-1.884461109387582	inf
-0.31671193861095276	-1.8377524427584606	inf
-0.31671193861095276	-1.7910437761293392	inf
-0.31671193861095276	-1.7443351095002178	inf
-0.31671193861095276	-1.6976264428710963	inf
-0.31671193861095276	-1.6509177762419749	inf
-0.31671193861095276	-1.6042091096128532	inf
-0.31671193861095276	-1.5575004429837318	inf
-0.31671193861095276	-1.5107917763546104	inf
-0.31671193861095276	-1.464083109725489	inf
-0.31671193861095276	-1.4173744430963675	inf
-0.31671193861095276	-1.370665776467246	inf
-0.31671193861095276	-1.3239571098381244	inf
-0.31671193861095276	-1.277248443209003	inf
-0.31671193861095276	-1.2305397765798816	inf
-0.31671193861095276	-1.1838311099507601	inf
-0.31671193861095276	-1.1371224433216387	inf
-0.31671193861095276	-1.0904137766925173	inf
-0.31671193861095276	-1.0437051100633958	inf
-0.31671193861095276	-0.9969964434342744	inf
-0.31671193861095276	-0.950287776805153	inf
-0.31671193861095276	-0.9035791101760315	inf
-0.31671193861095276	-0.8568704435469101	inf
-0.31671193861095276	-0.8101617769177887	inf
-0.31671193861095276	-0.7634531102886672	inf
-0.31671193861095276	-0.7167444436595457	inf
-0.31671193861095276	-0.6700357770304242	inf
-0.31671193861095276	-0.6233271104013027	inf
-0.31671193861095276	-0.5766184437721813	inf
-0.31671193861095276	-0.5299097771430599	inf
-0.31671193861095276	-0.48320111051393844	inf
-0.31671193861095276	-0.436492443884817	inf
-0.31671193861095276	-0.3897837772556956	inf
-0.31671193861095276	-0.34307511062657414	inf
-0.31671193861095276	-0.2963664439974527	inf
-0.31671193861095276	-0.24965777736833128	inf
-0.31671193861095276	-0.20294911073920974	inf
-0.31671193861095276	-0.1562404441100882	inf
-0.31671193861095276	-0.10953177748096676	inf
-0.31671193861095276	-0.06282311085184533	inf
-0.31671193861095276	-0.0161144442227239	inf
-0.31671193861095276	0.03059422240639753	inf
-0.31671193861095276	0.07730288903551896	inf
-0.31671193861095276	0.1240115556646404	inf
-0.31671193861095276	0.17072022229376183	inf
-0.31671193861095276	0.21742888892288326	inf
-0.31671193861095276	0.2641375555520047	inf
-0.31671193861095276	0.3108462221811261	inf
-0.31671193861095276	0.35755488881024755	inf
-0.31671193861095276	0.404263555439369	inf
-0.31671193861095276	0.4509722220684904	inf
-0.31671193861095276	0.49768088869761185	inf
-0.31671193861095276	0.5443895553267335	inf
-0.31671193861095276	0.5910982219558552	inf
-0.31671193861095276	0.6378068885849766	inf
-0.31671193861095276	0.684515555214098	inf
-0.31671193861095276	0.7312242218432194	inf
-0.31671193861095276	0.7779328884723409	inf
-0.31671193861095276	0.8246415551014623	inf
-0.31671193861095276	0.8713502217305837	inf
-0.31671193861095276	0.9180588883597052	inf
-0.31671193861095276	0.9647675549888266	inf
-0.31671193861095276	1.011476221617948	inf
-0.31671193861095276	1.0581848882470695	inf
-0.31671193861095276	1.104893554876191	inf
-0.31671193861095276	1.1516022215053123	inf
-0.31671193861095276	1.1983108881344338	inf
-0.31671193861095276	1.2450195547635552	inf
-0.31671193861095276	1.2917282213926766	inf
-0.31671193861095276	1.338436888021798	inf
-0.31671193861095276	1.3851455546509195	inf
-0.31671193861095276	1.431854221280041	inf
-0.31671193861095276	1.4785628879091623	7.274815319675345
-0.31671193861095276	1.525271554538284	7.9679625002352905
-0.31671193861095276	1.5719802211674057	6.869455235706167
-0.31671193861095276	1.618688887796527	5.691212363688769
-0.31671193861095276	1.6653975544256485	5.0786842377862405
-0.31671193861095276	1.71210622105477	4.5027959299784
-0.31671193861095276	1.7588148876838914	3.8695414309878418
-0.31671193861095276	1.8055235543130128	3.4637576977283624
-0.31671193861095276	1.8522322209421342	3.4100019933468664
-0.31671193861095276	1.8989408875712557	3.3425883009648176
-0.31671193861095276	1.945649554200377	3.7547059741581057
-0.31671193861095276	1.9923582208294985	4.256805022707549
-0.31671193861095276	2.03906688745862	4.8774893769286285
-0.31671193861095276	2.0857755540877414	5.329189311662993
-0.31671193861095276	2.132484220716863	6.869634352610141
-0.31671193861095276	2.1791928873459843	7.275099460718306
-0.31671193861095276	2.2259015539751057	inf
-0.31671193861095276	2.272610220604227	inf
-0.31671193861095276	2.3193188872333486	inf
-0.31671193861095276	2.36602755386247	inf
-0.31671193861095276	2.4127362204915914	inf
-0.31671193861095276	2.459444887120713	inf
-0.31671193861095276	2.5061535537498343	inf
-0.31671193861095276	2.5528622203789557	inf
-0.31671193861095276	2.599570887008077	inf
-0.31671193861095276	2.6462795536371986	inf
-0.31671193861095276	2.69298822026632	inf
-0.2727810430387411	-1.9311697760167035	inf
-0.2727810430387411	-1.884461109387582	inf
-0.2727810430387411	-1.8377524427584606	inf
-0.2727810430387411	-1.7910437761293392	inf
-0.2727810430387411	-1.7443351095002178	inf
-0.2727810430387411	-1.6976264428710963	inf
-0.2727810430387411	-1.6509177762419749	inf
-0.2727810430387411	-1.6042091096128532	inf
-0.2727810430387411	-1.5575004429837318	inf
-0.2727810430387411	-1.5107917763546104	inf
-0.2727810430387411	-1.464083109725489	inf
-0.2727810430387411	-1.4173744430963675	inf
-0.2727810430387411	-1.370665776467246	inf
-0.2727810430387411	-1.3239571098381244	inf
-0.2727810430387411	-1.277248443209003	inf
-0.2727810430387411	-1.2305397765798816	inf
-0.2727810430387411	-1.1838311099507601	inf
-0.2727810430387411	-1.1371224433216387	inf
-0.2727810430387411	-1.0904137766925173	inf
-0.2727810430387411	-1.0437051100633958	inf
-0.2727810430387411	-0.9969964434342744	inf
-0.2727810430387411	-0.950287776805153	inf
-0.2727810430387411	-0.9035791101760315	inf
-0.2727810430387411	-0.8568704435469101	inf
-0.2727810430387411	-0.8101617769177887	inf
-0.2727810430387411	-0.7634531102886672	inf
-0.2727810430387411	-0.7167444436595457	inf
-0.2727810430387411	-0.6700357770304242	inf
-0.2727810430387411	-0.6233271104013027	inf
-0.2727810430387411	-0.5766184437721813	inf
-0.2727810430387411	-0.5299097771430599	inf
-0.2727810430387411	-0.48320111051393844	inf
-0.2727810430387411	-0.436492443884817	inf
-0.2727810430387411	-0.3897837772556956	inf
-0.2727810430387411	-0.34307511062657414	inf
-0.2727810430387411	-0.2963664439974527	inf
-0.2727810430387411	-0.24965777736833128	inf
-0.2727810430387411	-0.20294911073920974	inf
-0.2727810430387411	-0.1562404441100882	inf
-0.2727810430387411	-0.10953177748096676	inf
-0.2727810430387411	-0.06282311085184533	inf
-0.2727810430387411	-0.0161144442227239	inf
-0.2727810430387411	0.03059422240639753	inf
-0.2727810430387411	0.07730288903551896	inf
-0.2727810430387411	0.1240115556646404	inf
-0.2727810430387411	0.17072022229376183	inf
-0.2727810430387411	0.21742888892288326	inf
-0.2727810430387411	0.2641375555520047	inf
-0.2727810430387411	0.3108462221811261	inf
-0.2727810430387411	0.35755488881024755	inf
-0.2727810430387411	0.404263555439369	inf
-0.2727810430387411	0.4509722220684904	inf
-0.2727810430387411	0.49768088869761185	inf
-0.2727810430387411	0.5443895553267335	inf
-0.2727810430387411	0.5910982219558552	inf
-0.2727810430387411	0.6378068885849766	inf
-0.2727810430387411	0.684515555214098	inf
-0.2727810430387411	0.7312242218432194	inf
-0.2727810430387411	0.7779328884723409	inf
-0.2727810430387411	0.8246415551014623	inf
-0.2727810430387411	0.8713502217305837	inf
-0.2727810430387411	0.9180588883597052	inf
-0.2727810430387411	0.9647675549888266	inf
-0.2727810430387411	1.011476221617948	inf
-0.2727810430387411	1.0581848882470695	inf
-0.2727810430387411	1.104893554876191	inf
-0.2727810430387411	1.1516022215053123	inf
-0.2727810430387411	1.1983108881344338	inf
-0.2727810430387411	1.2450195547635552	inf
-0.2727810430387411	1.2917282213926766	inf
-0.2727810430387411	1.338436888021798	inf
-0.2727810430387411	1.3851455546509195	inf
-0.2727810430387411	1.431854221280041	7.968158652618089
-0.2727810430387411	1.4785628879091623	7.408430772895508
-0.2727810430387411	1.525271554538284	6.7151995317399225
-0.2727810430387411	1.5719802211674057	5.888520958555454
-0.2727810430387411	1.618688887796527	5.036768747818871
-0.2727810430387411	1.6653975544256485	4.377440415790974
-0.2727810430387411	1.71210622105477	3.872912748380993
-0.2727810430387411	1.7588148876838914	3.2443040889586188
-0.2727810430387411	1.8055235543130128	2.8942848997246484
-0.2727810430387411	1.8522322209421342	2.82945373282259
-0.2727810430387411	1.8989408875712557	2.926048590987338
-0.2727810430387411	1.945649554200377	3.338422677921934
-0.2727810430387411	1.9923582208294985	4.076648330548953
-0.2727810430387411	2.03906688745862	4.710150103256768
-0.2727810430387411	2.0857755540877414	5.347207817165672
-0.2727810430387411	2.132484220716863	6.176487172050197
-0.2727810430387411	2.1791928873459843	7.051955909404096
-0.2727810430387411	2.2259015539751057	8.661393821838196
-0.2727810430387411	2.272610220604227	inf
-0.2727810430387411	2.3193188872333486	inf
-0.2727810430387411	2.36602755386247	inf
-0.2727810430387411	2.4127362204915914	inf
-0.2727810430387411	2.459444887120713	inf
-0.2727810430387411	2.5061535537498343	inf
-0.2727810430387411	2.5528622203789557	inf
-0.2727810430387411	2.599570887008077	inf
-0.2727810430387411	2.6462795536371986	inf
-0.2727810430387411	2.69298822026632	inf
-0.22885014746652943	-1.9311697760167035	inf
-0.22885014746652943	-1.884461109387582	inf
-0.22885014746652943	-1.8377524427584606	inf
-0.22885014746652943	-1.7910437761293392	inf
-0.22885014746652943	-1.7443351095002178	inf
-0.22885014746652943	-1.6976264428710963	inf
-0.22885014746652943	-1.6509177762419749	inf
-0.22885014746652943	-1.6042091096128532	inf
-0.22885014746652943	-1.5575004429837318	inf
-0.22885014746652943	-1.5107917763546104	inf
-0.22885014746652943	-1.464083109725489	inf
-0.22885014746652943	-1.4173744430963675	inf
-0.22885014746652943	-1.370665776467246	inf
-0.22885014746652943	-1.3239571098381244	inf
-0.22885014746652943	-1.277248443209003	inf
-0.22885014746652943	-1.2305397765798816	inf
-0.22885014746652943	-1.1838311099507601	inf
-0.22885014746652943	-1.1371224433216387	inf
-0.22885014746652943	-1.0904137766925173	inf
-0.22885014746652943	-1.0437051100633958	inf
-0.22885014746652943	-0.9969964434342744	inf
-0.22885014746652943	-0.950287776805153	inf
-0.22885014746652943	-0.9035791101760315	inf
-0.22885014746652943	-0.8568704435469101	inf
-0.22885014746652943	-0.8101617769177887	inf
-0.22885014746652943	-0.7634531102886672	inf
-0.22885014746652943	-0.7167444436595457	inf
-0.22885014746652943	-0.6700357770304242	inf
-0.22885014746652943	-0.6233271104013027	inf
-0.22885014746652943	-0.5766184437721813	inf
-0.22885014746652943	-0.5299097771430599	inf
-0.22885014746652943	-0.48320111051393844	inf
-0.22885014746652943	-0.436492443884817	inf
-0.22885014746652943	-0.3897837772556956	inf
-0.22885014746652943	-0.34307511062657414	inf
-0.22885014746652943	-0.2963664439974527	inf
-0.22885014746652943	-0.24965777736833128	inf
-0.22885014746652943	-0.20294911073920974	inf
-0.22885014746652943	-0.1562404441100882	inf
-0.22885014746652943	-0.10953177748096676	inf
-0.22885014746652943	-0.06282311085184533	inf
-0.22885014746652943	-0.0161144442227239	inf
-0.22885014746652943	0.03059422240639753	inf
-0.22885014746652943	0.07730288903551896	inf
-0.22885014746652943	0.1240115556646404	inf
-0.22885014746652943	0.17072022229376183	inf
-0.22885014746652943	0.21742888892288326	inf
-0.22885014746652943	0.2641375555520047	inf
-0.22885014746652943	0.3108462221811261	inf
-0.22885014746652943	0.35755488881024755	inf
-0.22885014746652943	0.404263555439369	inf
-0.22885014746652943	0.4509722220684904	inf
-0.22885014746652943	0.49768088869761185	inf
-0.22885014746652943	0.5443895553267335	inf
-0.22885014746652943	0.5910982219558552	inf
-0.22885014746652943	0.6378068885849766	inf
-0.22885014746652943	0.684515555214098	inf
-0.22885014746652943	0.7312242218432194	inf
-0.22885014746652943	0.7779328884723409	inf
-0.22885014746652943	0.8246415551014623	inf
-0.22885014746652943	0.8713502217305837	inf
-0.22885014746652943	0.9180588883597052	inf
-0.22885014746652943	0.9647675549888266	inf
-0.22885014746652943	1.011476221617948	inf
-0.22885014746652943	1.0581848882470695	inf
-0.22885014746652943	1.104893554876191	inf
-0.22885014746652943	1.1516022215053123	inf
-0.22885014746652943	1.1983108881344338	inf
-0.22885014746652943	1.2450195547635552	inf
-0.22885014746652943	1.2917282213926766	inf
-0.22885014746652943	1.338436888021798	inf
-0.22885014746652943	1.3851455546509195	inf
-0.22885014746652943	1.431854221280041	7.4085428646826665
-0.22885014746652943	1.4785628879091623	7.15722843640176
-0.22885014746652943	1.525271554538284	6.022157428028666
-0.22885014746652943	1.5719802211674057	5.010451439501497
-0.22885014746652943	1.618688887796527	4.600666670248818
-0.22885014746652943	1.6653975544256485	3.933721862082895
-0.22885014746652943	1.71210622105477	3.335107240593447
-0.22885014746652943	1.7588148876838914	2.778485624756887
-0.22885014746652943	1.8055235543130128	2.558115344121064
-0.22885014746652943	1.8522322209421342	2.387824939372945
-0.22885014746652943	1.8989408875712557	2.6051488102294122
-0.22885014746652943	1.945649554200377	3.1136371600778103
-0.22885014746652943	1.9923582208294985	3.8009974643465183
-0.22885014746652943	2.03906688745862	4.405658821821226
-0.22885014746652943	2.0857755540877414	4.947821755133888
-0.22885014746652943	2.132484220716863	5.920553797912997
-0.22885014746652943	2.1791928873459843	6.7154836727828835
-0.22885014746652943	2.2259015539751057	8.255928713730032
-0.22885014746652943	2.272610220604227	8.661393821838196
-0.22885014746652943	2.3193188872333486	inf
-0.22885014746652943	2.36602755386247	inf
-0.22885014746652943	2.4127362204915914	inf
-0.22885014746652943	2.459444887120713	inf
-0.22885014746652943	2.5061535537498343	inf
-0.22885014746652943	2.5528622203789557	inf
-0.22885014746652943	2.599570887008077	inf
-0.22885014746652943	2.6462795536371986	inf
-0.22885014746652943	2.69298822026632	inf
-0.18491925189431774	-1.9311697760167035	inf
-0.18491925189431774	-1.884461109387582	inf
-0.18491925189431774	-1.8377524427584606	inf
-0.18491925189431774	-1.7910437761293392	inf
-0.18491925189431774	-1.7443351095002178	inf
-0.18491925189431774	-1.6976264428710963	inf
-0.18491925189431774	-1.6509177762419749	inf
-0.18491925189431774	-1.6042091096128532	inf
-0.18491925189431774	-1.5575004429837318	inf
-0.18491925189431774	-1.5107917763546104	inf
-0.18491925189431774	-1.464083109725489	inf
-0.18491925189431774	-1.4173744430963675	inf
-0.18491925189431774	-1.370665776467246	inf
-0.18491925189431774	-1.3239571098381244	inf
-0.18491925189431774	-1.277248443209003	inf
-0.18491925189431774	-1.2305397765798816	inf
-0.18491925189431774	-1.1838311099507601	inf
-0.18491925189431774	-1.1371224433216387	inf
-0.18491925189431774	-1.0904137766925173	inf
-0.18491925189431774	-1.0437051100633958	inf
-0.18491925189431774	-0.9969964434342744	inf
-0.18491925189431774	-0.950287776805153	inf
-0.18491925189431774	-0.9035791101760315	inf
-0.18491925189431774	-0.8568704435469101	inf
-0.18491925189431774	-0.8101617769177887	inf
-0.18491925189431774	-0.7634531102886672	inf
-0.18491925189431774	-0.7167444436595457	inf
-0.18491925189431774	-0.6700357770304242	inf
-0.18491925189431774	-0.6233271104013027	inf
-0.18491925189431774	-0.5766184437721813	inf
-0.18491925189431774	-0.5299097771430599	inf
-0.18491925189431774	-0.48320111051393844	inf
-0.18491925189431774	-0.436492443884817	inf
-0.18491925189431774	-0.3897837772556956	inf
-0.18491925189431774	-0.34307511062657414	inf
-0.18491925189431774	-0.2963664439974527	inf
-0.18491925189431774	-0.24965777736833128	inf
-0.18491925189431774	-0.20294911073920974	inf
-0.18491925189431774	-0.1562404441100882	inf
-0.18491925189431774	-0.10953177748096676	inf
-0.18491925189431774	-0.06282311085184533	inf
-0.18491925189431774	-0.0161144442227239	inf
-0.18491925189431774	0.03059422240639753	inf
-0.18491925189431774	0.07730288903551896	inf
-0.18491925189431774	0.1240115556646404	inf
-0.18491925189431774	0.17072022229376183	inf
-0.18491925189431774	0.21742888892288326	inf
-0.18491925189431774	0.2641375555520047	inf
-0.18491925189431774	0.3108462221811261	inf
-0.18491925189431774	0.35755488881024755	inf
-0.18491925189431774	0.404263555439369	inf
-0.18491925189431774	0.4509722220684904	inf
-0.18491925189431774	0.49768088869761185	inf
-0.18491925189431774	0.5443895553267335	inf
-0.18491925189431774	0.5910982219558552	inf
-0.18491925189431774	0.6378068885849766	inf
-0.18491925189431774	0.684515555214098	inf
-0.18491925189431774	0.7312242218432194	inf
-0.18491925189431774	0.7779328884723409	inf
-0.18491925189431774	0.8246415551014623	inf
-0.18491925189431774	0.8713502217305837	inf
-0.18491925189431774	0.9180588883597052	inf
-0.18491925189431774	0.9647675549888266	inf
-0.18491925189431774	1.011476221617948	inf
-0.18491925189431774	1.0581848882470695	inf
-0.18491925189431774	1.104893554876191	inf
-0.18491925189431774	1.1516022215053123	inf
-0.18491925189431774	1.1983108881344338	inf
-0.18491925189431774	1.2450195547635552	inf
-0.18491925189431774	1.2917282213926766	inf
-0.18491925189431774	1.338436888021798	inf
-0.18491925189431774	1.3851455546509195	7.968158652618089
-0.18491925189431774	1.431854221280041	7.15722843640176
-0.18491925189431774	1.4785628879091623	6.410014034571538
-0.18491925189431774	1.525271554538284	5.640880947033671
-0.18491925189431774	1.5719802211674057	4.959911832168868
-0.18491925189431774	1.618688887796527	4.166871055514426
-0.18491925189431774	1.6653975544256485	3.5919123646798825
-0.18491925189431774	1.71210622105477	2.960082580310594
-0.18491925189431774	1.7588148876838914	2.5227715156949033
-0.18491925189431774	1.8055235543130128	2.246676911708766
-0.18491925189431774	1.8522322209421342	2.1560167340205947
-0.18491925189431774	1.8989408875712557	2.3042232364947592
-0.18491925189431774	1.945649554200377	2.774178816364831
-0.18491925189431774	1.9923582208294985	3.5097391285332185
-0.18491925189431774	2.03906688745862	4.390380055389037
-0.18491925189431774	2.0857755540877414	4.709079305699757
-0.18491925189431774	2.132484220716863	5.592693290679683
-0.18491925189431774	2.1791928873459843	6.956404584238686
-0.18491925189431774	2.2259015539751057	7.408444869975919
-0.18491925189431774	2.272610220604227	inf
-0.18491925189431774	2.3193188872333486	inf
-0.18491925189431774	2.36602755386247	inf
-0.18491925189431774	2.4127362204915914	inf
-0.18491925189431774	2.459444887120713	inf
-0.18491925189431774	2.5061535537498343	inf
-0.18491925189431774	2.5528622203789557	inf
-0.18491925189431774	2.599570887008077	inf
-0.18491925189431774	2.6462795536371986	inf
-0.18491925189431774	2.69298822026632	inf
-0.1409883563221061	-1.9311697760167035	inf
-0.1409883563221061	-1.884461109387582	inf
-0.1409883563221061	-1.8377524427584606	inf
-0.1409883563221061	-1.7910437761293392	inf
-0.1409883563221061	-1.7443351095002178	inf
-0.1409883563221061	-1.6976264428710963	inf
-0.1409883563221061	-1.6509177762419749	inf
-0.1409883563221061	-1.6042091096128532	inf
-0.1409883563221061	-1.5575004429837318	inf
-0.1409883563221061	-1.5107917763546104	inf
-0.1409883563221061	-1.464083109725489	inf
-0.1409883563221061	-1.4173744430963675	inf
-0.1409883563221061	-1.370665776467246	inf
-0.1409883563221061	-1.3239571098381244	inf
-0.1409883563221061	-1.277248443209003	inf
-0.1409883563221061	-1.2305397765798816	inf
-0.1409883563221061	-1.1838311099507601	inf
-0.1409883563221061	-1.1371224433216387	inf
-0.1409883563221061	-1.0904137766925173	9.34772286972553
-0.1409883563221061	-1.0437051100633958	inf
-0.1409883563221061	-0.9969964434342744	9.34772286972553
-0.1409883563221061	-0.950287776805153	inf
-0.1409883563221061	-0.9035791101760315	inf
-0.1409883563221061	-0.8568704435469101	inf
-0.1409883563221061	-0.8101617769177887	inf
-0.1409883563221061	-0.7634531102886672	inf
-0.1409883563221061	-0.7167444436595457	inf
-0.1409883563221061	-0.6700357770304242	inf
-0.1409883563221061	-0.6233271104013027	inf
-0.1409883563221061	-0.5766184437721813	inf
-0.1409883563221061	-0.5299097771430599	inf
-0.1409883563221061	-0.48320111051393844	inf
-0.1409883563221061	-0.436492443884817	inf
-0.1409883563221061	-0.3897837772556956	inf
-0.1409883563221061	-0.34307511062657414	inf
-0.1409883563221061	-0.2963664439974527	inf
-0.1409883563221061	-0.24965777736833128	inf
-0.1409883563221061	-0.20294911073920974	inf
-0.1409883563221061	-0.1562404441100882	inf
-0.1409883563221061	-0.10953177748096676	inf
-0.1409883563221061	-0.06282311085184533	inf
-0.1409883563221061	-0.0161144442227239	inf
-0.1409883563221061	0.03059422240639753	inf
-0.1409883563221061	0.07730288903551896	inf
-0.1409883563221061	0.1240115556646404	inf
-0.1409883563221061	0.17072022229376183	inf
-0.1409883563221061	0.21742888892288326	inf
-0.1409883563221061	0.2641375555520047	inf
-0.1409883563221061	0.3108462221811261	inf
-0.1409883563221061	0.35755488881024755	inf
-0.1409883563221061	0.404263555439369	inf
-0.1409883563221061	0.4509722220684904	inf
-0.1409883563221061	0.49768088869761185	inf
-0.1409883563221061	0.5443895553267335	inf
-0.1409883563221061	0.5910982219558552	inf
-0.1409883563221061	0.6378068885849766	inf
-0.1409883563221061	0.684515555214098	inf
-0.1409883563221061	0.7312242218432194	inf
-0.1409883563221061	0.7779328884723409	inf
-0.1409883563221061	0.8246415551014623	inf
-0.1409883563221061	0.8713502217305837	inf
-0.1409883563221061	0.9180588883597052	inf
-0.1409883563221061	0.9647675549888266	inf
-0.1409883563221061	1.011476221617948	inf
-0.1409883563221061	1.0581848882470695	inf
-0.1409883563221061	1.104893554876191	inf
-0.1409883563221061	1.1516022215053123	inf
-0.1409883563221061	1.1983108881344338	8.657833279161949
-0.1409883563221061	1.2450195547635552	8.664249953540157
-0.1409883563221061	1.2917282213926766	9.363855248236927
-0.1409883563221061	1.338436888021798	8.258964991075715
-0.1409883563221061	1.3851455546509195	6.869546363949978
-0.1409883563221061	1.431854221280041	6.6464028126357695
-0.1409883563221061	1.4785628879091623	6.058616147733649
-0.1409883563221061	1.525271554538284	5.29401000319156
-0.1409883563221061	1.5719802211674057	4.6816241792760716
-0.1409883563221061	1.618688887796527	3.9909401003057345
-0.1409883563221061	1.6653975544256485	3.2271026494661443
-0.1409883563221061	1.71210622105477	2.7131690829890687
-0.1409883563221061	1.7588148876838914	2.347919098251955
-0.1409883563221061	1.8055235543130128	2.1207179791227437
-0.1409883563221061	1.8522322209421342	2.056457041277664
-0.1409883563221061	1.8989408875712557	2.2577438974306414
-0.1409883563221061	1.945649554200377	2.60700840434924
-0.1409883563221061	1.9923582208294985	3.3845409460476636
-0.1409883563221061	2.03906688745862	4.223316707030862
-0.1409883563221061	2.0857755540877414	4.809920639683928
-0.1409883563221061	2.132484220716863	5.546555645784939
-0.1409883563221061	2.1791928873459843	6.788284851114089
-0.1409883563221061	2.2259015539751057	7.407329695575643
-0.1409883563221061	2.272610220604227	9.353239844630956
-0.1409883563221061	2.3193188872333486	inf
-0.1409883563221061	2.36602755386247	inf
-0.1409883563221061	2.4127362204915914	inf
-0.1409883563221061	2.459444887120713	inf
-0.1409883563221061	2.5061535537498343	inf
-0.1409883563221061	2.5528622203789557	inf
-0.1409883563221061	2.599570887008077	inf
-0.1409883563221061	2.6462795536371986	inf
-0.1409883563221061	2.69298822026632	inf
-0.09705746074989446	-1.9311697760167035	inf
-0.09705746074989446	-1.884461109387582	inf
-0.09705746074989446	-1.8377524427584606	inf
-0.09705746074989446	-1.7910437761293392	inf
-0.09705746074989446	-1.7443351095002178	inf
-0.09705746074989446	-1.6976264428710963	inf
-0.09705746074989446	-1.6509177762419749	inf
-0.09705746074989446	-1.6042091096128532	inf
-0.09705746074989446	-1.5575004429837318	inf
-0.09705746074989446	-1.5107917763546104	inf
-0.09705746074989446	-1.464083109725489	inf
-0.09705746074989446	-1.4173744430963675	9.348826561765716
-0.09705746074989446	-1.370665776467246	9.348826561765716
-0.09705746074989446	-1.3239571098381244	8.250214273097605
-0.09705746074989446	-1.277248443209003	9.348826561765716
-0.09705746074989446	-1.2305397765798816	inf
-0.09705746074989446	-1.1838311099507601	inf
-0.09705746074989446	-1.1371224433216387	9.34772286972553
-0.09705746074989446	-1.0904137766925173	9.34772286972553
-0.09705746074989446	-1.0437051100633958	inf
-0.09705746074989446	-0.9969964434342744	inf
-0.09705746074989446	-0.950287776805153	inf
-0.09705746074989446	-0.9035791101760315	9.34772286972553
-0.09705746074989446	-0.8568704435469101	inf
-0.09705746074989446	-0.8101617769177887	inf
-0.09705746074989446	-0.7634531102886672	8.653233322332238
-0.09705746074989446	-0.7167444436595457	inf
-0.09705746074989446	-0.6700357770304242	inf
-0.09705746074989446	-0.6233271104013027	9.346380502892181
-0.09705746074989446	-0.5766184437721813	inf
-0.09705746074989446	-0.5299097771430599	inf
-0.09705746074989446	-0.48320111051393844	inf
-0.09705746074989446	-0.436492443884817	inf
-0.09705746074989446	-0.3897837772556956	inf
-0.09705746074989446	-0.34307511062657414	inf
-0.09705746074989446	-0.2963664439974527	inf
-0.09705746074989446	-0.24965777736833128	inf
-0.09705746074989446	-0.20294911073920974	inf
-0.09705746074989446	-0.1562404441100882	inf
-0.09705746074989446	-0.10953177748096676	inf
-0.09705746074989446	-0.06282311085184533	inf
-0.09705746074989446	-0.0161144442227239	inf
-0.09705746074989446	0.03059422240639753	inf
-0.09705746074989446	0.07730288903551896	inf
-0.09705746074989446	0.1240115556646404	inf
-0.09705746074989446	0.17072022229376183	inf
-0.09705746074989446	0.21742888892288326	inf
-0.09705746074989446	0.2641375555520047	inf
-0.09705746074989446	0.3108462221811261	inf
-0.09705746074989446	0.35755488881024755	inf
-0.09705746074989446	0.404263555439369	inf
-0.09705746074989446	0.4509722220684904	inf
-0.09705746074989446	0.49768088869761185	inf
-0.09705746074989446	0.5443895553267335	inf
-0.09705746074989446	0.5910982219558552	inf
-0.09705746074989446	0.6378068885849766	inf
-0.09705746074989446	0.684515555214098	inf
-0.09705746074989446	0.7312242218432194	inf
-0.09705746074989446	0.7779328884723409	inf
-0.09705746074989446	0.8246415551014623	inf
-0.09705746074989446	0.8713502217305837	inf
-0.09705746074989446	0.9180588883597052	inf
-0.09705746074989446	0.9647675549888266	inf
-0.09705746074989446	1.011476221617948	inf
-0.09705746074989446	1.0581848882470695	8.657833279161949
-0.09705746074989446	1.104893554876191	9.350980459721896
-0.09705746074989446	1.1516022215053123	9.350980459721896
-0.09705746074989446	1.1983108881344338	8.252368171053785
-0.09705746074989446	1.2450195547635552	7.559220990493839
-0.09705746074989446	1.2917282213926766	7.751829083132374
-0.09705746074989446	1.338436888021798	7.4179450991816145
-0.09705746074989446	1.3851455546509195	6.72344931776967
-0.09705746074989446	1.431854221280041	6.2189587978088285
-0.09705746074989446	1.4785628879091623	5.857945452271498
-0.09705746074989446	1.525271554538284	5.134945308561872
-0.09705746074989446	1.5719802211674057	4.749202714971557
-0.09705746074989446	1.618688887796527	3.909391390019274
-0.09705746074989446	1.6653975544256485	3.2271026494661443
-0.09705746074989446	1.71210622105477	2.7621641187850905
-0.09705746074989446	1.7588148876838914	2.2580942577455225
-0.09705746074989446	1.8055235543130128	2.0664527552199035
-0.09705746074989446	1.8522322209421342	2.0191465762649283
-0.09705746074989446	1.8989408875712557	2.2023926211571005
-0.09705746074989446	1.945649554200377	2.4742827213063014
-0.09705746074989446	1.9923582208294985	3.297158363089591
-0.09705746074989446	2.03906688745862	4.122903937523515
-0.09705746074989446	2.0857755540877414	4.690039951213584
-0.09705746074989446	2.132484220716863	5.242363978576431
-0.09705746074989446	2.1791928873459843	6.308717406907534
-0.09705746074989446	2.2259015539751057	7.050654751636912
-0.09705746074989446	2.272610220604227	9.353239844630956
-0.09705746074989446	2.3193188872333486	inf
-0.09705746074989446	2.36602755386247	inf
-0.09705746074989446	2.4127362204915914	inf
-0.09705746074989446	2.459444887120713	inf
-0.09705746074989446	2.5061535537498343	inf
-0.09705746074989446	2.5528622203789557	inf
-0.09705746074989446	2.599570887008077	inf
-0.09705746074989446	2.6462795536371986	inf
-0.09705746074989446	2.69298822026632	inf
-0.05312656517768283	-1.9311697760167035	inf
-0.05312656517768283	-1.884461109387582	inf
-0.05312656517768283	-1.8377524427584606	inf
-0.05312656517768283	-1.7910437761293392	inf
-0.05312656517768283	-1.7443351095002178	inf
-0.05312656517768283	-1.6976264428710963	inf
-0.05312656517768283	-1.6509177762419749	inf
-0.05312656517768283	-1.6042091096128532	9.348826561765716
-0.05312656517768283	-1.5575004429837318	inf
-0.05312656517768283	-1.5107917763546104	9.348826561765716
-0.05312656517768283	-1.464083109725489	7.962532200645824
-0.05312656517768283	-1.4173744430963675	7.962532200645824
-0.05312656517768283	-1.370665776467246	9.348826561765716
-0.05312656517768283	-1.3239571098381244	7.962532200645824
-0.05312656517768283	-1.277248443209003	7.558076281220337
-0.05312656517768283	-1.2305397765798816	8.251223461780281
-0.05312656517768283	-1.1838311099507601	8.250518672060167
-0.05312656517768283	-1.1371224433216387	8.249110581057423
-0.05312656517768283	-1.0904137766925173	8.654575689165586
-0.05312656517768283	-1.0437051100633958	8.654575689165586
-0.05312656517768283	-0.9969964434342744	8.654575689165586
-0.05312656517768283	-0.950287776805153	9.34772286972553
-0.05312656517768283	-0.9035791101760315	9.346380502892181
-0.05312656517768283	-0.8568704435469101	8.653233322332238
-0.05312656517768283	-0.8101617769177887	9.346380502892181
-0.05312656517768283	-0.7634531102886672	inf
-0.05312656517768283	-0.7167444436595457	9.346380502892181
-0.05312656517768283	-0.6700357770304242	inf
-0.05312656517768283	-0.6233271104013027	inf
-0.05312656517768283	-0.5766184437721813	inf
-0.05312656517768283	-0.5299097771430599	inf
-0.05312656517768283	-0.48320111051393844	inf
-0.05312656517768283	-0.436492443884817	inf
-0.05312656517768283	-0.3897837772556956	inf
-0.05312656517768283	-0.34307511062657414	inf
-0.05312656517768283	-0.2963664439974527	inf
-0.05312656517768283	-0.24965777736833128	inf
-0.05312656517768283	-0.20294911073920974	inf
-0.05312656517768283	-0.1562404441100882	inf
-0.05312656517768283	-0.10953177748096676	inf
-0.05312656517768283	-0.06282311085184533	inf
-0.05312656517768283	-0.0161144442227239	inf
-0.05312656517768283	0.03059422240639753	inf
-0.05312656517768283	0.07730288903551896	inf
-0.05312656517768283	0.1240115556646404	inf
-0.05312656517768283	0.17072022229376183	inf
-0.05312656517768283	0.21742888892288326	inf
-0.05312656517768283	0.2641375555520047	inf
-0.05312656517768283	0.3108462221811261	inf
-0.05312656517768283	0.35755488881024755	inf
-0.05312656517768283	0.404263555439369	inf
-0.05312656517768283	0.4509722220684904	inf
-0.05312656517768283	0.49768088869761185	inf
-0.05312656517768283	0.5443895553267335	inf
-0.05312656517768283	0.5910982219558552	inf
-0.05312656517768283	0.6378068885849766	inf
-0.05312656517768283	0.684515555214098	inf
-0.05312656517768283	0.7312242218432194	inf
-0.05312656517768283	0.7779328884723409	inf
-0.05312656517768283	0.8246415551014623	inf
-0.05312656517768283	0.8713502217305837	inf
-0.05312656517768283	0.9180588883597052	inf
-0.05312656517768283	0.9647675549888266	inf
-0.05312656517768283	1.011476221617948	inf
-0.05312656517768283	1.0581848882470695	inf
-0.05312656517768283	1.104893554876191	7.964686098602004
-0.05312656517768283	1.1516022215053123	7.153755882385675
-0.05312656517768283	1.1983108881344338	7.741542547287794
-0.05312656517768283	1.2450195547635552	7.964686098602004
-0.05312656517768283	1.2917282213926766	7.058681902572428
-0.05312656517768283	1.338436888021798	7.061270155242881
-0.05312656517768283	1.3851455546509195	6.319332810513504
-0.05312656517768283	1.431854221280041	6.367650757476963
-0.05312656517768283	1.4785628879091623	5.408622867341374
-0.05312656517768283	1.525271554538284	5.121350428998629
-0.05312656517768283	1.5719802211674057	4.511068526098353
-0.05312656517768283	1.618688887796527	3.7021522546377854
-0.05312656517768283	1.6653975544256485	3.1919553990349163
-0.05312656517768283	1.71210622105477	2.6612021898851808
-0.05312656517768283	1.7588148876838914	2.359730788287706
-0.05312656517768283	1.8055235543130128	2.1223250275950525
-0.05312656517768283	1.8522322209421342	2.045244582526724
-0.05312656517768283	1.8989408875712557	2.143247828079902
-0.05312656517768283	1.945649554200377	2.4731681761981124
-0.05312656517768283	1.9923582208294985	3.1543575208003434
-0.05312656517768283	2.03906688745862	3.956766882650391
-0.05312656517768283	2.0857755540877414	4.758802373822211
-0.05312656517768283	2.132484220716863	5.210105118239423
-0.05312656517768283	2.1791928873459843	6.021035334455752
-0.05312656517768283	2.2259015539751057	7.407329695575643
-0.05312656517768283	2.272610220604227	9.353239844630956
-0.05312656517768283	2.3193188872333486	8.254627555962848
-0.05312656517768283	2.36602755386247	inf
-0.05312656517768283	2.4127362204915914	inf
-0.05312656517768283	2.459444887120713	inf
-0.05312656517768283	2.5061535537498343	inf
-0.05312656517768283	2.5528622203789557	inf
-0.05312656517768283	2.599570887008077	inf
-0.05312656517768283	2.6462795536371986	inf
-0.05312656517768283	2.69298822026632	inf
-0.009195669605471135	-1.9311697760167035	inf
-0.009195669605471135	-1.884461109387582	inf
-0.009195669605471135	-1.8377524427584606	inf
-0.009195669605471135	-1.7910437761293392	inf
-0.009195669605471135	-1.7443351095002178	inf
-0.009195669605471135	-1.6976264428710963	inf
-0.009195669605471135	-1.6509177762419749	9.348826561765716
-0.009195669605471135	-1.6042091096128532	8.250214273097605
-0.009195669605471135	-1.5575004429837318	9.348826561765716
-0.009195669605471135	-1.5107917763546104	7.04624146877167
-0.009195669605471135	-1.464083109725489	7.04624146877167
-0.009195669605471135	-1.4173744430963675	6.863919911977715
-0.009195669605471135	-1.370665776467246	6.640776360663506
-0.009195669605471135	-1.3239571098381244	7.0463423418214886
-0.009195669605471135	-1.277248443209003	7.963541389328502
-0.009195669605471135	-1.2305397765798816	7.270394208768557
-0.009195669605471135	-1.1838311099507601	7.2688091298489725
-0.009195669605471135	-1.1371224433216387	8.249110581057423
-0.009195669605471135	-1.0904137766925173	8.249110581057423
-0.009195669605471135	-1.0437051100633958	7.96142850860564
-0.009195669605471135	-0.9969964434342744	9.34772286972553
-0.009195669605471135	-0.950287776805153	inf
-0.009195669605471135	-0.9035791101760315	7.960086141772291
-0.009195669605471135	-0.8568704435469101	9.346380502892181
-0.009195669605471135	-0.8101617769177887	inf
-0.009195669605471135	-0.7634531102886672	8.653233322332238
-0.009195669605471135	-0.7167444436595457	9.346380502892181
-0.009195669605471135	-0.6700357770304242	9.346380502892181
-0.009195669605471135	-0.6233271104013027	inf
-0.009195669605471135	-0.5766184437721813	inf
-0.009195669605471135	-0.5299097771430599	inf
-0.009195669605471135	-0.48320111051393844	inf
-0.009195669605471135	-0.436492443884817	9.346380502892181
-0.009195669605471135	-0.3897837772556956	inf
-0.009195669605471135	-0.34307511062657414	9.349383755022814
-0.009195669605471135	-0.2963664439974527	inf
-0.009195669605471135	-0.24965777736833128	inf
-0.009195669605471135	-0.20294911073920974	inf
-0.009195669605471135	-0.1562404441100882	inf
-0.009195669605471135	-0.10953177748096676	inf
-0.009195669605471135	-0.06282311085184533	inf
-0.009195669605471135	-0.0161144442227239	inf
-0.009195669605471135	0.03059422240639753	inf
-0.009195669605471135	0.07730288903551896	inf
-0.009195669605471135	0.1240115556646404	inf
-0.009195669605471135	0.17072022229376183	inf
-0.009195669605471135	0.21742888892288326	inf
-0.009195669605471135	0.2641375555520047	inf
-0.009195669605471135	0.3108462221811261	inf
-0.009195669605471135	0.35755488881024755	inf
-0.009195669605471135	0.404263555439369	inf
-0.009195669605471135	0.4509722220684904	inf
-0.009195669605471135	0.49768088869761185	inf
-0.009195669605471135	0.5443895553267335	inf
-0.009195669605471135	0.5910982219558552	inf
-0.009195669605471135	0.6378068885849766	inf
-0.009195669605471135	0.684515555214098	inf
-0.009195669605471135	0.7312242218432194	inf
-0.009195669605471135	0.7779328884723409	inf
-0.009195669605471135	0.8246415551014623	inf
-0.009195669605471135	0.8713502217305837	inf
-0.009195669605471135	0.9180588883597052	inf
-0.009195669605471135	0.9647675549888266	9.351013603641867
-0.009195669605471135	1.011476221617948	7.964719242521977
-0.009195669605471135	1.0581848882470695	7.405084515069201
-0.009195669605471135	1.104893554876191	6.46060870182573
-0.009195669605471135	1.1516022215053123	6.259938006363579
-0.009195669605471135	1.1983108881344338	6.46060870182573
-0.009195669605471135	1.2450195547635552	6.215486243792745
-0.009195669605471135	1.2917282213926766	6.264600591328244
-0.009195669605471135	1.338436888021798	6.185801417888981
-0.009195669605471135	1.3851455546509195	6.368122974682936
-0.009195669605471135	1.431854221280041	6.2283610323077765
-0.009195669605471135	1.4785628879091623	5.45183224280878
-0.009195669605471135	1.525271554538284	5.316487232848922
-0.009195669605471135	1.5719802211674057	4.543203858432348
-0.009195669605471135	1.618688887796527	3.930438196323368
-0.009195669605471135	1.6653975544256485	3.309781245081857
-0.009195669605471135	1.71210622105477	2.8671515462038197
-0.009195669605471135	1.7588148876838914	2.443986166465187
-0.009195669605471135	1.8055235543130128	2.2463753899470573
-0.009195669605471135	1.8522322209421342	2.1488812839221643
-0.009195669605471135	1.8989408875712557	2.2106253702994536
-0.009195669605471135	1.945649554200377	2.414160461090182
-0.009195669605471135	1.9923582208294985	3.1194654146251954
-0.009195669605471135	2.03906688745862	3.9474973352698237
-0.009195669605471135	2.0857755540877414	4.699754687733983
-0.009195669605471135	2.132484220716863	5.46141954652033
-0.009195669605471135	2.1791928873459843	6.095143306609475
-0.009195669605471135	2.2259015539751057	7.050654751636912
-0.009195669605471135	2.272610220604227	inf
-0.009195669605471135	2.3193188872333486	9.353239844630956
-0.009195669605471135	2.36602755386247	inf
-0.009195669605471135	2.4127362204915914	inf
-0.009195669605471135	2.459444887120713	inf
-0.009195669605471135	2.5061535537498343	inf
-0.009195669605471135	2.5528622203789557	inf
-0.009195669605471135	2.599570887008077	inf
-0.009195669605471135	2.6462795536371986	inf
-0.009195669605471135	2.69298822026632	inf
0.03473522596674056	-1.9311697760167035	inf
0.03473522596674056	-1.884461109387582	inf
0.03473522596674056	-1.8377524427584606	inf
0.03473522596674056	-1.7910437761293392	inf
0.03473522596674056	-1.7443351095002178	inf
0.03473522596674056	-1.6976264428710963	inf
0.03473522596674056	-1.6509177762419749	8.655368443700382
0.03473522596674056	-1.6042091096128532	7.962532200645824
0.03473522596674056	-1.5575004429837318	7.04624146877167
0.03473522596674056	-1.5107917763546104	6.213332345836565
0.03473522596674056	-1.464083109725489	5.6852649156360675
0.03473522596674056	-1.4173744430963675	5.852319000299235
0.03473522596674056	-1.370665776467246	6.090730023744233
0.03473522596674056	-1.3239571098381244	6.459127483149561
0.03473522596674056	-1.277248443209003	6.354103476894401
0.03473522596674056	-1.2305397765798816	6.641785549346182
0.03473522596674056	-1.1838311099507601	7.403623487829942
0.03473522596674056	-1.1371224433216387	6.575134147485749
0.03473522596674056	-1.0904137766925173	6.94982759692716
0.03473522596674056	-1.0437051100633958	7.555963400497476
0.03473522596674056	-0.9969964434342744	7.96142850860564
0.03473522596674056	-0.950287776805153	7.268281328045695
0.03473522596674056	-0.9035791101760315	8.653904280505337
0.03473522596674056	-0.8568704435469101	8.24776821422407
0.03473522596674056	-0.8101617769177887	7.736942590458081
0.03473522596674056	-0.7634531102886672	8.653233322332238
0.03473522596674056	-0.7167444436595457	9.346380502892181
0.03473522596674056	-0.6700357770304242	7.960086141772291
0.03473522596674056	-0.6233271104013027	8.24776821422407
0.03473522596674056	-0.5766184437721813	inf
0.03473522596674056	-0.5299097771430599	inf
0.03473522596674056	-0.48320111051393844	inf
0.03473522596674056	-0.436492443884817	inf
0.03473522596674056	-0.3897837772556956	inf
0.03473522596674056	-0.34307511062657414	inf
0.03473522596674056	-0.2963664439974527	inf
0.03473522596674056	-0.24965777736833128	inf
0.03473522596674056	-0.20294911073920974	inf
0.03473522596674056	-0.1562404441100882	inf
0.03473522596674056	-0.10953177748096676	inf
0.03473522596674056	-0.06282311085184533	inf
0.03473522596674056	-0.0161144442227239	inf
0.03473522596674056	0.03059422240639753	inf
0.03473522596674056	0.07730288903551896	inf
0.03473522596674056	0.1240115556646404	inf
0.03473522596674056	0.17072022229376183	inf
0.03473522596674056	0.21742888892288326	inf
0.03473522596674056	0.2641375555520047	inf
0.03473522596674056	0.3108462221811261	inf
0.03473522596674056	0.35755488881024755	inf
0.03473522596674056	0.404263555439369	inf
0.03473522596674056	0.4509722220684904	inf
0.03473522596674056	0.49768088869761185	inf
0.03473522596674056	0.5443895553267335	inf
0.03473522596674056	0.5910982219558552	inf
0.03473522596674056	0.6378068885849766	inf
0.03473522596674056	0.684515555214098	inf
0.03473522596674056	0.7312242218432194	inf
0.03473522596674056	0.7779328884723409	inf
0.03473522596674056	0.8246415551014623	inf
0.03473522596674056	0.8713502217305837	inf
0.03473522596674056	0.9180588883597052	8.657866423081924
0.03473522596674056	0.9647675549888266	8.25240131497376
0.03473522596674056	1.011476221617948	7.271572061962032
0.03473522596674056	1.0581848882470695	6.215512182419277
0.03473522596674056	1.104893554876191	5.566790825803634
0.03473522596674056	1.1516022215053123	5.176593189826256
0.03473522596674056	1.1983108881344338	5.1168739551246345
0.03473522596674056	1.2450195547635552	5.637408393017586
0.03473522596674056	1.2917282213926766	5.48031260187198
0.03473522596674056	1.338436888021798	6.1057587102154445
0.03473522596674056	1.3851455546509195	5.867347686770446
0.03473522596674056	1.431854221280041	5.898119345437201
0.03473522596674056	1.4785628879091623	5.7262690885105405
0.03473522596674056	1.525271554538284	5.140478677727299
0.03473522596674056	1.5719802211674057	4.844528707287915
0.03473522596674056	1.618688887796527	4.077273554574252
0.03473522596674056	1.6653975544256485	3.4134714093661804
0.03473522596674056	1.71210622105477	3.0832629330316204
0.03473522596674056	1.7588148876838914	2.5919201024342238
0.03473522596674056	1.8055235543130128	2.383762506482455
0.03473522596674056	1.8522322209421342	2.2429842375780265
0.03473522596674056	1.8989408875712557	2.297915888560759
0.03473522596674056	1.945649554200377	2.498544665183619
0.03473522596674056	1.9923582208294985	3.072406298775838
0.03473522596674056	2.03906688745862	3.9915647809108217
0.03473522596674056	2.0857755540877414	4.853153622143005
0.03473522596674056	2.132484220716863	5.5245984481418615
0.03473522596674056	2.1791928873459843	6.408800865464516
0.03473522596674056	2.2259015539751057	6.580651122391175
0.03473522596674056	2.272610220604227	8.254627555962848
0.03473522596674056	2.3193188872333486	inf
0.03473522596674056	2.36602755386247	9.353239844630956
0.03473522596674056	2.4127362204915914	inf
0.03473522596674056	2.459444887120713	inf
0.03473522596674056	2.5061535537498343	inf
0.03473522596674056	2.5528622203789557	inf
0.03473522596674056	2.599570887008077	inf
0.03473522596674056	2.6462795536371986	inf
[truncated: 8,001 more rows]
