# Supplementary material for: Navigating protein landscapes with a machine-learned transferable coarse-grained model
Source: Nat Chem. 2025 Jul 18;17(8):1284–92. doi: 10.1038/s41557-025-01874-0 (PMC12313527; doi:10.1038/s41557-025-01874-0)
Supplement: Supplementary file 2 — .csv files with free energy landscape data. [file 41557_2025_1874_MOESM2_ESM.zip › fig_data/1fme_epoch_73_FES_in_RMSD_Q.csv]

RMSD	Q	FE
0.20651840962469578	0.09731596730004438	inf
0.20651840962469578	0.10609770955551766	inf
0.20651840962469578	0.11487945181099092	inf
0.20651840962469578	0.12366119406646418	inf
0.20651840962469578	0.13244293632193746	inf
0.20651840962469578	0.14122467857741072	inf
0.20651840962469578	0.150006420832884	inf
0.20651840962469578	0.15878816308835728	inf
0.20651840962469578	0.16756990534383054	inf
0.20651840962469578	0.1763516475993038	inf
0.20651840962469578	0.1851333898547771	inf
0.20651840962469578	0.19391513211025035	inf
0.20651840962469578	0.20269687436572362	inf
0.20651840962469578	0.21147861662119688	inf
0.20651840962469578	0.22026035887667017	inf
0.20651840962469578	0.22904210113214343	inf
0.20651840962469578	0.2378238433876167	inf
0.20651840962469578	0.24660558564308996	inf
0.20651840962469578	0.2553873278985632	inf
0.20651840962469578	0.2641690701540365	inf
0.20651840962469578	0.2729508124095098	inf
0.20651840962469578	0.28173255466498304	inf
0.20651840962469578	0.2905142969204563	inf
0.20651840962469578	0.2992960391759296	inf
0.20651840962469578	0.30807778143140285	inf
0.20651840962469578	0.3168595236868761	inf
0.20651840962469578	0.32564126594234943	inf
0.20651840962469578	0.33442300819782267	inf
0.20651840962469578	0.3432047504532959	inf
0.20651840962469578	0.35198649270876925	inf
0.20651840962469578	0.3607682349642425	inf
0.20651840962469578	0.3695499772197157	inf
0.20651840962469578	0.37833171947518907	inf
0.20651840962469578	0.3871134617306623	inf
0.20651840962469578	0.39589520398613554	inf
0.20651840962469578	0.4046769462416088	inf
0.20651840962469578	0.4134586884970821	inf
0.20651840962469578	0.42224043075255535	inf
0.20651840962469578	0.43102217300802864	inf
0.20651840962469578	0.43980391526350193	inf
0.20651840962469578	0.44858565751897517	inf
0.20651840962469578	0.45736739977444846	inf
0.20651840962469578	0.46614914202992175	inf
0.20651840962469578	0.474930884285395	inf
0.20651840962469578	0.4837126265408683	inf
0.20651840962469578	0.49249436879634156	inf
0.20651840962469578	0.5012761110518148	inf
0.20651840962469578	0.510057853307288	inf
0.20651840962469578	0.5188395955627614	inf
0.20651840962469578	0.5276213378182346	inf
0.20651840962469578	0.5364030800737078	inf
0.20651840962469578	0.5451848223291811	inf
0.20651840962469578	0.5539665645846543	inf
0.20651840962469578	0.5627483068401277	inf
0.20651840962469578	0.5715300490956009	inf
0.20651840962469578	0.5803117913510742	inf
0.20651840962469578	0.5890935336065475	inf
0.20651840962469578	0.5978752758620207	inf
0.20651840962469578	0.606657018117494	inf
0.20651840962469578	0.6154387603729672	inf
0.20651840962469578	0.6242205026284405	inf
0.20651840962469578	0.6330022448839138	inf
0.20651840962469578	0.6417839871393871	inf
0.20651840962469578	0.6505657293948603	inf
0.20651840962469578	0.6593474716503336	inf
0.20651840962469578	0.6681292139058068	inf
0.20651840962469578	0.6769109561612802	inf
0.20651840962469578	0.6856926984167534	inf
0.20651840962469578	0.6944744406722267	inf
0.20651840962469578	0.7032561829277	inf
0.20651840962469578	0.7120379251831732	inf
0.20651840962469578	0.7208196674386464	inf
0.20651840962469578	0.7296014096941197	inf
0.20651840962469578	0.738383151949593	9.903751991046477
0.20651840962469578	0.7471648942050663	inf
0.20651840962469578	0.7559466364605396	9.210604810486531
0.20651840962469578	0.7647283787160128	9.903751991046477
0.20651840962469578	0.7735101209714861	inf
0.20651840962469578	0.7822918632269593	inf
0.20651840962469578	0.7910736054824327	inf
0.20651840962469578	0.7998553477379059	inf
0.20651840962469578	0.8086370899933792	inf
0.20651840962469578	0.8174188322488525	inf
0.20651840962469578	0.8262005745043257	inf
0.20651840962469578	0.834982316759799	inf
0.20651840962469578	0.8437640590152723	inf
0.20651840962469578	0.8525458012707455	inf
0.20651840962469578	0.8613275435262189	inf
0.20651840962469578	0.8701092857816921	inf
0.20651840962469578	0.8788910280371653	inf
0.20651840962469578	0.8876727702926386	inf
0.20651840962469578	0.8964545125481118	inf
0.20651840962469578	0.9052362548035852	inf
0.20651840962469578	0.9140179970590584	inf
0.20651840962469578	0.9227997393145317	inf
0.20651840962469578	0.931581481570005	inf
0.20651840962469578	0.9403632238254782	inf
0.20651840962469578	0.9491449660809514	inf
0.20651840962469578	0.9579267083364248	inf
0.20651840962469578	0.966708450591898	inf
0.21616854660212995	0.09731596730004438	inf
0.21616854660212995	0.10609770955551766	inf
0.21616854660212995	0.11487945181099092	inf
0.21616854660212995	0.12366119406646418	inf
0.21616854660212995	0.13244293632193746	inf
0.21616854660212995	0.14122467857741072	inf
0.21616854660212995	0.150006420832884	inf
0.21616854660212995	0.15878816308835728	inf
0.21616854660212995	0.16756990534383054	inf
0.21616854660212995	0.1763516475993038	inf
0.21616854660212995	0.1851333898547771	inf
0.21616854660212995	0.19391513211025035	inf
0.21616854660212995	0.20269687436572362	inf
0.21616854660212995	0.21147861662119688	inf
0.21616854660212995	0.22026035887667017	inf
0.21616854660212995	0.22904210113214343	inf
0.21616854660212995	0.2378238433876167	inf
0.21616854660212995	0.24660558564308996	inf
0.21616854660212995	0.2553873278985632	inf
0.21616854660212995	0.2641690701540365	inf
0.21616854660212995	0.2729508124095098	inf
0.21616854660212995	0.28173255466498304	inf
0.21616854660212995	0.2905142969204563	inf
0.21616854660212995	0.2992960391759296	inf
0.21616854660212995	0.30807778143140285	inf
0.21616854660212995	0.3168595236868761	inf
0.21616854660212995	0.32564126594234943	inf
0.21616854660212995	0.33442300819782267	inf
0.21616854660212995	0.3432047504532959	inf
0.21616854660212995	0.35198649270876925	inf
0.21616854660212995	0.3607682349642425	inf
0.21616854660212995	0.3695499772197157	inf
0.21616854660212995	0.37833171947518907	inf
0.21616854660212995	0.3871134617306623	inf
0.21616854660212995	0.39589520398613554	inf
0.21616854660212995	0.4046769462416088	inf
0.21616854660212995	0.4134586884970821	inf
0.21616854660212995	0.42224043075255535	inf
0.21616854660212995	0.43102217300802864	inf
0.21616854660212995	0.43980391526350193	inf
0.21616854660212995	0.44858565751897517	inf
0.21616854660212995	0.45736739977444846	inf
0.21616854660212995	0.46614914202992175	inf
0.21616854660212995	0.474930884285395	inf
0.21616854660212995	0.4837126265408683	inf
0.21616854660212995	0.49249436879634156	inf
0.21616854660212995	0.5012761110518148	inf
0.21616854660212995	0.510057853307288	inf
0.21616854660212995	0.5188395955627614	inf
0.21616854660212995	0.5276213378182346	inf
0.21616854660212995	0.5364030800737078	inf
0.21616854660212995	0.5451848223291811	inf
0.21616854660212995	0.5539665645846543	inf
0.21616854660212995	0.5627483068401277	inf
0.21616854660212995	0.5715300490956009	inf
0.21616854660212995	0.5803117913510742	inf
0.21616854660212995	0.5890935336065475	inf
0.21616854660212995	0.5978752758620207	inf
0.21616854660212995	0.606657018117494	inf
0.21616854660212995	0.6154387603729672	inf
0.21616854660212995	0.6242205026284405	inf
0.21616854660212995	0.6330022448839138	inf
0.21616854660212995	0.6417839871393871	inf
0.21616854660212995	0.6505657293948603	9.3311818324222
0.21616854660212995	0.6593474716503336	inf
0.21616854660212995	0.6681292139058068	inf
0.21616854660212995	0.6769109561612802	inf
0.21616854660212995	0.6856926984167534	inf
0.21616854660212995	0.6944744406722267	inf
0.21616854660212995	0.7032561829277	inf
0.21616854660212995	0.7120379251831732	inf
0.21616854660212995	0.7208196674386464	9.70256143993344
0.21616854660212995	0.7296014096941197	inf
0.21616854660212995	0.738383151949593	inf
0.21616854660212995	0.7471648942050663	inf
0.21616854660212995	0.7559466364605396	9.903751991046477
0.21616854660212995	0.7647283787160128	inf
0.21616854660212995	0.7735101209714861	inf
0.21616854660212995	0.7822918632269593	inf
0.21616854660212995	0.7910736054824327	inf
0.21616854660212995	0.7998553477379059	inf
0.21616854660212995	0.8086370899933792	inf
0.21616854660212995	0.8174188322488525	inf
0.21616854660212995	0.8262005745043257	inf
0.21616854660212995	0.834982316759799	inf
0.21616854660212995	0.8437640590152723	inf
0.21616854660212995	0.8525458012707455	inf
0.21616854660212995	0.8613275435262189	inf
0.21616854660212995	0.8701092857816921	inf
0.21616854660212995	0.8788910280371653	inf
0.21616854660212995	0.8876727702926386	inf
0.21616854660212995	0.8964545125481118	inf
0.21616854660212995	0.9052362548035852	inf
0.21616854660212995	0.9140179970590584	inf
0.21616854660212995	0.9227997393145317	inf
0.21616854660212995	0.931581481570005	inf
0.21616854660212995	0.9403632238254782	inf
0.21616854660212995	0.9491449660809514	inf
0.21616854660212995	0.9579267083364248	inf
0.21616854660212995	0.966708450591898	inf
0.22581868357956408	0.09731596730004438	inf
0.22581868357956408	0.10609770955551766	inf
0.22581868357956408	0.11487945181099092	inf
0.22581868357956408	0.12366119406646418	inf
0.22581868357956408	0.13244293632193746	inf
0.22581868357956408	0.14122467857741072	inf
0.22581868357956408	0.150006420832884	inf
0.22581868357956408	0.15878816308835728	inf
0.22581868357956408	0.16756990534383054	inf
0.22581868357956408	0.1763516475993038	inf
0.22581868357956408	0.1851333898547771	inf
0.22581868357956408	0.19391513211025035	inf
0.22581868357956408	0.20269687436572362	inf
0.22581868357956408	0.21147861662119688	inf
0.22581868357956408	0.22026035887667017	inf
0.22581868357956408	0.22904210113214343	inf
0.22581868357956408	0.2378238433876167	inf
0.22581868357956408	0.24660558564308996	inf
0.22581868357956408	0.2553873278985632	inf
0.22581868357956408	0.2641690701540365	inf
0.22581868357956408	0.2729508124095098	inf
0.22581868357956408	0.28173255466498304	inf
0.22581868357956408	0.2905142969204563	inf
0.22581868357956408	0.2992960391759296	inf
0.22581868357956408	0.30807778143140285	inf
0.22581868357956408	0.3168595236868761	inf
0.22581868357956408	0.32564126594234943	inf
0.22581868357956408	0.33442300819782267	inf
0.22581868357956408	0.3432047504532959	inf
0.22581868357956408	0.35198649270876925	inf
0.22581868357956408	0.3607682349642425	inf
0.22581868357956408	0.3695499772197157	inf
0.22581868357956408	0.37833171947518907	inf
0.22581868357956408	0.3871134617306623	inf
0.22581868357956408	0.39589520398613554	inf
0.22581868357956408	0.4046769462416088	inf
0.22581868357956408	0.4134586884970821	inf
0.22581868357956408	0.42224043075255535	inf
0.22581868357956408	0.43102217300802864	inf
0.22581868357956408	0.43980391526350193	inf
0.22581868357956408	0.44858565751897517	inf
0.22581868357956408	0.45736739977444846	inf
0.22581868357956408	0.46614914202992175	inf
0.22581868357956408	0.474930884285395	inf
0.22581868357956408	0.4837126265408683	inf
0.22581868357956408	0.49249436879634156	inf
0.22581868357956408	0.5012761110518148	inf
0.22581868357956408	0.510057853307288	inf
0.22581868357956408	0.5188395955627614	inf
0.22581868357956408	0.5276213378182346	inf
0.22581868357956408	0.5364030800737078	inf
0.22581868357956408	0.5451848223291811	inf
0.22581868357956408	0.5539665645846543	inf
0.22581868357956408	0.5627483068401277	inf
0.22581868357956408	0.5715300490956009	inf
0.22581868357956408	0.5803117913510742	inf
0.22581868357956408	0.5890935336065475	inf
0.22581868357956408	0.5978752758620207	inf
0.22581868357956408	0.606657018117494	inf
0.22581868357956408	0.6154387603729672	inf
0.22581868357956408	0.6242205026284405	10.024329012982147
0.22581868357956408	0.6330022448839138	inf
0.22581868357956408	0.6417839871393871	10.024329012982147
0.22581868357956408	0.6505657293948603	inf
0.22581868357956408	0.6593474716503336	inf
0.22581868357956408	0.6681292139058068	inf
0.22581868357956408	0.6769109561612802	inf
0.22581868357956408	0.6856926984167534	inf
0.22581868357956408	0.6944744406722267	inf
0.22581868357956408	0.7032561829277	inf
0.22581868357956408	0.7120379251831732	inf
0.22581868357956408	0.7208196674386464	inf
0.22581868357956408	0.7296014096941197	inf
0.22581868357956408	0.738383151949593	inf
0.22581868357956408	0.7471648942050663	inf
0.22581868357956408	0.7559466364605396	8.294314078612377
0.22581868357956408	0.7647283787160128	inf
0.22581868357956408	0.7735101209714861	inf
0.22581868357956408	0.7822918632269593	inf
0.22581868357956408	0.7910736054824327	inf
0.22581868357956408	0.7998553477379059	inf
0.22581868357956408	0.8086370899933792	inf
0.22581868357956408	0.8174188322488525	inf
0.22581868357956408	0.8262005745043257	inf
0.22581868357956408	0.834982316759799	inf
0.22581868357956408	0.8437640590152723	inf
0.22581868357956408	0.8525458012707455	inf
0.22581868357956408	0.8613275435262189	inf
0.22581868357956408	0.8701092857816921	inf
0.22581868357956408	0.8788910280371653	inf
0.22581868357956408	0.8876727702926386	inf
0.22581868357956408	0.8964545125481118	inf
0.22581868357956408	0.9052362548035852	inf
0.22581868357956408	0.9140179970590584	inf
0.22581868357956408	0.9227997393145317	inf
0.22581868357956408	0.931581481570005	inf
0.22581868357956408	0.9403632238254782	inf
0.22581868357956408	0.9491449660809514	inf
0.22581868357956408	0.9579267083364248	inf
0.22581868357956408	0.966708450591898	inf
0.23546882055699825	0.09731596730004438	inf
0.23546882055699825	0.10609770955551766	inf
0.23546882055699825	0.11487945181099092	inf
0.23546882055699825	0.12366119406646418	inf
0.23546882055699825	0.13244293632193746	inf
0.23546882055699825	0.14122467857741072	inf
0.23546882055699825	0.150006420832884	inf
0.23546882055699825	0.15878816308835728	inf
0.23546882055699825	0.16756990534383054	inf
0.23546882055699825	0.1763516475993038	inf
0.23546882055699825	0.1851333898547771	inf
0.23546882055699825	0.19391513211025035	inf
0.23546882055699825	0.20269687436572362	inf
0.23546882055699825	0.21147861662119688	inf
0.23546882055699825	0.22026035887667017	inf
0.23546882055699825	0.22904210113214343	inf
0.23546882055699825	0.2378238433876167	inf
0.23546882055699825	0.24660558564308996	inf
0.23546882055699825	0.2553873278985632	inf
0.23546882055699825	0.2641690701540365	inf
0.23546882055699825	0.2729508124095098	inf
0.23546882055699825	0.28173255466498304	inf
0.23546882055699825	0.2905142969204563	inf
0.23546882055699825	0.2992960391759296	inf
0.23546882055699825	0.30807778143140285	inf
0.23546882055699825	0.3168595236868761	inf
0.23546882055699825	0.32564126594234943	inf
0.23546882055699825	0.33442300819782267	inf
0.23546882055699825	0.3432047504532959	inf
0.23546882055699825	0.35198649270876925	inf
0.23546882055699825	0.3607682349642425	inf
0.23546882055699825	0.3695499772197157	inf
0.23546882055699825	0.37833171947518907	inf
0.23546882055699825	0.3871134617306623	inf
0.23546882055699825	0.39589520398613554	inf
0.23546882055699825	0.4046769462416088	inf
0.23546882055699825	0.4134586884970821	inf
0.23546882055699825	0.42224043075255535	inf
0.23546882055699825	0.43102217300802864	inf
0.23546882055699825	0.43980391526350193	inf
0.23546882055699825	0.44858565751897517	inf
0.23546882055699825	0.45736739977444846	inf
0.23546882055699825	0.46614914202992175	inf
0.23546882055699825	0.474930884285395	inf
0.23546882055699825	0.4837126265408683	inf
0.23546882055699825	0.49249436879634156	inf
0.23546882055699825	0.5012761110518148	inf
0.23546882055699825	0.510057853307288	inf
0.23546882055699825	0.5188395955627614	inf
0.23546882055699825	0.5276213378182346	inf
0.23546882055699825	0.5364030800737078	inf
0.23546882055699825	0.5451848223291811	inf
0.23546882055699825	0.5539665645846543	inf
0.23546882055699825	0.5627483068401277	inf
0.23546882055699825	0.5715300490956009	inf
0.23546882055699825	0.5803117913510742	inf
0.23546882055699825	0.5890935336065475	inf
0.23546882055699825	0.5978752758620207	inf
0.23546882055699825	0.606657018117494	inf
0.23546882055699825	0.6154387603729672	9.770899152333588
0.23546882055699825	0.6242205026284405	10.024329012982147
0.23546882055699825	0.6330022448839138	10.024329012982147
0.23546882055699825	0.6417839871393871	10.024329012982147
0.23546882055699825	0.6505657293948603	9.3311818324222
0.23546882055699825	0.6593474716503336	inf
0.23546882055699825	0.6681292139058068	inf
0.23546882055699825	0.6769109561612802	10.024329012982147
0.23546882055699825	0.6856926984167534	inf
0.23546882055699825	0.6944744406722267	inf
0.23546882055699825	0.7032561829277	10.024329012982147
0.23546882055699825	0.7120379251831732	inf
0.23546882055699825	0.7208196674386464	inf
0.23546882055699825	0.7296014096941197	inf
0.23546882055699825	0.738383151949593	inf
0.23546882055699825	0.7471648942050663	9.70256143993344
0.23546882055699825	0.7559466364605396	9.903751991046477
0.23546882055699825	0.7647283787160128	inf
0.23546882055699825	0.7735101209714861	inf
0.23546882055699825	0.7822918632269593	inf
0.23546882055699825	0.7910736054824327	inf
0.23546882055699825	0.7998553477379059	inf
0.23546882055699825	0.8086370899933792	inf
0.23546882055699825	0.8174188322488525	inf
0.23546882055699825	0.8262005745043257	inf
0.23546882055699825	0.834982316759799	inf
0.23546882055699825	0.8437640590152723	inf
0.23546882055699825	0.8525458012707455	inf
0.23546882055699825	0.8613275435262189	inf
0.23546882055699825	0.8701092857816921	inf
0.23546882055699825	0.8788910280371653	inf
0.23546882055699825	0.8876727702926386	inf
0.23546882055699825	0.8964545125481118	inf
0.23546882055699825	0.9052362548035852	inf
0.23546882055699825	0.9140179970590584	8.83496637109512
0.23546882055699825	0.9227997393145317	inf
0.23546882055699825	0.931581481570005	inf
0.23546882055699825	0.9403632238254782	inf
0.23546882055699825	0.9491449660809514	inf
0.23546882055699825	0.9579267083364248	inf
0.23546882055699825	0.966708450591898	inf
0.2451189575344324	0.09731596730004438	inf
0.2451189575344324	0.10609770955551766	inf
0.2451189575344324	0.11487945181099092	inf
0.2451189575344324	0.12366119406646418	inf
0.2451189575344324	0.13244293632193746	inf
0.2451189575344324	0.14122467857741072	inf
0.2451189575344324	0.150006420832884	inf
0.2451189575344324	0.15878816308835728	inf
0.2451189575344324	0.16756990534383054	inf
0.2451189575344324	0.1763516475993038	inf
0.2451189575344324	0.1851333898547771	inf
0.2451189575344324	0.19391513211025035	inf
0.2451189575344324	0.20269687436572362	inf
0.2451189575344324	0.21147861662119688	inf
0.2451189575344324	0.22026035887667017	inf
0.2451189575344324	0.22904210113214343	inf
0.2451189575344324	0.2378238433876167	inf
0.2451189575344324	0.24660558564308996	inf
0.2451189575344324	0.2553873278985632	inf
0.2451189575344324	0.2641690701540365	inf
0.2451189575344324	0.2729508124095098	inf
0.2451189575344324	0.28173255466498304	inf
0.2451189575344324	0.2905142969204563	inf
0.2451189575344324	0.2992960391759296	inf
0.2451189575344324	0.30807778143140285	inf
0.2451189575344324	0.3168595236868761	inf
0.2451189575344324	0.32564126594234943	inf
0.2451189575344324	0.33442300819782267	inf
0.2451189575344324	0.3432047504532959	inf
0.2451189575344324	0.35198649270876925	inf
0.2451189575344324	0.3607682349642425	inf
0.2451189575344324	0.3695499772197157	inf
0.2451189575344324	0.37833171947518907	inf
0.2451189575344324	0.3871134617306623	inf
0.2451189575344324	0.39589520398613554	inf
0.2451189575344324	0.4046769462416088	inf
0.2451189575344324	0.4134586884970821	inf
0.2451189575344324	0.42224043075255535	inf
0.2451189575344324	0.43102217300802864	inf
0.2451189575344324	0.43980391526350193	inf
0.2451189575344324	0.44858565751897517	inf
0.2451189575344324	0.45736739977444846	inf
0.2451189575344324	0.46614914202992175	inf
0.2451189575344324	0.474930884285395	inf
0.2451189575344324	0.4837126265408683	inf
0.2451189575344324	0.49249436879634156	inf
0.2451189575344324	0.5012761110518148	inf
0.2451189575344324	0.510057853307288	inf
0.2451189575344324	0.5188395955627614	inf
0.2451189575344324	0.5276213378182346	inf
0.2451189575344324	0.5364030800737078	inf
0.2451189575344324	0.5451848223291811	inf
0.2451189575344324	0.5539665645846543	inf
0.2451189575344324	0.5627483068401277	inf
0.2451189575344324	0.5715300490956009	inf
0.2451189575344324	0.5803117913510742	9.513573857294658
0.2451189575344324	0.5890935336065475	inf
0.2451189575344324	0.5978752758620207	10.206721037854603
0.2451189575344324	0.606657018117494	9.006952043517288
0.2451189575344324	0.6154387603729672	9.770899152333588
0.2451189575344324	0.6242205026284405	10.464046332893535
0.2451189575344324	0.6330022448839138	inf
0.2451189575344324	0.6417839871393871	10.024329012982147
0.2451189575344324	0.6505657293948603	10.024329012982147
0.2451189575344324	0.6593474716503336	inf
0.2451189575344324	0.6681292139058068	inf
0.2451189575344324	0.6769109561612802	inf
0.2451189575344324	0.6856926984167534	inf
0.2451189575344324	0.6944744406722267	10.024329012982147
0.2451189575344324	0.7032561829277	inf
0.2451189575344324	0.7120379251831732	inf
0.2451189575344324	0.7208196674386464	inf
0.2451189575344324	0.7296014096941197	inf
0.2451189575344324	0.738383151949593	inf
0.2451189575344324	0.7471648942050663	9.70256143993344
0.2451189575344324	0.7559466364605396	inf
0.2451189575344324	0.7647283787160128	inf
0.2451189575344324	0.7735101209714861	inf
0.2451189575344324	0.7822918632269593	inf
0.2451189575344324	0.7910736054824327	inf
0.2451189575344324	0.7998553477379059	inf
0.2451189575344324	0.8086370899933792	inf
0.2451189575344324	0.8174188322488525	inf
0.2451189575344324	0.8262005745043257	inf
0.2451189575344324	0.834982316759799	inf
0.2451189575344324	0.8437640590152723	inf
0.2451189575344324	0.8525458012707455	inf
0.2451189575344324	0.8613275435262189	inf
0.2451189575344324	0.8701092857816921	inf
0.2451189575344324	0.8788910280371653	inf
0.2451189575344324	0.8876727702926386	inf
0.2451189575344324	0.8964545125481118	inf
0.2451189575344324	0.9052362548035852	9.528113551655066
0.2451189575344324	0.9140179970590584	inf
0.2451189575344324	0.9227997393145317	inf
0.2451189575344324	0.931581481570005	inf
0.2451189575344324	0.9403632238254782	inf
0.2451189575344324	0.9491449660809514	inf
0.2451189575344324	0.9579267083364248	inf
0.2451189575344324	0.966708450591898	inf
0.2547690945118666	0.09731596730004438	inf
0.2547690945118666	0.10609770955551766	inf
0.2547690945118666	0.11487945181099092	inf
0.2547690945118666	0.12366119406646418	inf
0.2547690945118666	0.13244293632193746	inf
0.2547690945118666	0.14122467857741072	inf
0.2547690945118666	0.150006420832884	inf
0.2547690945118666	0.15878816308835728	inf
0.2547690945118666	0.16756990534383054	inf
0.2547690945118666	0.1763516475993038	inf
0.2547690945118666	0.1851333898547771	inf
0.2547690945118666	0.19391513211025035	inf
0.2547690945118666	0.20269687436572362	inf
0.2547690945118666	0.21147861662119688	inf
0.2547690945118666	0.22026035887667017	inf
0.2547690945118666	0.22904210113214343	inf
0.2547690945118666	0.2378238433876167	inf
0.2547690945118666	0.24660558564308996	inf
0.2547690945118666	0.2553873278985632	inf
0.2547690945118666	0.2641690701540365	inf
0.2547690945118666	0.2729508124095098	inf
0.2547690945118666	0.28173255466498304	inf
0.2547690945118666	0.2905142969204563	inf
0.2547690945118666	0.2992960391759296	inf
0.2547690945118666	0.30807778143140285	inf
0.2547690945118666	0.3168595236868761	inf
0.2547690945118666	0.32564126594234943	inf
0.2547690945118666	0.33442300819782267	inf
0.2547690945118666	0.3432047504532959	inf
0.2547690945118666	0.35198649270876925	inf
0.2547690945118666	0.3607682349642425	inf
0.2547690945118666	0.3695499772197157	inf
0.2547690945118666	0.37833171947518907	inf
0.2547690945118666	0.3871134617306623	inf
0.2547690945118666	0.39589520398613554	inf
0.2547690945118666	0.4046769462416088	inf
0.2547690945118666	0.4134586884970821	inf
0.2547690945118666	0.42224043075255535	inf
0.2547690945118666	0.43102217300802864	inf
0.2547690945118666	0.43980391526350193	inf
0.2547690945118666	0.44858565751897517	inf
0.2547690945118666	0.45736739977444846	inf
0.2547690945118666	0.46614914202992175	inf
0.2547690945118666	0.474930884285395	inf
0.2547690945118666	0.4837126265408683	inf
0.2547690945118666	0.49249436879634156	inf
0.2547690945118666	0.5012761110518148	inf
0.2547690945118666	0.510057853307288	inf
0.2547690945118666	0.5188395955627614	inf
0.2547690945118666	0.5276213378182346	inf
0.2547690945118666	0.5364030800737078	inf
0.2547690945118666	0.5451848223291811	inf
0.2547690945118666	0.5539665645846543	inf
0.2547690945118666	0.5627483068401277	inf
0.2547690945118666	0.5715300490956009	inf
0.2547690945118666	0.5803117913510742	inf
0.2547690945118666	0.5890935336065475	9.513573857294658
0.2547690945118666	0.5978752758620207	10.206721037854603
0.2547690945118666	0.606657018117494	8.363104675885191
0.2547690945118666	0.6154387603729672	8.854608420459433
0.2547690945118666	0.6242205026284405	10.464046332893535
0.2547690945118666	0.6330022448839138	inf
0.2547690945118666	0.6417839871393871	8.925716724314036
0.2547690945118666	0.6505657293948603	inf
0.2547690945118666	0.6593474716503336	10.024329012982147
0.2547690945118666	0.6681292139058068	inf
0.2547690945118666	0.6769109561612802	inf
0.2547690945118666	0.6856926984167534	10.024329012982147
0.2547690945118666	0.6944744406722267	9.3311818324222
0.2547690945118666	0.7032561829277	inf
0.2547690945118666	0.7120379251831732	inf
0.2547690945118666	0.7208196674386464	inf
0.2547690945118666	0.7296014096941197	inf
0.2547690945118666	0.738383151949593	inf
0.2547690945118666	0.7471648942050663	inf
0.2547690945118666	0.7559466364605396	inf
0.2547690945118666	0.7647283787160128	inf
0.2547690945118666	0.7735101209714861	inf
0.2547690945118666	0.7822918632269593	inf
0.2547690945118666	0.7910736054824327	inf
0.2547690945118666	0.7998553477379059	inf
0.2547690945118666	0.8086370899933792	9.903751991046477
0.2547690945118666	0.8174188322488525	inf
0.2547690945118666	0.8262005745043257	9.201507353356025
0.2547690945118666	0.834982316759799	inf
0.2547690945118666	0.8437640590152723	9.885639094915852
0.2547690945118666	0.8525458012707455	inf
0.2547690945118666	0.8613275435262189	inf
0.2547690945118666	0.8701092857816921	inf
0.2547690945118666	0.8788910280371653	inf
0.2547690945118666	0.8876727702926386	inf
0.2547690945118666	0.8964545125481118	8.639667816401703
0.2547690945118666	0.9052362548035852	inf
0.2547690945118666	0.9140179970590584	inf
0.2547690945118666	0.9227997393145317	inf
0.2547690945118666	0.931581481570005	inf
0.2547690945118666	0.9403632238254782	inf
0.2547690945118666	0.9491449660809514	inf
0.2547690945118666	0.9579267083364248	inf
0.2547690945118666	0.966708450591898	inf
0.2644192314893007	0.09731596730004438	inf
0.2644192314893007	0.10609770955551766	inf
0.2644192314893007	0.11487945181099092	inf
0.2644192314893007	0.12366119406646418	inf
0.2644192314893007	0.13244293632193746	inf
0.2644192314893007	0.14122467857741072	inf
0.2644192314893007	0.150006420832884	inf
0.2644192314893007	0.15878816308835728	inf
0.2644192314893007	0.16756990534383054	inf
0.2644192314893007	0.1763516475993038	inf
0.2644192314893007	0.1851333898547771	inf
0.2644192314893007	0.19391513211025035	inf
0.2644192314893007	0.20269687436572362	inf
0.2644192314893007	0.21147861662119688	inf
0.2644192314893007	0.22026035887667017	inf
0.2644192314893007	0.22904210113214343	inf
0.2644192314893007	0.2378238433876167	inf
0.2644192314893007	0.24660558564308996	inf
0.2644192314893007	0.2553873278985632	inf
0.2644192314893007	0.2641690701540365	inf
0.2644192314893007	0.2729508124095098	inf
0.2644192314893007	0.28173255466498304	inf
0.2644192314893007	0.2905142969204563	inf
0.2644192314893007	0.2992960391759296	inf
0.2644192314893007	0.30807778143140285	inf
0.2644192314893007	0.3168595236868761	inf
0.2644192314893007	0.32564126594234943	inf
0.2644192314893007	0.33442300819782267	inf
0.2644192314893007	0.3432047504532959	inf
0.2644192314893007	0.35198649270876925	inf
0.2644192314893007	0.3607682349642425	inf
0.2644192314893007	0.3695499772197157	inf
0.2644192314893007	0.37833171947518907	inf
0.2644192314893007	0.3871134617306623	inf
0.2644192314893007	0.39589520398613554	inf
0.2644192314893007	0.4046769462416088	inf
0.2644192314893007	0.4134586884970821	inf
0.2644192314893007	0.42224043075255535	inf
0.2644192314893007	0.43102217300802864	inf
0.2644192314893007	0.43980391526350193	inf
0.2644192314893007	0.44858565751897517	inf
0.2644192314893007	0.45736739977444846	inf
0.2644192314893007	0.46614914202992175	inf
0.2644192314893007	0.474930884285395	inf
0.2644192314893007	0.4837126265408683	inf
0.2644192314893007	0.49249436879634156	inf
0.2644192314893007	0.5012761110518148	inf
0.2644192314893007	0.510057853307288	inf
0.2644192314893007	0.5188395955627614	inf
0.2644192314893007	0.5276213378182346	inf
0.2644192314893007	0.5364030800737078	inf
0.2644192314893007	0.5451848223291811	inf
0.2644192314893007	0.5539665645846543	inf
0.2644192314893007	0.5627483068401277	9.108108749186494
0.2644192314893007	0.5715300490956009	9.513573857294658
0.2644192314893007	0.5803117913510742	inf
0.2644192314893007	0.5890935336065475	10.206721037854603
0.2644192314893007	0.5978752758620207	9.108108749186494
0.2644192314893007	0.606657018117494	9.006952043517288
0.2644192314893007	0.6154387603729672	9.365434044225424
0.2644192314893007	0.6242205026284405	9.770899152333588
0.2644192314893007	0.6330022448839138	10.024329012982147
0.2644192314893007	0.6417839871393871	9.3311818324222
0.2644192314893007	0.6505657293948603	9.3311818324222
0.2644192314893007	0.6593474716503336	inf
0.2644192314893007	0.6681292139058068	10.024329012982147
0.2644192314893007	0.6769109561612802	inf
0.2644192314893007	0.6856926984167534	10.024329012982147
0.2644192314893007	0.6944744406722267	9.3311818324222
0.2644192314893007	0.7032561829277	10.024329012982147
0.2644192314893007	0.7120379251831732	inf
0.2644192314893007	0.7208196674386464	inf
0.2644192314893007	0.7296014096941197	9.70256143993344
0.2644192314893007	0.738383151949593	inf
0.2644192314893007	0.7471648942050663	9.70256143993344
0.2644192314893007	0.7559466364605396	8.603949151265331
0.2644192314893007	0.7647283787160128	inf
0.2644192314893007	0.7735101209714861	inf
0.2644192314893007	0.7822918632269593	inf
0.2644192314893007	0.7910736054824327	inf
0.2644192314893007	0.7998553477379059	9.903751991046477
0.2644192314893007	0.8086370899933792	8.805139702378368
0.2644192314893007	0.8174188322488525	inf
0.2644192314893007	0.8262005745043257	inf
0.2644192314893007	0.834982316759799	inf
0.2644192314893007	0.8437640590152723	inf
0.2644192314893007	0.8525458012707455	9.192491914355909
0.2644192314893007	0.8613275435262189	9.885639094915852
0.2644192314893007	0.8701092857816921	inf
0.2644192314893007	0.8788910280371653	inf
0.2644192314893007	0.8876727702926386	8.639667816401703
0.2644192314893007	0.8964545125481118	inf
0.2644192314893007	0.9052362548035852	inf
0.2644192314893007	0.9140179970590584	inf
0.2644192314893007	0.9227997393145317	inf
0.2644192314893007	0.931581481570005	inf
0.2644192314893007	0.9403632238254782	inf
0.2644192314893007	0.9491449660809514	inf
0.2644192314893007	0.9579267083364248	inf
0.2644192314893007	0.966708450591898	inf
0.2740693684667349	0.09731596730004438	inf
0.2740693684667349	0.10609770955551766	inf
0.2740693684667349	0.11487945181099092	inf
0.2740693684667349	0.12366119406646418	inf
0.2740693684667349	0.13244293632193746	inf
0.2740693684667349	0.14122467857741072	inf
0.2740693684667349	0.150006420832884	inf
0.2740693684667349	0.15878816308835728	inf
0.2740693684667349	0.16756990534383054	inf
0.2740693684667349	0.1763516475993038	inf
0.2740693684667349	0.1851333898547771	inf
0.2740693684667349	0.19391513211025035	inf
0.2740693684667349	0.20269687436572362	inf
0.2740693684667349	0.21147861662119688	inf
0.2740693684667349	0.22026035887667017	inf
0.2740693684667349	0.22904210113214343	inf
0.2740693684667349	0.2378238433876167	inf
0.2740693684667349	0.24660558564308996	inf
0.2740693684667349	0.2553873278985632	inf
0.2740693684667349	0.2641690701540365	inf
0.2740693684667349	0.2729508124095098	inf
0.2740693684667349	0.28173255466498304	inf
0.2740693684667349	0.2905142969204563	inf
0.2740693684667349	0.2992960391759296	inf
0.2740693684667349	0.30807778143140285	inf
0.2740693684667349	0.3168595236868761	inf
0.2740693684667349	0.32564126594234943	inf
0.2740693684667349	0.33442300819782267	inf
0.2740693684667349	0.3432047504532959	inf
0.2740693684667349	0.35198649270876925	inf
0.2740693684667349	0.3607682349642425	inf
0.2740693684667349	0.3695499772197157	inf
0.2740693684667349	0.37833171947518907	inf
0.2740693684667349	0.3871134617306623	inf
0.2740693684667349	0.39589520398613554	inf
0.2740693684667349	0.4046769462416088	inf
0.2740693684667349	0.4134586884970821	inf
0.2740693684667349	0.42224043075255535	inf
0.2740693684667349	0.43102217300802864	inf
0.2740693684667349	0.43980391526350193	inf
0.2740693684667349	0.44858565751897517	inf
0.2740693684667349	0.45736739977444846	inf
0.2740693684667349	0.46614914202992175	inf
0.2740693684667349	0.474930884285395	inf
0.2740693684667349	0.4837126265408683	inf
0.2740693684667349	0.49249436879634156	inf
0.2740693684667349	0.5012761110518148	inf
0.2740693684667349	0.510057853307288	inf
0.2740693684667349	0.5188395955627614	inf
0.2740693684667349	0.5276213378182346	inf
0.2740693684667349	0.5364030800737078	inf
0.2740693684667349	0.5451848223291811	inf
0.2740693684667349	0.5539665645846543	inf
0.2740693684667349	0.5627483068401277	9.108108749186494
0.2740693684667349	0.5715300490956009	10.206721037854603
0.2740693684667349	0.5803117913510742	8.597283125420502
0.2740693684667349	0.5890935336065475	9.513573857294658
0.2740693684667349	0.5978752758620207	8.414961568626548
0.2740693684667349	0.606657018117494	8.797573137779166
0.2740693684667349	0.6154387603729672	9.077751971773644
0.2740693684667349	0.6242205026284405	8.384604791213699
0.2740693684667349	0.6330022448839138	8.518136183838221
0.2740693684667349	0.6417839871393871	9.3311818324222
0.2740693684667349	0.6505657293948603	10.024329012982147
0.2740693684667349	0.6593474716503336	9.3311818324222
0.2740693684667349	0.6681292139058068	10.024329012982147
0.2740693684667349	0.6769109561612802	8.925716724314036
0.2740693684667349	0.6856926984167534	inf
0.2740693684667349	0.6944744406722267	10.024329012982147
0.2740693684667349	0.7032561829277	8.925716724314036
0.2740693684667349	0.7120379251831732	9.70256143993344
0.2740693684667349	0.7208196674386464	8.603949151265331
0.2740693684667349	0.7296014096941197	inf
0.2740693684667349	0.738383151949593	9.009414259373495
0.2740693684667349	0.7471648942050663	9.70256143993344
0.2740693684667349	0.7559466364605396	9.009414259373495
0.2740693684667349	0.7647283787160128	inf
0.2740693684667349	0.7735101209714861	inf
0.2740693684667349	0.7822918632269593	inf
0.2740693684667349	0.7910736054824327	9.903751991046477
0.2740693684667349	0.7998553477379059	9.210604810486531
0.2740693684667349	0.8086370899933792	9.210604810486531
0.2740693684667349	0.8174188322488525	9.903751991046477
0.2740693684667349	0.8262005745043257	inf
0.2740693684667349	0.834982316759799	9.806816543244931
0.2740693684667349	0.8437640590152723	inf
0.2740693684667349	0.8525458012707455	9.885639094915852
0.2740693684667349	0.8613275435262189	9.192491914355909
0.2740693684667349	0.8701092857816921	inf
0.2740693684667349	0.8788910280371653	8.639667816401703
0.2740693684667349	0.8876727702926386	inf
0.2740693684667349	0.8964545125481118	inf
0.2740693684667349	0.9052362548035852	inf
0.2740693684667349	0.9140179970590584	inf
0.2740693684667349	0.9227997393145317	inf
0.2740693684667349	0.931581481570005	inf
0.2740693684667349	0.9403632238254782	inf
0.2740693684667349	0.9491449660809514	inf
0.2740693684667349	0.9579267083364248	inf
0.2740693684667349	0.966708450591898	inf
0.283719505444169	0.09731596730004438	inf
0.283719505444169	0.10609770955551766	inf
0.283719505444169	0.11487945181099092	inf
0.283719505444169	0.12366119406646418	inf
0.283719505444169	0.13244293632193746	inf
0.283719505444169	0.14122467857741072	inf
0.283719505444169	0.150006420832884	inf
0.283719505444169	0.15878816308835728	inf
0.283719505444169	0.16756990534383054	inf
0.283719505444169	0.1763516475993038	inf
0.283719505444169	0.1851333898547771	inf
0.283719505444169	0.19391513211025035	inf
0.283719505444169	0.20269687436572362	inf
0.283719505444169	0.21147861662119688	inf
0.283719505444169	0.22026035887667017	inf
0.283719505444169	0.22904210113214343	inf
0.283719505444169	0.2378238433876167	inf
0.283719505444169	0.24660558564308996	inf
0.283719505444169	0.2553873278985632	inf
0.283719505444169	0.2641690701540365	inf
0.283719505444169	0.2729508124095098	inf
0.283719505444169	0.28173255466498304	inf
0.283719505444169	0.2905142969204563	inf
0.283719505444169	0.2992960391759296	inf
0.283719505444169	0.30807778143140285	inf
0.283719505444169	0.3168595236868761	inf
0.283719505444169	0.32564126594234943	inf
0.283719505444169	0.33442300819782267	inf
0.283719505444169	0.3432047504532959	inf
0.283719505444169	0.35198649270876925	inf
0.283719505444169	0.3607682349642425	inf
0.283719505444169	0.3695499772197157	inf
0.283719505444169	0.37833171947518907	inf
0.283719505444169	0.3871134617306623	inf
0.283719505444169	0.39589520398613554	inf
0.283719505444169	0.4046769462416088	inf
0.283719505444169	0.4134586884970821	inf
0.283719505444169	0.42224043075255535	inf
0.283719505444169	0.43102217300802864	inf
0.283719505444169	0.43980391526350193	inf
0.283719505444169	0.44858565751897517	inf
0.283719505444169	0.45736739977444846	inf
0.283719505444169	0.46614914202992175	inf
0.283719505444169	0.474930884285395	inf
0.283719505444169	0.4837126265408683	inf
0.283719505444169	0.49249436879634156	inf
0.283719505444169	0.5012761110518148	inf
0.283719505444169	0.510057853307288	inf
0.283719505444169	0.5188395955627614	inf
0.283719505444169	0.5276213378182346	inf
0.283719505444169	0.5364030800737078	inf
0.283719505444169	0.5451848223291811	inf
0.283719505444169	0.5539665645846543	10.206721037854603
0.283719505444169	0.5627483068401277	inf
0.283719505444169	0.5715300490956009	9.108108749186494
0.283719505444169	0.5803117913510742	9.513573857294658
0.283719505444169	0.5890935336065475	8.820426676734712
0.283719505444169	0.5978752758620207	9.513573857294658
0.283719505444169	0.606657018117494	8.493602013711605
0.283719505444169	0.6154387603729672	8.854608420459433
0.283719505444169	0.6242205026284405	9.077751971773644
0.283719505444169	0.6330022448839138	9.770899152333588
0.283719505444169	0.6417839871393871	10.024329012982147
0.283719505444169	0.6505657293948603	9.3311818324222
0.283719505444169	0.6593474716503336	8.638034651862254
0.283719505444169	0.6681292139058068	9.3311818324222
0.283719505444169	0.6769109561612802	7.827104435645927
0.283719505444169	0.6856926984167534	7.827104435645927
0.283719505444169	0.6944744406722267	7.626433740183774
0.283719505444169	0.7032561829277	8.925716724314036
0.283719505444169	0.7120379251831732	9.009414259373495
0.283719505444169	0.7208196674386464	inf
0.283719505444169	0.7296014096941197	inf
0.283719505444169	0.738383151949593	8.603949151265331
0.283719505444169	0.7471648942050663	9.70256143993344
0.283719505444169	0.7559466364605396	8.31626707881355
0.283719505444169	0.7647283787160128	8.603949151265331
0.283719505444169	0.7735101209714861	8.603949151265331
0.283719505444169	0.7822918632269593	9.70256143993344
0.283719505444169	0.7910736054824327	9.903751991046477
0.283719505444169	0.7998553477379059	9.903751991046477
0.283719505444169	0.8086370899933792	8.739483525795913
0.283719505444169	0.8174188322488525	9.113669362684988
0.283719505444169	0.8262005745043257	inf
0.283719505444169	0.834982316759799	inf
0.283719505444169	0.8437640590152723	inf
0.283719505444169	0.8525458012707455	9.806816543244931
0.283719505444169	0.8613275435262189	inf
0.283719505444169	0.8701092857816921	8.87835482746927
0.283719505444169	0.8788910280371653	8.639667816401703
0.283719505444169	0.8876727702926386	inf
0.283719505444169	0.8964545125481118	inf
0.283719505444169	0.9052362548035852	inf
0.283719505444169	0.9140179970590584	inf
0.283719505444169	0.9227997393145317	inf
0.283719505444169	0.931581481570005	inf
0.283719505444169	0.9403632238254782	inf
0.283719505444169	0.9491449660809514	inf
0.283719505444169	0.9579267083364248	inf
0.283719505444169	0.966708450591898	inf
0.29336964242160324	0.09731596730004438	inf
0.29336964242160324	0.10609770955551766	inf
0.29336964242160324	0.11487945181099092	inf
0.29336964242160324	0.12366119406646418	inf
0.29336964242160324	0.13244293632193746	inf
0.29336964242160324	0.14122467857741072	inf
0.29336964242160324	0.150006420832884	inf
0.29336964242160324	0.15878816308835728	inf
0.29336964242160324	0.16756990534383054	inf
0.29336964242160324	0.1763516475993038	inf
0.29336964242160324	0.1851333898547771	inf
0.29336964242160324	0.19391513211025035	inf
0.29336964242160324	0.20269687436572362	inf
0.29336964242160324	0.21147861662119688	inf
0.29336964242160324	0.22026035887667017	inf
0.29336964242160324	0.22904210113214343	inf
0.29336964242160324	0.2378238433876167	inf
0.29336964242160324	0.24660558564308996	inf
0.29336964242160324	0.2553873278985632	inf
0.29336964242160324	0.2641690701540365	inf
0.29336964242160324	0.2729508124095098	inf
0.29336964242160324	0.28173255466498304	inf
0.29336964242160324	0.2905142969204563	inf
0.29336964242160324	0.2992960391759296	inf
0.29336964242160324	0.30807778143140285	inf
0.29336964242160324	0.3168595236868761	inf
0.29336964242160324	0.32564126594234943	inf
0.29336964242160324	0.33442300819782267	inf
0.29336964242160324	0.3432047504532959	inf
0.29336964242160324	0.35198649270876925	inf
0.29336964242160324	0.3607682349642425	inf
0.29336964242160324	0.3695499772197157	inf
0.29336964242160324	0.37833171947518907	inf
0.29336964242160324	0.3871134617306623	inf
0.29336964242160324	0.39589520398613554	inf
0.29336964242160324	0.4046769462416088	inf
0.29336964242160324	0.4134586884970821	inf
0.29336964242160324	0.42224043075255535	inf
0.29336964242160324	0.43102217300802864	inf
0.29336964242160324	0.43980391526350193	inf
0.29336964242160324	0.44858565751897517	inf
0.29336964242160324	0.45736739977444846	inf
0.29336964242160324	0.46614914202992175	inf
0.29336964242160324	0.474930884285395	inf
0.29336964242160324	0.4837126265408683	inf
0.29336964242160324	0.49249436879634156	inf
0.29336964242160324	0.5012761110518148	inf
0.29336964242160324	0.510057853307288	inf
0.29336964242160324	0.5188395955627614	inf
0.29336964242160324	0.5276213378182346	inf
0.29336964242160324	0.5364030800737078	10.206721037854603
0.29336964242160324	0.5451848223291811	inf
0.29336964242160324	0.5539665645846543	10.206721037854603
0.29336964242160324	0.5627483068401277	9.513573857294658
0.29336964242160324	0.5715300490956009	9.513573857294658
0.29336964242160324	0.5803117913510742	9.108108749186494
0.29336964242160324	0.5890935336065475	8.820426676734712
0.29336964242160324	0.5978752758620207	8.820426676734712
0.29336964242160324	0.606657018117494	10.206721037854603
0.29336964242160324	0.6154387603729672	9.077751971773644
0.29336964242160324	0.6242205026284405	8.854608420459433
0.29336964242160324	0.6330022448839138	10.464046332893535
0.29336964242160324	0.6417839871393871	8.854608420459433
0.29336964242160324	0.6505657293948603	7.909467601275438
0.29336964242160324	0.6593474716503336	7.944887471302309
0.29336964242160324	0.6681292139058068	8.078418863926832
0.29336964242160324	0.6769109561612802	8.925716724314036
0.29336964242160324	0.6856926984167534	8.414891100548045
0.29336964242160324	0.6944744406722267	8.23256954375409
0.29336964242160324	0.7032561829277	7.944887471302309
0.29336964242160324	0.7120379251831732	inf
0.29336964242160324	0.7208196674386464	8.31626707881355
0.29336964242160324	0.7296014096941197	8.31626707881355
0.29336964242160324	0.738383151949593	7.910801970705386
0.29336964242160324	0.7471648942050663	7.910801970705386
0.29336964242160324	0.7559466364605396	8.09312352749934
0.29336964242160324	0.7647283787160128	8.31626707881355
0.29336964242160324	0.7735101209714861	8.31626707881355
0.29336964242160324	0.7822918632269593	9.233225282024469
0.29336964242160324	0.7910736054824327	8.82887361713975
0.29336964242160324	0.7998553477379059	8.82887361713975
0.29336964242160324	0.8086370899933792	8.197378630810832
0.29336964242160324	0.8174188322488525	9.806816543244931
0.29336964242160324	0.8262005745043257	9.806816543244931
0.29336964242160324	0.834982316759799	9.806816543244931
0.29336964242160324	0.8437640590152723	8.708204254576822
0.29336964242160324	0.8525458012707455	inf
0.29336964242160324	0.8613275435262189	inf
0.29336964242160324	0.8701092857816921	inf
0.29336964242160324	0.8788910280371653	8.639667816401703
0.29336964242160324	0.8876727702926386	9.332814996961648
0.29336964242160324	0.8964545125481118	inf
0.29336964242160324	0.9052362548035852	inf
0.29336964242160324	0.9140179970590584	inf
0.29336964242160324	0.9227997393145317	inf
0.29336964242160324	0.931581481570005	inf
0.29336964242160324	0.9403632238254782	inf
0.29336964242160324	0.9491449660809514	inf
0.29336964242160324	0.9579267083364248	inf
0.29336964242160324	0.966708450591898	inf
0.30301977939903735	0.09731596730004438	inf
0.30301977939903735	0.10609770955551766	inf
0.30301977939903735	0.11487945181099092	inf
0.30301977939903735	0.12366119406646418	inf
0.30301977939903735	0.13244293632193746	inf
0.30301977939903735	0.14122467857741072	inf
0.30301977939903735	0.150006420832884	inf
0.30301977939903735	0.15878816308835728	inf
0.30301977939903735	0.16756990534383054	inf
0.30301977939903735	0.1763516475993038	inf
0.30301977939903735	0.1851333898547771	inf
0.30301977939903735	0.19391513211025035	inf
0.30301977939903735	0.20269687436572362	inf
0.30301977939903735	0.21147861662119688	inf
0.30301977939903735	0.22026035887667017	inf
0.30301977939903735	0.22904210113214343	inf
0.30301977939903735	0.2378238433876167	inf
0.30301977939903735	0.24660558564308996	inf
0.30301977939903735	0.2553873278985632	inf
0.30301977939903735	0.2641690701540365	inf
0.30301977939903735	0.2729508124095098	inf
0.30301977939903735	0.28173255466498304	inf
0.30301977939903735	0.2905142969204563	inf
0.30301977939903735	0.2992960391759296	inf
0.30301977939903735	0.30807778143140285	inf
0.30301977939903735	0.3168595236868761	inf
0.30301977939903735	0.32564126594234943	inf
0.30301977939903735	0.33442300819782267	inf
0.30301977939903735	0.3432047504532959	inf
0.30301977939903735	0.35198649270876925	inf
0.30301977939903735	0.3607682349642425	inf
0.30301977939903735	0.3695499772197157	inf
0.30301977939903735	0.37833171947518907	inf
0.30301977939903735	0.3871134617306623	inf
0.30301977939903735	0.39589520398613554	inf
0.30301977939903735	0.4046769462416088	inf
0.30301977939903735	0.4134586884970821	inf
0.30301977939903735	0.42224043075255535	inf
0.30301977939903735	0.43102217300802864	inf
0.30301977939903735	0.43980391526350193	inf
0.30301977939903735	0.44858565751897517	inf
0.30301977939903735	0.45736739977444846	inf
0.30301977939903735	0.46614914202992175	inf
0.30301977939903735	0.474930884285395	inf
0.30301977939903735	0.4837126265408683	inf
0.30301977939903735	0.49249436879634156	inf
0.30301977939903735	0.5012761110518148	inf
0.30301977939903735	0.510057853307288	inf
0.30301977939903735	0.5188395955627614	inf
0.30301977939903735	0.5276213378182346	inf
0.30301977939903735	0.5364030800737078	inf
0.30301977939903735	0.5451848223291811	10.206721037854603
0.30301977939903735	0.5539665645846543	inf
0.30301977939903735	0.5627483068401277	8.820426676734712
0.30301977939903735	0.5715300490956009	8.820426676734712
0.30301977939903735	0.5803117913510742	8.597283125420502
0.30301977939903735	0.5890935336065475	8.597283125420502
0.30301977939903735	0.5978752758620207	8.127279496174767
0.30301977939903735	0.606657018117494	9.365434044225424
0.30301977939903735	0.6154387603729672	8.854608420459433
0.30301977939903735	0.6242205026284405	9.365434044225424
0.30301977939903735	0.6330022448839138	9.077751971773644
0.30301977939903735	0.6417839871393871	8.672286863665478
0.30301977939903735	0.6505657293948603	8.371622338839064
0.30301977939903735	0.6593474716503336	7.7217439199881
0.30301977939903735	0.6681292139058068	7.944887471302309
0.30301977939903735	0.6769109561612802	7.827104435645927
0.30301977939903735	0.6856926984167534	8.078418863926832
0.30301977939903735	0.6944744406722267	7.7217439199881
0.30301977939903735	0.7032561829277	8.23256954375409
0.30301977939903735	0.7120379251831732	8.925716724314036
0.30301977939903735	0.7208196674386464	8.31626707881355
0.30301977939903735	0.7296014096941197	8.603949151265331
0.30301977939903735	0.738383151949593	7.910801970705386
0.30301977939903735	0.7471648942050663	7.910801970705386
0.30301977939903735	0.7559466364605396	8.603949151265331
0.30301977939903735	0.7647283787160128	8.09312352749934
0.30301977939903735	0.7735101209714861	8.176737249853696
0.30301977939903735	0.7822918632269593	8.017943400923421
0.30301977939903735	0.7910736054824327	8.605730065825542
0.30301977939903735	0.7998553477379059	8.423408509031587
0.30301977939903735	0.8086370899933792	9.806816543244931
0.30301977939903735	0.8174188322488525	9.806816543244931
0.30301977939903735	0.8262005745043257	9.806816543244931
0.30301977939903735	0.834982316759799	9.806816543244931
0.30301977939903735	0.8437640590152723	9.806816543244931
0.30301977939903735	0.8525458012707455	9.806816543244931
0.30301977939903735	0.8613275435262189	8.420522182125042
0.30301977939903735	0.8701092857816921	8.848842950642164
0.30301977939903735	0.8788910280371653	9.332814996961648
0.30301977939903735	0.8876727702926386	inf
0.30301977939903735	0.8964545125481118	inf
0.30301977939903735	0.9052362548035852	inf
0.30301977939903735	0.9140179970590584	inf
0.30301977939903735	0.9227997393145317	inf
0.30301977939903735	0.931581481570005	inf
0.30301977939903735	0.9403632238254782	inf
0.30301977939903735	0.9491449660809514	inf
0.30301977939903735	0.9579267083364248	inf
0.30301977939903735	0.966708450591898	inf
0.3126699163764715	0.09731596730004438	inf
0.3126699163764715	0.10609770955551766	inf
0.3126699163764715	0.11487945181099092	inf
0.3126699163764715	0.12366119406646418	inf
0.3126699163764715	0.13244293632193746	inf
0.3126699163764715	0.14122467857741072	inf
0.3126699163764715	0.150006420832884	inf
0.3126699163764715	0.15878816308835728	inf
0.3126699163764715	0.16756990534383054	inf
0.3126699163764715	0.1763516475993038	inf
0.3126699163764715	0.1851333898547771	inf
0.3126699163764715	0.19391513211025035	inf
0.3126699163764715	0.20269687436572362	inf
0.3126699163764715	0.21147861662119688	inf
0.3126699163764715	0.22026035887667017	inf
0.3126699163764715	0.22904210113214343	inf
0.3126699163764715	0.2378238433876167	inf
0.3126699163764715	0.24660558564308996	inf
0.3126699163764715	0.2553873278985632	inf
0.3126699163764715	0.2641690701540365	inf
0.3126699163764715	0.2729508124095098	inf
0.3126699163764715	0.28173255466498304	inf
0.3126699163764715	0.2905142969204563	inf
0.3126699163764715	0.2992960391759296	inf
0.3126699163764715	0.30807778143140285	inf
0.3126699163764715	0.3168595236868761	inf
0.3126699163764715	0.32564126594234943	inf
0.3126699163764715	0.33442300819782267	inf
0.3126699163764715	0.3432047504532959	inf
0.3126699163764715	0.35198649270876925	inf
0.3126699163764715	0.3607682349642425	inf
0.3126699163764715	0.3695499772197157	inf
0.3126699163764715	0.37833171947518907	inf
0.3126699163764715	0.3871134617306623	inf
0.3126699163764715	0.39589520398613554	inf
0.3126699163764715	0.4046769462416088	inf
0.3126699163764715	0.4134586884970821	inf
0.3126699163764715	0.42224043075255535	inf
0.3126699163764715	0.43102217300802864	inf
0.3126699163764715	0.43980391526350193	inf
0.3126699163764715	0.44858565751897517	inf
0.3126699163764715	0.45736739977444846	inf
0.3126699163764715	0.46614914202992175	inf
0.3126699163764715	0.474930884285395	inf
0.3126699163764715	0.4837126265408683	inf
0.3126699163764715	0.49249436879634156	inf
0.3126699163764715	0.5012761110518148	inf
0.3126699163764715	0.510057853307288	9.513573857294658
0.3126699163764715	0.5188395955627614	9.513573857294658
0.3126699163764715	0.5276213378182346	9.513573857294658
0.3126699163764715	0.5364030800737078	9.108108749186494
0.3126699163764715	0.5451848223291811	9.108108749186494
0.3126699163764715	0.5539665645846543	8.414961568626548
0.3126699163764715	0.5627483068401277	9.108108749186494
0.3126699163764715	0.5715300490956009	8.597283125420502
0.3126699163764715	0.5803117913510742	9.108108749186494
0.3126699163764715	0.5890935336065475	8.26081088879929
0.3126699163764715	0.5978752758620207	8.414961568626548
0.3126699163764715	0.606657018117494	8.437619087690729
0.3126699163764715	0.6154387603729672	8.384604791213699
0.3126699163764715	0.6242205026284405	8.161461239899488
0.3126699163764715	0.6330022448839138	8.384604791213699
0.3126699163764715	0.6417839871393871	8.066151060095164
0.3126699163764715	0.6505657293948603	8.161461239899488
0.3126699163764715	0.6593474716503336	7.492469281271907
0.3126699163764715	0.6681292139058068	7.385271683366886
0.3126699163764715	0.6769109561612802	8.078418863926832
0.3126699163764715	0.6856926984167534	8.078418863926832
0.3126699163764715	0.6944744406722267	7.944887471302309
0.3126699163764715	0.7032561829277	8.078418863926832
0.3126699163764715	0.7120379251831732	7.944521943953566
0.3126699163764715	0.7208196674386464	7.496732140377405
0.3126699163764715	0.7296014096941197	8.603949151265331
0.3126699163764715	0.738383151949593	7.399976346939395
0.3126699163764715	0.7471648942050663	7.756651290878127
0.3126699163764715	0.7559466364605396	8.09312352749934
0.3126699163764715	0.7647283787160128	8.09312352749934
0.3126699163764715	0.7735101209714861	8.605730065825542
0.3126699163764715	0.7822918632269593	7.7302613284716415
0.3126699163764715	0.7910736054824327	8.82887361713975
0.3126699163764715	0.7998553477379059	9.116555689591532
0.3126699163764715	0.8086370899933792	9.806816543244931
0.3126699163764715	0.8174188322488525	8.708204254576822
0.3126699163764715	0.8262005745043257	9.113669362684988
0.3126699163764715	0.834982316759799	9.806816543244931
0.3126699163764715	0.8437640590152723	9.806816543244931
0.3126699163764715	0.8525458012707455	9.806816543244931
0.3126699163764715	0.8613275435262189	9.113669362684988
0.3126699163764715	0.8701092857816921	8.368684537203045
0.3126699163764715	0.8788910280371653	inf
0.3126699163764715	0.8876727702926386	inf
0.3126699163764715	0.8964545125481118	inf
0.3126699163764715	0.9052362548035852	inf
0.3126699163764715	0.9140179970590584	inf
0.3126699163764715	0.9227997393145317	inf
0.3126699163764715	0.931581481570005	inf
0.3126699163764715	0.9403632238254782	inf
0.3126699163764715	0.9491449660809514	inf
0.3126699163764715	0.9579267083364248	inf
0.3126699163764715	0.966708450591898	inf
0.3223200533539057	0.09731596730004438	inf
0.3223200533539057	0.10609770955551766	inf
0.3223200533539057	0.11487945181099092	inf
0.3223200533539057	0.12366119406646418	inf
0.3223200533539057	0.13244293632193746	inf
0.3223200533539057	0.14122467857741072	inf
0.3223200533539057	0.150006420832884	inf
0.3223200533539057	0.15878816308835728	inf
0.3223200533539057	0.16756990534383054	inf
0.3223200533539057	0.1763516475993038	inf
0.3223200533539057	0.1851333898547771	inf
0.3223200533539057	0.19391513211025035	inf
0.3223200533539057	0.20269687436572362	inf
0.3223200533539057	0.21147861662119688	inf
0.3223200533539057	0.22026035887667017	inf
0.3223200533539057	0.22904210113214343	inf
0.3223200533539057	0.2378238433876167	inf
0.3223200533539057	0.24660558564308996	inf
0.3223200533539057	0.2553873278985632	inf
0.3223200533539057	0.2641690701540365	inf
0.3223200533539057	0.2729508124095098	inf
0.3223200533539057	0.28173255466498304	inf
0.3223200533539057	0.2905142969204563	inf
0.3223200533539057	0.2992960391759296	inf
0.3223200533539057	0.30807778143140285	inf
0.3223200533539057	0.3168595236868761	inf
0.3223200533539057	0.32564126594234943	inf
0.3223200533539057	0.33442300819782267	inf
0.3223200533539057	0.3432047504532959	inf
0.3223200533539057	0.35198649270876925	inf
0.3223200533539057	0.3607682349642425	inf
0.3223200533539057	0.3695499772197157	inf
0.3223200533539057	0.37833171947518907	inf
0.3223200533539057	0.3871134617306623	inf
0.3223200533539057	0.39589520398613554	inf
0.3223200533539057	0.4046769462416088	inf
0.3223200533539057	0.4134586884970821	inf
0.3223200533539057	0.42224043075255535	inf
0.3223200533539057	0.43102217300802864	inf
0.3223200533539057	0.43980391526350193	inf
0.3223200533539057	0.44858565751897517	inf
0.3223200533539057	0.45736739977444846	inf
0.3223200533539057	0.46614914202992175	inf
0.3223200533539057	0.474930884285395	inf
0.3223200533539057	0.4837126265408683	inf
0.3223200533539057	0.49249436879634156	inf
0.3223200533539057	0.5012761110518148	inf
0.3223200533539057	0.510057853307288	10.206721037854603
0.3223200533539057	0.5188395955627614	9.108108749186494
0.3223200533539057	0.5276213378182346	inf
0.3223200533539057	0.5364030800737078	10.206721037854603
0.3223200533539057	0.5451848223291811	8.414961568626548
0.3223200533539057	0.5539665645846543	7.641771680393067
0.3223200533539057	0.5627483068401277	9.108108749186494
0.3223200533539057	0.5715300490956009	7.904135944860558
0.3223200533539057	0.5803117913510742	9.108108749186494
0.3223200533539057	0.5890935336065475	8.009496460518383
0.3223200533539057	0.5978752758620207	8.597283125420502
0.3223200533539057	0.606657018117494	8.234734780066706
0.3223200533539057	0.6154387603729672	7.573674574997369
0.3223200533539057	0.6242205026284405	7.630832988837318
0.3223200533539057	0.6330022448839138	7.755996131791324
0.3223200533539057	0.6417839871393871	7.824989003278276
0.3223200533539057	0.6505657293948603	8.161461239899488
0.3223200533539057	0.6593474716503336	7.567883778390144
0.3223200533539057	0.6681292139058068	7.340283396837796
0.3223200533539057	0.6769109561612802	6.888834797052995
0.3223200533539057	0.6856926984167534	7.539422363194145
0.3223200533539057	0.6944744406722267	7.19111566892593
0.3223200533539057	0.7032561829277	8.232082203640903
0.3223200533539057	0.7120379251831732	8.231838622618028
0.3223200533539057	0.7208196674386464	7.384540762230824
0.3223200533539057	0.7296014096941197	7.853731897254075
0.3223200533539057	0.738383151949593	7.5163319034316345
0.3223200533539057	0.7471648942050663	7.505336862597222
0.3223200533539057	0.7559466364605396	8.016953612408853
0.3223200533539057	0.7647283787160128	8.269257829204328
0.3223200533539057	0.7735101209714861	8.423408509031587
0.3223200533539057	0.7822918632269593	7.912582885265596
0.3223200533539057	0.7910736054824327	9.522020797699696
0.3223200533539057	0.7998553477379059	9.116555689591532
0.3223200533539057	0.8086370899933792	9.116555689591532
0.3223200533539057	0.8174188322488525	9.806816543244931
0.3223200533539057	0.8262005745043257	8.708204254576822
0.3223200533539057	0.834982316759799	8.420522182125042
0.3223200533539057	0.8437640590152723	9.806816543244931
0.3223200533539057	0.8525458012707455	8.420522182125042
0.3223200533539057	0.8613275435262189	9.806816543244931
0.3223200533539057	0.8701092857816921	9.806816543244931
0.3223200533539057	0.8788910280371653	inf
0.3223200533539057	0.8876727702926386	inf
0.3223200533539057	0.8964545125481118	inf
0.3223200533539057	0.9052362548035852	inf
0.3223200533539057	0.9140179970590584	inf
0.3223200533539057	0.9227997393145317	inf
0.3223200533539057	0.931581481570005	inf
0.3223200533539057	0.9403632238254782	inf
0.3223200533539057	0.9491449660809514	inf
0.3223200533539057	0.9579267083364248	inf
0.3223200533539057	0.966708450591898	inf
0.33197019033133984	0.09731596730004438	inf
0.33197019033133984	0.10609770955551766	inf
0.33197019033133984	0.11487945181099092	inf
0.33197019033133984	0.12366119406646418	inf
0.33197019033133984	0.13244293632193746	inf
0.33197019033133984	0.14122467857741072	inf
0.33197019033133984	0.150006420832884	inf
0.33197019033133984	0.15878816308835728	inf
0.33197019033133984	0.16756990534383054	inf
0.33197019033133984	0.1763516475993038	inf
0.33197019033133984	0.1851333898547771	inf
0.33197019033133984	0.19391513211025035	inf
0.33197019033133984	0.20269687436572362	inf
0.33197019033133984	0.21147861662119688	inf
0.33197019033133984	0.22026035887667017	inf
0.33197019033133984	0.22904210113214343	inf
0.33197019033133984	0.2378238433876167	inf
0.33197019033133984	0.24660558564308996	inf
0.33197019033133984	0.2553873278985632	inf
0.33197019033133984	0.2641690701540365	inf
0.33197019033133984	0.2729508124095098	inf
0.33197019033133984	0.28173255466498304	inf
0.33197019033133984	0.2905142969204563	inf
0.33197019033133984	0.2992960391759296	inf
0.33197019033133984	0.30807778143140285	inf
0.33197019033133984	0.3168595236868761	inf
0.33197019033133984	0.32564126594234943	inf
0.33197019033133984	0.33442300819782267	inf
0.33197019033133984	0.3432047504532959	inf
0.33197019033133984	0.35198649270876925	inf
0.33197019033133984	0.3607682349642425	inf
0.33197019033133984	0.3695499772197157	inf
0.33197019033133984	0.37833171947518907	inf
0.33197019033133984	0.3871134617306623	inf
0.33197019033133984	0.39589520398613554	inf
0.33197019033133984	0.4046769462416088	inf
0.33197019033133984	0.4134586884970821	inf
0.33197019033133984	0.42224043075255535	inf
0.33197019033133984	0.43102217300802864	inf
0.33197019033133984	0.43980391526350193	inf
0.33197019033133984	0.44858565751897517	inf
0.33197019033133984	0.45736739977444846	inf
0.33197019033133984	0.46614914202992175	inf
0.33197019033133984	0.474930884285395	inf
0.33197019033133984	0.4837126265408683	inf
0.33197019033133984	0.49249436879634156	10.041075717782228
0.33197019033133984	0.5012761110518148	9.34792853722228
0.33197019033133984	0.510057853307288	9.34792853722228
0.33197019033133984	0.5188395955627614	9.513573857294658
0.33197019033133984	0.5276213378182346	9.108108749186494
0.33197019033133984	0.5364030800737078	8.26081088879929
0.33197019033133984	0.5451848223291811	8.597283125420502
0.33197019033133984	0.5539665645846543	8.597283125420502
0.33197019033133984	0.5627483068401277	7.641771680393067
0.33197019033133984	0.5715300490956009	7.808825765056232
0.33197019033133984	0.5803117913510742	8.009496460518383
0.33197019033133984	0.5890935336065475	7.641771680393067
0.33197019033133984	0.5978752758620207	7.808825765056232
0.33197019033133984	0.606657018117494	7.273838915152886
0.33197019033133984	0.6154387603729672	7.168209466889206
0.33197019033133984	0.6242205026284405	7.519607353727093
0.33197019033133984	0.6330022448839138	7.899096975431997
0.33197019033133984	0.6417839871393871	7.630832988837318
0.33197019033133984	0.6505657293948603	7.630832988837318
0.33197019033133984	0.6593474716503336	7.824989003278276
0.33197019033133984	0.6681292139058068	6.946896184310479
0.33197019033133984	0.6769109561612802	6.888834797052995
0.33197019033133984	0.6856926984167534	7.459379655520609
0.33197019033133984	0.6944744406722267	7.384958366031315
0.33197019033133984	0.7032561829277	7.384540762230824
0.33197019033133984	0.7120379251831732	7.7210129988520375
0.33197019033133984	0.7208196674386464	7.251009369606301
0.33197019033133984	0.7296014096941197	7.384540762230824
0.33197019033133984	0.738383151949593	7.458648734384546
0.33197019033133984	0.7471648942050663	7.331872941316185
0.33197019033133984	0.7559466364605396	7.508937870946301
0.33197019033133984	0.7647283787160128	7.7302613284716415
0.33197019033133984	0.7735101209714861	8.135726436579805
0.33197019033133984	0.7822918632269593	8.423408509031587
0.33197019033133984	0.7910736054824327	8.82887361713975
0.33197019033133984	0.7998553477379059	9.116555689591532
0.33197019033133984	0.8086370899933792	9.522020797699696
0.33197019033133984	0.8174188322488525	10.215167978259643
0.33197019033133984	0.8262005745043257	8.708204254576822
0.33197019033133984	0.834982316759799	9.113669362684988
0.33197019033133984	0.8437640590152723	9.806816543244931
0.33197019033133984	0.8525458012707455	9.806816543244931
0.33197019033133984	0.8613275435262189	9.113669362684988
0.33197019033133984	0.8701092857816921	8.420522182125042
0.33197019033133984	0.8788910280371653	9.332814996961648
0.33197019033133984	0.8876727702926386	8.234202708293537
0.33197019033133984	0.8964545125481118	inf
0.33197019033133984	0.9052362548035852	inf
0.33197019033133984	0.9140179970590584	inf
0.33197019033133984	0.9227997393145317	inf
0.33197019033133984	0.931581481570005	inf
0.33197019033133984	0.9403632238254782	inf
0.33197019033133984	0.9491449660809514	inf
0.33197019033133984	0.9579267083364248	inf
0.33197019033133984	0.966708450591898	inf
0.341620327308774	0.09731596730004438	inf
0.341620327308774	0.10609770955551766	inf
0.341620327308774	0.11487945181099092	inf
0.341620327308774	0.12366119406646418	inf
0.341620327308774	0.13244293632193746	inf
0.341620327308774	0.14122467857741072	inf
0.341620327308774	0.150006420832884	inf
0.341620327308774	0.15878816308835728	inf
0.341620327308774	0.16756990534383054	inf
0.341620327308774	0.1763516475993038	inf
0.341620327308774	0.1851333898547771	inf
0.341620327308774	0.19391513211025035	inf
0.341620327308774	0.20269687436572362	inf
0.341620327308774	0.21147861662119688	inf
0.341620327308774	0.22026035887667017	inf
0.341620327308774	0.22904210113214343	inf
0.341620327308774	0.2378238433876167	inf
0.341620327308774	0.24660558564308996	inf
0.341620327308774	0.2553873278985632	inf
0.341620327308774	0.2641690701540365	inf
0.341620327308774	0.2729508124095098	inf
0.341620327308774	0.28173255466498304	inf
0.341620327308774	0.2905142969204563	inf
0.341620327308774	0.2992960391759296	inf
0.341620327308774	0.30807778143140285	inf
0.341620327308774	0.3168595236868761	inf
0.341620327308774	0.32564126594234943	inf
0.341620327308774	0.33442300819782267	inf
0.341620327308774	0.3432047504532959	inf
0.341620327308774	0.35198649270876925	inf
0.341620327308774	0.3607682349642425	inf
0.341620327308774	0.3695499772197157	inf
0.341620327308774	0.37833171947518907	inf
0.341620327308774	0.3871134617306623	inf
0.341620327308774	0.39589520398613554	inf
0.341620327308774	0.4046769462416088	inf
0.341620327308774	0.4134586884970821	inf
0.341620327308774	0.42224043075255535	inf
0.341620327308774	0.43102217300802864	inf
0.341620327308774	0.43980391526350193	inf
0.341620327308774	0.44858565751897517	inf
0.341620327308774	0.45736739977444846	inf
0.341620327308774	0.46614914202992175	10.928224561132655
0.341620327308774	0.474930884285395	inf
0.341620327308774	0.4837126265408683	10.928224561132655
0.341620327308774	0.49249436879634156	10.928224561132655
0.341620327308774	0.5012761110518148	8.654781356662335
0.341620327308774	0.510057853307288	10.041075717782228
0.341620327308774	0.5188395955627614	8.942463429114117
0.341620327308774	0.5276213378182346	9.427325314760967
0.341620327308774	0.5364030800737078	8.414961568626548
0.341620327308774	0.5451848223291811	8.127279496174767
0.341620327308774	0.5539665645846543	8.414961568626548
0.341620327308774	0.5627483068401277	7.567663708239344
0.341620327308774	0.5715300490956009	7.904135944860558
0.341620327308774	0.5803117913510742	7.373507693798386
0.341620327308774	0.5890935336065475	7.3163492799584375
0.341620327308774	0.5978752758620207	6.9430082037317025
0.341620327308774	0.606657018117494	6.860494694983279
0.341620327308774	0.6154387603729672	7.328552116964385
0.341620327308774	0.6242205026284405	7.41952389517011
0.341620327308774	0.6330022448839138	7.328552116964385
0.341620327308774	0.6417839871393871	8.066151060095164
0.341620327308774	0.6505657293948603	7.373003879535219
0.341620327308774	0.6593474716503336	7.358061411464465
0.341620327308774	0.6681292139058068	7.0397117735947905
0.341620327308774	0.6769109561612802	6.981395662176229
0.341620327308774	0.6856926984167534	6.699317062717059
0.341620327308774	0.6944744406722267	6.386011932119697
0.341620327308774	0.7032561829277	6.557862189046357
0.341620327308774	0.7120379251831732	6.888103875916933
0.341620327308774	0.7208196674386464	6.765501553824601
0.341620327308774	0.7296014096941197	6.727761225841753
0.341620327308774	0.738383151949593	7.133226333949919
0.341620327308774	0.7471648942050663	7.190384747789867
0.341620327308774	0.7559466364605396	7.267799223219013
0.341620327308774	0.7647283787160128	7.650218620798105
0.341620327308774	0.7735101209714861	7.912582885265596
0.341620327308774	0.7822918632269593	8.423408509031587
0.341620327308774	0.7910736054824327	8.605730065825542
0.341620327308774	0.7998553477379059	7.650218620798105
0.341620327308774	0.8086370899933792	8.82887361713975
0.341620327308774	0.8174188322488525	9.297144450728268
0.341620327308774	0.8262005745043257	9.113669362684988
0.341620327308774	0.834982316759799	7.9174893815815235
0.341620327308774	0.8437640590152723	8.708204254576822
0.341620327308774	0.8525458012707455	9.806816543244931
0.341620327308774	0.8613275435262189	9.004889925581685
0.341620327308774	0.8701092857816921	10.293085475809676
0.341620327308774	0.8788910280371653	9.332814996961648
0.341620327308774	0.8876727702926386	9.332814996961648
0.341620327308774	0.8964545125481118	inf
0.341620327308774	0.9052362548035852	inf
0.341620327308774	0.9140179970590584	inf
0.341620327308774	0.9227997393145317	inf
0.341620327308774	0.931581481570005	inf
0.341620327308774	0.9403632238254782	inf
0.341620327308774	0.9491449660809514	inf
0.341620327308774	0.9579267083364248	inf
0.341620327308774	0.966708450591898	inf
0.3512704642862081	0.09731596730004438	inf
0.3512704642862081	0.10609770955551766	inf
0.3512704642862081	0.11487945181099092	inf
0.3512704642862081	0.12366119406646418	inf
0.3512704642862081	0.13244293632193746	inf
0.3512704642862081	0.14122467857741072	inf
0.3512704642862081	0.150006420832884	inf
0.3512704642862081	0.15878816308835728	inf
0.3512704642862081	0.16756990534383054	inf
0.3512704642862081	0.1763516475993038	inf
0.3512704642862081	0.1851333898547771	inf
0.3512704642862081	0.19391513211025035	inf
0.3512704642862081	0.20269687436572362	inf
0.3512704642862081	0.21147861662119688	inf
0.3512704642862081	0.22026035887667017	inf
0.3512704642862081	0.22904210113214343	inf
0.3512704642862081	0.2378238433876167	inf
0.3512704642862081	0.24660558564308996	inf
0.3512704642862081	0.2553873278985632	inf
0.3512704642862081	0.2641690701540365	inf
0.3512704642862081	0.2729508124095098	inf
0.3512704642862081	0.28173255466498304	inf
0.3512704642862081	0.2905142969204563	inf
0.3512704642862081	0.2992960391759296	inf
0.3512704642862081	0.30807778143140285	inf
0.3512704642862081	0.3168595236868761	inf
0.3512704642862081	0.32564126594234943	inf
0.3512704642862081	0.33442300819782267	inf
0.3512704642862081	0.3432047504532959	inf
0.3512704642862081	0.35198649270876925	inf
0.3512704642862081	0.3607682349642425	inf
0.3512704642862081	0.3695499772197157	inf
0.3512704642862081	0.37833171947518907	inf
0.3512704642862081	0.3871134617306623	inf
0.3512704642862081	0.39589520398613554	inf
0.3512704642862081	0.4046769462416088	inf
0.3512704642862081	0.4134586884970821	inf
0.3512704642862081	0.42224043075255535	inf
0.3512704642862081	0.43102217300802864	inf
0.3512704642862081	0.43980391526350193	inf
0.3512704642862081	0.44858565751897517	inf
0.3512704642862081	0.45736739977444846	9.541930200012766
0.3512704642862081	0.46614914202992175	10.928224561132655
0.3512704642862081	0.474930884285395	9.829612272464548
0.3512704642862081	0.4837126265408683	9.829612272464548
0.3512704642862081	0.49249436879634156	inf
0.3512704642862081	0.5012761110518148	8.942463429114117
0.3512704642862081	0.510057853307288	9.34792853722228
0.3512704642862081	0.5188395955627614	10.041075717782228
0.3512704642862081	0.5276213378182346	7.738490624788181
0.3512704642862081	0.5364030800737078	8.095165568726912
0.3512704642862081	0.5451848223291811	7.914108278509337
0.3512704642862081	0.5539665645846543	7.554877624680955
0.3512704642862081	0.5627483068401277	7.567663708239344
0.3512704642862081	0.5715300490956009	7.262282058688163
0.3512704642862081	0.5803117913510742	6.793600820104498
0.3512704642862081	0.5890935336065475	6.39653243090539
0.3512704642862081	0.5978752758620207	5.875493576281624
0.3512704642862081	0.606657018117494	6.133979660575436
0.3512704642862081	0.6154387603729672	6.939665661785288
0.3512704642862081	0.6242205026284405	7.205949794872051
0.3512704642862081	0.6330022448839138	6.90869827140412
0.3512704642862081	0.6417839871393871	7.062848951231379
0.3512704642862081	0.6505657293948603	6.8520532606300435
0.3512704642862081	0.6593474716503336	6.550560148828792
0.3512704642862081	0.6681292139058068	6.379677780875456
0.3512704642862081	0.6769109561612802	6.807121795702395
0.3512704642862081	0.6856926984167534	6.807121795702395
0.3512704642862081	0.6944744406722267	6.852596733352025
0.3512704642862081	0.7032561829277	6.285928473562715
0.3512704642862081	0.7120379251831732	6.360036445716437
0.3512704642862081	0.7208196674386464	6.727761225841753
0.3512704642862081	0.7296014096941197	6.4400791533899735
0.3512704642862081	0.738383151949593	6.765501553824601
0.3512704642862081	0.7471648942050663	7.088470508362105
0.3512704642862081	0.7559466364605396	7.619837514197313
0.3512704642862081	0.7647283787160128	7.1707468969225285
0.3512704642862081	0.7735101209714861	7.912582885265596
0.3512704642862081	0.7822918632269593	8.82887361713975
0.3512704642862081	0.7910736054824327	8.82887361713975
0.3512704642862081	0.7998553477379059	8.017943400923421
0.3512704642862081	0.8086370899933792	8.423408509031587
0.3512704642862081	0.8174188322488525	8.145140517623341
0.3512704642862081	0.8262005745043257	9.599938295249729
0.3512704642862081	0.834982316759799	9.194473187141565
0.3512704642862081	0.8437640590152723	9.599938295249729
0.3512704642862081	0.8525458012707455	inf
0.3512704642862081	0.8613275435262189	inf
0.3512704642862081	0.8701092857816921	9.599938295249729
0.3512704642862081	0.8788910280371653	inf
0.3512704642862081	0.8876727702926386	inf
0.3512704642862081	0.8964545125481118	inf
0.3512704642862081	0.9052362548035852	inf
0.3512704642862081	0.9140179970590584	inf
0.3512704642862081	0.9227997393145317	inf
0.3512704642862081	0.931581481570005	inf
0.3512704642862081	0.9403632238254782	inf
0.3512704642862081	0.9491449660809514	inf
0.3512704642862081	0.9579267083364248	inf
0.3512704642862081	0.966708450591898	inf
0.36092060126364234	0.09731596730004438	inf
0.36092060126364234	0.10609770955551766	inf
0.36092060126364234	0.11487945181099092	inf
0.36092060126364234	0.12366119406646418	inf
0.36092060126364234	0.13244293632193746	inf
0.36092060126364234	0.14122467857741072	inf
0.36092060126364234	0.150006420832884	inf
0.36092060126364234	0.15878816308835728	inf
0.36092060126364234	0.16756990534383054	inf
0.36092060126364234	0.1763516475993038	inf
0.36092060126364234	0.1851333898547771	inf
0.36092060126364234	0.19391513211025035	inf
0.36092060126364234	0.20269687436572362	inf
0.36092060126364234	0.21147861662119688	inf
0.36092060126364234	0.22026035887667017	inf
0.36092060126364234	0.22904210113214343	inf
0.36092060126364234	0.2378238433876167	inf
0.36092060126364234	0.24660558564308996	inf
0.36092060126364234	0.2553873278985632	inf
0.36092060126364234	0.2641690701540365	inf
0.36092060126364234	0.2729508124095098	inf
0.36092060126364234	0.28173255466498304	inf
0.36092060126364234	0.2905142969204563	inf
0.36092060126364234	0.2992960391759296	inf
0.36092060126364234	0.30807778143140285	inf
0.36092060126364234	0.3168595236868761	inf
0.36092060126364234	0.32564126594234943	inf
0.36092060126364234	0.33442300819782267	inf
0.36092060126364234	0.3432047504532959	inf
0.36092060126364234	0.35198649270876925	inf
0.36092060126364234	0.3607682349642425	inf
0.36092060126364234	0.3695499772197157	inf
0.36092060126364234	0.37833171947518907	inf
0.36092060126364234	0.3871134617306623	inf
0.36092060126364234	0.39589520398613554	inf
0.36092060126364234	0.4046769462416088	inf
0.36092060126364234	0.4134586884970821	inf
0.36092060126364234	0.42224043075255535	inf
0.36092060126364234	0.43102217300802864	inf
0.36092060126364234	0.43980391526350193	inf
0.36092060126364234	0.44858565751897517	10.928224561132655
0.36092060126364234	0.45736739977444846	9.541930200012766
0.36092060126364234	0.46614914202992175	9.541930200012766
0.36092060126364234	0.474930884285395	9.829612272464548
0.36092060126364234	0.4837126265408683	8.982314412077343
0.36092060126364234	0.49249436879634156	9.541930200012766
0.36092060126364234	0.5012761110518148	8.69986854495878
0.36092060126364234	0.510057853307288	8.249316248554171
0.36092060126364234	0.5188395955627614	8.249316248554171
0.36092060126364234	0.5276213378182346	7.643180444983855
0.36092060126364234	0.5364030800737078	7.738490624788181
0.36092060126364234	0.5451848223291811	7.47612636032069
0.36092060126364234	0.5539665645846543	6.964008029282036
0.36092060126364234	0.5627483068401277	6.956286683226976
0.36092060126364234	0.5715300490956009	6.6675225800256985
0.36092060126364234	0.5803117913510742	6.09304003233663
0.36092060126364234	0.5890935336065475	6.368305296658837
0.36092060126364234	0.5978752758620207	5.8197393449099994
0.36092060126364234	0.606657018117494	5.8197393449099994
0.36092060126364234	0.6154387603729672	5.845033861193558
0.36092060126364234	0.6242205026284405	6.438221533162064
0.36092060126364234	0.6330022448839138	6.258859425755986
0.36092060126364234	0.6417839871393871	6.437595641756953
0.36092060126364234	0.6505657293948603	6.191058948031918
0.36092060126364234	0.6593474716503336	6.544757531234904
0.36092060126364234	0.6681292139058068	6.0651844509730175
0.36092060126364234	0.6769109561612802	6.4241295434462895
0.36092060126364234	0.6856926984167534	6.358171575654492
0.36092060126364234	0.6944744406722267	6.310610745363848
0.36092060126364234	0.7032561829277	6.262397976152521
0.36092060126364234	0.7120379251831732	6.1949566953569875
0.36092060126364234	0.7208196674386464	6.527090530379603
0.36092060126364234	0.7296014096941197	6.589610887360937
0.36092060126364234	0.738383151949593	7.538691442058083
0.36092060126364234	0.7471648942050663	7.663571148632007
0.36092060126364234	0.7559466364605396	7.221566349165778
0.36092060126364234	0.7647283787160128	7.383708952560289
0.36092060126364234	0.7735101209714861	7.817272705461271
0.36092060126364234	0.7822918632269593	7.817272705461271
0.36092060126364234	0.7910736054824327	7.381954634203426
0.36092060126364234	0.7998553477379059	8.017943400923421
0.36092060126364234	0.8086370899933792	8.423408509031587
0.36092060126364234	0.8174188322488525	8.193588038153647
0.36092060126364234	0.8262005745043257	8.50132600658162
0.36092060126364234	0.834982316759799	9.194473187141565
0.36092060126364234	0.8437640590152723	9.194473187141565
0.36092060126364234	0.8525458012707455	10.293085475809676
0.36092060126364234	0.8613275435262189	8.34717532675436
0.36092060126364234	0.8701092857816921	9.194473187141565
0.36092060126364234	0.8788910280371653	10.293085475809676
0.36092060126364234	0.8876727702926386	10.293085475809676
0.36092060126364234	0.8964545125481118	10.293085475809676
0.36092060126364234	0.9052362548035852	inf
0.36092060126364234	0.9140179970590584	8.639667816401703
0.36092060126364234	0.9227997393145317	9.210513861978017
0.36092060126364234	0.931581481570005	inf
0.36092060126364234	0.9403632238254782	inf
0.36092060126364234	0.9491449660809514	inf
0.36092060126364234	0.9579267083364248	inf
0.36092060126364234	0.966708450591898	inf
0.37057073824107645	0.09731596730004438	inf
0.37057073824107645	0.10609770955551766	inf
0.37057073824107645	0.11487945181099092	inf
0.37057073824107645	0.12366119406646418	inf
0.37057073824107645	0.13244293632193746	inf
0.37057073824107645	0.14122467857741072	inf
0.37057073824107645	0.150006420832884	inf
0.37057073824107645	0.15878816308835728	inf
0.37057073824107645	0.16756990534383054	inf
0.37057073824107645	0.1763516475993038	inf
0.37057073824107645	0.1851333898547771	inf
0.37057073824107645	0.19391513211025035	inf
0.37057073824107645	0.20269687436572362	inf
0.37057073824107645	0.21147861662119688	inf
0.37057073824107645	0.22026035887667017	inf
0.37057073824107645	0.22904210113214343	inf
0.37057073824107645	0.2378238433876167	inf
0.37057073824107645	0.24660558564308996	inf
0.37057073824107645	0.2553873278985632	inf
0.37057073824107645	0.2641690701540365	inf
0.37057073824107645	0.2729508124095098	inf
0.37057073824107645	0.28173255466498304	inf
0.37057073824107645	0.2905142969204563	inf
0.37057073824107645	0.2992960391759296	inf
0.37057073824107645	0.30807778143140285	inf
0.37057073824107645	0.3168595236868761	inf
0.37057073824107645	0.32564126594234943	inf
0.37057073824107645	0.33442300819782267	inf
0.37057073824107645	0.3432047504532959	inf
0.37057073824107645	0.35198649270876925	inf
0.37057073824107645	0.3607682349642425	inf
0.37057073824107645	0.3695499772197157	inf
0.37057073824107645	0.37833171947518907	inf
0.37057073824107645	0.3871134617306623	inf
0.37057073824107645	0.39589520398613554	inf
0.37057073824107645	0.4046769462416088	inf
0.37057073824107645	0.4134586884970821	inf
0.37057073824107645	0.42224043075255535	inf
0.37057073824107645	0.43102217300802864	10.235077380572712
0.37057073824107645	0.43980391526350193	10.928224561132655
0.37057073824107645	0.44858565751897517	10.928224561132655
0.37057073824107645	0.45736739977444846	9.829612272464548
0.37057073824107645	0.46614914202992175	9.541930200012766
0.37057073824107645	0.474930884285395	9.829612272464548
0.37057073824107645	0.4837126265408683	8.730999983796437
0.37057073824107645	0.49249436879634156	9.829612272464548
0.37057073824107645	0.5012761110518148	9.318786648698556
0.37057073824107645	0.510057853307288	7.799108493221524
0.37057073824107645	0.5188395955627614	7.333025516680015
0.37057073824107645	0.5276213378182346	7.268486995542444
0.37057073824107645	0.5364030800737078	7.045343444228235
0.37057073824107645	0.5451848223291811	6.708871207607022
0.37057073824107645	0.5539665645846543	6.708871207607022
0.37057073824107645	0.5627483068401277	6.279875602088664
0.37057073824107645	0.5715300490956009	6.122413857921355
0.37057073824107645	0.5803117913510742	5.7762542329702615
0.37057073824107645	0.5890935336065475	5.797760438191224
0.37057073824107645	0.5978752758620207	5.755200823772428
0.37057073824107645	0.606657018117494	5.694576201955995
0.37057073824107645	0.6154387603729672	5.8257140853107305
0.37057073824107645	0.6242205026284405	5.968407841430768
0.37057073824107645	0.6330022448839138	5.707394016061148
0.37057073824107645	0.6417839871393871	5.855372031837886
0.37057073824107645	0.6505657293948603	5.86619966149417
0.37057073824107645	0.6593474716503336	5.813870022692111
0.37057073824107645	0.6681292139058068	5.931653058348495
0.37057073824107645	0.6769109561612802	6.033931907468913
0.37057073824107645	0.6856926984167534	6.316498879253924
0.37057073824107645	0.6944744406722267	6.1398158956161115
0.37057073824107645	0.7032561829277	6.615819118842531
0.37057073824107645	0.7120379251831732	5.946060647940364
0.37057073824107645	0.7208196674386464	6.239408457927821
0.37057073824107645	0.7296014096941197	6.412680179201859
0.37057073824107645	0.738383151949593	6.664357646797953
0.37057073824107645	0.7471648942050663	6.885094112544564
0.37057073824107645	0.7559466364605396	7.039244792371823
0.37057073824107645	0.7647283787160128	6.850002792733294
0.37057073824107645	0.7735101209714861	9.117975614707177
0.37057073824107645	0.7822918632269593	8.135992519007647
0.37057073824107645	0.7910736054824327	7.912582885265596
0.37057073824107645	0.7998553477379059	8.017943400923421
0.37057073824107645	0.8086370899933792	8.867073665756429
0.37057073824107645	0.8174188322488525	8.213643934129838
0.37057073824107645	0.8262005745043257	8.095860898473454
0.37057073824107645	0.834982316759799	7.585035274707463
0.37057073824107645	0.8437640590152723	8.095860898473454
0.37057073824107645	0.8525458012707455	8.683647563375574
0.37057073824107645	0.8613275435262189	8.095860898473454
0.37057073824107645	0.8701092857816921	8.906791114689783
0.37057073824107645	0.8788910280371653	9.599938295249729
0.37057073824107645	0.8876727702926386	inf
0.37057073824107645	0.8964545125481118	10.293085475809676
0.37057073824107645	0.9052362548035852	10.293085475809676
0.37057073824107645	0.9140179970590584	8.234202708293537
0.37057073824107645	0.9227997393145317	8.517366681418071
0.37057073824107645	0.931581481570005	inf
0.37057073824107645	0.9403632238254782	9.210513861978017
0.37057073824107645	0.9491449660809514	inf
0.37057073824107645	0.9579267083364248	inf
0.37057073824107645	0.966708450591898	inf
0.3802208752185106	0.09731596730004438	inf
0.3802208752185106	0.10609770955551766	inf
0.3802208752185106	0.11487945181099092	inf
0.3802208752185106	0.12366119406646418	inf
0.3802208752185106	0.13244293632193746	inf
0.3802208752185106	0.14122467857741072	inf
0.3802208752185106	0.150006420832884	inf
0.3802208752185106	0.15878816308835728	inf
0.3802208752185106	0.16756990534383054	inf
0.3802208752185106	0.1763516475993038	inf
0.3802208752185106	0.1851333898547771	inf
0.3802208752185106	0.19391513211025035	inf
0.3802208752185106	0.20269687436572362	inf
0.3802208752185106	0.21147861662119688	inf
0.3802208752185106	0.22026035887667017	inf
0.3802208752185106	0.22904210113214343	inf
0.3802208752185106	0.2378238433876167	inf
0.3802208752185106	0.24660558564308996	inf
0.3802208752185106	0.2553873278985632	inf
0.3802208752185106	0.2641690701540365	inf
0.3802208752185106	0.2729508124095098	inf
0.3802208752185106	0.28173255466498304	inf
0.3802208752185106	0.2905142969204563	inf
0.3802208752185106	0.2992960391759296	inf
0.3802208752185106	0.30807778143140285	inf
0.3802208752185106	0.3168595236868761	inf
0.3802208752185106	0.32564126594234943	inf
0.3802208752185106	0.33442300819782267	inf
0.3802208752185106	0.3432047504532959	inf
0.3802208752185106	0.35198649270876925	inf
0.3802208752185106	0.3607682349642425	inf
0.3802208752185106	0.3695499772197157	inf
0.3802208752185106	0.37833171947518907	inf
0.3802208752185106	0.3871134617306623	inf
0.3802208752185106	0.39589520398613554	inf
0.3802208752185106	0.4046769462416088	inf
0.3802208752185106	0.4134586884970821	inf
0.3802208752185106	0.42224043075255535	inf
0.3802208752185106	0.43102217300802864	10.235077380572712
0.3802208752185106	0.43980391526350193	9.318786648698556
0.3802208752185106	0.44858565751897517	9.829612272464548
0.3802208752185106	0.45736739977444846	9.829612272464548
0.3802208752185106	0.46614914202992175	10.928224561132655
0.3802208752185106	0.474930884285395	8.62563946813861
0.3802208752185106	0.4837126265408683	9.829612272464548
0.3802208752185106	0.49249436879634156	8.730999983796437
0.3802208752185106	0.5012761110518148	8.363275203671119
0.3802208752185106	0.510057853307288	7.440538747463741
0.3802208752185106	0.5188395955627614	7.268486995542444
0.3802208752185106	0.5276213378182346	6.905581501853076
0.3802208752185106	0.5364030800737078	6.95003326442391
0.3802208752185106	0.5451848223291811	6.430157805138002
0.3802208752185106	0.5539665645846543	5.9980244499476765
0.3802208752185106	0.5627483068401277	6.1290527123540794
0.3802208752185106	0.5715300490956009	5.8669085709378965
0.3802208752185106	0.5803117913510742	5.714378829252173
0.3802208752185106	0.5890935336065475	5.797760438191224
0.3802208752185106	0.5978752758620207	5.565958824133901
0.3802208752185106	0.606657018117494	5.335942393531928
0.3802208752185106	0.6154387603729672	5.48359496765954
0.3802208752185106	0.6242205026284405	5.545550990610735
0.3802208752185106	0.6330022448839138	5.447110917797483
0.3802208752185106	0.6417839871393871	5.534122294787112
0.3802208752185106	0.6505657293948603	5.603065115255047
0.3802208752185106	0.6593474716503336	5.643970985896713
0.3802208752185106	0.6681292139058068	5.877585837078218
0.3802208752185106	0.6769109561612802	5.877585837078218
0.3802208752185106	0.6856926984167534	5.979880603582471
0.3802208752185106	0.6944744406722267	6.291566249410515
0.3802208752185106	0.7032561829277	6.4188237421509395
0.3802208752185106	0.7120379251831732	6.165056080360486
0.3802208752185106	0.7208196674386464	5.998246401110935
0.3802208752185106	0.7296014096941197	6.2581633821311
0.3802208752185106	0.738383151949593	6.63377968426366
0.3802208752185106	0.7471648942050663	6.816101241057613
0.3802208752185106	0.7559466364605396	6.783311418234623
0.3802208752185106	0.7647283787160128	7.039244792371823
0.3802208752185106	0.7735101209714861	7.126256169361453
0.3802208752185106	0.7822918632269593	7.697136784160076
0.3802208752185106	0.7910736054824327	8.794999648456802
0.3802208752185106	0.7998553477379059	8.311531245630896
0.3802208752185106	0.8086370899933792	7.88735844417012
0.3802208752185106	0.8174188322488525	7.895190203011303
0.3802208752185106	0.8262005745043257	7.808178826021674
0.3802208752185106	0.834982316759799	7.459872131753459
0.3802208752185106	0.8437640590152723	8.213643934129838
0.3802208752185106	0.8525458012707455	8.50132600658162
0.3802208752185106	0.8613275435262189	7.895190203011303
0.3802208752185106	0.8701092857816921	8.906791114689783
0.3802208752185106	0.8788910280371653	inf
0.3802208752185106	0.8876727702926386	10.293085475809676
0.3802208752185106	0.8964545125481118	inf
0.3802208752185106	0.9052362548035852	9.599938295249729
0.3802208752185106	0.9140179970590584	inf
0.3802208752185106	0.9227997393145317	9.210513861978017
0.3802208752185106	0.931581481570005	9.210513861978017
0.3802208752185106	0.9403632238254782	9.210513861978017
0.3802208752185106	0.9491449660809514	8.517366681418071
0.3802208752185106	0.9579267083364248	9.210513861978017
0.3802208752185106	0.966708450591898	inf
0.3898710121959448	0.09731596730004438	inf
0.3898710121959448	0.10609770955551766	inf
0.3898710121959448	0.11487945181099092	inf
0.3898710121959448	0.12366119406646418	inf
0.3898710121959448	0.13244293632193746	inf
0.3898710121959448	0.14122467857741072	inf
0.3898710121959448	0.150006420832884	inf
0.3898710121959448	0.15878816308835728	inf
0.3898710121959448	0.16756990534383054	inf
0.3898710121959448	0.1763516475993038	inf
0.3898710121959448	0.1851333898547771	inf
0.3898710121959448	0.19391513211025035	inf
0.3898710121959448	0.20269687436572362	inf
0.3898710121959448	0.21147861662119688	inf
0.3898710121959448	0.22026035887667017	inf
0.3898710121959448	0.22904210113214343	inf
0.3898710121959448	0.2378238433876167	inf
0.3898710121959448	0.24660558564308996	inf
0.3898710121959448	0.2553873278985632	inf
0.3898710121959448	0.2641690701540365	inf
0.3898710121959448	0.2729508124095098	inf
0.3898710121959448	0.28173255466498304	inf
0.3898710121959448	0.2905142969204563	inf
0.3898710121959448	0.2992960391759296	inf
0.3898710121959448	0.30807778143140285	inf
0.3898710121959448	0.3168595236868761	inf
0.3898710121959448	0.32564126594234943	inf
0.3898710121959448	0.33442300819782267	inf
0.3898710121959448	0.3432047504532959	inf
0.3898710121959448	0.35198649270876925	inf
0.3898710121959448	0.3607682349642425	inf
0.3898710121959448	0.3695499772197157	inf
0.3898710121959448	0.37833171947518907	inf
0.3898710121959448	0.3871134617306623	inf
0.3898710121959448	0.39589520398613554	inf
0.3898710121959448	0.4046769462416088	inf
0.3898710121959448	0.4134586884970821	inf
0.3898710121959448	0.42224043075255535	inf
0.3898710121959448	0.43102217300802864	inf
0.3898710121959448	0.43980391526350193	9.541930200012766
0.3898710121959448	0.44858565751897517	9.541930200012766
0.3898710121959448	0.45736739977444846	10.235077380572712
0.3898710121959448	0.46614914202992175	8.62563946813861
0.3898710121959448	0.474930884285395	8.730999983796437
0.3898710121959448	0.4837126265408683	8.730999983796437
0.3898710121959448	0.49249436879634156	8.363275203671119
0.3898710121959448	0.5012761110518148	8.982314412077343
0.3898710121959448	0.510057853307288	7.918363086001158
0.3898710121959448	0.5188395955627614	6.708871207607022
0.3898710121959448	0.5276213378182346	6.457556779326117
0.3898710121959448	0.5364030800737078	6.40348955805584
0.3898710121959448	0.5451848223291811	6.149255419671599
0.3898710121959448	0.5539665645846543	5.980632707235806
0.3898710121959448	0.5627483068401277	5.792580475732867
0.3898710121959448	0.5715300490956009	5.592564364827183
0.3898710121959448	0.5803117913510742	5.295668494393988
0.3898710121959448	0.5890935336065475	5.421709215289354
0.3898710121959448	0.5978752758620207	5.207561226883721
0.3898710121959448	0.606657018117494	5.01128131783906
0.3898710121959448	0.6154387603729672	5.2600915382029445
0.3898710121959448	0.6242205026284405	5.240774484799653
0.3898710121959448	0.6330022448839138	5.17517720231384
0.3898710121959448	0.6417839871393871	5.3201112270361754
0.3898710121959448	0.6505657293948603	5.246264575644817
0.3898710121959448	0.6593474716503336	5.777502378521236
0.3898710121959448	0.6681292139058068	5.583346364080279
0.3898710121959448	0.6769109561612802	5.838443610954144
0.3898710121959448	0.6856926984167534	6.040476624787413
0.3898710121959448	0.6944744406722267	6.160230247349428
0.3898710121959448	0.7032561829277	5.952590882571183
0.3898710121959448	0.7120379251831732	6.098727985675277
0.3898710121959448	0.7208196674386464	6.35027851037842
0.3898710121959448	0.7296014096941197	6.151418800098556
0.3898710121959448	0.738383151949593	6.122954060497667
0.3898710121959448	0.7471648942050663	6.2854729899954425
0.3898710121959448	0.7559466364605396	6.690938098103608
0.3898710121959448	0.7647283787160128	6.783311418234623
0.3898710121959448	0.7735101209714861	6.9214617567154395
0.3898710121959448	0.7822918632269593	8.33475748827092
0.3898710121959448	0.7910736054824327	8.76223562976742
0.3898710121959448	0.7998553477379059	8.499871365299931
0.3898710121959448	0.8086370899933792	8.147560839772163
0.3898710121959448	0.8174188322488525	7.459872131753459
0.3898710121959448	0.8262005745043257	7.728136118348138
0.3898710121959448	0.834982316759799	8.095860898473454
0.3898710121959448	0.8437640590152723	8.683647563375574
0.3898710121959448	0.8525458012707455	8.906791114689783
0.3898710121959448	0.8613275435262189	8.683647563375574
0.3898710121959448	0.8701092857816921	9.599938295249729
0.3898710121959448	0.8788910280371653	9.599938295249729
0.3898710121959448	0.8876727702926386	9.599938295249729
0.3898710121959448	0.8964545125481118	9.194473187141565
0.3898710121959448	0.9052362548035852	8.86089069922176
0.3898710121959448	0.9140179970590584	8.86089069922176
0.3898710121959448	0.9227997393145317	8.167743518661815
0.3898710121959448	0.931581481570005	8.86089069922176
0.3898710121959448	0.9403632238254782	inf
0.3898710121959448	0.9491449660809514	7.151649359956254
0.3898710121959448	0.9579267083364248	7.824219500858126
[truncated: 8,001 more rows]
