# Supplementary material for: Navigating protein landscapes with a machine-learned transferable coarse-grained model
Source: Nat Chem. 2025 Jul 18;17(8):1284–92. doi: 10.1038/s41557-025-01874-0 (PMC12313527; doi:10.1038/s41557-025-01874-0)
Supplement: Supplementary file 2 — .csv files with free energy landscape data. [file 41557_2025_1874_MOESM2_ESM.zip › fig_data/cln_epoch_73_FES_in_RMSD_Q.csv]

RMSD	Q	FE
0.021042799912393093	0.005257635452409406	inf
0.021042799912393093	0.015027889784313159	inf
0.021042799912393093	0.024798144116216912	inf
0.021042799912393093	0.034568398448120666	inf
0.021042799912393093	0.04433865278002441	inf
0.021042799912393093	0.054108907111928166	inf
0.021042799912393093	0.06387916144383192	inf
0.021042799912393093	0.07364941577573567	inf
0.021042799912393093	0.08341967010763943	inf
0.021042799912393093	0.09318992443954317	inf
0.021042799912393093	0.10296017877144692	inf
0.021042799912393093	0.11273043310335068	inf
0.021042799912393093	0.12250068743525441	inf
0.021042799912393093	0.13227094176715817	inf
0.021042799912393093	0.1420411960990619	inf
0.021042799912393093	0.15181145043096567	inf
0.021042799912393093	0.16158170476286943	inf
0.021042799912393093	0.1713519590947732	inf
0.021042799912393093	0.18112221342667692	inf
0.021042799912393093	0.19089246775858068	inf
0.021042799912393093	0.2006627220904844	inf
0.021042799912393093	0.21043297642238817	inf
0.021042799912393093	0.22020323075429193	inf
0.021042799912393093	0.2299734850861957	inf
0.021042799912393093	0.23974373941809943	inf
0.021042799912393093	0.2495139937500032	inf
0.021042799912393093	0.259284248081907	inf
0.021042799912393093	0.2690545024138107	inf
0.021042799912393093	0.27882475674571444	inf
0.021042799912393093	0.2885950110776182	inf
0.021042799912393093	0.2983652654095219	inf
0.021042799912393093	0.3081355197414257	inf
0.021042799912393093	0.31790577407332943	inf
0.021042799912393093	0.32767602840523324	inf
0.021042799912393093	0.33744628273713695	inf
0.021042799912393093	0.3472165370690407	inf
0.021042799912393093	0.35698679140094447	inf
0.021042799912393093	0.3667570457328482	inf
0.021042799912393093	0.376527300064752	inf
0.021042799912393093	0.3862975543966557	inf
0.021042799912393093	0.3960678087285595	inf
0.021042799912393093	0.4058380630604632	inf
0.021042799912393093	0.4156083173923669	inf
0.021042799912393093	0.42537857172427074	inf
0.021042799912393093	0.43514882605617444	inf
0.021042799912393093	0.44491908038807826	inf
0.021042799912393093	0.45468933471998196	inf
0.021042799912393093	0.4644595890518857	13.034497489073768
0.021042799912393093	0.4742298433837895	11.425059576639669
0.021042799912393093	0.4840000977156932	11.242738019845714
0.021042799912393093	0.493770352047597	10.326447287971558
0.021042799912393093	0.5035406063795007	9.931106754638881
0.021042799912393093	0.5133108607114045	9.448905466329709
0.021042799912393093	0.5230811150433082	9.201069302425127
0.021042799912393093	0.5328513693752119	8.932451505849611
0.021042799912393093	0.5426216237071158	8.284636605041374
0.021042799912393093	0.5523918780390196	7.935818532597862
0.021042799912393093	0.5621621323709232	7.536507290064076
0.021042799912393093	0.571932386702827	7.363142045292193
0.021042799912393093	0.5817026410347308	6.9660547796001
0.021042799912393093	0.5914728953666345	6.723395779103159
0.021042799912393093	0.6012431496985382	6.500723409381848
0.021042799912393093	0.611013404030442	6.246966604676945
0.021042799912393093	0.6207836583623458	6.143635895816139
0.021042799912393093	0.6305539126942494	5.96920551452288
0.021042799912393093	0.6403241670261532	5.811903195872688
0.021042799912393093	0.6500944213580571	5.714286648276767
0.021042799912393093	0.6598646756899608	5.66645862701416
0.021042799912393093	0.6696349300218645	5.618581992389741
0.021042799912393093	0.6794051843537683	5.7266817622198865
0.021042799912393093	0.6891754386856721	5.728229010243421
0.021042799912393093	0.6989456930175757	5.663753084955765
0.021042799912393093	0.7087159473494795	5.634757020706644
0.021042799912393093	0.7184862016813833	5.635181043374843
0.021042799912393093	0.728256456013287	5.622043821593156
0.021042799912393093	0.7380267103451907	5.634726915217634
0.021042799912393093	0.7477969646770946	5.7733616495286935
0.021042799912393093	0.7575672190089983	5.845524095776925
0.021042799912393093	0.767337473340902	5.853818849361074
0.021042799912393093	0.7771077276728058	5.9504043241430065
0.021042799912393093	0.7868779820047096	6.46352226446564
0.021042799912393093	0.7966482363366133	6.547857689499125
0.021042799912393093	0.806418490668517	6.658281507113498
0.021042799912393093	0.8161887450004208	6.837272864637741
0.021042799912393093	0.8259589993323245	7.010099313409372
0.021042799912393093	0.8357292536642282	7.312165967467443
0.021042799912393093	0.845499507996132	7.966974679456047
0.021042799912393093	0.8552697623280359	8.143116349937094
0.021042799912393093	0.8650400166599396	8.369182455693906
0.021042799912393093	0.8748102709918433	8.718912927279828
0.021042799912393093	0.8845805253237471	8.98266223351998
0.021042799912393093	0.8943507796556508	9.092034790667768
0.021042799912393093	0.9041210339875545	9.34838701297863
0.021042799912393093	0.9138912883194583	9.712510780930353
0.021042799912393093	0.9236615426513621	10.342288347557709
0.021042799912393093	0.9334317969832657	10.747753455665872
0.021042799912393093	0.9432020513151695	10.696460161278324
0.021042799912393093	0.9529723056470734	11.340817177668836
0.021042799912393093	0.9627425599789771	12.18811503805604
0.021042799912393093	0.9725128143108808	13.28672732672415
0.029542598016560076	0.005257635452409406	inf
0.029542598016560076	0.015027889784313159	inf
0.029542598016560076	0.024798144116216912	inf
0.029542598016560076	0.034568398448120666	inf
0.029542598016560076	0.04433865278002441	inf
0.029542598016560076	0.054108907111928166	inf
0.029542598016560076	0.06387916144383192	inf
0.029542598016560076	0.07364941577573567	inf
0.029542598016560076	0.08341967010763943	inf
0.029542598016560076	0.09318992443954317	inf
0.029542598016560076	0.10296017877144692	inf
0.029542598016560076	0.11273043310335068	inf
0.029542598016560076	0.12250068743525441	inf
0.029542598016560076	0.13227094176715817	inf
0.029542598016560076	0.1420411960990619	inf
0.029542598016560076	0.15181145043096567	inf
0.029542598016560076	0.16158170476286943	inf
0.029542598016560076	0.1713519590947732	inf
0.029542598016560076	0.18112221342667692	inf
0.029542598016560076	0.19089246775858068	inf
0.029542598016560076	0.2006627220904844	inf
0.029542598016560076	0.21043297642238817	inf
0.029542598016560076	0.22020323075429193	inf
0.029542598016560076	0.2299734850861957	inf
0.029542598016560076	0.23974373941809943	inf
0.029542598016560076	0.2495139937500032	inf
0.029542598016560076	0.259284248081907	inf
0.029542598016560076	0.2690545024138107	inf
0.029542598016560076	0.27882475674571444	inf
0.029542598016560076	0.2885950110776182	inf
0.029542598016560076	0.2983652654095219	inf
0.029542598016560076	0.3081355197414257	inf
0.029542598016560076	0.31790577407332943	inf
0.029542598016560076	0.32767602840523324	inf
0.029542598016560076	0.33744628273713695	inf
0.029542598016560076	0.3472165370690407	inf
0.029542598016560076	0.35698679140094447	inf
0.029542598016560076	0.3667570457328482	inf
0.029542598016560076	0.376527300064752	inf
0.029542598016560076	0.3862975543966557	inf
0.029542598016560076	0.3960678087285595	inf
0.029542598016560076	0.4058380630604632	inf
0.029542598016560076	0.4156083173923669	12.877586969742666
0.029542598016560076	0.42537857172427074	11.828591997634586
0.029542598016560076	0.43514882605617444	11.425059576639669
0.029542598016560076	0.44491908038807826	10.83727291173755
0.029542598016560076	0.45468933471998196	10.201284145017551
0.029542598016560076	0.4644595890518857	9.667201659087294
0.029542598016560076	0.4742298433837895	8.95696004516805
0.029542598016560076	0.4840000977156932	8.829804869682802
0.029542598016560076	0.493770352047597	8.255373995962238
0.029542598016560076	0.5035406063795007	7.8791960380298764
0.029542598016560076	0.5133108607114045	7.562783235653368
0.029542598016560076	0.5230811150433082	7.003844725088909
0.029542598016560076	0.5328513693752119	6.822181172675876
0.029542598016560076	0.5426216237071158	6.57464240949783
0.029542598016560076	0.5523918780390196	6.3962503001242474
0.029542598016560076	0.5621621323709232	6.14815742976209
0.029542598016560076	0.571932386702827	5.98292145555587
0.029542598016560076	0.5817026410347308	5.798912154122885
0.029542598016560076	0.5914728953666345	5.457766094121139
0.029542598016560076	0.6012431496985382	5.437130879869391
0.029542598016560076	0.611013404030442	5.428593504553538
0.029542598016560076	0.6207836583623458	5.366972370447364
0.029542598016560076	0.6305539126942494	5.2877040528184125
0.029542598016560076	0.6403241670261532	5.228061434959038
0.029542598016560076	0.6500944213580571	5.212973581378474
0.029542598016560076	0.6598646756899608	5.1679371695935625
0.029542598016560076	0.6696349300218645	5.094963835309251
0.029542598016560076	0.6794051843537683	5.083391537818301
0.029542598016560076	0.6891754386856721	5.280862543787796
0.029542598016560076	0.6989456930175757	5.33840893484396
0.029542598016560076	0.7087159473494795	5.308173163763396
0.029542598016560076	0.7184862016813833	5.3134600072427745
0.029542598016560076	0.728256456013287	5.366487975811365
0.029542598016560076	0.7380267103451907	5.466199737434755
0.029542598016560076	0.7477969646770946	5.714321053306664
0.029542598016560076	0.7575672190089983	5.855289798388249
0.029542598016560076	0.767337473340902	6.005359839238791
0.029542598016560076	0.7771077276728058	6.229358944576385
0.029542598016560076	0.7868779820047096	6.971011179649809
0.029542598016560076	0.7966482363366133	7.3521541138931426
0.029542598016560076	0.806418490668517	7.6808194581818725
0.029542598016560076	0.8161887450004208	7.97931244673787
0.029542598016560076	0.8259589993323245	8.672459627297815
0.029542598016560076	0.8357292536642282	8.97315677114371
0.029542598016560076	0.845499507996132	9.780169429404168
0.029542598016560076	0.8552697623280359	10.30780217148654
0.029542598016560076	0.8650400166599396	10.624139499698696
0.029542598016560076	0.8748102709918433	11.44090063622582
0.029542598016560076	0.8845805253237471	11.552126271336043
0.029542598016560076	0.8943507796556508	13.28672732672415
0.029542598016560076	0.9041210339875545	inf
0.029542598016560076	0.9138912883194583	inf
0.029542598016560076	0.9236615426513621	inf
0.029542598016560076	0.9334317969832657	inf
0.029542598016560076	0.9432020513151695	inf
0.029542598016560076	0.9529723056470734	inf
0.029542598016560076	0.9627425599789771	inf
0.029542598016560076	0.9725128143108808	inf
0.03804239612072706	0.005257635452409406	inf
0.03804239612072706	0.015027889784313159	inf
0.03804239612072706	0.024798144116216912	inf
0.03804239612072706	0.034568398448120666	inf
0.03804239612072706	0.04433865278002441	inf
0.03804239612072706	0.054108907111928166	inf
0.03804239612072706	0.06387916144383192	inf
0.03804239612072706	0.07364941577573567	inf
0.03804239612072706	0.08341967010763943	inf
0.03804239612072706	0.09318992443954317	inf
0.03804239612072706	0.10296017877144692	inf
0.03804239612072706	0.11273043310335068	inf
0.03804239612072706	0.12250068743525441	inf
0.03804239612072706	0.13227094176715817	inf
0.03804239612072706	0.1420411960990619	inf
0.03804239612072706	0.15181145043096567	inf
0.03804239612072706	0.16158170476286943	inf
0.03804239612072706	0.1713519590947732	inf
0.03804239612072706	0.18112221342667692	inf
0.03804239612072706	0.19089246775858068	inf
0.03804239612072706	0.2006627220904844	inf
0.03804239612072706	0.21043297642238817	inf
0.03804239612072706	0.22020323075429193	inf
0.03804239612072706	0.2299734850861957	inf
0.03804239612072706	0.23974373941809943	inf
0.03804239612072706	0.2495139937500032	inf
0.03804239612072706	0.259284248081907	inf
0.03804239612072706	0.2690545024138107	inf
0.03804239612072706	0.27882475674571444	inf
0.03804239612072706	0.2885950110776182	inf
0.03804239612072706	0.2983652654095219	inf
0.03804239612072706	0.3081355197414257	inf
0.03804239612072706	0.31790577407332943	inf
0.03804239612072706	0.32767602840523324	inf
0.03804239612072706	0.33744628273713695	inf
0.03804239612072706	0.3472165370690407	inf
0.03804239612072706	0.35698679140094447	inf
0.03804239612072706	0.3667570457328482	inf
0.03804239612072706	0.376527300064752	inf
0.03804239612072706	0.3862975543966557	inf
0.03804239612072706	0.3960678087285595	inf
0.03804239612072706	0.4058380630604632	11.268149057308566
0.03804239612072706	0.4156083173923669	10.931676820687354
0.03804239612072706	0.42537857172427074	10.392680319954666
0.03804239612072706	0.43514882605617444	9.487231864787033
0.03804239612072706	0.44491908038807826	9.396911329347382
0.03804239612072706	0.45468933471998196	8.652470854399887
0.03804239612072706	0.4644595890518857	8.744038047925377
0.03804239612072706	0.4742298433837895	7.928552015173187
0.03804239612072706	0.4840000977156932	7.751293760335779
0.03804239612072706	0.493770352047597	7.406876375383131
0.03804239612072706	0.5035406063795007	6.916344152971941
0.03804239612072706	0.5133108607114045	6.592076129202152
0.03804239612072706	0.5230811150433082	6.33123214697067
0.03804239612072706	0.5328513693752119	6.133583743193256
0.03804239612072706	0.5426216237071158	6.016202263604116
0.03804239612072706	0.5523918780390196	5.832882162570275
0.03804239612072706	0.5621621323709232	5.661860161030253
0.03804239612072706	0.571932386702827	5.54801303149511
0.03804239612072706	0.5817026410347308	5.384530453803702
0.03804239612072706	0.5914728953666345	5.1539749061586395
0.03804239612072706	0.6012431496985382	5.091591925024099
0.03804239612072706	0.611013404030442	5.1060257973539755
0.03804239612072706	0.6207836583623458	5.208052293725661
0.03804239612072706	0.6305539126942494	5.139743608820664
0.03804239612072706	0.6403241670261532	5.058652238524946
0.03804239612072706	0.6500944213580571	5.096917776603901
0.03804239612072706	0.6598646756899608	5.020302821370322
0.03804239612072706	0.6696349300218645	4.997832656008059
0.03804239612072706	0.6794051843537683	4.974799613790754
0.03804239612072706	0.6891754386856721	5.0250158433483865
0.03804239612072706	0.6989456930175757	5.084936020189835
0.03804239612072706	0.7087159473494795	4.9773747796662295
0.03804239612072706	0.7184862016813833	5.123800035638736
0.03804239612072706	0.728256456013287	5.476145688834789
0.03804239612072706	0.7380267103451907	5.6958239163398225
0.03804239612072706	0.7477969646770946	6.064828819003692
0.03804239612072706	0.7575672190089983	6.31480111888273
0.03804239612072706	0.767337473340902	6.7025708197090506
0.03804239612072706	0.7771077276728058	7.004214508388317
0.03804239612072706	0.7868779820047096	7.722941569784826
0.03804239612072706	0.7966482363366133	8.227913169147179
0.03804239612072706	0.806418490668517	8.75159694785654
0.03804239612072706	0.8161887450004208	9.168896513611706
0.03804239612072706	0.8259589993323245	9.65328888030954
0.03804239612072706	0.8357292536642282	9.995575086796174
0.03804239612072706	0.845499507996132	11.195247259643647
0.03804239612072706	0.8552697623280359	11.820390257930722
0.03804239612072706	0.8650400166599396	12.305898073712424
0.03804239612072706	0.8748102709918433	13.692192434832315
0.03804239612072706	0.8845805253237471	14.385339615392258
0.03804239612072706	0.8943507796556508	inf
0.03804239612072706	0.9041210339875545	inf
0.03804239612072706	0.9138912883194583	inf
0.03804239612072706	0.9236615426513621	inf
0.03804239612072706	0.9334317969832657	inf
0.03804239612072706	0.9432020513151695	inf
0.03804239612072706	0.9529723056470734	inf
0.03804239612072706	0.9627425599789771	inf
0.03804239612072706	0.9725128143108808	inf
0.04654219422489405	0.005257635452409406	inf
0.04654219422489405	0.015027889784313159	inf
0.04654219422489405	0.024798144116216912	inf
0.04654219422489405	0.034568398448120666	inf
0.04654219422489405	0.04433865278002441	inf
0.04654219422489405	0.054108907111928166	inf
0.04654219422489405	0.06387916144383192	inf
0.04654219422489405	0.07364941577573567	inf
0.04654219422489405	0.08341967010763943	inf
0.04654219422489405	0.09318992443954317	inf
0.04654219422489405	0.10296017877144692	inf
0.04654219422489405	0.11273043310335068	inf
0.04654219422489405	0.12250068743525441	inf
0.04654219422489405	0.13227094176715817	inf
0.04654219422489405	0.1420411960990619	inf
0.04654219422489405	0.15181145043096567	inf
0.04654219422489405	0.16158170476286943	inf
0.04654219422489405	0.1713519590947732	inf
0.04654219422489405	0.18112221342667692	inf
0.04654219422489405	0.19089246775858068	inf
0.04654219422489405	0.2006627220904844	inf
0.04654219422489405	0.21043297642238817	inf
0.04654219422489405	0.22020323075429193	inf
0.04654219422489405	0.2299734850861957	inf
0.04654219422489405	0.23974373941809943	inf
0.04654219422489405	0.2495139937500032	inf
0.04654219422489405	0.259284248081907	inf
0.04654219422489405	0.2690545024138107	inf
0.04654219422489405	0.27882475674571444	inf
0.04654219422489405	0.2885950110776182	inf
0.04654219422489405	0.2983652654095219	inf
0.04654219422489405	0.3081355197414257	inf
0.04654219422489405	0.31790577407332943	inf
0.04654219422489405	0.32767602840523324	inf
0.04654219422489405	0.33744628273713695	inf
0.04654219422489405	0.3472165370690407	inf
0.04654219422489405	0.35698679140094447	inf
0.04654219422489405	0.3667570457328482	inf
0.04654219422489405	0.376527300064752	inf
0.04654219422489405	0.3862975543966557	12.184439789182722
0.04654219422489405	0.3960678087285595	10.931676820687354
0.04654219422489405	0.4058380630604632	10.392680319954666
0.04654219422489405	0.4156083173923669	9.833064532019243
0.04654219422489405	0.42537857172427074	9.164014903038359
0.04654219422489405	0.43514882605617444	9.006385958834775
0.04654219422489405	0.44491908038807826	8.559706053322722
0.04654219422489405	0.45468933471998196	8.206183751771468
0.04654219422489405	0.4644595890518857	7.650002426284679
0.04654219422489405	0.4742298433837895	7.361174221902274
0.04654219422489405	0.4840000977156932	7.091698113947066
0.04654219422489405	0.493770352047597	6.794221643902999
0.04654219422489405	0.5035406063795007	6.331556891215767
0.04654219422489405	0.5133108607114045	6.144269559890166
0.04654219422489405	0.5230811150433082	5.907040755177583
0.04654219422489405	0.5328513693752119	5.692805543840986
0.04654219422489405	0.5426216237071158	5.600937185943312
0.04654219422489405	0.5523918780390196	5.584795726051439
0.04654219422489405	0.5621621323709232	5.477856518053315
0.04654219422489405	0.571932386702827	5.359351954459893
0.04654219422489405	0.5817026410347308	5.200635012717877
0.04654219422489405	0.5914728953666345	5.0441817992276885
0.04654219422489405	0.6012431496985382	4.987339348287296
0.04654219422489405	0.611013404030442	4.947838256473421
0.04654219422489405	0.6207836583623458	4.911835945624956
0.04654219422489405	0.6305539126942494	4.8403222054907005
0.04654219422489405	0.6403241670261532	4.890344847248251
0.04654219422489405	0.6500944213580571	4.984962881520936
0.04654219422489405	0.6598646756899608	4.871488615196647
0.04654219422489405	0.6696349300218645	4.755773064339248
0.04654219422489405	0.6794051843537683	4.797569129537052
0.04654219422489405	0.6891754386856721	4.916495011350424
0.04654219422489405	0.6989456930175757	5.006941531411902
0.04654219422489405	0.7087159473494795	5.097437695090077
0.04654219422489405	0.7184862016813833	5.247895749597108
0.04654219422489405	0.728256456013287	5.424008860728579
0.04654219422489405	0.7380267103451907	5.944585104271775
0.04654219422489405	0.7477969646770946	6.329601392222525
0.04654219422489405	0.7575672190089983	6.734614113985041
0.04654219422489405	0.767337473340902	7.1330252010819954
0.04654219422489405	0.7771077276728058	7.5621940102333145
0.04654219422489405	0.7868779820047096	8.147966305609096
0.04654219422489405	0.7966482363366133	9.019860934451218
0.04654219422489405	0.806418490668517	9.505368750232918
0.04654219422489405	0.8161887450004208	10.01619437399891
0.04654219422489405	0.8259589993323245	9.995575086796174
0.04654219422489405	0.8357292536642282	10.891663111352809
0.04654219422489405	0.845499507996132	11.776642717200321
0.04654219422489405	0.8552697623280359	13.28672732672415
0.04654219422489405	0.8650400166599396	inf
0.04654219422489405	0.8748102709918433	inf
0.04654219422489405	0.8845805253237471	inf
0.04654219422489405	0.8943507796556508	inf
0.04654219422489405	0.9041210339875545	inf
0.04654219422489405	0.9138912883194583	inf
0.04654219422489405	0.9236615426513621	inf
0.04654219422489405	0.9334317969832657	inf
0.04654219422489405	0.9432020513151695	inf
0.04654219422489405	0.9529723056470734	inf
0.04654219422489405	0.9627425599789771	inf
0.04654219422489405	0.9725128143108808	inf
0.05504199232906103	0.005257635452409406	inf
0.05504199232906103	0.015027889784313159	inf
0.05504199232906103	0.024798144116216912	inf
0.05504199232906103	0.034568398448120666	inf
0.05504199232906103	0.04433865278002441	inf
0.05504199232906103	0.054108907111928166	inf
0.05504199232906103	0.06387916144383192	inf
0.05504199232906103	0.07364941577573567	inf
0.05504199232906103	0.08341967010763943	inf
0.05504199232906103	0.09318992443954317	inf
0.05504199232906103	0.10296017877144692	inf
0.05504199232906103	0.11273043310335068	inf
0.05504199232906103	0.12250068743525441	inf
0.05504199232906103	0.13227094176715817	inf
0.05504199232906103	0.1420411960990619	inf
0.05504199232906103	0.15181145043096567	inf
0.05504199232906103	0.16158170476286943	inf
0.05504199232906103	0.1713519590947732	inf
0.05504199232906103	0.18112221342667692	inf
0.05504199232906103	0.19089246775858068	inf
0.05504199232906103	0.2006627220904844	inf
0.05504199232906103	0.21043297642238817	inf
0.05504199232906103	0.22020323075429193	inf
0.05504199232906103	0.2299734850861957	inf
0.05504199232906103	0.23974373941809943	inf
0.05504199232906103	0.2495139937500032	inf
0.05504199232906103	0.259284248081907	inf
0.05504199232906103	0.2690545024138107	inf
0.05504199232906103	0.27882475674571444	inf
0.05504199232906103	0.2885950110776182	inf
0.05504199232906103	0.2983652654095219	inf
0.05504199232906103	0.3081355197414257	inf
0.05504199232906103	0.31790577407332943	inf
0.05504199232906103	0.32767602840523324	inf
0.05504199232906103	0.33744628273713695	inf
0.05504199232906103	0.3472165370690407	inf
0.05504199232906103	0.35698679140094447	inf
0.05504199232906103	0.3667570457328482	12.748573646740848
0.05504199232906103	0.376527300064752	11.778974681074558
0.05504199232906103	0.3862975543966557	11.491292608622775
0.05504199232906103	0.3960678087285595	9.933147990576225
0.05504199232906103	0.4058380630604632	9.833064532019243
0.05504199232906103	0.4156083173923669	9.266669057098442
0.05504199232906103	0.42537857172427074	8.495560335068784
0.05504199232906103	0.43514882605617444	8.323710078142126
0.05504199232906103	0.44491908038807826	7.834161852823419
0.05504199232906103	0.45468933471998196	7.434444532133208
0.05504199232906103	0.4644595890518857	7.220366957248702
0.05504199232906103	0.4742298433837895	6.894612936847512
0.05504199232906103	0.4840000977156932	6.566798762969414
0.05504199232906103	0.493770352047597	6.30787051621347
0.05504199232906103	0.5035406063795007	5.882912201331932
0.05504199232906103	0.5133108607114045	5.722521779444008
0.05504199232906103	0.5230811150433082	5.6414305656555275
0.05504199232906103	0.5328513693752119	5.5641251972954375
0.05504199232906103	0.5426216237071158	5.4174341459261175
0.05504199232906103	0.5523918780390196	5.143069737722728
0.05504199232906103	0.5621621323709232	5.0025333912609735
0.05504199232906103	0.571932386702827	4.972040534102749
0.05504199232906103	0.5817026410347308	4.929521997743381
0.05504199232906103	0.5914728953666345	4.934097646898643
0.05504199232906103	0.6012431496985382	4.947178611193067
0.05504199232906103	0.611013404030442	4.907509876426049
0.05504199232906103	0.6207836583623458	4.826459252893919
0.05504199232906103	0.6305539126942494	4.827829356052167
0.05504199232906103	0.6403241670261532	4.782893273336256
0.05504199232906103	0.6500944213580571	4.770134658812308
0.05504199232906103	0.6598646756899608	4.673447815098303
0.05504199232906103	0.6696349300218645	4.722741092290107
0.05504199232906103	0.6794051843537683	4.7580329417362
0.05504199232906103	0.6891754386856721	4.789065433807902
0.05504199232906103	0.6989456930175757	5.094090024203572
0.05504199232906103	0.7087159473494795	5.288592503799602
0.05504199232906103	0.7184862016813833	5.528485593739397
0.05504199232906103	0.728256456013287	5.830548766862972
0.05504199232906103	0.7380267103451907	6.40475411460187
0.05504199232906103	0.7477969646770946	6.860229643284695
0.05504199232906103	0.7575672190089983	7.243632236129242
0.05504199232906103	0.767337473340902	7.572010903389533
0.05504199232906103	0.7771077276728058	7.957304652633919
0.05504199232906103	0.7868779820047096	8.391447775422572
0.05504199232906103	0.7966482363366133	9.092627241679041
0.05504199232906103	0.806418490668517	9.80985794100108
0.05504199232906103	0.8161887450004208	10.453408180421654
0.05504199232906103	0.8259589993323245	11.054182040850584
0.05504199232906103	0.8357292536642282	11.48950011210843
0.05504199232906103	0.845499507996132	14.385339615392258
0.05504199232906103	0.8552697623280359	inf
0.05504199232906103	0.8650400166599396	inf
0.05504199232906103	0.8748102709918433	inf
0.05504199232906103	0.8845805253237471	inf
0.05504199232906103	0.8943507796556508	inf
0.05504199232906103	0.9041210339875545	inf
0.05504199232906103	0.9138912883194583	inf
0.05504199232906103	0.9236615426513621	inf
0.05504199232906103	0.9334317969832657	inf
0.05504199232906103	0.9432020513151695	inf
0.05504199232906103	0.9529723056470734	inf
0.05504199232906103	0.9627425599789771	inf
0.05504199232906103	0.9725128143108808	inf
0.06354179043322802	0.005257635452409406	inf
0.06354179043322802	0.015027889784313159	inf
0.06354179043322802	0.024798144116216912	inf
0.06354179043322802	0.034568398448120666	inf
0.06354179043322802	0.04433865278002441	inf
0.06354179043322802	0.054108907111928166	inf
0.06354179043322802	0.06387916144383192	inf
0.06354179043322802	0.07364941577573567	inf
0.06354179043322802	0.08341967010763943	inf
0.06354179043322802	0.09318992443954317	inf
0.06354179043322802	0.10296017877144692	inf
0.06354179043322802	0.11273043310335068	inf
0.06354179043322802	0.12250068743525441	inf
0.06354179043322802	0.13227094176715817	inf
0.06354179043322802	0.1420411960990619	inf
0.06354179043322802	0.15181145043096567	inf
0.06354179043322802	0.16158170476286943	inf
0.06354179043322802	0.1713519590947732	inf
0.06354179043322802	0.18112221342667692	inf
0.06354179043322802	0.19089246775858068	inf
0.06354179043322802	0.2006627220904844	inf
0.06354179043322802	0.21043297642238817	inf
0.06354179043322802	0.22020323075429193	inf
0.06354179043322802	0.2299734850861957	inf
0.06354179043322802	0.23974373941809943	inf
0.06354179043322802	0.2495139937500032	inf
0.06354179043322802	0.259284248081907	inf
0.06354179043322802	0.2690545024138107	inf
0.06354179043322802	0.27882475674571444	inf
0.06354179043322802	0.2885950110776182	inf
0.06354179043322802	0.2983652654095219	inf
0.06354179043322802	0.3081355197414257	inf
0.06354179043322802	0.31790577407332943	inf
0.06354179043322802	0.32767602840523324	inf
0.06354179043322802	0.33744628273713695	inf
0.06354179043322802	0.3472165370690407	inf
0.06354179043322802	0.35698679140094447	12.0554264661809
0.06354179043322802	0.3667570457328482	11.362279285620957
0.06354179043322802	0.376527300064752	10.126958660633928
0.06354179043322802	0.3862975543966557	9.869958362234868
0.06354179043322802	0.3960678087285595	9.476389588080512
0.06354179043322802	0.4058380630604632	8.98576667163204
0.06354179043322802	0.4156083173923669	8.68793222771624
0.06354179043322802	0.42537857172427074	8.033399883284075
0.06354179043322802	0.43514882605617444	7.668100816901246
0.06354179043322802	0.44491908038807826	7.4482413407882255
0.06354179043322802	0.45468933471998196	7.0424483711036086
0.06354179043322802	0.4644595890518857	6.8201349439741925
0.06354179043322802	0.4742298433837895	6.5575251261840855
0.06354179043322802	0.4840000977156932	6.33008313410966
0.06354179043322802	0.493770352047597	5.942892227036504
0.06354179043322802	0.5035406063795007	5.649592117665671
0.06354179043322802	0.5133108607114045	5.51282058632977
0.06354179043322802	0.5230811150433082	5.3423461931880265
0.06354179043322802	0.5328513693752119	5.333941616904873
0.06354179043322802	0.5426216237071158	5.179563081220033
0.06354179043322802	0.5523918780390196	4.971752435664737
0.06354179043322802	0.5621621323709232	4.934876038621153
0.06354179043322802	0.571932386702827	4.862255409455129
0.06354179043322802	0.5817026410347308	4.820447398535096
0.06354179043322802	0.5914728953666345	4.74254246118339
0.06354179043322802	0.6012431496985382	4.732566394704946
0.06354179043322802	0.611013404030442	4.698768525270717
0.06354179043322802	0.6207836583623458	4.792263250809718
0.06354179043322802	0.6305539126942494	4.792811140865769
0.06354179043322802	0.6403241670261532	4.732714651984873
0.06354179043322802	0.6500944213580571	4.6479189930585285
0.06354179043322802	0.6598646756899608	4.730480830450787
0.06354179043322802	0.6696349300218645	4.7770285051279355
0.06354179043322802	0.6794051843537683	4.887795933293409
0.06354179043322802	0.6891754386856721	5.104524397437581
0.06354179043322802	0.6989456930175757	5.26276177187526
0.06354179043322802	0.7087159473494795	5.468102492470642
0.06354179043322802	0.7184862016813833	5.74481614133674
0.06354179043322802	0.728256456013287	6.291496121819879
0.06354179043322802	0.7380267103451907	6.780423650016335
0.06354179043322802	0.7477969646770946	7.243632236129242
0.06354179043322802	0.7575672190089983	7.709580892483741
0.06354179043322802	0.767337473340902	7.952706943385289
0.06354179043322802	0.7771077276728058	8.439362206223466
0.06354179043322802	0.7868779820047096	8.930482758910125
0.06354179043322802	0.7966482363366133	9.471631090508396
0.06354179043322802	0.806418490668517	10.218699131319864
0.06354179043322802	0.8161887450004208	11.48950011210843
0.06354179043322802	0.8259589993323245	12.2779574724727
0.06354179043322802	0.8357292536642282	12.501101023786909
0.06354179043322802	0.845499507996132	13.41254176746104
0.06354179043322802	0.8552697623280359	inf
0.06354179043322802	0.8650400166599396	inf
0.06354179043322802	0.8748102709918433	inf
0.06354179043322802	0.8845805253237471	inf
0.06354179043322802	0.8943507796556508	inf
0.06354179043322802	0.9041210339875545	inf
0.06354179043322802	0.9138912883194583	inf
0.06354179043322802	0.9236615426513621	inf
0.06354179043322802	0.9334317969832657	inf
0.06354179043322802	0.9432020513151695	inf
0.06354179043322802	0.9529723056470734	inf
0.06354179043322802	0.9627425599789771	inf
0.06354179043322802	0.9725128143108808	inf
0.07204158853739501	0.005257635452409406	inf
0.07204158853739501	0.015027889784313159	inf
0.07204158853739501	0.024798144116216912	inf
0.07204158853739501	0.034568398448120666	inf
0.07204158853739501	0.04433865278002441	inf
0.07204158853739501	0.054108907111928166	inf
0.07204158853739501	0.06387916144383192	inf
0.07204158853739501	0.07364941577573567	inf
0.07204158853739501	0.08341967010763943	inf
0.07204158853739501	0.09318992443954317	inf
0.07204158853739501	0.10296017877144692	inf
0.07204158853739501	0.11273043310335068	inf
0.07204158853739501	0.12250068743525441	inf
0.07204158853739501	0.13227094176715817	inf
0.07204158853739501	0.1420411960990619	inf
0.07204158853739501	0.15181145043096567	inf
0.07204158853739501	0.16158170476286943	inf
0.07204158853739501	0.1713519590947732	inf
0.07204158853739501	0.18112221342667692	inf
0.07204158853739501	0.19089246775858068	inf
0.07204158853739501	0.2006627220904844	inf
0.07204158853739501	0.21043297642238817	inf
0.07204158853739501	0.22020323075429193	inf
0.07204158853739501	0.2299734850861957	inf
0.07204158853739501	0.23974373941809943	inf
0.07204158853739501	0.2495139937500032	inf
0.07204158853739501	0.259284248081907	inf
0.07204158853739501	0.2690545024138107	inf
0.07204158853739501	0.27882475674571444	inf
0.07204158853739501	0.2885950110776182	inf
0.07204158853739501	0.2983652654095219	inf
0.07204158853739501	0.3081355197414257	inf
0.07204158853739501	0.31790577407332943	inf
0.07204158853739501	0.32767602840523324	inf
0.07204158853739501	0.33744628273713695	inf
0.07204158853739501	0.3472165370690407	12.748573646740848
0.07204158853739501	0.35698679140094447	10.956814177512793
0.07204158853739501	0.3667570457328482	11.139135734306745
0.07204158853739501	0.376527300064752	9.91536030268463
0.07204158853739501	0.3862975543966557	9.53455108974571
0.07204158853739501	0.3960678087285595	8.95675027834881
0.07204158853739501	0.4058380630604632	8.470867722478413
0.07204158853739501	0.4156083173923669	8.010052519287084
0.07204158853739501	0.42537857172427074	7.765599181386124
0.07204158853739501	0.43514882605617444	7.348157882231243
0.07204158853739501	0.44491908038807826	7.066445976765966
0.07204158853739501	0.45468933471998196	6.689322846660076
0.07204158853739501	0.4644595890518857	6.386573307878644
0.07204158853739501	0.4742298433837895	6.133482398654287
0.07204158853739501	0.4840000977156932	5.974370073183092
0.07204158853739501	0.493770352047597	5.542849581928142
0.07204158853739501	0.5035406063795007	5.433824193950635
0.07204158853739501	0.5133108607114045	5.2236924151932875
0.07204158853739501	0.5230811150433082	5.145051341896735
0.07204158853739501	0.5328513693752119	5.084276768939224
0.07204158853739501	0.5426216237071158	4.782552065909314
0.07204158853739501	0.5523918780390196	4.763678012973697
0.07204158853739501	0.5621621323709232	4.701064151160795
0.07204158853739501	0.571932386702827	4.723711605100119
0.07204158853739501	0.5817026410347308	4.715643836860433
0.07204158853739501	0.5914728953666345	4.668832425073333
0.07204158853739501	0.6012431496985382	4.678537873873925
0.07204158853739501	0.611013404030442	4.6412749744955395
0.07204158853739501	0.6207836583623458	4.666627780956873
0.07204158853739501	0.6305539126942494	4.633026284799838
0.07204158853739501	0.6403241670261532	4.613697632052752
0.07204158853739501	0.6500944213580571	4.647645688867259
0.07204158853739501	0.6598646756899608	4.680640370634087
0.07204158853739501	0.6696349300218645	4.933715863925833
0.07204158853739501	0.6794051843537683	5.113645604305512
0.07204158853739501	0.6891754386856721	5.221068869576591
0.07204158853739501	0.6989456930175757	5.447065489873205
0.07204158853739501	0.7087159473494795	5.663217676496343
0.07204158853739501	0.7184862016813833	6.065792907178951
0.07204158853739501	0.728256456013287	6.59631807488179
0.07204158853739501	0.7380267103451907	7.057204269949526
0.07204158853739501	0.7477969646770946	7.544188397790235
0.07204158853739501	0.7575672190089983	7.943574459822017
0.07204158853739501	0.767337473340902	8.33325570022892
0.07204158853739501	0.7771077276728058	8.783325114573836
0.07204158853739501	0.7868779820047096	9.074522129133063
0.07204158853739501	0.7966482363366133	9.699615846447992
0.07204158853739501	0.806418490668517	11.188136662762432
0.07204158853739501	0.8161887450004208	11.447906652413629
0.07204158853739501	0.8259589993323245	inf
0.07204158853739501	0.8357292536642282	13.8873953849068
0.07204158853739501	0.845499507996132	13.8873953849068
0.07204158853739501	0.8552697623280359	14.385339615392258
0.07204158853739501	0.8650400166599396	inf
0.07204158853739501	0.8748102709918433	inf
0.07204158853739501	0.8845805253237471	inf
0.07204158853739501	0.8943507796556508	inf
0.07204158853739501	0.9041210339875545	inf
0.07204158853739501	0.9138912883194583	inf
0.07204158853739501	0.9236615426513621	inf
0.07204158853739501	0.9334317969832657	inf
0.07204158853739501	0.9432020513151695	inf
0.07204158853739501	0.9529723056470734	inf
0.07204158853739501	0.9627425599789771	inf
0.07204158853739501	0.9725128143108808	inf
0.08054138664156199	0.005257635452409406	inf
0.08054138664156199	0.015027889784313159	inf
0.08054138664156199	0.024798144116216912	inf
0.08054138664156199	0.034568398448120666	inf
0.08054138664156199	0.04433865278002441	inf
0.08054138664156199	0.054108907111928166	inf
0.08054138664156199	0.06387916144383192	inf
0.08054138664156199	0.07364941577573567	inf
0.08054138664156199	0.08341967010763943	inf
0.08054138664156199	0.09318992443954317	inf
0.08054138664156199	0.10296017877144692	inf
0.08054138664156199	0.11273043310335068	inf
0.08054138664156199	0.12250068743525441	inf
0.08054138664156199	0.13227094176715817	inf
0.08054138664156199	0.1420411960990619	inf
0.08054138664156199	0.15181145043096567	inf
0.08054138664156199	0.16158170476286943	inf
0.08054138664156199	0.1713519590947732	inf
0.08054138664156199	0.18112221342667692	inf
0.08054138664156199	0.19089246775858068	inf
0.08054138664156199	0.2006627220904844	inf
0.08054138664156199	0.21043297642238817	inf
0.08054138664156199	0.22020323075429193	inf
0.08054138664156199	0.2299734850861957	inf
0.08054138664156199	0.23974373941809943	inf
0.08054138664156199	0.2495139937500032	inf
0.08054138664156199	0.259284248081907	inf
0.08054138664156199	0.2690545024138107	inf
0.08054138664156199	0.27882475674571444	inf
0.08054138664156199	0.2885950110776182	inf
0.08054138664156199	0.2983652654095219	inf
0.08054138664156199	0.3081355197414257	inf
0.08054138664156199	0.31790577407332943	inf
0.08054138664156199	0.32767602840523324	inf
0.08054138664156199	0.33744628273713695	inf
0.08054138664156199	0.3472165370690407	10.956814177512793
0.08054138664156199	0.35698679140094447	10.445988553746801
0.08054138664156199	0.3667570457328482	9.704051209017424
0.08054138664156199	0.376527300064752	8.898426045030789
0.08054138664156199	0.3862975543966557	8.919932250251751
0.08054138664156199	0.3960678087285595	8.741240461508376
0.08054138664156199	0.4058380630604632	8.147562100744231
0.08054138664156199	0.4156083173923669	7.765599181386124
0.08054138664156199	0.42537857172427074	7.465940917887627
0.08054138664156199	0.43514882605617444	6.994264581254388
0.08054138664156199	0.44491908038807826	6.710070478854325
0.08054138664156199	0.45468933471998196	6.405240675241766
0.08054138664156199	0.4644595890518857	6.047155968450275
0.08054138664156199	0.4742298433837895	5.493118088138761
0.08054138664156199	0.4840000977156932	5.323728516554038
0.08054138664156199	0.493770352047597	5.163692038635775
0.08054138664156199	0.5035406063795007	5.005321672823058
0.08054138664156199	0.5133108607114045	4.848105238275103
0.08054138664156199	0.5230811150433082	4.706091005812503
0.08054138664156199	0.5328513693752119	4.506564418549052
0.08054138664156199	0.5426216237071158	4.6228431257223
0.08054138664156199	0.5523918780390196	4.58913786278093
0.08054138664156199	0.5621621323709232	4.559744564084298
0.08054138664156199	0.571932386702827	4.5680548612179255
0.08054138664156199	0.5817026410347308	4.595761340312508
0.08054138664156199	0.5914728953666345	4.579112587417939
0.08054138664156199	0.6012431496985382	4.585653006188325
0.08054138664156199	0.611013404030442	4.606260283937946
0.08054138664156199	0.6207836583623458	4.600496706114907
0.08054138664156199	0.6305539126942494	4.60491573541062
0.08054138664156199	0.6403241670261532	4.626671761489487
0.08054138664156199	0.6500944213580571	4.659928699937019
0.08054138664156199	0.6598646756899608	4.764152769241367
0.08054138664156199	0.6696349300218645	5.036742592302932
0.08054138664156199	0.6794051843537683	5.251353398586913
0.08054138664156199	0.6891754386856721	5.4165824731481305
0.08054138664156199	0.6989456930175757	5.6287739237569845
0.08054138664156199	0.7087159473494795	6.029943285229422
0.08054138664156199	0.7184862016813833	6.454960490639133
0.08054138664156199	0.728256456013287	6.860425598747296
0.08054138664156199	0.7380267103451907	7.171693670204958
0.08054138664156199	0.7477969646770946	7.805750064901698
0.08054138664156199	0.7575672190089983	8.129488973556942
0.08054138664156199	0.767337473340902	8.742082156039787
0.08054138664156199	0.7771077276728058	9.311850315439228
0.08054138664156199	0.7868779820047096	9.810841481558217
0.08054138664156199	0.7966482363366133	10.503988662118163
0.08054138664156199	0.806418490668517	10.939306733376007
0.08054138664156199	0.8161887450004208	11.950907645054489
0.08054138664156199	0.8259589993323245	13.8873953849068
0.08054138664156199	0.8357292536642282	13.194248204346856
0.08054138664156199	0.845499507996132	13.8873953849068
0.08054138664156199	0.8552697623280359	inf
0.08054138664156199	0.8650400166599396	inf
0.08054138664156199	0.8748102709918433	inf
0.08054138664156199	0.8845805253237471	inf
0.08054138664156199	0.8943507796556508	inf
0.08054138664156199	0.9041210339875545	inf
0.08054138664156199	0.9138912883194583	inf
0.08054138664156199	0.9236615426513621	inf
0.08054138664156199	0.9334317969832657	inf
0.08054138664156199	0.9432020513151695	inf
0.08054138664156199	0.9529723056470734	inf
0.08054138664156199	0.9627425599789771	inf
0.08054138664156199	0.9725128143108808	inf
0.08904118474572897	0.005257635452409406	inf
0.08904118474572897	0.015027889784313159	inf
0.08904118474572897	0.024798144116216912	inf
0.08904118474572897	0.034568398448120666	inf
0.08904118474572897	0.04433865278002441	inf
0.08904118474572897	0.054108907111928166	inf
0.08904118474572897	0.06387916144383192	inf
0.08904118474572897	0.07364941577573567	inf
0.08904118474572897	0.08341967010763943	inf
0.08904118474572897	0.09318992443954317	inf
0.08904118474572897	0.10296017877144692	inf
0.08904118474572897	0.11273043310335068	inf
0.08904118474572897	0.12250068743525441	inf
0.08904118474572897	0.13227094176715817	inf
0.08904118474572897	0.1420411960990619	inf
0.08904118474572897	0.15181145043096567	inf
0.08904118474572897	0.16158170476286943	inf
0.08904118474572897	0.1713519590947732	inf
0.08904118474572897	0.18112221342667692	inf
0.08904118474572897	0.19089246775858068	inf
0.08904118474572897	0.2006627220904844	inf
0.08904118474572897	0.21043297642238817	inf
0.08904118474572897	0.22020323075429193	inf
0.08904118474572897	0.2299734850861957	inf
0.08904118474572897	0.23974373941809943	inf
0.08904118474572897	0.2495139937500032	inf
0.08904118474572897	0.259284248081907	inf
0.08904118474572897	0.2690545024138107	inf
0.08904118474572897	0.27882475674571444	inf
0.08904118474572897	0.2885950110776182	inf
0.08904118474572897	0.2983652654095219	inf
0.08904118474572897	0.3081355197414257	inf
0.08904118474572897	0.31790577407332943	inf
0.08904118474572897	0.32767602840523324	inf
0.08904118474572897	0.33744628273713695	11.649961358072737
0.08904118474572897	0.3472165370690407	10.551349069404626
0.08904118474572897	0.35698679140094447	9.91536030268463
0.08904118474572897	0.3667570457328482	9.657531193382532
0.08904118474572897	0.376527300064752	8.919932250251751
0.08904118474572897	0.3862975543966557	8.671036202835127
0.08904118474572897	0.3960678087285595	7.969450153629317
0.08904118474572897	0.4058380630604632	7.578089651702696
0.08904118474572897	0.4156083173923669	7.334178263663949
0.08904118474572897	0.42537857172427074	7.187349357395092
0.08904118474572897	0.43514882605617444	6.825497800818249
0.08904118474572897	0.44491908038807826	6.50597512251081
0.08904118474572897	0.45468933471998196	6.072341744317901
0.08904118474572897	0.4644595890518857	5.619333361641335
0.08904118474572897	0.4742298433837895	5.317328847184836
0.08904118474572897	0.4840000977156932	5.10841478497459
0.08904118474572897	0.493770352047597	4.9579486316644275
0.08904118474572897	0.5035406063795007	4.823754548354588
0.08904118474572897	0.5133108607114045	4.707786318466198
0.08904118474572897	0.5230811150433082	4.412003272435397
0.08904118474572897	0.5328513693752119	4.276158142869534
0.08904118474572897	0.5426216237071158	4.265568198066411
0.08904118474572897	0.5523918780390196	4.290686306619879
0.08904118474572897	0.5621621323709232	4.425232439631419
0.08904118474572897	0.571932386702827	4.3934297281657475
0.08904118474572897	0.5817026410347308	4.4022084045549725
0.08904118474572897	0.5914728953666345	4.4386752352517025
0.08904118474572897	0.6012431496985382	4.425498120273126
0.08904118474572897	0.611013404030442	4.436223301630081
0.08904118474572897	0.6207836583623458	4.550735861772669
0.08904118474572897	0.6305539126942494	4.545345013137792
0.08904118474572897	0.6403241670261532	4.589645814339459
0.08904118474572897	0.6500944213580571	4.711354374255361
0.08904118474572897	0.6598646756899608	5.008406592089051
0.08904118474572897	0.6696349300218645	5.142263596882783
0.08904118474572897	0.6794051843537683	5.2992673456924475
0.08904118474572897	0.6891754386856721	5.523691236950006
0.08904118474572897	0.6989456930175757	5.935631449994453
0.08904118474572897	0.7087159473494795	6.436484214471559
0.08904118474572897	0.7184862016813833	6.824370191129368
0.08904118474572897	0.728256456013287	7.190971375630861
0.08904118474572897	0.7380267103451907	7.469771677947861
0.08904118474572897	0.7477969646770946	8.000078437285675
0.08904118474572897	0.7575672190089983	8.377093985933367
0.08904118474572897	0.767337473340902	8.821457316884493
0.08904118474572897	0.7771077276728058	9.38073575717971
0.08904118474572897	0.7868779820047096	10.041365140170049
0.08904118474572897	0.7966482363366133	10.392763027007938
0.08904118474572897	0.806418490668517	11.727764093740277
0.08904118474572897	0.8161887450004208	11.545442536946322
0.08904118474572897	0.8259589993323245	inf
0.08904118474572897	0.8357292536642282	inf
0.08904118474572897	0.845499507996132	inf
0.08904118474572897	0.8552697623280359	inf
0.08904118474572897	0.8650400166599396	inf
0.08904118474572897	0.8748102709918433	inf
0.08904118474572897	0.8845805253237471	inf
0.08904118474572897	0.8943507796556508	inf
0.08904118474572897	0.9041210339875545	inf
0.08904118474572897	0.9138912883194583	inf
0.08904118474572897	0.9236615426513621	inf
0.08904118474572897	0.9334317969832657	inf
0.08904118474572897	0.9432020513151695	inf
0.08904118474572897	0.9529723056470734	inf
0.08904118474572897	0.9627425599789771	inf
0.08904118474572897	0.9725128143108808	inf
0.09754098284989596	0.005257635452409406	inf
0.09754098284989596	0.015027889784313159	inf
0.09754098284989596	0.024798144116216912	inf
0.09754098284989596	0.034568398448120666	inf
0.09754098284989596	0.04433865278002441	inf
0.09754098284989596	0.054108907111928166	inf
0.09754098284989596	0.06387916144383192	inf
0.09754098284989596	0.07364941577573567	inf
0.09754098284989596	0.08341967010763943	inf
0.09754098284989596	0.09318992443954317	inf
0.09754098284989596	0.10296017877144692	inf
0.09754098284989596	0.11273043310335068	inf
0.09754098284989596	0.12250068743525441	inf
0.09754098284989596	0.13227094176715817	inf
0.09754098284989596	0.1420411960990619	inf
0.09754098284989596	0.15181145043096567	inf
0.09754098284989596	0.16158170476286943	inf
0.09754098284989596	0.1713519590947732	inf
0.09754098284989596	0.18112221342667692	inf
0.09754098284989596	0.19089246775858068	inf
0.09754098284989596	0.2006627220904844	inf
0.09754098284989596	0.21043297642238817	inf
0.09754098284989596	0.22020323075429193	inf
0.09754098284989596	0.2299734850861957	inf
0.09754098284989596	0.23974373941809943	inf
0.09754098284989596	0.2495139937500032	inf
0.09754098284989596	0.259284248081907	inf
0.09754098284989596	0.2690545024138107	inf
0.09754098284989596	0.27882475674571444	inf
0.09754098284989596	0.2885950110776182	inf
0.09754098284989596	0.2983652654095219	inf
0.09754098284989596	0.3081355197414257	inf
0.09754098284989596	0.31790577407332943	inf
0.09754098284989596	0.32767602840523324	12.963232391674406
0.09754098284989596	0.33744628273713695	10.956814177512793
0.09754098284989596	0.3472165370690407	10.109516317125589
0.09754098284989596	0.35698679140094447	9.416369136565644
0.09754098284989596	0.3667570457328482	9.010904028457478
0.09754098284989596	0.376527300064752	8.621439261695755
0.09754098284989596	0.3862975543966557	8.173862668237463
0.09754098284989596	0.3960678087285595	7.977889022275182
0.09754098284989596	0.4058380630604632	7.382597631718996
0.09754098284989596	0.4156083173923669	7.04813007335016
0.09754098284989596	0.42537857172427074	6.680034728598098
0.09754098284989596	0.43514882605617444	6.335750921221324
0.09754098284989596	0.44491908038807826	5.857653841105229
0.09754098284989596	0.45468933471998196	5.465778129840855
0.09754098284989596	0.4644595890518857	5.245409858028495
0.09754098284989596	0.4742298433837895	5.078299585698506
0.09754098284989596	0.4840000977156932	4.903526014902578
0.09754098284989596	0.493770352047597	4.674289754705502
0.09754098284989596	0.5035406063795007	4.561332298344675
0.09754098284989596	0.5133108607114045	4.364990439242948
0.09754098284989596	0.5230811150433082	4.199134008260405
0.09754098284989596	0.5328513693752119	4.166973130783511
0.09754098284989596	0.5426216237071158	4.126183294014266
0.09754098284989596	0.5523918780390196	4.090407263809967
0.09754098284989596	0.5621621323709232	4.123661938169082
0.09754098284989596	0.571932386702827	4.194570511565127
0.09754098284989596	0.5817026410347308	4.217185388219699
0.09754098284989596	0.5914728953666345	4.350182156998251
0.09754098284989596	0.6012431496985382	4.375067266646234
0.09754098284989596	0.611013404030442	4.454327890009063
0.09754098284989596	0.6207836583623458	4.560240346084234
0.09754098284989596	0.6305539126942494	4.590010630440977
0.09754098284989596	0.6403241670261532	4.665904075813515
0.09754098284989596	0.6500944213580571	4.816492051714038
0.09754098284989596	0.6598646756899608	5.138472123146521
0.09754098284989596	0.6696349300218645	5.253126189694592
0.09754098284989596	0.6794051843537683	5.4442931177427045
0.09754098284989596	0.6891754386856721	5.67922716339225
0.09754098284989596	0.6989456930175757	6.118458215835005
0.09754098284989596	0.7087159473494795	6.651366787314826
0.09754098284989596	0.7184862016813833	6.940468306420833
0.09754098284989596	0.728256456013287	7.301481651958163
0.09754098284989596	0.7380267103451907	7.633615486980778
0.09754098284989596	0.7477969646770946	8.225957968418758
0.09754098284989596	0.7575672190089983	8.655687698526554
0.09754098284989596	0.767337473340902	9.258320871545667
0.09754098284989596	0.7771077276728058	9.628227137177532
0.09754098284989596	0.7868779820047096	10.472457852046537
0.09754098284989596	0.7966482363366133	11.139977428838158
0.09754098284989596	0.806418490668517	11.727764093740277
0.09754098284989596	0.8161887450004208	inf
0.09754098284989596	0.8259589993323245	inf
0.09754098284989596	0.8357292536642282	inf
0.09754098284989596	0.845499507996132	inf
0.09754098284989596	0.8552697623280359	inf
0.09754098284989596	0.8650400166599396	inf
0.09754098284989596	0.8748102709918433	inf
0.09754098284989596	0.8845805253237471	inf
0.09754098284989596	0.8943507796556508	inf
0.09754098284989596	0.9041210339875545	inf
0.09754098284989596	0.9138912883194583	inf
0.09754098284989596	0.9236615426513621	inf
0.09754098284989596	0.9334317969832657	inf
0.09754098284989596	0.9432020513151695	inf
0.09754098284989596	0.9529723056470734	inf
0.09754098284989596	0.9627425599789771	inf
0.09754098284989596	0.9725128143108808	inf
0.10604078095406294	0.005257635452409406	inf
0.10604078095406294	0.015027889784313159	inf
0.10604078095406294	0.024798144116216912	inf
0.10604078095406294	0.034568398448120666	inf
0.10604078095406294	0.04433865278002441	inf
0.10604078095406294	0.054108907111928166	inf
0.10604078095406294	0.06387916144383192	inf
0.10604078095406294	0.07364941577573567	inf
0.10604078095406294	0.08341967010763943	inf
0.10604078095406294	0.09318992443954317	inf
0.10604078095406294	0.10296017877144692	inf
0.10604078095406294	0.11273043310335068	inf
0.10604078095406294	0.12250068743525441	inf
0.10604078095406294	0.13227094176715817	inf
0.10604078095406294	0.1420411960990619	inf
0.10604078095406294	0.15181145043096567	inf
0.10604078095406294	0.16158170476286943	inf
0.10604078095406294	0.1713519590947732	inf
0.10604078095406294	0.18112221342667692	inf
0.10604078095406294	0.19089246775858068	inf
0.10604078095406294	0.2006627220904844	inf
0.10604078095406294	0.21043297642238817	inf
0.10604078095406294	0.22020323075429193	inf
0.10604078095406294	0.2299734850861957	inf
0.10604078095406294	0.23974373941809943	inf
0.10604078095406294	0.2495139937500032	inf
0.10604078095406294	0.259284248081907	inf
0.10604078095406294	0.2690545024138107	inf
0.10604078095406294	0.27882475674571444	inf
0.10604078095406294	0.2885950110776182	inf
0.10604078095406294	0.2983652654095219	inf
0.10604078095406294	0.3081355197414257	inf
0.10604078095406294	0.31790577407332943	11.864620103006295
0.10604078095406294	0.32767602840523324	11.353794479240307
0.10604078095406294	0.33744628273713695	10.7141664663821
0.10604078095406294	0.3472165370690407	10.066618756004942
0.10604078095406294	0.35698679140094447	9.0850120006112
0.10604078095406294	0.3667570457328482	8.759589600176573
0.10604078095406294	0.376527300064752	8.444508553536677
0.10604078095406294	0.3862975543966557	7.93638929136843
0.10604078095406294	0.3960678087285595	7.572423914167018
0.10604078095406294	0.4058380630604632	7.139101851555887
0.10604078095406294	0.4156083173923669	6.725126053779814
0.10604078095406294	0.42537857172427074	6.361231953549954
0.10604078095406294	0.43514882605617444	5.715283709886927
0.10604078095406294	0.44491908038807826	5.456800581670127
0.10604078095406294	0.45468933471998196	5.149223782516142
0.10604078095406294	0.4644595890518857	4.971342457447745
0.10604078095406294	0.4742298433837895	4.857289817164023
0.10604078095406294	0.4840000977156932	4.495586177140398
0.10604078095406294	0.493770352047597	4.209056949861269
0.10604078095406294	0.5035406063795007	4.0539134291641705
0.10604078095406294	0.5133108607114045	4.029556997340267
0.10604078095406294	0.5230811150433082	4.033769398461825
0.10604078095406294	0.5328513693752119	4.026239746921956
0.10604078095406294	0.5426216237071158	4.000518591007108
0.10604078095406294	0.5523918780390196	4.005127922266771
0.10604078095406294	0.5621621323709232	4.0707138069568884
0.10604078095406294	0.571932386702827	4.120063459390565
0.10604078095406294	0.5817026410347308	4.175884948990392
0.10604078095406294	0.5914728953666345	4.326589125256632
0.10604078095406294	0.6012431496985382	4.352446188203405
0.10604078095406294	0.611013404030442	4.387424805263535
0.10604078095406294	0.6207836583623458	4.516364210615903
0.10604078095406294	0.6305539126942494	4.682950578620053
0.10604078095406294	0.6403241670261532	4.7673624704029045
0.10604078095406294	0.6500944213580571	4.92851078539301
0.10604078095406294	0.6598646756899608	5.18188273462291
0.10604078095406294	0.6696349300218645	5.400930999468947
0.10604078095406294	0.6794051843537683	5.5434643062044895
0.10604078095406294	0.6891754386856721	5.806396107577111
0.10604078095406294	0.6989456930175757	6.2988216842444675
0.10604078095406294	0.7087159473494795	6.931043165961251
0.10604078095406294	0.7184862016813833	7.148107671199078
0.10604078095406294	0.728256456013287	7.603762523831097
0.10604078095406294	0.7380267103451907	8.02217878428634
0.10604078095406294	0.7477969646770946	8.397380234754678
0.10604078095406294	0.7575672190089983	8.755217293873587
0.10604078095406294	0.767337473340902	9.338363579219203
0.10604078095406294	0.7771077276728058	10.118522136768778
0.10604078095406294	0.7868779820047096	11.012340012790876
0.10604078095406294	0.7966482363366133	12.151714416624976
0.10604078095406294	0.806418490668517	12.238589717506269
0.10604078095406294	0.8161887450004208	13.33720200617438
0.10604078095406294	0.8259589993323245	inf
0.10604078095406294	0.8357292536642282	inf
0.10604078095406294	0.845499507996132	inf
0.10604078095406294	0.8552697623280359	inf
0.10604078095406294	0.8650400166599396	inf
0.10604078095406294	0.8748102709918433	inf
0.10604078095406294	0.8845805253237471	inf
0.10604078095406294	0.8943507796556508	inf
0.10604078095406294	0.9041210339875545	inf
0.10604078095406294	0.9138912883194583	inf
0.10604078095406294	0.9236615426513621	inf
0.10604078095406294	0.9334317969832657	inf
0.10604078095406294	0.9432020513151695	inf
0.10604078095406294	0.9529723056470734	inf
0.10604078095406294	0.9627425599789771	inf
0.10604078095406294	0.9725128143108808	inf
0.11454057905822992	0.005257635452409406	inf
0.11454057905822992	0.015027889784313159	inf
0.11454057905822992	0.024798144116216912	inf
0.11454057905822992	0.034568398448120666	inf
0.11454057905822992	0.04433865278002441	inf
0.11454057905822992	0.054108907111928166	inf
0.11454057905822992	0.06387916144383192	inf
0.11454057905822992	0.07364941577573567	inf
0.11454057905822992	0.08341967010763943	inf
0.11454057905822992	0.09318992443954317	inf
0.11454057905822992	0.10296017877144692	inf
0.11454057905822992	0.11273043310335068	inf
0.11454057905822992	0.12250068743525441	inf
0.11454057905822992	0.13227094176715817	inf
0.11454057905822992	0.1420411960990619	inf
0.11454057905822992	0.15181145043096567	inf
0.11454057905822992	0.16158170476286943	inf
0.11454057905822992	0.1713519590947732	inf
0.11454057905822992	0.18112221342667692	inf
0.11454057905822992	0.19089246775858068	inf
0.11454057905822992	0.2006627220904844	inf
0.11454057905822992	0.21043297642238817	inf
0.11454057905822992	0.22020323075429193	inf
0.11454057905822992	0.2299734850861957	inf
0.11454057905822992	0.23974373941809943	inf
0.11454057905822992	0.2495139937500032	inf
0.11454057905822992	0.259284248081907	inf
0.11454057905822992	0.2690545024138107	inf
0.11454057905822992	0.27882475674571444	inf
0.11454057905822992	0.2885950110776182	inf
0.11454057905822992	0.2983652654095219	inf
0.11454057905822992	0.3081355197414257	inf
0.11454057905822992	0.31790577407332943	11.353794479240307
0.11454057905822992	0.32767602840523324	10.66064729868036
0.11454057905822992	0.33744628273713695	10.13001904761819
0.11454057905822992	0.3472165370690407	9.896162371071147
0.11454057905822992	0.35698679140094447	9.350411948908784
0.11454057905822992	0.3667570457328482	8.458114205592455
0.11454057905822992	0.376527300064752	8.057225764511703
0.11454057905822992	0.3862975543966557	7.679669444520615
0.11454057905822992	0.3960678087285595	7.219144559229424
0.11454057905822992	0.4058380630604632	6.848676293158356
0.11454057905822992	0.4156083173923669	6.568573941565695
0.11454057905822992	0.42537857172427074	5.885118193418881
0.11454057905822992	0.43514882605617444	5.491997479447441
0.11454057905822992	0.44491908038807826	5.224843853040438
0.11454057905822992	0.45468933471998196	4.962180721385366
0.11454057905822992	0.4644595890518857	4.666257714814835
0.11454057905822992	0.4742298433837895	4.481189415499571
0.11454057905822992	0.4840000977156932	4.169496935261364
0.11454057905822992	0.493770352047597	3.9958641466684206
0.11454057905822992	0.5035406063795007	3.9068435283180953
0.11454057905822992	0.5133108607114045	3.8084908185853283
0.11454057905822992	0.5230811150433082	3.78847265795115
0.11454057905822992	0.5328513693752119	3.8944646952684447
0.11454057905822992	0.5426216237071158	3.9598754845126702
0.11454057905822992	0.5523918780390196	3.9996882096051376
0.11454057905822992	0.5621621323709232	4.053131166635199
0.11454057905822992	0.571932386702827	4.192778891977122
0.11454057905822992	0.5817026410347308	4.242307053641284
0.11454057905822992	0.5914728953666345	4.343430679288293
0.11454057905822992	0.6012431496985382	4.406598699941744
0.11454057905822992	0.611013404030442	4.4637175294175115
0.11454057905822992	0.6207836583623458	4.568800998391199
0.11454057905822992	0.6305539126942494	4.7492171884131995
0.11454057905822992	0.6403241670261532	4.899553804423606
0.11454057905822992	0.6500944213580571	4.973451050625647
0.11454057905822992	0.6598646756899608	5.142233251361093
0.11454057905822992	0.6696349300218645	5.428600991529224
0.11454057905822992	0.6794051843537683	5.710438912130227
0.11454057905822992	0.6891754386856721	6.043696396671823
0.11454057905822992	0.6989456930175757	6.452459214428506
0.11454057905822992	0.7087159473494795	6.886497634178751
0.11454057905822992	0.7184862016813833	7.262138487534417
0.11454057905822992	0.728256456013287	7.604728295414011
0.11454057905822992	0.7380267103451907	8.069610057759427
0.11454057905822992	0.7477969646770946	8.456554007700223
0.11454057905822992	0.7575672190089983	9.275722500677986
0.11454057905822992	0.767337473340902	9.69413853629173
0.11454057905822992	0.7771077276728058	10.559315600525746
0.11454057905822992	0.7868779820047096	11.41780512089904
0.11454057905822992	0.7966482363366133	12.51641740956715
0.11454057905822992	0.806418490668517	13.209564590127094
0.11454057905822992	0.8161887450004208	inf
0.11454057905822992	0.8259589993323245	inf
0.11454057905822992	0.8357292536642282	inf
0.11454057905822992	0.845499507996132	inf
0.11454057905822992	0.8552697623280359	inf
0.11454057905822992	0.8650400166599396	inf
0.11454057905822992	0.8748102709918433	inf
0.11454057905822992	0.8845805253237471	inf
0.11454057905822992	0.8943507796556508	inf
0.11454057905822992	0.9041210339875545	inf
0.11454057905822992	0.9138912883194583	inf
0.11454057905822992	0.9236615426513621	inf
0.11454057905822992	0.9334317969832657	inf
0.11454057905822992	0.9432020513151695	inf
0.11454057905822992	0.9529723056470734	inf
0.11454057905822992	0.9627425599789771	inf
0.11454057905822992	0.9725128143108808	inf
0.12304037716239692	0.005257635452409406	inf
0.12304037716239692	0.015027889784313159	inf
0.12304037716239692	0.024798144116216912	inf
0.12304037716239692	0.034568398448120666	inf
0.12304037716239692	0.04433865278002441	inf
0.12304037716239692	0.054108907111928166	inf
0.12304037716239692	0.06387916144383192	inf
0.12304037716239692	0.07364941577573567	inf
0.12304037716239692	0.08341967010763943	inf
0.12304037716239692	0.09318992443954317	inf
0.12304037716239692	0.10296017877144692	inf
0.12304037716239692	0.11273043310335068	inf
0.12304037716239692	0.12250068743525441	inf
0.12304037716239692	0.13227094176715817	inf
0.12304037716239692	0.1420411960990619	inf
0.12304037716239692	0.15181145043096567	inf
0.12304037716239692	0.16158170476286943	inf
0.12304037716239692	0.1713519590947732	inf
0.12304037716239692	0.18112221342667692	inf
0.12304037716239692	0.19089246775858068	inf
0.12304037716239692	0.2006627220904844	inf
0.12304037716239692	0.21043297642238817	inf
0.12304037716239692	0.22020323075429193	inf
0.12304037716239692	0.2299734850861957	inf
0.12304037716239692	0.23974373941809943	inf
0.12304037716239692	0.2495139937500032	inf
0.12304037716239692	0.259284248081907	inf
0.12304037716239692	0.2690545024138107	inf
0.12304037716239692	0.27882475674571444	inf
0.12304037716239692	0.2885950110776182	inf
0.12304037716239692	0.2983652654095219	12.963232391674406
0.12304037716239692	0.3081355197414257	11.576938030554516
0.12304037716239692	0.31790577407332943	11.171472922446352
0.12304037716239692	0.32767602840523324	10.66064729868036
0.12304037716239692	0.33744628273713695	10.018793412507964
0.12304037716239692	0.3472165370690407	9.29967074554476
0.12304037716239692	0.35698679140094447	9.134590995185311
0.12304037716239692	0.3667570457328482	8.455162127083632
0.12304037716239692	0.376527300064752	7.927193213579985
0.12304037716239692	0.3862975543966557	7.496300218694216
0.12304037716239692	0.3960678087285595	6.893501724538419
0.12304037716239692	0.4058380630604632	6.609119175053406
0.12304037716239692	0.4156083173923669	5.979075444129105
0.12304037716239692	0.42537857172427074	5.559885662058271
0.12304037716239692	0.43514882605617444	5.305225457911437
0.12304037716239692	0.44491908038807826	5.019625650237499
0.12304037716239692	0.45468933471998196	4.770987116535652
0.12304037716239692	0.4644595890518857	4.423320898453467
0.12304037716239692	0.4742298433837895	4.079242275260913
0.12304037716239692	0.4840000977156932	3.969782494955645
0.12304037716239692	0.493770352047597	3.9090333476246713
0.12304037716239692	0.5035406063795007	3.839380284677029
0.12304037716239692	0.5133108607114045	3.7961469127210883
0.12304037716239692	0.5230811150433082	3.824119002290251
0.12304037716239692	0.5328513693752119	3.8870155376177777
0.12304037716239692	0.5426216237071158	4.019630487428149
0.12304037716239692	0.5523918780390196	4.047903594018797
0.12304037716239692	0.5621621323709232	4.101911383512514
0.12304037716239692	0.571932386702827	4.181295466206535
0.12304037716239692	0.5817026410347308	4.229671049776915
0.12304037716239692	0.5914728953666345	4.347875348544454
0.12304037716239692	0.6012431496985382	4.42320191703268
0.12304037716239692	0.611013404030442	4.458821024459736
0.12304037716239692	0.6207836583623458	4.546753015726431
0.12304037716239692	0.6305539126942494	4.806390161831462
0.12304037716239692	0.6403241670261532	4.920782105043459
0.12304037716239692	0.6500944213580571	5.090128502974281
0.12304037716239692	0.6598646756899608	5.232958511308087
0.12304037716239692	0.6696349300218645	5.624354386519139
0.12304037716239692	0.6794051843537683	5.863191046061699
0.12304037716239692	0.6891754386856721	6.133413897141711
0.12304037716239692	0.6989456930175757	6.617467440788053
0.12304037716239692	0.7087159473494795	7.0519802298096845
0.12304037716239692	0.7184862016813833	7.333147621240272
0.12304037716239692	0.728256456013287	7.837500730500645
0.12304037716239692	0.7380267103451907	8.267456858617106
0.12304037716239692	0.7477969646770946	9.020196136379296
0.12304037716239692	0.7575672190089983	9.17142710610322
0.12304037716239692	0.767337473340902	9.767410538209518
0.12304037716239692	0.7771077276728058	11.271487934985792
0.12304037716239692	0.7868779820047096	12.3701002236539
0.12304037716239692	0.7966482363366133	inf
0.12304037716239692	0.806418490668517	inf
0.12304037716239692	0.8161887450004208	inf
0.12304037716239692	0.8259589993323245	inf
0.12304037716239692	0.8357292536642282	inf
0.12304037716239692	0.845499507996132	inf
0.12304037716239692	0.8552697623280359	inf
0.12304037716239692	0.8650400166599396	inf
0.12304037716239692	0.8748102709918433	inf
0.12304037716239692	0.8845805253237471	inf
0.12304037716239692	0.8943507796556508	inf
0.12304037716239692	0.9041210339875545	inf
0.12304037716239692	0.9138912883194583	inf
0.12304037716239692	0.9236615426513621	inf
0.12304037716239692	0.9334317969832657	inf
0.12304037716239692	0.9432020513151695	inf
0.12304037716239692	0.9529723056470734	inf
0.12304037716239692	0.9627425599789771	inf
0.12304037716239692	0.9725128143108808	inf
0.13154017526656392	0.005257635452409406	inf
0.13154017526656392	0.015027889784313159	inf
0.13154017526656392	0.024798144116216912	inf
0.13154017526656392	0.034568398448120666	inf
0.13154017526656392	0.04433865278002441	inf
0.13154017526656392	0.054108907111928166	inf
0.13154017526656392	0.06387916144383192	inf
0.13154017526656392	0.07364941577573567	inf
0.13154017526656392	0.08341967010763943	inf
0.13154017526656392	0.09318992443954317	inf
0.13154017526656392	0.10296017877144692	inf
0.13154017526656392	0.11273043310335068	inf
0.13154017526656392	0.12250068743525441	inf
0.13154017526656392	0.13227094176715817	inf
0.13154017526656392	0.1420411960990619	inf
0.13154017526656392	0.15181145043096567	inf
0.13154017526656392	0.16158170476286943	inf
0.13154017526656392	0.1713519590947732	inf
0.13154017526656392	0.18112221342667692	inf
0.13154017526656392	0.19089246775858068	inf
0.13154017526656392	0.2006627220904844	inf
0.13154017526656392	0.21043297642238817	inf
0.13154017526656392	0.22020323075429193	inf
0.13154017526656392	0.2299734850861957	inf
0.13154017526656392	0.23974373941809943	inf
0.13154017526656392	0.2495139937500032	inf
0.13154017526656392	0.259284248081907	inf
0.13154017526656392	0.2690545024138107	inf
0.13154017526656392	0.27882475674571444	inf
0.13154017526656392	0.2885950110776182	12.963232391674406
0.13154017526656392	0.2983652654095219	12.963232391674406
0.13154017526656392	0.3081355197414257	11.864620103006295
0.13154017526656392	0.31790577407332943	10.255182190572196
0.13154017526656392	0.32767602840523324	9.78517856132646
0.13154017526656392	0.33744628273713695	9.32564623194802
0.13154017526656392	0.3472165370690407	9.156569901904087
0.13154017526656392	0.35698679140094447	8.645744278138094
0.13154017526656392	0.3667570457328482	8.43063289852115
0.13154017526656392	0.376527300064752	7.774745548064239
0.13154017526656392	0.3862975543966557	7.3081531000378845
0.13154017526656392	0.3960678087285595	6.646908694694334
0.13154017526656392	0.4058380630604632	6.229456814417929
0.13154017526656392	0.4156083173923669	5.728820198598767
0.13154017526656392	0.42537857172427074	5.339064992160202
0.13154017526656392	0.43514882605617444	5.010598135182773
0.13154017526656392	0.44491908038807826	4.756979301496312
0.13154017526656392	0.45468933471998196	4.402650107031706
0.13154017526656392	0.4644595890518857	4.069348942098554
0.13154017526656392	0.4742298433837895	3.935745846422318
0.13154017526656392	0.4840000977156932	3.8243293625114774
0.13154017526656392	0.493770352047597	3.8268163067942673
0.13154017526656392	0.5035406063795007	3.8477770370581066
0.13154017526656392	0.5133108607114045	3.8632385397879823
0.13154017526656392	0.5230811150433082	3.8848146098755336
0.13154017526656392	0.5328513693752119	3.945987389383852
0.13154017526656392	0.5426216237071158	4.013222083043075
0.13154017526656392	0.5523918780390196	4.042872709199806
0.13154017526656392	0.5621621323709232	4.101743494724495
0.13154017526656392	0.571932386702827	4.172118340814441
0.13154017526656392	0.5817026410347308	4.201287728933876
0.13154017526656392	0.5914728953666345	4.254559595036159
0.13154017526656392	0.6012431496985382	4.363849199739166
0.13154017526656392	0.611013404030442	4.445658719582855
0.13154017526656392	0.6207836583623458	4.521567682768181
0.13154017526656392	0.6305539126942494	4.756954094248103
0.13154017526656392	0.6403241670261532	4.980034362870288
0.13154017526656392	0.6500944213580571	5.091944677693482
0.13154017526656392	0.6598646756899608	5.455630615591067
0.13154017526656392	0.6696349300218645	5.750421644885606
0.13154017526656392	0.6794051843537683	6.008250754187705
0.13154017526656392	0.6891754386856721	6.34381842267849
0.13154017526656392	0.6989456930175757	6.764495883146637
0.13154017526656392	0.7087159473494795	7.199616228615749
0.13154017526656392	0.7184862016813833	7.647147002009426
0.13154017526656392	0.728256456013287	8.05261211011759
0.13154017526656392	0.7380267103451907	8.706538577524254
0.13154017526656392	0.7477969646770946	9.17142710610322
0.13154017526656392	0.7575672190089983	9.536886879597684
0.13154017526656392	0.767337473340902	10.23003406015763
0.13154017526656392	0.7771077276728058	11.117337255158532
0.13154017526656392	0.7868779820047096	12.3701002236539
0.13154017526656392	0.7966482363366133	13.063247404213847
0.13154017526656392	0.806418490668517	inf
0.13154017526656392	0.8161887450004208	inf
0.13154017526656392	0.8259589993323245	inf
0.13154017526656392	0.8357292536642282	inf
0.13154017526656392	0.845499507996132	inf
0.13154017526656392	0.8552697623280359	inf
0.13154017526656392	0.8650400166599396	inf
0.13154017526656392	0.8748102709918433	inf
0.13154017526656392	0.8845805253237471	inf
0.13154017526656392	0.8943507796556508	inf
0.13154017526656392	0.9041210339875545	inf
0.13154017526656392	0.9138912883194583	inf
0.13154017526656392	0.9236615426513621	inf
0.13154017526656392	0.9334317969832657	inf
0.13154017526656392	0.9432020513151695	inf
0.13154017526656392	0.9529723056470734	inf
0.13154017526656392	0.9627425599789771	inf
0.13154017526656392	0.9725128143108808	inf
0.14003997337073087	0.005257635452409406	inf
0.14003997337073087	0.015027889784313159	inf
0.14003997337073087	0.024798144116216912	inf
0.14003997337073087	0.034568398448120666	inf
0.14003997337073087	0.04433865278002441	inf
0.14003997337073087	0.054108907111928166	inf
0.14003997337073087	0.06387916144383192	inf
0.14003997337073087	0.07364941577573567	inf
0.14003997337073087	0.08341967010763943	inf
0.14003997337073087	0.09318992443954317	inf
0.14003997337073087	0.10296017877144692	inf
0.14003997337073087	0.11273043310335068	inf
0.14003997337073087	0.12250068743525441	inf
0.14003997337073087	0.13227094176715817	inf
0.14003997337073087	0.1420411960990619	inf
0.14003997337073087	0.15181145043096567	inf
0.14003997337073087	0.16158170476286943	inf
0.14003997337073087	0.1713519590947732	inf
0.14003997337073087	0.18112221342667692	inf
0.14003997337073087	0.19089246775858068	inf
0.14003997337073087	0.2006627220904844	inf
0.14003997337073087	0.21043297642238817	inf
0.14003997337073087	0.22020323075429193	inf
0.14003997337073087	0.2299734850861957	inf
0.14003997337073087	0.23974373941809943	inf
0.14003997337073087	0.2495139937500032	inf
0.14003997337073087	0.259284248081907	inf
0.14003997337073087	0.2690545024138107	inf
0.14003997337073087	0.27882475674571444	inf
0.14003997337073087	0.2885950110776182	12.27008521111446
0.14003997337073087	0.2983652654095219	12.963232391674406
0.14003997337073087	0.3081355197414257	11.353794479240307
0.14003997337073087	0.31790577407332943	10.324175062059147
0.14003997337073087	0.32767602840523324	10.190643669434625
0.14003997337073087	0.33744628273713695	8.902789381127986
0.14003997337073087	0.3472165370690407	8.820097665282873
0.14003997337073087	0.35698679140094447	8.43063289852115
0.14003997337073087	0.3667570457328482	8.0215899690651
0.14003997337073087	0.376527300064752	7.685117732443889
0.14003997337073087	0.3862975543966557	7.051335228237976
0.14003997337073087	0.3960678087285595	6.212158470172607
0.14003997337073087	0.4058380630604632	5.769288358807335
0.14003997337073087	0.4156083173923669	5.468817851920685
0.14003997337073087	0.42537857172427074	5.15738317039685
0.14003997337073087	0.43514882605617444	4.8011777447216755
0.14003997337073087	0.44491908038807826	4.457810270615061
0.14003997337073087	0.45468933471998196	4.162300814039375
0.14003997337073087	0.4644595890518857	3.9618578667126965
0.14003997337073087	0.4742298433837895	3.8839706487211068
0.14003997337073087	0.4840000977156932	3.8263987670342807
0.14003997337073087	0.493770352047597	3.861228497863044
0.14003997337073087	0.5035406063795007	3.901598403335731
0.14003997337073087	0.5133108607114045	3.9542612474098515
0.14003997337073087	0.5230811150433082	3.9741502016044663
0.14003997337073087	0.5328513693752119	4.005640296246856
0.14003997337073087	0.5426216237071158	4.021884984780742
0.14003997337073087	0.5523918780390196	4.0823342080034255
0.14003997337073087	0.5621621323709232	4.1010788929013025
0.14003997337073087	0.571932386702827	4.174594355697481
0.14003997337073087	0.5817026410347308	4.254559595036159
0.14003997337073087	0.5914728953666345	4.278073336259894
0.14003997337073087	0.6012431496985382	4.435474468487978
0.14003997337073087	0.611013404030442	4.498569202725308
0.14003997337073087	0.6207836583623458	4.612338768917846
0.14003997337073087	0.6305539126942494	4.8707036492858915
0.14003997337073087	0.6403241670261532	5.069372326088036
0.14003997337073087	0.6500944213580571	5.263768734776717
0.14003997337073087	0.6598646756899608	5.458370385601423
0.14003997337073087	0.6696349300218645	5.838068951944361
0.14003997337073087	0.6794051843537683	6.074903121801658
0.14003997337073087	0.6891754386856721	6.3597677240861685
0.14003997337073087	0.6989456930175757	7.028859758508769
0.14003997337073087	0.7087159473494795	7.366153917708441
0.14003997337073087	0.7184862016813833	7.927448967163585
0.14003997337073087	0.728256456013287	8.344748532918752
0.14003997337073087	0.7380267103451907	8.936113019168754
0.14003997337073087	0.7477969646770946	9.213099802503788
0.14003997337073087	0.7575672190089983	10.172875646317681
0.14003997337073087	0.767337473340902	11.117337255158532
0.14003997337073087	0.7771077276728058	11.964635115545736
0.14003997337073087	0.7868779820047096	inf
0.14003997337073087	0.7966482363366133	inf
0.14003997337073087	0.806418490668517	inf
0.14003997337073087	0.8161887450004208	inf
0.14003997337073087	0.8259589993323245	inf
0.14003997337073087	0.8357292536642282	inf
0.14003997337073087	0.845499507996132	inf
0.14003997337073087	0.8552697623280359	inf
0.14003997337073087	0.8650400166599396	inf
0.14003997337073087	0.8748102709918433	inf
0.14003997337073087	0.8845805253237471	inf
0.14003997337073087	0.8943507796556508	inf
0.14003997337073087	0.9041210339875545	inf
0.14003997337073087	0.9138912883194583	inf
0.14003997337073087	0.9236615426513621	inf
0.14003997337073087	0.9334317969832657	inf
0.14003997337073087	0.9432020513151695	inf
0.14003997337073087	0.9529723056470734	inf
0.14003997337073087	0.9627425599789771	inf
0.14003997337073087	0.9725128143108808	inf
0.14853977147489789	0.005257635452409406	inf
0.14853977147489789	0.015027889784313159	inf
0.14853977147489789	0.024798144116216912	inf
0.14853977147489789	0.034568398448120666	inf
0.14853977147489789	0.04433865278002441	inf
0.14853977147489789	0.054108907111928166	inf
0.14853977147489789	0.06387916144383192	inf
0.14853977147489789	0.07364941577573567	inf
0.14853977147489789	0.08341967010763943	inf
0.14853977147489789	0.09318992443954317	inf
0.14853977147489789	0.10296017877144692	inf
0.14853977147489789	0.11273043310335068	inf
0.14853977147489789	0.12250068743525441	inf
0.14853977147489789	0.13227094176715817	inf
0.14853977147489789	0.1420411960990619	inf
0.14853977147489789	0.15181145043096567	inf
0.14853977147489789	0.16158170476286943	inf
0.14853977147489789	0.1713519590947732	inf
0.14853977147489789	0.18112221342667692	inf
0.14853977147489789	0.19089246775858068	inf
0.14853977147489789	0.2006627220904844	inf
0.14853977147489789	0.21043297642238817	inf
0.14853977147489789	0.22020323075429193	inf
0.14853977147489789	0.2299734850861957	inf
0.14853977147489789	0.23974373941809943	inf
0.14853977147489789	0.2495139937500032	inf
0.14853977147489789	0.259284248081907	inf
0.14853977147489789	0.2690545024138107	inf
0.14853977147489789	0.27882475674571444	inf
0.14853977147489789	0.2885950110776182	12.963232391674406
0.14853977147489789	0.2983652654095219	11.864620103006295
0.14853977147489789	0.3081355197414257	10.766007814338185
0.14853977147489789	0.31790577407332943	9.918709953950982
0.14853977147489789	0.32767602840523324	9.466724830207925
0.14853977147489789	0.33744628273713695	8.836098006629314
0.14853977147489789	0.3472165370690407	8.788845121778769
0.14853977147489789	0.35698679140094447	8.262752025881989
0.14853977147489789	0.3667570457328482	7.875636056442021
0.14853977147489789	0.376527300064752	7.3616019020561065
0.14853977147489789	0.3862975543966557	6.506977708038926
0.14853977147489789	0.3960678087285595	6.0636441017620495
0.14853977147489789	0.4058380630604632	5.518272919833228
0.14853977147489789	0.4156083173923669	5.261041163629288
0.14853977147489789	0.42537857172427074	4.96393717993589
0.14853977147489789	0.43514882605617444	4.5221507089486295
0.14853977147489789	0.44491908038807826	4.25138232790041
0.14853977147489789	0.45468933471998196	4.0874853097900115
0.14853977147489789	0.4644595890518857	3.9265197488886727
0.14853977147489789	0.4742298433837895	3.924136403517787
0.14853977147489789	0.4840000977156932	3.9084931226558712
0.14853977147489789	0.493770352047597	3.9286012233836924
0.14853977147489789	0.5035406063795007	3.9293057401715004
0.14853977147489789	0.5133108607114045	3.9666364658374214
0.14853977147489789	0.5230811150433082	3.99079875484121
0.14853977147489789	0.5328513693752119	4.0101356263961385
0.14853977147489789	0.5426216237071158	4.007909708700861
0.14853977147489789	0.5523918780390196	4.0289315260614575
0.14853977147489789	0.5621621323709232	4.0650826085942935
0.14853977147489789	0.571932386702827	4.159456370633222
0.14853977147489789	0.5817026410347308	4.249637041617392
0.14853977147489789	0.5914728953666345	4.313082575348377
0.14853977147489789	0.6012431496985382	4.4833691860336184
0.14853977147489789	0.611013404030442	4.583536285354201
0.14853977147489789	0.6207836583623458	4.7213874969027
0.14853977147489789	0.6305539126942494	4.963903177651343
0.14853977147489789	0.6403241670261532	5.164800639919095
0.14853977147489789	0.6500944213580571	5.325774429573697
0.14853977147489789	0.6598646756899608	5.5185221485304545
0.14853977147489789	0.6696349300218645	5.854372497625276
0.14853977147489789	0.6794051843537683	6.266212957254558
0.14853977147489789	0.6891754386856721	6.618921712923411
0.14853977147489789	0.6989456930175757	7.20601027277025
0.14853977147489789	0.7087159473494795	7.6650847026960935
0.14853977147489789	0.7184862016813833	8.121604981604541
0.14853977147489789	0.728256456013287	8.62059614772353
0.14853977147489789	0.7380267103451907	9.479728465757736
0.14853977147489789	0.7477969646770946	10.067515130659855
0.14853977147489789	0.7575672190089983	10.983805862534009
0.14853977147489789	0.767337473340902	11.676953043093956
0.14853977147489789	0.7771077276728058	inf
0.14853977147489789	0.7868779820047096	inf
0.14853977147489789	0.7966482363366133	inf
0.14853977147489789	0.806418490668517	inf
0.14853977147489789	0.8161887450004208	inf
0.14853977147489789	0.8259589993323245	inf
0.14853977147489789	0.8357292536642282	inf
0.14853977147489789	0.845499507996132	inf
0.14853977147489789	0.8552697623280359	inf
0.14853977147489789	0.8650400166599396	inf
0.14853977147489789	0.8748102709918433	inf
0.14853977147489789	0.8845805253237471	inf
0.14853977147489789	0.8943507796556508	inf
0.14853977147489789	0.9041210339875545	inf
0.14853977147489789	0.9138912883194583	inf
0.14853977147489789	0.9236615426513621	inf
0.14853977147489789	0.9334317969832657	inf
0.14853977147489789	0.9432020513151695	inf
0.14853977147489789	0.9529723056470734	inf
0.14853977147489789	0.9627425599789771	inf
0.14853977147489789	0.9725128143108808	inf
0.15703956957906484	0.005257635452409406	inf
0.15703956957906484	0.015027889784313159	inf
0.15703956957906484	0.024798144116216912	inf
0.15703956957906484	0.034568398448120666	inf
0.15703956957906484	0.04433865278002441	inf
0.15703956957906484	0.054108907111928166	inf
0.15703956957906484	0.06387916144383192	inf
0.15703956957906484	0.07364941577573567	inf
0.15703956957906484	0.08341967010763943	inf
0.15703956957906484	0.09318992443954317	inf
0.15703956957906484	0.10296017877144692	inf
0.15703956957906484	0.11273043310335068	inf
0.15703956957906484	0.12250068743525441	inf
0.15703956957906484	0.13227094176715817	inf
0.15703956957906484	0.1420411960990619	inf
0.15703956957906484	0.15181145043096567	inf
0.15703956957906484	0.16158170476286943	inf
0.15703956957906484	0.1713519590947732	inf
0.15703956957906484	0.18112221342667692	inf
0.15703956957906484	0.19089246775858068	inf
0.15703956957906484	0.2006627220904844	inf
0.15703956957906484	0.21043297642238817	inf
0.15703956957906484	0.22020323075429193	inf
0.15703956957906484	0.2299734850861957	inf
0.15703956957906484	0.23974373941809943	inf
0.15703956957906484	0.2495139937500032	inf
0.15703956957906484	0.259284248081907	inf
0.15703956957906484	0.2690545024138107	12.937793130808576
0.15703956957906484	0.27882475674571444	inf
0.15703956957906484	0.2885950110776182	inf
0.15703956957906484	0.2983652654095219	11.162921060657471
0.15703956957906484	0.3081355197414257	9.962360229953257
0.15703956957906484	0.31790577407332943	9.784105570509393
0.15703956957906484	0.32767602840523324	9.379713453218296
0.15703956957906484	0.33744628273713695	9.011988673092977
0.15703956957906484	0.3472165370690407	8.39888420020657
0.15703956957906484	0.35698679140094447	8.028758458543713
0.15703956957906484	0.3667570457328482	7.583335038133946
0.15703956957906484	0.376527300064752	6.903347142968789
0.15703956957906484	0.3862975543966557	6.313806402495242
0.15703956957906484	0.3960678087285595	5.9704551197549804
0.15703956957906484	0.4058380630604632	5.52981064108614
0.15703956957906484	0.4156083173923669	5.076856741784184
0.15703956957906484	0.42537857172427074	4.806697090387676
0.15703956957906484	0.43514882605617444	4.414345704094407
0.15703956957906484	0.44491908038807826	4.135790641676836
0.15703956957906484	0.45468933471998196	4.009657556533758
0.15703956957906484	0.4644595890518857	3.9575189077803667
0.15703956957906484	0.4742298433837895	3.899333286437317
0.15703956957906484	0.4840000977156932	3.918140546392628
0.15703956957906484	0.493770352047597	3.9079478663719147
0.15703956957906484	0.5035406063795007	3.928404690099544
0.15703956957906484	0.5133108607114045	3.9132025176443737
0.15703956957906484	0.5230811150433082	3.9700544312638613
0.15703956957906484	0.5328513693752119	3.9393038855512934
0.15703956957906484	0.5426216237071158	3.955659985324594
0.15703956957906484	0.5523918780390196	4.001012111365645
0.15703956957906484	0.5621621323709232	4.03824369494852
0.15703956957906484	0.571932386702827	4.052933182648543
0.15703956957906484	0.5817026410347308	4.1806254009363695
0.15703956957906484	0.5914728953666345	4.3434264569579835
0.15703956957906484	0.6012431496985382	4.455577900341707
0.15703956957906484	0.611013404030442	4.543276848603471
0.15703956957906484	0.6207836583623458	4.688543148934485
0.15703956957906484	0.6305539126942494	5.062727636808281
0.15703956957906484	0.6403241670261532	5.207308865619389
0.15703956957906484	0.6500944213580571	5.381039975208305
0.15703956957906484	0.6598646756899608	5.5372664212194085
0.15703956957906484	0.6696349300218645	5.847745027373525
0.15703956957906484	0.6794051843537683	6.298687003769478
0.15703956957906484	0.6891754386856721	6.629879177607968
0.15703956957906484	0.6989456930175757	7.303380021517929
0.15703956957906484	0.7087159473494795	7.909955809716067
0.15703956957906484	0.7184862016813833	8.284123911102316
0.15703956957906484	0.728256456013287	8.920112677822313
0.15703956957906484	0.7380267103451907	9.37436795009991
0.15703956957906484	0.7477969646770946	10.067515130659855
0.15703956957906484	0.7575672190089983	11.964635115545736
0.15703956957906484	0.767337473340902	11.676953043093956
0.15703956957906484	0.7771077276728058	inf
0.15703956957906484	0.7868779820047096	inf
0.15703956957906484	0.7966482363366133	inf
0.15703956957906484	0.806418490668517	inf
0.15703956957906484	0.8161887450004208	inf
0.15703956957906484	0.8259589993323245	inf
0.15703956957906484	0.8357292536642282	inf
0.15703956957906484	0.845499507996132	inf
0.15703956957906484	0.8552697623280359	inf
0.15703956957906484	0.8650400166599396	inf
0.15703956957906484	0.8748102709918433	inf
0.15703956957906484	0.8845805253237471	inf
0.15703956957906484	0.8943507796556508	inf
0.15703956957906484	0.9041210339875545	inf
0.15703956957906484	0.9138912883194583	inf
0.15703956957906484	0.9236615426513621	inf
0.15703956957906484	0.9334317969832657	inf
0.15703956957906484	0.9432020513151695	inf
0.15703956957906484	0.9529723056470734	inf
0.15703956957906484	0.9627425599789771	inf
0.15703956957906484	0.9725128143108808	inf
0.16553936768323185	0.005257635452409406	inf
0.16553936768323185	0.015027889784313159	inf
0.16553936768323185	0.024798144116216912	inf
0.16553936768323185	0.034568398448120666	inf
0.16553936768323185	0.04433865278002441	inf
0.16553936768323185	0.054108907111928166	inf
0.16553936768323185	0.06387916144383192	inf
0.16553936768323185	0.07364941577573567	inf
0.16553936768323185	0.08341967010763943	inf
0.16553936768323185	0.09318992443954317	inf
0.16553936768323185	0.10296017877144692	inf
0.16553936768323185	0.11273043310335068	inf
0.16553936768323185	0.12250068743525441	inf
0.16553936768323185	0.13227094176715817	inf
0.16553936768323185	0.1420411960990619	inf
0.16553936768323185	0.15181145043096567	inf
0.16553936768323185	0.16158170476286943	inf
0.16553936768323185	0.1713519590947732	inf
0.16553936768323185	0.18112221342667692	inf
0.16553936768323185	0.19089246775858068	inf
0.16553936768323185	0.2006627220904844	inf
0.16553936768323185	0.21043297642238817	inf
0.16553936768323185	0.22020323075429193	inf
0.16553936768323185	0.2299734850861957	inf
0.16553936768323185	0.23974373941809943	inf
0.16553936768323185	0.2495139937500032	inf
0.16553936768323185	0.259284248081907	inf
0.16553936768323185	0.2690545024138107	inf
0.16553936768323185	0.27882475674571444	inf
0.16553936768323185	0.2885950110776182	12.937793130808576
0.16553936768323185	0.2983652654095219	10.740568553472357
0.16553936768323185	0.3081355197414257	9.893270693085153
0.16553936768323185	0.31790577407332943	9.506239699357723
0.16553936768323185	0.32767602840523324	9.01239081528697
0.16553936768323185	0.33744628273713695	8.719463937493929
0.16553936768323185	0.3472165370690407	8.325506082396357
0.16553936768323185	0.35698679140094447	7.9198072747551596
0.16553936768323185	0.3667570457328482	7.240525695473925
0.16553936768323185	0.376527300064752	6.605142624657159
0.16553936768323185	0.3862975543966557	6.147722406832971
0.16553936768323185	0.3960678087285595	5.7859005884567125
0.16553936768323185	0.4058380630604632	5.3204975816277695
0.16553936768323185	0.4156083173923669	4.767639119354644
0.16553936768323185	0.42537857172427074	4.459387281553337
0.16553936768323185	0.43514882605617444	4.248869710324069
0.16553936768323185	0.44491908038807826	4.089878119138975
0.16553936768323185	0.45468933471998196	3.945911717485874
0.16553936768323185	0.4644595890518857	3.8980326806951844
0.16553936768323185	0.4742298433837895	3.874412062129263
0.16553936768323185	0.4840000977156932	3.9107832283598984
0.16553936768323185	0.493770352047597	3.8988234658864
0.16553936768323185	0.5035406063795007	3.919418158604815
0.16553936768323185	0.5133108607114045	3.9316742618565055
0.16553936768323185	0.5230811150433082	3.9705850676295977
0.16553936768323185	0.5328513693752119	3.975445716960529
0.16553936768323185	0.5426216237071158	3.9475931020515933
0.16553936768323185	0.5523918780390196	4.018128113349846
0.16553936768323185	0.5621621323709232	4.0925266360683
0.16553936768323185	0.571932386702827	4.103246244969366
0.16553936768323185	0.5817026410347308	4.210350060262421
0.16553936768323185	0.5914728953666345	4.404495830106232
0.16553936768323185	0.6012431496985382	4.518393539865643
0.16553936768323185	0.611013404030442	4.6601914517259
0.16553936768323185	0.6207836583623458	4.770555785068888
0.16553936768323185	0.6305539126942494	5.1122022494053745
0.16553936768323185	0.6403241670261532	5.370212336556241
0.16553936768323185	0.6500944213580571	5.505063280724773
0.16553936768323185	0.6598646756899608	5.734525387417003
0.16553936768323185	0.6696349300218645	6.048918983555447
0.16553936768323185	0.6794051843537683	6.357444749956006
0.16553936768323185	0.6891754386856721	6.607007864304178
0.16553936768323185	0.6989456930175757	7.1802311710837845
0.16553936768323185	0.7087159473494795	7.857731493947114
0.16553936768323185	0.7184862016813833	8.693799551746825
0.16553936768323185	0.728256456013287	9.13142177148952
0.16553936768323185	0.7380267103451907	9.844371579345646
0.16553936768323185	0.7477969646770946	10.7606623112198
0.16553936768323185	0.7575672190089983	13.063247404213847
0.16553936768323185	0.767337473340902	11.964635115545736
0.16553936768323185	0.7771077276728058	inf
0.16553936768323185	0.7868779820047096	inf
0.16553936768323185	0.7966482363366133	inf
0.16553936768323185	0.806418490668517	inf
0.16553936768323185	0.8161887450004208	inf
0.16553936768323185	0.8259589993323245	inf
0.16553936768323185	0.8357292536642282	inf
0.16553936768323185	0.845499507996132	inf
0.16553936768323185	0.8552697623280359	inf
0.16553936768323185	0.8650400166599396	inf
0.16553936768323185	0.8748102709918433	inf
0.16553936768323185	0.8845805253237471	inf
0.16553936768323185	0.8943507796556508	inf
0.16553936768323185	0.9041210339875545	inf
0.16553936768323185	0.9138912883194583	inf
0.16553936768323185	0.9236615426513621	inf
0.16553936768323185	0.9334317969832657	inf
0.16553936768323185	0.9432020513151695	inf
0.16553936768323185	0.9529723056470734	inf
0.16553936768323185	0.9627425599789771	inf
0.16553936768323185	0.9725128143108808	inf
0.1740391657873988	0.005257635452409406	inf
0.1740391657873988	0.015027889784313159	inf
0.1740391657873988	0.024798144116216912	inf
0.1740391657873988	0.034568398448120666	inf
0.1740391657873988	0.04433865278002441	inf
0.1740391657873988	0.054108907111928166	inf
0.1740391657873988	0.06387916144383192	inf
0.1740391657873988	0.07364941577573567	inf
0.1740391657873988	0.08341967010763943	inf
0.1740391657873988	0.09318992443954317	inf
0.1740391657873988	0.10296017877144692	inf
0.1740391657873988	0.11273043310335068	inf
0.1740391657873988	0.12250068743525441	inf
0.1740391657873988	0.13227094176715817	inf
0.1740391657873988	0.1420411960990619	inf
0.1740391657873988	0.15181145043096567	inf
0.1740391657873988	0.16158170476286943	inf
0.1740391657873988	0.1713519590947732	inf
0.1740391657873988	0.18112221342667692	inf
0.1740391657873988	0.19089246775858068	inf
0.1740391657873988	0.2006627220904844	inf
0.1740391657873988	0.21043297642238817	inf
0.1740391657873988	0.22020323075429193	inf
0.1740391657873988	0.2299734850861957	inf
0.1740391657873988	0.23974373941809943	inf
0.1740391657873988	0.2495139937500032	inf
0.1740391657873988	0.259284248081907	inf
0.1740391657873988	0.2690545024138107	inf
0.1740391657873988	0.27882475674571444	12.244645950248632
0.1740391657873988	0.2885950110776182	11.551498769688685
0.1740391657873988	0.2983652654095219	10.165204408568794
0.1740391657873988	0.3081355197414257	9.993354151642135
0.1740391657873988	0.31790577407332943	9.382445069319163
0.1740391657873988	0.32767602840523324	8.826919266635265
0.1740391657873988	0.33744628273713695	8.518952523011977
0.1740391657873988	0.3472165370690407	8.047444002586822
0.1740391657873988	0.35698679140094447	7.709374589860959
0.1740391657873988	0.3667570457328482	6.873380247881514
0.1740391657873988	0.376527300064752	6.422440243498038
0.1740391657873988	0.3862975543966557	5.988500722224154
0.1740391657873988	0.3960678087285595	5.573212948030301
0.1740391657873988	0.4058380630604632	4.968781049076261
0.1740391657873988	0.4156083173923669	4.594721965853889
0.1740391657873988	0.42537857172427074	4.3585772588969185
0.1740391657873988	0.43514882605617444	4.1424818755170385
0.1740391657873988	0.44491908038807826	3.9399908212181813
0.1740391657873988	0.45468933471998196	3.927408313716013
0.1740391657873988	0.4644595890518857	3.8883545272782545
0.1740391657873988	0.4742298433837895	3.877808612238674
0.1740391657873988	0.4840000977156932	3.848045449512597
0.1740391657873988	0.493770352047597	3.8569607339488314
0.1740391657873988	0.5035406063795007	3.8877359807348277
0.1740391657873988	0.5133108607114045	3.911274758132233
0.1740391657873988	0.5230811150433082	3.9245243330743786
0.1740391657873988	0.5328513693752119	3.8987067725269746
0.1740391657873988	0.5426216237071158	3.8964846044477373
0.1740391657873988	0.5523918780390196	3.895160205973589
0.1740391657873988	0.5621621323709232	4.10467271308206
0.1740391657873988	0.571932386702827	4.151589978324806
0.1740391657873988	0.5817026410347308	4.214911047236701
0.1740391657873988	0.5914728953666345	4.491567866649866
0.1740391657873988	0.6012431496985382	4.560217348454783
0.1740391657873988	0.611013404030442	4.720254335666866
0.1740391657873988	0.6207836583623458	4.773944245294059
0.1740391657873988	0.6305539126942494	5.061435389823805
0.1740391657873988	0.6403241670261532	5.422590113500677
0.1740391657873988	0.6500944213580571	5.682509331894552
0.1740391657873988	0.6598646756899608	5.857015033841776
0.1740391657873988	0.6696349300218645	6.1936995787349876
0.1740391657873988	0.6794051843537683	6.548392361469729
0.1740391657873988	0.6891754386856721	6.876483972259386
0.1740391657873988	0.6989456930175757	7.362421433590123
0.1740391657873988	0.7087159473494795	7.934686722589619
0.1740391657873988	0.7184862016813833	8.553558288943522
0.1740391657873988	0.728256456013287	9.357087875402776
0.1740391657873988	0.7380267103451907	10.7606623112198
0.1740391657873988	0.7477969646770946	10.983805862534009
0.1740391657873988	0.7575672190089983	13.063247404213847
0.1740391657873988	0.767337473340902	inf
0.1740391657873988	0.7771077276728058	inf
0.1740391657873988	0.7868779820047096	inf
0.1740391657873988	0.7966482363366133	inf
0.1740391657873988	0.806418490668517	inf
0.1740391657873988	0.8161887450004208	inf
0.1740391657873988	0.8259589993323245	inf
0.1740391657873988	0.8357292536642282	inf
0.1740391657873988	0.845499507996132	inf
0.1740391657873988	0.8552697623280359	inf
0.1740391657873988	0.8650400166599396	inf
0.1740391657873988	0.8748102709918433	inf
0.1740391657873988	0.8845805253237471	inf
0.1740391657873988	0.8943507796556508	inf
0.1740391657873988	0.9041210339875545	inf
0.1740391657873988	0.9138912883194583	inf
0.1740391657873988	0.9236615426513621	inf
0.1740391657873988	0.9334317969832657	inf
0.1740391657873988	0.9432020513151695	inf
0.1740391657873988	0.9529723056470734	inf
0.1740391657873988	0.9627425599789771	inf
0.1740391657873988	0.9725128143108808	inf
0.18253896389156582	0.005257635452409406	inf
0.18253896389156582	0.015027889784313159	inf
0.18253896389156582	0.024798144116216912	inf
0.18253896389156582	0.034568398448120666	inf
0.18253896389156582	0.04433865278002441	inf
0.18253896389156582	0.054108907111928166	inf
0.18253896389156582	0.06387916144383192	inf
0.18253896389156582	0.07364941577573567	inf
0.18253896389156582	0.08341967010763943	inf
0.18253896389156582	0.09318992443954317	inf
0.18253896389156582	0.10296017877144692	inf
0.18253896389156582	0.11273043310335068	inf
0.18253896389156582	0.12250068743525441	inf
0.18253896389156582	0.13227094176715817	inf
0.18253896389156582	0.1420411960990619	inf
0.18253896389156582	0.15181145043096567	inf
0.18253896389156582	0.16158170476286943	inf
0.18253896389156582	0.1713519590947732	inf
0.18253896389156582	0.18112221342667692	inf
0.18253896389156582	0.19089246775858068	inf
0.18253896389156582	0.2006627220904844	inf
0.18253896389156582	0.21043297642238817	inf
0.18253896389156582	0.22020323075429193	inf
0.18253896389156582	0.2299734850861957	inf
0.18253896389156582	0.23974373941809943	inf
0.18253896389156582	0.2495139937500032	inf
0.18253896389156582	0.259284248081907	inf
0.18253896389156582	0.2690545024138107	inf
0.18253896389156582	0.27882475674571444	12.937793130808576
0.18253896389156582	0.2885950110776182	10.858351589128741
0.18253896389156582	0.2983652654095219	10.165204408568794
0.18253896389156582	0.3081355197414257	9.382445069319163
0.18253896389156582	0.31790577407332943	9.274231484678928
0.18253896389156582	0.32767602840523324	8.675113253767261
0.18253896389156582	0.33744628273713695	8.40519363765532
0.18253896389156582	0.3472165370690407	7.767309135770423
0.18253896389156582	0.35698679140094447	7.530621359348457
0.18253896389156582	0.3667570457328482	7.034248510064172
0.18253896389156582	0.376527300064752	6.118249035646208
0.18253896389156582	0.3862975543966557	5.7114947546879655
0.18253896389156582	0.3960678087285595	5.227322129628103
0.18253896389156582	0.4058380630604632	4.7258094267418045
0.18253896389156582	0.4156083173923669	4.477228714521887
0.18253896389156582	0.42537857172427074	4.221674214432463
0.18253896389156582	0.43514882605617444	3.998984425248885
0.18253896389156582	0.44491908038807826	3.920788547961287
0.18253896389156582	0.45468933471998196	3.9075491887798233
0.18253896389156582	0.4644595890518857	3.9061149896262286
0.18253896389156582	0.4742298433837895	3.8913994439379636
0.18253896389156582	0.4840000977156932	3.844473943399077
0.18253896389156582	0.493770352047597	3.847107214744625
0.18253896389156582	0.5035406063795007	3.8513862114319046
0.18253896389156582	0.5133108607114045	3.861474952833305
0.18253896389156582	0.5230811150433082	3.816729432829314
0.18253896389156582	0.5328513693752119	3.8375900802913208
0.18253896389156582	0.5426216237071158	3.872492951972381
0.18253896389156582	0.5523918780390196	3.9229660299607083
0.18253896389156582	0.5621621323709232	4.0198478558237465
0.18253896389156582	0.571932386702827	4.115532678276891
0.18253896389156582	0.5817026410347308	4.202183239819705
0.18253896389156582	0.5914728953666345	4.431713098918822
0.18253896389156582	0.6012431496985382	4.606881825205715
0.18253896389156582	0.611013404030442	4.7500186653187395
0.18253896389156582	0.6207836583623458	4.845112885722591
0.18253896389156582	0.6305539126942494	5.056661035532887
0.18253896389156582	0.6403241670261532	5.206711376135086
0.18253896389156582	0.6500944213580571	5.729686778169949
0.18253896389156582	0.6598646756899608	5.933742054298062
0.18253896389156582	0.6696349300218645	6.3594918335777315
0.18253896389156582	0.6794051843537683	6.588801899807605
0.18253896389156582	0.6891754386856721	7.129272240158592
0.18253896389156582	0.6989456930175757	7.506382122511631
0.18253896389156582	0.7087159473494795	8.083899120776294
0.18253896389156582	0.7184862016813833	9.053299677964398
0.18253896389156582	0.728256456013287	9.330931414562677
0.18253896389156582	0.7380267103451907	10.521865154921421
0.18253896389156582	0.7477969646770946	11.964635115545736
0.18253896389156582	0.7575672190089983	inf
0.18253896389156582	0.767337473340902	inf
0.18253896389156582	0.7771077276728058	inf
0.18253896389156582	0.7868779820047096	inf
0.18253896389156582	0.7966482363366133	inf
0.18253896389156582	0.806418490668517	inf
0.18253896389156582	0.8161887450004208	inf
0.18253896389156582	0.8259589993323245	inf
0.18253896389156582	0.8357292536642282	inf
0.18253896389156582	0.845499507996132	inf
0.18253896389156582	0.8552697623280359	inf
0.18253896389156582	0.8650400166599396	inf
0.18253896389156582	0.8748102709918433	inf
0.18253896389156582	0.8845805253237471	inf
0.18253896389156582	0.8943507796556508	inf
0.18253896389156582	0.9041210339875545	inf
0.18253896389156582	0.9138912883194583	inf
0.18253896389156582	0.9236615426513621	inf
0.18253896389156582	0.9334317969832657	inf
0.18253896389156582	0.9432020513151695	inf
0.18253896389156582	0.9529723056470734	inf
0.18253896389156582	0.9627425599789771	inf
[truncated: 8,001 more rows]
