# Supplementary material for: Navigating protein landscapes with a machine-learned transferable coarse-grained model
Source: Nat Chem. 2025 Jul 18;17(8):1284–92. doi: 10.1038/s41557-025-01874-0 (PMC12313527; doi:10.1038/s41557-025-01874-0)
Supplement: Supplementary file 3 — .csv files with RMSF and free energy landscape data. [file 41557_2025_1874_MOESM3_ESM.zip]

Archive with 11 entries (10 files):
- fig_data/
- fig_data/2a3d_epoch_73_traj_9_RMSD.csv
- fig_data/1enh_epoch_73_traj_10_RMSD.csv
- fig_data/2a3d_epoch_73_FES_in_RMSD_Q.csv
- fig_data/1enh_epoch_73_traj_10_Q.csv
- fig_data/2a3d_epoch_73_RMSF.csv
- fig_data/1enh_amber_ref_RMSF.csv
- fig_data/1enh_epoch_73_FES_in_RMSD_Q.csv
- fig_data/2a3d_amber_ref_RMSF.csv
- fig_data/2a3d_epoch_73_traj_9_Q.csv
- fig_data/1enh_epoch_73_RMSF.csv
