# Supplementary material for: Navigating protein landscapes with a machine-learned transferable coarse-grained model
Source: Nat Chem. 2025 Jul 18;17(8):1284–92. doi: 10.1038/s41557-025-01874-0 (PMC12313527; doi:10.1038/s41557-025-01874-0)
Supplement: Supplementary file 3 — .csv files with RMSF and free energy landscape data. [file 41557_2025_1874_MOESM3_ESM.zip › fig_data/2a3d_epoch_73_traj_9_RMSD.csv]

Steps	RMSD
0	2.2990327
50	2.306791
100	2.3131585
150	2.3169372
200	2.3173113
250	2.320492
300	2.3267977
350	2.3332632
400	2.3400042
450	2.3430984
500	2.3414257
550	2.3412995
600	2.3448613
650	2.345987
700	2.344698
750	2.343429
800	2.3363943
850	2.3293233
900	2.3243105
950	2.3173664
1000	2.3146555
1050	2.313913
1100	2.3179939
1150	2.3143303
1200	2.3145313
1250	2.3130524
1300	2.3091583
1350	2.3080258
1400	2.3094838
1450	2.307561
1500	2.3043907
1550	2.2988214
1600	2.2951798
1650	2.2912426
1700	2.290651
1750	2.2874095
1800	2.2785954
1850	2.271269
1900	2.2706268
1950	2.2747054
2000	2.273028
2050	2.2729123
2100	2.2765777
2150	2.280207
2200	2.2825284
2250	2.2801867
2300	2.2721343
2350	2.2673728
2400	2.2651184
2450	2.2637079
2500	2.2562435
2550	2.2456827
2600	2.2391024
2650	2.2308502
2700	2.2239695
2750	2.2151875
2800	2.201311
2850	2.193617
2900	2.1833944
2950	2.1741633
3000	2.162783
3050	2.1632204
3100	2.1600382
3150	2.155634
3200	2.1540263
3250	2.1533387
3300	2.1519969
3350	2.1508908
3400	2.150234
3450	2.1501374
3500	2.1570506
3550	2.1637459
3600	2.1699045
3650	2.1789203
3700	2.1859944
3750	2.1933596
3800	2.2003014
3850	2.2052112
3900	2.2071066
3950	2.2092876
4000	2.2101595
4050	2.2089317
4100	2.2106311
4150	2.2090578
4200	2.2111661
4250	2.2159262
4300	2.223464
4350	2.2277315
4400	2.232191
4450	2.2414913
4500	2.2475367
4550	2.2473948
4600	2.2490234
4650	2.2509243
4700	2.2524438
4750	2.2575893
4800	2.2625384
4850	2.2696118
4900	2.27059
4950	2.2670152
5000	2.2628052
5050	2.2642694
5100	2.2637553
5150	2.2631
5200	2.2658348
5250	2.2701077
5300	2.2690747
5350	2.2712963
5400	2.2723145
5450	2.2679436
5500	2.2648926
5550	2.2573113
5600	2.2529867
5650	2.2487724
5700	2.2444599
5750	2.2449582
5800	2.2467403
5850	2.2543185
5900	2.2585402
5950	2.262448
6000	2.2661405
6050	2.2703447
6100	2.2755032
6150	2.282304
6200	2.2871106
6250	2.2916908
6300	2.2969813
6350	2.306091
6400	2.3145914
6450	2.3187134
6500	2.3226993
6550	2.3277867
6600	2.332385
6650	2.3391159
6700	2.3426123
6750	2.3513744
6800	2.3594375
6850	2.368545
6900	2.3787644
6950	2.3925593
7000	2.4022639
7050	2.404329
7100	2.4071767
7150	2.4092348
7200	2.4113896
7250	2.4168282
7300	2.4231722
7350	2.42811
7400	2.4349122
7450	2.4430945
7500	2.4542117
7550	2.4675732
7600	2.4787338
7650	2.4853451
7700	2.4955387
7750	2.506589
7800	2.5152407
7850	2.5246644
7900	2.5365245
7950	2.5478451
8000	2.5582976
8050	2.564653
8100	2.5711477
8150	2.575743
8200	2.577893
8250	2.5783596
8300	2.5796545
8350	2.5822732
8400	2.5869687
8450	2.5874918
8500	2.5876505
8550	2.5902305
8600	2.593704
8650	2.596345
8700	2.5985196
8750	2.5998037
8800	2.5973637
8850	2.5948882
8900	2.5934665
8950	2.5900407
9000	2.5845268
9050	2.5832098
9100	2.5770926
9150	2.5742612
9200	2.5747476
9250	2.5805457
9300	2.5827093
9350	2.586996
9400	2.5923595
9450	2.591177
9500	2.586994
9550	2.5932071
9600	2.597511
9650	2.6008973
9700	2.6067326
9750	2.613341
9800	2.622182
9850	2.62668
9900	2.6255004
9950	2.6251738
10000	2.6235359
10050	2.6195114
10100	2.616978
10150	2.6093378
10200	2.605971
10250	2.6028588
10300	2.5983467
10350	2.5935967
10400	2.5895326
10450	2.5837533
10500	2.576452
10550	2.567973
10600	2.5691772
10650	2.563853
10700	2.5609045
10750	2.555612
10800	2.5544062
10850	2.5523949
10900	2.5516853
10950	2.550812
11000	2.5464582
11050	2.5451884
11100	2.5442197
11150	2.5423114
11200	2.5466356
11250	2.5476472
11300	2.5481782
11350	2.5493047
11400	2.5516417
11450	2.557814
11500	2.5561867
11550	2.5546615
11600	2.5620196
11650	2.5701025
11700	2.5792243
11750	2.5862713
11800	2.590443
11850	2.5927858
11900	2.5971627
11950	2.6005344
12000	2.605511
12050	2.6087298
12100	2.6078343
12150	2.6066105
12200	2.6083632
12250	2.6119132
12300	2.6146452
12350	2.6180983
12400	2.6201382
12450	2.6227336
12500	2.6235726
12550	2.6228042
12600	2.6219797
12650	2.6220388
12700	2.62088
12750	2.6143548
12800	2.6097267
12850	2.6071572
12900	2.605944
12950	2.6031277
13000	2.5983405
13050	2.593989
13100	2.5894327
13150	2.5872982
13200	2.587213
13250	2.5841155
13300	2.5860884
13350	2.586575
13400	2.5913496
13450	2.5926893
13500	2.5955024
13550	2.5989287
13600	2.6050892
13650	2.6137934
13700	2.617768
13750	2.6160457
13800	2.6099865
13850	2.6062934
13900	2.5972025
13950	2.5908892
14000	2.5875828
14050	2.5831735
14100	2.5801885
14150	2.5776405
14200	2.5796561
14250	2.580964
14300	2.5907164
14350	2.6012533
14400	2.612174
14450	2.6246986
14500	2.6340747
14550	2.6423013
14600	2.6442826
14650	2.6472926
14700	2.646838
14750	2.648269
14800	2.6491833
14850	2.645668
14900	2.6438468
14950	2.642269
15000	2.641336
15050	2.6442199
15100	2.6456995
15150	2.6483228
15200	2.6518373
15250	2.6616108
15300	2.666981
15350	2.6701763
15400	2.6737595
15450	2.6778994
15500	2.6824858
15550	2.687084
15600	2.688082
15650	2.6884258
15700	2.6922235
15750	2.6914167
15800	2.685181
15850	2.6833992
15900	2.6857924
15950	2.6840954
16000	2.687384
16050	2.6926734
16100	2.69489
16150	2.6975346
16200	2.6976953
16250	2.6994867
16300	2.70312
16350	2.703404
16400	2.7083962
16450	2.7124267
16500	2.7150743
16550	2.7202427
16600	2.7276812
16650	2.735917
16700	2.7399392
16750	2.73963
16800	2.737845
16850	2.7338157
16900	2.7350984
16950	2.7339122
17000	2.730019
17050	2.7281013
17100	2.7275436
17150	2.725154
17200	2.7212107
17250	2.7131593
17300	2.7042475
17350	2.6942854
17400	2.680877
17450	2.6687264
17500	2.6560402
17550	2.645214
17600	2.640652
17650	2.637822
17700	2.6358922
17750	2.63854
17800	2.648476
17850	2.656249
17900	2.656034
17950	2.6593707
18000	2.6589427
18050	2.6581676
18100	2.6564035
18150	2.652722
18200	2.6507165
18250	2.6530252
18300	2.6537058
18350	2.6491773
18400	2.647874
18450	2.6497488
18500	2.651769
18550	2.6503472
18600	2.6486814
18650	2.6423614
18700	2.6412537
18750	2.640496
18800	2.6418185
18850	2.6466053
18900	2.6533153
18950	2.6573267
19000	2.661464
19050	2.6653345
19100	2.666849
19150	2.6682825
19200	2.6677587
19250	2.668777
19300	2.672077
19350	2.6732411
19400	2.6754494
19450	2.6712456
19500	2.666494
19550	2.6603878
19600	2.6570556
19650	2.658022
19700	2.6613536
19750	2.6623757
19800	2.6644144
19850	2.6687596
19900	2.6690183
19950	2.6684244
20000	2.6692708
20050	2.6703494
20100	2.671355
20150	2.6746695
20200	2.6847663
20250	2.6936767
20300	2.6962435
20350	2.6951435
20400	2.6950777
20450	2.6944292
20500	2.6945937
20550	2.692443
20600	2.6918445
20650	2.6916168
20700	2.6923816
20750	2.6960552
20800	2.7043262
20850	2.7089527
20900	2.7126493
20950	2.7175012
21000	2.718739
21050	2.7193756
21100	2.7234416
21150	2.7288227
21200	2.7336912
21250	2.738211
21300	2.7411637
21350	2.7430513
21400	2.7423909
21450	2.7439947
21500	2.741504
21550	2.742103
21600	2.7394192
21650	2.7406726
21700	2.7444673
21750	2.7459283
21800	2.7494454
21850	2.7529693
21900	2.7560554
21950	2.7585187
22000	2.7612336
22050	2.7635844
22100	2.7613142
22150	2.755659
22200	2.7488887
22250	2.7458248
22300	2.7416084
22350	2.7390811
22400	2.7380474
22450	2.7343762
22500	2.7252715
22550	2.715006
22600	2.7112465
22650	2.709606
22700	2.7105784
22750	2.7061028
22800	2.6976054
22850	2.6950574
22900	2.6901054
22950	2.681637
23000	2.677222
23050	2.6703386
23100	2.663915
23150	2.6640127
23200	2.6616263
23250	2.6600275
23300	2.6597981
23350	2.6609578
23400	2.6627917
23450	2.6691458
23500	2.6756673
23550	2.678935
23600	2.6791625
23650	2.6752808
23700	2.6731277
23750	2.6730478
23800	2.6721919
23850	2.6687546
23900	2.6619675
23950	2.658589
24000	2.656907
24050	2.6589305
24100	2.6620603
24150	2.658308
24200	2.6517868
24250	2.6450665
24300	2.6400998
24350	2.6330543
24400	2.6251142
24450	2.6205783
24500	2.613203
24550	2.6032834
24600	2.5968075
24650	2.586618
24700	2.5879643
24750	2.587559
24800	2.5866206
24850	2.5823786
24900	2.5806823
24950	2.5786657
25000	2.5741441
25050	2.5691643
25100	2.565071
25150	2.5637016
25200	2.5611553
25250	2.5582397
25300	2.5603988
25350	2.5632205
25400	2.5638509
25450	2.5643492
25500	2.5654204
25550	2.5656404
25600	2.5630999
25650	2.5605783
25700	2.554817
25750	2.5465958
25800	2.5394363
25850	2.531342
25900	2.5222657
25950	2.5121698
26000	2.5018284
26050	2.4959593
26100	2.4977975
26150	2.495354
26200	2.4918566
26250	2.4924054
26300	2.4894493
26350	2.4918864
26400	2.4949493
26450	2.490735
26500	2.490117
26550	2.489127
26600	2.4936624
26650	2.4989977
26700	2.5022197
26750	2.5060358
26800	2.5113835
26850	2.5184562
26900	2.5227983
26950	2.5302877
27000	2.5339706
27050	2.535584
27100	2.531159
27150	2.5273774
27200	2.5274007
27250	2.5278301
27300	2.5286393
27350	2.528321
27400	2.5316756
27450	2.5380766
27500	2.541284
27550	2.5390747
27600	2.533754
27650	2.530157
27700	2.526436
27750	2.5287073
27800	2.5232072
27850	2.5188167
27900	2.5172687
27950	2.5161908
28000	2.5117838
28050	2.507659
28100	2.5030785
28150	2.5019987
28200	2.5050411
28250	2.509169
28300	2.5133
28350	2.518614
28400	2.5224648
28450	2.5263538
28500	2.527342
28550	2.5251255
28600	2.5207858
28650	2.5205047
28700	2.5205886
28750	2.521547
28800	2.5187101
28850	2.512262
28900	2.5086823
28950	2.5027387
29000	2.499327
29050	2.4963346
29100	2.4907756
29150	2.4907694
29200	2.4902635
29250	2.4896622
29300	2.4879405
29350	2.4872491
29400	2.4784503
29450	2.4731843
29500	2.4744697
29550	2.4732018
29600	2.4728844
29650	2.4721146
29700	2.4715908
29750	2.472751
29800	2.47765
29850	2.477896
29900	2.4834008
29950	2.494782
30000	2.5079427
30050	2.5142622
30100	2.5228014
30150	2.527166
30200	2.5275521
30250	2.5252907
30300	2.5277698
30350	2.5261078
30400	2.5267832
30450	2.523795
30500	2.5229528
30550	2.5176136
30600	2.5173151
30650	2.5205817
30700	2.519909
30750	2.519919
30800	2.5178854
30850	2.5115223
30900	2.5112982
30950	2.5106316
31000	2.5042462
31050	2.4985602
31100	2.4974236
31150	2.4948368
31200	2.4926987
31250	2.4928887
31300	2.4959583
31350	2.5025234
31400	2.5062048
31450	2.5114684
31500	2.5131805
31550	2.51644
31600	2.5207198
31650	2.5219705
31700	2.5195858
31750	2.517576
31800	2.5142648
31850	2.5128489
31900	2.5087242
31950	2.5034359
32000	2.5011384
32050	2.5029733
32100	2.4998796
32150	2.4965842
32200	2.491859
32250	2.4807172
32300	2.4737818
32350	2.466707
32400	2.4611292
32450	2.4596708
32500	2.4561882
32550	2.4491765
32600	2.4439182
32650	2.4407833
32700	2.44629
32750	2.4517138
32800	2.4568398
32850	2.458591
32900	2.462183
32950	2.4650612
33000	2.4642339
33050	2.4705892
33100	2.4764724
33150	2.4818826
33200	2.485676
33250	2.4912696
33300	2.50081
33350	2.5104966
33400	2.5199268
33450	2.5168436
33500	2.5076623
33550	2.5008743
33600	2.4973097
33650	2.4941363
33700	2.4922328
33750	2.4896982
33800	2.487388
33850	2.4823253
33900	2.4865654
33950	2.4904976
34000	2.4909606
34050	2.493682
34100	2.4949424
34150	2.4955192
34200	2.494217
34250	2.4917712
34300	2.4935617
34350	2.4944162
34400	2.4966886
34450	2.4972734
34500	2.495529
34550	2.4984612
34600	2.4982789
34650	2.4991665
34700	2.5025053
34750	2.5071325
34800	2.507979
34850	2.510879
34900	2.5157037
34950	2.524745
35000	2.5311277
35050	2.5354154
35100	2.5399392
35150	2.5416236
35200	2.5493548
35250	2.5589
35300	2.5632522
35350	2.5631049
35400	2.5628974
35450	2.5576854
35500	2.5559978
35550	2.557367
35600	2.5567584
35650	2.5499656
35700	2.5426722
35750	2.5349145
35800	2.528264
35850	2.5194619
35900	2.5150378
35950	2.5093327
36000	2.5050023
36050	2.5016186
36100	2.498994
36150	2.5012653
36200	2.50694
36250	2.505432
36300	2.5055583
36350	2.5090814
36400	2.513519
36450	2.510818
36500	2.5085752
36550	2.504489
36600	2.5059698
36650	2.5110188
36700	2.5128846
36750	2.5187223
36800	2.5202577
36850	2.5200977
36900	2.5216131
36950	2.5248077
37000	2.530997
37050	2.5305135
37100	2.53546
37150	2.5370774
37200	2.5401602
37250	2.539828
37300	2.540155
37350	2.5385237
37400	2.5368752
37450	2.539962
37500	2.5353758
37550	2.5317304
37600	2.5268762
37650	2.5236273
37700	2.5157788
37750	2.51094
37800	2.5057628
37850	2.501954
37900	2.4954193
37950	2.492312
38000	2.4888427
38050	2.4885123
38100	2.4892037
38150	2.4910402
38200	2.4887269
38250	2.4876683
38300	2.4881132
38350	2.482281
38400	2.4800975
38450	2.4765365
38500	2.4729745
38550	2.47272
38600	2.4702392
38650	2.4632246
38700	2.4542003
38750	2.446241
38800	2.4391925
38850	2.4412553
38900	2.4358697
38950	2.432127
39000	2.4291468
39050	2.4269226
39100	2.4207866
39150	2.4137917
39200	2.4104242
39250	2.4084046
39300	2.4069016
39350	2.4052062
39400	2.4068506
39450	2.4095201
39500	2.412671
39550	2.411578
39600	2.4068153
39650	2.4015357
39700	2.3962264
39750	2.386285
39800	2.382498
39850	2.3824847
39900	2.3786185
39950	2.37074
40000	2.3647475
40050	2.359849
40100	2.3537226
40150	2.3513532
40200	2.3523982
40250	2.3541927
40300	2.3533533
40350	2.3563478
40400	2.353183
40450	2.3469937
40500	2.3432872
40550	2.3445594
40600	2.346399
40650	2.3455539
40700	2.3458335
40750	2.3465524
40800	2.347128
40850	2.3457854
40900	2.3429239
40950	2.3432012
41000	2.3432543
41050	2.348727
41100	2.3451102
41150	2.3439832
41200	2.3414793
41250	2.3357944
41300	2.3355837
41350	2.336847
41400	2.3344862
41450	2.335752
41500	2.3369682
41550	2.332623
41600	2.3300736
41650	2.3281603
41700	2.3230069
41750	2.3144956
41800	2.3048916
41850	2.2996578
41900	2.295669
41950	2.2910798
42000	2.2883523
42050	2.284643
42100	2.2746506
42150	2.2698493
42200	2.267667
42250	2.2676406
42300	2.266497
42350	2.2658033
42400	2.2662876
42450	2.2691212
42500	2.2724185
42550	2.2795725
42600	2.289052
42650	2.2970235
42700	2.3049943
42750	2.3040192
42800	2.302176
42850	2.2990448
42900	2.2998292
42950	2.2960804
43000	2.2880406
43050	2.2789004
43100	2.2749825
43150	2.2760115
43200	2.2796862
43250	2.282151
43300	2.2850246
43350	2.290445
43400	2.2978559
43450	2.3076363
43500	2.3166792
43550	2.3233955
43600	2.3293347
43650	2.3341334
43700	2.3370647
43750	2.3423328
43800	2.3480396
43850	2.35326
43900	2.356195
43950	2.3593535
44000	2.365654
44050	2.3699465
44100	2.3739815
44150	2.372031
44200	2.3700814
44250	2.367306
44300	2.3649528
44350	2.3592443
44400	2.352271
44450	2.3466234
44500	2.3331158
44550	2.3211317
44600	2.313591
44650	2.3059795
44700	2.3010507
44750	2.3006432
44800	2.3029444
44850	2.2996774
44900	2.2973204
44950	2.2968736
45000	2.2949102
45050	2.2873714
45100	2.2781897
45150	2.268464
45200	2.2619302
45250	2.258811
45300	2.2573895
45350	2.2594543
45400	2.2624815
45450	2.264579
45500	2.2644541
45550	2.2692838
45600	2.2715237
45650	2.272505
45700	2.2659178
45750	2.2609904
45800	2.253658
45850	2.2476254
45900	2.2385492
45950	2.2313716
46000	2.2296271
46050	2.2321875
46100	2.234637
46150	2.2378101
46200	2.234552
46250	2.2354295
46300	2.23438
46350	2.2389169
46400	2.2407336
46450	2.2409222
46500	2.2393816
46550	2.2410345
46600	2.2399192
46650	2.2465951
46700	2.2513576
46750	2.2569785
46800	2.2604976
46850	2.2640922
46900	2.2697504
46950	2.2702463
47000	2.2734497
47050	2.2751784
47100	2.2745945
47150	2.2783031
47200	2.2769282
47250	2.27645
47300	2.2835371
47350	2.2862046
47400	2.2861357
47450	2.2863045
47500	2.294107
47550	2.3010793
47600	2.3086255
47650	2.3099375
47700	2.3130271
47750	2.319842
47800	2.3213573
47850	2.3225906
47900	2.3226724
47950	2.322964
48000	2.3247144
48050	2.3231382
48100	2.3202112
48150	2.3233876
48200	2.32635
48250	2.3272927
48300	2.3270721
48350	2.3337507
48400	2.3414803
48450	2.340214
48500	2.3342483
48550	2.3272672
48600	2.323711
48650	2.3198543
48700	2.3155718
48750	2.311145
48800	2.303001
48850	2.2978232
48900	2.29457
48950	2.2866402
49000	2.279357
49050	2.2728171
49100	2.2659764
49150	2.258869
49200	2.2607393
49250	2.2641184
49300	2.2661304
49350	2.2659261
49400	2.2622256
49450	2.256834
49500	2.2540321
49550	2.2507923
49600	2.2480369
49650	2.2488325
49700	2.2499204
49750	2.2498012
49800	2.2522435
49850	2.2566066
49900	2.263843
49950	2.2701669
50000	2.2774124
50050	2.2811007
50100	2.2849436
50150	2.283685
50200	2.2848365
50250	2.2838485
50300	2.2862558
50350	2.2935731
50400	2.2942934
50450	2.3005147
50500	2.30554
50550	2.3068297
50600	2.3041823
50650	2.3009105
50700	2.3031106
50750	2.3105774
50800	2.3128428
50850	2.3144953
50900	2.3188138
50950	2.325629
51000	2.3294122
51050	2.3331566
51100	2.3395054
51150	2.34678
51200	2.3548615
51250	2.362056
51300	2.3721223
51350	2.3798158
51400	2.387977
51450	2.393702
51500	2.3969197
51550	2.4002512
51600	2.4018035
51650	2.4039621
51700	2.405848
51750	2.411524
51800	2.4100587
51850	2.412669
51900	2.4181955
51950	2.423725
52000	2.4342043
52050	2.4428504
52100	2.4459555
52150	2.4514096
52200	2.4571028
52250	2.461164
52300	2.4662347
52350	2.472147
52400	2.473491
52450	2.474471
52500	2.4753094
52550	2.4826615
52600	2.482701
52650	2.4801917
52700	2.4773176
52750	2.472475
52800	2.471305
52850	2.4625907
52900	2.4542413
52950	2.4488091
53000	2.4449146
53050	2.4398828
53100	2.4373767
53150	2.4363828
53200	2.431719
53250	2.4300346
53300	2.430576
53350	2.4333608
53400	2.441362
53450	2.4490457
53500	2.4526854
53550	2.4540389
53600	2.454701
53650	2.4533246
53700	2.4480524
53750	2.444354
53800	2.4424584
53850	2.4447095
53900	2.451321
53950	2.4531474
54000	2.457731
54050	2.4587834
54100	2.4613702
54150	2.4589555
54200	2.4599636
54250	2.4664228
54300	2.470095
54350	2.477012
54400	2.4836717
54450	2.4882517
54500	2.4935942
54550	2.4954097
54600	2.4977572
54650	2.5028064
54700	2.5011458
54750	2.4950395
54800	2.4910395
54850	2.4858766
54900	2.4810662
54950	2.475102
55000	2.470011
55050	2.4624937
55100	2.4557204
55150	2.452518
55200	2.4497035
55250	2.4439733
55300	2.4361277
55350	2.432896
55400	2.4266436
55450	2.4232197
55500	2.417466
55550	2.416857
55600	2.414358
55650	2.413402
55700	2.4100118
55750	2.4063382
55800	2.4052012
55850	2.4034777
55900	2.4044414
55950	2.4004736
56000	2.3993645
56050	2.3974483
56100	2.3951266
56150	2.391816
56200	2.393236
56250	2.3927264
56300	2.3891666
56350	2.3843412
56400	2.3799798
56450	2.3722694
56500	2.3641894
56550	2.3603766
56600	2.3607733
56650	2.3613112
56700	2.3623748
56750	2.3661919
56800	2.3680835
56850	2.3655071
56900	2.3564746
56950	2.3502674
57000	2.3409693
57050	2.331108
57100	2.324957
57150	2.3209803
57200	2.318436
57250	2.3207786
57300	2.3228421
57350	2.3262727
57400	2.3316593
57450	2.333067
57500	2.3322208
57550	2.3310897
57600	2.3300014
57650	2.3244014
57700	2.322128
57750	2.3175576
57800	2.3138142
57850	2.3102572
57900	2.3141463
57950	2.3122296
58000	2.311456
58050	2.3068166
58100	2.303433
58150	2.2991743
58200	2.292914
58250	2.2900453
58300	2.2842555
58350	2.27443
58400	2.2676392
58450	2.2574246
58500	2.2493315
58550	2.2432213
58600	2.2316415
58650	2.2212772
58700	2.2159724
58750	2.210563
58800	2.2064495
58850	2.2018158
58900	2.1951284
58950	2.1891212
59000	2.1848044
59050	2.1803946
59100	2.1800926
59150	2.1809254
59200	2.1800907
59250	2.175056
59300	2.1755438
59350	2.176831
59400	2.1747599
59450	2.1703272
59500	2.167386
59550	2.164729
59600	2.1605637
59650	2.1552737
59700	2.1536288
59750	2.1513202
59800	2.1493456
59850	2.1535304
59900	2.156025
59950	2.1604142
60000	2.1652212
60050	2.165848
60100	2.1664908
60150	2.1607244
60200	2.1526127
60250	2.146445
60300	2.142208
60350	2.1419263
60400	2.1349704
60450	2.1277394
60500	2.1236227
60550	2.1193717
60600	2.1146126
60650	2.1100652
60700	2.104231
60750	2.0972528
60800	2.0910711
60850	2.0871778
60900	2.0793853
60950	2.0725327
61000	2.065933
61050	2.061541
61100	2.058251
61150	2.0576093
61200	2.0576177
61250	2.0572937
61300	2.0540774
61350	2.0483525
61400	2.0450974
61450	2.041617
61500	2.042156
61550	2.0438964
61600	2.0446725
61650	2.0427096
61700	2.0428646
61750	2.0443077
61800	2.0481067
61850	2.0479696
61900	2.0452833
61950	2.0421352
62000	2.0402973
62050	2.0430243
62100	2.0450273
62150	2.042157
62200	2.043447
62250	2.0469823
62300	2.0481966
62350	2.0486577
62400	2.0451648
62450	2.0424206
62500	2.0408614
62550	2.0393958
62600	2.04156
62650	2.044593
62700	2.0447521
62750	2.0440176
62800	2.0431204
62850	2.0434275
62900	2.0441844
62950	2.0461168
63000	2.0439043
63050	2.043017
63100	2.040783
63150	2.041794
63200	2.0417206
63250	2.040883
63300	2.040538
63350	2.04409
63400	2.0497782
63450	2.0531104
63500	2.0566237
63550	2.056776
63600	2.0530941
63650	2.0487216
63700	2.0455348
63750	2.0455034
63800	2.0468059
63850	2.043657
63900	2.043113
63950	2.0430262
64000	2.0417335
64050	2.0424962
64100	2.0491204
64150	2.0557246
64200	2.0554988
64250	2.0585291
64300	2.0621154
64350	2.0611036
64400	2.055541
64450	2.0510616
64500	2.045915
64550	2.0384734
64600	2.0359569
64650	2.0344522
64700	2.0329437
64750	2.032666
64800	2.0381796
64850	2.039647
64900	2.0426621
64950	2.04376
65000	2.0405772
65050	2.0391235
65100	2.0349648
65150	2.03261
65200	2.0300238
65250	2.028161
65300	2.0241473
65350	2.0242615
65400	2.0254757
65450	2.0231493
65500	2.0209663
65550	2.0173001
65600	2.0190043
65650	2.0195591
65700	2.019349
65750	2.0174155
65800	2.0181317
65850	2.0184865
65900	2.0203054
65950	2.0215194
66000	2.020109
66050	2.0230918
66100	2.0245116
66150	2.0282626
66200	2.0325358
66250	2.037543
66300	2.0368109
66350	2.0341167
66400	2.029176
66450	2.0243025
66500	2.024289
66550	2.0236351
66600	2.01801
66650	2.012754
66700	2.0110607
66750	2.0080965
66800	2.0034575
66850	2.0000796
66900	1.9980127
66950	1.9925873
67000	1.9934009
67050	1.9963095
67100	1.9931831
67150	1.9969752
67200	2.0013137
67250	2.0062637
67300	2.0119045
67350	2.0136452
67400	2.0123906
67450	2.0143366
67500	2.0165117
67550	2.0179346
67600	2.024936
67650	2.030115
67700	2.0339274
67750	2.0351284
67800	2.0352948
67850	2.0361855
67900	2.0348318
67950	2.031216
68000	2.0310671
68050	2.0286958
68100	2.0269198
68150	2.0257442
68200	2.0235202
68250	2.0199316
68300	2.0190332
68350	2.0186756
68400	2.01323
68450	2.0138288
68500	2.0155365
68550	2.0166163
68600	2.0199594
68650	2.0219083
68700	2.0248184
68750	2.0264273
68800	2.0312881
68850	2.03719
68900	2.038804
68950	2.040128
69000	2.0377903
69050	2.0337596
69100	2.034628
69150	2.033952
69200	2.0281718
69250	2.0274982
69300	2.0310984
69350	2.0285451
69400	2.0200963
69450	2.0173314
69500	2.019438
69550	2.0262504
69600	2.029205
69650	2.0338778
69700	2.0395296
69750	2.0409636
69800	2.0411339
69850	2.040779
69900	2.0416715
69950	2.044538
70000	2.042954
70050	2.0443113
70100	2.038782
70150	2.0295644
70200	2.0253851
70250	2.0179482
70300	2.011267
70350	2.0072818
70400	2.0067136
70450	2.0019884
70500	1.9995942
70550	1.9979346
70600	1.9953161
70650	1.9961821
70700	2.0014164
70750	2.005628
70800	2.0073972
70850	2.0039268
70900	2.000092
70950	1.9961584
71000	1.9957722
71050	1.9974862
71100	1.9976233
71150	1.9942378
71200	1.994576
71250	1.9992812
71300	2.001645
71350	2.0043418
71400	2.0088782
71450	2.0129025
71500	2.0190785
71550	2.025018
71600	2.0299566
71650	2.0378833
71700	2.046499
71750	2.055929
71800	2.0608306
71850	2.0589933
71900	2.0602756
71950	2.0627303
72000	2.0619438
72050	2.065492
72100	2.0697129
72150	2.0797284
72200	2.0846868
72250	2.0872705
72300	2.0940428
72350	2.0977914
72400	2.1022694
72450	2.1054368
72500	2.1071064
72550	2.1084878
72600	2.1107223
72650	2.113496
72700	2.1133406
72750	2.1119678
72800	2.1157253
72850	2.1184201
72900	2.120116
72950	2.1210427
73000	2.1172392
73050	2.1121135
73100	2.1099658
73150	2.1142988
73200	2.116333
73250	2.1210206
73300	2.127547
73350	2.1290581
73400	2.1361606
73450	2.139072
73500	2.13671
73550	2.1358035
73600	2.1362712
73650	2.1384938
73700	2.139955
73750	2.1394067
73800	2.1390522
73850	2.1370807
73900	2.139183
73950	2.1334116
74000	2.1248605
74050	2.119351
74100	2.1131206
74150	2.1098042
74200	2.1086938
74250	2.1043968
74300	2.1049743
74350	2.1052969
74400	2.1048985
74450	2.10437
74500	2.0985987
74550	2.0983846
74600	2.0988474
74650	2.0983553
74700	2.097211
74750	2.0894473
74800	2.0812788
74850	2.0755887
74900	2.0696464
74950	2.0666294
75000	2.071561
75050	2.071411
75100	2.0678606
75150	2.0634072
75200	2.0608764
75250	2.0573575
75300	2.051912
75350	2.0506353
75400	2.0501785
75450	2.051445
75500	2.0526712
75550	2.050312
75600	2.0493226
75650	2.0523198
75700	2.0562892
75750	2.0623794
75800	2.0658567
75850	2.071543
75900	2.0769198
75950	2.0847454
76000	2.0937355
76050	2.0965211
76100	2.096955
76150	2.099447
76200	2.098987
76250	2.0997005
76300	2.1013174
76350	2.1008923
76400	2.1011508
76450	2.103702
76500	2.1053302
76550	2.1051366
76600	2.1024468
76650	2.0978792
76700	2.0902734
76750	2.086184
76800	2.0815175
76850	2.0813956
76900	2.0839438
76950	2.0946345
77000	2.1093
77050	2.1223235
77100	2.1291254
77150	2.1338038
77200	2.138913
77250	2.145382
77300	2.152957
77350	2.153332
77400	2.1534724
77450	2.152261
77500	2.1498702
77550	2.1428607
77600	2.1377058
77650	2.1345086
77700	2.1365268
77750	2.1386325
77800	2.1410508
77850	2.1399987
77900	2.1319208
77950	2.1231596
78000	2.1189952
78050	2.122547
78100	2.117277
78150	2.112548
78200	2.1126273
78250	2.1132026
78300	2.1182504
78350	2.1282775
78400	2.1312122
78450	2.1328924
78500	2.1348636
78550	2.1340492
78600	2.1332986
78650	2.1349306
78700	2.1348321
78750	2.1335628
78800	2.1372812
78850	2.1388218
78900	2.1415792
78950	2.1439326
79000	2.1470842
79050	2.14878
79100	2.1481562
79150	2.1460347
79200	2.1445637
79250	2.147728
79300	2.1541438
79350	2.1587217
79400	2.1645353
79450	2.168986
79500	2.1715288
79550	2.1686447
79600	2.170567
79650	2.169641
79700	2.1672406
79750	2.166365
79800	2.1679487
79850	2.1697588
79900	2.1684592
79950	2.1665754
80000	2.1693988
80050	2.1686099
80100	2.1656525
80150	2.1590722
80200	2.149664
80250	2.1438468
80300	2.1438456
80350	2.1438994
80400	2.1467874
80450	2.1451442
80500	2.1397781
80550	2.1346009
80600	2.1284132
80650	2.124944
80700	2.1278174
80750	2.1305275
80800	2.1327195
80850	2.1348913
80900	2.134662
80950	2.1371694
81000	2.142009
81050	2.13893
81100	2.136991
81150	2.1390162
81200	2.1431677
81250	2.1473944
81300	2.1531565
81350	2.1529021
81400	2.1537013
81450	2.1552036
81500	2.1556616
81550	2.1545315
81600	2.1541946
81650	2.1471877
81700	2.1335566
81750	2.1275012
81800	2.1260262
81850	2.1261835
81900	2.1269536
81950	2.1277308
82000	2.117705
82050	2.1099622
82100	2.101053
82150	2.0972743
82200	2.093458
82250	2.0869381
82300	2.0890636
82350	2.0922544
82400	2.0958323
82450	2.102197
82500	2.0999167
82550	2.0963268
82600	2.0935419
82650	2.0854537
82700	2.0831125
82750	2.080049
82800	2.0780573
82850	2.0762331
82900	2.073457
82950	2.0706935
83000	2.0693922
83050	2.0653186
83100	2.0568714
83150	2.050356
83200	2.0493996
83250	2.0460713
83300	2.043531
83350	2.041713
83400	2.042213
83450	2.0414975
83500	2.0466661
83550	2.0536654
83600	2.0530312
83650	2.0543725
83700	2.0536935
83750	2.0540032
83800	2.0576653
83850	2.0631776
83900	2.0700133
83950	2.07445
84000	2.084641
84050	2.0917115
84100	2.0951807
84150	2.0928714
84200	2.0880527
84250	2.084811
84300	2.083273
84350	2.0803678
84400	2.0734742
84450	2.073218
84500	2.0697238
84550	2.0625381
84600	2.0559115
84650	2.056361
84700	2.0515122
84750	2.047842
84800	2.0497046
84850	2.0532672
84900	2.0558572
84950	2.0584457
85000	2.0603657
85050	2.0629864
85100	2.0658786
85150	2.068627
85200	2.0707223
85250	2.0674906
85300	2.0707004
85350	2.068694
85400	2.0705261
85450	2.0695498
85500	2.0705152
85550	2.072331
85600	2.0713418
85650	2.0648298
85700	2.0590806
85750	2.0522077
85800	2.047702
85850	2.0466247
85900	2.0468547
85950	2.0445843
86000	2.0463018
86050	2.0526137
86100	2.0557594
86150	2.0623941
86200	2.0673296
86250	2.06877
86300	2.0706382
86350	2.068293
86400	2.0652897
86450	2.0552378
86500	2.0451121
86550	2.0394344
86600	2.0345697
86650	2.024689
86700	2.0165336
86750	2.0134163
86800	2.0100446
86850	2.0078087
86900	2.004569
86950	2.0028524
87000	2.0019841
87050	2.0039232
87100	2.0022175
87150	1.9968293
87200	1.9912157
87250	1.9922168
87300	1.9886334
87350	1.9846004
87400	1.9797254
87450	1.9773577
87500	1.9755828
87550	1.9682972
87600	1.9607738
87650	1.9536678
87700	1.946812
87750	1.9411179
87800	1.9396003
87850	1.9381144
87900	1.9438678
87950	1.9471679
88000	1.9519007
88050	1.9538226
88100	1.9562697
88150	1.9554323
88200	1.9500563
88250	1.9480845
88300	1.9434583
88350	1.9428701
88400	1.9375716
88450	1.9398043
88500	1.9453151
88550	1.9480022
88600	1.9527059
88650	1.9564178
88700	1.9587585
88750	1.9571731
88800	1.953269
88850	1.9497136
88900	1.9482502
88950	1.9455254
89000	1.9463985
89050	1.9474751
89100	1.9501472
89150	1.9542948
89200	1.9562413
89250	1.963308
89300	1.9704045
89350	1.974466
89400	1.9730294
89450	1.9680731
89500	1.9661089
89550	1.9599376
89600	1.9602168
89650	1.958794
89700	1.9558258
89750	1.9549723
89800	1.9520229
89850	1.9492636
89900	1.9458447
89950	1.9419675
90000	1.9376143
90050	1.9294862
90100	1.9241644
90150	1.9210396
90200	1.9167488
90250	1.9125627
90300	1.9082409
90350	1.9083618
90400	1.9118007
90450	1.9149992
90500	1.9188046
90550	1.9260061
90600	1.9353677
90650	1.9452426
90700	1.9527754
90750	1.956222
90800	1.9611858
90850	1.9678888
90900	1.9789001
90950	1.9852918
91000	1.9844803
91050	1.9851948
91100	1.9858744
91150	1.9906015
91200	1.9905983
91250	1.990997
91300	1.9935712
91350	1.9980849
91400	1.9989862
91450	2.001735
91500	2.0002263
91550	2.0004268
91600	2.0036252
91650	2.0105426
91700	2.0145774
91750	2.0177858
91800	2.0228426
91850	2.0282316
91900	2.0376794
91950	2.0410488
92000	2.0417702
92050	2.0492048
92100	2.0517516
92150	2.0533574
92200	2.0526824
92250	2.0496454
92300	2.0475166
92350	2.0454326
92400	2.0444303
92450	2.0402236
92500	2.0386887
92550	2.033169
92600	2.026908
92650	2.025631
92700	2.0207188
92750	2.0171614
92800	2.0109403
92850	2.0038834
92900	1.9997042
92950	1.9952807
93000	1.9911377
93050	1.9876757
93100	1.9845574
93150	1.9836664
93200	1.9830792
93250	1.9817334
93300	1.9797665
93350	1.974889
93400	1.970465
93450	1.9664038
93500	1.9632651
93550	1.9608103
93600	1.9554118
93650	1.943866
93700	1.9307896
93750	1.9209605
93800	1.9126626
93850	1.9064063
93900	1.9010869
93950	1.8996245
94000	1.8919384
94050	1.8893061
94100	1.8886698
94150	1.8871527
94200	1.8852038
94250	1.883615
94300	1.8855251
94350	1.8853021
94400	1.8830736
94450	1.8851105
94500	1.8869697
94550	1.8885819
94600	1.8869872
94650	1.8822516
94700	1.883641
94750	1.8861375
94800	1.88847
94850	1.8884099
94900	1.8897592
94950	1.8877496
95000	1.8830478
95050	1.8773577
95100	1.8719903
95150	1.8690463
95200	1.8652469
95250	1.8617381
95300	1.859435
95350	1.8572263
95400	1.8510071
95450	1.853288
95500	1.8588752
95550	1.8613576
95600	1.8590493
95650	1.853035
95700	1.8524482
95750	1.8522629
95800	1.8503666
95850	1.8458208
95900	1.8429015
95950	1.8428235
96000	1.836067
96050	1.8328702
96100	1.8296622
96150	1.8295765
96200	1.8330872
96250	1.8399012
96300	1.8470719
96350	1.8488914
96400	1.8513482
96450	1.8581508
96500	1.8664811
96550	1.8716487
96600	1.8761659
96650	1.871834
96700	1.8715936
96750	1.8698714
96800	1.8671918
96850	1.8589804
96900	1.8490282
96950	1.841838
97000	1.8363286
97050	1.8274975
97100	1.8219029
97150	1.8157364
97200	1.8131266
97250	1.8110332
97300	1.8101405
97350	1.8103682
97400	1.8109226
97450	1.817455
97500	1.824589
97550	1.8274713
97600	1.8264341
97650	1.8241637
97700	1.8201303
97750	1.809836
97800	1.7994945
97850	1.792844
97900	1.7905269
97950	1.7861165
98000	1.7845151
98050	1.7795771
98100	1.766991
98150	1.7603508
98200	1.7571824
98250	1.7576386
98300	1.7558507
98350	1.7556444
98400	1.7559897
98450	1.757525
98500	1.7546519
98550	1.7492621
98600	1.7469512
98650	1.751749
98700	1.7506287
98750	1.7451282
98800	1.7414894
98850	1.7383884
98900	1.7386633
98950	1.7409511
99000	1.7454747
99050	1.7419072
99100	1.7378069
99150	1.7377193
99200	1.7405974
99250	1.7447444
99300	1.753433
99350	1.7599442
99400	1.7658858
99450	1.7718486
99500	1.7761328
99550	1.780874
99600	1.788494
99650	1.7893859
99700	1.7856859
99750	1.7820419
99800	1.7822357
99850	1.7824174
99900	1.7800215
[truncated: 220,801 more rows]
