# Supplementary material for: Navigating protein landscapes with a machine-learned transferable coarse-grained model
Source: Nat Chem. 2025 Jul 18;17(8):1284–92. doi: 10.1038/s41557-025-01874-0 (PMC12313527; doi:10.1038/s41557-025-01874-0)
Supplement: Supplementary file 3 — .csv files with RMSF and free energy landscape data. [file 41557_2025_1874_MOESM3_ESM.zip › fig_data/1enh_epoch_73_traj_10_RMSD.csv]

Steps	RMSD
0	1.6401358
50	1.6270806
100	1.6233027
150	1.6252086
200	1.6259279
250	1.630271
300	1.629422
350	1.6209366
400	1.6125133
450	1.6111684
500	1.6210972
550	1.6269789
600	1.6287429
650	1.6294154
700	1.633082
750	1.6358279
800	1.6354806
850	1.6326766
900	1.6359419
950	1.6275834
1000	1.6208965
1050	1.6223366
1100	1.621172
1150	1.6157511
1200	1.605625
1250	1.5939617
1300	1.5858092
1350	1.5744556
1400	1.5672352
1450	1.5740986
1500	1.573538
1550	1.5736303
1600	1.574944
1650	1.57271
1700	1.5619786
1750	1.5515867
1800	1.5456253
1850	1.5356778
1900	1.5261242
1950	1.5256677
2000	1.5296745
2050	1.5365006
2100	1.5419507
2150	1.5431563
2200	1.5425732
2250	1.544352
2300	1.5442789
2350	1.5418668
2400	1.5356578
2450	1.5240877
2500	1.51191
2550	1.5060333
2600	1.5056881
2650	1.49541
2700	1.4901536
2750	1.4849724
2800	1.4767023
2850	1.4680945
2900	1.4613526
2950	1.4560046
3000	1.4487876
3050	1.4430865
3100	1.4396445
3150	1.4392719
3200	1.4368161
3250	1.4278309
3300	1.4231468
3350	1.4219022
3400	1.4184344
3450	1.4119684
3500	1.4073205
3550	1.3973393
3600	1.3969171
3650	1.3951575
3700	1.3947133
3750	1.3952379
3800	1.3941537
3850	1.3961964
3900	1.3927808
3950	1.3924037
4000	1.3915445
4050	1.3889085
4100	1.3856614
4150	1.3832315
4200	1.3823562
4250	1.3812271
4300	1.3802769
4350	1.3787445
4400	1.3821421
4450	1.3835548
4500	1.3904315
4550	1.3974406
4600	1.4027663
4650	1.4092816
4700	1.4157364
4750	1.4180549
4800	1.4145167
4850	1.4107964
4900	1.4148684
4950	1.4133644
5000	1.4095459
5050	1.4122317
5100	1.4137354
5150	1.4110202
5200	1.4054519
5250	1.4015371
5300	1.3968447
5350	1.392632
5400	1.3889288
5450	1.3837435
5500	1.3786408
5550	1.3773409
5600	1.3672502
5650	1.3572602
5700	1.3471123
5750	1.3393253
5800	1.3346813
5850	1.3333427
5900	1.3302794
5950	1.3307482
6000	1.3348593
6050	1.3343315
6100	1.3272313
6150	1.3320359
6200	1.3431859
6250	1.3519684
6300	1.3596393
6350	1.3626816
6400	1.3676795
6450	1.373981
6500	1.378862
6550	1.3810126
6600	1.388115
6650	1.38973
6700	1.3908845
6750	1.3876034
6800	1.3876116
6850	1.3866069
6900	1.3812488
6950	1.3891125
7000	1.3939251
7050	1.3941162
7100	1.4004011
7150	1.4053073
7200	1.4121616
7250	1.4182944
7300	1.4164804
7350	1.4086015
7400	1.4089179
7450	1.4123849
7500	1.4187165
7550	1.4221705
7600	1.4237627
7650	1.4258213
7700	1.4268694
7750	1.4298446
7800	1.4339614
7850	1.4351968
7900	1.4361713
7950	1.4356894
8000	1.4350351
8050	1.433449
8100	1.4347885
8150	1.4362111
8200	1.4349117
8250	1.4383124
8300	1.4435735
8350	1.4510531
8400	1.45632
8450	1.4664204
8500	1.4666486
8550	1.4697609
8600	1.4741606
8650	1.4752616
8700	1.475474
8750	1.4825884
8800	1.4872429
8850	1.4905063
8900	1.4913305
8950	1.5013448
9000	1.5075073
9050	1.5122246
9100	1.5166185
9150	1.5133417
9200	1.5095525
9250	1.5075334
9300	1.5015993
9350	1.4992865
9400	1.5015516
9450	1.4969763
9500	1.4880166
9550	1.4796413
9600	1.477995
9650	1.4789203
9700	1.4732726
9750	1.4687203
9800	1.4642198
9850	1.4684051
9900	1.4748523
9950	1.4737421
10000	1.4714016
10050	1.4659885
10100	1.469417
10150	1.4644018
10200	1.4625747
10250	1.4688993
10300	1.4705195
10350	1.4736073
10400	1.4724296
10450	1.4739254
10500	1.4860073
10550	1.498273
10600	1.5100366
10650	1.5220462
10700	1.5358249
10750	1.5439229
10800	1.5509304
10850	1.5531801
10900	1.5542938
10950	1.5598575
11000	1.566319
11050	1.5703417
11100	1.5716671
11150	1.5650789
11200	1.5583012
11250	1.5501415
11300	1.5474521
11350	1.5476379
11400	1.5470454
11450	1.5432847
11500	1.5472847
11550	1.5472789
11600	1.5460677
11650	1.5439764
11700	1.5439049
11750	1.552146
11800	1.5562931
11850	1.5572102
11900	1.5583593
11950	1.5580624
12000	1.5597652
12050	1.5662247
12100	1.5793643
12150	1.5886134
12200	1.587415
12250	1.5870243
12300	1.5894872
12350	1.5815738
12400	1.571444
12450	1.5727228
12500	1.575963
12550	1.5763096
12600	1.5766209
12650	1.581245
12700	1.5844572
12750	1.5872184
12800	1.5893708
12850	1.586731
12900	1.5871162
12950	1.5881506
13000	1.5849967
13050	1.579837
13100	1.5792326
13150	1.5871862
13200	1.5960294
13250	1.5992271
13300	1.5969281
13350	1.5961919
13400	1.5985209
13450	1.6022756
13500	1.6057172
13550	1.6043098
13600	1.6034131
13650	1.6022736
13700	1.602326
13750	1.6033858
13800	1.6064665
13850	1.6088117
13900	1.6090888
13950	1.6080399
14000	1.6037449
14050	1.5976077
14100	1.5965277
14150	1.598415
14200	1.5985606
14250	1.597625
14300	1.5966315
14350	1.5990995
14400	1.5911187
14450	1.585442
14500	1.5773637
14550	1.5730616
14600	1.5672171
14650	1.5601794
14700	1.5549912
14750	1.551554
14800	1.5480919
14850	1.5456053
14900	1.5421396
14950	1.5331212
15000	1.524978
15050	1.5220947
15100	1.5169431
15150	1.5142977
15200	1.5099531
15250	1.503904
15300	1.503861
15350	1.5071744
15400	1.5120726
15450	1.5178666
15500	1.516738
15550	1.5214304
15600	1.518751
15650	1.5151378
15700	1.512411
15750	1.5087568
15800	1.5038718
15850	1.4998676
15900	1.492456
15950	1.4865093
16000	1.4818532
16050	1.4814898
16100	1.4842168
16150	1.4819663
16200	1.4863876
16250	1.4936911
16300	1.4960951
16350	1.4945663
16400	1.5017761
16450	1.501623
16500	1.4990938
16550	1.5048872
16600	1.5131152
16650	1.5120786
16700	1.5122479
16750	1.5174551
16800	1.518695
16850	1.5180949
16900	1.5237011
16950	1.525516
17000	1.5218855
17050	1.5185986
17100	1.513624
17150	1.5099629
17200	1.5065086
17250	1.4987171
17300	1.4996378
17350	1.5005549
17400	1.5006915
17450	1.5067399
17500	1.5131843
17550	1.5147179
17600	1.5085016
17650	1.5053866
17700	1.5120386
17750	1.5186108
17800	1.5210633
17850	1.5207974
17900	1.5255929
17950	1.5329226
18000	1.5311418
18050	1.5304497
18100	1.527576
18150	1.5274438
18200	1.5316269
18250	1.5406085
18300	1.5438279
18350	1.5472432
18400	1.5517327
18450	1.5520753
18500	1.5505854
18550	1.5531831
18600	1.5564408
18650	1.55863
18700	1.559611
18750	1.5521147
18800	1.5451407
18850	1.5386596
18900	1.538994
18950	1.5406847
19000	1.5360388
19050	1.5238643
19100	1.5117679
19150	1.5063525
19200	1.5087224
19250	1.5133806
19300	1.5154152
19350	1.5126218
19400	1.5132849
19450	1.5133175
19500	1.5080274
19550	1.5033135
19600	1.4983851
19650	1.4903162
19700	1.4845355
19750	1.4835364
19800	1.4783357
19850	1.4703704
19900	1.4655623
19950	1.4601092
20000	1.4583918
20050	1.4555422
20100	1.4511138
20150	1.4444047
20200	1.4382534
20250	1.437064
20300	1.4304563
20350	1.4288834
20400	1.4264535
20450	1.4190662
20500	1.4172974
20550	1.420542
20600	1.4176955
20650	1.4149245
20700	1.4165084
20750	1.4176332
20800	1.4189824
20850	1.4266359
20900	1.4266627
20950	1.422351
21000	1.4153155
21050	1.4118435
21100	1.4056576
21150	1.401037
21200	1.396503
21250	1.3952035
21300	1.4038439
21350	1.4053539
21400	1.4072783
21450	1.4081665
21500	1.4046048
21550	1.3961517
21600	1.3885183
21650	1.3844358
21700	1.3825771
21750	1.3822954
21800	1.3842821
21850	1.3914946
21900	1.3965712
21950	1.4018091
22000	1.3985074
22050	1.4040205
22100	1.4044313
22150	1.4029354
22200	1.3944999
22250	1.392029
22300	1.3918
22350	1.3924313
22400	1.3911734
22450	1.3917619
22500	1.3942109
22550	1.3963718
22600	1.4011416
22650	1.4066222
22700	1.4172566
22750	1.4244579
22800	1.4273825
22850	1.426833
22900	1.4288363
22950	1.4320654
23000	1.4339249
23050	1.4382058
23100	1.44103
23150	1.4439627
23200	1.4453143
23250	1.4460242
23300	1.4519234
23350	1.4560854
23400	1.4632965
23450	1.4668782
23500	1.469488
23550	1.4704436
23600	1.4732152
23650	1.4775784
23700	1.4865968
23750	1.482253
23800	1.4745628
23850	1.4701658
23900	1.468781
23950	1.4728398
24000	1.48276
24050	1.4831384
24100	1.4794937
24150	1.4788073
24200	1.4827318
24250	1.4864321
24300	1.4869545
24350	1.4892607
24400	1.489473
24450	1.4852465
24500	1.4798071
24550	1.4760544
24600	1.469323
24650	1.469749
24700	1.4700401
24750	1.4641818
24800	1.4614289
24850	1.460087
24900	1.458943
24950	1.4618721
25000	1.4618558
25050	1.4676007
25100	1.4686981
25150	1.4581319
25200	1.4533587
25250	1.4568169
25300	1.4572308
25350	1.4629675
25400	1.464951
25450	1.4613845
25500	1.4610292
25550	1.4653969
25600	1.463958
25650	1.4586943
25700	1.4495561
25750	1.444575
25800	1.439833
25850	1.4323536
25900	1.4288081
25950	1.423574
26000	1.4166894
26050	1.4086654
26100	1.4031248
26150	1.4023786
26200	1.3981385
26250	1.3996364
26300	1.4020984
26350	1.4021404
26400	1.397086
26450	1.390457
26500	1.3865479
26550	1.3772136
26600	1.3712043
26650	1.3592982
26700	1.3524507
26750	1.3431804
26800	1.3444905
26850	1.3509163
26900	1.3586054
26950	1.362142
27000	1.364865
27050	1.367199
27100	1.3660017
27150	1.3634422
27200	1.3602126
27250	1.3582821
27300	1.3513654
27350	1.3459483
27400	1.3463068
27450	1.3474565
27500	1.3421968
27550	1.3343458
27600	1.3279164
27650	1.3165163
27700	1.3017565
27750	1.297637
27800	1.2943162
27850	1.2908044
27900	1.2903793
27950	1.2857808
28000	1.2812527
28050	1.2778395
28100	1.2746818
28150	1.2652836
28200	1.2518265
28250	1.246129
28300	1.2453477
28350	1.248047
28400	1.248596
28450	1.2504703
28500	1.2555935
28550	1.258604
28600	1.254809
28650	1.2507815
28700	1.246168
28750	1.2455748
28800	1.2432836
28850	1.2406667
28900	1.2366761
28950	1.2337286
29000	1.2385799
29050	1.2387002
29100	1.2375385
29150	1.2418393
29200	1.2463944
29250	1.245794
29300	1.244197
29350	1.24753
29400	1.2532573
29450	1.260336
29500	1.2589769
29550	1.257245
29600	1.2574754
29650	1.2547059
29700	1.2555625
29750	1.2588763
29800	1.2531471
29850	1.2486588
29900	1.244289
29950	1.2486439
30000	1.2523571
30050	1.254176
30100	1.2573318
30150	1.2596384
30200	1.2636937
30250	1.2681509
30300	1.2836072
30350	1.2983493
30400	1.3022581
30450	1.3027458
30500	1.30694
30550	1.3173263
30600	1.3210181
30650	1.3261342
30700	1.3324262
30750	1.3359149
30800	1.3364086
30850	1.3401393
30900	1.3441098
30950	1.341753
31000	1.3383132
31050	1.3420631
31100	1.3382689
31150	1.3391846
31200	1.3387281
31250	1.3415138
31300	1.3412265
31350	1.3446023
31400	1.3447113
31450	1.3406552
31500	1.3354882
31550	1.3383223
31600	1.3419185
31650	1.3455993
31700	1.3453394
31750	1.3454136
31800	1.3461688
31850	1.3453652
31900	1.3472645
31950	1.3459339
32000	1.3430704
32050	1.3386188
32100	1.3344183
32150	1.3305689
32200	1.327154
32250	1.3294505
32300	1.3334724
32350	1.3343679
32400	1.3263301
32450	1.3228141
32500	1.3231943
32550	1.3185989
32600	1.3146931
32650	1.318773
32700	1.3199515
32750	1.3202991
32800	1.3153648
32850	1.3113801
32900	1.3102084
32950	1.3072482
33000	1.2952895
33050	1.2897122
33100	1.2947816
33150	1.2982336
33200	1.2976979
33250	1.2944212
33300	1.2896911
33350	1.2959735
33400	1.3029487
33450	1.3073024
33500	1.3143115
33550	1.3135284
33600	1.317669
33650	1.3229349
33700	1.3230057
33750	1.318244
33800	1.3091471
33850	1.3109676
33900	1.3149264
33950	1.3149815
34000	1.3145221
34050	1.3127197
34100	1.3074381
34150	1.3063151
34200	1.2998557
34250	1.2961463
34300	1.2931296
34350	1.287782
34400	1.2855033
34450	1.2805665
34500	1.2795515
34550	1.2780313
34600	1.2750088
34650	1.2716217
34700	1.2679214
34750	1.2631142
34800	1.2606456
34850	1.262899
34900	1.2603397
34950	1.2590771
35000	1.2471848
35050	1.2408507
35100	1.2392853
35150	1.2417322
35200	1.2409635
35250	1.2440065
35300	1.2444656
35350	1.2402353
35400	1.236454
35450	1.2386521
35500	1.2361104
35550	1.237504
35600	1.2393895
35650	1.2445946
35700	1.2509474
35750	1.2609915
35800	1.261441
35850	1.2665913
35900	1.2775681
35950	1.2792455
36000	1.282862
36050	1.2835346
36100	1.2875743
36150	1.2888249
36200	1.2931594
36250	1.2923794
36300	1.2974312
36350	1.3022662
36400	1.3002383
36450	1.3017305
36500	1.3135396
36550	1.3266591
36600	1.3325198
36650	1.3328632
36700	1.3347552
36750	1.3388578
36800	1.3419914
36850	1.3410567
36900	1.3343165
36950	1.3256102
37000	1.3221494
37050	1.3171703
37100	1.3221892
37150	1.3253058
37200	1.3251803
37250	1.3352598
37300	1.3387007
37350	1.3419251
37400	1.343636
37450	1.3400445
37500	1.343693
37550	1.342655
37600	1.3400337
37650	1.3298299
37700	1.3258085
37750	1.3286271
37800	1.3274587
37850	1.3258412
37900	1.3225694
37950	1.3218766
38000	1.3176147
38050	1.3118145
38100	1.3102576
38150	1.3155245
38200	1.3222063
38250	1.3273848
38300	1.3310565
38350	1.3378062
38400	1.3439595
38450	1.3487546
38500	1.3555979
38550	1.356966
38600	1.3606415
38650	1.3683815
38700	1.374301
38750	1.3811297
38800	1.3868924
38850	1.3936242
38900	1.3969539
38950	1.3967854
39000	1.3919126
39050	1.3858026
39100	1.3783014
39150	1.3672066
39200	1.3582344
39250	1.3563309
39300	1.353004
39350	1.3522837
39400	1.3566163
39450	1.3654736
39500	1.3691256
39550	1.3681006
39600	1.3678524
39650	1.368764
39700	1.3634549
39750	1.3623245
39800	1.3589156
39850	1.3563534
39900	1.3636934
39950	1.3671267
40000	1.3627034
40050	1.3590107
40100	1.3616195
40150	1.3645977
40200	1.3552552
40250	1.3475956
40300	1.3470289
40350	1.3424565
40400	1.3465855
40450	1.3499649
40500	1.3516277
40550	1.3563071
40600	1.3639426
40650	1.3636358
40700	1.3564686
40750	1.3485937
40800	1.348484
40850	1.3517905
40900	1.3561938
40950	1.356783
41000	1.3569779
41050	1.3577313
41100	1.3567002
41150	1.3530873
41200	1.354071
41250	1.3560449
41300	1.3488675
41350	1.3440353
41400	1.3339391
41450	1.3185015
41500	1.3051769
41550	1.2962419
41600	1.285934
41650	1.2805672
41700	1.2736058
41750	1.2710377
41800	1.2653263
41850	1.2593812
41900	1.2562561
41950	1.256313
42000	1.253152
42050	1.2515209
42100	1.2504427
42150	1.2515113
42200	1.2519356
42250	1.2509332
42300	1.2489452
42350	1.2500147
42400	1.2527548
42450	1.252912
42500	1.2594907
42550	1.2581879
42600	1.2523468
42650	1.2505907
42700	1.2539111
42750	1.2669646
42800	1.278829
42850	1.2877125
42900	1.2897353
42950	1.2867323
43000	1.2838671
43050	1.2797015
43100	1.2802373
43150	1.2823551
43200	1.282259
43250	1.2853553
43300	1.2954452
43350	1.2990648
43400	1.305581
43450	1.3099918
43500	1.3047746
43550	1.2993697
43600	1.2961854
43650	1.2929708
43700	1.2844441
43750	1.2679502
43800	1.2645235
43850	1.2680702
43900	1.2669624
43950	1.2735771
44000	1.2769923
44050	1.2800747
44100	1.2877514
44150	1.2963499
44200	1.3067979
44250	1.3028961
44300	1.3036219
44350	1.3038245
44400	1.3056877
44450	1.3039383
44500	1.3033937
44550	1.3034682
44600	1.3084947
44650	1.3071363
44700	1.2999177
44750	1.2942109
44800	1.29062
44850	1.286352
44900	1.2825506
44950	1.2803662
45000	1.2845639
45050	1.2846258
45100	1.2876203
45150	1.2853377
45200	1.2859759
45250	1.2854984
45300	1.2807081
45350	1.2759454
45400	1.2643216
45450	1.2543826
45500	1.2474468
45550	1.2422304
45600	1.2351942
45650	1.2303742
45700	1.2284319
45750	1.2254077
45800	1.2297027
45850	1.2228495
45900	1.2180033
45950	1.2128524
46000	1.2150278
46050	1.2156004
46100	1.2159727
46150	1.2123878
46200	1.2106583
46250	1.2135757
46300	1.2135496
46350	1.2044785
46400	1.1992846
46450	1.1936061
46500	1.1985952
46550	1.2017987
46600	1.2073019
46650	1.2059196
46700	1.2101815
46750	1.2185252
46800	1.2191184
46850	1.2115941
46900	1.1996206
46950	1.1916525
47000	1.1964692
47050	1.2015233
47100	1.2018371
47150	1.2006954
47200	1.1965561
47250	1.190092
47300	1.188332
47350	1.1893415
47400	1.1978223
47450	1.2042946
47500	1.2117785
47550	1.2164353
47600	1.2169645
47650	1.2192148
47700	1.2172017
47750	1.2128702
47800	1.2073356
47850	1.201194
47900	1.2031655
47950	1.208172
48000	1.2128834
48050	1.2110347
48100	1.2178568
48150	1.2189778
48200	1.2296987
48250	1.2275014
48300	1.2265427
48350	1.2232219
48400	1.2201494
48450	1.216779
48500	1.2143137
48550	1.2148324
48600	1.2208319
48650	1.2253509
48700	1.2234534
48750	1.2158482
48800	1.2153094
48850	1.2091527
48900	1.2064618
48950	1.203728
49000	1.2016149
49050	1.2044683
49100	1.2060065
49150	1.2088786
49200	1.2116104
49250	1.2141907
49300	1.2136106
49350	1.209479
49400	1.204459
49450	1.2022175
49500	1.2001504
49550	1.1974357
49600	1.1976265
49650	1.1965616
49700	1.1960368
49750	1.195058
49800	1.1957753
49850	1.194826
49900	1.1938576
49950	1.1933261
50000	1.19569
50050	1.1939269
50100	1.1934959
50150	1.1928257
50200	1.1959566
50250	1.1990659
50300	1.1987766
50350	1.1999283
50400	1.2002051
50450	1.2025343
50500	1.2053112
50550	1.2063845
50600	1.2010894
50650	1.2025164
50700	1.2133799
50750	1.224811
50800	1.2366133
50850	1.2430956
50900	1.2401217
50950	1.2362819
51000	1.2444998
51050	1.2578071
51100	1.2686697
51150	1.2749891
51200	1.279678
51250	1.2809024
51300	1.2826836
51350	1.2798772
51400	1.2774427
51450	1.2773132
51500	1.285777
51550	1.2886788
51600	1.2951782
51650	1.3032876
51700	1.3130982
51750	1.3167907
51800	1.3196623
51850	1.3211156
51900	1.317715
51950	1.3166615
52000	1.3110874
52050	1.303515
52100	1.3033228
52150	1.3048073
52200	1.307274
52250	1.3055341
52300	1.3129492
52350	1.3134389
52400	1.3110819
52450	1.314081
52500	1.3182844
52550	1.3172768
52600	1.3214393
52650	1.3268498
52700	1.3209451
52750	1.3128726
52800	1.3097297
52850	1.3155686
52900	1.32163
52950	1.3218505
53000	1.3200501
53050	1.3174013
53100	1.319097
53150	1.3243073
53200	1.3279173
53250	1.3239095
53300	1.3162043
53350	1.3107947
53400	1.3050977
53450	1.3025783
53500	1.2981005
53550	1.3045542
53600	1.3054781
53650	1.3038478
53700	1.2986418
53750	1.2921526
53800	1.2951264
53850	1.2963164
53900	1.3011414
53950	1.3047949
54000	1.3046923
54050	1.29706
54100	1.2885135
54150	1.2881027
54200	1.284359
54250	1.2756383
54300	1.2749366
54350	1.280428
54400	1.280496
54450	1.2790403
54500	1.2778326
54550	1.280953
54600	1.2845325
54650	1.2867265
54700	1.2896267
54750	1.2925601
54800	1.2915039
54850	1.2946554
54900	1.290538
54950	1.2863759
55000	1.2940338
55050	1.3029177
55100	1.3112272
55150	1.3172112
55200	1.3217899
55250	1.3217402
55300	1.3248234
55350	1.3333015
55400	1.3320651
55450	1.330228
55500	1.3401464
55550	1.3475834
55600	1.3434234
55650	1.3367832
55700	1.3329188
55750	1.3290085
55800	1.3306863
55850	1.3300433
55900	1.327618
55950	1.3339893
56000	1.3372262
56050	1.3354285
56100	1.3357923
56150	1.3296802
56200	1.3199894
56250	1.3141695
56300	1.3002613
56350	1.2918643
56400	1.2874653
56450	1.2841493
56500	1.2805176
56550	1.2788596
56600	1.2784259
56650	1.2778924
56700	1.2826502
56750	1.2782837
56800	1.2728103
56850	1.2669098
56900	1.263619
56950	1.2567765
57000	1.2532907
57050	1.2517393
57100	1.2558084
57150	1.2655768
57200	1.2755936
57250	1.2863848
57300	1.3005711
57350	1.3041631
57400	1.301919
57450	1.296335
57500	1.2939069
57550	1.2919762
57600	1.2898792
57650	1.2908404
57700	1.293436
57750	1.2904387
57800	1.2899069
57850	1.288026
57900	1.2845527
57950	1.286887
58000	1.2823263
58050	1.2798384
58100	1.2798549
58150	1.2838525
58200	1.284437
58250	1.2835264
58300	1.2809697
58350	1.2801832
58400	1.2821009
58450	1.2756083
58500	1.2746985
58550	1.2714856
58600	1.2697691
58650	1.2789673
58700	1.2825527
58750	1.2776504
58800	1.2717571
58850	1.2697572
58900	1.2676433
58950	1.2704186
59000	1.2759712
59050	1.2747161
59100	1.2749009
59150	1.2835608
59200	1.2904966
59250	1.2898564
59300	1.2908992
59350	1.2953696
59400	1.3051875
59450	1.3075085
59500	1.3134311
59550	1.3121247
59600	1.3147296
59650	1.3128049
59700	1.3044057
59750	1.2985132
59800	1.2870462
59850	1.2832537
59900	1.2800803
59950	1.275306
60000	1.265117
60050	1.2587817
60100	1.2612954
60150	1.2652314
60200	1.2612174
60250	1.2547262
60300	1.2577373
60350	1.2602215
60400	1.263602
60450	1.2631209
60500	1.2597145
60550	1.2554368
60600	1.2621346
60650	1.2662421
60700	1.2678537
60750	1.2671704
60800	1.2648424
60850	1.2621516
60900	1.2664981
60950	1.2675444
61000	1.2657356
61050	1.2656322
61100	1.2626381
61150	1.2562418
61200	1.2540767
61250	1.2493764
61300	1.2434887
61350	1.2430277
61400	1.243921
61450	1.2482684
61500	1.2528973
61550	1.2593216
61600	1.2589035
61650	1.2585144
61700	1.2605616
61750	1.2599978
61800	1.2600608
61850	1.2623696
61900	1.2583746
61950	1.2573353
62000	1.2642914
62050	1.2702845
62100	1.2760625
62150	1.2794834
62200	1.2826005
62250	1.2924887
62300	1.3010272
62350	1.3006138
62400	1.3013875
62450	1.3044177
62500	1.3086445
62550	1.3082795
62600	1.3120846
62650	1.3081836
62700	1.3029927
62750	1.2944393
62800	1.2847923
62850	1.2781663
62900	1.2751352
62950	1.2694511
63000	1.2610162
63050	1.247698
63100	1.2472526
63150	1.2494609
63200	1.2569315
63250	1.2672445
63300	1.2749887
63350	1.2805233
63400	1.2817892
63450	1.2757932
63500	1.2666719
63550	1.2601106
63600	1.2571056
63650	1.246836
63700	1.2423404
63750	1.2441518
63800	1.2446182
63850	1.2430959
63900	1.2487246
63950	1.2568382
64000	1.2618902
64050	1.2616949
64100	1.2657955
64150	1.2710481
64200	1.2733529
64250	1.2746445
64300	1.2756251
64350	1.2715381
64400	1.2666855
64450	1.2581058
64500	1.2540864
64550	1.2488604
64600	1.245885
64650	1.250614
64700	1.2560513
64750	1.2638758
64800	1.2657989
64850	1.2717034
64900	1.2802641
64950	1.2808526
65000	1.2843623
65050	1.288444
65100	1.2899837
65150	1.2881052
65200	1.2849469
65250	1.2812994
65300	1.2757516
65350	1.2732362
65400	1.2768539
65450	1.2849407
65500	1.288979
65550	1.2902488
65600	1.2936201
65650	1.3029922
65700	1.3029585
65750	1.2934718
65800	1.2879556
65850	1.2912767
65900	1.2964287
65950	1.3090559
66000	1.3171213
66050	1.3201096
66100	1.3231889
66150	1.3262138
66200	1.3295653
66250	1.3309406
66300	1.3266671
66350	1.3182595
66400	1.3132751
66450	1.3061773
66500	1.3044456
66550	1.2921275
66600	1.2820477
66650	1.2789251
66700	1.2774657
66750	1.2789652
66800	1.2838796
66850	1.2892152
66900	1.2911661
66950	1.2915221
67000	1.2933518
67050	1.2963078
67100	1.2951667
67150	1.289853
67200	1.2859265
67250	1.2720462
67300	1.2634445
67350	1.2584655
67400	1.257012
67450	1.2614616
67500	1.2669948
67550	1.268843
67600	1.2705824
67650	1.2727295
67700	1.271768
67750	1.2736561
67800	1.2789711
67850	1.2865341
67900	1.2893002
67950	1.2894338
68000	1.2935367
68050	1.2946119
68100	1.2943761
68150	1.2962976
68200	1.2985741
68250	1.30422
68300	1.3087677
68350	1.3122702
68400	1.3217188
68450	1.3262268
68500	1.3260467
68550	1.3269193
68600	1.3273065
68650	1.327854
68700	1.3214693
68750	1.3173512
68800	1.3209965
68850	1.324751
68900	1.3262961
68950	1.3289589
69000	1.3317786
69050	1.3344429
69100	1.3361055
69150	1.3333422
69200	1.3325773
69250	1.3357433
69300	1.3292763
69350	1.3245591
69400	1.325581
69450	1.3297874
69500	1.3345526
69550	1.3383387
69600	1.3395923
69650	1.3368272
69700	1.3337336
69750	1.3330375
69800	1.3346704
69850	1.3364437
69900	1.3307155
69950	1.3305502
70000	1.3324355
70050	1.3325899
70100	1.3285128
70150	1.3313738
70200	1.334604
70250	1.3361616
70300	1.3346934
70350	1.3357041
70400	1.3346303
70450	1.3291804
70500	1.3258873
70550	1.3235127
70600	1.3167971
70650	1.31411
70700	1.3122139
70750	1.3169695
70800	1.3209554
70850	1.3211693
70900	1.3247907
70950	1.324327
71000	1.3212644
71050	1.318022
71100	1.3212129
71150	1.3223146
71200	1.328126
71250	1.3370689
71300	1.3466284
71350	1.352114
71400	1.3537692
71450	1.3577266
71500	1.3580596
71550	1.3583795
71600	1.3552619
71650	1.3518813
71700	1.3431801
71750	1.339816
71800	1.3410054
71850	1.3426882
71900	1.3410144
71950	1.3359537
72000	1.3292651
72050	1.3243297
72100	1.318094
72150	1.3106844
72200	1.3065561
72250	1.3102127
72300	1.3147161
72350	1.3164912
72400	1.3171681
72450	1.312806
72500	1.3104758
72550	1.3112558
72600	1.311752
72650	1.3138999
72700	1.3138
72750	1.3109121
72800	1.3028637
72850	1.2967879
72900	1.294874
72950	1.290107
73000	1.2910719
73050	1.2961296
73100	1.2947348
73150	1.2931
73200	1.2939125
73250	1.2856414
73300	1.2796395
73350	1.2794212
73400	1.2770711
73450	1.2807797
73500	1.2894794
73550	1.291944
73600	1.2893852
73650	1.2902322
73700	1.2943964
73750	1.2969373
73800	1.3009716
73850	1.2976936
73900	1.2925916
73950	1.2887022
74000	1.2852001
74050	1.2858098
74100	1.2880281
74150	1.2839645
74200	1.280457
74250	1.2792822
74300	1.2809836
74350	1.2793177
74400	1.2760826
74450	1.2701056
74500	1.2628593
74550	1.2589008
74600	1.2457181
74650	1.2345089
74700	1.2272096
74750	1.2246714
74800	1.230729
74850	1.2339438
74900	1.2370913
74950	1.2395692
75000	1.2418039
75050	1.2406472
75100	1.2406526
75150	1.2436136
75200	1.2422825
75250	1.2337128
75300	1.2272552
75350	1.219629
75400	1.2169044
75450	1.217826
75500	1.2103148
75550	1.2035584
75600	1.1944821
75650	1.186184
75700	1.1862949
75750	1.1869113
75800	1.1846496
75850	1.1847216
75900	1.1777813
75950	1.1668854
76000	1.1615212
76050	1.1616024
76100	1.1599976
76150	1.1593741
76200	1.1566697
76250	1.1559983
76300	1.1516087
76350	1.1485289
76400	1.1466075
76450	1.1447175
76500	1.1425204
76550	1.1426978
76600	1.1396823
76650	1.1417705
76700	1.1467975
76750	1.148835
76800	1.1520984
76850	1.1595877
76900	1.1666995
76950	1.1730057
77000	1.1745273
77050	1.1736898
77100	1.1719329
77150	1.1691283
77200	1.1698072
77250	1.1761204
77300	1.181415
77350	1.1824045
77400	1.1759677
77450	1.1774714
77500	1.1768609
77550	1.1775496
77600	1.1770185
77650	1.1759052
77700	1.1772234
77750	1.179955
77800	1.1765094
77850	1.1734842
77900	1.1717503
77950	1.1686978
78000	1.1634423
78050	1.1611023
78100	1.1540314
78150	1.148925
78200	1.149626
78250	1.1545125
78300	1.1584799
78350	1.1573043
78400	1.1556544
78450	1.1558099
78500	1.1542262
78550	1.1480808
78600	1.1495309
78650	1.1509737
78700	1.1554794
78750	1.161849
78800	1.16334
78850	1.1681768
78900	1.1718754
78950	1.1745337
79000	1.1829573
79050	1.1880219
79100	1.1913403
79150	1.191668
79200	1.1950029
79250	1.1998258
79300	1.1957645
79350	1.1933933
79400	1.1856592
79450	1.1796396
79500	1.1693909
79550	1.1575694
79600	1.1479895
79650	1.1404983
79700	1.1295019
79750	1.120524
79800	1.1120975
79850	1.1059657
79900	1.1016771
79950	1.1000321
80000	1.0980464
80050	1.0965257
80100	1.0971081
80150	1.0967699
80200	1.1032414
80250	1.1089716
80300	1.1074042
80350	1.1036477
80400	1.1064488
80450	1.1147674
80500	1.119172
80550	1.1209177
80600	1.121534
80650	1.1269245
80700	1.1314856
80750	1.1382922
80800	1.1415497
80850	1.1403147
80900	1.1390779
80950	1.1377913
81000	1.1380426
81050	1.1395547
81100	1.1360813
81150	1.1377231
81200	1.1349262
81250	1.1319478
81300	1.1285183
81350	1.1300365
81400	1.1291921
81450	1.1248456
81500	1.1209319
81550	1.1146281
81600	1.1136853
81650	1.1129323
81700	1.1141587
81750	1.1172816
81800	1.1232903
81850	1.123056
81900	1.1275185
81950	1.1291698
82000	1.130795
82050	1.1307701
82100	1.1299684
82150	1.1282959
82200	1.1331598
82250	1.1367848
82300	1.1349139
82350	1.1466246
82400	1.156256
82450	1.1632535
82500	1.1717335
82550	1.1772008
82600	1.1773741
82650	1.1751013
82700	1.1693041
82750	1.1664675
82800	1.1590399
82850	1.1494681
82900	1.1417328
82950	1.1369332
83000	1.1340076
83050	1.1297485
83100	1.1270387
83150	1.123708
83200	1.122626
83250	1.1256015
83300	1.1294749
83350	1.1255889
83400	1.1220763
83450	1.1215844
83500	1.1327634
83550	1.1407149
83600	1.1395917
83650	1.1426609
83700	1.145023
83750	1.1463753
83800	1.14869
83850	1.1476539
83900	1.1399137
83950	1.1320667
84000	1.1327204
84050	1.1308693
84100	1.1245893
84150	1.1157609
84200	1.1121451
84250	1.1061869
84300	1.1066331
84350	1.109082
84400	1.1151906
84450	1.1180651
84500	1.1251425
84550	1.1380626
84600	1.1403742
84650	1.1430848
84700	1.1487844
84750	1.1534344
84800	1.1523286
84850	1.1460124
84900	1.1408427
84950	1.1368145
85000	1.134367
85050	1.1400499
85100	1.1443791
85150	1.1461277
85200	1.1446716
85250	1.1441865
85300	1.14146
85350	1.1443158
85400	1.1427559
85450	1.1412597
85500	1.134882
85550	1.1303306
85600	1.1283978
85650	1.1263356
85700	1.1278338
85750	1.1239647
85800	1.1114815
85850	1.106246
85900	1.098085
85950	1.0941006
86000	1.0952805
86050	1.0980848
86100	1.1051819
86150	1.1106972
86200	1.1141378
86250	1.1171955
86300	1.1208367
86350	1.1204786
86400	1.1176808
86450	1.1138856
86500	1.1222914
86550	1.1332567
86600	1.1395892
86650	1.140695
86700	1.1382985
86750	1.1320103
86800	1.1287452
86850	1.1189278
86900	1.1119559
86950	1.1158841
87000	1.116877
87050	1.1139116
87100	1.1132305
87150	1.1126143
87200	1.1077065
87250	1.0992103
87300	1.0966142
87350	1.0897985
87400	1.0804117
87450	1.0756458
87500	1.0757213
87550	1.0771888
87600	1.0726818
87650	1.0701064
87700	1.0640544
87750	1.0650128
87800	1.0692263
87850	1.0688355
87900	1.0756689
87950	1.0843651
88000	1.0919504
88050	1.0955355
88100	1.0998487
88150	1.1035955
88200	1.107957
88250	1.1104252
88300	1.1149459
88350	1.124184
88400	1.1366093
88450	1.1354398
88500	1.1390271
88550	1.1429608
88600	1.1412365
88650	1.1425986
88700	1.1436139
88750	1.1463078
88800	1.1443787
88850	1.1449034
88900	1.1463261
88950	1.1426603
89000	1.1415666
89050	1.1495941
89100	1.1566919
89150	1.1597902
89200	1.1611959
89250	1.163026
89300	1.1639192
89350	1.1683675
89400	1.1699016
89450	1.1701282
89500	1.1687821
89550	1.1633713
89600	1.157853
89650	1.1497343
89700	1.144546
89750	1.1404979
89800	1.1399354
89850	1.1366525
89900	1.1393572
89950	1.1333493
90000	1.1217923
90050	1.1215456
90100	1.1139338
90150	1.1075712
90200	1.1041986
90250	1.1014093
90300	1.1030198
90350	1.1078287
90400	1.1159899
90450	1.122087
90500	1.1294583
90550	1.1322099
90600	1.1309834
90650	1.1356272
90700	1.1391991
90750	1.1440747
90800	1.1406902
90850	1.1445879
90900	1.1494861
90950	1.153874
91000	1.1446471
91050	1.1364951
91100	1.1265976
91150	1.1265517
91200	1.1245812
91250	1.1242564
91300	1.1231259
91350	1.1232601
91400	1.120211
91450	1.1169679
91500	1.1137139
91550	1.1003976
91600	1.085978
91650	1.0801929
91700	1.0719664
91750	1.0664293
91800	1.0663074
91850	1.0621862
91900	1.064449
91950	1.0604932
92000	1.0610765
92050	1.0591469
92100	1.051157
92150	1.0445809
92200	1.0354139
92250	1.0317023
92300	1.0278167
92350	1.0283964
92400	1.019696
92450	1.0138961
92500	1.0063827
92550	1.0099583
92600	1.0087572
92650	1.023341
92700	1.0310916
92750	1.0351164
92800	1.0363938
92850	1.0396327
92900	1.0468689
92950	1.0559461
93000	1.0593523
93050	1.0636163
93100	1.058573
93150	1.0515466
93200	1.0445873
93250	1.0437045
93300	1.0504503
93350	1.0595006
93400	1.0662695
93450	1.0680358
93500	1.0612714
93550	1.0538538
93600	1.0515927
93650	1.0516723
93700	1.0571028
93750	1.0696881
93800	1.0802664
93850	1.0876478
93900	1.0879127
93950	1.0878732
94000	1.0846686
94050	1.0799264
94100	1.0772493
94150	1.0734538
94200	1.0721059
94250	1.0706825
94300	1.0692374
94350	1.066894
94400	1.068797
94450	1.0671233
94500	1.0741308
94550	1.0798308
94600	1.0826615
94650	1.0836729
94700	1.0782523
94750	1.0717745
94800	1.0664148
94850	1.0601764
94900	1.0492723
94950	1.0464302
95000	1.0482411
95050	1.0489582
95100	1.0496768
95150	1.0572621
95200	1.06211
95250	1.065753
95300	1.0639476
95350	1.0572042
95400	1.0541518
95450	1.0451872
95500	1.0442451
95550	1.0453206
95600	1.0461161
95650	1.0474591
95700	1.0540696
95750	1.0641521
95800	1.0711393
95850	1.071629
95900	1.0682598
95950	1.0654428
96000	1.0675646
96050	1.0605271
96100	1.0560299
96150	1.0543981
96200	1.0525802
96250	1.0499088
96300	1.046196
96350	1.0467862
96400	1.0478455
96450	1.0566186
96500	1.0618105
96550	1.0658362
96600	1.0661196
96650	1.0757496
96700	1.0812477
96750	1.0836767
96800	1.0837456
96850	1.0877124
96900	1.0955834
96950	1.1042548
97000	1.1094341
97050	1.111471
97100	1.1094513
97150	1.1107234
97200	1.117586
97250	1.1232557
97300	1.1278005
97350	1.1320486
97400	1.1359054
97450	1.1414719
97500	1.145153
97550	1.144067
97600	1.1437477
97650	1.1379917
97700	1.1334695
97750	1.1317157
97800	1.1295044
97850	1.1267859
97900	1.1220886
97950	1.1223406
98000	1.1270665
98050	1.1285805
98100	1.1261137
98150	1.1228478
98200	1.123817
98250	1.1286243
98300	1.129127
98350	1.1249142
98400	1.126051
98450	1.1286879
98500	1.1279927
98550	1.1273894
98600	1.1273326
98650	1.1254034
98700	1.1218983
98750	1.1165304
98800	1.1141711
98850	1.110324
98900	1.1062858
98950	1.1117855
99000	1.1096604
99050	1.1066954
99100	1.1029587
99150	1.1000534
99200	1.0998981
99250	1.1027198
99300	1.1039746
99350	1.1103486
99400	1.1122854
99450	1.1083817
99500	1.1144075
99550	1.1237208
99600	1.1322999
99650	1.1367227
99700	1.144757
99750	1.1514306
99800	1.1627129
99850	1.1726133
99900	1.1764239
[truncated: 198,001 more rows]
