# Supplementary material for: Navigating protein landscapes with a machine-learned transferable coarse-grained model
Source: Nat Chem. 2025 Jul 18;17(8):1284–92. doi: 10.1038/s41557-025-01874-0 (PMC12313527; doi:10.1038/s41557-025-01874-0)
Supplement: Supplementary file 3 — .csv files with RMSF and free energy landscape data. [file 41557_2025_1874_MOESM3_ESM.zip › fig_data/2a3d_epoch_73_FES_in_RMSD_Q.csv]

RMSD	Q	FE
0.21277702875435353	0.4360119016994437	inf
0.21277702875435353	0.44102389085157	inf
0.21277702875435353	0.4460358800036962	inf
0.21277702875435353	0.4510478691558225	inf
0.21277702875435353	0.4560598583079487	inf
0.21277702875435353	0.46107184746007496	inf
0.21277702875435353	0.4660838366122012	inf
0.21277702875435353	0.47109582576432746	inf
0.21277702875435353	0.4761078149164537	inf
0.21277702875435353	0.4811198040685799	inf
0.21277702875435353	0.4861317932207062	inf
0.21277702875435353	0.4911437823728324	inf
0.21277702875435353	0.4961557715249587	inf
0.21277702875435353	0.5011677606770849	inf
0.21277702875435353	0.5061797498292111	inf
0.21277702875435353	0.5111917389813374	inf
0.21277702875435353	0.5162037281334637	inf
0.21277702875435353	0.5212157172855899	inf
0.21277702875435353	0.5262277064377161	inf
0.21277702875435353	0.5312396955898424	inf
0.21277702875435353	0.5362516847419687	inf
0.21277702875435353	0.5412636738940949	inf
0.21277702875435353	0.5462756630462211	inf
0.21277702875435353	0.5512876521983474	inf
0.21277702875435353	0.5562996413504736	inf
0.21277702875435353	0.5613116305025999	inf
0.21277702875435353	0.5663236196547261	inf
0.21277702875435353	0.5713356088068524	inf
0.21277702875435353	0.5763475979589786	inf
0.21277702875435353	0.5813595871111048	inf
0.21277702875435353	0.5863715762632311	inf
0.21277702875435353	0.5913835654153574	inf
0.21277702875435353	0.5963955545674836	inf
0.21277702875435353	0.6014075437196098	inf
0.21277702875435353	0.6064195328717361	inf
0.21277702875435353	0.6114315220238624	inf
0.21277702875435353	0.6164435111759886	inf
0.21277702875435353	0.6214555003281148	inf
0.21277702875435353	0.6264674894802411	inf
0.21277702875435353	0.6314794786323673	inf
0.21277702875435353	0.6364914677844936	inf
0.21277702875435353	0.6415034569366198	inf
0.21277702875435353	0.6465154460887461	inf
0.21277702875435353	0.6515274352408723	inf
0.21277702875435353	0.6565394243929985	inf
0.21277702875435353	0.6615514135451248	inf
0.21277702875435353	0.6665634026972511	inf
0.21277702875435353	0.6715753918493773	inf
0.21277702875435353	0.6765873810015035	inf
0.21277702875435353	0.6815993701536298	inf
0.21277702875435353	0.686611359305756	inf
0.21277702875435353	0.6916233484578823	inf
0.21277702875435353	0.6966353376100085	inf
0.21277702875435353	0.7016473267621348	inf
0.21277702875435353	0.706659315914261	inf
0.21277702875435353	0.7116713050663873	inf
0.21277702875435353	0.7166832942185135	inf
0.21277702875435353	0.7216952833706398	inf
0.21277702875435353	0.726707272522766	inf
0.21277702875435353	0.7317192616748922	inf
0.21277702875435353	0.7367312508270185	inf
0.21277702875435353	0.7417432399791447	inf
0.21277702875435353	0.746755229131271	inf
0.21277702875435353	0.7517672182833972	inf
0.21277702875435353	0.7567792074355235	inf
0.21277702875435353	0.7617911965876497	inf
0.21277702875435353	0.766803185739776	inf
0.21277702875435353	0.7718151748919022	inf
0.21277702875435353	0.7768271640440285	inf
0.21277702875435353	0.7818391531961547	inf
0.21277702875435353	0.7868511423482809	inf
0.21277702875435353	0.7918631315004072	inf
0.21277702875435353	0.7968751206525334	40.18410522907413
0.21277702875435353	0.8018871098046597	inf
0.21277702875435353	0.8068990989567859	inf
0.21277702875435353	0.8119110881089122	inf
0.21277702875435353	0.8169230772610384	inf
0.21277702875435353	0.8219350664131647	inf
0.21277702875435353	0.8269470555652909	inf
0.21277702875435353	0.8319590447174172	inf
0.21277702875435353	0.8369710338695434	44.597695542884644
0.21277702875435353	0.8419830230216697	inf
0.21277702875435353	0.8469950121737959	inf
0.21277702875435353	0.8520070013259222	inf
0.21277702875435353	0.8570189904780484	inf
0.21277702875435353	0.8620309796301746	inf
0.21277702875435353	0.8670429687823009	inf
0.21277702875435353	0.8720549579344271	inf
0.21277702875435353	0.8770669470865534	inf
0.21277702875435353	0.8820789362386796	inf
0.21277702875435353	0.8870909253908059	inf
0.21277702875435353	0.8921029145429321	inf
0.21277702875435353	0.8971149036950584	inf
0.21277702875435353	0.9021268928471846	inf
0.21277702875435353	0.9071388819993109	inf
0.21277702875435353	0.9121508711514371	inf
0.21277702875435353	0.9171628603035633	inf
0.21277702875435353	0.9221748494556896	inf
0.21277702875435353	0.9271868386078158	inf
0.21277702875435353	0.932198827759942	inf
0.22875851474702358	0.4360119016994437	inf
0.22875851474702358	0.44102389085157	inf
0.22875851474702358	0.4460358800036962	inf
0.22875851474702358	0.4510478691558225	inf
0.22875851474702358	0.4560598583079487	inf
0.22875851474702358	0.46107184746007496	inf
0.22875851474702358	0.4660838366122012	inf
0.22875851474702358	0.47109582576432746	inf
0.22875851474702358	0.4761078149164537	inf
0.22875851474702358	0.4811198040685799	inf
0.22875851474702358	0.4861317932207062	inf
0.22875851474702358	0.4911437823728324	inf
0.22875851474702358	0.4961557715249587	inf
0.22875851474702358	0.5011677606770849	inf
0.22875851474702358	0.5061797498292111	inf
0.22875851474702358	0.5111917389813374	inf
0.22875851474702358	0.5162037281334637	inf
0.22875851474702358	0.5212157172855899	inf
0.22875851474702358	0.5262277064377161	inf
0.22875851474702358	0.5312396955898424	inf
0.22875851474702358	0.5362516847419687	inf
0.22875851474702358	0.5412636738940949	inf
0.22875851474702358	0.5462756630462211	inf
0.22875851474702358	0.5512876521983474	inf
0.22875851474702358	0.5562996413504736	inf
0.22875851474702358	0.5613116305025999	inf
0.22875851474702358	0.5663236196547261	inf
0.22875851474702358	0.5713356088068524	inf
0.22875851474702358	0.5763475979589786	inf
0.22875851474702358	0.5813595871111048	inf
0.22875851474702358	0.5863715762632311	inf
0.22875851474702358	0.5913835654153574	inf
0.22875851474702358	0.5963955545674836	inf
0.22875851474702358	0.6014075437196098	inf
0.22875851474702358	0.6064195328717361	inf
0.22875851474702358	0.6114315220238624	inf
0.22875851474702358	0.6164435111759886	inf
0.22875851474702358	0.6214555003281148	inf
0.22875851474702358	0.6264674894802411	inf
0.22875851474702358	0.6314794786323673	inf
0.22875851474702358	0.6364914677844936	inf
0.22875851474702358	0.6415034569366198	inf
0.22875851474702358	0.6465154460887461	inf
0.22875851474702358	0.6515274352408723	inf
0.22875851474702358	0.6565394243929985	inf
0.22875851474702358	0.6615514135451248	inf
0.22875851474702358	0.6665634026972511	inf
0.22875851474702358	0.6715753918493773	inf
0.22875851474702358	0.6765873810015035	inf
0.22875851474702358	0.6815993701536298	inf
0.22875851474702358	0.686611359305756	inf
0.22875851474702358	0.6916233484578823	inf
0.22875851474702358	0.6966353376100085	inf
0.22875851474702358	0.7016473267621348	inf
0.22875851474702358	0.706659315914261	inf
0.22875851474702358	0.7116713050663873	inf
0.22875851474702358	0.7166832942185135	inf
0.22875851474702358	0.7216952833706398	inf
0.22875851474702358	0.726707272522766	inf
0.22875851474702358	0.7317192616748922	inf
0.22875851474702358	0.7367312508270185	inf
0.22875851474702358	0.7417432399791447	inf
0.22875851474702358	0.746755229131271	inf
0.22875851474702358	0.7517672182833972	inf
0.22875851474702358	0.7567792074355235	inf
0.22875851474702358	0.7617911965876497	inf
0.22875851474702358	0.766803185739776	inf
0.22875851474702358	0.7718151748919022	inf
0.22875851474702358	0.7768271640440285	inf
0.22875851474702358	0.7818391531961547	inf
0.22875851474702358	0.7868511423482809	inf
0.22875851474702358	0.7918631315004072	inf
0.22875851474702358	0.7968751206525334	inf
0.22875851474702358	0.8018871098046597	inf
0.22875851474702358	0.8068990989567859	inf
0.22875851474702358	0.8119110881089122	inf
0.22875851474702358	0.8169230772610384	inf
0.22875851474702358	0.8219350664131647	inf
0.22875851474702358	0.8269470555652909	inf
0.22875851474702358	0.8319590447174172	inf
0.22875851474702358	0.8369710338695434	44.597695542884644
0.22875851474702358	0.8419830230216697	inf
0.22875851474702358	0.8469950121737959	inf
0.22875851474702358	0.8520070013259222	inf
0.22875851474702358	0.8570189904780484	inf
0.22875851474702358	0.8620309796301746	inf
0.22875851474702358	0.8670429687823009	inf
0.22875851474702358	0.8720549579344271	inf
0.22875851474702358	0.8770669470865534	inf
0.22875851474702358	0.8820789362386796	inf
0.22875851474702358	0.8870909253908059	inf
0.22875851474702358	0.8921029145429321	inf
0.22875851474702358	0.8971149036950584	inf
0.22875851474702358	0.9021268928471846	inf
0.22875851474702358	0.9071388819993109	inf
0.22875851474702358	0.9121508711514371	inf
0.22875851474702358	0.9171628603035633	inf
0.22875851474702358	0.9221748494556896	inf
0.22875851474702358	0.9271868386078158	inf
0.22875851474702358	0.932198827759942	inf
0.24474000073969365	0.4360119016994437	inf
0.24474000073969365	0.44102389085157	inf
0.24474000073969365	0.4460358800036962	inf
0.24474000073969365	0.4510478691558225	inf
0.24474000073969365	0.4560598583079487	inf
0.24474000073969365	0.46107184746007496	inf
0.24474000073969365	0.4660838366122012	inf
0.24474000073969365	0.47109582576432746	inf
0.24474000073969365	0.4761078149164537	inf
0.24474000073969365	0.4811198040685799	inf
0.24474000073969365	0.4861317932207062	inf
0.24474000073969365	0.4911437823728324	inf
0.24474000073969365	0.4961557715249587	inf
0.24474000073969365	0.5011677606770849	inf
0.24474000073969365	0.5061797498292111	inf
0.24474000073969365	0.5111917389813374	inf
0.24474000073969365	0.5162037281334637	inf
0.24474000073969365	0.5212157172855899	inf
0.24474000073969365	0.5262277064377161	inf
0.24474000073969365	0.5312396955898424	inf
0.24474000073969365	0.5362516847419687	inf
0.24474000073969365	0.5412636738940949	inf
0.24474000073969365	0.5462756630462211	inf
0.24474000073969365	0.5512876521983474	inf
0.24474000073969365	0.5562996413504736	inf
0.24474000073969365	0.5613116305025999	inf
0.24474000073969365	0.5663236196547261	inf
0.24474000073969365	0.5713356088068524	inf
0.24474000073969365	0.5763475979589786	inf
0.24474000073969365	0.5813595871111048	inf
0.24474000073969365	0.5863715762632311	inf
0.24474000073969365	0.5913835654153574	inf
0.24474000073969365	0.5963955545674836	inf
0.24474000073969365	0.6014075437196098	inf
0.24474000073969365	0.6064195328717361	inf
0.24474000073969365	0.6114315220238624	inf
0.24474000073969365	0.6164435111759886	inf
0.24474000073969365	0.6214555003281148	inf
0.24474000073969365	0.6264674894802411	inf
0.24474000073969365	0.6314794786323673	inf
0.24474000073969365	0.6364914677844936	inf
0.24474000073969365	0.6415034569366198	inf
0.24474000073969365	0.6465154460887461	inf
0.24474000073969365	0.6515274352408723	inf
0.24474000073969365	0.6565394243929985	inf
0.24474000073969365	0.6615514135451248	inf
0.24474000073969365	0.6665634026972511	inf
0.24474000073969365	0.6715753918493773	inf
0.24474000073969365	0.6765873810015035	inf
0.24474000073969365	0.6815993701536298	inf
0.24474000073969365	0.686611359305756	inf
0.24474000073969365	0.6916233484578823	inf
0.24474000073969365	0.6966353376100085	inf
0.24474000073969365	0.7016473267621348	inf
0.24474000073969365	0.706659315914261	inf
0.24474000073969365	0.7116713050663873	inf
0.24474000073969365	0.7166832942185135	inf
0.24474000073969365	0.7216952833706398	inf
0.24474000073969365	0.726707272522766	inf
0.24474000073969365	0.7317192616748922	inf
0.24474000073969365	0.7367312508270185	inf
0.24474000073969365	0.7417432399791447	inf
0.24474000073969365	0.746755229131271	inf
0.24474000073969365	0.7517672182833972	inf
0.24474000073969365	0.7567792074355235	inf
0.24474000073969365	0.7617911965876497	inf
0.24474000073969365	0.766803185739776	inf
0.24474000073969365	0.7718151748919022	inf
0.24474000073969365	0.7768271640440285	inf
0.24474000073969365	0.7818391531961547	inf
0.24474000073969365	0.7868511423482809	inf
0.24474000073969365	0.7918631315004072	inf
0.24474000073969365	0.7968751206525334	inf
0.24474000073969365	0.8018871098046597	40.58957033718229
0.24474000073969365	0.8068990989567859	inf
0.24474000073969365	0.8119110881089122	inf
0.24474000073969365	0.8169230772610384	inf
0.24474000073969365	0.8219350664131647	inf
0.24474000073969365	0.8269470555652909	inf
0.24474000073969365	0.8319590447174172	inf
0.24474000073969365	0.8369710338695434	43.499083254216536
0.24474000073969365	0.8419830230216697	43.9045483623247
0.24474000073969365	0.8469950121737959	inf
0.24474000073969365	0.8520070013259222	inf
0.24474000073969365	0.8570189904780484	inf
0.24474000073969365	0.8620309796301746	inf
0.24474000073969365	0.8670429687823009	inf
0.24474000073969365	0.8720549579344271	inf
0.24474000073969365	0.8770669470865534	inf
0.24474000073969365	0.8820789362386796	inf
0.24474000073969365	0.8870909253908059	inf
0.24474000073969365	0.8921029145429321	inf
0.24474000073969365	0.8971149036950584	inf
0.24474000073969365	0.9021268928471846	inf
0.24474000073969365	0.9071388819993109	inf
0.24474000073969365	0.9121508711514371	inf
0.24474000073969365	0.9171628603035633	inf
0.24474000073969365	0.9221748494556896	inf
0.24474000073969365	0.9271868386078158	inf
0.24474000073969365	0.932198827759942	inf
0.2607214867323637	0.4360119016994437	inf
0.2607214867323637	0.44102389085157	inf
0.2607214867323637	0.4460358800036962	inf
0.2607214867323637	0.4510478691558225	inf
0.2607214867323637	0.4560598583079487	inf
0.2607214867323637	0.46107184746007496	inf
0.2607214867323637	0.4660838366122012	inf
0.2607214867323637	0.47109582576432746	inf
0.2607214867323637	0.4761078149164537	inf
0.2607214867323637	0.4811198040685799	inf
0.2607214867323637	0.4861317932207062	inf
0.2607214867323637	0.4911437823728324	inf
0.2607214867323637	0.4961557715249587	inf
0.2607214867323637	0.5011677606770849	inf
0.2607214867323637	0.5061797498292111	inf
0.2607214867323637	0.5111917389813374	inf
0.2607214867323637	0.5162037281334637	inf
0.2607214867323637	0.5212157172855899	inf
0.2607214867323637	0.5262277064377161	inf
0.2607214867323637	0.5312396955898424	inf
0.2607214867323637	0.5362516847419687	inf
0.2607214867323637	0.5412636738940949	inf
0.2607214867323637	0.5462756630462211	inf
0.2607214867323637	0.5512876521983474	inf
0.2607214867323637	0.5562996413504736	inf
0.2607214867323637	0.5613116305025999	inf
0.2607214867323637	0.5663236196547261	inf
0.2607214867323637	0.5713356088068524	inf
0.2607214867323637	0.5763475979589786	inf
0.2607214867323637	0.5813595871111048	inf
0.2607214867323637	0.5863715762632311	inf
0.2607214867323637	0.5913835654153574	inf
0.2607214867323637	0.5963955545674836	inf
0.2607214867323637	0.6014075437196098	inf
0.2607214867323637	0.6064195328717361	inf
0.2607214867323637	0.6114315220238624	inf
0.2607214867323637	0.6164435111759886	inf
0.2607214867323637	0.6214555003281148	inf
0.2607214867323637	0.6264674894802411	inf
0.2607214867323637	0.6314794786323673	inf
0.2607214867323637	0.6364914677844936	inf
0.2607214867323637	0.6415034569366198	inf
0.2607214867323637	0.6465154460887461	inf
0.2607214867323637	0.6515274352408723	inf
0.2607214867323637	0.6565394243929985	inf
0.2607214867323637	0.6615514135451248	inf
0.2607214867323637	0.6665634026972511	inf
0.2607214867323637	0.6715753918493773	inf
0.2607214867323637	0.6765873810015035	inf
0.2607214867323637	0.6815993701536298	inf
0.2607214867323637	0.686611359305756	inf
0.2607214867323637	0.6916233484578823	inf
0.2607214867323637	0.6966353376100085	inf
0.2607214867323637	0.7016473267621348	inf
0.2607214867323637	0.706659315914261	inf
0.2607214867323637	0.7116713050663873	inf
0.2607214867323637	0.7166832942185135	inf
0.2607214867323637	0.7216952833706398	inf
0.2607214867323637	0.726707272522766	inf
0.2607214867323637	0.7317192616748922	inf
0.2607214867323637	0.7367312508270185	inf
0.2607214867323637	0.7417432399791447	inf
0.2607214867323637	0.746755229131271	inf
0.2607214867323637	0.7517672182833972	inf
0.2607214867323637	0.7567792074355235	inf
0.2607214867323637	0.7617911965876497	inf
0.2607214867323637	0.766803185739776	inf
0.2607214867323637	0.7718151748919022	inf
0.2607214867323637	0.7768271640440285	inf
0.2607214867323637	0.7818391531961547	inf
0.2607214867323637	0.7868511423482809	inf
0.2607214867323637	0.7918631315004072	inf
0.2607214867323637	0.7968751206525334	41.282717517742235
0.2607214867323637	0.8018871098046597	40.18410522907413
0.2607214867323637	0.8068990989567859	inf
0.2607214867323637	0.8119110881089122	inf
0.2607214867323637	0.8169230772610384	39.51356374913025
0.2607214867323637	0.8219350664131647	inf
0.2607214867323637	0.8269470555652909	inf
0.2607214867323637	0.8319590447174172	inf
0.2607214867323637	0.8369710338695434	44.597695542884644
0.2607214867323637	0.8419830230216697	43.9045483623247
0.2607214867323637	0.8469950121737959	inf
0.2607214867323637	0.8520070013259222	inf
0.2607214867323637	0.8570189904780484	inf
0.2607214867323637	0.8620309796301746	inf
0.2607214867323637	0.8670429687823009	inf
0.2607214867323637	0.8720549579344271	inf
0.2607214867323637	0.8770669470865534	inf
0.2607214867323637	0.8820789362386796	inf
0.2607214867323637	0.8870909253908059	inf
0.2607214867323637	0.8921029145429321	inf
0.2607214867323637	0.8971149036950584	inf
0.2607214867323637	0.9021268928471846	inf
0.2607214867323637	0.9071388819993109	inf
0.2607214867323637	0.9121508711514371	inf
0.2607214867323637	0.9171628603035633	inf
0.2607214867323637	0.9221748494556896	inf
0.2607214867323637	0.9271868386078158	inf
0.2607214867323637	0.932198827759942	inf
0.27670297272503375	0.4360119016994437	inf
0.27670297272503375	0.44102389085157	inf
0.27670297272503375	0.4460358800036962	inf
0.27670297272503375	0.4510478691558225	inf
0.27670297272503375	0.4560598583079487	inf
0.27670297272503375	0.46107184746007496	inf
0.27670297272503375	0.4660838366122012	inf
0.27670297272503375	0.47109582576432746	inf
0.27670297272503375	0.4761078149164537	inf
0.27670297272503375	0.4811198040685799	inf
0.27670297272503375	0.4861317932207062	inf
0.27670297272503375	0.4911437823728324	inf
0.27670297272503375	0.4961557715249587	inf
0.27670297272503375	0.5011677606770849	inf
0.27670297272503375	0.5061797498292111	inf
0.27670297272503375	0.5111917389813374	inf
0.27670297272503375	0.5162037281334637	inf
0.27670297272503375	0.5212157172855899	inf
0.27670297272503375	0.5262277064377161	inf
0.27670297272503375	0.5312396955898424	inf
0.27670297272503375	0.5362516847419687	inf
0.27670297272503375	0.5412636738940949	inf
0.27670297272503375	0.5462756630462211	inf
0.27670297272503375	0.5512876521983474	inf
0.27670297272503375	0.5562996413504736	inf
0.27670297272503375	0.5613116305025999	inf
0.27670297272503375	0.5663236196547261	inf
0.27670297272503375	0.5713356088068524	inf
0.27670297272503375	0.5763475979589786	inf
0.27670297272503375	0.5813595871111048	inf
0.27670297272503375	0.5863715762632311	inf
0.27670297272503375	0.5913835654153574	inf
0.27670297272503375	0.5963955545674836	inf
0.27670297272503375	0.6014075437196098	inf
0.27670297272503375	0.6064195328717361	inf
0.27670297272503375	0.6114315220238624	inf
0.27670297272503375	0.6164435111759886	inf
0.27670297272503375	0.6214555003281148	inf
0.27670297272503375	0.6264674894802411	inf
0.27670297272503375	0.6314794786323673	inf
0.27670297272503375	0.6364914677844936	inf
0.27670297272503375	0.6415034569366198	inf
0.27670297272503375	0.6465154460887461	inf
0.27670297272503375	0.6515274352408723	inf
0.27670297272503375	0.6565394243929985	inf
0.27670297272503375	0.6615514135451248	inf
0.27670297272503375	0.6665634026972511	inf
0.27670297272503375	0.6715753918493773	inf
0.27670297272503375	0.6765873810015035	inf
0.27670297272503375	0.6815993701536298	inf
0.27670297272503375	0.686611359305756	inf
0.27670297272503375	0.6916233484578823	inf
0.27670297272503375	0.6966353376100085	inf
0.27670297272503375	0.7016473267621348	inf
0.27670297272503375	0.706659315914261	inf
0.27670297272503375	0.7116713050663873	inf
0.27670297272503375	0.7166832942185135	inf
0.27670297272503375	0.7216952833706398	inf
0.27670297272503375	0.726707272522766	inf
0.27670297272503375	0.7317192616748922	inf
0.27670297272503375	0.7367312508270185	inf
0.27670297272503375	0.7417432399791447	inf
0.27670297272503375	0.746755229131271	inf
0.27670297272503375	0.7517672182833972	inf
0.27670297272503375	0.7567792074355235	50.03511905321788
0.27670297272503375	0.7617911965876497	inf
0.27670297272503375	0.766803185739776	inf
0.27670297272503375	0.7718151748919022	44.94130237899896
0.27670297272503375	0.7768271640440285	inf
0.27670297272503375	0.7818391531961547	inf
0.27670297272503375	0.7868511423482809	46.03991466766707
0.27670297272503375	0.7918631315004072	inf
0.27670297272503375	0.7968751206525334	41.282717517742235
0.27670297272503375	0.8018871098046597	39.89642315662235
0.27670297272503375	0.8068990989567859	41.282717517742235
0.27670297272503375	0.8119110881089122	40.206710929690196
0.27670297272503375	0.8169230772610384	40.206710929690196
0.27670297272503375	0.8219350664131647	inf
0.27670297272503375	0.8269470555652909	44.597695542884644
0.27670297272503375	0.8319590447174172	43.21140118176476
0.27670297272503375	0.8369710338695434	43.21140118176476
0.27670297272503375	0.8419830230216697	43.9045483623247
0.27670297272503375	0.8469950121737959	inf
0.27670297272503375	0.8520070013259222	inf
0.27670297272503375	0.8570189904780484	inf
0.27670297272503375	0.8620309796301746	inf
0.27670297272503375	0.8670429687823009	inf
0.27670297272503375	0.8720549579344271	inf
0.27670297272503375	0.8770669470865534	inf
0.27670297272503375	0.8820789362386796	inf
0.27670297272503375	0.8870909253908059	inf
0.27670297272503375	0.8921029145429321	inf
0.27670297272503375	0.8971149036950584	inf
0.27670297272503375	0.9021268928471846	inf
0.27670297272503375	0.9071388819993109	inf
0.27670297272503375	0.9121508711514371	inf
0.27670297272503375	0.9171628603035633	inf
0.27670297272503375	0.9221748494556896	inf
0.27670297272503375	0.9271868386078158	inf
0.27670297272503375	0.932198827759942	inf
0.2926844587177038	0.4360119016994437	inf
0.2926844587177038	0.44102389085157	inf
0.2926844587177038	0.4460358800036962	inf
0.2926844587177038	0.4510478691558225	inf
0.2926844587177038	0.4560598583079487	inf
0.2926844587177038	0.46107184746007496	inf
0.2926844587177038	0.4660838366122012	inf
0.2926844587177038	0.47109582576432746	inf
0.2926844587177038	0.4761078149164537	inf
0.2926844587177038	0.4811198040685799	inf
0.2926844587177038	0.4861317932207062	inf
0.2926844587177038	0.4911437823728324	inf
0.2926844587177038	0.4961557715249587	inf
0.2926844587177038	0.5011677606770849	inf
0.2926844587177038	0.5061797498292111	inf
0.2926844587177038	0.5111917389813374	inf
0.2926844587177038	0.5162037281334637	inf
0.2926844587177038	0.5212157172855899	inf
0.2926844587177038	0.5262277064377161	inf
0.2926844587177038	0.5312396955898424	inf
0.2926844587177038	0.5362516847419687	inf
0.2926844587177038	0.5412636738940949	inf
0.2926844587177038	0.5462756630462211	inf
0.2926844587177038	0.5512876521983474	inf
0.2926844587177038	0.5562996413504736	inf
0.2926844587177038	0.5613116305025999	inf
0.2926844587177038	0.5663236196547261	inf
0.2926844587177038	0.5713356088068524	inf
0.2926844587177038	0.5763475979589786	inf
0.2926844587177038	0.5813595871111048	inf
0.2926844587177038	0.5863715762632311	inf
0.2926844587177038	0.5913835654153574	inf
0.2926844587177038	0.5963955545674836	inf
0.2926844587177038	0.6014075437196098	inf
0.2926844587177038	0.6064195328717361	inf
0.2926844587177038	0.6114315220238624	inf
0.2926844587177038	0.6164435111759886	inf
0.2926844587177038	0.6214555003281148	inf
0.2926844587177038	0.6264674894802411	inf
0.2926844587177038	0.6314794786323673	inf
0.2926844587177038	0.6364914677844936	inf
0.2926844587177038	0.6415034569366198	inf
0.2926844587177038	0.6465154460887461	inf
0.2926844587177038	0.6515274352408723	inf
0.2926844587177038	0.6565394243929985	inf
0.2926844587177038	0.6615514135451248	inf
0.2926844587177038	0.6665634026972511	inf
0.2926844587177038	0.6715753918493773	inf
0.2926844587177038	0.6765873810015035	inf
0.2926844587177038	0.6815993701536298	inf
0.2926844587177038	0.686611359305756	inf
0.2926844587177038	0.6916233484578823	inf
0.2926844587177038	0.6966353376100085	inf
0.2926844587177038	0.7016473267621348	inf
0.2926844587177038	0.706659315914261	inf
0.2926844587177038	0.7116713050663873	inf
0.2926844587177038	0.7166832942185135	inf
0.2926844587177038	0.7216952833706398	inf
0.2926844587177038	0.726707272522766	inf
0.2926844587177038	0.7317192616748922	inf
0.2926844587177038	0.7367312508270185	inf
0.2926844587177038	0.7417432399791447	inf
0.2926844587177038	0.746755229131271	inf
0.2926844587177038	0.7517672182833972	inf
0.2926844587177038	0.7567792074355235	50.03511905321788
0.2926844587177038	0.7617911965876497	inf
0.2926844587177038	0.766803185739776	inf
0.2926844587177038	0.7718151748919022	46.03991466766707
0.2926844587177038	0.7768271640440285	inf
0.2926844587177038	0.7818391531961547	46.03991466766707
0.2926844587177038	0.7868511423482809	44.65362030654718
0.2926844587177038	0.7918631315004072	inf
0.2926844587177038	0.7968751206525334	41.282717517742235
0.2926844587177038	0.8018871098046597	39.89642315662235
0.2926844587177038	0.8068990989567859	inf
0.2926844587177038	0.8119110881089122	40.206710929690196
0.2926844587177038	0.8169230772610384	39.51356374913025
0.2926844587177038	0.8219350664131647	inf
0.2926844587177038	0.8269470555652909	40.206710929690196
0.2926844587177038	0.8319590447174172	43.9045483623247
0.2926844587177038	0.8369710338695434	43.21140118176476
0.2926844587177038	0.8419830230216697	42.65178539382933
0.2926844587177038	0.8469950121737959	inf
0.2926844587177038	0.8520070013259222	inf
0.2926844587177038	0.8570189904780484	inf
0.2926844587177038	0.8620309796301746	42.59242885742552
0.2926844587177038	0.8670429687823009	inf
0.2926844587177038	0.8720549579344271	inf
0.2926844587177038	0.8770669470865534	44.338490831344004
0.2926844587177038	0.8820789362386796	inf
0.2926844587177038	0.8870909253908059	inf
0.2926844587177038	0.8921029145429321	inf
0.2926844587177038	0.8971149036950584	inf
0.2926844587177038	0.9021268928471846	inf
0.2926844587177038	0.9071388819993109	inf
0.2926844587177038	0.9121508711514371	inf
0.2926844587177038	0.9171628603035633	inf
0.2926844587177038	0.9221748494556896	inf
0.2926844587177038	0.9271868386078158	inf
0.2926844587177038	0.932198827759942	inf
0.3086659447103739	0.4360119016994437	inf
0.3086659447103739	0.44102389085157	inf
0.3086659447103739	0.4460358800036962	inf
0.3086659447103739	0.4510478691558225	inf
0.3086659447103739	0.4560598583079487	inf
0.3086659447103739	0.46107184746007496	inf
0.3086659447103739	0.4660838366122012	inf
0.3086659447103739	0.47109582576432746	inf
0.3086659447103739	0.4761078149164537	inf
0.3086659447103739	0.4811198040685799	inf
0.3086659447103739	0.4861317932207062	inf
0.3086659447103739	0.4911437823728324	inf
0.3086659447103739	0.4961557715249587	inf
0.3086659447103739	0.5011677606770849	inf
0.3086659447103739	0.5061797498292111	inf
0.3086659447103739	0.5111917389813374	inf
0.3086659447103739	0.5162037281334637	inf
0.3086659447103739	0.5212157172855899	inf
0.3086659447103739	0.5262277064377161	inf
0.3086659447103739	0.5312396955898424	inf
0.3086659447103739	0.5362516847419687	inf
0.3086659447103739	0.5412636738940949	inf
0.3086659447103739	0.5462756630462211	inf
0.3086659447103739	0.5512876521983474	inf
0.3086659447103739	0.5562996413504736	inf
0.3086659447103739	0.5613116305025999	inf
0.3086659447103739	0.5663236196547261	inf
0.3086659447103739	0.5713356088068524	inf
0.3086659447103739	0.5763475979589786	inf
0.3086659447103739	0.5813595871111048	inf
0.3086659447103739	0.5863715762632311	inf
0.3086659447103739	0.5913835654153574	inf
0.3086659447103739	0.5963955545674836	inf
0.3086659447103739	0.6014075437196098	inf
0.3086659447103739	0.6064195328717361	inf
0.3086659447103739	0.6114315220238624	inf
0.3086659447103739	0.6164435111759886	inf
0.3086659447103739	0.6214555003281148	inf
0.3086659447103739	0.6264674894802411	inf
0.3086659447103739	0.6314794786323673	inf
0.3086659447103739	0.6364914677844936	inf
0.3086659447103739	0.6415034569366198	inf
0.3086659447103739	0.6465154460887461	inf
0.3086659447103739	0.6515274352408723	inf
0.3086659447103739	0.6565394243929985	inf
0.3086659447103739	0.6615514135451248	inf
0.3086659447103739	0.6665634026972511	inf
0.3086659447103739	0.6715753918493773	inf
0.3086659447103739	0.6765873810015035	inf
0.3086659447103739	0.6815993701536298	inf
0.3086659447103739	0.686611359305756	inf
0.3086659447103739	0.6916233484578823	inf
0.3086659447103739	0.6966353376100085	inf
0.3086659447103739	0.7016473267621348	inf
0.3086659447103739	0.706659315914261	inf
0.3086659447103739	0.7116713050663873	inf
0.3086659447103739	0.7166832942185135	inf
0.3086659447103739	0.7216952833706398	inf
0.3086659447103739	0.726707272522766	inf
0.3086659447103739	0.7317192616748922	inf
0.3086659447103739	0.7367312508270185	inf
0.3086659447103739	0.7417432399791447	inf
0.3086659447103739	0.746755229131271	inf
0.3086659447103739	0.7517672182833972	47.95567751153805
0.3086659447103739	0.7567792074355235	48.936506764549776
0.3086659447103739	0.7617911965876497	40.81800065008044
0.3086659447103739	0.766803185739776	inf
0.3086659447103739	0.7718151748919022	46.03991466766707
0.3086659447103739	0.7768271640440285	44.43047675523297
0.3086659447103739	0.7818391531961547	inf
0.3086659447103739	0.7868511423482809	46.03991466766707
0.3086659447103739	0.7918631315004072	40.58957033718229
0.3086659447103739	0.7968751206525334	38.98013242474819
0.3086659447103739	0.8018871098046597	40.58957033718229
0.3086659447103739	0.8068990989567859	40.58957033718229
0.3086659447103739	0.8119110881089122	39.51356374913025
0.3086659447103739	0.8169230772610384	40.206710929690196
0.3086659447103739	0.8219350664131647	inf
0.3086659447103739	0.8269470555652909	39.51356374913025
0.3086659447103739	0.8319590447174172	44.597695542884644
0.3086659447103739	0.8369710338695434	42.40047096554843
0.3086659447103739	0.8419830230216697	43.9045483623247
0.3086659447103739	0.8469950121737959	inf
0.3086659447103739	0.8520070013259222	42.59242885742552
0.3086659447103739	0.8570189904780484	41.89928167686557
0.3086659447103739	0.8620309796301746	41.20613449630563
0.3086659447103739	0.8670429687823009	inf
0.3086659447103739	0.8720549579344271	inf
0.3086659447103739	0.8770669470865534	inf
0.3086659447103739	0.8820789362386796	inf
0.3086659447103739	0.8870909253908059	inf
0.3086659447103739	0.8921029145429321	inf
0.3086659447103739	0.8971149036950584	inf
0.3086659447103739	0.9021268928471846	inf
0.3086659447103739	0.9071388819993109	inf
0.3086659447103739	0.9121508711514371	inf
0.3086659447103739	0.9171628603035633	inf
0.3086659447103739	0.9221748494556896	inf
0.3086659447103739	0.9271868386078158	inf
0.3086659447103739	0.932198827759942	inf
0.3246474307030439	0.4360119016994437	inf
0.3246474307030439	0.44102389085157	inf
0.3246474307030439	0.4460358800036962	inf
0.3246474307030439	0.4510478691558225	inf
0.3246474307030439	0.4560598583079487	inf
0.3246474307030439	0.46107184746007496	inf
0.3246474307030439	0.4660838366122012	inf
0.3246474307030439	0.47109582576432746	inf
0.3246474307030439	0.4761078149164537	inf
0.3246474307030439	0.4811198040685799	inf
0.3246474307030439	0.4861317932207062	inf
0.3246474307030439	0.4911437823728324	inf
0.3246474307030439	0.4961557715249587	inf
0.3246474307030439	0.5011677606770849	inf
0.3246474307030439	0.5061797498292111	inf
0.3246474307030439	0.5111917389813374	inf
0.3246474307030439	0.5162037281334637	inf
0.3246474307030439	0.5212157172855899	inf
0.3246474307030439	0.5262277064377161	inf
0.3246474307030439	0.5312396955898424	inf
0.3246474307030439	0.5362516847419687	inf
0.3246474307030439	0.5412636738940949	inf
0.3246474307030439	0.5462756630462211	inf
0.3246474307030439	0.5512876521983474	inf
0.3246474307030439	0.5562996413504736	inf
0.3246474307030439	0.5613116305025999	inf
0.3246474307030439	0.5663236196547261	inf
0.3246474307030439	0.5713356088068524	inf
0.3246474307030439	0.5763475979589786	inf
0.3246474307030439	0.5813595871111048	inf
0.3246474307030439	0.5863715762632311	inf
0.3246474307030439	0.5913835654153574	inf
0.3246474307030439	0.5963955545674836	inf
0.3246474307030439	0.6014075437196098	inf
0.3246474307030439	0.6064195328717361	inf
0.3246474307030439	0.6114315220238624	inf
0.3246474307030439	0.6164435111759886	inf
0.3246474307030439	0.6214555003281148	inf
0.3246474307030439	0.6264674894802411	inf
0.3246474307030439	0.6314794786323673	inf
0.3246474307030439	0.6364914677844936	inf
0.3246474307030439	0.6415034569366198	inf
0.3246474307030439	0.6465154460887461	inf
0.3246474307030439	0.6515274352408723	inf
0.3246474307030439	0.6565394243929985	inf
0.3246474307030439	0.6615514135451248	inf
0.3246474307030439	0.6665634026972511	inf
0.3246474307030439	0.6715753918493773	inf
0.3246474307030439	0.6765873810015035	inf
0.3246474307030439	0.6815993701536298	inf
0.3246474307030439	0.686611359305756	inf
0.3246474307030439	0.6916233484578823	inf
0.3246474307030439	0.6966353376100085	inf
0.3246474307030439	0.7016473267621348	inf
0.3246474307030439	0.706659315914261	inf
0.3246474307030439	0.7116713050663873	inf
0.3246474307030439	0.7166832942185135	inf
0.3246474307030439	0.7216952833706398	inf
0.3246474307030439	0.726707272522766	inf
0.3246474307030439	0.7317192616748922	inf
0.3246474307030439	0.7367312508270185	inf
0.3246474307030439	0.7417432399791447	inf
0.3246474307030439	0.746755229131271	49.341971872657936
0.3246474307030439	0.7517672182833972	48.08920890416257
0.3246474307030439	0.7567792074355235	48.08920890416257
0.3246474307030439	0.7617911965876497	40.412535541972275
0.3246474307030439	0.766803185739776	inf
0.3246474307030439	0.7718151748919022	46.03991466766707
0.3246474307030439	0.7768271640440285	44.248155198439015
0.3246474307030439	0.7818391531961547	44.094004518611754
0.3246474307030439	0.7868511423482809	45.34676748710712
0.3246474307030439	0.7918631315004072	38.98013242474819
0.3246474307030439	0.7968751206525334	39.2032759760624
0.3246474307030439	0.8018871098046597	40.18410522907413
0.3246474307030439	0.8068990989567859	40.18410522907413
0.3246474307030439	0.8119110881089122	39.10809864102208
0.3246474307030439	0.8169230772610384	40.206710929690196
0.3246474307030439	0.8219350664131647	39.10809864102208
0.3246474307030439	0.8269470555652909	39.51356374913025
0.3246474307030439	0.8319590447174172	43.21140118176476
0.3246474307030439	0.8369710338695434	43.21140118176476
0.3246474307030439	0.8419830230216697	43.9045483623247
0.3246474307030439	0.8469950121737959	43.499083254216536
0.3246474307030439	0.8520070013259222	40.98299094499142
0.3246474307030439	0.8570189904780484	41.49381656875741
0.3246474307030439	0.8620309796301746	40.6465187083702
0.3246474307030439	0.8670429687823009	41.89928167686557
0.3246474307030439	0.8720549579344271	inf
0.3246474307030439	0.8770669470865534	inf
0.3246474307030439	0.8820789362386796	44.338490831344004
0.3246474307030439	0.8870909253908059	inf
0.3246474307030439	0.8921029145429321	44.338490831344004
0.3246474307030439	0.8971149036950584	43.64534365078406
0.3246474307030439	0.9021268928471846	inf
0.3246474307030439	0.9071388819993109	inf
0.3246474307030439	0.9121508711514371	inf
0.3246474307030439	0.9171628603035633	inf
0.3246474307030439	0.9221748494556896	inf
0.3246474307030439	0.9271868386078158	inf
0.3246474307030439	0.932198827759942	inf
0.34062891669571405	0.4360119016994437	inf
0.34062891669571405	0.44102389085157	inf
0.34062891669571405	0.4460358800036962	inf
0.34062891669571405	0.4510478691558225	inf
0.34062891669571405	0.4560598583079487	inf
0.34062891669571405	0.46107184746007496	inf
0.34062891669571405	0.4660838366122012	inf
0.34062891669571405	0.47109582576432746	inf
0.34062891669571405	0.4761078149164537	inf
0.34062891669571405	0.4811198040685799	inf
0.34062891669571405	0.4861317932207062	inf
0.34062891669571405	0.4911437823728324	inf
0.34062891669571405	0.4961557715249587	inf
0.34062891669571405	0.5011677606770849	inf
0.34062891669571405	0.5061797498292111	inf
0.34062891669571405	0.5111917389813374	inf
0.34062891669571405	0.5162037281334637	inf
0.34062891669571405	0.5212157172855899	inf
0.34062891669571405	0.5262277064377161	inf
0.34062891669571405	0.5312396955898424	inf
0.34062891669571405	0.5362516847419687	inf
0.34062891669571405	0.5412636738940949	inf
0.34062891669571405	0.5462756630462211	inf
0.34062891669571405	0.5512876521983474	inf
0.34062891669571405	0.5562996413504736	inf
0.34062891669571405	0.5613116305025999	inf
0.34062891669571405	0.5663236196547261	inf
0.34062891669571405	0.5713356088068524	inf
0.34062891669571405	0.5763475979589786	inf
0.34062891669571405	0.5813595871111048	inf
0.34062891669571405	0.5863715762632311	inf
0.34062891669571405	0.5913835654153574	inf
0.34062891669571405	0.5963955545674836	inf
0.34062891669571405	0.6014075437196098	inf
0.34062891669571405	0.6064195328717361	inf
0.34062891669571405	0.6114315220238624	inf
0.34062891669571405	0.6164435111759886	inf
0.34062891669571405	0.6214555003281148	inf
0.34062891669571405	0.6264674894802411	inf
0.34062891669571405	0.6314794786323673	inf
0.34062891669571405	0.6364914677844936	inf
0.34062891669571405	0.6415034569366198	inf
0.34062891669571405	0.6465154460887461	inf
0.34062891669571405	0.6515274352408723	inf
0.34062891669571405	0.6565394243929985	inf
0.34062891669571405	0.6615514135451248	inf
0.34062891669571405	0.6665634026972511	inf
0.34062891669571405	0.6715753918493773	inf
0.34062891669571405	0.6765873810015035	inf
0.34062891669571405	0.6815993701536298	inf
0.34062891669571405	0.686611359305756	inf
0.34062891669571405	0.6916233484578823	inf
0.34062891669571405	0.6966353376100085	inf
0.34062891669571405	0.7016473267621348	inf
0.34062891669571405	0.706659315914261	inf
0.34062891669571405	0.7116713050663873	inf
0.34062891669571405	0.7166832942185135	inf
0.34062891669571405	0.7216952833706398	inf
0.34062891669571405	0.726707272522766	inf
0.34062891669571405	0.7317192616748922	inf
0.34062891669571405	0.7367312508270185	inf
0.34062891669571405	0.7417432399791447	inf
0.34062891669571405	0.746755229131271	48.936506764549776
0.34062891669571405	0.7517672182833972	47.39606172360263
0.34062891669571405	0.7567792074355235	47.83789447588166
0.34062891669571405	0.7617911965876497	39.901709918206286
0.34062891669571405	0.766803185739776	41.51114783064039
0.34062891669571405	0.7718151748919022	44.65362030654718
0.34062891669571405	0.7768271640440285	44.94130237899896
0.34062891669571405	0.7818391531961547	44.65362030654718
0.34062891669571405	0.7868511423482809	44.65362030654718
0.34062891669571405	0.7918631315004072	39.67327960530813
0.34062891669571405	0.7968751206525334	39.2032759760624
0.34062891669571405	0.8018871098046597	41.282717517742235
0.34062891669571405	0.8068990989567859	38.88482224494386
0.34062891669571405	0.8119110881089122	38.73861670208838
0.34062891669571405	0.8169230772610384	38.8204165685703
0.34062891669571405	0.8219350664131647	40.206710929690196
0.34062891669571405	0.8269470555652909	39.10809864102208
0.34062891669571405	0.8319590447174172	44.597695542884644
0.34062891669571405	0.8369710338695434	43.499083254216536
0.34062891669571405	0.8419830230216697	44.597695542884644
0.34062891669571405	0.8469950121737959	43.21140118176476
0.34062891669571405	0.8520070013259222	40.62746925139457
0.34062891669571405	0.8570189904780484	inf
0.34062891669571405	0.8620309796301746	41.20613449630563
0.34062891669571405	0.8670429687823009	40.395204280089295
0.34062891669571405	0.8720549579344271	41.89928167686557
0.34062891669571405	0.8770669470865534	42.59242885742552
0.34062891669571405	0.8820789362386796	inf
0.34062891669571405	0.8870909253908059	42.72905291890991
0.34062891669571405	0.8921029145429321	44.338490831344004
0.34062891669571405	0.8971149036950584	inf
0.34062891669571405	0.9021268928471846	inf
0.34062891669571405	0.9071388819993109	inf
0.34062891669571405	0.9121508711514371	inf
0.34062891669571405	0.9171628603035633	inf
0.34062891669571405	0.9221748494556896	inf
0.34062891669571405	0.9271868386078158	inf
0.34062891669571405	0.932198827759942	inf
0.35661040268838406	0.4360119016994437	inf
0.35661040268838406	0.44102389085157	inf
0.35661040268838406	0.4460358800036962	inf
0.35661040268838406	0.4510478691558225	inf
0.35661040268838406	0.4560598583079487	inf
0.35661040268838406	0.46107184746007496	inf
0.35661040268838406	0.4660838366122012	inf
0.35661040268838406	0.47109582576432746	inf
0.35661040268838406	0.4761078149164537	inf
0.35661040268838406	0.4811198040685799	inf
0.35661040268838406	0.4861317932207062	inf
0.35661040268838406	0.4911437823728324	inf
0.35661040268838406	0.4961557715249587	inf
0.35661040268838406	0.5011677606770849	inf
0.35661040268838406	0.5061797498292111	inf
0.35661040268838406	0.5111917389813374	inf
0.35661040268838406	0.5162037281334637	inf
0.35661040268838406	0.5212157172855899	inf
0.35661040268838406	0.5262277064377161	inf
0.35661040268838406	0.5312396955898424	inf
0.35661040268838406	0.5362516847419687	inf
0.35661040268838406	0.5412636738940949	inf
0.35661040268838406	0.5462756630462211	inf
0.35661040268838406	0.5512876521983474	inf
0.35661040268838406	0.5562996413504736	inf
0.35661040268838406	0.5613116305025999	inf
0.35661040268838406	0.5663236196547261	inf
0.35661040268838406	0.5713356088068524	inf
0.35661040268838406	0.5763475979589786	inf
0.35661040268838406	0.5813595871111048	inf
0.35661040268838406	0.5863715762632311	inf
0.35661040268838406	0.5913835654153574	inf
0.35661040268838406	0.5963955545674836	inf
0.35661040268838406	0.6014075437196098	inf
0.35661040268838406	0.6064195328717361	inf
0.35661040268838406	0.6114315220238624	inf
0.35661040268838406	0.6164435111759886	inf
0.35661040268838406	0.6214555003281148	inf
0.35661040268838406	0.6264674894802411	inf
0.35661040268838406	0.6314794786323673	inf
0.35661040268838406	0.6364914677844936	inf
0.35661040268838406	0.6415034569366198	inf
0.35661040268838406	0.6465154460887461	inf
0.35661040268838406	0.6515274352408723	inf
0.35661040268838406	0.6565394243929985	inf
0.35661040268838406	0.6615514135451248	31.376415612640127
0.35661040268838406	0.6665634026972511	inf
0.35661040268838406	0.6715753918493773	inf
0.35661040268838406	0.6765873810015035	inf
0.35661040268838406	0.6815993701536298	inf
0.35661040268838406	0.686611359305756	inf
0.35661040268838406	0.6916233484578823	inf
0.35661040268838406	0.6966353376100085	inf
0.35661040268838406	0.7016473267621348	inf
0.35661040268838406	0.706659315914261	inf
0.35661040268838406	0.7116713050663873	inf
0.35661040268838406	0.7166832942185135	inf
0.35661040268838406	0.7216952833706398	inf
0.35661040268838406	0.726707272522766	inf
0.35661040268838406	0.7317192616748922	inf
0.35661040268838406	0.7367312508270185	inf
0.35661040268838406	0.7417432399791447	inf
0.35661040268838406	0.746755229131271	48.936506764549776
0.35661040268838406	0.7517672182833972	48.648824692097996
0.35661040268838406	0.7567792074355235	41.51035355025428
0.35661040268838406	0.7617911965876497	41.51114783064039
0.35661040268838406	0.766803185739776	40.412535541972275
0.35661040268838406	0.7718151748919022	44.43047675523297
0.35661040268838406	0.7768271640440285	44.65362030654718
0.35661040268838406	0.7818391531961547	44.248155198439015
0.35661040268838406	0.7868511423482809	43.84269009033085
0.35661040268838406	0.7918631315004072	39.89000158075055
0.35661040268838406	0.7968751206525334	38.98013242474819
0.35661040268838406	0.8018871098046597	39.08549294040601
0.35661040268838406	0.8068990989567859	38.98013242474819
0.35661040268838406	0.8119110881089122	37.904125836696146
0.35661040268838406	0.8169230772610384	38.41495146046214
0.35661040268838406	0.8219350664131647	38.59727301725609
0.35661040268838406	0.8269470555652909	39.10809864102208
0.35661040268838406	0.8319590447174172	42.98825763045055
0.35661040268838406	0.8369710338695434	42.80593607365659
0.35661040268838406	0.8419830230216697	43.21140118176476
0.35661040268838406	0.8469950121737959	42.80593607365659
0.35661040268838406	0.8520070013259222	40.98299094499142
0.35661040268838406	0.8570189904780484	inf
0.35661040268838406	0.8620309796301746	41.89928167686557
0.35661040268838406	0.8670429687823009	40.6465187083702
0.35661040268838406	0.8720549579344271	40.98299094499142
0.35661040268838406	0.8770669470865534	inf
0.35661040268838406	0.8820789362386796	inf
0.35661040268838406	0.8870909253908059	42.952196470224116
0.35661040268838406	0.8921029145429321	inf
0.35661040268838406	0.8971149036950584	44.338490831344004
0.35661040268838406	0.9021268928471846	inf
0.35661040268838406	0.9071388819993109	inf
0.35661040268838406	0.9121508711514371	inf
0.35661040268838406	0.9171628603035633	40.98295166093476
0.35661040268838406	0.9221748494556896	inf
0.35661040268838406	0.9271868386078158	39.573425155665156
0.35661040268838406	0.932198827759942	inf
0.37259188868105414	0.4360119016994437	inf
0.37259188868105414	0.44102389085157	inf
0.37259188868105414	0.4460358800036962	inf
0.37259188868105414	0.4510478691558225	inf
0.37259188868105414	0.4560598583079487	inf
0.37259188868105414	0.46107184746007496	inf
0.37259188868105414	0.4660838366122012	inf
0.37259188868105414	0.47109582576432746	inf
0.37259188868105414	0.4761078149164537	inf
0.37259188868105414	0.4811198040685799	inf
0.37259188868105414	0.4861317932207062	inf
0.37259188868105414	0.4911437823728324	inf
0.37259188868105414	0.4961557715249587	inf
0.37259188868105414	0.5011677606770849	inf
0.37259188868105414	0.5061797498292111	inf
0.37259188868105414	0.5111917389813374	inf
0.37259188868105414	0.5162037281334637	inf
0.37259188868105414	0.5212157172855899	inf
0.37259188868105414	0.5262277064377161	inf
0.37259188868105414	0.5312396955898424	inf
0.37259188868105414	0.5362516847419687	inf
0.37259188868105414	0.5412636738940949	inf
0.37259188868105414	0.5462756630462211	inf
0.37259188868105414	0.5512876521983474	inf
0.37259188868105414	0.5562996413504736	inf
0.37259188868105414	0.5613116305025999	inf
0.37259188868105414	0.5663236196547261	inf
0.37259188868105414	0.5713356088068524	inf
0.37259188868105414	0.5763475979589786	inf
0.37259188868105414	0.5813595871111048	inf
0.37259188868105414	0.5863715762632311	inf
0.37259188868105414	0.5913835654153574	inf
0.37259188868105414	0.5963955545674836	inf
0.37259188868105414	0.6014075437196098	inf
0.37259188868105414	0.6064195328717361	inf
0.37259188868105414	0.6114315220238624	inf
0.37259188868105414	0.6164435111759886	inf
0.37259188868105414	0.6214555003281148	inf
0.37259188868105414	0.6264674894802411	inf
0.37259188868105414	0.6314794786323673	inf
0.37259188868105414	0.6364914677844936	37.39205905811285
0.37259188868105414	0.6415034569366198	inf
0.37259188868105414	0.6465154460887461	inf
0.37259188868105414	0.6515274352408723	inf
0.37259188868105414	0.6565394243929985	36.6989118775529
0.37259188868105414	0.6615514135451248	30.68326843208018
0.37259188868105414	0.6665634026972511	inf
0.37259188868105414	0.6715753918493773	inf
0.37259188868105414	0.6765873810015035	inf
0.37259188868105414	0.6815993701536298	inf
0.37259188868105414	0.686611359305756	inf
0.37259188868105414	0.6916233484578823	inf
0.37259188868105414	0.6966353376100085	inf
0.37259188868105414	0.7016473267621348	inf
0.37259188868105414	0.706659315914261	inf
0.37259188868105414	0.7116713050663873	inf
0.37259188868105414	0.7166832942185135	inf
0.37259188868105414	0.7216952833706398	inf
0.37259188868105414	0.726707272522766	inf
0.37259188868105414	0.7317192616748922	inf
0.37259188868105414	0.7367312508270185	inf
0.37259188868105414	0.7417432399791447	inf
0.37259188868105414	0.746755229131271	49.341971872657936
0.37259188868105414	0.7517672182833972	48.24335958398983
0.37259188868105414	0.7567792074355235	40.412535541972275
0.37259188868105414	0.7617911965876497	39.31392325330417
0.37259188868105414	0.766803185739776	40.412535541972275
0.37259188868105414	0.7718151748919022	41.438308373215825
0.37259188868105414	0.7768271640440285	43.84269009033085
0.37259188868105414	0.7818391531961547	44.43047675523297
0.37259188868105414	0.7868511423482809	43.84269009033085
0.37259188868105414	0.7918631315004072	39.67327960530813
0.37259188868105414	0.7968751206525334	39.2032759760624
0.37259188868105414	0.8018871098046597	39.49095804851418
0.37259188868105414	0.8068990989567859	40.18410522907413
0.37259188868105414	0.8119110881089122	38.21324207073355
0.37259188868105414	0.8169230772610384	38.8204165685703
0.37259188868105414	0.8219350664131647	37.904125836696146
0.37259188868105414	0.8269470555652909	38.59727301725609
0.37259188868105414	0.8319590447174172	42.2951104498906
0.37259188868105414	0.8369710338695434	42.65178539382933
0.37259188868105414	0.8419830230216697	44.597695542884644
0.37259188868105414	0.8469950121737959	43.9045483623247
0.37259188868105414	0.8520070013259222	inf
0.37259188868105414	0.8570189904780484	41.20613449630563
0.37259188868105414	0.8620309796301746	inf
0.37259188868105414	0.8670429687823009	40.80066938819746
0.37259188868105414	0.8720549579344271	40.22876117081235
0.37259188868105414	0.8770669470865534	41.25628983740829
0.37259188868105414	0.8820789362386796	43.64534365078406
0.37259188868105414	0.8870909253908059	42.54673136211595
0.37259188868105414	0.8921029145429321	42.54673136211595
0.37259188868105414	0.8971149036950584	43.64534365078406
0.37259188868105414	0.9021268928471846	40.94865598557836
0.37259188868105414	0.9071388819993109	inf
0.37259188868105414	0.9121508711514371	inf
0.37259188868105414	0.9171628603035633	40.98295166093476
0.37259188868105414	0.9221748494556896	38.880277975105216
0.37259188868105414	0.9271868386078158	inf
0.37259188868105414	0.932198827759942	39.573425155665156
0.3885733746737242	0.4360119016994437	inf
0.3885733746737242	0.44102389085157	inf
0.3885733746737242	0.4460358800036962	inf
0.3885733746737242	0.4510478691558225	inf
0.3885733746737242	0.4560598583079487	inf
0.3885733746737242	0.46107184746007496	inf
0.3885733746737242	0.4660838366122012	inf
0.3885733746737242	0.47109582576432746	inf
0.3885733746737242	0.4761078149164537	inf
0.3885733746737242	0.4811198040685799	inf
0.3885733746737242	0.4861317932207062	inf
0.3885733746737242	0.4911437823728324	inf
0.3885733746737242	0.4961557715249587	inf
0.3885733746737242	0.5011677606770849	inf
0.3885733746737242	0.5061797498292111	inf
0.3885733746737242	0.5111917389813374	inf
0.3885733746737242	0.5162037281334637	inf
0.3885733746737242	0.5212157172855899	inf
0.3885733746737242	0.5262277064377161	inf
0.3885733746737242	0.5312396955898424	inf
0.3885733746737242	0.5362516847419687	inf
0.3885733746737242	0.5412636738940949	inf
0.3885733746737242	0.5462756630462211	inf
0.3885733746737242	0.5512876521983474	inf
0.3885733746737242	0.5562996413504736	inf
0.3885733746737242	0.5613116305025999	inf
0.3885733746737242	0.5663236196547261	inf
0.3885733746737242	0.5713356088068524	inf
0.3885733746737242	0.5763475979589786	inf
0.3885733746737242	0.5813595871111048	inf
0.3885733746737242	0.5863715762632311	inf
0.3885733746737242	0.5913835654153574	inf
0.3885733746737242	0.5963955545674836	inf
0.3885733746737242	0.6014075437196098	inf
0.3885733746737242	0.6064195328717361	inf
0.3885733746737242	0.6114315220238624	inf
0.3885733746737242	0.6164435111759886	inf
0.3885733746737242	0.6214555003281148	inf
0.3885733746737242	0.6264674894802411	inf
0.3885733746737242	0.6314794786323673	inf
0.3885733746737242	0.6364914677844936	36.6989118775529
0.3885733746737242	0.6415034569366198	36.6989118775529
0.3885733746737242	0.6465154460887461	inf
0.3885733746737242	0.6515274352408723	37.39205905811285
0.3885733746737242	0.6565394243929985	inf
0.3885733746737242	0.6615514135451248	31.376415612640127
0.3885733746737242	0.6665634026972511	31.376415612640127
0.3885733746737242	0.6715753918493773	inf
0.3885733746737242	0.6765873810015035	inf
0.3885733746737242	0.6815993701536298	inf
0.3885733746737242	0.686611359305756	inf
0.3885733746737242	0.6916233484578823	inf
0.3885733746737242	0.6966353376100085	inf
0.3885733746737242	0.7016473267621348	inf
0.3885733746737242	0.706659315914261	inf
0.3885733746737242	0.7116713050663873	inf
0.3885733746737242	0.7166832942185135	inf
0.3885733746737242	0.7216952833706398	inf
0.3885733746737242	0.726707272522766	inf
0.3885733746737242	0.7317192616748922	inf
0.3885733746737242	0.7367312508270185	34.38401303030749
0.3885733746737242	0.7417432399791447	34.38401303030749
0.3885733746737242	0.746755229131271	48.936506764549776
0.3885733746737242	0.7517672182833972	49.341971872657936
0.3885733746737242	0.7567792074355235	39.431706288960555
0.3885733746737242	0.7617911965876497	40.124853469520495
0.3885733746737242	0.766803185739776	40.412535541972275
0.3885733746737242	0.7718151748919022	40.11947099177634
0.3885733746737242	0.7768271640440285	43.47496531020553
0.3885733746737242	0.7818391531961547	43.84269009033085
0.3885733746737242	0.7868511423482809	43.400857338051814
0.3885733746737242	0.7918631315004072	39.33680736868692
0.3885733746737242	0.7968751206525334	39.2032759760624
0.3885733746737242	0.8018871098046597	39.33680736868692
0.3885733746737242	0.8068990989567859	39.89642315662235
0.3885733746737242	0.8119110881089122	27.653751080428133
0.3885733746737242	0.8169230772610384	38.009486352353974
0.3885733746737242	0.8219350664131647	38.41495146046214
0.3885733746737242	0.8269470555652909	38.41495146046214
0.3885733746737242	0.8319590447174172	42.98825763045055
0.3885733746737242	0.8369710338695434	42.40047096554843
0.3885733746737242	0.8419830230216697	42.98825763045055
0.3885733746737242	0.8469950121737959	43.9045483623247
0.3885733746737242	0.8520070013259222	37.36357104553442
0.3885733746737242	0.8570189904780484	41.49381656875741
0.3885733746737242	0.8620309796301746	40.51298731574568
0.3885733746737242	0.8670429687823009	39.95337152781026
0.3885733746737242	0.8720549579344271	39.86721125441984
0.3885733746737242	0.8770669470865534	38.90533755828606
0.3885733746737242	0.8820789362386796	43.239878542675896
0.3885733746737242	0.8870909253908059	42.25904928966417
0.3885733746737242	0.8921029145429321	42.54673136211595
0.3885733746737242	0.8971149036950584	42.392580682288695
0.3885733746737242	0.9021268928471846	44.338490831344004
0.3885733746737242	0.9071388819993109	inf
0.3885733746737242	0.9121508711514371	inf
0.3885733746737242	0.9171628603035633	40.98295166093476
0.3885733746737242	0.9221748494556896	39.573425155665156
0.3885733746737242	0.9271868386078158	40.2665723362251
0.3885733746737242	0.932198827759942	39.573425155665156
0.40455486066639423	0.4360119016994437	inf
0.40455486066639423	0.44102389085157	inf
0.40455486066639423	0.4460358800036962	inf
0.40455486066639423	0.4510478691558225	inf
0.40455486066639423	0.4560598583079487	inf
0.40455486066639423	0.46107184746007496	inf
0.40455486066639423	0.4660838366122012	inf
0.40455486066639423	0.47109582576432746	inf
0.40455486066639423	0.4761078149164537	inf
0.40455486066639423	0.4811198040685799	inf
0.40455486066639423	0.4861317932207062	inf
0.40455486066639423	0.4911437823728324	inf
0.40455486066639423	0.4961557715249587	inf
0.40455486066639423	0.5011677606770849	inf
0.40455486066639423	0.5061797498292111	inf
0.40455486066639423	0.5111917389813374	inf
0.40455486066639423	0.5162037281334637	inf
0.40455486066639423	0.5212157172855899	inf
0.40455486066639423	0.5262277064377161	inf
0.40455486066639423	0.5312396955898424	inf
0.40455486066639423	0.5362516847419687	inf
0.40455486066639423	0.5412636738940949	inf
0.40455486066639423	0.5462756630462211	inf
0.40455486066639423	0.5512876521983474	inf
0.40455486066639423	0.5562996413504736	inf
0.40455486066639423	0.5613116305025999	inf
0.40455486066639423	0.5663236196547261	inf
0.40455486066639423	0.5713356088068524	inf
0.40455486066639423	0.5763475979589786	inf
0.40455486066639423	0.5813595871111048	inf
0.40455486066639423	0.5863715762632311	inf
0.40455486066639423	0.5913835654153574	inf
0.40455486066639423	0.5963955545674836	inf
0.40455486066639423	0.6014075437196098	inf
0.40455486066639423	0.6064195328717361	inf
0.40455486066639423	0.6114315220238624	inf
0.40455486066639423	0.6164435111759886	inf
0.40455486066639423	0.6214555003281148	inf
0.40455486066639423	0.6264674894802411	inf
0.40455486066639423	0.6314794786323673	inf
0.40455486066639423	0.6364914677844936	36.6989118775529
0.40455486066639423	0.6415034569366198	36.6989118775529
0.40455486066639423	0.6465154460887461	inf
0.40455486066639423	0.6515274352408723	36.6989118775529
0.40455486066639423	0.6565394243929985	inf
0.40455486066639423	0.6615514135451248	inf
0.40455486066639423	0.6665634026972511	30.27780332397202
0.40455486066639423	0.6715753918493773	inf
0.40455486066639423	0.6765873810015035	inf
0.40455486066639423	0.6815993701536298	inf
0.40455486066639423	0.686611359305756	inf
0.40455486066639423	0.6916233484578823	inf
0.40455486066639423	0.6966353376100085	inf
0.40455486066639423	0.7016473267621348	inf
0.40455486066639423	0.706659315914261	inf
0.40455486066639423	0.7116713050663873	inf
0.40455486066639423	0.7166832942185135	inf
0.40455486066639423	0.7216952833706398	inf
0.40455486066639423	0.726707272522766	inf
0.40455486066639423	0.7317192616748922	35.573712920607655
0.40455486066639423	0.7367312508270185	inf
0.40455486066639423	0.7417432399791447	33.285400741639386
0.40455486066639423	0.746755229131271	inf
0.40455486066639423	0.7517672182833972	48.936506764549776
0.40455486066639423	0.7567792074355235	40.412535541972275
0.40455486066639423	0.7617911965876497	39.565237681585074
0.40455486066639423	0.766803185739776	39.20856273764634
0.40455486066639423	0.7718151748919022	32.77243095366049
0.40455486066639423	0.7768271640440285	44.094004518611754
0.40455486066639423	0.7818391531961547	44.94130237899896
0.40455486066639423	0.7868511423482809	43.400857338051814
0.40455486066639423	0.7918631315004072	38.7970953197538
0.40455486066639423	0.7968751206525334	38.7177681602807
0.40455486066639423	0.8018871098046597	39.67327960530813
0.40455486066639423	0.8068990989567859	26.267480556761033
0.40455486066639423	0.8119110881089122	25.862012817976673
0.40455486066639423	0.8169230772610384	38.127269388010355
0.40455486066639423	0.8219350664131647	37.434122207450415
0.40455486066639423	0.8269470555652909	39.10809864102208
0.40455486066639423	0.8319590447174172	42.80593607365659
0.40455486066639423	0.8369710338695434	42.65178539382933
0.40455486066639423	0.8419830230216697	43.9045483623247
0.40455486066639423	0.8469950121737959	44.597695542884644
0.40455486066639423	0.8520070013259222	36.97431553658469
0.40455486066639423	0.8570189904780484	41.20613449630563
0.40455486066639423	0.8620309796301746	40.6465187083702
0.40455486066639423	0.8670429687823009	40.51298731574568
0.40455486066639423	0.8720549579344271	39.67360634032427
0.40455486066639423	0.8770669470865534	39.511473361856375
0.40455486066639423	0.8820789362386796	42.72905291890991
0.40455486066639423	0.8870909253908059	42.392580682288695
0.40455486066639423	0.8921029145429321	42.54673136211595
0.40455486066639423	0.8971149036950584	42.72905291890991
0.40455486066639423	0.9021268928471846	44.338490831344004
0.40455486066639423	0.9071388819993109	39.88433937226665
0.40455486066639423	0.9121508711514371	40.98295166093476
0.40455486066639423	0.9171628603035633	39.88433937226665
0.40455486066639423	0.9221748494556896	40.2665723362251
0.40455486066639423	0.9271868386078158	inf
0.40455486066639423	0.932198827759942	39.167960047556996
0.4205363466590643	0.4360119016994437	inf
0.4205363466590643	0.44102389085157	inf
0.4205363466590643	0.4460358800036962	inf
0.4205363466590643	0.4510478691558225	inf
0.4205363466590643	0.4560598583079487	inf
0.4205363466590643	0.46107184746007496	inf
0.4205363466590643	0.4660838366122012	inf
0.4205363466590643	0.47109582576432746	inf
0.4205363466590643	0.4761078149164537	inf
0.4205363466590643	0.4811198040685799	inf
0.4205363466590643	0.4861317932207062	inf
0.4205363466590643	0.4911437823728324	inf
0.4205363466590643	0.4961557715249587	inf
0.4205363466590643	0.5011677606770849	inf
0.4205363466590643	0.5061797498292111	inf
0.4205363466590643	0.5111917389813374	inf
0.4205363466590643	0.5162037281334637	inf
0.4205363466590643	0.5212157172855899	inf
0.4205363466590643	0.5262277064377161	inf
0.4205363466590643	0.5312396955898424	inf
0.4205363466590643	0.5362516847419687	inf
0.4205363466590643	0.5412636738940949	inf
0.4205363466590643	0.5462756630462211	inf
0.4205363466590643	0.5512876521983474	inf
0.4205363466590643	0.5562996413504736	inf
0.4205363466590643	0.5613116305025999	inf
0.4205363466590643	0.5663236196547261	inf
0.4205363466590643	0.5713356088068524	inf
0.4205363466590643	0.5763475979589786	inf
0.4205363466590643	0.5813595871111048	inf
0.4205363466590643	0.5863715762632311	inf
0.4205363466590643	0.5913835654153574	inf
0.4205363466590643	0.5963955545674836	inf
0.4205363466590643	0.6014075437196098	inf
0.4205363466590643	0.6064195328717361	inf
0.4205363466590643	0.6114315220238624	inf
0.4205363466590643	0.6164435111759886	inf
0.4205363466590643	0.6214555003281148	inf
0.4205363466590643	0.6264674894802411	inf
0.4205363466590643	0.6314794786323673	inf
0.4205363466590643	0.6364914677844936	36.6989118775529
0.4205363466590643	0.6415034569366198	36.005764696992955
0.4205363466590643	0.6465154460887461	inf
0.4205363466590643	0.6515274352408723	inf
0.4205363466590643	0.6565394243929985	inf
0.4205363466590643	0.6615514135451248	31.376415612640127
0.4205363466590643	0.6665634026972511	30.68326843208018
0.4205363466590643	0.6715753918493773	inf
0.4205363466590643	0.6765873810015035	inf
0.4205363466590643	0.6815993701536298	inf
0.4205363466590643	0.686611359305756	inf
0.4205363466590643	0.6916233484578823	inf
0.4205363466590643	0.6966353376100085	inf
0.4205363466590643	0.7016473267621348	inf
0.4205363466590643	0.706659315914261	inf
0.4205363466590643	0.7116713050663873	inf
0.4205363466590643	0.7166832942185135	inf
0.4205363466590643	0.7216952833706398	inf
0.4205363466590643	0.726707272522766	35.573712920607655
0.4205363466590643	0.7317192616748922	inf
0.4205363466590643	0.7367312508270185	inf
0.4205363466590643	0.7417432399791447	32.9977186691876
0.4205363466590643	0.746755229131271	32.30457148862766
0.4205363466590643	0.7517672182833972	33.690865849747546
0.4205363466590643	0.7567792074355235	39.565237681585074
0.4205363466590643	0.7617911965876497	38.62077607274422
0.4205363466590643	0.766803185739776	39.719388361412335
0.4205363466590643	0.7718151748919022	32.773077389618635
0.4205363466590643	0.7768271640440285	44.43047675523297
0.4205363466590643	0.7818391531961547	44.094004518611754
0.4205363466590643	0.7868511423482809	44.094004518611754
0.4205363466590643	0.7918631315004072	39.67327960530813
0.4205363466590643	0.7968751206525334	39.08549294040601
0.4205363466590643	0.8018871098046597	39.49095804851418
0.4205363466590643	0.8068990989567859	26.267481460591327
0.4205363466590643	0.8119110881089122	25.168868877380532
0.4205363466590643	0.8169230772610384	37.904125836696146
0.4205363466590643	0.8219350664131647	38.41495146046214
0.4205363466590643	0.8269470555652909	31.473349476315217
0.4205363466590643	0.8319590447174172	31.06852372957645
0.4205363466590643	0.8369710338695434	43.499083254216536
0.4205363466590643	0.8419830230216697	43.499083254216536
0.4205363466590643	0.8469950121737959	33.61091783835239
0.4205363466590643	0.8520070013259222	36.97431553658469
0.4205363466590643	0.8570189904780484	36.27935425944395
0.4205363466590643	0.8620309796301746	41.49381656875741
0.4205363466590643	0.8670429687823009	40.007696923425726
0.4205363466590643	0.8720549579344271	39.10600825374821
0.4205363466590643	0.8770669470865534	39.357322682029114
0.4205363466590643	0.8820789362386796	40.496617998980916
0.4205363466590643	0.8870909253908059	42.72905291890991
0.4205363466590643	0.8921029145429321	41.77354147388247
0.4205363466590643	0.8971149036950584	42.72905291890991
0.4205363466590643	0.9021268928471846	40.28980448037481
0.4205363466590643	0.9071388819993109	39.37351374850066
0.4205363466590643	0.9121508711514371	40.98295166093476
0.4205363466590643	0.9171628603035633	40.98295166093476
0.4205363466590643	0.9221748494556896	40.2665723362251
0.4205363466590643	0.9271868386078158	38.32066218716979
0.4205363466590643	0.932198827759942	39.573425155665156
0.4365178326517344	0.4360119016994437	inf
0.4365178326517344	0.44102389085157	inf
0.4365178326517344	0.4460358800036962	inf
0.4365178326517344	0.4510478691558225	inf
0.4365178326517344	0.4560598583079487	inf
0.4365178326517344	0.46107184746007496	inf
0.4365178326517344	0.4660838366122012	inf
0.4365178326517344	0.47109582576432746	inf
0.4365178326517344	0.4761078149164537	inf
0.4365178326517344	0.4811198040685799	inf
0.4365178326517344	0.4861317932207062	inf
0.4365178326517344	0.4911437823728324	inf
0.4365178326517344	0.4961557715249587	inf
0.4365178326517344	0.5011677606770849	inf
0.4365178326517344	0.5061797498292111	inf
0.4365178326517344	0.5111917389813374	inf
0.4365178326517344	0.5162037281334637	inf
0.4365178326517344	0.5212157172855899	inf
0.4365178326517344	0.5262277064377161	inf
0.4365178326517344	0.5312396955898424	inf
0.4365178326517344	0.5362516847419687	inf
0.4365178326517344	0.5412636738940949	inf
0.4365178326517344	0.5462756630462211	inf
0.4365178326517344	0.5512876521983474	inf
0.4365178326517344	0.5562996413504736	inf
0.4365178326517344	0.5613116305025999	inf
0.4365178326517344	0.5663236196547261	inf
0.4365178326517344	0.5713356088068524	inf
0.4365178326517344	0.5763475979589786	inf
0.4365178326517344	0.5813595871111048	inf
0.4365178326517344	0.5863715762632311	inf
0.4365178326517344	0.5913835654153574	inf
0.4365178326517344	0.5963955545674836	inf
0.4365178326517344	0.6014075437196098	inf
0.4365178326517344	0.6064195328717361	inf
0.4365178326517344	0.6114315220238624	inf
0.4365178326517344	0.6164435111759886	inf
0.4365178326517344	0.6214555003281148	inf
0.4365178326517344	0.6264674894802411	inf
0.4365178326517344	0.6314794786323673	inf
0.4365178326517344	0.6364914677844936	37.39205905811285
0.4365178326517344	0.6415034569366198	37.39205905811285
0.4365178326517344	0.6465154460887461	37.39205905811285
0.4365178326517344	0.6515274352408723	36.6989118775529
0.4365178326517344	0.6565394243929985	inf
0.4365178326517344	0.6615514135451248	inf
0.4365178326517344	0.6665634026972511	inf
0.4365178326517344	0.6715753918493773	inf
0.4365178326517344	0.6765873810015035	27.59045637599822
0.4365178326517344	0.6815993701536298	inf
0.4365178326517344	0.686611359305756	inf
0.4365178326517344	0.6916233484578823	inf
0.4365178326517344	0.6966353376100085	inf
0.4365178326517344	0.7016473267621348	inf
0.4365178326517344	0.706659315914261	inf
0.4365178326517344	0.7116713050663873	inf
0.4365178326517344	0.7166832942185135	inf
0.4365178326517344	0.7216952833706398	inf
0.4365178326517344	0.726707272522766	36.2668601011676
0.4365178326517344	0.7317192616748922	34.88056574004771
0.4365178326517344	0.7367312508270185	34.88056574004771
0.4365178326517344	0.7417432399791447	32.9977186691876
0.4365178326517344	0.746755229131271	32.59225356107944
0.4365178326517344	0.7517672182833972	33.28540068846655
0.4365178326517344	0.7567792074355235	39.431706288960555
0.4365178326517344	0.7617911965876497	39.431706288960555
0.4365178326517344	0.766803185739776	33.86736922338195
0.4365178326517344	0.7718151748919022	31.92571080458468
0.4365178326517344	0.7768271640440285	inf
0.4365178326517344	0.7818391531961547	43.84269009033085
0.4365178326517344	0.7868511423482809	23.030178955363947
0.4365178326517344	0.7918631315004072	22.1138882150412
0.4365178326517344	0.7968751206525334	23.723326018629663
0.4365178326517344	0.8018871098046597	39.2032759760624
0.4365178326517344	0.8068990989567859	25.01471849209596
0.4365178326517344	0.8119110881089122	25.01471849209596
0.4365178326517344	0.8169230772610384	27.642852979837702
0.4365178326517344	0.8219350664131647	30.087538591894553
0.4365178326517344	0.8269470555652909	30.22123119537716
0.4365178326517344	0.8319590447174172	30.723512784419267
0.4365178326517344	0.8369710338695434	32.00147654112361
0.4365178326517344	0.8419830230216697	inf
0.4365178326517344	0.8469950121737959	37.37978064469285
0.4365178326517344	0.8520070013259222	37.37978064469285
0.4365178326517344	0.8570189904780484	35.675032552454425
0.4365178326517344	0.8620309796301746	37.34235904509085
0.4365178326517344	0.8670429687823009	40.43719975629497
0.4365178326517344	0.8720549579344271	39.22379128940459
0.4365178326517344	0.8770669470865534	39.357322682029114
0.4365178326517344	0.8820789362386796	41.16853867907673
0.4365178326517344	0.8870909253908059	41.94059555854564
0.4365178326517344	0.8921029145429321	42.14126625400779
0.4365178326517344	0.8971149036950584	43.239878542675896
0.4365178326517344	0.9021268928471846	39.59665729981487
0.4365178326517344	0.9071388819993109	39.191192191706705
0.4365178326517344	0.9121508711514371	40.28980448037481
0.4365178326517344	0.9171628603035633	39.88433937226665
0.4365178326517344	0.9221748494556896	39.573425155665156
0.4365178326517344	0.9271868386078158	38.18713079454527
0.4365178326517344	0.932198827759942	39.167960047556996
0.4524993186444044	0.4360119016994437	inf
0.4524993186444044	0.44102389085157	inf
0.4524993186444044	0.4460358800036962	inf
0.4524993186444044	0.4510478691558225	inf
0.4524993186444044	0.4560598583079487	inf
0.4524993186444044	0.46107184746007496	inf
0.4524993186444044	0.4660838366122012	inf
0.4524993186444044	0.47109582576432746	inf
0.4524993186444044	0.4761078149164537	inf
0.4524993186444044	0.4811198040685799	inf
0.4524993186444044	0.4861317932207062	inf
0.4524993186444044	0.4911437823728324	inf
0.4524993186444044	0.4961557715249587	inf
0.4524993186444044	0.5011677606770849	inf
0.4524993186444044	0.5061797498292111	inf
0.4524993186444044	0.5111917389813374	inf
0.4524993186444044	0.5162037281334637	inf
0.4524993186444044	0.5212157172855899	inf
0.4524993186444044	0.5262277064377161	inf
0.4524993186444044	0.5312396955898424	inf
0.4524993186444044	0.5362516847419687	inf
0.4524993186444044	0.5412636738940949	inf
0.4524993186444044	0.5462756630462211	inf
0.4524993186444044	0.5512876521983474	inf
0.4524993186444044	0.5562996413504736	inf
0.4524993186444044	0.5613116305025999	inf
0.4524993186444044	0.5663236196547261	inf
0.4524993186444044	0.5713356088068524	inf
0.4524993186444044	0.5763475979589786	inf
0.4524993186444044	0.5813595871111048	inf
0.4524993186444044	0.5863715762632311	inf
0.4524993186444044	0.5913835654153574	inf
0.4524993186444044	0.5963955545674836	inf
0.4524993186444044	0.6014075437196098	inf
0.4524993186444044	0.6064195328717361	43.5864813077283
0.4524993186444044	0.6114315220238624	inf
0.4524993186444044	0.6164435111759886	inf
0.4524993186444044	0.6214555003281148	inf
0.4524993186444044	0.6264674894802411	inf
0.4524993186444044	0.6314794786323673	37.39205905811285
0.4524993186444044	0.6364914677844936	37.39205905811285
0.4524993186444044	0.6415034569366198	37.39205905811285
0.4524993186444044	0.6465154460887461	37.39205905811285
0.4524993186444044	0.6515274352408723	inf
0.4524993186444044	0.6565394243929985	36.293446769444735
0.4524993186444044	0.6615514135451248	30.68326843208018
0.4524993186444044	0.6665634026972511	inf
0.4524993186444044	0.6715753918493773	30.68326843208018
0.4524993186444044	0.6765873810015035	28.689068664666333
0.4524993186444044	0.6815993701536298	inf
0.4524993186444044	0.686611359305756	28.689068664666333
0.4524993186444044	0.6916233484578823	inf
0.4524993186444044	0.6966353376100085	inf
0.4524993186444044	0.7016473267621348	inf
0.4524993186444044	0.706659315914261	inf
0.4524993186444044	0.7116713050663873	inf
0.4524993186444044	0.7166832942185135	inf
0.4524993186444044	0.7216952833706398	inf
0.4524993186444044	0.726707272522766	34.6574221887335
0.4524993186444044	0.7317192616748922	34.32094995211229
0.4524993186444044	0.7367312508270185	32.79214095121699
0.4524993186444044	0.7417432399791447	32.77457511787339
0.4524993186444044	0.746755229131271	32.18678845297127
0.4524993186444044	0.7517672182833972	32.774414527389084
0.4524993186444044	0.7567792074355235	38.33309400029244
0.4524993186444044	0.7617911965876497	39.02624118085239
0.4524993186444044	0.766803185739776	33.17758078220661
0.4524993186444044	0.7718151748919022	31.163639477184535
0.4524993186444044	0.7768271640440285	32.07993020905869
0.4524993186444044	0.7818391531961547	24.52608671256881
0.4524993186444044	0.7868511423482809	24.814380415609016
0.4524993186444044	0.7918631315004072	22.337031775820247
0.4524993186444044	0.7968751206525334	21.9315666637684
0.4524993186444044	0.8018871098046597	22.991660695832145
0.4524993186444044	0.8068990989567859	25.25588054891285
0.4524993186444044	0.8119110881089122	25.168869171923216
0.4524993186444044	0.8169230772610384	26.03126986119065
0.4524993186444044	0.8219350664131647	29.459091143330266
0.4524993186444044	0.8269470555652909	29.333928000376257
0.4524993186444044	0.8319590447174172	30.922390565208485
0.4524993186444044	0.8369710338695434	31.66500768929708
0.4524993186444044	0.8419830230216697	33.61091783835239
0.4524993186444044	0.8469950121737959	inf
0.4524993186444044	0.8520070013259222	38.0729278252528
0.4524993186444044	0.8570189904780484	36.68663346413291
0.4524993186444044	0.8620309796301746	36.122359488862095
0.4524993186444044	0.8670429687823009	37.67450607650158
0.4524993186444044	0.8720549579344271	38.90533755828606
0.4524993186444044	0.8770669470865534	39.357322682029114
0.4524993186444044	0.8820789362386796	40.14250713298652
0.4524993186444044	0.8870909253908059	42.952196470224116
0.4524993186444044	0.8921029145429321	41.69943350172875
0.4524993186444044	0.8971149036950584	42.952196470224116
0.4524993186444044	0.9021268928471846	39.17962911808571
0.4524993186444044	0.9071388819993109	39.88433937226665
0.4524993186444044	0.9121508711514371	40.28980448037481
0.4524993186444044	0.9171628603035633	40.98295166093476
0.4524993186444044	0.9221748494556896	38.47481286699705
0.4524993186444044	0.9271868386078158	39.573425155665156
0.4524993186444044	0.932198827759942	39.167960047556996
0.46848080463707453	0.4360119016994437	inf
0.46848080463707453	0.44102389085157	inf
0.46848080463707453	0.4460358800036962	inf
0.46848080463707453	0.4510478691558225	inf
0.46848080463707453	0.4560598583079487	inf
0.46848080463707453	0.46107184746007496	inf
0.46848080463707453	0.4660838366122012	inf
0.46848080463707453	0.47109582576432746	inf
0.46848080463707453	0.4761078149164537	inf
0.46848080463707453	0.4811198040685799	inf
0.46848080463707453	0.4861317932207062	inf
0.46848080463707453	0.4911437823728324	inf
0.46848080463707453	0.4961557715249587	inf
0.46848080463707453	0.5011677606770849	inf
0.46848080463707453	0.5061797498292111	inf
0.46848080463707453	0.5111917389813374	inf
0.46848080463707453	0.5162037281334637	inf
0.46848080463707453	0.5212157172855899	inf
0.46848080463707453	0.5262277064377161	inf
0.46848080463707453	0.5312396955898424	inf
0.46848080463707453	0.5362516847419687	inf
0.46848080463707453	0.5412636738940949	inf
0.46848080463707453	0.5462756630462211	inf
0.46848080463707453	0.5512876521983474	inf
0.46848080463707453	0.5562996413504736	inf
0.46848080463707453	0.5613116305025999	inf
0.46848080463707453	0.5663236196547261	inf
0.46848080463707453	0.5713356088068524	inf
0.46848080463707453	0.5763475979589786	inf
0.46848080463707453	0.5813595871111048	inf
0.46848080463707453	0.5863715762632311	inf
0.46848080463707453	0.5913835654153574	inf
0.46848080463707453	0.5963955545674836	inf
0.46848080463707453	0.6014075437196098	inf
0.46848080463707453	0.6064195328717361	44.279628488288246
0.46848080463707453	0.6114315220238624	inf
0.46848080463707453	0.6164435111759886	inf
0.46848080463707453	0.6214555003281148	inf
0.46848080463707453	0.6264674894802411	44.279628488288246
0.46848080463707453	0.6314794786323673	inf
0.46848080463707453	0.6364914677844936	inf
0.46848080463707453	0.6415034569366198	inf
0.46848080463707453	0.6465154460887461	36.6989118775529
0.46848080463707453	0.6515274352408723	36.6989118775529
0.46848080463707453	0.6565394243929985	37.39205905811285
0.46848080463707453	0.6615514135451248	29.766977700206024
0.46848080463707453	0.6665634026972511	30.27780332397202
0.46848080463707453	0.6715753918493773	30.27780332397202
0.46848080463707453	0.6765873810015035	28.689068664666333
0.46848080463707453	0.6815993701536298	28.689068664666333
0.46848080463707453	0.686611359305756	27.995921484106386
0.46848080463707453	0.6916233484578823	inf
0.46848080463707453	0.6966353376100085	inf
0.46848080463707453	0.7016473267621348	29.393075022940042
0.46848080463707453	0.706659315914261	29.105392950488262
0.46848080463707453	0.7116713050663873	inf
0.46848080463707453	0.7166832942185135	inf
0.46848080463707453	0.7216952833706398	33.90447187728036
0.46848080463707453	0.726707272522766	34.18741855948776
0.46848080463707453	0.7317192616748922	33.7819534513796
0.46848080463707453	0.7367312508270185	33.059386263701455
0.46848080463707453	0.7417432399791447	32.08142793731344
0.46848080463707453	0.746755229131271	31.493641272411327
0.46848080463707453	0.7517672182833972	32.30447111655282
0.46848080463707453	0.7567792074355235	29.91832094276744
0.46848080463707453	0.7617911965876497	39.20856273764634
0.46848080463707453	0.766803185739776	32.07944923568651
0.46848080463707453	0.7718151748919022	31.38678302849875
0.46848080463707453	0.7768271640440285	31.925779529231438
0.46848080463707453	0.7818391531961547	23.96708255582697
0.46848080463707453	0.7868511423482809	23.08377354314844
0.46848080463707453	0.7918631315004072	21.32543086414177
0.46848080463707453	0.7968751206525334	22.62471384827203
0.46848080463707453	0.8018871098046597	21.76072617706348
0.46848080463707453	0.8068990989567859	24.820562477655002
0.46848080463707453	0.8119110881089122	25.08882646424968
0.46848080463707453	0.8169230772610384	26.240446454945076
0.46848080463707453	0.8219350664131647	29.60219198697094
0.46848080463707453	0.8269470555652909	29.394552622192695
0.46848080463707453	0.8319590447174172	29.64341817916552
0.46848080463707453	0.8369710338695434	31.213022565554024
0.46848080463707453	0.8419830230216697	31.66500768929708
0.46848080463707453	0.8469950121737959	32.512305549684285
0.46848080463707453	0.8520070013259222	36.28116835602474
0.46848080463707453	0.8570189904780484	35.87570324791658
0.46848080463707453	0.8620309796301746	35.43387049563754
0.46848080463707453	0.8670429687823009	37.89250208371322
0.46848080463707453	0.8720549579344271	38.90533755828606
0.46848080463707453	0.8770669470865534	39.00064773809038
0.46848080463707453	0.8820789362386796	40.204620542416315
0.46848080463707453	0.8870909253908059	42.54673136211595
0.46848080463707453	0.8921029145429321	42.392580682288695
0.46848080463707453	0.8971149036950584	36.43374714629281
0.46848080463707453	0.9021268928471846	38.06500898224267
0.46848080463707453	0.9071388819993109	40.28980448037481
0.46848080463707453	0.9121508711514371	39.037041511879444
0.46848080463707453	0.9171628603035633	40.28980448037481
0.46848080463707453	0.9221748494556896	38.880277975105216
0.46848080463707453	0.9271868386078158	40.2665723362251
0.46848080463707453	0.932198827759942	40.2665723362251
0.48446229062974455	0.4360119016994437	inf
0.48446229062974455	0.44102389085157	inf
0.48446229062974455	0.4460358800036962	inf
0.48446229062974455	0.4510478691558225	inf
0.48446229062974455	0.4560598583079487	inf
0.48446229062974455	0.46107184746007496	inf
0.48446229062974455	0.4660838366122012	inf
0.48446229062974455	0.47109582576432746	inf
0.48446229062974455	0.4761078149164537	inf
0.48446229062974455	0.4811198040685799	inf
0.48446229062974455	0.4861317932207062	inf
0.48446229062974455	0.4911437823728324	inf
0.48446229062974455	0.4961557715249587	inf
0.48446229062974455	0.5011677606770849	inf
0.48446229062974455	0.5061797498292111	inf
0.48446229062974455	0.5111917389813374	inf
0.48446229062974455	0.5162037281334637	inf
0.48446229062974455	0.5212157172855899	inf
0.48446229062974455	0.5262277064377161	inf
0.48446229062974455	0.5312396955898424	inf
0.48446229062974455	0.5362516847419687	inf
0.48446229062974455	0.5412636738940949	inf
0.48446229062974455	0.5462756630462211	inf
0.48446229062974455	0.5512876521983474	inf
0.48446229062974455	0.5562996413504736	inf
0.48446229062974455	0.5613116305025999	inf
0.48446229062974455	0.5663236196547261	inf
0.48446229062974455	0.5713356088068524	inf
0.48446229062974455	0.5763475979589786	inf
0.48446229062974455	0.5813595871111048	inf
0.48446229062974455	0.5863715762632311	inf
0.48446229062974455	0.5913835654153574	30.527549497731297
0.48446229062974455	0.5963955545674836	inf
0.48446229062974455	0.6014075437196098	inf
0.48446229062974455	0.6064195328717361	44.279628488288246
0.48446229062974455	0.6114315220238624	inf
0.48446229062974455	0.6164435111759886	43.5864813077283
0.48446229062974455	0.6214555003281148	inf
0.48446229062974455	0.6264674894802411	44.279628488288246
0.48446229062974455	0.6314794786323673	24.289039369915887
0.48446229062974455	0.6364914677844936	25.675333731035778
0.48446229062974455	0.6415034569366198	35.782621145678746
0.48446229062974455	0.6465154460887461	36.005764696992955
0.48446229062974455	0.6515274352408723	36.293446769444735
0.48446229062974455	0.6565394243929985	36.6989118775529
0.48446229062974455	0.6615514135451248	30.27780332397202
0.48446229062974455	0.6665634026972511	29.179191035303905
0.48446229062974455	0.6715753918493773	27.930076376165996
0.48446229062974455	0.6765873810015035	27.302774303546443
0.48446229062974455	0.6815993701536298	27.59045637599822
0.48446229062974455	0.686611359305756	inf
0.48446229062974455	0.6916233484578823	inf
0.48446229062974455	0.6966353376100085	inf
0.48446229062974455	0.7016473267621348	28.699927842380095
0.48446229062974455	0.706659315914261	28.882249399174054
0.48446229062974455	0.7116713050663873	inf
0.48446229062974455	0.7166832942185135	32.1127124080523
0.48446229062974455	0.7216952833706398	33.90447187728036
0.48446229062974455	0.726707272522766	34.06963552383138
0.48446229062974455	0.7317192616748922	33.62780277155234
0.48446229062974455	0.7367312508270185	32.428846706216945
0.48446229062974455	0.7417432399791447	31.550799686251278
0.48446229062974455	0.746755229131271	31.165137205439297
0.48446229062974455	0.7517672182833972	29.202557982243516
0.48446229062974455	0.7567792074355235	27.433534317137426
0.48446229062974455	0.7617911965876497	27.61585310398073
0.48446229062974455	0.766803185739776	28.722373758215188
0.48446229062974455	0.7718151748919022	31.569104585292703
0.48446229062974455	0.7768271640440285	30.875957404732755
0.48446229062974455	0.7818391531961547	23.833507463111083
0.48446229062974455	0.7868511423482809	22.30758445680462
0.48446229062974455	0.7918631315004072	21.420741043946094
0.48446229062974455	0.7968751206525334	20.727593863386147
0.48446229062974455	0.8018871098046597	21.52174775317154
0.48446229062974455	0.8068990989567859	25.456551244375
0.48446229062974455	0.8119110881089122	24.881187099471436
0.48446229062974455	0.8169230772610384	25.438446942687726
0.48446229062974455	0.8219350664131647	29.394552622192695
0.48446229062974455	0.8269470555652909	28.967211144973096
0.48446229062974455	0.8319590447174172	27.91672194757538
0.48446229062974455	0.8369710338695434	31.213022565554024
0.48446229062974455	0.8419830230216697	31.66500768929708
0.48446229062974455	0.8469950121737959	31.994580295348957
0.48446229062974455	0.8520070013259222	35.770342732258754
0.48446229062974455	0.8570189904780484	35.588021175464796
0.48446229062974455	0.8620309796301746	35.675032552454425
0.48446229062974455	0.8670429687823009	37.18298115538592
0.48446229062974455	0.8720549579344271	38.41286107318826
0.48446229062974455	0.8770669470865534	38.41286107318826
0.48446229062974455	0.8820789362386796	39.66536553384412
0.48446229062974455	0.8870909253908059	36.99179595926289
0.48446229062974455	0.8921029145429321	36.769555423157776
0.48446229062974455	0.8971149036950584	36.99373199133604
0.48446229062974455	0.9021268928471846	37.61543645599602
0.48446229062974455	0.9071388819993109	40.98295166093476
0.48446229062974455	0.9121508711514371	39.191192191706705
0.48446229062974455	0.9171628603035633	inf
0.48446229062974455	0.9221748494556896	39.573425155665156
0.48446229062974455	0.9271868386078158	40.2665723362251
0.48446229062974455	0.932198827759942	40.2665723362251
0.5004437766224146	0.4360119016994437	inf
0.5004437766224146	0.44102389085157	inf
0.5004437766224146	0.4460358800036962	inf
0.5004437766224146	0.4510478691558225	inf
0.5004437766224146	0.4560598583079487	inf
0.5004437766224146	0.46107184746007496	inf
0.5004437766224146	0.4660838366122012	inf
0.5004437766224146	0.47109582576432746	inf
0.5004437766224146	0.4761078149164537	inf
0.5004437766224146	0.4811198040685799	inf
0.5004437766224146	0.4861317932207062	inf
0.5004437766224146	0.4911437823728324	inf
0.5004437766224146	0.4961557715249587	inf
0.5004437766224146	0.5011677606770849	inf
0.5004437766224146	0.5061797498292111	inf
0.5004437766224146	0.5111917389813374	inf
0.5004437766224146	0.5162037281334637	inf
0.5004437766224146	0.5212157172855899	inf
0.5004437766224146	0.5262277064377161	inf
0.5004437766224146	0.5312396955898424	inf
0.5004437766224146	0.5362516847419687	inf
0.5004437766224146	0.5412636738940949	inf
0.5004437766224146	0.5462756630462211	inf
0.5004437766224146	0.5512876521983474	inf
0.5004437766224146	0.5562996413504736	inf
0.5004437766224146	0.5613116305025999	inf
0.5004437766224146	0.5663236196547261	inf
0.5004437766224146	0.5713356088068524	inf
0.5004437766224146	0.5763475979589786	inf
0.5004437766224146	0.5813595871111048	inf
0.5004437766224146	0.5863715762632311	inf
0.5004437766224146	0.5913835654153574	30.527549497731297
0.5004437766224146	0.5963955545674836	inf
0.5004437766224146	0.6014075437196098	inf
0.5004437766224146	0.6064195328717361	43.5864813077283
0.5004437766224146	0.6114315220238624	inf
0.5004437766224146	0.6164435111759886	42.48786901906019
0.5004437766224146	0.6214555003281148	43.5864813077283
0.5004437766224146	0.6264674894802411	26.36698781812071
0.5004437766224146	0.6314794786323673	24.289039369915887
0.5004437766224146	0.6364914677844936	24.98217839425317
0.5004437766224146	0.6415034569366198	36.6989118775529
0.5004437766224146	0.6465154460887461	35.600299588884795
0.5004437766224146	0.6515274352408723	36.005764696992955
0.5004437766224146	0.6565394243929985	29.988901856447864
0.5004437766224146	0.6615514135451248	29.43050546358481
0.5004437766224146	0.6665634026972511	29.179191035303905
0.5004437766224146	0.6715753918493773	28.3961704568958
0.5004437766224146	0.6765873810015035	26.49184408733011
0.5004437766224146	0.6815993701536298	27.995921484106386
0.5004437766224146	0.686611359305756	27.59045637599822
0.5004437766224146	0.6916233484578823	inf
0.5004437766224146	0.6966353376100085	30.49168731160815
0.5004437766224146	0.7016473267621348	28.189102218614106
0.5004437766224146	0.706659315914261	27.926737954146613
0.5004437766224146	0.7116713050663873	28.862672685848086
0.5004437766224146	0.7166832942185135	31.70724729994414
0.5004437766224146	0.7216952833706398	31.958561728225046
0.5004437766224146	0.726707272522766	33.104923997876504
0.5004437766224146	0.7317192616748922	33.32242112200116
0.5004437766224146	0.7367312508270185	32.4506183406812
0.5004437766224146	0.7417432399791447	31.292970576949177
0.5004437766224146	0.746755229131271	31.81906367284596
0.5004437766224146	0.7517672182833972	21.743714046798758
0.5004437766224146	0.7567792074355235	27.279383637310165
0.5004437766224146	0.7617911965876497	26.97400198775898
0.5004437766224146	0.766803185739776	27.687665995333713
0.5004437766224146	0.7718151748919022	31.038476334230534
0.5004437766224146	0.7768271640440285	30.736195462357596
0.5004437766224146	0.7818391531961547	23.204919196827028
0.5004437766224146	0.7868511423482809	22.734938874534336
0.5004437766224146	0.7918631315004072	20.727593863386147
0.5004437766224146	0.7968751206525334	20.678803699216715
0.5004437766224146	0.8018871098046597	21.314777895725356
0.5004437766224146	0.8068990989567859	24.945725620609007
0.5004437766224146	0.8119110881089122	24.881187099471436
0.5004437766224146	0.8169230772610384	25.843912050795893
0.5004437766224146	0.8219350664131647	29.394552622192695
0.5004437766224146	0.8269470555652909	28.90667700624822
0.5004437766224146	0.8319590447174172	27.814009424994193
0.5004437766224146	0.8369710338695434	31.413693261016174
0.5004437766224146	0.8419830230216697	32.2246234772325
0.5004437766224146	0.8469950121737959	31.409854257286778
0.5004437766224146	0.8520070013259222	35.87570324791658
0.5004437766224146	0.8570189904780484	35.87570324791658
0.5004437766224146	0.8620309796301746	35.50797846779126
0.5004437766224146	0.8670429687823009	36.61051456386754
0.5004437766224146	0.8720549579344271	38.41286107318826
0.5004437766224146	0.8770669470865534	38.41286107318826
0.5004437766224146	0.8820789362386796	38.22827830721411
0.5004437766224146	0.8870909253908059	36.43374714629281
0.5004437766224146	0.8921029145429321	36.182801775119714
0.5004437766224146	0.8971149036950584	36.58826688322788
0.5004437766224146	0.9021268928471846	37.51701694754027
0.5004437766224146	0.9071388819993109	40.98295166093476
0.5004437766224146	0.9121508711514371	40.28980448037481
0.5004437766224146	0.9171628603035633	inf
0.5004437766224146	0.9221748494556896	39.573425155665156
0.5004437766224146	0.9271868386078158	inf
0.5004437766224146	0.932198827759942	39.167960047556996
0.5164252626150847	0.4360119016994437	inf
0.5164252626150847	0.44102389085157	inf
0.5164252626150847	0.4460358800036962	inf
0.5164252626150847	0.4510478691558225	inf
0.5164252626150847	0.4560598583079487	inf
0.5164252626150847	0.46107184746007496	inf
0.5164252626150847	0.4660838366122012	inf
0.5164252626150847	0.47109582576432746	inf
0.5164252626150847	0.4761078149164537	inf
0.5164252626150847	0.4811198040685799	inf
0.5164252626150847	0.4861317932207062	inf
0.5164252626150847	0.4911437823728324	inf
0.5164252626150847	0.4961557715249587	inf
0.5164252626150847	0.5011677606770849	inf
0.5164252626150847	0.5061797498292111	inf
0.5164252626150847	0.5111917389813374	inf
0.5164252626150847	0.5162037281334637	inf
0.5164252626150847	0.5212157172855899	inf
0.5164252626150847	0.5262277064377161	inf
0.5164252626150847	0.5312396955898424	inf
0.5164252626150847	0.5362516847419687	inf
0.5164252626150847	0.5412636738940949	inf
0.5164252626150847	0.5462756630462211	inf
0.5164252626150847	0.5512876521983474	inf
0.5164252626150847	0.5562996413504736	inf
0.5164252626150847	0.5613116305025999	inf
0.5164252626150847	0.5663236196547261	inf
0.5164252626150847	0.5713356088068524	inf
0.5164252626150847	0.5763475979589786	inf
0.5164252626150847	0.5813595871111048	inf
0.5164252626150847	0.5863715762632311	31.220696678291244
0.5164252626150847	0.5913835654153574	30.527549497731297
0.5164252626150847	0.5963955545674836	inf
0.5164252626150847	0.6014075437196098	inf
0.5164252626150847	0.6064195328717361	inf
0.5164252626150847	0.6114315220238624	44.279628488288246
0.5164252626150847	0.6164435111759886	41.977043395294196
0.5164252626150847	0.6214555003281148	43.18101619962013
0.5164252626150847	0.6264674894802411	31.776027136834113
0.5164252626150847	0.6314794786323673	24.758744202067113
0.5164252626150847	0.6364914677844936	24.57672144236767
0.5164252626150847	0.6415034569366198	35.446148909057534
0.5164252626150847	0.6465154460887461	35.312617516433015
0.5164252626150847	0.6515274352408723	35.312617516433015
0.5164252626150847	0.6565394243929985	25.368162436827866
0.5164252626150847	0.6615514135451248	28.81146625517859
0.5164252626150847	0.6665634026972511	29.073830519646084
0.5164252626150847	0.6715753918493773	27.7287413609515
0.5164252626150847	0.6765873810015035	27.59045637599822
0.5164252626150847	0.6815993701536298	27.59045637599822
0.5164252626150847	0.686611359305756	26.609627122986495
0.5164252626150847	0.6916233484578823	27.59045637599822
0.5164252626150847	0.6966353376100085	28.882249399174054
0.5164252626150847	0.7016473267621348	27.658473967551938
0.5164252626150847	0.706659315914261	28.54577716255284
0.5164252626150847	0.7116713050663873	29.750298703651648
0.5164252626150847	0.7166832942185135	32.295033964846255
0.5164252626150847	0.7216952833706398	31.41956522749236
0.5164252626150847	0.726707272522766	32.96244713430075
0.5164252626150847	0.7317192616748922	33.62780277155234
0.5164252626150847	0.7367312508270185	21.079160234703433
0.5164252626150847	0.7417432399791447	22.950717917181603
0.5164252626150847	0.746755229131271	23.24795330340277
0.5164252626150847	0.7517672182833972	20.896603076424974
0.5164252626150847	0.7567792074355235	26.58623645675022
0.5164252626150847	0.7617911965876497	26.4527050641257
0.5164252626150847	0.766803185739776	27.272552646633898
0.5164252626150847	0.7718151748919022	31.099100956046964
0.5164252626150847	0.7768271640440285	25.2179245245905
0.5164252626150847	0.7818391531961547	22.734938874534336
0.5164252626150847	0.7868511423482809	22.359582682325062
0.5164252626150847	0.7918631315004072	20.465229598918658
0.5164252626150847	0.7968751206525334	20.465229598918658
0.5164252626150847	0.8018871098046597	20.940967871931683
0.5164252626150847	0.8068990989567859	25.168869171923216
0.5164252626150847	0.8119110881089122	25.01471849209596
0.5164252626150847	0.8169230772610384	25.686179512817965
0.5164252626150847	0.8219350664131647	29.394552622192695
0.5164252626150847	0.8269470555652909	27.997137125918766
0.5164252626150847	0.8319590447174172	27.709864419440212
0.5164252626150847	0.8369710338695434	31.04596848089086
0.5164252626150847	0.8419830230216697	31.81915836912434
0.5164252626150847	0.8469950121737959	31.528595663076995
0.5164252626150847	0.8520070013259222	35.36487762415059
0.5164252626150847	0.8570189904780484	35.43387049563754
0.5164252626150847	0.8620309796301746	35.588021175464796
0.5164252626150847	0.8670429687823009	36.60139452989485
0.5164252626150847	0.8720549579344271	39.00064773809038
0.5164252626150847	0.8770669470865534	39.357322682029114
0.5164252626150847	0.8820789362386796	41.30323283108443
0.5164252626150847	0.8870909253908059	36.3005848107761
0.5164252626150847	0.8921029145429321	35.895119702667934
0.5164252626150847	0.8971149036950584	36.43411620340062
0.5164252626150847	0.9021268928471846	38.380026352455936
0.5164252626150847	0.9071388819993109	40.98295166093476
0.5164252626150847	0.9121508711514371	40.28980448037481
0.5164252626150847	0.9171628603035633	inf
0.5164252626150847	0.9221748494556896	39.573425155665156
0.5164252626150847	0.9271868386078158	38.32066218716979
[truncated: 8,001 more rows]
