# Supplementary material for: Navigating protein landscapes with a machine-learned transferable coarse-grained model
Source: Nat Chem. 2025 Jul 18;17(8):1284–92. doi: 10.1038/s41557-025-01874-0 (PMC12313527; doi:10.1038/s41557-025-01874-0)
Supplement: Supplementary file 3 — .csv files with RMSF and free energy landscape data. [file 41557_2025_1874_MOESM3_ESM.zip › fig_data/1enh_epoch_73_traj_10_Q.csv]

Steps	Q
0	0.45801004643159876
50	0.45061516943696583
100	0.43818132854245073
150	0.4210928188115054
200	0.4186855942988836
250	0.4212650074851203
300	0.42721507616303583
350	0.4367687209778333
400	0.44300994684078504
450	0.4394330612641628
500	0.4218777710786986
550	0.4213116964814017
600	0.4196554705568118
650	0.4210824919120891
700	0.4157328541330089
750	0.4068912428071526
800	0.40982738736023283
850	0.4180009392157234
900	0.4163019402383268
950	0.43334748963816033
1000	0.44447568737020815
1050	0.44498703696328035
1100	0.44788573533953263
1150	0.45025500163045146
1200	0.45689733807955807
1250	0.4593562243443495
1300	0.46368980615075867
1350	0.4686459730808273
1400	0.46880325391214206
1450	0.463104320151403
1500	0.4619692462147872
1550	0.4656670171147571
1600	0.4678954912732322
1650	0.4706382265802822
1700	0.4733342354240369
1750	0.47911007039788006
1800	0.4817384243262024
1850	0.48515523077057415
1900	0.4885311597115922
1950	0.4825473260069319
2000	0.4763774717985883
2050	0.47027005338295297
2100	0.4698957976660704
2150	0.4719967277222766
2200	0.47716459418197704
2250	0.4893298995585575
2300	0.49530045841916753
2350	0.4983516799967074
2400	0.5013789960141946
2450	0.5046913841121858
2500	0.507261686671087
2550	0.4974470284952576
2600	0.490101609419339
2650	0.49273646301092394
2700	0.49175602730695006
2750	0.49084899335785026
2800	0.4893454645927791
2850	0.4903182276230915
2900	0.49463170329804373
2950	0.4996474294115032
3000	0.49923618770062994
3050	0.5003643895420732
3100	0.49963425735369627
3150	0.49125524873182425
3200	0.4841255681854507
3250	0.49156816281616106
3300	0.49507743183274283
3350	0.4958544059729824
3400	0.4844647074664016
3450	0.4796995687861106
3500	0.48026612232475113
3550	0.4891594479271678
3600	0.49026508190508433
3650	0.48965772183045275
3700	0.48978411213165907
3750	0.4853928840521702
3800	0.49109466383214395
3850	0.49286931413634494
3900	0.4964822136562389
3950	0.4966792438380694
4000	0.49792085025790106
4050	0.49233036537436564
4100	0.4982357517852107
4150	0.49382664133517035
4200	0.49266023402050685
4250	0.4949433004921868
4300	0.4938073806058664
4350	0.4988886202312735
4400	0.4966876812221103
4450	0.49298492490659074
4500	0.48683859261668466
4550	0.4824517810075985
4600	0.4797692163573771
4650	0.4793531280628558
4700	0.47234759889053113
4750	0.4740487820961567
4800	0.47741674059071504
4850	0.4874800654617717
4900	0.48115366621912126
4950	0.4816151837429444
5000	0.4856355907328889
5050	0.49478025631606115
5100	0.4975395652243252
5150	0.5016229926872496
5200	0.5120638639342625
5250	0.5110287486890011
5300	0.5113427536039928
5350	0.5080703785885543
5400	0.5045907016598041
5450	0.5041086213002777
5500	0.5038637145782121
5550	0.49491967056651603
5600	0.49144355107688054
5650	0.49561625771921686
5700	0.5056278431074072
5750	0.5108583154848686
5800	0.5107052256647473
5850	0.5047663525475149
5900	0.5058790787437972
5950	0.5035976196722668
6000	0.4955728251141537
6050	0.49436140567505155
6100	0.497195321400187
6150	0.49353518782723044
6200	0.49397636696111763
6250	0.48996799563817045
6300	0.48639474646025843
6350	0.4983532940439444
6400	0.5012900994788378
6450	0.4992852300551132
6500	0.49813787644673785
6550	0.5003297263111935
6600	0.4963731411921267
6650	0.4965307146350325
6700	0.49216576364886616
6750	0.49244301191128276
6800	0.48881616274521905
6850	0.494671500014421
6900	0.49908545117406955
6950	0.4926703846512469
7000	0.4981281900600578
7050	0.5015136820858772
7100	0.49785483515098267
7150	0.49745242920484706
7200	0.4918693802345049
7250	0.48690023725527753
7300	0.48284438877061875
7350	0.48827379177321334
7400	0.4910838749663422
7450	0.49257508167766717
7500	0.49307216086713185
7550	0.49834805552030376
7600	0.5003525981050312
7650	0.4993235952330543
7700	0.4928747528908582
7750	0.4846833825604505
7800	0.4774158404069992
7850	0.47401721505309036
7900	0.4734033177603285
7950	0.479386110650419
8000	0.47409852344974257
8050	0.47676050424833105
8100	0.48045916956879664
8150	0.4804319156884929
8200	0.48280254423772134
8250	0.48235099308283713
8300	0.47761868006009367
8350	0.4815300715494616
8400	0.47833454247372575
8450	0.475282013911422
8500	0.47835629144152325
8550	0.4822715379450913
8600	0.4815236891659451
8650	0.4825086938345192
8700	0.48284189435568176
8750	0.484990469182775
8800	0.48870021223821253
8850	0.4953887224660808
8900	0.5030390725197103
8950	0.4965658475206358
9000	0.48904317070342046
9050	0.4836564585661669
9100	0.4862575846182998
9150	0.4866841630076119
9200	0.49036822484848475
9250	0.4877763867646172
9300	0.48508996847182395
9350	0.4839182918709669
9400	0.48373195970391625
9450	0.4847868865279866
9500	0.48748935938339527
9550	0.49054503424814566
9600	0.4842598857947712
9650	0.4822024676013485
9700	0.48971117924117347
9750	0.4940738222223515
9800	0.4967464668565334
9850	0.4908567285882361
9900	0.48284459116999745
9950	0.4881248555544285
10000	0.4959749664635698
10050	0.4986241987117404
10100	0.4936303125511372
10150	0.48972012823003175
10200	0.48926459372832337
10250	0.4824571011976111
10300	0.4732208895021808
10350	0.4748827420517219
10400	0.4876337124454293
10450	0.48952264515137706
10500	0.4838998266942477
10550	0.48632798297951474
10600	0.49043268746942503
10650	0.4926139889225536
10700	0.4939138902856328
10750	0.49179372589002107
10800	0.49056975357473015
10850	0.4889027109149763
10900	0.48673734330412455
10950	0.4950273514075528
11000	0.493783263700988
11050	0.4831523722864979
11100	0.4768364692542993
11150	0.4817015403793455
11200	0.48558609291621635
11250	0.49034049209841774
11300	0.48536453833977483
11350	0.48655884870149374
11400	0.48396686970098524
11450	0.4823081006847509
11500	0.47444198994740766
11550	0.46938962464890704
11600	0.47343104188815877
11650	0.4730002909337033
11700	0.47886947637725463
11750	0.4753954417337535
11800	0.4770617902056839
11850	0.4694046383203168
11900	0.4731816834230628
11950	0.4751945083688712
12000	0.4808127220786997
12050	0.48327728727491015
12100	0.477368161728684
12150	0.4756955824663754
12200	0.47230362760962835
12250	0.47274788685593844
12300	0.47587426418855006
12350	0.4838285605750701
12400	0.4866132697995108
12450	0.4891144277482942
12500	0.4866948632487506
12550	0.48878146251846205
12600	0.4894863549344456
12650	0.4868980501786629
12700	0.48090584431745814
12750	0.47876329098861625
12800	0.4752654146761086
12850	0.47670682380896434
12900	0.47106122971093645
12950	0.4762579546320363
13000	0.4830590200743816
13050	0.4839157207498207
13100	0.4916356439164643
13150	0.48326830455926845
13200	0.4790549136184578
13250	0.47271132066718025
13300	0.47165172001199485
13350	0.47009046427231793
13400	0.4728637013372115
13450	0.4679254832676075
13500	0.4734108068876355
13550	0.47441089277092585
13600	0.47163033005360044
13650	0.47388114154480077
13700	0.47486542630460943
13750	0.47361718709891243
13800	0.47172214057057127
13850	0.4675177430363381
13900	0.4672602518952779
13950	0.4621000829054412
14000	0.4590858376960507
14050	0.4558713820705296
14100	0.4521303756674341
14150	0.4497411189703868
14200	0.4492439047636261
14250	0.45347251778641046
14300	0.4585356697185099
14350	0.4545609675050874
14400	0.4525857065293884
14450	0.45221201610980905
14500	0.453824001839186
14550	0.45053606669152396
14600	0.4528052449350661
14650	0.4472967176583731
14700	0.4495088879460915
14750	0.44890375755398626
14800	0.4548278783373484
14850	0.4563241142856012
14900	0.46560739418369484
14950	0.47402278591061203
15000	0.48160582996948625
15050	0.4756864456446177
15100	0.47933799241868563
15150	0.479089740344415
15200	0.4821688617052397
15250	0.48048078286170787
15300	0.47622984583754924
15350	0.4720176382316586
15400	0.47429567572075126
15450	0.4801702908082138
15500	0.48284742208028286
15550	0.4815571742481522
15600	0.4797309756613968
15650	0.4861122121754388
15700	0.4867960497538951
15750	0.4878504176198136
15800	0.48607722539307957
15850	0.4879744136299822
15900	0.49625928791969465
15950	0.5002966133223472
16000	0.5024581793570186
16050	0.49988335249676946
16100	0.5017451568101569
16150	0.5039128907894062
16200	0.5049836387595837
16250	0.49861386477018305
16300	0.49421587063145356
16350	0.49182176481346124
16400	0.4908103011462692
16450	0.4967572058895719
16500	0.4983310574052564
16550	0.49673502676494236
16600	0.49385145177856277
16650	0.4916550629729903
16700	0.4885346074952209
16750	0.4884877014463889
16800	0.48614847013300555
16850	0.48513216409188065
16900	0.48782440642542224
16950	0.4887249749332052
17000	0.4830086659618571
17050	0.4797255599365174
17100	0.47675731409031247
17150	0.48386676823903746
17200	0.47939704711664244
17250	0.48498064831561916
17300	0.482174884389319
17350	0.4876488279417333
17400	0.488961252364725
17450	0.485308356154758
17500	0.48389571472508885
17550	0.4879147857971261
17600	0.48483934955349717
17650	0.4778684230924884
17700	0.4693310556596929
17750	0.46379037485020885
17800	0.4591963725965238
17850	0.45660566170544303
17900	0.4558322090328321
17950	0.45838331523171755
18000	0.45592007576755594
18050	0.45674295890729383
18100	0.45469129208923725
18150	0.46010920979661946
18200	0.4594193411213538
18250	0.45837257235639506
18300	0.4531805248811974
18350	0.45554581525751836
18400	0.45481508476419263
18450	0.4631372189038183
18500	0.4642373806356552
18550	0.4660916569956846
18600	0.46710883560231564
18650	0.4663778421013212
18700	0.4623183347482693
18750	0.4623566398755204
18800	0.4654571748784137
18850	0.46940615710894407
18900	0.468453626839868
18950	0.4649538920337849
19000	0.46806691712748544
19050	0.4727492294632529
19100	0.4721247927755099
19150	0.4702501990416244
19200	0.46736247938930114
19250	0.4645885641905295
19300	0.46281834701088626
19350	0.46432516972734666
19400	0.46450336971945677
19450	0.4642933943405909
19500	0.46321100390852066
19550	0.4696778170459701
19600	0.4718238824773044
19650	0.4758377063146317
19700	0.4753687237092469
19750	0.468937117321836
19800	0.47338729052495554
19850	0.47681288836761665
19900	0.4756490057338962
19950	0.47080419023760983
20000	0.4738484239849969
20050	0.47120130198080096
20100	0.46517009660597763
20150	0.4685309560280035
20200	0.4704768854742078
20250	0.4683366721168517
20300	0.46817158953673493
20350	0.47016653516091605
20400	0.47154979184204365
20450	0.47822657427636495
20500	0.4810491961188562
20550	0.47689643887429223
20600	0.48081729661685796
20650	0.4813399924856065
20700	0.48336776686360344
20750	0.47940707511455755
20800	0.4770724019299811
20850	0.47336278338768
20900	0.47808800147116
20950	0.4827661612249408
21000	0.4832000438265584
21050	0.48598094261197233
21100	0.4851019020376579
21150	0.4887541913222426
21200	0.48714959017831183
21250	0.486895979851117
21300	0.48480164461499625
21350	0.4824781243411098
21400	0.4758000366378857
21450	0.4763281157401976
21500	0.47740222855332026
21550	0.4781391930060211
21600	0.4806566188709507
21650	0.4870825887781024
21700	0.4967087695030434
21750	0.5032321018606334
21800	0.5037184694569761
21850	0.5038941108544014
21900	0.500673599029236
21950	0.4989058720515625
22000	0.5023931659879184
22050	0.5029078946576581
22100	0.5018227589523196
22150	0.49973630269167024
22200	0.5093478262496884
22250	0.51207226540566
22300	0.5094610912504413
22350	0.5073162792774029
22400	0.5048141032076902
22450	0.503283770445347
22500	0.5022472551721432
22550	0.5106153291573432
22600	0.5107702624305565
22650	0.5041036571321786
22700	0.5050760870336107
22750	0.5085816625614816
22800	0.5121646162217632
22850	0.5190197425002813
22900	0.5212067650399295
22950	0.5144551663488668
23000	0.5155855895042916
23050	0.5161177459650114
23100	0.5150251425576093
23150	0.5132345093323537
23200	0.5111134248862819
23250	0.5096199677832498
23300	0.5017418477971252
23350	0.49570664916406415
23400	0.49180519578981174
23450	0.49110691876728896
23500	0.4939566836913247
23550	0.5021628047801787
23600	0.5088479520725641
23650	0.5110339921865725
23700	0.511299173631883
23750	0.5076702528887581
23800	0.5083977697374935
23850	0.51173273072358
23900	0.5107154860951031
23950	0.5085805923057349
24000	0.5050727717831174
24050	0.5100216353792715
24100	0.5121659892369647
24150	0.5140245704435245
24200	0.5151421336232069
24250	0.5121134327786985
24300	0.5082797110074004
24350	0.5048523389189528
24400	0.5099753979645789
24450	0.5161283737993448
24500	0.5170671694281904
24550	0.515927745846321
24600	0.514052789316539
24650	0.5100251587864195
24700	0.5034619602378847
24750	0.5077422471436076
24800	0.5104379627261262
24850	0.5112759298189604
24900	0.516615849354786
24950	0.5173842437720984
25000	0.51910135123721
25050	0.5091980021368172
25100	0.5033936942854501
25150	0.5088989480028135
25200	0.5107502968678361
25250	0.5103600468887667
25300	0.5123369021642966
25350	0.5052138242168122
25400	0.5007206463706483
25450	0.5020438190353733
25500	0.5038305455757428
25550	0.4995982772472351
25600	0.4956117166547601
25650	0.49452254189972744
25700	0.5022575157713816
25750	0.5062116391784203
25800	0.5119153431869005
25850	0.5129370880262146
25900	0.5105696980064413
25950	0.5065030765854533
26000	0.502607352425904
26050	0.5022726353200102
26100	0.5075464177370521
26150	0.5057756138825865
26200	0.5079967439395477
26250	0.5070488065807082
26300	0.506928687004887
26350	0.5023219553729534
26400	0.500700604494891
26450	0.5071742707150589
26500	0.5081066146124977
26550	0.5039288044246192
26600	0.4990602786313594
26650	0.5090748421764434
26700	0.5097771107336252
26750	0.5167183224733325
26800	0.5204039336665128
26850	0.5204091450631328
26900	0.5187643685154933
26950	0.5219433394318945
27000	0.5196139318137489
27050	0.5181257517118495
27100	0.5136347884173242
27150	0.5142759347166438
27200	0.5177605790889755
27250	0.5165913478248297
27300	0.5137155551398553
27350	0.5095718602368319
27400	0.5065026564711015
27450	0.4972673404991727
27500	0.4986354214634436
27550	0.5007434256085566
27600	0.5014612920336321
27650	0.5009605240790332
27700	0.5060316338088753
27750	0.5149097142943126
27800	0.5160487765207096
27850	0.5155096046513188
27900	0.5153433107656634
27950	0.5101533146222549
28000	0.5035712016600076
28050	0.5021583678261777
28100	0.5009665625355477
28150	0.5032495943038459
28200	0.504211239931439
28250	0.5048964737049573
28300	0.5068801850310446
28350	0.5042519079975959
28400	0.5044366020734917
28450	0.5028024962695685
28500	0.5009569762191645
28550	0.49564395127769156
28600	0.49371860704280934
28650	0.4947799715168602
28700	0.4990464977836806
28750	0.49953898413966286
28800	0.4995061756765607
28850	0.5016453970565673
28900	0.5001438141265316
28950	0.49384345107485733
29000	0.49134794161784007
29050	0.49532161504976663
29100	0.49351837549775457
29150	0.4926659815991183
29200	0.4898018846955244
29250	0.4914681147270432
29300	0.5003761246777889
29350	0.5034187108611718
29400	0.5015872462552131
29450	0.5012596250416129
29500	0.502119971895839
29550	0.5054657836735826
29600	0.5073408010574376
29650	0.5083942309422678
29700	0.5033308272691426
29750	0.5028428614606363
29800	0.5038001425593768
29850	0.5072318182831316
29900	0.5089576797595664
29950	0.5017404879973907
30000	0.5034606094590285
30050	0.5024608096992388
30100	0.4982801117035465
30150	0.5024671802463974
30200	0.5067494233615865
30250	0.5126343453604163
30300	0.5143496996835383
30350	0.5092713270488717
30400	0.5094498950220399
30450	0.5053851441214146
30500	0.5027248306517332
30550	0.5035565872669275
30600	0.49978991211348067
30650	0.49445128381418496
30700	0.4898679666407676
30750	0.4921307348983939
30800	0.49164192479995705
30850	0.49420678378543004
30900	0.4979031233329831
30950	0.4982599141984658
31000	0.5002372816007792
31050	0.5034459541067099
31100	0.5059220770181246
31150	0.5076339723837774
31200	0.5014812939430137
31250	0.49941058530632637
31300	0.49946743435625657
31350	0.4952948974908502
31400	0.49902473467873465
31450	0.5050538433604902
31500	0.5069767107646183
31550	0.5102483064700701
31600	0.5107030060697841
31650	0.5065456845495848
31700	0.5091075111196206
31750	0.5074300230957822
31800	0.5042225149045896
31850	0.5111243237918005
31900	0.5178689450088404
31950	0.5233450065326012
32000	0.5210066483958669
32050	0.5171463692882765
32100	0.5147124946388673
32150	0.5160428776738403
32200	0.5137095748838173
32250	0.5111325626499205
32300	0.5065960951329365
32350	0.5030972703123521
32400	0.502068721137621
32450	0.4994233991393714
32500	0.4951343435208269
32550	0.4959766675818487
32600	0.49949440239786974
32650	0.49496831888716014
32700	0.5002868150840235
32750	0.5008410470497867
32800	0.49936830499834206
32850	0.4978704445753925
32900	0.4982549495971429
32950	0.49593034599948405
33000	0.4992549880412468
33050	0.4968002713743174
33100	0.4949677036665034
33150	0.49295820715276256
33200	0.49414539485333603
33250	0.4924442470275524
33300	0.49653283768341444
33350	0.49716714946352114
33400	0.4935818338099304
33450	0.493431493839051
33500	0.48895920468936394
33550	0.4942043957613541
33600	0.48950284431487945
33650	0.48793582579997485
33700	0.48522284303695645
33750	0.4807001412443297
33800	0.48399240031548574
33850	0.48633083942403493
33900	0.48443891410632517
33950	0.4876124567201809
34000	0.4906137659211637
34050	0.4920312863080604
34100	0.4946576488086936
34150	0.4942074352921239
34200	0.4975207235787077
34250	0.4965142448058682
34300	0.4969446987747533
34350	0.4951861787225839
34400	0.49558301116114983
34450	0.498749478192911
34500	0.49852762983145615
34550	0.4950913406487247
34600	0.4945405170559383
34650	0.49536003685584795
34700	0.4972680445202348
34750	0.49513666994126854
34800	0.4928890408167589
34850	0.4882742020496159
34900	0.4909131181743241
34950	0.49583907815261064
35000	0.5012099115285752
35050	0.5028516490003141
35100	0.5027460360963844
35150	0.4967579298322744
35200	0.49457511952396344
35250	0.4918392004022436
35300	0.4949185430449552
35350	0.49013895375236727
35400	0.4928947509087333
35450	0.4973068029350811
35500	0.5003808468549352
35550	0.4984414241138897
35600	0.49619571953501274
35650	0.49117634207897115
35700	0.49092308217694475
35750	0.4871113260197849
35800	0.4904443877139375
35850	0.4898956970529906
35900	0.4869393311735309
35950	0.4897999018863705
36000	0.4893339826350905
36050	0.49309638031647546
36100	0.49430324837828643
36150	0.4927299938292291
36200	0.4900773287934211
36250	0.4926865719581819
36300	0.4936066121531975
36350	0.4929363078085166
36400	0.4927177795168483
36450	0.49824198867979486
36500	0.49906277767862867
36550	0.49449857219626203
36600	0.4926714533208337
36650	0.49188112019658015
36700	0.48953978055313774
36750	0.4936860118494891
36800	0.4924465579887035
36850	0.4931960875869
36900	0.4969142213672321
36950	0.5021592751065486
37000	0.5046513877849935
37050	0.5057257083170168
37100	0.5037538685349779
37150	0.5015451894091689
37200	0.5040583015053383
37250	0.5039781145888343
37300	0.5012479511819339
37350	0.4977798862220405
37400	0.49595328281447737
37450	0.4939737158982665
37500	0.49061815433388944
37550	0.491224696764388
37600	0.4927815534245467
37650	0.4975404019055853
37700	0.5014720976893886
37750	0.49858213353235686
37800	0.4973025322924474
37850	0.49721478932466884
37900	0.49730553808663
37950	0.491374969240811
38000	0.4885547154846343
38050	0.4881434161175694
38100	0.48274339995154714
38150	0.47337224390115545
38200	0.46262757585414893
38250	0.451989608122581
38300	0.45361822055630824
38350	0.45561648360909984
38400	0.46218302556286983
38450	0.46495434829554555
38500	0.46696460868464473
38550	0.4729240522687845
38600	0.4734741404828981
38650	0.4705091690545537
38700	0.47448744582447683
38750	0.4784932855724547
38800	0.4893299726297693
38850	0.48597280338901777
38900	0.4806758058285146
38950	0.4782278339696151
39000	0.48185395098994555
39050	0.4880379238349968
39100	0.49097253096160476
39150	0.4912359685010531
39200	0.492242911593575
39250	0.48795912276556386
39300	0.49080843839522437
39350	0.4924362326842447
39400	0.48813280253706814
39450	0.48368876017755214
39500	0.4896351786521082
39550	0.4912534733108517
39600	0.49269982582612076
39650	0.495684131019519
39700	0.5018081307916892
39750	0.496979597738371
39800	0.4972604622421065
39850	0.4986945039962032
39900	0.49767857800269016
39950	0.49868228720207747
40000	0.5016733191605671
40050	0.5008855035879786
40100	0.4998080470801139
40150	0.49606525367996734
40200	0.4941178740285752
40250	0.49414879181368926
40300	0.4950876416985252
40350	0.5000257480986433
40400	0.49961634503015956
40450	0.5000765453298404
40500	0.4994490516782513
40550	0.49337680232216985
40600	0.4934332091250678
40650	0.4972789371241392
40700	0.5035067506190285
40750	0.5054821151539884
40800	0.5068657807656413
40850	0.5086815568281221
40900	0.5079986209961015
40950	0.5058244617574149
41000	0.504231393647416
41050	0.5066757125503325
41100	0.5061221929022871
41150	0.5071608995302272
41200	0.50822997712651
41250	0.5108950931989658
41300	0.5144891288848865
41350	0.5108244456984455
41400	0.5091878160660113
41450	0.5139946455970252
41500	0.5152997277714773
41550	0.5166484399678736
41600	0.5188294540697042
41650	0.5242083131142088
41700	0.5226363598179082
41750	0.5212182638891699
41800	0.518171415589071
41850	0.5191807463889627
41900	0.5219717329784334
41950	0.5233069658228747
42000	0.5236242172949731
42050	0.5264032153364319
42100	0.5316264415184767
42150	0.5331695195815496
42200	0.5323977749481336
42250	0.5326533949890395
42300	0.5326874923617289
42350	0.5303155487691964
42400	0.5319225541003658
42450	0.5310589489040143
42500	0.5312369499968448
42550	0.5303573737075299
42600	0.5402894193478229
42650	0.5398013578133889
42700	0.5396272571462885
42750	0.5378894979847487
42800	0.5360622613733708
42850	0.531024439086109
42900	0.5327068427901648
42950	0.5345221128679655
43000	0.5333234696147935
43050	0.5382650113811552
43100	0.5434622254839466
43150	0.544038330015184
43200	0.5454972035553126
43250	0.5394164492630836
43300	0.5304367586196156
43350	0.5314843550787142
43400	0.5220692663158975
43450	0.5119922719011185
43500	0.5121561546616482
43550	0.5229325242492888
43600	0.5272176705127183
43650	0.520939120676112
43700	0.5230209651848169
43750	0.5312062664478376
43800	0.5319391695402592
43850	0.5296197609075377
43900	0.5304090971789497
43950	0.5271468776378997
44000	0.5279568740513763
44050	0.5290198523854107
44100	0.5275033158840116
44150	0.5258380201511604
44200	0.5203097170500832
44250	0.5207957196738757
44300	0.5251950479239061
44350	0.5288807040069663
44400	0.5307385206048608
44450	0.5323336777608423
44500	0.5391190095253472
44550	0.5381478247655714
44600	0.5360792991962615
44650	0.5409983801892635
44700	0.5466392004626036
44750	0.548751684024605
44800	0.5491630547217151
44850	0.547958997511554
44900	0.5386494512769003
44950	0.5332127813759624
45000	0.5313250106218069
45050	0.5342319591817632
45100	0.5368273262301652
45150	0.5350629288172013
45200	0.5399348348716014
45250	0.5415821417642855
45300	0.5373264514406829
45350	0.541570806185103
45400	0.5399354753635597
45450	0.5440970149964799
45500	0.5516101580325673
45550	0.5468168362404261
45600	0.5586434362220225
45650	0.5670417139737625
45700	0.5657991024411411
45750	0.5620325251700581
45800	0.5616353434879315
45850	0.5557992542446225
45900	0.5548085437437866
45950	0.5536323596313014
46000	0.5405853794379981
46050	0.5271504966544505
46100	0.5262030319297147
46150	0.5357522428247706
46200	0.5313241353495446
46250	0.5265211925206463
46300	0.52285735578433
46350	0.5280904303082036
46400	0.5358192896178325
46450	0.5361802345491304
46500	0.5359205413799781
46550	0.5355621072648158
46600	0.5372602504398917
46650	0.5382295562883794
46700	0.5505745101377272
46750	0.5465528761689697
46800	0.5537918246877148
46850	0.5527018824028863
46900	0.5535288165077289
46950	0.5561587172373317
47000	0.5478386282159055
47050	0.5413102690031092
47100	0.5356842711620551
47150	0.5310654058612755
47200	0.5347557144670291
47250	0.5364301977821093
47300	0.5385190954144555
47350	0.5378328066540086
47400	0.5327112140633291
47450	0.5274252380909535
47500	0.5269835667111834
47550	0.521446987527724
47600	0.5193865455901822
47650	0.5073958220250585
47700	0.5062627174708796
47750	0.5084248505545159
47800	0.4993205359406939
47850	0.495961423977059
47900	0.4946657533448231
47950	0.4964176712068544
48000	0.4975676053226438
48050	0.4959898190676604
48100	0.4910194507319793
48150	0.4945017385949461
48200	0.4863508563393144
48250	0.4925494253125381
48300	0.49806783573764535
48350	0.4916366699360797
48400	0.4939036886486218
48450	0.49655244143885574
48500	0.507723776407508
48550	0.5055648069550815
48600	0.5022135222402435
48650	0.5057778731961443
48700	0.4993525244008403
48750	0.500925745830878
48800	0.4947398527476271
48850	0.49861026122371344
48900	0.49327529795032626
48950	0.4945164740480979
49000	0.49612089729823683
49050	0.5028373484972182
49100	0.5020760885444471
49150	0.5091371229836189
49200	0.5170839868103095
49250	0.5239842925360657
49300	0.5302868571626149
49350	0.5260192351467374
49400	0.5257575272327868
49450	0.5216228064325836
49500	0.5198496354903247
49550	0.5153283834290652
49600	0.5066064654440164
49650	0.5031113430051746
49700	0.5039637786280462
49750	0.5078359253211605
49800	0.5044142821647127
49850	0.5055671807787244
49900	0.5007679163782109
49950	0.49646111465392756
50000	0.48635840825591253
50050	0.4894595212855116
50100	0.48985549423811997
50150	0.49476765484627383
50200	0.4928071001942259
50250	0.49805018560832703
50300	0.5037405157269695
50350	0.4969493295427387
50400	0.4986442851575642
50450	0.49569034560658254
50500	0.49496763681977163
50550	0.4912325212272989
50600	0.4879845003216608
50650	0.4875761855462235
50700	0.48430254426659947
50750	0.48468462000097556
50800	0.48353028901590783
50850	0.4836661672592799
50900	0.4903397411813508
50950	0.4946910814391266
51000	0.4898722985728796
51050	0.4886671847368748
51100	0.48175320047394005
51150	0.4852013811475014
51200	0.4829679854179797
51250	0.4844983622061566
51300	0.48689582727942565
51350	0.48180249628942
51400	0.4829517210437921
51450	0.4820050804645859
51500	0.48029413849661035
51550	0.47928820550498097
51600	0.4771222011353805
51650	0.47661697082084864
51700	0.46950755586929516
51750	0.4684292638943935
51800	0.47154342115927417
51850	0.4726487095858276
51900	0.4760340514748676
51950	0.476962768308907
52000	0.47186724786589057
52050	0.47137852676418535
52100	0.47721574511849935
52150	0.4839915277195184
52200	0.48642296715606054
52250	0.48610575295112535
52300	0.4823512102218789
52350	0.478187579713922
52400	0.4817926230380225
52450	0.48323689284540994
52500	0.47703680791215575
52550	0.4727171143352977
52600	0.46394066093395264
52650	0.46151132733514916
52700	0.46237556758033477
52750	0.47084763897249793
52800	0.4770016780575215
52850	0.4780968932756166
52900	0.47760679128369493
52950	0.4799870998386044
53000	0.4726751694786955
53050	0.47456698168541944
53100	0.47386117955405693
53150	0.4710191311488018
53200	0.47452656318983905
53250	0.48007125679656426
53300	0.488654123941594
53350	0.48693129460033635
53400	0.48754491153365653
53450	0.4884850961032222
53500	0.49456175995523183
53550	0.4992923269360415
53600	0.4975562505019085
53650	0.501216980519718
53700	0.49674389841274286
53750	0.4949443719293831
53800	0.4923379111565398
53850	0.495741703188187
53900	0.4988564181446301
53950	0.5007635187719659
54000	0.4999852323544346
54050	0.5012100361627378
54100	0.5042484822153436
54150	0.49879507055757855
54200	0.49829737988284944
54250	0.5026718565955107
54300	0.49860605660669827
54350	0.4957460773541218
54400	0.4920161324399714
54450	0.4881678873201685
54500	0.4824750231823387
54550	0.47948768913656203
54600	0.4779529563603298
54650	0.4763783366463809
54700	0.4772934856227732
54750	0.4745843985096946
54800	0.4828945459697927
54850	0.48828234167883683
54900	0.48995267537925463
54950	0.4913953191084817
55000	0.4946975139412019
55050	0.4884282090751218
55100	0.4896646643207141
55150	0.4919487836357128
55200	0.4950618897409914
55250	0.5010492165851484
55300	0.49949589626063967
55350	0.49317950892052886
55400	0.49648237635033826
55450	0.4984790644390759
55500	0.4952943918494418
55550	0.4947802209143542
55600	0.48931571485331027
55650	0.4936335744222306
55700	0.4902700806365811
55750	0.49633528607710264
55800	0.49396116377890836
55850	0.49272428624142794
55900	0.4910356990279544
55950	0.48394841964956525
56000	0.47667628071328805
56050	0.4698079342080106
56100	0.4653499560810791
56150	0.45861213088727293
56200	0.45805900223863305
56250	0.460023987997748
56300	0.4573202713386986
56350	0.4624046555369998
56400	0.46333365684908323
56450	0.45440725226012574
56500	0.4509516037385648
56550	0.4528481495793338
56600	0.4539080048864699
56650	0.4591005109844839
56700	0.4615561789685866
56750	0.464840058020436
56800	0.46928282620844425
56850	0.4745201792128831
56900	0.4711304306772284
56950	0.4770371593521167
57000	0.47894044124989726
57050	0.47624867569476964
57100	0.4737036212589421
57150	0.47981123262494074
57200	0.48003159673746776
57250	0.4754523001674429
57300	0.4709651011945317
57350	0.47155308311224814
57400	0.4743465934692082
57450	0.4823999301537061
57500	0.485428392884151
57550	0.48772840180335336
57600	0.4894796505357616
57650	0.4808767469821934
57700	0.477696941970756
57750	0.48189982368568535
57800	0.4863854152979072
57850	0.48972027798313106
57900	0.49313461276663356
57950	0.4944247503784959
58000	0.5003529145759371
58050	0.5059549739181346
58100	0.5089870571741953
58150	0.5088990234160269
58200	0.5069449142796463
58250	0.5085078636876457
58300	0.5061270995124956
58350	0.5117652753902527
58400	0.5193472269587315
58450	0.5289558124926586
58500	0.5239672948493724
58550	0.5200876121859029
58600	0.5130696812008196
58650	0.5033639614996733
58700	0.4980058982834034
58750	0.49778231767475123
58800	0.49813816532846733
58850	0.49241974327680393
58900	0.4845214605870027
58950	0.4801080536787528
59000	0.4743485787538034
59050	0.4730115218754151
59100	0.47893394511694737
59150	0.48458317347022584
59200	0.49154547958055134
59250	0.49739130533269943
59300	0.5001687324141816
59350	0.4964809897881442
59400	0.4955713524849595
59450	0.49437327565867534
59500	0.49297261832591516
59550	0.4870469181216147
59600	0.48298064319070316
59650	0.4834049019007762
59700	0.4864597782925527
59750	0.4831491902315185
59800	0.48548976475400324
59850	0.48843800334569965
59900	0.49676167359027196
59950	0.49710334264443323
60000	0.5046844445399364
60050	0.502763459018642
60100	0.501192275003895
60150	0.5007731178387668
60200	0.49709745078743844
60250	0.4937736582164498
60300	0.49783254663080007
60350	0.49798060294790447
60400	0.4973520301899256
60450	0.502140335945058
60500	0.5006362856965691
60550	0.49925447734204176
60600	0.4943942689821895
60650	0.4914333379310869
60700	0.49410887644450224
60750	0.4953733987971753
60800	0.49141053828313375
60850	0.49609497566557226
60900	0.495447229219164
60950	0.5010801304742308
61000	0.4993012577046428
61050	0.5017699445205981
61100	0.4995555369834148
61150	0.503321756145827
61200	0.5049569397021896
61250	0.505878125256763
61300	0.5116979281015833
61350	0.5064812072011312
61400	0.5067722645545555
61450	0.5063673442672275
61500	0.5045662776238447
61550	0.5025799890893315
61600	0.4979547509306839
61650	0.5005949154942155
61700	0.49712107525596655
61750	0.49450306314765236
61800	0.506178983582461
61850	0.5049085843777853
61900	0.5060656474952104
61950	0.508191072902447
62000	0.5144621593994754
62050	0.5169602005064425
62100	0.518704134218358
62150	0.5238999238409252
62200	0.5250825697854029
62250	0.5208612182372954
62300	0.5171448358784875
62350	0.522612678755708
62400	0.5203599283214284
62450	0.5125167180534114
62500	0.5138473986585992
62550	0.5151852827817486
62600	0.5081172970829098
62650	0.5016922596489255
62700	0.496280942777874
62750	0.4875411468717443
62800	0.4931346950063623
62850	0.5002707904651029
62900	0.5067850070142754
62950	0.5139256410483024
63000	0.5226597080672427
63050	0.5284720660507889
63100	0.5276009601109914
63150	0.5260827113443511
63200	0.5237423752541976
63250	0.5143963414972443
63300	0.5107043129221317
63350	0.5098092267429737
63400	0.5084841429379345
63450	0.5159884798506278
63500	0.5186308234518808
63550	0.5236094742268188
63600	0.5281107393927313
63650	0.5399634211177222
63700	0.540430628971311
63750	0.5305167622357744
63800	0.5277690173159685
63850	0.5303699565782795
63900	0.5332970478834177
63950	0.5328285496296753
64000	0.5335781517603825
64050	0.5364894800146666
64100	0.5334676526163334
64150	0.5379307730763719
64200	0.5370509178064039
64250	0.5333069948142392
64300	0.5298506807563853
64350	0.5324450082134555
64400	0.5342333554193491
64450	0.5324406550780979
64500	0.533763453382978
64550	0.5300213595075016
64600	0.532033222249956
64650	0.5208378829303864
64700	0.511852329651355
64750	0.5109517924724655
64800	0.5120688798971871
64850	0.5135982078602166
64900	0.5105472013433544
64950	0.5113071797093337
65000	0.5117885752708967
65050	0.5054177473989833
65100	0.513412491728053
65150	0.528410594352693
65200	0.5388030007966923
65250	0.5420839537961771
65300	0.5562092561282217
65350	0.5560762061516595
65400	0.5496775133819167
65450	0.5489971953590943
65500	0.5395534226317312
65550	0.53992775185518
65600	0.5336059250542285
65650	0.5289502614770999
65700	0.530021305412887
65750	0.5347402370415502
65800	0.5337915874367026
65850	0.5313802635659011
65900	0.5295991686881992
65950	0.5219283139031163
66000	0.5214238684465984
66050	0.5156165841148862
66100	0.5153119005395778
66150	0.5130201107358432
66200	0.5153397971427797
66250	0.5116235154344633
66300	0.5090086336056916
66350	0.502862081340482
66400	0.5026724111348239
66450	0.5001202483027937
66500	0.49679657848082986
66550	0.49940039741412146
66600	0.5040399322804628
66650	0.5057442412005229
66700	0.511662944840056
66750	0.5130304112034156
66800	0.5187545970344017
66850	0.5111796055448424
66900	0.5136335689169126
66950	0.5107081134280242
67000	0.5085152351806291
67050	0.5077254682281849
67100	0.5041937337970526
67150	0.5052158637410719
67200	0.5049331399801014
67250	0.5046224847533902
67300	0.5053952930688168
67350	0.5040915356153108
67400	0.5037268218392952
67450	0.5018303265109468
67500	0.5038347468216593
67550	0.506384487217608
67600	0.5115783211319886
67650	0.5114191338637729
67700	0.5122598929059735
67750	0.5139110191910689
67800	0.5225405062709926
67850	0.5191572057290852
67900	0.5175437767465849
67950	0.5171741447529118
68000	0.5166741154166452
68050	0.5197639284940359
68100	0.5234827393182683
68150	0.5236155712788451
68200	0.5250428236879414
68250	0.5276024418814776
68300	0.5313380838428354
68350	0.5389297412704334
68400	0.5348575177860813
68450	0.5314423820125076
68500	0.5327032876267083
68550	0.5354590609001333
68600	0.5364671319421161
68650	0.5421026625582368
68700	0.5432851517816034
68750	0.5465576062395198
68800	0.5420598559193807
68850	0.5370476962671249
68900	0.5372181864861061
68950	0.5409483432914004
69000	0.5384795858535171
69050	0.5272964112529639
69100	0.5203716449673624
69150	0.5164486851718196
69200	0.5282317364530587
69250	0.5377378466111006
69300	0.5435746902891788
69350	0.551703973648942
69400	0.5602651319648609
69450	0.5499247521100732
69500	0.5482908277944416
69550	0.5426868005524229
69600	0.536814706673813
69650	0.5429899965763016
69700	0.5455426793439091
69750	0.544598431006351
69800	0.5435157748393364
69850	0.5440975228970666
69900	0.5494678514087207
69950	0.5450741445818158
70000	0.5445578403203893
70050	0.5473971016253767
70100	0.5652013959145116
70150	0.56520822755023
70200	0.5684577946235883
70250	0.5668189323313341
70300	0.5678920797451101
70350	0.5680167724835335
70400	0.5635888358935083
70450	0.5779699848018269
70500	0.5793748401968994
70550	0.5816355863270105
70600	0.5828838031453532
70650	0.5805099142101425
70700	0.5820967916252412
70750	0.5710340009670659
70800	0.5658091632386926
70850	0.5640853721695916
70900	0.5617448639252067
70950	0.5676618401065271
71000	0.5684991045122226
71050	0.5642674580129513
71100	0.5594080999185377
71150	0.5554423529916841
71200	0.5462363247945009
71250	0.5359301813470864
71300	0.5261458077976244
71350	0.5153160843185557
71400	0.5106233182310671
71450	0.507928771894935
71500	0.5092751347122377
71550	0.5188326808556115
71600	0.533954471227495
71650	0.5450388031808845
71700	0.5604285043264801
71750	0.5622580455647023
71800	0.569098489057873
71850	0.5681018567585808
71900	0.5670563042661348
71950	0.5651242084505957
72000	0.559583220619448
72050	0.560962868199311
72100	0.5567176552297276
72150	0.5633477878695367
72200	0.5695591645637752
72250	0.5663038418557095
72300	0.5660728784863177
72350	0.5644957311981579
72400	0.5577309995945805
72450	0.5532616684203112
72500	0.5616172893086917
72550	0.5623519892965441
72600	0.5642873305177415
72650	0.5530289982501878
72700	0.5547576075447567
72750	0.549129757399244
72800	0.5521800434738051
72850	0.5585730752703876
72900	0.5612138276999283
72950	0.5691003502094498
73000	0.5705533325069363
73050	0.5648170130529454
73100	0.57161575164516
73150	0.5728708457021753
73200	0.5736584458105649
73250	0.5765157283465105
73300	0.5734317313793762
73350	0.5736927773095863
73400	0.5735332417997752
73450	0.5757264206759888
73500	0.5739294979675471
73550	0.570693139488064
73600	0.5798242394353685
73650	0.574302792461496
73700	0.569130844458392
73750	0.5604692038790235
73800	0.5616710689894413
73850	0.5549283180098292
73900	0.548973187407636
73950	0.544591701179163
74000	0.5417489829417887
74050	0.5430504564976928
74100	0.5375111085122556
74150	0.5405259978360788
74200	0.5490031061438141
74250	0.5473539162315304
74300	0.5417486904535779
74350	0.5488106114685756
74400	0.5459370359429171
74450	0.5458461083962605
74500	0.5520464700904574
74550	0.541589677882272
74600	0.5483057893653496
74650	0.5562403186263567
74700	0.5551625735801318
74750	0.5563351469563282
74800	0.55889551427217
74850	0.5537255985598348
74900	0.5538217001808671
74950	0.5522278300607159
75000	0.563980190484267
75050	0.5588655818201889
75100	0.5657899431651892
75150	0.5645412315201589
75200	0.5667198360788113
75250	0.5678656285812519
75300	0.5671410299195212
75350	0.5616163344185152
75400	0.5463396611475821
75450	0.5320381628123259
75500	0.5253149355193967
75550	0.5231596681123779
75600	0.525708422043367
75650	0.5296452641165764
75700	0.5295800085542939
75750	0.5338716264538347
75800	0.5319174469146114
75850	0.5353823172750469
75900	0.5488622176942957
75950	0.5538491140048376
76000	0.5516491654567542
76050	0.5508570751155576
76100	0.5546766408781352
76150	0.5565594306620514
76200	0.5539442169719307
76250	0.5551413647371461
76300	0.5524143535075574
76350	0.5489694322118833
76400	0.5500367949698541
76450	0.5554178553499665
76500	0.5506668119220895
76550	0.543577156879053
76600	0.5432099171129111
76650	0.542482637108447
76700	0.5429047941390522
76750	0.5455927837375505
76800	0.5477517741665301
76850	0.5488998294571016
76900	0.5343696205601839
76950	0.5212693951258145
77000	0.5203168033409329
77050	0.5321898120801359
77100	0.5449101714013852
77150	0.5564792940346067
77200	0.5575490041983163
77250	0.5605536387416794
77300	0.5542802574020088
77350	0.5507975012440547
77400	0.5541483910009956
77450	0.5543892433030619
77500	0.5469346949839775
77550	0.536342741364044
77600	0.5266748527013058
77650	0.5239193055125688
77700	0.5262428124405019
77750	0.528594160820468
77800	0.5330939920927064
77850	0.5348179318586568
77900	0.5350285090746818
77950	0.5361928858820053
78000	0.5354488049787288
78050	0.5346860810290613
78100	0.53010858933511
78150	0.5346078634552003
78200	0.5252686649261477
78250	0.5302351894593945
78300	0.5236552015486616
78350	0.5254916551643054
78400	0.5238220811420975
78450	0.5214757194368824
78500	0.5297053770990411
78550	0.5422519775841019
78600	0.5475231264925011
78650	0.5468494319840856
78700	0.5411154852386654
78750	0.5388084877898626
78800	0.5436856301097575
78850	0.5427454896442934
78900	0.5424332256306115
78950	0.5377229689638795
79000	0.5370395544844719
79050	0.5405204660690508
79100	0.5451121148247541
79150	0.544489670488058
79200	0.5577808248558529
79250	0.560370125608352
79300	0.5685602055016451
79350	0.5760753482072924
79400	0.5797386717979507
79450	0.5730957046705493
79500	0.5720037195665206
79550	0.5683063471053591
79600	0.565876008997173
79650	0.5790860872962019
79700	0.579503787170152
79750	0.5761194938147375
79800	0.5746064881436077
79850	0.5732890485667377
79900	0.5713567321352321
79950	0.5713476392564345
80000	0.5601923853741836
80050	0.5590674210014562
80100	0.5578654596955639
80150	0.5561991207288558
80200	0.5541155376730961
80250	0.5478094574966212
80300	0.5558000010465837
80350	0.5589220978373585
80400	0.5593420678584636
80450	0.5506359496023071
80500	0.546111599903012
80550	0.5526909113062481
80600	0.561034488938056
80650	0.5537984128918961
80700	0.550975874872979
80750	0.5577903225402809
80800	0.5544903689513594
80850	0.5528536280135415
80900	0.5616834283296178
80950	0.5621017483232392
81000	0.557263826715706
81050	0.5627744937718685
81100	0.5768225713848483
81150	0.5771127053354693
81200	0.5738781462439342
81250	0.5807489323540387
81300	0.583080245070016
81350	0.5767092653918044
81400	0.5713949589362671
81450	0.5680381310148299
81500	0.5784810073029732
81550	0.5709933798061122
81600	0.566158611255803
81650	0.5745037172421253
81700	0.567845944971377
81750	0.5662175078357228
81800	0.55652881691349
81850	0.5506531370336839
81900	0.5549133715828616
81950	0.5531508695883489
82000	0.5529231170655213
82050	0.5553867902645896
82100	0.5685972079729691
82150	0.5769951626889533
82200	0.5810503262199094
82250	0.5845650132890489
82300	0.6000270270598993
82350	0.5973784832074742
82400	0.5970184959631912
82450	0.6003392348148917
82500	0.5998315888374897
82550	0.5961791618702873
82600	0.5919657481764622
82650	0.5898747650956757
82700	0.5863986531943446
82750	0.5889058338912367
82800	0.5879471354206908
82850	0.5951911537507378
82900	0.5963304695487962
82950	0.6080173182228191
83000	0.6076706554602345
83050	0.6053453084928999
83100	0.606485139555333
83150	0.6043709805968186
83200	0.5995691570548208
83250	0.5884000329074761
83300	0.5836444409549689
83350	0.594448564888696
83400	0.5964785358551327
83450	0.5893908129075525
83500	0.5826989884246739
83550	0.5752182499899314
83600	0.5764577879103205
83650	0.5814645870940933
83700	0.573818620473072
83750	0.5617334171218002
83800	0.556398119874316
83850	0.5580594624469335
83900	0.561222064843657
83950	0.5686321572817674
84000	0.5706194384465874
84050	0.5773921278314741
84100	0.5810320174848977
84150	0.5863309769227794
84200	0.5921095766296415
84250	0.6001139617066508
84300	0.6067286197603603
84350	0.597808323468615
84400	0.5865349491571238
84450	0.5843487514610329
84500	0.5789501173928566
84550	0.5780572969480909
84600	0.5813023063361088
84650	0.5851032016021345
84700	0.5804723845135735
84750	0.5662960498906552
84800	0.5578458226923714
84850	0.5511770634445087
84900	0.5472538000365297
84950	0.5504385568280126
85000	0.5574035187339609
85050	0.5583587316793638
85100	0.5582047573501064
85150	0.5671759495371475
85200	0.5747325743365749
85250	0.5792894393272997
85300	0.5879373800009672
85350	0.5900642628914167
85400	0.5942655890584445
85450	0.5921594907612918
85500	0.5930127883557581
85550	0.5945681806034723
85600	0.5953055511829974
85650	0.5907315568145418
85700	0.5874062274764198
85750	0.5869825019390333
85800	0.5971394565622198
85850	0.5933381969808805
85900	0.5943144358861759
85950	0.5988498017443414
86000	0.6033605601216138
86050	0.6019485925173551
86100	0.5991761099834471
86150	0.5989558962852207
86200	0.5912678173760668
86250	0.591428142520924
86300	0.5866055537171544
86350	0.591577680734314
86400	0.5909482588874088
86450	0.6019465172799183
86500	0.6025890830961187
86550	0.6023175600042125
86600	0.604091991714648
86650	0.599528151773111
86700	0.60478215616783
86750	0.610901834126937
86800	0.6162844361604308
86850	0.623525737378628
86900	0.6353658655093696
86950	0.626461082998587
87000	0.6221928949256758
87050	0.6211205748889781
87100	0.6144406399106491
87150	0.6142256514304245
87200	0.6211985512245114
87250	0.6176446436836177
87300	0.6127608314401704
87350	0.6080032579263319
87400	0.6065873263204508
87450	0.6105837385510586
87500	0.6102651616478626
87550	0.6154333498164749
87600	0.6143910972222743
87650	0.6111740451334405
87700	0.6176456821026067
87750	0.6062004933138322
87800	0.6010152895707989
87850	0.5989754151508169
87900	0.5855778831330871
87950	0.5819958469597736
88000	0.5764501055056838
88050	0.5805675296797757
88100	0.5774954519757414
88150	0.5767141038854325
88200	0.5785981423916307
88250	0.5785827081868063
88300	0.587153029503333
88350	0.5851233801041917
88400	0.5732934372293732
88450	0.568334852315155
88500	0.567025853363443
88550	0.5662978602088483
88600	0.5680223839988481
88650	0.5674147262027612
88700	0.5757731046910423
88750	0.5777482916111025
88800	0.5815535604840391
88850	0.582147838393136
88900	0.584503736521099
88950	0.5881310482231792
89000	0.5938646810333879
89050	0.5907642929754097
89100	0.5890414690426495
89150	0.5909907099595144
89200	0.5857854307144882
89250	0.5810575452153808
89300	0.5792350472362781
89350	0.5737485674721118
89400	0.5773240718986533
89450	0.5899901900304291
89500	0.5883552451795231
89550	0.5917172313806764
89600	0.5993294516720796
89650	0.6023996268690361
89700	0.6107840412141904
89750	0.6094184929028837
89800	0.6047522839606989
89850	0.6043407472286592
89900	0.6040475062395668
89950	0.6028335216230534
90000	0.6077538346629112
90050	0.6103754745349395
90100	0.6144104042051615
90150	0.6204521217468946
90200	0.6187729871437655
90250	0.6127255603312198
90300	0.6055249891408324
90350	0.5903522715320939
90400	0.5764601586401735
90450	0.5587448016269156
90500	0.5517779380094981
90550	0.5540495322957266
90600	0.5550125017335372
90650	0.5555107811122602
90700	0.5598386106452805
90750	0.5608451728092091
90800	0.5645459728638756
90850	0.5631901870233328
90900	0.5575718044987433
90950	0.5565651420472898
91000	0.5599625343516667
91050	0.5552382597328454
91100	0.5599453764629991
91150	0.5616177875024132
91200	0.5615994839494705
91250	0.566839481299838
91300	0.5659605229714072
91350	0.5707123893098203
91400	0.5765800586502987
91450	0.5823811527202456
91500	0.5824899861675943
91550	0.5911879436858488
91600	0.5998196304674672
91650	0.6069854167903396
91700	0.6170083284133533
91750	0.6263131046097684
91800	0.6257937775639786
91850	0.6295014331896636
91900	0.6170159729796978
91950	0.617128623565279
92000	0.6139470575209998
92050	0.6133513270850521
92100	0.6219800447516319
92150	0.6169102714022435
92200	0.6154937899542829
92250	0.6127666875090103
92300	0.6193125156223233
92350	0.6181448748330196
92400	0.6203680141215183
92450	0.6278126081621769
92500	0.6330015743335862
92550	0.6356460199973385
92600	0.6386538968767637
92650	0.6245351858188842
92700	0.6162264842641835
92750	0.606292860841956
92800	0.6082175442358427
92850	0.6005556850372636
92900	0.602514371081039
92950	0.5995139992101759
93000	0.6135384601265338
93050	0.6145322529073047
93100	0.6199280891835358
93150	0.6259509251125321
93200	0.6284548396135575
93250	0.6342441651071136
93300	0.6345246741377345
93350	0.6259333732136715
93400	0.6307472089994098
93450	0.6323282862129064
93500	0.6332531436073376
93550	0.6357659142492164
93600	0.6397724023783569
93650	0.6448330444365087
93700	0.6363158138719347
93750	0.6308524603856338
93800	0.6238698521347126
93850	0.6221042118999729
93900	0.6194465071526364
93950	0.6122605916204296
94000	0.6163062729409712
94050	0.6301192480065774
94100	0.6380905932425566
94150	0.6519810450823695
94200	0.6639490318175723
94250	0.6665843293490256
94300	0.6698220432624674
94350	0.671540258570951
94400	0.669282475870539
94450	0.6718579482460186
94500	0.6649500693193929
94550	0.6546584540156762
94600	0.6585002598531997
94650	0.6565240557129993
94700	0.6668380512595874
94750	0.6738848328401361
94800	0.6625855635621397
94850	0.6574857335728588
94900	0.6599202479253307
94950	0.6585607344407324
95000	0.6602461233358963
95050	0.663931074667666
95100	0.6657026252928673
95150	0.664926341095421
95200	0.6704661182649344
95250	0.6713393456869126
95300	0.6701963173089613
95350	0.6757160607481179
95400	0.6702216697398647
95450	0.6688341125103209
95500	0.6683232448996925
95550	0.6723602281255971
95600	0.674238870036879
95650	0.6764343807002747
95700	0.6722318492472397
95750	0.6651558513246562
95800	0.6528620245066233
95850	0.6439194460134251
95900	0.6492453496497497
95950	0.654993094837541
96000	0.6528522250323826
96050	0.6591446551080978
96100	0.6620185843874568
96150	0.6642859266961274
96200	0.6687904186357166
96250	0.6643076627559149
96300	0.6561659311014347
96350	0.6518771833077822
96400	0.6503224692265498
96450	0.6376740354907674
96500	0.6424377656551096
96550	0.6375658537885266
96600	0.6502403198341965
96650	0.6484313377617524
96700	0.6496804604225133
96750	0.6552159998609043
96800	0.6544287392731053
96850	0.6544504572297585
96900	0.6514645097057095
96950	0.6528853780327761
97000	0.6558818468873127
97050	0.6537149380225059
97100	0.6548328807643726
97150	0.6506556939499227
97200	0.6387991561379878
97250	0.6371094623581665
97300	0.6237243455570334
97350	0.6122434339229368
97400	0.6130492068330474
97450	0.615687270472855
97500	0.608034939133846
97550	0.6160798401109913
97600	0.6157779374821367
97650	0.6097570817825727
97700	0.6152757765171478
97750	0.6221285734303595
97800	0.6186126817717712
97850	0.610685693940387
97900	0.6152297782810854
97950	0.6101157208496363
98000	0.6125729475761245
98050	0.6162365636266031
98100	0.616200591547095
98150	0.6200524003504809
98200	0.619094291325477
98250	0.619303754663275
98300	0.6225965963826264
98350	0.6232789373741526
98400	0.6221183720881802
98450	0.6152345443513417
98500	0.6099359501928506
98550	0.6173775042200554
98600	0.6175488058755545
98650	0.6145045163472042
98700	0.6114694335402493
98750	0.6203188144633104
98800	0.6259544559886779
98850	0.6302790338873993
98900	0.6340935534335321
98950	0.6231663054139845
99000	0.6239623261923777
99050	0.6169438377096518
99100	0.6148926272419798
99150	0.6145025607447957
99200	0.6148382551934267
99250	0.6238044170502265
99300	0.622721169942792
99350	0.6203467917990939
99400	0.6267036221801064
99450	0.6304362211644814
99500	0.6283435167919821
99550	0.6223869975882336
99600	0.6183154693674873
99650	0.6179537027174713
99700	0.6156863745731473
99750	0.6042269986932608
99800	0.5985256060431503
99850	0.5954768182618746
99900	0.5985857312970633
[truncated: 198,001 more rows]
