# Supplementary material for: Navigating protein landscapes with a machine-learned transferable coarse-grained model
Source: Nat Chem. 2025 Jul 18;17(8):1284–92. doi: 10.1038/s41557-025-01874-0 (PMC12313527; doi:10.1038/s41557-025-01874-0)
Supplement: Supplementary file 3 — .csv files with RMSF and free energy landscape data. [file 41557_2025_1874_MOESM3_ESM.zip › fig_data/2a3d_epoch_73_RMSF.csv]

ResID	RMSF
0	0.4718299
1	0.36252412
2	0.32939434
3	0.28799522
4	0.26715034
5	0.23932926
6	0.22188295
7	0.22453682
8	0.20686314
9	0.18895784
10	0.19266984
11	0.2047149
12	0.19092105
13	0.18274866
14	0.20767964
15	0.22491202
16	0.21544258
17	0.22233643
18	0.26702222
19	0.2888783
20	0.27640522
21	0.29066104
22	0.2819295
23	0.26676607
24	0.2789681
25	0.31013894
26	0.22577968
27	0.17905372
28	0.21645628
29	0.23273551
30	0.1998271
31	0.19011718
32	0.18708143
33	0.17991135
34	0.17828742
35	0.16681749
36	0.16457538
37	0.1706091
38	0.17860505
39	0.17414246
40	0.17167595
41	0.18235992
42	0.20366749
43	0.21329898
44	0.21069258
45	0.24111632
46	0.30302694
47	0.30335137
48	0.29891062
49	0.26220196
50	0.27444702
51	0.26263613
52	0.22553433
53	0.21276529
54	0.22204436
55	0.20162436
56	0.19831511
57	0.21600388
58	0.21630883
59	0.20398387
60	0.19287497
61	0.1918175
62	0.18814531
63	0.1879365
64	0.19632268
65	0.22534403
66	0.23787732
67	0.26998174
68	0.32206404
69	0.37526035
70	0.40443155
71	0.45528
72	0.5763215
