# Supplementary material for: Navigating protein landscapes with a machine-learned transferable coarse-grained model
Source: Nat Chem. 2025 Jul 18;17(8):1284–92. doi: 10.1038/s41557-025-01874-0 (PMC12313527; doi:10.1038/s41557-025-01874-0)
Supplement: Supplementary file 3 — .csv files with RMSF and free energy landscape data. [file 41557_2025_1874_MOESM3_ESM.zip › fig_data/1enh_amber_ref_RMSF.csv]

ResID	RMSF
0	0.8982779
1	0.65332025
2	0.47440886
3	0.3951559
4	0.2767696
5	0.16923398
6	0.15930764
7	0.17430386
8	0.15417762
9	0.10780469
10	0.11175713
11	0.11519363
12	0.08915364
13	0.07778347
14	0.094736114
15	0.09721956
16	0.08114005
17	0.09370345
18	0.11482929
19	0.12364215
20	0.1209265
21	0.1669557
22	0.12784028
23	0.110732086
24	0.12343683
25	0.15899858
26	0.16675434
27	0.11003668
28	0.109592296
29	0.12929066
30	0.12674952
31	0.10163391
32	0.12168688
33	0.14917442
34	0.13716418
35	0.12957995
36	0.1614123
37	0.15070082
38	0.16373153
39	0.13572419
40	0.14884698
41	0.14664559
42	0.10670259
43	0.11655577
44	0.14314915
45	0.124096595
46	0.110579394
47	0.14722396
48	0.17355338
49	0.18728901
50	0.20942613
51	0.31601027
52	0.51686287
53	0.74205613
