# Supplementary material for: Navigating protein landscapes with a machine-learned transferable coarse-grained model
Source: Nat Chem. 2025 Jul 18;17(8):1284–92. doi: 10.1038/s41557-025-01874-0 (PMC12313527; doi:10.1038/s41557-025-01874-0)
Supplement: Supplementary file 3 — .csv files with RMSF and free energy landscape data. [file 41557_2025_1874_MOESM3_ESM.zip › fig_data/1enh_epoch_73_FES_in_RMSD_Q.csv]

RMSD	Q	FE
0.1915824468433857	0.29172182733913116	inf
0.1915824468433857	0.29834077771708256	inf
0.1915824468433857	0.3049597280950339	inf
0.1915824468433857	0.31157867847298526	inf
0.1915824468433857	0.31819762885093666	inf
0.1915824468433857	0.324816579228888	inf
0.1915824468433857	0.3314355296068394	inf
0.1915824468433857	0.33805447998479077	inf
0.1915824468433857	0.3446734303627421	inf
0.1915824468433857	0.3512923807406935	inf
0.1915824468433857	0.3579113311186449	inf
0.1915824468433857	0.3645302814965963	inf
0.1915824468433857	0.3711492318745476	inf
0.1915824468433857	0.37776818225249903	inf
0.1915824468433857	0.3843871326304504	inf
0.1915824468433857	0.3910060830084018	inf
0.1915824468433857	0.39762503338635313	inf
0.1915824468433857	0.4042439837643045	inf
0.1915824468433857	0.4108629341422559	inf
0.1915824468433857	0.41748188452020724	inf
0.1915824468433857	0.42410083489815864	inf
0.1915824468433857	0.43071978527611	inf
0.1915824468433857	0.4373387356540614	inf
0.1915824468433857	0.44395768603201274	inf
0.1915824468433857	0.4505766364099641	inf
0.1915824468433857	0.4571955867879155	inf
0.1915824468433857	0.46381453716586685	inf
0.1915824468433857	0.47043348754381825	inf
0.1915824468433857	0.4770524379217696	inf
0.1915824468433857	0.48367138829972095	inf
0.1915824468433857	0.49029033867767235	inf
0.1915824468433857	0.4969092890556237	inf
0.1915824468433857	0.5035282394335752	inf
0.1915824468433857	0.5101471898115264	inf
0.1915824468433857	0.5167661401894779	inf
0.1915824468433857	0.5233850905674292	inf
0.1915824468433857	0.5300040409453806	inf
0.1915824468433857	0.536622991323332	inf
0.1915824468433857	0.5432419417012833	inf
0.1915824468433857	0.5498608920792347	inf
0.1915824468433857	0.5564798424571861	inf
0.1915824468433857	0.5630987928351374	inf
0.1915824468433857	0.5697177432130889	inf
0.1915824468433857	0.5763366935910401	inf
0.1915824468433857	0.5829556439689916	inf
0.1915824468433857	0.5895745943469429	inf
0.1915824468433857	0.5961935447248943	inf
0.1915824468433857	0.6028124951028457	inf
0.1915824468433857	0.609431445480797	inf
0.1915824468433857	0.6160503958587484	inf
0.1915824468433857	0.6226693462366999	inf
0.1915824468433857	0.6292882966146511	inf
0.1915824468433857	0.6359072469926026	inf
0.1915824468433857	0.6425261973705538	inf
0.1915824468433857	0.6491451477485053	inf
0.1915824468433857	0.6557640981264568	inf
0.1915824468433857	0.662383048504408	inf
0.1915824468433857	0.6690019988823594	inf
0.1915824468433857	0.6756209492603107	inf
0.1915824468433857	0.6822398996382621	inf
0.1915824468433857	0.6888588500162136	inf
0.1915824468433857	0.6954778003941648	inf
0.1915824468433857	0.7020967507721163	inf
0.1915824468433857	0.7087157011500677	inf
0.1915824468433857	0.715334651528019	inf
0.1915824468433857	0.7219536019059705	inf
0.1915824468433857	0.7285725522839217	32.377431076231325
0.1915824468433857	0.7351915026618732	inf
0.1915824468433857	0.7418104530398245	inf
0.1915824468433857	0.7484294034177759	inf
0.1915824468433857	0.7550483537957273	inf
0.1915824468433857	0.7616673041736786	inf
0.1915824468433857	0.76828625455163	inf
0.1915824468433857	0.7749052049295814	inf
0.1915824468433857	0.7815241553075327	inf
0.1915824468433857	0.7881431056854842	26.158725214210175
0.1915824468433857	0.7947620560634354	26.158725214210175
0.1915824468433857	0.8013810064413869	26.158725214210175
0.1915824468433857	0.8079999568193382	inf
0.1915824468433857	0.8146189071972896	inf
0.1915824468433857	0.821237857575241	25.465578033650228
0.1915824468433857	0.8278568079531923	18.78560706566172
0.1915824468433857	0.8344757583311437	18.7868636692883
0.1915824468433857	0.8410947087090952	inf
0.1915824468433857	0.8477136590870464	inf
0.1915824468433857	0.8543326094649979	inf
0.1915824468433857	0.8609515598429491	inf
0.1915824468433857	0.8675705102209006	inf
0.1915824468433857	0.874189460598852	inf
0.1915824468433857	0.8808084109768033	inf
0.1915824468433857	0.8874273613547548	inf
0.1915824468433857	0.894046311732706	inf
0.1915824468433857	0.9006652621106574	inf
0.1915824468433857	0.9072842124886089	inf
0.1915824468433857	0.9139031628665601	inf
0.1915824468433857	0.9205221132445116	inf
0.1915824468433857	0.9271410636224628	inf
0.1915824468433857	0.9337600140004143	inf
0.1915824468433857	0.9403789643783658	inf
0.1915824468433857	0.946997914756317	inf
0.20563562378287314	0.29172182733913116	inf
0.20563562378287314	0.29834077771708256	inf
0.20563562378287314	0.3049597280950339	inf
0.20563562378287314	0.31157867847298526	inf
0.20563562378287314	0.31819762885093666	inf
0.20563562378287314	0.324816579228888	inf
0.20563562378287314	0.3314355296068394	inf
0.20563562378287314	0.33805447998479077	inf
0.20563562378287314	0.3446734303627421	inf
0.20563562378287314	0.3512923807406935	inf
0.20563562378287314	0.3579113311186449	inf
0.20563562378287314	0.3645302814965963	inf
0.20563562378287314	0.3711492318745476	inf
0.20563562378287314	0.37776818225249903	inf
0.20563562378287314	0.3843871326304504	inf
0.20563562378287314	0.3910060830084018	inf
0.20563562378287314	0.39762503338635313	inf
0.20563562378287314	0.4042439837643045	inf
0.20563562378287314	0.4108629341422559	inf
0.20563562378287314	0.41748188452020724	inf
0.20563562378287314	0.42410083489815864	inf
0.20563562378287314	0.43071978527611	inf
0.20563562378287314	0.4373387356540614	inf
0.20563562378287314	0.44395768603201274	inf
0.20563562378287314	0.4505766364099641	inf
0.20563562378287314	0.4571955867879155	inf
0.20563562378287314	0.46381453716586685	inf
0.20563562378287314	0.47043348754381825	inf
0.20563562378287314	0.4770524379217696	inf
0.20563562378287314	0.48367138829972095	inf
0.20563562378287314	0.49029033867767235	inf
0.20563562378287314	0.4969092890556237	inf
0.20563562378287314	0.5035282394335752	inf
0.20563562378287314	0.5101471898115264	inf
0.20563562378287314	0.5167661401894779	inf
0.20563562378287314	0.5233850905674292	inf
0.20563562378287314	0.5300040409453806	inf
0.20563562378287314	0.536622991323332	inf
0.20563562378287314	0.5432419417012833	inf
0.20563562378287314	0.5498608920792347	inf
0.20563562378287314	0.5564798424571861	inf
0.20563562378287314	0.5630987928351374	inf
0.20563562378287314	0.5697177432130889	inf
0.20563562378287314	0.5763366935910401	inf
0.20563562378287314	0.5829556439689916	inf
0.20563562378287314	0.5895745943469429	inf
0.20563562378287314	0.5961935447248943	inf
0.20563562378287314	0.6028124951028457	inf
0.20563562378287314	0.609431445480797	inf
0.20563562378287314	0.6160503958587484	inf
0.20563562378287314	0.6226693462366999	inf
0.20563562378287314	0.6292882966146511	inf
0.20563562378287314	0.6359072469926026	inf
0.20563562378287314	0.6425261973705538	inf
0.20563562378287314	0.6491451477485053	inf
0.20563562378287314	0.6557640981264568	inf
0.20563562378287314	0.662383048504408	inf
0.20563562378287314	0.6690019988823594	inf
0.20563562378287314	0.6756209492603107	inf
0.20563562378287314	0.6822398996382621	inf
0.20563562378287314	0.6888588500162136	inf
0.20563562378287314	0.6954778003941648	inf
0.20563562378287314	0.7020967507721163	31.97196596812316
0.20563562378287314	0.7087157011500677	inf
0.20563562378287314	0.715334651528019	inf
0.20563562378287314	0.7219536019059705	inf
0.20563562378287314	0.7285725522839217	31.97196596812316
0.20563562378287314	0.7351915026618732	inf
0.20563562378287314	0.7418104530398245	inf
0.20563562378287314	0.7484294034177759	33.07057825679127
0.20563562378287314	0.7550483537957273	inf
0.20563562378287314	0.7616673041736786	inf
0.20563562378287314	0.76828625455163	inf
0.20563562378287314	0.7749052049295814	inf
0.20563562378287314	0.7815241553075327	inf
0.20563562378287314	0.7881431056854842	22.53609569307879
0.20563562378287314	0.7947620560634354	24.772430853090285
0.20563562378287314	0.8013810064413869	26.158725214210175
0.20563562378287314	0.8079999568193382	inf
0.20563562378287314	0.8146189071972896	25.465578033650228
0.20563562378287314	0.821237857575241	26.158725214210175
0.20563562378287314	0.8278568079531923	16.99478990108641
0.20563562378287314	0.8344757583311437	18.093716488728358
0.20563562378287314	0.8410947087090952	inf
0.20563562378287314	0.8477136590870464	inf
0.20563562378287314	0.8543326094649979	inf
0.20563562378287314	0.8609515598429491	inf
0.20563562378287314	0.8675705102209006	inf
0.20563562378287314	0.874189460598852	inf
0.20563562378287314	0.8808084109768033	inf
0.20563562378287314	0.8874273613547548	inf
0.20563562378287314	0.894046311732706	inf
0.20563562378287314	0.9006652621106574	inf
0.20563562378287314	0.9072842124886089	inf
0.20563562378287314	0.9139031628665601	inf
0.20563562378287314	0.9205221132445116	inf
0.20563562378287314	0.9271410636224628	inf
0.20563562378287314	0.9337600140004143	inf
0.20563562378287314	0.9403789643783658	inf
0.20563562378287314	0.946997914756317	inf
0.2196888007223606	0.29172182733913116	inf
0.2196888007223606	0.29834077771708256	inf
0.2196888007223606	0.3049597280950339	inf
0.2196888007223606	0.31157867847298526	inf
0.2196888007223606	0.31819762885093666	inf
0.2196888007223606	0.324816579228888	inf
0.2196888007223606	0.3314355296068394	inf
0.2196888007223606	0.33805447998479077	inf
0.2196888007223606	0.3446734303627421	inf
0.2196888007223606	0.3512923807406935	inf
0.2196888007223606	0.3579113311186449	inf
0.2196888007223606	0.3645302814965963	inf
0.2196888007223606	0.3711492318745476	inf
0.2196888007223606	0.37776818225249903	inf
0.2196888007223606	0.3843871326304504	inf
0.2196888007223606	0.3910060830084018	inf
0.2196888007223606	0.39762503338635313	inf
0.2196888007223606	0.4042439837643045	inf
0.2196888007223606	0.4108629341422559	inf
0.2196888007223606	0.41748188452020724	inf
0.2196888007223606	0.42410083489815864	inf
0.2196888007223606	0.43071978527611	inf
0.2196888007223606	0.4373387356540614	inf
0.2196888007223606	0.44395768603201274	inf
0.2196888007223606	0.4505766364099641	inf
0.2196888007223606	0.4571955867879155	inf
0.2196888007223606	0.46381453716586685	inf
0.2196888007223606	0.47043348754381825	inf
0.2196888007223606	0.4770524379217696	inf
0.2196888007223606	0.48367138829972095	inf
0.2196888007223606	0.49029033867767235	inf
0.2196888007223606	0.4969092890556237	inf
0.2196888007223606	0.5035282394335752	inf
0.2196888007223606	0.5101471898115264	inf
0.2196888007223606	0.5167661401894779	inf
0.2196888007223606	0.5233850905674292	inf
0.2196888007223606	0.5300040409453806	inf
0.2196888007223606	0.536622991323332	inf
0.2196888007223606	0.5432419417012833	inf
0.2196888007223606	0.5498608920792347	inf
0.2196888007223606	0.5564798424571861	inf
0.2196888007223606	0.5630987928351374	inf
0.2196888007223606	0.5697177432130889	inf
0.2196888007223606	0.5763366935910401	inf
0.2196888007223606	0.5829556439689916	inf
0.2196888007223606	0.5895745943469429	inf
0.2196888007223606	0.5961935447248943	inf
0.2196888007223606	0.6028124951028457	inf
0.2196888007223606	0.609431445480797	inf
0.2196888007223606	0.6160503958587484	inf
0.2196888007223606	0.6226693462366999	inf
0.2196888007223606	0.6292882966146511	inf
0.2196888007223606	0.6359072469926026	inf
0.2196888007223606	0.6425261973705538	inf
0.2196888007223606	0.6491451477485053	inf
0.2196888007223606	0.6557640981264568	inf
0.2196888007223606	0.662383048504408	inf
0.2196888007223606	0.6690019988823594	inf
0.2196888007223606	0.6756209492603107	inf
0.2196888007223606	0.6822398996382621	inf
0.2196888007223606	0.6888588500162136	inf
0.2196888007223606	0.6954778003941648	inf
0.2196888007223606	0.7020967507721163	33.07057825679127
0.2196888007223606	0.7087157011500677	33.07057825679127
0.2196888007223606	0.715334651528019	inf
0.2196888007223606	0.7219536019059705	inf
0.2196888007223606	0.7285725522839217	32.377431076231325
0.2196888007223606	0.7351915026618732	33.07057825679127
0.2196888007223606	0.7418104530398245	33.07057825679127
0.2196888007223606	0.7484294034177759	31.68428389567138
0.2196888007223606	0.7550483537957273	inf
0.2196888007223606	0.7616673041736786	22.53609569307879
0.2196888007223606	0.76828625455163	21.84294851251884
0.2196888007223606	0.7749052049295814	21.437483404410678
0.2196888007223606	0.7815241553075327	inf
0.2196888007223606	0.7881431056854842	inf
0.2196888007223606	0.7947620560634354	25.060112925542064
0.2196888007223606	0.8013810064413869	inf
0.2196888007223606	0.8079999568193382	24.772430853090285
0.2196888007223606	0.8146189071972896	26.158725214210175
0.2196888007223606	0.821237857575241	25.465578033650228
0.2196888007223606	0.8278568079531923	18.7868636692883
0.2196888007223606	0.8344757583311437	inf
0.2196888007223606	0.8410947087090952	inf
0.2196888007223606	0.8477136590870464	inf
0.2196888007223606	0.8543326094649979	inf
0.2196888007223606	0.8609515598429491	inf
0.2196888007223606	0.8675705102209006	inf
0.2196888007223606	0.874189460598852	inf
0.2196888007223606	0.8808084109768033	inf
0.2196888007223606	0.8874273613547548	inf
0.2196888007223606	0.894046311732706	inf
0.2196888007223606	0.9006652621106574	inf
0.2196888007223606	0.9072842124886089	inf
0.2196888007223606	0.9139031628665601	inf
0.2196888007223606	0.9205221132445116	inf
0.2196888007223606	0.9271410636224628	inf
0.2196888007223606	0.9337600140004143	inf
0.2196888007223606	0.9403789643783658	inf
0.2196888007223606	0.946997914756317	inf
0.23374197766184807	0.29172182733913116	inf
0.23374197766184807	0.29834077771708256	inf
0.23374197766184807	0.3049597280950339	inf
0.23374197766184807	0.31157867847298526	inf
0.23374197766184807	0.31819762885093666	inf
0.23374197766184807	0.324816579228888	inf
0.23374197766184807	0.3314355296068394	inf
0.23374197766184807	0.33805447998479077	inf
0.23374197766184807	0.3446734303627421	inf
0.23374197766184807	0.3512923807406935	inf
0.23374197766184807	0.3579113311186449	inf
0.23374197766184807	0.3645302814965963	inf
0.23374197766184807	0.3711492318745476	inf
0.23374197766184807	0.37776818225249903	inf
0.23374197766184807	0.3843871326304504	inf
0.23374197766184807	0.3910060830084018	inf
0.23374197766184807	0.39762503338635313	inf
0.23374197766184807	0.4042439837643045	inf
0.23374197766184807	0.4108629341422559	inf
0.23374197766184807	0.41748188452020724	inf
0.23374197766184807	0.42410083489815864	inf
0.23374197766184807	0.43071978527611	inf
0.23374197766184807	0.4373387356540614	inf
0.23374197766184807	0.44395768603201274	inf
0.23374197766184807	0.4505766364099641	inf
0.23374197766184807	0.4571955867879155	inf
0.23374197766184807	0.46381453716586685	inf
0.23374197766184807	0.47043348754381825	inf
0.23374197766184807	0.4770524379217696	inf
0.23374197766184807	0.48367138829972095	inf
0.23374197766184807	0.49029033867767235	inf
0.23374197766184807	0.4969092890556237	inf
0.23374197766184807	0.5035282394335752	inf
0.23374197766184807	0.5101471898115264	inf
0.23374197766184807	0.5167661401894779	inf
0.23374197766184807	0.5233850905674292	inf
0.23374197766184807	0.5300040409453806	inf
0.23374197766184807	0.536622991323332	inf
0.23374197766184807	0.5432419417012833	inf
0.23374197766184807	0.5498608920792347	inf
0.23374197766184807	0.5564798424571861	inf
0.23374197766184807	0.5630987928351374	inf
0.23374197766184807	0.5697177432130889	inf
0.23374197766184807	0.5763366935910401	inf
0.23374197766184807	0.5829556439689916	inf
0.23374197766184807	0.5895745943469429	inf
0.23374197766184807	0.5961935447248943	inf
0.23374197766184807	0.6028124951028457	inf
0.23374197766184807	0.609431445480797	inf
0.23374197766184807	0.6160503958587484	inf
0.23374197766184807	0.6226693462366999	inf
0.23374197766184807	0.6292882966146511	inf
0.23374197766184807	0.6359072469926026	inf
0.23374197766184807	0.6425261973705538	inf
0.23374197766184807	0.6491451477485053	inf
0.23374197766184807	0.6557640981264568	inf
0.23374197766184807	0.662383048504408	inf
0.23374197766184807	0.6690019988823594	inf
0.23374197766184807	0.6756209492603107	inf
0.23374197766184807	0.6822398996382621	inf
0.23374197766184807	0.6888588500162136	inf
0.23374197766184807	0.6954778003941648	inf
0.23374197766184807	0.7020967507721163	inf
0.23374197766184807	0.7087157011500677	inf
0.23374197766184807	0.715334651528019	33.07057825679127
0.23374197766184807	0.7219536019059705	32.377431076231325
0.23374197766184807	0.7285725522839217	32.377431076231325
0.23374197766184807	0.7351915026618732	31.278818787563214
0.23374197766184807	0.7418104530398245	31.124668107735953
0.23374197766184807	0.7484294034177759	33.07057825679127
0.23374197766184807	0.7550483537957273	22.53609569307879
0.23374197766184807	0.7616673041736786	inf
0.23374197766184807	0.76828625455163	22.53609569307879
0.23374197766184807	0.7749052049295814	21.149801331958898
0.23374197766184807	0.7815241553075327	inf
0.23374197766184807	0.7881431056854842	22.484049229951967
0.23374197766184807	0.7947620560634354	inf
0.23374197766184807	0.8013810064413869	25.465578033650228
0.23374197766184807	0.8079999568193382	25.465578033650228
0.23374197766184807	0.8146189071972896	inf
0.23374197766184807	0.821237857575241	26.158725214210175
0.23374197766184807	0.8278568079531923	18.093716488728358
0.23374197766184807	0.8344757583311437	inf
0.23374197766184807	0.8410947087090952	inf
0.23374197766184807	0.8477136590870464	inf
0.23374197766184807	0.8543326094649979	inf
0.23374197766184807	0.8609515598429491	inf
0.23374197766184807	0.8675705102209006	inf
0.23374197766184807	0.874189460598852	inf
0.23374197766184807	0.8808084109768033	inf
0.23374197766184807	0.8874273613547548	inf
0.23374197766184807	0.894046311732706	inf
0.23374197766184807	0.9006652621106574	inf
0.23374197766184807	0.9072842124886089	inf
0.23374197766184807	0.9139031628665601	inf
0.23374197766184807	0.9205221132445116	inf
0.23374197766184807	0.9271410636224628	inf
0.23374197766184807	0.9337600140004143	inf
0.23374197766184807	0.9403789643783658	inf
0.23374197766184807	0.946997914756317	inf
0.24779515460133553	0.29172182733913116	inf
0.24779515460133553	0.29834077771708256	inf
0.24779515460133553	0.3049597280950339	inf
0.24779515460133553	0.31157867847298526	inf
0.24779515460133553	0.31819762885093666	inf
0.24779515460133553	0.324816579228888	inf
0.24779515460133553	0.3314355296068394	inf
0.24779515460133553	0.33805447998479077	inf
0.24779515460133553	0.3446734303627421	inf
0.24779515460133553	0.3512923807406935	inf
0.24779515460133553	0.3579113311186449	inf
0.24779515460133553	0.3645302814965963	inf
0.24779515460133553	0.3711492318745476	inf
0.24779515460133553	0.37776818225249903	inf
0.24779515460133553	0.3843871326304504	inf
0.24779515460133553	0.3910060830084018	inf
0.24779515460133553	0.39762503338635313	inf
0.24779515460133553	0.4042439837643045	inf
0.24779515460133553	0.4108629341422559	inf
0.24779515460133553	0.41748188452020724	inf
0.24779515460133553	0.42410083489815864	inf
0.24779515460133553	0.43071978527611	inf
0.24779515460133553	0.4373387356540614	inf
0.24779515460133553	0.44395768603201274	inf
0.24779515460133553	0.4505766364099641	inf
0.24779515460133553	0.4571955867879155	inf
0.24779515460133553	0.46381453716586685	inf
0.24779515460133553	0.47043348754381825	inf
0.24779515460133553	0.4770524379217696	inf
0.24779515460133553	0.48367138829972095	inf
0.24779515460133553	0.49029033867767235	inf
0.24779515460133553	0.4969092890556237	inf
0.24779515460133553	0.5035282394335752	inf
0.24779515460133553	0.5101471898115264	inf
0.24779515460133553	0.5167661401894779	inf
0.24779515460133553	0.5233850905674292	inf
0.24779515460133553	0.5300040409453806	inf
0.24779515460133553	0.536622991323332	inf
0.24779515460133553	0.5432419417012833	inf
0.24779515460133553	0.5498608920792347	inf
0.24779515460133553	0.5564798424571861	inf
0.24779515460133553	0.5630987928351374	inf
0.24779515460133553	0.5697177432130889	inf
0.24779515460133553	0.5763366935910401	inf
0.24779515460133553	0.5829556439689916	inf
0.24779515460133553	0.5895745943469429	inf
0.24779515460133553	0.5961935447248943	inf
0.24779515460133553	0.6028124951028457	inf
0.24779515460133553	0.609431445480797	inf
0.24779515460133553	0.6160503958587484	inf
0.24779515460133553	0.6226693462366999	inf
0.24779515460133553	0.6292882966146511	inf
0.24779515460133553	0.6359072469926026	inf
0.24779515460133553	0.6425261973705538	inf
0.24779515460133553	0.6491451477485053	inf
0.24779515460133553	0.6557640981264568	inf
0.24779515460133553	0.662383048504408	inf
0.24779515460133553	0.6690019988823594	inf
0.24779515460133553	0.6756209492603107	inf
0.24779515460133553	0.6822398996382621	inf
0.24779515460133553	0.6888588500162136	inf
0.24779515460133553	0.6954778003941648	inf
0.24779515460133553	0.7020967507721163	25.056689947069152
0.24779515460133553	0.7087157011500677	33.07057825679127
0.24779515460133553	0.715334651528019	inf
0.24779515460133553	0.7219536019059705	inf
0.24779515460133553	0.7285725522839217	31.461140344357165
0.24779515460133553	0.7351915026618732	31.461140344357165
0.24779515460133553	0.7418104530398245	31.97196596812316
0.24779515460133553	0.7484294034177759	33.07057825679127
0.24779515460133553	0.7550483537957273	22.53604248828121
0.24779515460133553	0.7616673041736786	inf
0.24779515460133553	0.76828625455163	21.84294851251884
0.24779515460133553	0.7749052049295814	22.53609569307879
0.24779515460133553	0.7815241553075327	21.149801331958898
0.24779515460133553	0.7881431056854842	21.79090204939202
0.24779515460133553	0.7947620560634354	25.060112925542064
0.24779515460133553	0.8013810064413869	26.158725214210175
0.24779515460133553	0.8079999568193382	25.465578033650228
0.24779515460133553	0.8146189071972896	26.158725214210175
0.24779515460133553	0.821237857575241	26.158725214210175
0.24779515460133553	0.8278568079531923	18.093716488728358
0.24779515460133553	0.8344757583311437	inf
0.24779515460133553	0.8410947087090952	inf
0.24779515460133553	0.8477136590870464	inf
0.24779515460133553	0.8543326094649979	inf
0.24779515460133553	0.8609515598429491	inf
0.24779515460133553	0.8675705102209006	inf
0.24779515460133553	0.874189460598852	inf
0.24779515460133553	0.8808084109768033	inf
0.24779515460133553	0.8874273613547548	inf
0.24779515460133553	0.894046311732706	inf
0.24779515460133553	0.9006652621106574	inf
0.24779515460133553	0.9072842124886089	inf
0.24779515460133553	0.9139031628665601	inf
0.24779515460133553	0.9205221132445116	inf
0.24779515460133553	0.9271410636224628	inf
0.24779515460133553	0.9337600140004143	inf
0.24779515460133553	0.9403789643783658	inf
0.24779515460133553	0.946997914756317	inf
0.261848331540823	0.29172182733913116	inf
0.261848331540823	0.29834077771708256	inf
0.261848331540823	0.3049597280950339	inf
0.261848331540823	0.31157867847298526	inf
0.261848331540823	0.31819762885093666	inf
0.261848331540823	0.324816579228888	inf
0.261848331540823	0.3314355296068394	inf
0.261848331540823	0.33805447998479077	inf
0.261848331540823	0.3446734303627421	inf
0.261848331540823	0.3512923807406935	inf
0.261848331540823	0.3579113311186449	inf
0.261848331540823	0.3645302814965963	inf
0.261848331540823	0.3711492318745476	inf
0.261848331540823	0.37776818225249903	inf
0.261848331540823	0.3843871326304504	inf
0.261848331540823	0.3910060830084018	inf
0.261848331540823	0.39762503338635313	inf
0.261848331540823	0.4042439837643045	inf
0.261848331540823	0.4108629341422559	inf
0.261848331540823	0.41748188452020724	inf
0.261848331540823	0.42410083489815864	inf
0.261848331540823	0.43071978527611	inf
0.261848331540823	0.4373387356540614	inf
0.261848331540823	0.44395768603201274	inf
0.261848331540823	0.4505766364099641	inf
0.261848331540823	0.4571955867879155	inf
0.261848331540823	0.46381453716586685	inf
0.261848331540823	0.47043348754381825	inf
0.261848331540823	0.4770524379217696	inf
0.261848331540823	0.48367138829972095	inf
0.261848331540823	0.49029033867767235	inf
0.261848331540823	0.4969092890556237	inf
0.261848331540823	0.5035282394335752	inf
0.261848331540823	0.5101471898115264	inf
0.261848331540823	0.5167661401894779	inf
0.261848331540823	0.5233850905674292	inf
0.261848331540823	0.5300040409453806	inf
0.261848331540823	0.536622991323332	inf
0.261848331540823	0.5432419417012833	inf
0.261848331540823	0.5498608920792347	inf
0.261848331540823	0.5564798424571861	inf
0.261848331540823	0.5630987928351374	inf
0.261848331540823	0.5697177432130889	inf
0.261848331540823	0.5763366935910401	inf
0.261848331540823	0.5829556439689916	inf
0.261848331540823	0.5895745943469429	inf
0.261848331540823	0.5961935447248943	inf
0.261848331540823	0.6028124951028457	inf
0.261848331540823	0.609431445480797	inf
0.261848331540823	0.6160503958587484	inf
0.261848331540823	0.6226693462366999	inf
0.261848331540823	0.6292882966146511	inf
0.261848331540823	0.6359072469926026	inf
0.261848331540823	0.6425261973705538	inf
0.261848331540823	0.6491451477485053	inf
0.261848331540823	0.6557640981264568	inf
0.261848331540823	0.662383048504408	inf
0.261848331540823	0.6690019988823594	inf
0.261848331540823	0.6756209492603107	inf
0.261848331540823	0.6822398996382621	inf
0.261848331540823	0.6888588500162136	inf
0.261848331540823	0.6954778003941648	inf
0.261848331540823	0.7020967507721163	inf
0.261848331540823	0.7087157011500677	inf
0.261848331540823	0.715334651528019	33.07057825679127
0.261848331540823	0.7219536019059705	33.07057825679127
0.261848331540823	0.7285725522839217	30.991136715111434
0.261848331540823	0.7351915026618732	31.461140344357165
0.261848331540823	0.7418104530398245	30.767993163797225
0.261848331540823	0.7484294034177759	31.278818787563214
0.261848331540823	0.7550483537957273	22.53609569307879
0.261848331540823	0.7616673041736786	inf
0.261848331540823	0.76828625455163	20.74433622385073
0.261848331540823	0.7749052049295814	20.74433622385073
0.261848331540823	0.7815241553075327	21.84294851251884
0.261848331540823	0.7881431056854842	24.549287301776076
0.261848331540823	0.7947620560634354	24.36696574498212
0.261848331540823	0.8013810064413869	24.36696574498212
0.261848331540823	0.8079999568193382	26.158725214210175
0.261848331540823	0.8146189071972896	inf
0.261848331540823	0.821237857575241	18.7868636692883
0.261848331540823	0.8278568079531923	inf
0.261848331540823	0.8344757583311437	inf
0.261848331540823	0.8410947087090952	inf
0.261848331540823	0.8477136590870464	inf
0.261848331540823	0.8543326094649979	inf
0.261848331540823	0.8609515598429491	inf
0.261848331540823	0.8675705102209006	inf
0.261848331540823	0.874189460598852	inf
0.261848331540823	0.8808084109768033	inf
0.261848331540823	0.8874273613547548	inf
0.261848331540823	0.894046311732706	inf
0.261848331540823	0.9006652621106574	inf
0.261848331540823	0.9072842124886089	inf
0.261848331540823	0.9139031628665601	inf
0.261848331540823	0.9205221132445116	inf
0.261848331540823	0.9271410636224628	inf
0.261848331540823	0.9337600140004143	inf
0.261848331540823	0.9403789643783658	inf
0.261848331540823	0.946997914756317	inf
0.2759015084803104	0.29172182733913116	inf
0.2759015084803104	0.29834077771708256	inf
0.2759015084803104	0.3049597280950339	inf
0.2759015084803104	0.31157867847298526	inf
0.2759015084803104	0.31819762885093666	inf
0.2759015084803104	0.324816579228888	inf
0.2759015084803104	0.3314355296068394	inf
0.2759015084803104	0.33805447998479077	inf
0.2759015084803104	0.3446734303627421	inf
0.2759015084803104	0.3512923807406935	inf
0.2759015084803104	0.3579113311186449	inf
0.2759015084803104	0.3645302814965963	inf
0.2759015084803104	0.3711492318745476	inf
0.2759015084803104	0.37776818225249903	inf
0.2759015084803104	0.3843871326304504	inf
0.2759015084803104	0.3910060830084018	inf
0.2759015084803104	0.39762503338635313	inf
0.2759015084803104	0.4042439837643045	inf
0.2759015084803104	0.4108629341422559	inf
0.2759015084803104	0.41748188452020724	inf
0.2759015084803104	0.42410083489815864	inf
0.2759015084803104	0.43071978527611	inf
0.2759015084803104	0.4373387356540614	inf
0.2759015084803104	0.44395768603201274	inf
0.2759015084803104	0.4505766364099641	inf
0.2759015084803104	0.4571955867879155	inf
0.2759015084803104	0.46381453716586685	inf
0.2759015084803104	0.47043348754381825	inf
0.2759015084803104	0.4770524379217696	inf
0.2759015084803104	0.48367138829972095	inf
0.2759015084803104	0.49029033867767235	inf
0.2759015084803104	0.4969092890556237	inf
0.2759015084803104	0.5035282394335752	inf
0.2759015084803104	0.5101471898115264	inf
0.2759015084803104	0.5167661401894779	inf
0.2759015084803104	0.5233850905674292	inf
0.2759015084803104	0.5300040409453806	inf
0.2759015084803104	0.536622991323332	inf
0.2759015084803104	0.5432419417012833	inf
0.2759015084803104	0.5498608920792347	inf
0.2759015084803104	0.5564798424571861	inf
0.2759015084803104	0.5630987928351374	inf
0.2759015084803104	0.5697177432130889	inf
0.2759015084803104	0.5763366935910401	inf
0.2759015084803104	0.5829556439689916	inf
0.2759015084803104	0.5895745943469429	inf
0.2759015084803104	0.5961935447248943	inf
0.2759015084803104	0.6028124951028457	inf
0.2759015084803104	0.609431445480797	inf
0.2759015084803104	0.6160503958587484	inf
0.2759015084803104	0.6226693462366999	inf
0.2759015084803104	0.6292882966146511	inf
0.2759015084803104	0.6359072469926026	inf
0.2759015084803104	0.6425261973705538	inf
0.2759015084803104	0.6491451477485053	inf
0.2759015084803104	0.6557640981264568	inf
0.2759015084803104	0.662383048504408	inf
0.2759015084803104	0.6690019988823594	inf
0.2759015084803104	0.6756209492603107	inf
0.2759015084803104	0.6822398996382621	inf
0.2759015084803104	0.6888588500162136	inf
0.2759015084803104	0.6954778003941648	inf
0.2759015084803104	0.7020967507721163	23.7441397654338
0.2759015084803104	0.7087157011500677	24.437108884276732
0.2759015084803104	0.715334651528019	31.97196596812316
0.2759015084803104	0.7219536019059705	31.68428389567138
0.2759015084803104	0.7285725522839217	31.124668107735953
0.2759015084803104	0.7351915026618732	31.124668107735953
0.2759015084803104	0.7418104530398245	31.68428389567138
0.2759015084803104	0.7484294034177759	31.97196596812316
0.2759015084803104	0.7550483537957273	21.14978803049412
0.2759015084803104	0.7616673041736786	22.53609569307879
0.2759015084803104	0.76828625455163	20.74433622385073
0.2759015084803104	0.7749052049295814	20.590185544023473
0.2759015084803104	0.7815241553075327	inf
0.2759015084803104	0.7881431056854842	25.465578033650228
0.2759015084803104	0.7947620560634354	24.36696574498212
0.2759015084803104	0.8013810064413869	24.772430853090285
0.2759015084803104	0.8079999568193382	26.158725214210175
0.2759015084803104	0.8146189071972896	26.158725214210175
0.2759015084803104	0.821237857575241	18.093087989533494
0.2759015084803104	0.8278568079531923	inf
0.2759015084803104	0.8344757583311437	inf
0.2759015084803104	0.8410947087090952	inf
0.2759015084803104	0.8477136590870464	inf
0.2759015084803104	0.8543326094649979	inf
0.2759015084803104	0.8609515598429491	inf
0.2759015084803104	0.8675705102209006	inf
0.2759015084803104	0.874189460598852	inf
0.2759015084803104	0.8808084109768033	12.946622910599263
0.2759015084803104	0.8874273613547548	inf
0.2759015084803104	0.894046311732706	inf
0.2759015084803104	0.9006652621106574	inf
0.2759015084803104	0.9072842124886089	inf
0.2759015084803104	0.9139031628665601	inf
0.2759015084803104	0.9205221132445116	inf
0.2759015084803104	0.9271410636224628	inf
0.2759015084803104	0.9337600140004143	inf
0.2759015084803104	0.9403789643783658	inf
0.2759015084803104	0.946997914756317	inf
0.2899546854197979	0.29172182733913116	inf
0.2899546854197979	0.29834077771708256	inf
0.2899546854197979	0.3049597280950339	inf
0.2899546854197979	0.31157867847298526	inf
0.2899546854197979	0.31819762885093666	inf
0.2899546854197979	0.324816579228888	inf
0.2899546854197979	0.3314355296068394	inf
0.2899546854197979	0.33805447998479077	inf
0.2899546854197979	0.3446734303627421	inf
0.2899546854197979	0.3512923807406935	inf
0.2899546854197979	0.3579113311186449	inf
0.2899546854197979	0.3645302814965963	inf
0.2899546854197979	0.3711492318745476	inf
0.2899546854197979	0.37776818225249903	inf
0.2899546854197979	0.3843871326304504	inf
0.2899546854197979	0.3910060830084018	inf
0.2899546854197979	0.39762503338635313	inf
0.2899546854197979	0.4042439837643045	inf
0.2899546854197979	0.4108629341422559	inf
0.2899546854197979	0.41748188452020724	inf
0.2899546854197979	0.42410083489815864	inf
0.2899546854197979	0.43071978527611	inf
0.2899546854197979	0.4373387356540614	inf
0.2899546854197979	0.44395768603201274	inf
0.2899546854197979	0.4505766364099641	inf
0.2899546854197979	0.4571955867879155	inf
0.2899546854197979	0.46381453716586685	inf
0.2899546854197979	0.47043348754381825	inf
0.2899546854197979	0.4770524379217696	inf
0.2899546854197979	0.48367138829972095	inf
0.2899546854197979	0.49029033867767235	inf
0.2899546854197979	0.4969092890556237	inf
0.2899546854197979	0.5035282394335752	inf
0.2899546854197979	0.5101471898115264	inf
0.2899546854197979	0.5167661401894779	inf
0.2899546854197979	0.5233850905674292	inf
0.2899546854197979	0.5300040409453806	inf
0.2899546854197979	0.536622991323332	inf
0.2899546854197979	0.5432419417012833	inf
0.2899546854197979	0.5498608920792347	inf
0.2899546854197979	0.5564798424571861	inf
0.2899546854197979	0.5630987928351374	inf
0.2899546854197979	0.5697177432130889	inf
0.2899546854197979	0.5763366935910401	inf
0.2899546854197979	0.5829556439689916	inf
0.2899546854197979	0.5895745943469429	inf
0.2899546854197979	0.5961935447248943	inf
0.2899546854197979	0.6028124951028457	inf
0.2899546854197979	0.609431445480797	inf
0.2899546854197979	0.6160503958587484	inf
0.2899546854197979	0.6226693462366999	inf
0.2899546854197979	0.6292882966146511	inf
0.2899546854197979	0.6359072469926026	inf
0.2899546854197979	0.6425261973705538	inf
0.2899546854197979	0.6491451477485053	inf
0.2899546854197979	0.6557640981264568	inf
0.2899546854197979	0.662383048504408	inf
0.2899546854197979	0.6690019988823594	inf
0.2899546854197979	0.6756209492603107	inf
0.2899546854197979	0.6822398996382621	inf
0.2899546854197979	0.6888588500162136	inf
0.2899546854197979	0.6954778003941648	24.363873657070098
0.2899546854197979	0.7020967507721163	25.05702083763004
0.2899546854197979	0.7087157011500677	23.7441397654338
0.2899546854197979	0.715334651528019	33.07057825679127
0.2899546854197979	0.7219536019059705	31.461140344357165
0.2899546854197979	0.7285725522839217	31.278818787563214
0.2899546854197979	0.7351915026618732	32.377431076231325
0.2899546854197979	0.7418104530398245	31.124668107735953
0.2899546854197979	0.7484294034177759	32.377431076231325
0.2899546854197979	0.7550483537957273	20.926657780644685
0.2899546854197979	0.7616673041736786	20.74433622385073
0.2899546854197979	0.76828625455163	20.233510600084742
0.2899546854197979	0.7749052049295814	20.338871115742567
0.2899546854197979	0.7815241553075327	22.53609569307879
0.2899546854197979	0.7881431056854842	23.85614012121613
0.2899546854197979	0.7947620560634354	inf
0.2899546854197979	0.8013810064413869	24.21281506515486
0.2899546854197979	0.8079999568193382	25.060112925542064
0.2899546854197979	0.8146189071972896	25.465578033650228
0.2899546854197979	0.821237857575241	18.093087989533494
0.2899546854197979	0.8278568079531923	17.40056930816841
0.2899546854197979	0.8344757583311437	17.40056930816841
0.2899546854197979	0.8410947087090952	inf
0.2899546854197979	0.8477136590870464	inf
0.2899546854197979	0.8543326094649979	inf
0.2899546854197979	0.8609515598429491	inf
0.2899546854197979	0.8675705102209006	inf
0.2899546854197979	0.874189460598852	12.946622910599263
0.2899546854197979	0.8808084109768033	12.946622910599263
0.2899546854197979	0.8874273613547548	inf
0.2899546854197979	0.894046311732706	inf
0.2899546854197979	0.9006652621106574	inf
0.2899546854197979	0.9072842124886089	inf
0.2899546854197979	0.9139031628665601	inf
0.2899546854197979	0.9205221132445116	inf
0.2899546854197979	0.9271410636224628	inf
0.2899546854197979	0.9337600140004143	inf
0.2899546854197979	0.9403789643783658	inf
0.2899546854197979	0.946997914756317	inf
0.30400786235928534	0.29172182733913116	inf
0.30400786235928534	0.29834077771708256	inf
0.30400786235928534	0.3049597280950339	inf
0.30400786235928534	0.31157867847298526	inf
0.30400786235928534	0.31819762885093666	inf
0.30400786235928534	0.324816579228888	inf
0.30400786235928534	0.3314355296068394	inf
0.30400786235928534	0.33805447998479077	inf
0.30400786235928534	0.3446734303627421	inf
0.30400786235928534	0.3512923807406935	inf
0.30400786235928534	0.3579113311186449	inf
0.30400786235928534	0.3645302814965963	inf
0.30400786235928534	0.3711492318745476	inf
0.30400786235928534	0.37776818225249903	inf
0.30400786235928534	0.3843871326304504	inf
0.30400786235928534	0.3910060830084018	inf
0.30400786235928534	0.39762503338635313	inf
0.30400786235928534	0.4042439837643045	inf
0.30400786235928534	0.4108629341422559	inf
0.30400786235928534	0.41748188452020724	inf
0.30400786235928534	0.42410083489815864	inf
0.30400786235928534	0.43071978527611	inf
0.30400786235928534	0.4373387356540614	inf
0.30400786235928534	0.44395768603201274	inf
0.30400786235928534	0.4505766364099641	inf
0.30400786235928534	0.4571955867879155	inf
0.30400786235928534	0.46381453716586685	inf
0.30400786235928534	0.47043348754381825	inf
0.30400786235928534	0.4770524379217696	inf
0.30400786235928534	0.48367138829972095	inf
0.30400786235928534	0.49029033867767235	inf
0.30400786235928534	0.4969092890556237	inf
0.30400786235928534	0.5035282394335752	inf
0.30400786235928534	0.5101471898115264	inf
0.30400786235928534	0.5167661401894779	inf
0.30400786235928534	0.5233850905674292	inf
0.30400786235928534	0.5300040409453806	inf
0.30400786235928534	0.536622991323332	inf
0.30400786235928534	0.5432419417012833	inf
0.30400786235928534	0.5498608920792347	inf
0.30400786235928534	0.5564798424571861	inf
0.30400786235928534	0.5630987928351374	inf
0.30400786235928534	0.5697177432130889	inf
0.30400786235928534	0.5763366935910401	inf
0.30400786235928534	0.5829556439689916	inf
0.30400786235928534	0.5895745943469429	inf
0.30400786235928534	0.5961935447248943	inf
0.30400786235928534	0.6028124951028457	inf
0.30400786235928534	0.609431445480797	inf
0.30400786235928534	0.6160503958587484	inf
0.30400786235928534	0.6226693462366999	inf
0.30400786235928534	0.6292882966146511	inf
0.30400786235928534	0.6359072469926026	inf
0.30400786235928534	0.6425261973705538	inf
0.30400786235928534	0.6491451477485053	inf
0.30400786235928534	0.6557640981264568	inf
0.30400786235928534	0.662383048504408	inf
0.30400786235928534	0.6690019988823594	27.303053377915834
0.30400786235928534	0.6756209492603107	inf
0.30400786235928534	0.6822398996382621	inf
0.30400786235928534	0.6888588500162136	inf
0.30400786235928534	0.6954778003941648	23.958408548961934
0.30400786235928534	0.7020967507721163	inf
0.30400786235928534	0.7087157011500677	23.7441397654338
0.30400786235928534	0.715334651528019	23.49075911846985
0.30400786235928534	0.7219536019059705	24.986095567024314
0.30400786235928534	0.7285725522839217	31.68428389567138
0.30400786235928534	0.7351915026618732	31.278818787563214
0.30400786235928534	0.7418104530398245	32.377431076231325
0.30400786235928534	0.7484294034177759	21.842921909766208
0.30400786235928534	0.7550483537957273	20.233510600084742
0.30400786235928534	0.7616673041736786	19.89703836346353
0.30400786235928534	0.76828625455163	20.051189043290787
0.30400786235928534	0.7749052049295814	19.828045491976578
0.30400786235928534	0.7815241553075327	20.051189043290787
0.30400786235928534	0.7881431056854842	23.673818564422174
0.30400786235928534	0.7947620560634354	23.760829941411803
0.30400786235928534	0.8013810064413869	23.961500636873957
0.30400786235928534	0.8079999568193382	24.079283672530337
0.30400786235928534	0.8146189071972896	26.158725214210175
0.30400786235928534	0.821237857575241	26.158725214210175
0.30400786235928534	0.8278568079531923	17.688251380620194
0.30400786235928534	0.8344757583311437	inf
0.30400786235928534	0.8410947087090952	inf
0.30400786235928534	0.8477136590870464	inf
0.30400786235928534	0.8543326094649979	18.093716488728358
0.30400786235928534	0.8609515598429491	inf
0.30400786235928534	0.8675705102209006	12.946622910599263
0.30400786235928534	0.874189460598852	inf
0.30400786235928534	0.8808084109768033	inf
0.30400786235928534	0.8874273613547548	inf
0.30400786235928534	0.894046311732706	inf
0.30400786235928534	0.9006652621106574	inf
0.30400786235928534	0.9072842124886089	inf
0.30400786235928534	0.9139031628665601	inf
0.30400786235928534	0.9205221132445116	inf
0.30400786235928534	0.9271410636224628	inf
0.30400786235928534	0.9337600140004143	inf
0.30400786235928534	0.9403789643783658	inf
0.30400786235928534	0.946997914756317	inf
0.31806103929877283	0.29172182733913116	inf
0.31806103929877283	0.29834077771708256	inf
0.31806103929877283	0.3049597280950339	inf
0.31806103929877283	0.31157867847298526	inf
0.31806103929877283	0.31819762885093666	inf
0.31806103929877283	0.324816579228888	inf
0.31806103929877283	0.3314355296068394	inf
0.31806103929877283	0.33805447998479077	inf
0.31806103929877283	0.3446734303627421	inf
0.31806103929877283	0.3512923807406935	inf
0.31806103929877283	0.3579113311186449	inf
0.31806103929877283	0.3645302814965963	inf
0.31806103929877283	0.3711492318745476	inf
0.31806103929877283	0.37776818225249903	inf
0.31806103929877283	0.3843871326304504	inf
0.31806103929877283	0.3910060830084018	inf
0.31806103929877283	0.39762503338635313	inf
0.31806103929877283	0.4042439837643045	inf
0.31806103929877283	0.4108629341422559	inf
0.31806103929877283	0.41748188452020724	inf
0.31806103929877283	0.42410083489815864	inf
0.31806103929877283	0.43071978527611	inf
0.31806103929877283	0.4373387356540614	inf
0.31806103929877283	0.44395768603201274	inf
0.31806103929877283	0.4505766364099641	inf
0.31806103929877283	0.4571955867879155	inf
0.31806103929877283	0.46381453716586685	inf
0.31806103929877283	0.47043348754381825	inf
0.31806103929877283	0.4770524379217696	inf
0.31806103929877283	0.48367138829972095	inf
0.31806103929877283	0.49029033867767235	inf
0.31806103929877283	0.4969092890556237	inf
0.31806103929877283	0.5035282394335752	inf
0.31806103929877283	0.5101471898115264	inf
0.31806103929877283	0.5167661401894779	inf
0.31806103929877283	0.5233850905674292	inf
0.31806103929877283	0.5300040409453806	inf
0.31806103929877283	0.536622991323332	inf
0.31806103929877283	0.5432419417012833	inf
0.31806103929877283	0.5498608920792347	inf
0.31806103929877283	0.5564798424571861	inf
0.31806103929877283	0.5630987928351374	inf
0.31806103929877283	0.5697177432130889	inf
0.31806103929877283	0.5763366935910401	inf
0.31806103929877283	0.5829556439689916	inf
0.31806103929877283	0.5895745943469429	inf
0.31806103929877283	0.5961935447248943	inf
0.31806103929877283	0.6028124951028457	inf
0.31806103929877283	0.609431445480797	inf
0.31806103929877283	0.6160503958587484	inf
0.31806103929877283	0.6226693462366999	inf
0.31806103929877283	0.6292882966146511	inf
0.31806103929877283	0.6359072469926026	inf
0.31806103929877283	0.6425261973705538	inf
0.31806103929877283	0.6491451477485053	inf
0.31806103929877283	0.6557640981264568	inf
0.31806103929877283	0.662383048504408	inf
0.31806103929877283	0.6690019988823594	27.303053377915834
0.31806103929877283	0.6756209492603107	inf
0.31806103929877283	0.6822398996382621	inf
0.31806103929877283	0.6888588500162136	inf
0.31806103929877283	0.6954778003941648	inf
0.31806103929877283	0.7020967507721163	23.050992584873853
0.31806103929877283	0.7087157011500677	22.240062368657526
0.31806103929877283	0.715334651528019	22.338840350383165
0.31806103929877283	0.7219536019059705	23.688355202034053
0.31806103929877283	0.7285725522839217	24.476442116720445
0.31806103929877283	0.7351915026618732	23.783109764770106
0.31806103929877283	0.7418104530398245	25.392640258613348
0.31806103929877283	0.7484294034177759	22.161311802474845
0.31806103929877283	0.7550483537957273	20.590185544023473
0.31806103929877283	0.7616673041736786	20.233510600084742
0.31806103929877283	0.76828625455163	19.89703836346353
0.31806103929877283	0.7749052049295814	19.89703836346353
0.31806103929877283	0.7815241553075327	19.954841617738804
0.31806103929877283	0.7881431056854842	23.59377585674864
0.31806103929877283	0.7947620560634354	23.26835345631401
0.31806103929877283	0.8013810064413869	23.673818564422174
0.31806103929877283	0.8079999568193382	24.549287301776076
0.31806103929877283	0.8146189071972896	inf
0.31806103929877283	0.821237857575241	18.7868636692883
0.31806103929877283	0.8278568079531923	17.40056930816841
0.31806103929877283	0.8344757583311437	18.093716488728358
0.31806103929877283	0.8410947087090952	18.093716488728358
0.31806103929877283	0.8477136590870464	16.995104200060247
0.31806103929877283	0.8543326094649979	17.688251380620194
0.31806103929877283	0.8609515598429491	12.943718988683848
0.31806103929877283	0.8675705102209006	12.946622910599263
0.31806103929877283	0.874189460598852	inf
0.31806103929877283	0.8808084109768033	12.946622910599263
0.31806103929877283	0.8874273613547548	inf
0.31806103929877283	0.894046311732706	inf
0.31806103929877283	0.9006652621106574	inf
0.31806103929877283	0.9072842124886089	inf
0.31806103929877283	0.9139031628665601	inf
0.31806103929877283	0.9205221132445116	inf
0.31806103929877283	0.9271410636224628	inf
0.31806103929877283	0.9337600140004143	inf
0.31806103929877283	0.9403789643783658	inf
0.31806103929877283	0.946997914756317	inf
0.33211421623826026	0.29172182733913116	inf
0.33211421623826026	0.29834077771708256	inf
0.33211421623826026	0.3049597280950339	inf
0.33211421623826026	0.31157867847298526	inf
0.33211421623826026	0.31819762885093666	inf
0.33211421623826026	0.324816579228888	inf
0.33211421623826026	0.3314355296068394	inf
0.33211421623826026	0.33805447998479077	inf
0.33211421623826026	0.3446734303627421	inf
0.33211421623826026	0.3512923807406935	inf
0.33211421623826026	0.3579113311186449	inf
0.33211421623826026	0.3645302814965963	inf
0.33211421623826026	0.3711492318745476	inf
0.33211421623826026	0.37776818225249903	inf
0.33211421623826026	0.3843871326304504	inf
0.33211421623826026	0.3910060830084018	inf
0.33211421623826026	0.39762503338635313	inf
0.33211421623826026	0.4042439837643045	inf
0.33211421623826026	0.4108629341422559	inf
0.33211421623826026	0.41748188452020724	inf
0.33211421623826026	0.42410083489815864	inf
0.33211421623826026	0.43071978527611	inf
0.33211421623826026	0.4373387356540614	inf
0.33211421623826026	0.44395768603201274	inf
0.33211421623826026	0.4505766364099641	inf
0.33211421623826026	0.4571955867879155	inf
0.33211421623826026	0.46381453716586685	inf
0.33211421623826026	0.47043348754381825	inf
0.33211421623826026	0.4770524379217696	inf
0.33211421623826026	0.48367138829972095	inf
0.33211421623826026	0.49029033867767235	inf
0.33211421623826026	0.4969092890556237	inf
0.33211421623826026	0.5035282394335752	inf
0.33211421623826026	0.5101471898115264	inf
0.33211421623826026	0.5167661401894779	inf
0.33211421623826026	0.5233850905674292	inf
0.33211421623826026	0.5300040409453806	inf
0.33211421623826026	0.536622991323332	inf
0.33211421623826026	0.5432419417012833	inf
0.33211421623826026	0.5498608920792347	inf
0.33211421623826026	0.5564798424571861	inf
0.33211421623826026	0.5630987928351374	inf
0.33211421623826026	0.5697177432130889	inf
0.33211421623826026	0.5763366935910401	inf
0.33211421623826026	0.5829556439689916	inf
0.33211421623826026	0.5895745943469429	inf
0.33211421623826026	0.5961935447248943	inf
0.33211421623826026	0.6028124951028457	inf
0.33211421623826026	0.609431445480797	inf
0.33211421623826026	0.6160503958587484	inf
0.33211421623826026	0.6226693462366999	inf
0.33211421623826026	0.6292882966146511	inf
0.33211421623826026	0.6359072469926026	inf
0.33211421623826026	0.6425261973705538	inf
0.33211421623826026	0.6491451477485053	inf
0.33211421623826026	0.6557640981264568	inf
0.33211421623826026	0.662383048504408	inf
0.33211421623826026	0.6690019988823594	26.204441089247723
0.33211421623826026	0.6756209492603107	24.956435303943717
0.33211421623826026	0.6822398996382621	inf
0.33211421623826026	0.6888588500162136	25.05702083763004
0.33211421623826026	0.6954778003941648	23.11111068857473
0.33211421623826026	0.7020967507721163	22.725637701912298
0.33211421623826026	0.7087157011500677	22.039391673195375
0.33211421623826026	0.715334651528019	21.383651441261538
0.33211421623826026	0.7219536019059705	23.601343825044424
0.33211421623826026	0.7285725522839217	23.378200273730215
0.33211421623826026	0.7351915026618732	22.950756258903276
0.33211421623826026	0.7418104530398245	23.78366538183838
0.33211421623826026	0.7484294034177759	21.690021608102107
0.33211421623826026	0.7550483537957273	20.38006614098121
0.33211421623826026	0.7616673041736786	19.828045491976578
0.33211421623826026	0.76828625455163	19.828045491976578
0.33211421623826026	0.7749052049295814	19.445053239720473
0.33211421623826026	0.7815241553075327	20.301012391205045
0.33211421623826026	0.7881431056854842	22.862888348205846
0.33211421623826026	0.7947620560634354	23.59377585674864
0.33211421623826026	0.8013810064413869	24.079283672530337
0.33211421623826026	0.8079999568193382	25.060112925542064
0.33211421623826026	0.8146189071972896	14.051215964878793
0.33211421623826026	0.821237857575241	12.946796982515966
0.33211421623826026	0.8278568079531923	16.84095352023299
0.33211421623826026	0.8344757583311437	17.177425756854202
0.33211421623826026	0.8410947087090952	16.995104200060247
0.33211421623826026	0.8477136590870464	18.093716488728358
0.33211421623826026	0.8543326094649979	17.177425756854202
0.33211421623826026	0.8609515598429491	12.937936321354105
0.33211421623826026	0.8675705102209006	12.25347573003932
0.33211421623826026	0.874189460598852	inf
0.33211421623826026	0.8808084109768033	12.946622910599263
0.33211421623826026	0.8874273613547548	inf
0.33211421623826026	0.894046311732706	inf
0.33211421623826026	0.9006652621106574	inf
0.33211421623826026	0.9072842124886089	inf
0.33211421623826026	0.9139031628665601	inf
0.33211421623826026	0.9205221132445116	inf
0.33211421623826026	0.9271410636224628	inf
0.33211421623826026	0.9337600140004143	inf
0.33211421623826026	0.9403789643783658	inf
0.33211421623826026	0.946997914756317	inf
0.3461673931777477	0.29172182733913116	inf
0.3461673931777477	0.29834077771708256	inf
0.3461673931777477	0.3049597280950339	inf
0.3461673931777477	0.31157867847298526	inf
0.3461673931777477	0.31819762885093666	inf
0.3461673931777477	0.324816579228888	inf
0.3461673931777477	0.3314355296068394	inf
0.3461673931777477	0.33805447998479077	inf
0.3461673931777477	0.3446734303627421	inf
0.3461673931777477	0.3512923807406935	inf
0.3461673931777477	0.3579113311186449	inf
0.3461673931777477	0.3645302814965963	inf
0.3461673931777477	0.3711492318745476	inf
0.3461673931777477	0.37776818225249903	inf
0.3461673931777477	0.3843871326304504	inf
0.3461673931777477	0.3910060830084018	inf
0.3461673931777477	0.39762503338635313	inf
0.3461673931777477	0.4042439837643045	inf
0.3461673931777477	0.4108629341422559	inf
0.3461673931777477	0.41748188452020724	inf
0.3461673931777477	0.42410083489815864	inf
0.3461673931777477	0.43071978527611	inf
0.3461673931777477	0.4373387356540614	inf
0.3461673931777477	0.44395768603201274	inf
0.3461673931777477	0.4505766364099641	inf
0.3461673931777477	0.4571955867879155	inf
0.3461673931777477	0.46381453716586685	inf
0.3461673931777477	0.47043348754381825	inf
0.3461673931777477	0.4770524379217696	inf
0.3461673931777477	0.48367138829972095	inf
0.3461673931777477	0.49029033867767235	inf
0.3461673931777477	0.4969092890556237	inf
0.3461673931777477	0.5035282394335752	inf
0.3461673931777477	0.5101471898115264	inf
0.3461673931777477	0.5167661401894779	inf
0.3461673931777477	0.5233850905674292	inf
0.3461673931777477	0.5300040409453806	inf
0.3461673931777477	0.536622991323332	inf
0.3461673931777477	0.5432419417012833	inf
0.3461673931777477	0.5498608920792347	inf
0.3461673931777477	0.5564798424571861	inf
0.3461673931777477	0.5630987928351374	inf
0.3461673931777477	0.5697177432130889	inf
0.3461673931777477	0.5763366935910401	inf
0.3461673931777477	0.5829556439689916	17.564624946695673
0.3461673931777477	0.5895745943469429	17.564624946695673
0.3461673931777477	0.5961935447248943	inf
0.3461673931777477	0.6028124951028457	inf
0.3461673931777477	0.609431445480797	inf
0.3461673931777477	0.6160503958587484	inf
0.3461673931777477	0.6226693462366999	inf
0.3461673931777477	0.6292882966146511	inf
0.3461673931777477	0.6359072469926026	15.41431794070288
0.3461673931777477	0.6425261973705538	inf
0.3461673931777477	0.6491451477485053	inf
0.3461673931777477	0.6557640981264568	27.303053377915834
0.3461673931777477	0.662383048504408	27.303053377915834
0.3461673931777477	0.6690019988823594	26.609906197355887
0.3461673931777477	0.6756209492603107	24.704061766372263
0.3461673931777477	0.6822398996382621	23.67072647651015
0.3461673931777477	0.6888588500162136	23.11111068857473
0.3461673931777477	0.6954778003941648	23.447582925195942
0.3461673931777477	0.7020967507721163	22.827849033559644
0.3461673931777477	0.7087157011500677	23.050992584873853
0.3461673931777477	0.715334651528019	21.84318976453122
0.3461673931777477	0.7219536019059705	23.447193145217167
0.3461673931777477	0.7285725522839217	24.140340325777114
0.3461673931777477	0.7351915026618732	22.6205145720327
0.3461673931777477	0.7418104530398245	23.78366538183838
0.3461673931777477	0.7484294034177759	20.273917927571475
0.3461673931777477	0.7550483537957273	21.02185412262375
0.3461673931777477	0.7616673041736786	19.763506970839007
0.3461673931777477	0.76828625455163	19.645723935182623
0.3461673931777477	0.7749052049295814	19.445053239720473
0.3461673931777477	0.7815241553075327	21.078915239044704
0.3461673931777477	0.7881431056854842	23.26835345631401
0.3461673931777477	0.7947620560634354	22.445153147505867
0.3461673931777477	0.8013810064413869	23.673818564422174
0.3461673931777477	0.8079999568193382	24.772430853090285
0.3461673931777477	0.8146189071972896	12.66494781423107
0.3461673931777477	0.821237857575241	14.051243554868524
0.3461673931777477	0.8278568079531923	17.688251380620194
0.3461673931777477	0.8344757583311437	16.84095352023299
0.3461673931777477	0.8410947087090952	16.995104200060247
0.3461673931777477	0.8477136590870464	16.589639091952083
0.3461673931777477	0.8543326094649979	16.84095352023299
0.3461673931777477	0.8609515598429491	11.000712761543952
0.3461673931777477	0.8675705102209006	12.946622910599263
0.3461673931777477	0.874189460598852	inf
0.3461673931777477	0.8808084109768033	inf
0.3461673931777477	0.8874273613547548	inf
0.3461673931777477	0.894046311732706	inf
0.3461673931777477	0.9006652621106574	inf
0.3461673931777477	0.9072842124886089	inf
0.3461673931777477	0.9139031628665601	inf
0.3461673931777477	0.9205221132445116	inf
0.3461673931777477	0.9271410636224628	inf
0.3461673931777477	0.9337600140004143	inf
0.3461673931777477	0.9403789643783658	inf
0.3461673931777477	0.946997914756317	inf
0.3602205701172352	0.29172182733913116	inf
0.3602205701172352	0.29834077771708256	inf
0.3602205701172352	0.3049597280950339	inf
0.3602205701172352	0.31157867847298526	inf
0.3602205701172352	0.31819762885093666	inf
0.3602205701172352	0.324816579228888	inf
0.3602205701172352	0.3314355296068394	inf
0.3602205701172352	0.33805447998479077	inf
0.3602205701172352	0.3446734303627421	inf
0.3602205701172352	0.3512923807406935	inf
0.3602205701172352	0.3579113311186449	inf
0.3602205701172352	0.3645302814965963	inf
0.3602205701172352	0.3711492318745476	inf
0.3602205701172352	0.37776818225249903	inf
0.3602205701172352	0.3843871326304504	inf
0.3602205701172352	0.3910060830084018	inf
0.3602205701172352	0.39762503338635313	inf
0.3602205701172352	0.4042439837643045	inf
0.3602205701172352	0.4108629341422559	inf
0.3602205701172352	0.41748188452020724	inf
0.3602205701172352	0.42410083489815864	inf
0.3602205701172352	0.43071978527611	inf
0.3602205701172352	0.4373387356540614	inf
0.3602205701172352	0.44395768603201274	inf
0.3602205701172352	0.4505766364099641	inf
0.3602205701172352	0.4571955867879155	inf
0.3602205701172352	0.46381453716586685	inf
0.3602205701172352	0.47043348754381825	inf
0.3602205701172352	0.4770524379217696	inf
0.3602205701172352	0.48367138829972095	inf
0.3602205701172352	0.49029033867767235	inf
0.3602205701172352	0.4969092890556237	inf
0.3602205701172352	0.5035282394335752	inf
0.3602205701172352	0.5101471898115264	inf
0.3602205701172352	0.5167661401894779	inf
0.3602205701172352	0.5233850905674292	inf
0.3602205701172352	0.5300040409453806	inf
0.3602205701172352	0.536622991323332	inf
0.3602205701172352	0.5432419417012833	inf
0.3602205701172352	0.5498608920792347	inf
0.3602205701172352	0.5564798424571861	inf
0.3602205701172352	0.5630987928351374	inf
0.3602205701172352	0.5697177432130889	inf
0.3602205701172352	0.5763366935910401	inf
0.3602205701172352	0.5829556439689916	17.564624946695673
0.3602205701172352	0.5895745943469429	inf
0.3602205701172352	0.5961935447248943	inf
0.3602205701172352	0.6028124951028457	18.25777212725562
0.3602205701172352	0.609431445480797	inf
0.3602205701172352	0.6160503958587484	18.25777212725562
0.3602205701172352	0.6226693462366999	inf
0.3602205701172352	0.6292882966146511	14.721170760142936
0.3602205701172352	0.6359072469926026	inf
0.3602205701172352	0.6425261973705538	inf
0.3602205701172352	0.6491451477485053	inf
0.3602205701172352	0.6557640981264568	26.609906197355887
0.3602205701172352	0.662383048504408	25.511293908687776
0.3602205701172352	0.6690019988823594	25.69361546548173
0.3602205701172352	0.6756209492603107	24.63234732328886
0.3602205701172352	0.6822398996382621	24.363873657070098
0.3602205701172352	0.6888588500162136	22.977579295950207
0.3602205701172352	0.6954778003941648	23.265261368401987
0.3602205701172352	0.7020967507721163	22.240062368657526
0.3602205701172352	0.7087157011500677	21.798229616378485
0.3602205701172352	0.715334651528019	21.59282829943849
0.3602205701172352	0.7219536019059705	23.313661752592644
0.3602205701172352	0.7285725522839217	22.99520802147411
0.3602205701172352	0.7351915026618732	22.790413608828096
0.3602205701172352	0.7418104530398245	23.447193145217167
0.3602205701172352	0.7484294034177759	20.328706942063803
0.3602205701172352	0.7550483537957273	20.551850493378016
0.3602205701172352	0.7616673041736786	20.25178068333274
0.3602205701172352	0.76828625455163	18.8985095333524
0.3602205701172352	0.7749052049295814	18.690988829212877
0.3602205701172352	0.7815241553075327	18.23511824721368
0.3602205701172352	0.7881431056854842	22.900628676188692
0.3602205701172352	0.7947620560634354	22.72473800972503
0.3602205701172352	0.8013810064413869	23.450675013107965
0.3602205701172352	0.8079999568193382	12.664936778159056
0.3602205701172352	0.8146189071972896	12.105332617517227
0.3602205701172352	0.821237857575241	14.025253235210098
0.3602205701172352	0.8278568079531923	17.40056930816841
0.3602205701172352	0.8344757583311437	16.84095352023299
0.3602205701172352	0.8410947087090952	16.995104200060247
0.3602205701172352	0.8477136590870464	16.48427857629426
0.3602205701172352	0.8543326094649979	18.093716488728358
0.3602205701172352	0.8609515598429491	12.25347573003932
0.3602205701172352	0.8675705102209006	11.560328549479372
0.3602205701172352	0.874189460598852	11.848010621931156
0.3602205701172352	0.8808084109768033	inf
0.3602205701172352	0.8874273613547548	inf
0.3602205701172352	0.894046311732706	inf
0.3602205701172352	0.9006652621106574	inf
0.3602205701172352	0.9072842124886089	inf
0.3602205701172352	0.9139031628665601	inf
0.3602205701172352	0.9205221132445116	inf
0.3602205701172352	0.9271410636224628	inf
0.3602205701172352	0.9337600140004143	inf
0.3602205701172352	0.9403789643783658	inf
0.3602205701172352	0.946997914756317	inf
0.3742737470567226	0.29172182733913116	inf
0.3742737470567226	0.29834077771708256	inf
0.3742737470567226	0.3049597280950339	inf
0.3742737470567226	0.31157867847298526	inf
0.3742737470567226	0.31819762885093666	inf
0.3742737470567226	0.324816579228888	inf
0.3742737470567226	0.3314355296068394	inf
0.3742737470567226	0.33805447998479077	inf
0.3742737470567226	0.3446734303627421	inf
0.3742737470567226	0.3512923807406935	inf
0.3742737470567226	0.3579113311186449	inf
0.3742737470567226	0.3645302814965963	inf
0.3742737470567226	0.3711492318745476	inf
0.3742737470567226	0.37776818225249903	inf
0.3742737470567226	0.3843871326304504	inf
0.3742737470567226	0.3910060830084018	inf
0.3742737470567226	0.39762503338635313	inf
0.3742737470567226	0.4042439837643045	inf
0.3742737470567226	0.4108629341422559	inf
0.3742737470567226	0.41748188452020724	inf
0.3742737470567226	0.42410083489815864	inf
0.3742737470567226	0.43071978527611	inf
0.3742737470567226	0.4373387356540614	inf
0.3742737470567226	0.44395768603201274	inf
0.3742737470567226	0.4505766364099641	inf
0.3742737470567226	0.4571955867879155	inf
0.3742737470567226	0.46381453716586685	inf
0.3742737470567226	0.47043348754381825	inf
0.3742737470567226	0.4770524379217696	inf
0.3742737470567226	0.48367138829972095	inf
0.3742737470567226	0.49029033867767235	inf
0.3742737470567226	0.4969092890556237	inf
0.3742737470567226	0.5035282394335752	inf
0.3742737470567226	0.5101471898115264	inf
0.3742737470567226	0.5167661401894779	inf
0.3742737470567226	0.5233850905674292	inf
0.3742737470567226	0.5300040409453806	inf
0.3742737470567226	0.536622991323332	inf
0.3742737470567226	0.5432419417012833	inf
0.3742737470567226	0.5498608920792347	inf
0.3742737470567226	0.5564798424571861	inf
0.3742737470567226	0.5630987928351374	inf
0.3742737470567226	0.5697177432130889	inf
0.3742737470567226	0.5763366935910401	inf
0.3742737470567226	0.5829556439689916	17.564624946695673
0.3742737470567226	0.5895745943469429	17.564624946695673
0.3742737470567226	0.5961935447248943	17.564624946695673
0.3742737470567226	0.6028124951028457	17.564624946695673
0.3742737470567226	0.609431445480797	18.25777212725562
0.3742737470567226	0.6160503958587484	18.25777212725562
0.3742737470567226	0.6226693462366999	inf
0.3742737470567226	0.6292882966146511	14.028023579582989
0.3742737470567226	0.6359072469926026	13.80488002826878
0.3742737470567226	0.6425261973705538	15.41431794070288
0.3742737470567226	0.6491451477485053	inf
0.3742737470567226	0.6557640981264568	26.609906197355887
0.3742737470567226	0.662383048504408	25.69361546548173
0.3742737470567226	0.6690019988823594	26.204441089247723
0.3742737470567226	0.6756209492603107	23.024289774051773
0.3742737470567226	0.6822398996382621	23.265261368401987
0.3742737470567226	0.6888588500162136	22.348970636527834
0.3742737470567226	0.6954778003941648	23.67072647651015
0.3742737470567226	0.7020967507721163	22.039391673195375
0.3742737470567226	0.7087157011500677	21.0032997415086
0.3742737470567226	0.715334651528019	21.0032997415086
0.3742737470567226	0.7219536019059705	22.61423477695293
0.3742737470567226	0.7285725522839217	22.397371020718488
0.3742737470567226	0.7351915026618732	22.65226327034728
0.3742737470567226	0.7418104530398245	21.189908770765477
0.3742737470567226	0.7484294034177759	19.99223470544259
0.3742737470567226	0.7550483537957273	20.27991677789437
0.3742737470567226	0.7616673041736786	20.328706942063803
0.3742737470567226	0.76828625455163	16.96034938409946
0.3742737470567226	0.7749052049295814	16.702879145724516
0.3742737470567226	0.7815241553075327	16.465687793907023
0.3742737470567226	0.7881431056854842	22.54780730156595
0.3742737470567226	0.7947620560634354	23.214286235043733
0.3742737470567226	0.8013810064413869	23.85614012121613
0.3742737470567226	0.8079999568193382	11.85401652505795
0.3742737470567226	0.8146189071972896	11.854018977532306
0.3742737470567226	0.821237857575241	12.946796982515966
0.3742737470567226	0.8278568079531923	17.40056930816841
0.3742737470567226	0.8344757583311437	17.177425756854202
0.3742737470567226	0.8410947087090952	16.707422127608467
0.3742737470567226	0.8477136590870464	17.40056930816841
0.3742737470567226	0.8543326094649979	12.943718988683848
0.3742737470567226	0.8609515598429491	11.154863441371209
0.3742737470567226	0.8675705102209006	12.25347573003932
0.3742737470567226	0.874189460598852	inf
0.3742737470567226	0.8808084109768033	12.25347573003932
0.3742737470567226	0.8874273613547548	inf
0.3742737470567226	0.894046311732706	inf
0.3742737470567226	0.9006652621106574	inf
0.3742737470567226	0.9072842124886089	inf
0.3742737470567226	0.9139031628665601	inf
0.3742737470567226	0.9205221132445116	inf
0.3742737470567226	0.9271410636224628	inf
0.3742737470567226	0.9337600140004143	inf
0.3742737470567226	0.9403789643783658	inf
0.3742737470567226	0.946997914756317	inf
0.3883269239962101	0.29172182733913116	inf
0.3883269239962101	0.29834077771708256	inf
0.3883269239962101	0.3049597280950339	inf
0.3883269239962101	0.31157867847298526	inf
0.3883269239962101	0.31819762885093666	inf
0.3883269239962101	0.324816579228888	inf
0.3883269239962101	0.3314355296068394	inf
0.3883269239962101	0.33805447998479077	inf
0.3883269239962101	0.3446734303627421	inf
0.3883269239962101	0.3512923807406935	inf
0.3883269239962101	0.3579113311186449	inf
0.3883269239962101	0.3645302814965963	inf
0.3883269239962101	0.3711492318745476	inf
0.3883269239962101	0.37776818225249903	inf
0.3883269239962101	0.3843871326304504	inf
0.3883269239962101	0.3910060830084018	inf
0.3883269239962101	0.39762503338635313	inf
0.3883269239962101	0.4042439837643045	inf
0.3883269239962101	0.4108629341422559	inf
0.3883269239962101	0.41748188452020724	inf
0.3883269239962101	0.42410083489815864	inf
0.3883269239962101	0.43071978527611	inf
0.3883269239962101	0.4373387356540614	inf
0.3883269239962101	0.44395768603201274	inf
0.3883269239962101	0.4505766364099641	inf
0.3883269239962101	0.4571955867879155	inf
0.3883269239962101	0.46381453716586685	inf
0.3883269239962101	0.47043348754381825	inf
0.3883269239962101	0.4770524379217696	inf
0.3883269239962101	0.48367138829972095	inf
0.3883269239962101	0.49029033867767235	inf
0.3883269239962101	0.4969092890556237	inf
0.3883269239962101	0.5035282394335752	inf
0.3883269239962101	0.5101471898115264	inf
0.3883269239962101	0.5167661401894779	inf
0.3883269239962101	0.5233850905674292	inf
0.3883269239962101	0.5300040409453806	inf
0.3883269239962101	0.536622991323332	inf
0.3883269239962101	0.5432419417012833	inf
0.3883269239962101	0.5498608920792347	inf
0.3883269239962101	0.5564798424571861	inf
0.3883269239962101	0.5630987928351374	inf
0.3883269239962101	0.5697177432130889	inf
0.3883269239962101	0.5763366935910401	inf
0.3883269239962101	0.5829556439689916	18.25777212725562
0.3883269239962101	0.5895745943469429	16.64833421482152
0.3883269239962101	0.5961935447248943	17.564624946695673
0.3883269239962101	0.6028124951028457	inf
0.3883269239962101	0.609431445480797	17.15915983858751
0.3883269239962101	0.6160503958587484	17.564624946695673
0.3883269239962101	0.6226693462366999	14.664578538982749
0.3883269239962101	0.6292882966146511	14.315705652034772
0.3883269239962101	0.6359072469926026	14.315705652034772
0.3883269239962101	0.6425261973705538	13.468407791647568
0.3883269239962101	0.6491451477485053	14.028020145924792
0.3883269239962101	0.6557640981264568	26.204441089247723
0.3883269239962101	0.662383048504408	24.59500317681362
0.3883269239962101	0.6690019988823594	24.59500317681362
0.3883269239962101	0.6756209492603107	23.221273403911102
0.3883269239962101	0.6822398996382621	22.659125564831673
0.3883269239962101	0.6888588500162136	21.761183971625712
0.3883269239962101	0.6954778003941648	22.127595749032725
0.3883269239962101	0.7020967507721163	21.301792730064594
0.3883269239962101	0.7087157011500677	20.7737252998641
0.3883269239962101	0.715334651528019	21.0032997415086
0.3883269239962101	0.7219536019059705	22.244547852732538
0.3883269239962101	0.7285725522839217	22.867374649964226
0.3883269239962101	0.7351915026618732	22.44866431510604
0.3883269239962101	0.7418104530398245	21.09155561076246
0.3883269239962101	0.7484294034177759	19.92324183395564
0.3883269239962101	0.7550483537957273	19.798078691001635
0.3883269239962101	0.7616673041736786	19.92324183395564
0.3883269239962101	0.76828625455163	15.848191125595338
0.3883269239962101	0.7749052049295814	15.827410408370618
0.3883269239962101	0.7815241553075327	15.976942142341581
0.3883269239962101	0.7881431056854842	17.79587461474256
0.3883269239962101	0.7947620560634354	22.98067138386223
0.3883269239962101	0.8013810064413869	12.664929880675896
0.3883269239962101	0.8079999568193382	11.106804575702085
0.3883269239962101	0.8146189071972896	11.566336905080526
0.3883269239962101	0.821237857575241	11.652550690740078
0.3883269239962101	0.8278568079531923	16.01427494704852
0.3883269239962101	0.8344757583311437	16.84095352023299
0.3883269239962101	0.8410947087090952	17.177425756854202
0.3883269239962101	0.8477136590870464	18.7868636692883
0.3883269239962101	0.8543326094649979	11.846073737316473
0.3883269239962101	0.8609515598429491	11.337184998165164
0.3883269239962101	0.8675705102209006	inf
0.3883269239962101	0.874189460598852	12.25347573003932
0.3883269239962101	0.8808084109768033	12.946622910599263
0.3883269239962101	0.8874273613547548	inf
0.3883269239962101	0.894046311732706	inf
0.3883269239962101	0.9006652621106574	inf
0.3883269239962101	0.9072842124886089	inf
0.3883269239962101	0.9139031628665601	inf
0.3883269239962101	0.9205221132445116	inf
0.3883269239962101	0.9271410636224628	11.399507664707663
0.3883269239962101	0.9337600140004143	inf
0.3883269239962101	0.9403789643783658	inf
0.3883269239962101	0.946997914756317	inf
0.40238010093569754	0.29172182733913116	inf
0.40238010093569754	0.29834077771708256	inf
0.40238010093569754	0.3049597280950339	inf
0.40238010093569754	0.31157867847298526	inf
0.40238010093569754	0.31819762885093666	inf
0.40238010093569754	0.324816579228888	inf
0.40238010093569754	0.3314355296068394	inf
0.40238010093569754	0.33805447998479077	inf
0.40238010093569754	0.3446734303627421	inf
0.40238010093569754	0.3512923807406935	inf
0.40238010093569754	0.3579113311186449	inf
0.40238010093569754	0.3645302814965963	inf
0.40238010093569754	0.3711492318745476	inf
0.40238010093569754	0.37776818225249903	inf
0.40238010093569754	0.3843871326304504	inf
0.40238010093569754	0.3910060830084018	inf
0.40238010093569754	0.39762503338635313	inf
0.40238010093569754	0.4042439837643045	inf
0.40238010093569754	0.4108629341422559	inf
0.40238010093569754	0.41748188452020724	inf
0.40238010093569754	0.42410083489815864	inf
0.40238010093569754	0.43071978527611	inf
0.40238010093569754	0.4373387356540614	inf
0.40238010093569754	0.44395768603201274	inf
0.40238010093569754	0.4505766364099641	inf
0.40238010093569754	0.4571955867879155	inf
0.40238010093569754	0.46381453716586685	inf
0.40238010093569754	0.47043348754381825	inf
0.40238010093569754	0.4770524379217696	inf
0.40238010093569754	0.48367138829972095	inf
0.40238010093569754	0.49029033867767235	inf
0.40238010093569754	0.4969092890556237	inf
0.40238010093569754	0.5035282394335752	inf
0.40238010093569754	0.5101471898115264	inf
0.40238010093569754	0.5167661401894779	inf
0.40238010093569754	0.5233850905674292	inf
0.40238010093569754	0.5300040409453806	inf
0.40238010093569754	0.536622991323332	inf
0.40238010093569754	0.5432419417012833	inf
0.40238010093569754	0.5498608920792347	inf
0.40238010093569754	0.5564798424571861	inf
0.40238010093569754	0.5630987928351374	inf
0.40238010093569754	0.5697177432130889	inf
0.40238010093569754	0.5763366935910401	15.441452583459945
0.40238010093569754	0.5829556439689916	14.323094622068467
0.40238010093569754	0.5895745943469429	16.466012658027566
0.40238010093569754	0.5961935447248943	16.64833421482152
0.40238010093569754	0.6028124951028457	18.25777212725562
0.40238010093569754	0.609431445480797	17.564624946695673
0.40238010093569754	0.6160503958587484	18.25777212725562
0.40238010093569754	0.6226693462366999	15.253328467769652
0.40238010093569754	0.6292882966146511	13.334876399023045
0.40238010093569754	0.6359072469926026	14.315705652034772
0.40238010093569754	0.6425261973705538	13.334876399023045
0.40238010093569754	0.6491451477485053	13.804863546816946
0.40238010093569754	0.6557640981264568	25.223611836235996
0.40238010093569754	0.662383048504408	24.212010924557514
0.40238010093569754	0.6690019988823594	24.469840033859615
0.40238010093569754	0.6756209492603107	23.23829484780865
0.40238010093569754	0.6822398996382621	22.417963508014783
0.40238010093569754	0.6888588500162136	21.655823455967887
0.40238010093569754	0.6954778003941648	21.45764768039312
0.40238010093569754	0.7020967507721163	20.940779384527264
0.40238010093569754	0.7087157011500677	20.699617327710378
0.40238010093569754	0.715334651528019	20.58713934428369
0.40238010093569754	0.7219536019059705	22.082444540230465
0.40238010093569754	0.7285725522839217	22.397371020718488
0.40238010093569754	0.7351915026618732	19.66827745658647
0.40238010093569754	0.7418104530398245	18.145360199572572
0.40238010093569754	0.7484294034177759	19.61086714891349
0.40238010093569754	0.7550483537957273	19.299087524882648
0.40238010093569754	0.7616673041736786	19.354147302065673
0.40238010093569754	0.76828625455163	16.037454968836983
0.40238010093569754	0.7749052049295814	15.884568822210564
0.40238010093569754	0.7815241553075327	16.192053521958528
0.40238010093569754	0.7881431056854842	12.195041010385744
0.40238010093569754	0.7947620560634354	11.937119493324015
0.40238010093569754	0.8013810064413869	12.044913341609067
0.40238010093569754	0.8079999568193382	11.97180201318869
0.40238010093569754	0.8146189071972896	11.653348282070155
0.40238010093569754	0.821237857575241	11.278654832628746
0.40238010093569754	0.8278568079531923	12.628325823187836
0.40238010093569754	0.8344757583311437	16.01427494704852
0.40238010093569754	0.8410947087090952	16.48427857629426
0.40238010093569754	0.8477136590870464	16.48427857629426
0.40238010093569754	0.8543326094649979	10.999882208725317
0.40238010093569754	0.8609515598429491	11.560328549479372
0.40238010093569754	0.8675705102209006	11.560328549479372
0.40238010093569754	0.874189460598852	12.946622910599263
0.40238010093569754	0.8808084109768033	12.946622910599263
0.40238010093569754	0.8874273613547548	12.25347573003932
0.40238010093569754	0.894046311732706	11.399507664707663
0.40238010093569754	0.9006652621106574	inf
0.40238010093569754	0.9072842124886089	inf
0.40238010093569754	0.9139031628665601	inf
0.40238010093569754	0.9205221132445116	inf
0.40238010093569754	0.9271410636224628	11.399507664707663
0.40238010093569754	0.9337600140004143	11.399507664707663
0.40238010093569754	0.9403789643783658	inf
0.40238010093569754	0.946997914756317	inf
0.416433277875185	0.29172182733913116	inf
0.416433277875185	0.29834077771708256	inf
0.416433277875185	0.3049597280950339	inf
0.416433277875185	0.31157867847298526	inf
0.416433277875185	0.31819762885093666	inf
0.416433277875185	0.324816579228888	inf
0.416433277875185	0.3314355296068394	inf
0.416433277875185	0.33805447998479077	inf
0.416433277875185	0.3446734303627421	inf
0.416433277875185	0.3512923807406935	inf
0.416433277875185	0.3579113311186449	inf
0.416433277875185	0.3645302814965963	inf
0.416433277875185	0.3711492318745476	inf
0.416433277875185	0.37776818225249903	inf
0.416433277875185	0.3843871326304504	inf
0.416433277875185	0.3910060830084018	inf
0.416433277875185	0.39762503338635313	inf
0.416433277875185	0.4042439837643045	inf
0.416433277875185	0.4108629341422559	inf
0.416433277875185	0.41748188452020724	inf
0.416433277875185	0.42410083489815864	inf
0.416433277875185	0.43071978527611	inf
0.416433277875185	0.4373387356540614	inf
0.416433277875185	0.44395768603201274	inf
0.416433277875185	0.4505766364099641	inf
0.416433277875185	0.4571955867879155	inf
0.416433277875185	0.46381453716586685	inf
0.416433277875185	0.47043348754381825	inf
0.416433277875185	0.4770524379217696	inf
0.416433277875185	0.48367138829972095	inf
0.416433277875185	0.49029033867767235	inf
0.416433277875185	0.4969092890556237	inf
0.416433277875185	0.5035282394335752	inf
0.416433277875185	0.5101471898115264	inf
0.416433277875185	0.5167661401894779	inf
0.416433277875185	0.5233850905674292	inf
0.416433277875185	0.5300040409453806	inf
0.416433277875185	0.536622991323332	inf
0.416433277875185	0.5432419417012833	inf
0.416433277875185	0.5498608920792347	inf
0.416433277875185	0.5564798424571861	inf
0.416433277875185	0.5630987928351374	inf
0.416433277875185	0.5697177432130889	14.342840294791838
0.416433277875185	0.5763366935910401	14.748305402900002
0.416433277875185	0.5829556439689916	15.441452583459945
0.416433277875185	0.5895745943469429	17.15915983858751
0.416433277875185	0.5961935447248943	17.564624946695673
0.416433277875185	0.6028124951028457	16.178330585575786
0.416433277875185	0.609431445480797	16.64833421482152
0.416433277875185	0.6160503958587484	17.564624946695673
0.416433277875185	0.6226693462366999	18.25777212725562
0.416433277875185	0.6292882966146511	13.01642266790451
0.416433277875185	0.6359072469926026	13.622558471474825
0.416433277875185	0.6425261973705538	13.622558471474825
0.416433277875185	0.6491451477485053	13.217090311225459
0.416433277875185	0.6557640981264568	24.412681620019665
0.416433277875185	0.662383048504408	24.212010924557514
0.416433277875185	0.6690019988823594	24.124999547567885
0.416433277875185	0.6756209492603107	18.66105406838799
0.416433277875185	0.6822398996382621	21.965978384271725
0.416433277875185	0.6888588500162136	21.56051327616356
0.416433277875185	0.6954778003941648	21.023953742226656
0.416433277875185	0.7020967507721163	20.429953760761276
0.416433277875185	0.7087157011500677	20.29415221960221
0.416433277875185	0.715334651528019	12.729894168192068
0.416433277875185	0.7219536019059705	13.007723013320216
0.416433277875185	0.7285725522839217	20.30897004501367
0.416433277875185	0.7351915026618732	17.707814073490486
0.416433277875185	0.7418104530398245	17.446369307356527
0.416433277875185	0.7484294034177759	18.922271520369705
0.416433277875185	0.7550483537957273	19.317106030385325
0.416433277875185	0.7616673041736786	19.090332711020537
0.416433277875185	0.76828625455163	15.624020193497266
0.416433277875185	0.7749052049295814	15.773343187100341
0.416433277875185	0.7815241553075327	16.078724836651524
0.416433277875185	0.7881431056854842	11.823863932867557
0.416433277875185	0.7947620560634354	12.467747744386187
0.416433277875185	0.8013810064413869	11.04149360075981
0.416433277875185	0.8079999568193382	11.055511281314534
0.416433277875185	0.8146189071972896	11.566336905080526
0.416433277875185	0.821237857575241	11.218030210812309
0.416433277875185	0.8278568079531923	12.91530302945947
0.416433277875185	0.8344757583311437	15.842424690121863
0.416433277875185	0.8410947087090952	15.651369453359152
0.416433277875185	0.8477136590870464	16.07881346818609
0.416433277875185	0.8543326094649979	10.30735787809996
0.416433277875185	0.8609515598429491	10.644037817605216
0.416433277875185	0.8675705102209006	11.560328549479372
0.416433277875185	0.874189460598852	12.25347573003932
0.416433277875185	0.8808084109768033	11.560328549479372
0.416433277875185	0.8874273613547548	inf
0.416433277875185	0.894046311732706	11.399507664707663
0.416433277875185	0.9006652621106574	11.399507664707663
0.416433277875185	0.9072842124886089	10.300895376039552
0.416433277875185	0.9139031628665601	11.399507664707663
0.416433277875185	0.9205221132445116	inf
0.416433277875185	0.9271410636224628	10.300895376039552
0.416433277875185	0.9337600140004143	inf
0.416433277875185	0.9403789643783658	inf
0.416433277875185	0.946997914756317	inf
0.43048645481467246	0.29172182733913116	inf
0.43048645481467246	0.29834077771708256	inf
0.43048645481467246	0.3049597280950339	inf
0.43048645481467246	0.31157867847298526	inf
0.43048645481467246	0.31819762885093666	inf
0.43048645481467246	0.324816579228888	inf
0.43048645481467246	0.3314355296068394	inf
0.43048645481467246	0.33805447998479077	inf
0.43048645481467246	0.3446734303627421	inf
0.43048645481467246	0.3512923807406935	inf
0.43048645481467246	0.3579113311186449	inf
0.43048645481467246	0.3645302814965963	inf
0.43048645481467246	0.3711492318745476	inf
0.43048645481467246	0.37776818225249903	inf
0.43048645481467246	0.3843871326304504	inf
0.43048645481467246	0.3910060830084018	inf
0.43048645481467246	0.39762503338635313	inf
0.43048645481467246	0.4042439837643045	inf
0.43048645481467246	0.4108629341422559	inf
0.43048645481467246	0.41748188452020724	inf
0.43048645481467246	0.42410083489815864	inf
0.43048645481467246	0.43071978527611	inf
0.43048645481467246	0.4373387356540614	inf
0.43048645481467246	0.44395768603201274	inf
0.43048645481467246	0.4505766364099641	inf
0.43048645481467246	0.4571955867879155	inf
0.43048645481467246	0.46381453716586685	inf
0.43048645481467246	0.47043348754381825	inf
0.43048645481467246	0.4770524379217696	inf
0.43048645481467246	0.48367138829972095	inf
0.43048645481467246	0.49029033867767235	inf
0.43048645481467246	0.4969092890556237	inf
0.43048645481467246	0.5035282394335752	inf
0.43048645481467246	0.5101471898115264	inf
0.43048645481467246	0.5167661401894779	inf
0.43048645481467246	0.5233850905674292	inf
0.43048645481467246	0.5300040409453806	inf
0.43048645481467246	0.536622991323332	inf
0.43048645481467246	0.5432419417012833	inf
0.43048645481467246	0.5498608920792347	inf
0.43048645481467246	0.5564798424571861	inf
0.43048645481467246	0.5630987928351374	inf
0.43048645481467246	0.5697177432130889	13.495542434404634
0.43048645481467246	0.5763366935910401	13.832014671025846
0.43048645481467246	0.5829556439689916	13.64969311423189
0.43048645481467246	0.5895745943469429	18.25777212725562
0.43048645481467246	0.5961935447248943	16.311861978200305
0.43048645481467246	0.6028124951028457	15.485183405015839
0.43048645481467246	0.609431445480797	16.311861978200305
0.43048645481467246	0.6160503958587484	16.311861978200305
0.43048645481467246	0.6226693462366999	13.93099455811834
0.43048645481467246	0.6292882966146511	12.19544211583468
0.43048645481467246	0.6359072469926026	12.41858566714889
0.43048645481467246	0.6425261973705538	11.9178103792364
0.43048645481467246	0.6491451477485053	12.158345368777105
0.43048645481467246	0.6557640981264568	13.679281122376942
0.43048645481467246	0.662383048504408	23.80654581644935
0.43048645481467246	0.6690019988823594	23.935757547929356
0.43048645481467246	0.6756209492603107	16.567846227986866
0.43048645481467246	0.6822398996382621	17.566687586909136
0.43048645481467246	0.6888588500162136	15.622265327398036
0.43048645481467246	0.6954778003941648	14.47555904540016
0.43048645481467246	0.7020967507721163	13.831461609872715
0.43048645481467246	0.7087157011500677	12.700183835169167
0.43048645481467246	0.715334651528019	11.963952395654957
0.43048645481467246	0.7219536019059705	11.94996542809309
0.43048645481467246	0.7285725522839217	14.893599706632802
0.43048645481467246	0.7351915026618732	17.13963903993405
0.43048645481467246	0.7418104530398245	16.905238334095205
0.43048645481467246	0.7484294034177759	17.76912264403223
0.43048645481467246	0.7550483537957273	18.954991363150775
0.43048645481467246	0.7616673041736786	17.564364652367036
0.43048645481467246	0.76828625455163	15.333391902921008
0.43048645481467246	0.7749052049295814	15.976942142341581
0.43048645481467246	0.7815241553075327	15.827410408370618
0.43048645481467246	0.7881431056854842	11.511865139845522
0.43048645481467246	0.7947620560634354	12.824422688324919
0.43048645481467246	0.8013810064413869	11.326223540215388
0.43048645481467246	0.8079999568193382	10.960201101510211
0.43048645481467246	0.8146189071972896	11.006721117145101
0.43048645481467246	0.821237857575241	11.055511281314534
0.43048645481467246	0.8278568079531923	11.50749635329225
0.43048645481467246	0.8344757583311437	15.89649191139214
0.43048645481467246	0.8410947087090952	15.695821215929985
0.43048645481467246	0.8477136590870464	12.231899120457737
0.43048645481467246	0.8543326094649979	10.238572709497056
0.43048645481467246	0.8609515598429491	11.000712761543952
0.43048645481467246	0.8675705102209006	11.337184998165164
0.43048645481467246	0.874189460598852	12.946622910599263
0.43048645481467246	0.8808084109768033	11.848010621931156
0.43048645481467246	0.8874273613547548	10.60522135254175
0.43048645481467246	0.894046311732706	inf
0.43048645481467246	0.9006652621106574	inf
0.43048645481467246	0.9072842124886089	inf
0.43048645481467246	0.9139031628665601	11.399507664707663
0.43048645481467246	0.9205221132445116	10.70636048414772
0.43048645481467246	0.9271410636224628	10.70636048414772
0.43048645481467246	0.9337600140004143	10.70636048414772
0.43048645481467246	0.9403789643783658	inf
0.43048645481467246	0.946997914756317	10.70636048414772
0.4445396317541599	0.29172182733913116	inf
0.4445396317541599	0.29834077771708256	inf
0.4445396317541599	0.3049597280950339	inf
0.4445396317541599	0.31157867847298526	inf
0.4445396317541599	0.31819762885093666	inf
0.4445396317541599	0.324816579228888	inf
0.4445396317541599	0.3314355296068394	inf
0.4445396317541599	0.33805447998479077	inf
0.4445396317541599	0.3446734303627421	inf
0.4445396317541599	0.3512923807406935	inf
0.4445396317541599	0.3579113311186449	inf
0.4445396317541599	0.3645302814965963	inf
0.4445396317541599	0.3711492318745476	inf
0.4445396317541599	0.37776818225249903	inf
0.4445396317541599	0.3843871326304504	inf
0.4445396317541599	0.3910060830084018	inf
0.4445396317541599	0.39762503338635313	inf
0.4445396317541599	0.4042439837643045	inf
0.4445396317541599	0.4108629341422559	inf
0.4445396317541599	0.41748188452020724	inf
0.4445396317541599	0.42410083489815864	inf
0.4445396317541599	0.43071978527611	inf
0.4445396317541599	0.4373387356540614	inf
0.4445396317541599	0.44395768603201274	inf
0.4445396317541599	0.4505766364099641	inf
0.4445396317541599	0.4571955867879155	inf
0.4445396317541599	0.46381453716586685	inf
0.4445396317541599	0.47043348754381825	inf
0.4445396317541599	0.4770524379217696	inf
0.4445396317541599	0.48367138829972095	inf
0.4445396317541599	0.49029033867767235	inf
0.4445396317541599	0.4969092890556237	inf
0.4445396317541599	0.5035282394335752	inf
0.4445396317541599	0.5101471898115264	inf
0.4445396317541599	0.5167661401894779	inf
0.4445396317541599	0.5233850905674292	inf
0.4445396317541599	0.5300040409453806	inf
0.4445396317541599	0.536622991323332	inf
0.4445396317541599	0.5432419417012833	inf
0.4445396317541599	0.5498608920792347	inf
0.4445396317541599	0.5564798424571861	14.342840294791838
0.4445396317541599	0.5630987928351374	15.441452583459945
0.4445396317541599	0.5697177432130889	13.832014671025846
0.4445396317541599	0.5763366935910401	15.441452583459945
0.4445396317541599	0.5829556439689916	13.244228006123727
0.4445396317541599	0.5895745943469429	14.247794204446734
0.4445396317541599	0.5961935447248943	15.54972192615341
0.4445396317541599	0.6028124951028457	15.692822769794084
0.4445396317541599	0.609431445480797	15.618714797640362
0.4445396317541599	0.6160503958587484	15.485183405015839
0.4445396317541599	0.6226693462366999	13.046252211643555
0.4445396317541599	0.6292882966146511	12.19544211583468
0.4445396317541599	0.6359072469926026	12.19544211583468
0.4445396317541599	0.6425261973705538	12.11848107469855
0.4445396317541599	0.6491451477485053	11.868471652245645
0.4445396317541599	0.6557640981264568	12.667702015298591
0.4445396317541599	0.662383048504408	13.168465674031843
0.4445396317541599	0.6690019988823594	15.822379558867127
0.4445396317541599	0.6756209492603107	16.38964152753815
0.4445396317541599	0.6822398996382621	16.187117263426675
0.4445396317541599	0.6888588500162136	14.286140910181711
0.4445396317541599	0.6954778003941648	14.411423127476915
0.4445396317541599	0.7020967507721163	12.963666891843115
0.4445396317541599	0.7087157011500677	12.166189262149853
0.4445396317541599	0.715334651528019	11.86992344600668
0.4445396317541599	0.7219536019059705	11.868535215935701
0.4445396317541599	0.7285725522839217	12.320867215096072
0.4445396317541599	0.7351915026618732	16.70321170622192
0.4445396317541599	0.7418104530398245	16.74048310101915
0.4445396317541599	0.7484294034177759	16.844901601039684
0.4445396317541599	0.7550483537957273	16.959922817754485
0.4445396317541599	0.7616673041736786	14.617353354301947
0.4445396317541599	0.76828625455163	15.278553914588713
0.4445396317541599	0.7749052049295814	15.4596856282453
0.4445396317541599	0.7815241553075327	13.070515977627856
0.4445396317541599	0.7881431056854842	11.273825275913751
0.4445396317541599	0.7947620560634354	12.205383479918694
0.4445396317541599	0.8013810064413869	11.152336917611859
0.4445396317541599	0.8079999568193382	11.412186225253269
0.4445396317541599	0.8146189071972896	11.160871796972362
0.4445396317541599	0.821237857575241	10.793147016847044
0.4445396317541599	0.8278568079531923	10.108851482113764
0.4445396317541599	0.8344757583311437	11.139403302697854
0.4445396317541599	0.8410947087090952	15.608809838940356
0.4445396317541599	0.8477136590870464	11.834530556529721
0.4445396317541599	0.8543326094649979	10.548727637800894
0.4445396317541599	0.8609515598429491	11.848010621931156
0.4445396317541599	0.8675705102209006	11.560328549479372
0.4445396317541599	0.874189460598852	11.848010621931156
0.4445396317541599	0.8808084109768033	12.25347573003932
0.4445396317541599	0.8874273613547548	inf
0.4445396317541599	0.894046311732706	9.790069752273563
0.4445396317541599	0.9006652621106574	10.70636048414772
0.4445396317541599	0.9072842124886089	11.399507664707663
0.4445396317541599	0.9139031628665601	11.399507664707663
0.4445396317541599	0.9205221132445116	10.300895376039552
0.4445396317541599	0.9271410636224628	10.70636048414772
0.4445396317541599	0.9337600140004143	11.399507664707663
0.4445396317541599	0.9403789643783658	11.399507664707663
0.4445396317541599	0.946997914756317	11.399507664707663
0.4585928086936474	0.29172182733913116	inf
0.4585928086936474	0.29834077771708256	inf
0.4585928086936474	0.3049597280950339	inf
0.4585928086936474	0.31157867847298526	inf
0.4585928086936474	0.31819762885093666	inf
0.4585928086936474	0.324816579228888	inf
0.4585928086936474	0.3314355296068394	inf
0.4585928086936474	0.33805447998479077	inf
0.4585928086936474	0.3446734303627421	inf
0.4585928086936474	0.3512923807406935	inf
0.4585928086936474	0.3579113311186449	inf
0.4585928086936474	0.3645302814965963	inf
0.4585928086936474	0.3711492318745476	inf
0.4585928086936474	0.37776818225249903	inf
0.4585928086936474	0.3843871326304504	inf
0.4585928086936474	0.3910060830084018	inf
0.4585928086936474	0.39762503338635313	inf
0.4585928086936474	0.4042439837643045	inf
0.4585928086936474	0.4108629341422559	inf
0.4585928086936474	0.41748188452020724	inf
0.4585928086936474	0.42410083489815864	inf
0.4585928086936474	0.43071978527611	inf
0.4585928086936474	0.4373387356540614	inf
0.4585928086936474	0.44395768603201274	inf
0.4585928086936474	0.4505766364099641	inf
0.4585928086936474	0.4571955867879155	inf
0.4585928086936474	0.46381453716586685	inf
0.4585928086936474	0.47043348754381825	inf
0.4585928086936474	0.4770524379217696	inf
0.4585928086936474	0.48367138829972095	inf
0.4585928086936474	0.49029033867767235	inf
0.4585928086936474	0.4969092890556237	inf
0.4585928086936474	0.5035282394335752	inf
0.4585928086936474	0.5101471898115264	inf
0.4585928086936474	0.5167661401894779	inf
0.4585928086936474	0.5233850905674292	14.331586289307818
0.4585928086936474	0.5300040409453806	14.331586289307818
0.4585928086936474	0.536622991323332	inf
0.4585928086936474	0.5432419417012833	inf
0.4585928086936474	0.5498608920792347	11.655262278342175
0.4585928086936474	0.5564798424571861	15.441452583459945
0.4585928086936474	0.5630987928351374	14.748305402900002
0.4585928086936474	0.5697177432130889	15.441452583459945
0.4585928086936474	0.5763366935910401	13.244228006123727
0.4585928086936474	0.5829556439689916	13.244228006123727
0.4585928086936474	0.5895745943469429	13.983040227842341
0.4585928086936474	0.5961935447248943	15.424558783199405
0.4585928086936474	0.6028124951028457	15.038896302387421
0.4585928086936474	0.609431445480797	15.313333148089178
0.4585928086936474	0.6160503958587484	15.213249689532198
0.4585928086936474	0.6226693462366999	14.462911663369855
0.4585928086936474	0.6292882966146511	12.148141555046049
0.4585928086936474	0.6359072469926026	12.19544211583468
0.4585928086936474	0.6425261973705538	11.406984755470411
0.4585928086936474	0.6491451477485053	11.69253514200794
0.4585928086936474	0.6557640981264568	12.667702015298591
0.4585928086936474	0.662383048504408	12.293008565857178
0.4585928086936474	0.6690019988823594	13.77582239533012
0.4585928086936474	0.6756209492603107	16.311169912096652
0.4585928086936474	0.6822398996382621	15.81555370699419
0.4585928086936474	0.6888588500162136	14.252818097300278
0.4585928086936474	0.6954778003941648	14.293640091820532
0.4585928086936474	0.7020967507721163	13.241015019517974
0.4585928086936474	0.7087157011500677	11.84460563802239
0.4585928086936474	0.715334651528019	11.749295458218064
0.4585928086936474	0.7219536019059705	11.664802875905252
0.4585928086936474	0.7285725522839217	11.812083400020644
0.4585928086936474	0.7351915026618732	16.391432082191077
0.4585928086936474	0.7418104530398245	16.632594139007967
0.4585928086936474	0.7484294034177759	16.642768366806145
0.4585928086936474	0.7550483537957273	13.935592189057672
0.4585928086936474	0.7616673041736786	13.763911117327456
0.4585928086936474	0.76828625455163	14.758291212140271
0.4585928086936474	0.7749052049295814	15.221274604800303
0.4585928086936474	0.7815241553075327	11.966272535585176
0.4585928086936474	0.7881431056854842	11.032663219096865
0.4585928086936474	0.7947620560634354	11.304596934580506
0.4585928086936474	0.8013810064413869	11.679290384021918
0.4585928086936474	0.8079999568193382	11.278654832628746
0.4585928086936474	0.8146189071972896	10.793147016847044
0.4585928086936474	0.821237857575241	10.338374856133179
0.4585928086936474	0.8278568079531923	9.45874786731255
0.4585928086936474	0.8344757583311437	9.92137138926066
0.4585928086936474	0.8410947087090952	11.6440437835975
0.4585928086936474	0.8477136590870464	10.547406627818471
0.4585928086936474	0.8543326094649979	10.548727637800894
0.4585928086936474	0.8609515598429491	11.154863441371209
0.4585928086936474	0.8675705102209006	11.848010621931156
0.4585928086936474	0.874189460598852	12.25347573003932
0.4585928086936474	0.8808084109768033	11.848010621931156
0.4585928086936474	0.8874273613547548	inf
0.4585928086936474	0.894046311732706	11.399507664707663
0.4585928086936474	0.9006652621106574	10.300895376039552
0.4585928086936474	0.9072842124886089	inf
0.4585928086936474	0.9139031628665601	9.790069752273563
0.4585928086936474	0.9205221132445116	11.399507664707663
0.4585928086936474	0.9271410636224628	inf
0.4585928086936474	0.9337600140004143	10.70636048414772
0.4585928086936474	0.9403789643783658	10.300895376039552
[truncated: 8,001 more rows]
