# Supplementary material for: Navigating protein landscapes with a machine-learned transferable coarse-grained model
Source: Nat Chem. 2025 Jul 18;17(8):1284–92. doi: 10.1038/s41557-025-01874-0 (PMC12313527; doi:10.1038/s41557-025-01874-0)
Supplement: Supplementary file 3 — .csv files with RMSF and free energy landscape data. [file 41557_2025_1874_MOESM3_ESM.zip › fig_data/2a3d_amber_ref_RMSF.csv]

ResID	RMSF
0	0.67351025
1	0.46316013
2	0.28705326
3	0.24894208
4	0.20245056
5	0.1425058
6	0.10939468
7	0.12283112
8	0.123349465
9	0.10545852
10	0.11275588
11	0.12056185
12	0.11175647
13	0.11065482
14	0.12170877
15	0.12608963
16	0.13621566
17	0.14563413
18	0.15406238
19	0.19110827
20	0.25591633
21	0.32451499
22	0.3832983
23	0.4027435
24	0.39867795
25	0.3020138
26	0.17872408
27	0.13629384
28	0.16405877
29	0.15739271
30	0.118615024
31	0.12573573
32	0.13836764
33	0.116350524
34	0.111021064
35	0.13309461
36	0.13337022
37	0.112259775
38	0.12808797
39	0.1447309
40	0.12659906
41	0.123718314
42	0.16866079
43	0.18152212
44	0.15911882
45	0.21422671
46	0.35421792
47	0.48373345
48	0.40528494
49	0.22351329
50	0.18334411
51	0.17422867
52	0.13534987
53	0.12463429
54	0.113963805
55	0.10461254
56	0.09653645
57	0.09772656
58	0.09972412
59	0.08669808
60	0.10231727
61	0.11421677
62	0.0897594
63	0.09943433
64	0.14048678
65	0.13687257
66	0.10493362
67	0.17032214
68	0.22048046
69	0.22871669
70	0.31447977
71	0.4828709
72	0.6550139
