# Supplementary material for: Navigating protein landscapes with a machine-learned transferable coarse-grained model
Source: Nat Chem. 2025 Jul 18;17(8):1284–92. doi: 10.1038/s41557-025-01874-0 (PMC12313527; doi:10.1038/s41557-025-01874-0)
Supplement: Supplementary file 3 — .csv files with RMSF and free energy landscape data. [file 41557_2025_1874_MOESM3_ESM.zip › fig_data/2a3d_epoch_73_traj_9_Q.csv]

Steps	Q
0	0.22931979518991116
50	0.2250100284666836
100	0.21982306919098624
150	0.20993893709869405
200	0.20998909977826005
250	0.21136141888287055
300	0.20718090983168172
350	0.20349511115921987
400	0.21121438894390124
450	0.21320188575783833
500	0.21979882400255338
550	0.2244480246528404
600	0.2271371831648544
650	0.22236861240611341
700	0.2172969490574708
750	0.2117035070861416
800	0.20938527356211029
850	0.21213339721555383
900	0.21294375525572076
950	0.21158721699155927
1000	0.2169431725930539
1050	0.21713725252320534
1100	0.21461215719066795
1150	0.21920645634375097
1200	0.22079902938380275
1250	0.22545257136565072
1300	0.22806704844997464
1350	0.2281268732407502
1400	0.22935111530653837
1450	0.2293595595132763
1500	0.2302384296331613
1550	0.23430937201684193
1600	0.2392477295279139
1650	0.2342079133514297
1700	0.21992958356817952
1750	0.21817010888137692
1800	0.22157855796505851
1850	0.22241955374999312
1900	0.21966825980385163
1950	0.2123897426029462
2000	0.20957306721828273
2050	0.2096912781228816
2100	0.20215444077535058
2150	0.1952100985828405
2200	0.1929373956694328
2250	0.19790080028076976
2300	0.2038075213479295
2350	0.20544834189376618
2400	0.20690369988063365
2450	0.21063599654897466
2500	0.21927394489764576
2550	0.2251709369149249
2600	0.22813752657206762
2650	0.23112687140549065
2700	0.22730934305413777
2750	0.22774181444332142
2800	0.22860627169641803
2850	0.22517693185808502
2900	0.22839373891749806
2950	0.23225733444928856
3000	0.23436106013465685
3050	0.23689350058485972
3100	0.23576781093153834
3150	0.23356486611683278
3200	0.23058557155142578
3250	0.2311068548420637
3300	0.23553125981256418
3350	0.23740834207331496
3400	0.23313001449685267
3450	0.23379737942190587
3500	0.23000666444949855
3550	0.22800255521653295
3600	0.22506223629216265
3650	0.23793308750927444
3700	0.2413964003566657
3750	0.24122609571184736
3800	0.24268744186327593
3850	0.24067171058272974
3900	0.24612136701923726
3950	0.246488947114126
4000	0.24126766637117553
4050	0.24006653139248754
4100	0.2438019546284728
4150	0.24890133026235256
4200	0.23920014001074283
4250	0.22967939470018706
4300	0.22527371330362486
4350	0.22317498889531354
4400	0.22331248059117745
4450	0.22280145176057178
4500	0.22482986228755097
4550	0.2269353837586621
4600	0.2296824342738859
4650	0.22574331687214766
4700	0.229965330957615
4750	0.23487571944916505
4800	0.23473483192780506
4850	0.22712027640138407
4900	0.224710195830408
4950	0.22675208992078386
5000	0.22553749556421307
5050	0.2247619184614046
5100	0.2255646706760278
5150	0.22705465877909173
5200	0.22818052121170027
5250	0.2282282973434311
5300	0.22902847617598526
5350	0.23200975714919977
5400	0.23517029340573148
5450	0.2453259543292414
5500	0.24907391767818785
5550	0.24375769287960378
5600	0.2502169400840342
5650	0.2561721889520903
5700	0.25576278255342955
5750	0.2512050485780502
5800	0.24553229349456673
5850	0.24382053061451858
5900	0.25064925430312296
5950	0.2639611618369785
6000	0.278242593239164
6050	0.2913345298247196
6100	0.2998376070252492
6150	0.3048261087707356
6200	0.30668360803342665
6250	0.30873800627016296
6300	0.30822673638633846
6350	0.3143172858790938
6400	0.3168381516228552
6450	0.32830201659899305
6500	0.3275175708611218
6550	0.32579175964663964
6600	0.31932011310409864
6650	0.31765615911692086
6700	0.31489949448902205
6750	0.3126751506687348
6800	0.31121169356330464
6850	0.3144865961777461
6900	0.3164903092893647
6950	0.3102446826715137
7000	0.298463706269629
7050	0.2961738457084979
7100	0.2905548668309662
7150	0.2896629524628621
7200	0.29592052616567505
7250	0.29951648315107554
7300	0.3065118959748827
7350	0.3057351924968236
7400	0.30279482020477366
7450	0.29896623454252846
7500	0.2940005078415482
7550	0.2853777239515149
7600	0.28273808565196695
7650	0.2849209648502723
7700	0.2858757347018131
7750	0.2871865081510745
7800	0.2888654111786078
7850	0.2925805063631663
7900	0.2928687619087458
7950	0.2923847399913805
8000	0.2911547359583984
8050	0.29380012521010346
8100	0.28980625339653987
8150	0.2931946059939456
8200	0.29946758390432204
8250	0.3005080423640862
8300	0.3000187058465281
8350	0.29588057675870133
8400	0.29357286185563425
8450	0.29689854144583105
8500	0.30449372863339397
8550	0.3120193342088658
8600	0.31812943765505575
8650	0.3143707513481646
8700	0.3113530560416728
8750	0.30491950821599867
8800	0.29511452805599486
8850	0.29201715646741155
8900	0.2922837704920201
8950	0.2959310925048344
9000	0.29902199339721935
9050	0.30143355992820736
9100	0.3017117251807386
9150	0.30630856973153453
9200	0.3100425262450081
9250	0.3100730909931588
9300	0.3133547333862797
9350	0.3113615004591829
9400	0.3074810161475318
9450	0.31270575655749117
9500	0.3145559650430636
9550	0.3099865150295221
9600	0.3122754594390975
9650	0.3159703571187161
9700	0.3214342242570581
9750	0.31882760091787893
9800	0.3151972691268522
9850	0.3080862911013347
9900	0.3065355113913022
9950	0.31145442888554803
10000	0.31159752636239346
10050	0.3199167053115624
10100	0.3199787630781672
10150	0.3157503890924246
10200	0.3119915376242661
10250	0.32024795023601477
10300	0.3200838625352501
10350	0.31668773900056674
10400	0.313137233791108
10450	0.31294191096854307
10500	0.323176947938646
10550	0.3287773995730831
10600	0.3260502122165538
10650	0.32188931094367207
10700	0.32035470933399196
10750	0.32120148836723744
10800	0.3153821072374857
10850	0.3176930827436206
10900	0.31414393270224933
10950	0.31358300589827526
11000	0.31539585545190746
11050	0.31442122654327637
11100	0.31448958277751426
11150	0.3167447285282217
11200	0.3151380406370209
11250	0.3151893471031426
11300	0.3211921270517159
11350	0.3242144157648723
11400	0.3268821780695648
11450	0.3262711394059122
11500	0.3260723147546941
11550	0.3189618050681618
11600	0.3119047418985645
11650	0.302544793723538
11700	0.30321155671900213
11750	0.29829756945379765
11800	0.30021746442388714
11850	0.30397651261666225
11900	0.3096781615762409
11950	0.31373531485493683
12000	0.3113337954421612
12050	0.31426234015046967
12100	0.3181559209241456
12150	0.3159918232606517
12200	0.3145563883151008
12250	0.30231874859902763
12300	0.3046636042865162
12350	0.3119807792949514
12400	0.3132570773829424
12450	0.3206032813199022
12500	0.31955580170726555
12550	0.3112519948044305
12600	0.3055607052244924
12650	0.3018073693732591
12700	0.2989394038127331
12750	0.30320010176462703
12800	0.30547940763149206
12850	0.303491833942471
12900	0.2991721598702212
12950	0.29401451377568844
13000	0.2939443551437846
13050	0.29370187972882317
13100	0.2900406644783889
13150	0.28619525194243944
13200	0.288814753790653
13250	0.2909925060598079
13300	0.2906293353606959
13350	0.29072741873372443
13400	0.28660995682250023
13450	0.2926700594650795
13500	0.28841310413153887
13550	0.2899663596924188
13600	0.29431352210148704
13650	0.29541144651433987
13700	0.29008567831614684
13750	0.28488073027122207
13800	0.28167049038516667
13850	0.2798896715327691
13900	0.2797282773977313
13950	0.2764551502156861
14000	0.2713172564621819
14050	0.26685831731568704
14100	0.2679549929558504
14150	0.2726348184241238
14200	0.2842294388970508
14250	0.2943466011170299
14300	0.2931194212742199
14350	0.2956751296557928
14400	0.2986326548903475
14450	0.2967586633595379
14500	0.3001459437466524
14550	0.295346609033435
14600	0.29437884221222455
14650	0.29553371001598766
14700	0.2939815152671229
14750	0.2882807922439981
14800	0.284128511033407
14850	0.28142809457440776
14900	0.27948991640850346
14950	0.28498791687962355
15000	0.28838284240831175
15050	0.2872889815438629
15100	0.2915541930446728
15150	0.2964836480566081
15200	0.30692739907695316
15250	0.3125905217013191
15300	0.31449659006194847
15350	0.30158913509207164
15400	0.2934190295245554
15450	0.29795132267717195
15500	0.3061184578262444
15550	0.30264316390984003
15600	0.3065137355874197
15650	0.3033222819323521
15700	0.3026259903739549
15750	0.305428963139725
15800	0.302021087849778
15850	0.30112720745563454
15900	0.3003089117249644
15950	0.3028985590222194
16000	0.29875447417061707
16050	0.29449996596242567
16100	0.2925587835902922
16150	0.29167642702988694
16200	0.2939419487101739
16250	0.2928831083061917
16300	0.290672574192431
16350	0.29866039483382273
16400	0.29938489441441196
16450	0.2982259191076675
16500	0.2917569095210903
16550	0.2896854307978262
16600	0.284778135856903
16650	0.28147978816861435
16700	0.28533818963854907
16750	0.28995331050907297
16800	0.29698739143211683
16850	0.29815273025449274
16900	0.3034401585254648
16950	0.30739948647137355
17000	0.3053503629020599
17050	0.2928780791909293
17100	0.29410931849829963
17150	0.29998027061713756
17200	0.2995847430281009
17250	0.30413797584027635
17300	0.297070037798941
17350	0.2967868728096883
17400	0.2938438501319868
17450	0.29427222466101793
17500	0.2966571158069461
17550	0.3025947895134748
17600	0.3071940980004468
17650	0.3020532105589344
17700	0.30212722173982526
17750	0.3054122795904551
17800	0.2996808374146809
17850	0.29369935273922554
17900	0.29604820245118135
17950	0.295880831643086
18000	0.2953765331384916
18050	0.30171637356333203
18100	0.3104799458414232
18150	0.31012956649198326
18200	0.30451685455030864
18250	0.29972887303536655
18300	0.307731614783719
18350	0.3142325752247524
18400	0.3113359706176844
18450	0.3033643766325018
18500	0.29363332216328053
18550	0.2966873390534811
18600	0.3059576554502522
18650	0.3113849511092406
18700	0.30421164525518135
18750	0.297191515401228
18800	0.3015006649082107
18850	0.30792099408001783
18900	0.31219350494153997
18950	0.31620614855874185
19000	0.32376372336757386
19050	0.32976445461987447
19100	0.32505576365837857
19150	0.3271340253454148
19200	0.32869157717585057
19250	0.32504346779766286
19300	0.3210830141507056
19350	0.3188241115006898
19400	0.31983840223426485
19450	0.31921151146457766
19500	0.3197868427363003
19550	0.3236904109849578
19600	0.32344228573550626
19650	0.327207947898954
19700	0.32536582971322686
19750	0.324128448094833
19800	0.3204021003879206
19850	0.3156430435495792
19900	0.31382293748337786
19950	0.3179074716261915
20000	0.32938031117843575
20050	0.33445893988926395
20100	0.33137490100741324
20150	0.33814031419676
20200	0.33284306736684915
20250	0.3262545465505699
20300	0.3224258830394488
20350	0.32924003699672844
20400	0.32985692721165616
20450	0.329697656071626
20500	0.328866035756378
20550	0.33596231516385566
20600	0.338657912178009
20650	0.3425573634712034
20700	0.34599953416850976
20750	0.34806715890947576
20800	0.34692996331688497
20850	0.34160546611848414
20900	0.3371399749914136
20950	0.33400789110550516
21000	0.3343665021370526
21050	0.3400368995944815
21100	0.33812174013684904
21150	0.33673135390720843
21200	0.34259159364293545
21250	0.3445270331525053
21300	0.3425096696841872
21350	0.3458567780291547
21400	0.3435714927352689
21450	0.3458013263058746
21500	0.33989392070932206
21550	0.3342566317093604
21600	0.3323574505743329
21650	0.33601412958428023
21700	0.33558687123238173
21750	0.3338060841827838
21800	0.32764115980349573
21850	0.32246720287069386
21900	0.320576703195949
21950	0.32147002058018737
22000	0.3179279150268166
22050	0.31656478648491865
22100	0.3164577676623544
22150	0.321983227663164
22200	0.322022365659579
22250	0.31621994512524965
22300	0.31972533402008807
22350	0.31975531874642377
22400	0.3208751559135183
22450	0.31412562038507436
22500	0.31225558613736504
22550	0.31514800767538415
22600	0.3144028062270022
22650	0.31763130328366107
22700	0.311977932612035
22750	0.3089056082132411
22800	0.3162158488934597
22850	0.3183372608565062
22900	0.32338034057076276
22950	0.3238494868732137
23000	0.3136759038393854
23050	0.304439870007095
23100	0.2998555485856323
23150	0.2915936870548882
23200	0.29712707626074436
23250	0.30669075277312585
23300	0.3121196029070648
23350	0.307877234312561
23400	0.3037694431015539
23450	0.30804583060620494
23500	0.3074280248031501
23550	0.30350624376254365
23600	0.303747120339913
23650	0.31164463163286815
23700	0.32223121961153034
23750	0.329466803415918
23800	0.33179040637663154
23850	0.3349861909705499
23900	0.3370335992863853
23950	0.3362746489350557
24000	0.3321118785569995
24050	0.3273857037416678
24100	0.33213327934116466
24150	0.3306252391932386
24200	0.32359693924249205
24250	0.3250203254394696
24300	0.32189116079037305
24350	0.3237990725941985
24400	0.3296778028924392
24450	0.3243991154510515
24500	0.3327080218812827
24550	0.33806113451218256
24600	0.3443952877218396
24650	0.3473763731268128
24700	0.3477646473855636
24750	0.3470236450232253
24800	0.34556482007322586
24850	0.34359022195782135
24900	0.33971944766517953
24950	0.34001260564715574
25000	0.34098181931247346
25050	0.345955272422998
25100	0.34618796349800335
25150	0.35592778171486766
25200	0.3605407206225979
25250	0.35911801289894185
25300	0.3671334399606029
25350	0.3684858477495355
25400	0.3658028791335389
25450	0.3642318181210702
25500	0.36179166940360696
25550	0.36487465764733507
25600	0.36725514917084057
25650	0.3648588239268881
25700	0.3632151119362228
25750	0.3641275911680205
25800	0.36372930273787824
25850	0.35661541286289794
25900	0.3524089128737034
25950	0.35184962606187686
26000	0.3549074700989439
26050	0.34850986191276395
26100	0.3457642006735097
26150	0.3494286571779795
26200	0.35882875702096345
26250	0.3582716726023721
26300	0.3575683491465658
26350	0.35233268505457255
26400	0.35163397785044975
26450	0.3530242609301499
26500	0.34791298596556863
26550	0.3551316152264795
26600	0.35510720899764703
26650	0.3587321686872745
26700	0.3569331852991279
26750	0.3565704760860218
26800	0.3486312974902804
26850	0.348497618472389
26900	0.3403618461300249
26950	0.3365766835792561
27000	0.3411396400010404
27050	0.34707659607737973
27100	0.3490072928632247
27150	0.35776633660845225
27200	0.36188059107302684
27250	0.36826704170768276
27300	0.37291930307719806
27350	0.3751424585382442
27400	0.3782537982780901
27450	0.37263053209919045
27500	0.3678862370825735
27550	0.364620122385069
27600	0.36543411165921125
27650	0.36627559961676465
27700	0.367093910452273
27750	0.3668301573447245
27800	0.36973683351688946
27850	0.36649295074273247
27900	0.36396810043276706
27950	0.364864738061728
28000	0.36760361347809295
28050	0.3679205133754889
28100	0.3672710362066422
28150	0.367705015869736
28200	0.3633824594036444
28250	0.35782561048971284
28300	0.3612746067804681
28350	0.36525292756308686
28400	0.3635319459818657
28450	0.3620703112228474
28500	0.3643392868952841
28550	0.36538723490429453
28600	0.376516089492888
28650	0.37812574784620806
28700	0.38626211083923767
28750	0.38143318393640224
28800	0.3795672111267924
28850	0.3826820154621531
28900	0.3837979669343743
28950	0.3892878811793631
29000	0.39472036792825377
29050	0.3948107292704745
29100	0.3949445884244721
29150	0.39466647986782655
29200	0.3922094548428766
29250	0.3924499357327349
29300	0.3964111709141263
29350	0.3880288608699371
29400	0.3906585662427811
29450	0.3998283597247627
29500	0.39503015389519625
29550	0.3931796274239959
29600	0.39781212147615064
29650	0.39112846558802333
29700	0.3935104554405756
29750	0.39244516489837206
29800	0.39394096111069865
29850	0.396783381959352
29900	0.39054865249391596
29950	0.3984936213506496
30000	0.3966707706524642
30050	0.39442989706240994
30100	0.3874553821307197
30150	0.3821858782210831
30200	0.3787862216100051
30250	0.3735214092773674
30300	0.37129126014456654
30350	0.3819771749290168
30400	0.38197222060464203
30450	0.3749631499319059
30500	0.3748152530552877
30550	0.3767950805741632
30600	0.3772369005116064
30650	0.3736992460884146
30700	0.37045082324987494
30750	0.3719347236660276
30800	0.3734761433833142
30850	0.38041340410778457
30900	0.37753503330767885
30950	0.3776712570257822
31000	0.3822370918552875
31050	0.37946519051063665
31100	0.3717329125286275
31150	0.3747908735185189
31200	0.3743088510886522
31250	0.37020771136672115
31300	0.3714734842270791
31350	0.36716493563354335
31400	0.3712326998706752
31450	0.374533092353832
31500	0.3765876258611171
31550	0.3854263417062923
31600	0.3847390924472278
31650	0.3842555902626492
31700	0.3868634076665688
31750	0.38458751528646096
31800	0.3825242964575812
31850	0.3781476413583431
31900	0.37171029116363485
31950	0.36598841199515353
32000	0.3642282295400289
32050	0.36816099904511657
32100	0.3717067440950071
32150	0.37265213902584754
32200	0.3698374202586302
32250	0.370711551309779
32300	0.37684184329755693
32350	0.3795695660702204
32400	0.3817919007275303
32450	0.383533441862475
32500	0.38287051674457945
32550	0.37693903416886404
32600	0.37834456560725954
32650	0.37819502410541195
32700	0.37554819463845585
32750	0.37524063045669653
32800	0.37333083853618937
32850	0.3687416725842678
32900	0.36369778810427134
32950	0.36459057705096864
33000	0.3723757425885467
33050	0.3738993548731076
33100	0.374363464027036
33150	0.3755301594798041
33200	0.37768805764053553
33250	0.3767112232975766
33300	0.3773357797096375
33350	0.37693096864456654
33400	0.3678769620886374
33450	0.3653035587668801
33500	0.367523745101251
33550	0.3656097001755446
33600	0.3651980688315977
33650	0.3642427776228188
33700	0.35929564839945743
33750	0.3687265675740418
33800	0.3726980986423007
33850	0.37786103790962977
33900	0.37824730760583924
33950	0.3823199401994861
34000	0.3819185839200177
34050	0.3782610477728676
34100	0.37243203897155913
34150	0.3702107688929195
34200	0.3753068174278635
34250	0.37990361554210794
34300	0.38566571025856466
34350	0.3882239904824093
34400	0.3933423113326044
34450	0.39316244732203415
34500	0.39062486096742727
34550	0.3846484517545674
34600	0.38207873179005897
34650	0.3770256111216166
34700	0.37385081282215205
34750	0.3784973442512454
34800	0.3828042613087842
34850	0.38194145599390084
34900	0.3787816471226671
34950	0.3718671180125655
35000	0.36739349010668315
35050	0.36637731154408254
35100	0.3690008635184682
35150	0.37721718411759075
35200	0.3813388399313509
35250	0.37777989592343864
35300	0.38337084151063694
35350	0.38940968858376557
35400	0.39472248449729813
35450	0.39780683902535113
35500	0.39260432701712455
35550	0.3841854604487199
35600	0.38708054214865173
35650	0.3904240865554251
35700	0.39168693306092284
35750	0.3997042651308518
35800	0.40232090380342056
35850	0.4015982554814732
35900	0.40635648696814547
35950	0.4036350647672611
36000	0.40324737826464246
36050	0.40437485493250097
36100	0.3996859156298061
36150	0.3953426338791667
36200	0.39499362565813995
36250	0.401127270420944
36300	0.4044618165732812
36350	0.41080998546660963
36400	0.40484347286052724
36450	0.40493850996117386
36500	0.404455731676998
36550	0.4045459007996736
36600	0.39942691477690223
36650	0.4005748699669795
36700	0.4058652192600637
36750	0.4050629361639776
36800	0.4100450386091215
36850	0.41989823055941183
36900	0.41774360954792233
36950	0.41341935022534443
37000	0.41698774126238236
37050	0.4153620707862658
37100	0.4122095224263059
37150	0.411869880557622
37200	0.41116900876201584
37250	0.40613436414427934
37300	0.40368057335770435
37350	0.40228511565506664
37400	0.4039900812909029
37450	0.4036574633789347
37500	0.40907588528748445
37550	0.4078441097616473
37600	0.4045037924918692
37650	0.4008127901731987
37700	0.4025772081785543
37750	0.4058853454151136
37800	0.4165313352131705
37850	0.41773505582655635
37900	0.4174362410233407
37950	0.4265976990694699
38000	0.4329055271286757
38050	0.4322324141351169
38100	0.42967957891069614
38150	0.42453152179321013
38200	0.4248614508352249
38250	0.42495700411504483
38300	0.4222315692244408
38350	0.4218726400215677
38400	0.4210347636245763
38450	0.41874571881017913
38500	0.42026190549727477
38550	0.42297867056138905
38600	0.4155179736589395
38650	0.41259960989102296
38700	0.41356102691853874
38750	0.4213380987932245
38800	0.4236959926080192
38850	0.4213067556539
38900	0.41970964215426415
38950	0.42077021180001023
39000	0.4180915479128405
39050	0.41422871659626764
39100	0.4111962933100147
39150	0.41064996064185744
39200	0.41348677233244724
39250	0.41851238513524824
39300	0.4210697894017085
39350	0.4276824753398177
39400	0.43228378889452235
39450	0.4360065580710895
39500	0.4239831580181092
39550	0.4191877228007293
39600	0.41560367469253645
39650	0.4130241218429094
39700	0.40614156112190347
39750	0.410174180700709
39800	0.4020318985171329
39850	0.3945276547671139
39900	0.39744103878101295
39950	0.40220360445833564
40000	0.4041420481877377
40050	0.41036955762964916
40100	0.41391337632974745
40150	0.4166966568409242
40200	0.4207314900565433
40250	0.41720644794142653
40300	0.4107922421443503
40350	0.41659699905266473
40400	0.41877149496804583
40450	0.42164678404133993
40500	0.4240749189971945
40550	0.4240896657808828
40600	0.42431348625031323
40650	0.4269940655990196
40700	0.42157427411016735
40750	0.41905325696762064
40800	0.41875721131698246
40850	0.40877511201770395
40900	0.4050946376962944
40950	0.4025122100420428
41000	0.40522114102126344
41050	0.4024445476860621
41100	0.4016716686411363
41150	0.3994587147220004
41200	0.39913763677045666
41250	0.40310912166001206
41300	0.40476114916758255
41350	0.40212657688729914
41400	0.4086421375092179
41450	0.41293811478245523
41500	0.4198765776005624
41550	0.4201691038649656
41600	0.4268172078514127
41650	0.4219700226662988
41700	0.4246496425529571
41750	0.4269453688751157
41800	0.4284767785483465
41850	0.42995708914771663
41900	0.42273158641553815
41950	0.4233498249395303
42000	0.4235275291078599
42050	0.42378871968806575
42100	0.4307483510126066
42150	0.4343573442643853
42200	0.4396886828478476
42250	0.43686454296599725
42300	0.4305262220265038
42350	0.43033250551787794
42400	0.42565408049672854
42450	0.4281183754523483
42500	0.4306008292533164
42550	0.43394256795116587
42600	0.4386990665911671
42650	0.44376122039762644
42700	0.4373426108315404
42750	0.4330337366397474
42800	0.4264254445426443
42850	0.4241699400066416
42900	0.4223663867135786
42950	0.4137611435965639
43000	0.41452182060141235
43050	0.417290505354132
43100	0.41364709992408133
43150	0.4196055468831003
43200	0.4218046625611415
43250	0.4211679953667271
43300	0.4222678501066801
43350	0.4170616844568106
43400	0.4126165633989707
43450	0.41117297326949004
43500	0.410226681076158
43550	0.4071692234904517
43600	0.4097868019973029
43650	0.4097439896392455
43700	0.40451230211209516
43750	0.4011905916780676
43800	0.3959692208047759
43850	0.3938037608814385
43900	0.3982668140531676
43950	0.3973123837189042
44000	0.40279176333155037
44050	0.4010260938042094
44100	0.40312647376100363
44150	0.4041105104901812
44200	0.4070490688114433
44250	0.40898878199080235
44300	0.4109213951780676
44350	0.4122146666500841
44400	0.4080080102197889
44450	0.4040798186832377
44500	0.40700797541634537
44550	0.40759852214106124
44600	0.4062830574063273
44650	0.4077715028011907
44700	0.4057588168006334
44750	0.40338429825058003
44800	0.40246478863541335
44850	0.3958240274385294
44900	0.39359315102733655
44950	0.3953928477647114
45000	0.39498945625969517
45050	0.40403643230864683
45100	0.403676916552883
45150	0.40690840451823274
45200	0.40665342205423016
45250	0.4110616826543717
45300	0.4105912982783764
45350	0.4173873284069826
45400	0.42101396153362164
45450	0.42277796360366093
45500	0.42187305817408605
45550	0.4208941720737859
45600	0.4170863471038629
45650	0.4170443027419569
45700	0.4117060067572067
45750	0.40944038380357084
45800	0.41197625280351624
45850	0.407904693658354
45900	0.40802670334111457
45950	0.41369409105448146
46000	0.4151899415930334
46050	0.4154617843002656
46100	0.41831667846289416
46150	0.41727517398468483
46200	0.419749012119447
46250	0.4167940436436362
46300	0.41786118866727023
46350	0.4188027306434291
46400	0.41492311485253053
46450	0.4161473873075292
46500	0.4175068242670587
46550	0.41506707981738206
46600	0.41430181712015457
46650	0.42358158816631714
46700	0.4282186407395669
46750	0.43189335404638135
46800	0.4340808299648374
46850	0.43500312330160096
46900	0.4345329173829204
46950	0.4259247633850461
47000	0.4186691675306966
47050	0.4134306246657386
47100	0.4165511110859318
47150	0.42269242003463675
47200	0.4215469972212562
47250	0.4214507962372738
47300	0.42089957410544987
47350	0.41864011799642536
47400	0.42002793835386054
47450	0.42121376616562434
47500	0.41917041803317256
47550	0.41436885755557973
47600	0.4141720620762189
47650	0.4145723250884955
47700	0.4186353274270715
47750	0.4197133088261332
47800	0.4178893738254657
47850	0.4131688290415922
47900	0.4143918921424528
47950	0.4117109132154235
48000	0.410907525659766
48050	0.4054416237728098
48100	0.4066842531475133
48150	0.41015354550299415
48200	0.4163712833633403
48250	0.4209110425586292
48300	0.42394759586414577
48350	0.4272862988706917
48400	0.4211911057948233
48450	0.4164602307567383
48500	0.41273528280895705
48550	0.40813509297432987
48600	0.4054513144353181
48650	0.40297062650520743
48700	0.4019198472805049
48750	0.40084637801237805
48800	0.40329584419878567
48850	0.4060892965683939
48900	0.40885822616664996
48950	0.4048842843265099
49000	0.4123500348588362
49050	0.41737189371637956
49100	0.41874910365308926
49150	0.42192416003754407
49200	0.4248042288409146
49250	0.4211685795754444
49300	0.4244290117053357
49350	0.43310902094549675
49400	0.4316814561403746
49450	0.43076013898957394
49500	0.42769661312759644
49550	0.4285369672302596
49600	0.42696603543252865
49650	0.4226731087550649
49700	0.4189484935817343
49750	0.4201396871170247
49800	0.42525952134048034
49850	0.43027311895981935
49900	0.4260273628303446
49950	0.42373404148602994
50000	0.423162230696069
50050	0.4220450067075302
50100	0.41989657590786283
50150	0.4175560732000617
50200	0.4156627336967298
50250	0.41190247553611004
50300	0.4092936338201086
50350	0.40971623999642925
50400	0.40530647713492746
50450	0.40593799298594396
50500	0.40175978172183696
50550	0.4060847810782595
50600	0.4099929430493771
50650	0.4139933290367052
50700	0.41418611247799325
50750	0.4078639924887317
50800	0.4021449407885075
50850	0.40363383765769995
50900	0.4042624384112224
50950	0.40540936996057003
51000	0.4038269388913034
51050	0.40383626885397916
51100	0.40480659757205445
51150	0.41237938153966375
51200	0.4182581068247813
51250	0.42117481849567445
51300	0.42504833910778417
51350	0.4311687316941005
51400	0.43024730418342017
51450	0.4280553834262636
51500	0.42561132043068745
51550	0.4218926385082754
51600	0.4210208478510484
51650	0.42567150259938874
51700	0.42737478657868866
51750	0.42708397334321524
51800	0.4286558793726431
51850	0.4295099133944983
51900	0.4294195105206663
51950	0.4195509828454142
52000	0.4078277976981107
52050	0.40611898405631863
52100	0.41651823136086913
52150	0.42748417509442654
52200	0.4294985003544751
52250	0.43240237433205947
52300	0.4368033410989669
52350	0.4284599733095614
52400	0.42847089830856283
52450	0.42574016494229244
52500	0.4148995599856191
52550	0.40440934621879165
52600	0.40049637856471204
52650	0.4035751282454321
52700	0.4016352098344099
52750	0.3997589800397237
52800	0.40059211772111264
52850	0.4043085539295793
52900	0.409616214227426
52950	0.41344731218028313
53000	0.42311827913197364
53050	0.42831096594460005
53100	0.4322380008237555
53150	0.43385812441123994
53200	0.4327987325779166
53250	0.428028530802296
53300	0.42739309981232576
53350	0.4238508760639384
53400	0.41791455137935846
53450	0.42230463693777237
53500	0.4243938742713971
53550	0.42160044870135455
53600	0.4163890385441103
53650	0.41720743358722284
53700	0.4141183451746651
53750	0.4158381769886556
53800	0.42135922039466334
53850	0.4186214990760507
53900	0.4189777406569112
53950	0.4183162050825556
54000	0.41510116683764403
54050	0.41835530591890796
54100	0.42249197549622
54150	0.4220476029252557
54200	0.4178518085805834
54250	0.4177107370063257
54300	0.41364146331650165
54350	0.4068693982481215
54400	0.40136887988158804
54450	0.41477174620394086
54500	0.412775643308217
54550	0.41695259652353095
54600	0.4180018099604259
54650	0.41340349873718557
54700	0.40884792444428614
54750	0.4173144674941094
54800	0.41947008979804945
54850	0.42304286110308625
54900	0.4242170119389823
54950	0.41783444778320433
55000	0.4131474546652275
55050	0.41545649459955636
55100	0.4187413087153313
55150	0.4216886762403528
55200	0.42201274295533153
55250	0.4286688856359534
55300	0.4289697082975832
55350	0.43060741382868
55400	0.432324890071377
55450	0.43008355728658565
55500	0.42948112108809894
55550	0.4283388017534439
55600	0.42788214736101804
55650	0.4341748397990635
55700	0.43735285651051
55750	0.4374927540459655
55800	0.43910656276111515
55850	0.43141232394371193
55900	0.43058819509799334
55950	0.4353297602699956
56000	0.4362713895447464
56050	0.4353239728973793
56100	0.4349255126295335
56150	0.4298933294267995
56200	0.42778658758725313
56250	0.4287743884521075
56300	0.4300653349306668
56350	0.4299149667446961
56400	0.43220259023476815
56450	0.43130590755205156
56500	0.4357342672283254
56550	0.43837687469807535
56600	0.43366197927117955
56650	0.42482187937929106
56700	0.42601343650931794
56750	0.42852357776830596
56800	0.4247768776989324
56850	0.4288987536702762
56900	0.4345957312817222
56950	0.4348580688757495
57000	0.43288456637482275
57050	0.4323040050538109
57100	0.4319591993480345
57150	0.4346761794519664
57200	0.43457497092063985
57250	0.4375597380797451
57300	0.44228165944862363
57350	0.4334034798745178
57400	0.4243838652150867
57450	0.42404924436617875
57500	0.4271572415412275
57550	0.42779017921943263
57600	0.4309850960773843
57650	0.42552949253462
57700	0.42500663841857683
57750	0.4257603410680667
57800	0.4204250640680753
57850	0.4201196881349177
57900	0.41547517677606555
57950	0.4200417398758982
58000	0.42296470927686364
58050	0.42711302555824393
58100	0.43290984335544713
58150	0.4306680556924169
58200	0.4348337746904711
58250	0.4327521811125977
58300	0.4329167373711255
58350	0.4282466432609633
58400	0.43105537910470343
58450	0.4417785421630287
58500	0.4386743732046242
58550	0.4371484948501737
58600	0.44113142012994705
58650	0.44171419246837623
58700	0.4457975053280333
58750	0.4418716692969273
58800	0.43976880835597215
58850	0.4358616674664443
58900	0.43379521857365894
58950	0.43250730421649425
59000	0.4313253672171844
59050	0.43023834075415546
59100	0.4317676846324134
59150	0.431339206617658
59200	0.43484769148223057
59250	0.43394294778268094
59300	0.4360732378103502
59350	0.42957522427445405
59400	0.42406347086716706
59450	0.42477986986649047
59500	0.4269996541687081
59550	0.4285532215761602
59600	0.4312955435844446
59650	0.4322612840101292
59700	0.4308016163928407
59750	0.42973771261426497
59800	0.4307566514283111
59850	0.4361762855159787
59900	0.4341982760381995
59950	0.43153750356991993
60000	0.4242153270591664
60050	0.4262515053371988
60100	0.4267119613431231
60150	0.42340689475197374
60200	0.4245533257827864
60250	0.42414625586135263
60300	0.4248771773775849
60350	0.41826857934785017
60400	0.42290154737123553
60450	0.42814714123320785
60500	0.42718290480203125
60550	0.4287664851339787
60600	0.43565018427119456
60650	0.43445704545867864
60700	0.43664451943691424
60750	0.4388006544043632
60800	0.4429726159461736
60850	0.4478817069465961
60900	0.4519832748767228
60950	0.45217209372041306
61000	0.44848617456107026
61050	0.444816025912684
61100	0.4418836127513263
61150	0.44053362838909044
61200	0.4422011159539256
61250	0.44992395948362285
61300	0.45205799337921304
61350	0.45577361173551106
61400	0.46083033234162235
61450	0.46594816878501427
61500	0.46035991017352834
61550	0.4589573904437773
61600	0.45285186906949987
61650	0.45265074283984374
61700	0.4558881582421136
61750	0.4450118135267303
61800	0.44027180237846486
61850	0.437497734272387
61900	0.4359630056784418
61950	0.4346734118688534
62000	0.436532441955594
62050	0.43819456468255996
62100	0.43463277347804685
62150	0.42597010471979835
62200	0.4177407019466479
62250	0.40966260648108177
62300	0.4043795959406658
62350	0.40675494716087457
62400	0.4071998208018905
62450	0.4099221910453575
62500	0.4201388887317212
62550	0.4245215179437501
62600	0.43091220323849977
62650	0.43104209647630554
62700	0.4256883583961447
62750	0.41813413688161016
62800	0.4186471976256535
62850	0.4201285939814046
62900	0.4188019377810793
62950	0.41428803480842086
63000	0.4174948443565057
63050	0.417918010229839
63100	0.42182564448482596
63150	0.4229474752788676
63200	0.4215327265482594
63250	0.4287776878239494
63300	0.44086980566308615
63350	0.4451548836117645
63400	0.44101964033078056
63450	0.43669362780657867
63500	0.42915300929882444
63550	0.42904011287871785
63600	0.4328362142348089
63650	0.43171971977819346
63700	0.42903936800889036
63750	0.4302386321567542
63800	0.4261269790507903
63850	0.4302384170218851
63900	0.4261873022679033
63950	0.42810047790228134
64000	0.43349704005674256
64050	0.4329074495745624
64100	0.4311193735685333
64150	0.42362253286911
64200	0.42830224241764847
64250	0.42451004800545605
64300	0.42157073954837887
64350	0.4254487016146556
64400	0.43109806088381025
64450	0.4300271689660582
64500	0.43809725268653626
64550	0.43850526079661695
64600	0.4366011575387314
64650	0.4371938724243539
64700	0.4358037779418962
64750	0.4375991234623122
64800	0.4294788070399689
64850	0.4136616338177535
64900	0.41419649620531046
64950	0.40895132807359985
65000	0.410366466358927
65050	0.41651181741805837
65100	0.4237144833174823
65150	0.42210437870658823
65200	0.4193100584665806
65250	0.41193799555727134
65300	0.41223205516926725
65350	0.4093645780690646
65400	0.41724587944301245
65450	0.4217057072758708
65500	0.417791495424765
65550	0.4151846564914838
65600	0.4140315872745236
65650	0.4162063414329341
65700	0.41409251012532383
65750	0.41726520638664455
65800	0.4189873207081209
65850	0.4152773681030093
65900	0.41230058444013595
65950	0.413761442430397
66000	0.4112725223011599
66050	0.4108563775874447
66100	0.41086475394865607
66150	0.41217779810628247
66200	0.4159917964010281
66250	0.41499137320505647
66300	0.4098046027543778
66350	0.40402266186977237
66400	0.40781175969217404
66450	0.40675688324775783
66500	0.4066900503353896
66550	0.3982681652159253
66600	0.402087979532213
66650	0.40842657131853993
66700	0.4128711456601302
66750	0.4097751652266655
66800	0.40970501634682227
66850	0.4069679085101127
66900	0.40967818027411834
66950	0.4181691209023597
67000	0.4199561576001007
67050	0.4227934703593004
67100	0.4280251070563872
67150	0.42673024861836917
67200	0.42665619179842423
67250	0.42717070838556576
67300	0.43144167947303064
67350	0.4366972870825738
67400	0.437246018154754
67450	0.4398812084917533
67500	0.434186515401784
67550	0.43151120613375926
67600	0.43146867109364007
67650	0.4317991917493271
67700	0.4266431004105553
67750	0.4267275944776608
67800	0.42743357827663137
67850	0.4300382410054747
67900	0.42747754849556363
67950	0.42716232492600137
68000	0.4229287812155114
68050	0.4219311118001483
68100	0.426559933033514
68150	0.42681988252196673
68200	0.4303736040178706
68250	0.4261444771738797
68300	0.42535281270780045
68350	0.4207495977921004
68400	0.42676780774671547
68450	0.4314092175705951
68500	0.43315140931988527
68550	0.4375932817275233
68600	0.4394315124580831
68650	0.44221142000122804
68700	0.4457934861423531
68750	0.45003885578786806
68800	0.4489186304395624
68850	0.4388513566687571
68900	0.4420465764588367
68950	0.4389093209459755
69000	0.4452802178302805
69050	0.44418491432171975
69100	0.44496669304271014
69150	0.44878362764892415
69200	0.44320712661190126
69250	0.442809517711601
69300	0.44018665486502717
69350	0.44918583116027083
69400	0.4441933947090529
69450	0.4362682826231122
69500	0.43152980479942943
69550	0.4337411421293587
69600	0.43123361148202116
69650	0.42540622235655595
69700	0.42686957155065897
69750	0.42786977884137223
69800	0.4264917971251043
69850	0.42889912539150366
69900	0.4319578910309585
69950	0.43440859061704695
70000	0.43262476862696925
70050	0.4325175578648759
70100	0.4289173184744833
70150	0.43282239044522514
70200	0.43039642274260564
70250	0.431027714398541
70300	0.42650850617257197
70350	0.4239417113334351
70400	0.41705321504881343
70450	0.42094711251245315
70500	0.4242876713938146
70550	0.425864273730613
70600	0.4322297047074747
70650	0.4350848626921875
70700	0.4324274191704601
70750	0.4341925080633715
70800	0.42796170344363976
70850	0.42648836678872987
70900	0.4270811036422052
70950	0.4306491357500378
71000	0.4308965925971981
71050	0.4291442814396695
71100	0.4331411157329038
71150	0.4320218967657959
71200	0.42679031498125986
71250	0.42316395602337686
71300	0.4269847873462932
71350	0.42815463103261586
71400	0.4329669017531946
71450	0.4391535111355033
71500	0.43565221371304386
71550	0.42330888733004435
71600	0.42047106850847443
71650	0.42184089673612396
71700	0.4237408241315684
71750	0.4142078895121384
71800	0.4195607417156515
71850	0.41562748784321263
71900	0.408369980482636
71950	0.4110968734313858
72000	0.41493319123116856
72050	0.4155568539632073
72100	0.4156526190959262
72150	0.4042467241641295
72200	0.39922698242489096
72250	0.3986641310410907
72300	0.39713194099323357
72350	0.3979661889289559
72400	0.40638465342574204
72450	0.4175350421322219
72500	0.41556148633805967
72550	0.41274604516056074
72600	0.4177697501355107
72650	0.4178719207328641
72700	0.42624202902820824
72750	0.4305501085236947
72800	0.42397402204367096
72850	0.4261846755415487
72900	0.43151416860214403
72950	0.43470696022266164
73000	0.432526622194041
73050	0.4263009204590028
73100	0.4240420854227216
73150	0.4269018439662527
73200	0.42622929460610953
73250	0.42062017069883745
73300	0.42748315697851935
73350	0.42755728148505195
73400	0.4143105003373239
73450	0.4108880114219632
73500	0.4117122946778036
73550	0.41023758552814255
73600	0.4113902502698308
73650	0.408074404134736
73700	0.401964789677353
73750	0.40140440374879277
73800	0.40442192847563174
73850	0.4135134900320563
73900	0.4143547527956453
73950	0.4163900294019171
74000	0.42186904576609474
74050	0.4261694573694619
74100	0.42147418738155223
74150	0.41976613180870714
74200	0.4232074209518896
74250	0.4224871666487986
74300	0.41960000659087315
74350	0.41599589086417094
74400	0.4139274585272804
74450	0.40873709934439967
74500	0.4097877885754535
74550	0.41158053054119464
74600	0.417067518826837
74650	0.42765804180310507
74700	0.4256204676822258
74750	0.4213639874694719
74800	0.41903755788917924
74850	0.406274607310836
74900	0.40693957691927707
74950	0.39975344111770894
75000	0.3880463759620337
75050	0.3821900398798525
75100	0.38190416525066456
75150	0.3843441030227494
75200	0.3849214331075124
75250	0.39387096656492
75300	0.4044940977976349
75350	0.41010117665061874
75400	0.41577677447994044
75450	0.41213312700851995
75500	0.40903052483171504
75550	0.406694891507264
75600	0.4133239082009866
75650	0.4201112974270271
75700	0.41948228594656833
75750	0.4206398130855016
75800	0.4200999606215348
75850	0.4215051815785142
75900	0.4331169099062122
75950	0.4406145023166188
76000	0.4334134452348491
76050	0.4265665755565327
76100	0.4302092888532249
76150	0.4285899128840786
76200	0.4401257423841027
76250	0.4466634462735997
76300	0.4498366221557023
76350	0.4514257495505567
76400	0.45268210266466563
76450	0.45609007395541024
76500	0.4442534959773573
76550	0.4481494764339959
76600	0.4488085267162116
76650	0.44323299401175703
76700	0.4492325640849977
76750	0.44541650808271815
76800	0.4430951233030604
76850	0.44333771050464044
76900	0.44777126149509494
76950	0.4505602887686299
77000	0.4534656431528603
77050	0.4506863759715762
77100	0.4515671790996585
77150	0.4528313851335894
77200	0.4541683993963144
77250	0.448194075695765
77300	0.4523412294799323
77350	0.4559634790040587
77400	0.459826451406276
77450	0.46222065120344685
77500	0.45986284490521556
77550	0.45160757752567005
77600	0.44556877086541685
77650	0.4434668695755374
77700	0.443223864003953
77750	0.4439916911135889
77800	0.4419373671178405
77850	0.4406672425676857
77900	0.44230159197350194
77950	0.44866245787849923
78000	0.44888973817129246
78050	0.44017937484000597
78100	0.4414473714225356
78150	0.4434389701007309
78200	0.45309041616649826
78250	0.4489521293128697
78300	0.43772575404303576
78350	0.4346876763736919
78400	0.4455208703274743
78450	0.4448232206575555
78500	0.45248940942930876
78550	0.4493681928602404
78600	0.4505185146767146
78650	0.45042479555769993
78700	0.4475779057268139
78750	0.4486942260806013
78800	0.4505249973654722
78850	0.4466401022123535
78900	0.4534577578455116
78950	0.45310987804938635
79000	0.4488703923604002
79050	0.44574313525927206
79100	0.44436252159615586
79150	0.4447486177989949
79200	0.44399711314682
79250	0.44475356019231205
79300	0.45543278607016646
79350	0.4520289123395279
79400	0.45088689139196414
79450	0.45591517535940057
79500	0.45174869701554676
79550	0.45687275404127564
79600	0.4488371044294226
79650	0.44528807410177884
79700	0.44706529854301885
79750	0.4511992619417816
79800	0.455992441532336
79850	0.4559973818638183
79900	0.4557216724298174
79950	0.4565747811343361
80000	0.45931833328328514
80050	0.4604551441271148
80100	0.45676658524078817
80150	0.45086224183633616
80200	0.4545655349613511
80250	0.4477526892850322
80300	0.4474158420828133
80350	0.4524888114973869
80400	0.4536900805157368
80450	0.45823597062080385
80500	0.4540831939665773
80550	0.4511322622348954
80600	0.4481720189793663
80650	0.45040894297532164
80700	0.4462850174638463
80750	0.4452803248027761
80800	0.44860929299319807
80850	0.452427991341344
80900	0.4509622318653082
80950	0.4446753735537346
81000	0.44199580605543476
81050	0.4401027240415195
81100	0.4465869793307572
81150	0.4488052128906579
81200	0.4511284176740309
81250	0.44271455933129716
81300	0.44447370544720916
81350	0.44307125962744726
81400	0.43565806726363127
81450	0.43400306821066004
81500	0.43003911059790284
81550	0.42932703318751925
81600	0.4365276909833411
81650	0.4347753147694146
81700	0.43819376733160353
81750	0.43859959852120517
81800	0.4465180665521387
81850	0.45041071971619273
81900	0.4539794450228519
81950	0.45269451820026746
82000	0.4609748772871806
82050	0.46039717788190604
82100	0.45442627930069307
82150	0.45294962128302296
82200	0.45154056836619433
82250	0.45398379671906275
82300	0.4585540085413993
82350	0.45084112449354047
82400	0.4527051611938985
82450	0.44870898043901253
82500	0.4414791590321908
82550	0.43802364371849156
82600	0.4385081447801847
82650	0.4486165162220119
82700	0.45149435407898747
82750	0.44944424664590565
82800	0.44891085579447476
82850	0.43864174047288734
82900	0.4357842739732914
82950	0.44299627874640074
83000	0.44390031330240526
83050	0.44035059199139603
83100	0.4369199097300535
83150	0.43988732641320727
83200	0.4441618106655372
83250	0.45102648164367626
83300	0.453058548689498
83350	0.450043571068643
83400	0.44939956627303795
83450	0.45592086223454725
83500	0.45155000076144386
83550	0.4445957968527346
83600	0.44663658637164644
83650	0.4494338311836271
83700	0.44815539110669345
83750	0.4436107669820183
83800	0.44322652045120353
83850	0.43706488749409
83900	0.4426001402380166
83950	0.4434802453053948
84000	0.4410855206238438
84050	0.44074064170688
84100	0.4401113049794315
84150	0.43492061117260916
84200	0.435432616025285
84250	0.43205095749398653
84300	0.42829285749443474
84350	0.4280334187543534
84400	0.4293709267932775
84450	0.435553705504377
84500	0.4370964656996835
84550	0.445256998096746
84600	0.4412798171020206
84650	0.4387808646114705
84700	0.4366577413519812
84750	0.43752608148195576
84800	0.43743679008819086
84850	0.43365129407732955
84900	0.4399096656791277
84950	0.446200025328695
85000	0.4461079953853352
85050	0.4493578174821389
85100	0.4544907758744712
85150	0.4534491983429375
85200	0.44283719177796177
85250	0.4437225321912614
85300	0.44082050604966827
85350	0.44249812599229993
85400	0.4426543816639261
85450	0.4455547211819376
85500	0.4522300680833549
85550	0.45637709099137447
85600	0.4548279279013044
85650	0.4517091440625808
85700	0.4500582979819224
85750	0.43832418236885246
85800	0.43778893227874
85850	0.43656320619445205
85900	0.43921959157708235
85950	0.44084084269893553
86000	0.4400598242959003
86050	0.43170806177194176
86100	0.42386493557905613
86150	0.4133028145343668
86200	0.41186716460364253
86250	0.4099851169506065
86300	0.4122410600917411
86350	0.41574478090815675
86400	0.4167689028707715
86450	0.4250449149534622
86500	0.4306647966135997
86550	0.42385351192482557
86600	0.418900891671087
86650	0.41937713821905337
86700	0.421868492357535
86750	0.42143500043074844
86800	0.42527791795661973
86850	0.4230187135911791
86900	0.43104031661875875
86950	0.4366980726406644
87000	0.43178203069829224
87050	0.42521125489115186
87100	0.4314937344318032
87150	0.4310566338316323
87200	0.4327969232064443
87250	0.4275210978253864
87300	0.42737483170561963
87350	0.4356149408347121
87400	0.4388824646274104
87450	0.4367307584607263
87500	0.43116160274962156
87550	0.4254948645327711
87600	0.4204427347908576
87650	0.4228973379533888
87700	0.42930018886074867
87750	0.4326507936717337
87800	0.4351450806525157
87850	0.43806687638122627
87900	0.4417631327860847
87950	0.4433864696487336
88000	0.4393314148900499
88050	0.4355245034295671
88100	0.43613124523452973
88150	0.4365284037499109
88200	0.43172856687848477
88250	0.426500650400373
88300	0.42817402293765483
88350	0.4344377918704626
88400	0.4480996407828441
88450	0.43714049943089617
88500	0.4322319275589997
88550	0.4356290663805622
88600	0.4370459276317375
88650	0.4343706580425714
88700	0.4347033703914388
88750	0.43042986972134173
88800	0.42889078705788775
88850	0.43246723695748224
88900	0.4334684870234297
88950	0.4328760868722521
89000	0.43196269600753695
89050	0.43737070879671663
89100	0.4477336533439588
89150	0.4476333443431637
89200	0.4510257936779896
89250	0.4511299253179386
89300	0.44908290184579847
89350	0.45231377524811067
89400	0.4570703171306935
89450	0.4535486846777794
89500	0.45193147715615617
89550	0.456105696396505
89600	0.4481523367123942
89650	0.4410614232287334
89700	0.4415364435581542
89750	0.43618341876757544
89800	0.43750972547682987
89850	0.44487856052307223
89900	0.45334975056764937
89950	0.44288524283026487
90000	0.4408468098514347
90050	0.4467097205298304
90100	0.4381713561493786
90150	0.43683505690749375
90200	0.44280433606631325
90250	0.4527384225906049
90300	0.4545771220874019
90350	0.4588943410152712
90400	0.458115699262386
90450	0.45170840519293487
90500	0.4500186374639376
90550	0.44739921553641804
90600	0.4507459063964336
90650	0.44836674194819415
90700	0.4406511436442881
90750	0.4457985013034341
90800	0.45284706795000423
90850	0.45464112616796176
90900	0.45281450051771915
90950	0.44522008932383345
91000	0.45047168718933467
91050	0.4483389852236068
91100	0.44358990700208656
91150	0.44434332296099555
91200	0.4409412998916786
91250	0.44346154298946
91300	0.44340347886418086
91350	0.4465575192813669
91400	0.44911274519006905
91450	0.4487927673701672
91500	0.4492308376421689
91550	0.4489207941718518
91600	0.45425816414271647
91650	0.44987132432203214
91700	0.4509472676481304
91750	0.44642319083066695
91800	0.4476528423506129
91850	0.445290057339003
91900	0.44203258281722346
91950	0.4508344918874095
92000	0.4571950770867226
92050	0.4504672054392026
92100	0.4487459048425725
92150	0.4418226695371834
92200	0.44110780736851524
92250	0.44205737674572637
92300	0.4448916980475295
92350	0.4466055782062818
92400	0.4367006819744044
92450	0.43884684127389895
92500	0.4354432902594652
92550	0.44065021987844066
92600	0.4489575796622877
92650	0.44730091878466477
92700	0.44702536206251586
92750	0.4424670206020688
92800	0.4340892165595094
92850	0.43481962720175654
92900	0.42827649188446426
92950	0.4306699077357479
93000	0.43077832826476053
93050	0.43246094463164136
93100	0.43887298648985507
93150	0.44353430846564196
93200	0.4475728719045412
93250	0.4471540162353599
93300	0.4513824075281058
93350	0.4559920693812509
93400	0.45552691093795544
93450	0.45272395111904795
93500	0.44963892591644405
93550	0.4515531960132348
93600	0.4549363602796674
93650	0.44855871133832476
93700	0.45471165612579745
93750	0.45363883904380037
93800	0.4549578946405752
93850	0.45657243826117877
93900	0.45899416855769226
93950	0.4562419639372396
94000	0.455455745368978
94050	0.44821996077058085
94100	0.4442233381708133
94150	0.44690569349391757
94200	0.44085491641152785
94250	0.44508811298499373
94300	0.45214466585601665
94350	0.4583193571468198
94400	0.46466965166339436
94450	0.4654114649018397
94500	0.4604412618249453
94550	0.4565002159320156
94600	0.45263890302466236
94650	0.4544127017582528
94700	0.44719142641233206
94750	0.4395396128623539
94800	0.43728212576328157
94850	0.435571675806742
94900	0.429222874572969
94950	0.4317768898269318
95000	0.43557301816814187
95050	0.44453051076944433
95100	0.4478058249572899
95150	0.44627073570222225
95200	0.447783731234802
95250	0.44035668633112585
95300	0.4382815533122385
95350	0.4421184533359001
95400	0.4387202412151981
95450	0.44206138306258014
95500	0.44379507179877775
95550	0.4381030020977687
95600	0.4290639403123468
95650	0.42864967373294205
95700	0.4313237383342494
95750	0.4375107923685241
95800	0.4363651464121812
95850	0.451817121021171
95900	0.4576966686712242
95950	0.45949089961214756
96000	0.4633164306869026
96050	0.47097416830208744
96100	0.4664107387516781
96150	0.4697378713807794
96200	0.4688960597796853
96250	0.4699918657770549
96300	0.4653439991106367
96350	0.4644073427922301
96400	0.46163740388208135
96450	0.45283865617624325
96500	0.4459745685060674
96550	0.4463519989469097
96600	0.44061338318516136
96650	0.43715568869270244
96700	0.44061084647445975
96750	0.4410879425821045
96800	0.436643782273109
96850	0.4378211386194086
96900	0.436046934226254
96950	0.44377312774830835
97000	0.44890222328234003
97050	0.4550739965196183
97100	0.45900358827800375
97150	0.46065576981895684
97200	0.4543799931828899
97250	0.4548953590853537
97300	0.45446564060197503
97350	0.4530876237212994
97400	0.456550628132333
97450	0.4530331519373165
97500	0.45113429296791263
97550	0.4430301452035614
97600	0.44178086258925214
97650	0.4487967760394695
97700	0.4496957247602839
97750	0.4558308606370878
97800	0.4557100253280768
97850	0.4543417420251889
97900	0.45502608957377116
97950	0.4563739018437923
98000	0.4565310258447806
98050	0.4616464371860193
98100	0.46755933627380325
98150	0.4609306133855964
98200	0.4573603046358427
98250	0.4567363695294621
98300	0.4562328512415344
98350	0.4533529821526957
98400	0.4605588950191696
98450	0.45831416194186264
98500	0.45251820393786313
98550	0.462544665480687
98600	0.46035656803730357
98650	0.454560204993693
98700	0.4525043324796759
98750	0.45918058117833677
98800	0.4622720165606494
98850	0.47017830531820326
98900	0.4699455510693573
98950	0.4754114095572191
99000	0.47251047272286106
99050	0.4740660653433079
99100	0.47115039296180944
99150	0.4731446335401204
99200	0.47500370310067347
99250	0.47613890481965465
99300	0.47013572350861105
99350	0.4687891885916439
99400	0.46962707432758366
99450	0.4667944145875043
99500	0.4682390668841894
99550	0.47008428182598655
99600	0.46642106206470363
99650	0.4602090855889713
99700	0.4584635030373017
99750	0.46674107914834617
99800	0.46405712761230655
99850	0.46561321868505184
99900	0.4690439921654384
[truncated: 220,801 more rows]
