# Supplementary material for: Navigating protein landscapes with a machine-learned transferable coarse-grained model
Source: Nat Chem. 2025 Jul 18;17(8):1284–92. doi: 10.1038/s41557-025-01874-0 (PMC12313527; doi:10.1038/s41557-025-01874-0)
Supplement: Supplementary file 3 — .csv files with RMSF and free energy landscape data. [file 41557_2025_1874_MOESM3_ESM.zip › fig_data/1enh_epoch_73_RMSF.csv]

ResID	RMSF
0	1.0007731
1	0.81929016
2	0.6652757
3	0.5596495
4	0.47869995
5	0.34592023
6	0.29675657
7	0.3411549
8	0.35567114
9	0.24774577
10	0.21270686
11	0.2901551
12	0.2633833
13	0.19563493
14	0.25002474
15	0.27947488
16	0.24453497
17	0.2421812
18	0.2891274
19	0.28901085
20	0.27939117
21	0.30754977
22	0.34200862
23	0.27795154
24	0.22343786
25	0.2821161
26	0.2826435
27	0.24352169
28	0.21446279
29	0.21778236
30	0.2277583
31	0.21244639
32	0.20360489
33	0.23485374
34	0.29896593
35	0.29661822
36	0.26752183
37	0.2408403
38	0.27229577
39	0.26679766
40	0.2988387
41	0.24529864
42	0.19000368
43	0.21857078
44	0.22030711
45	0.21598044
46	0.22590078
47	0.22987442
48	0.27370575
49	0.32528004
50	0.33504677
51	0.3567492
52	0.45175326
53	0.515114
