# Supplementary material for: Navigating protein landscapes with a machine-learned transferable coarse-grained model
Source: Nat Chem. 2025 Jul 18;17(8):1284–92. doi: 10.1038/s41557-025-01874-0 (PMC12313527; doi:10.1038/s41557-025-01874-0)
Supplement: Supplementary file 4 — .csv files with free energy landscape data. [file 41557_2025_1874_MOESM4_ESM.zip]

Archive with 21 entries (20 files):
- fig_data/
- fig_data/1yrf_aa_FES_in_TICA.csv
- fig_data/1fme_martini_FES_in_TICA.csv
- fig_data/cln_unres_FES_in_TICA.csv
- fig_data/cln_aa_FES_in_TICA.csv
- fig_data/1yrf_unres_FES_in_TICA.csv
- fig_data/2jof_unres_FES_in_TICA.csv
- fig_data/cln_awsem_FES_in_TICA.csv
- fig_data/2jof_awsem_FES_in_TICA.csv
- fig_data/1yrf_awsem_FES_in_TICA.csv
- fig_data/1fme_aa_FES_in_TICA.csv
- fig_data/1yrf_cgschnet_FES_in_TICA.csv
- fig_data/2jof_cgschnet_FES_in_TICA.csv
- fig_data/2jof_martini_FES_in_TICA.csv
- fig_data/cln_martini_FES_in_TICA.csv
- fig_data/2jof_aa_FES_in_TICA.csv
- fig_data/cln_cgschnet_FES_in_TICA.csv
- fig_data/1fme_unres_FES_in_TICA.csv
- fig_data/1fme_awsem_FES_in_TICA.csv
- fig_data/1yrf_martini_FES_in_TICA.csv
- fig_data/1fme_cgschnet_FES_in_TICA.csv
