# Supplementary material for: Navigating protein landscapes with a machine-learned transferable coarse-grained model
Source: Nat Chem. 2025 Jul 18;17(8):1284–92. doi: 10.1038/s41557-025-01874-0 (PMC12313527; doi:10.1038/s41557-025-01874-0)
Supplement: Supplementary file 4 — .csv files with free energy landscape data. [file 41557_2025_1874_MOESM4_ESM.zip › fig_data/1yrf_aa_FES_in_TICA.csv]

TIC1	TIC2	FE
-4.515547836932541	-4.1656729187464565	inf
-4.515547836932541	-4.0823520214535005	inf
-4.515547836932541	-3.9990311241605454	inf
-4.515547836932541	-3.9157102268675903	inf
-4.515547836932541	-3.8323893295746343	21.245435215119805
-4.515547836932541	-3.749068432281679	21.245435215119805
-4.515547836932541	-3.665747534988723	21.93858239567975
-4.515547836932541	-3.582426637695768	inf
-4.515547836932541	-3.499105740402813	inf
-4.515547836932541	-3.415784843109857	inf
-4.515547836932541	-3.332463945816902	20.928145188866242
-4.515547836932541	-3.249143048523946	inf
-4.515547836932541	-3.1658221512309908	inf
-4.515547836932541	-3.082501253938035	inf
-4.515547836932541	-2.9991803566450796	inf
-4.515547836932541	-2.9158594593521245	inf
-4.515547836932541	-2.8325385620591685	inf
-4.515547836932541	-2.7492176647662134	inf
-4.515547836932541	-2.665896767473258	inf
-4.515547836932541	-2.5825758701803023	inf
-4.515547836932541	-2.499254972887347	inf
-4.515547836932541	-2.415934075594391	inf
-4.515547836932541	-2.332613178301436	inf
-4.515547836932541	-2.2492922810084806	inf
-4.515547836932541	-2.165971383715525	inf
-4.515547836932541	-2.08265048642257	inf
-4.515547836932541	-1.9993295891296141	inf
-4.515547836932541	-1.9160086918366586	inf
-4.515547836932541	-1.832687794543703	inf
-4.515547836932541	-1.7493668972507477	inf
-4.515547836932541	-1.6660459999577923	inf
-4.515547836932541	-1.5827251026648368	inf
-4.515547836932541	-1.4994042053718812	inf
-4.515547836932541	-1.4160833080789257	inf
-4.515547836932541	-1.3327624107859704	inf
-4.515547836932541	-1.249441513493015	inf
-4.515547836932541	-1.1661206162000595	inf
-4.515547836932541	-1.082799718907104	inf
-4.515547836932541	-0.9994788216141484	inf
-4.515547836932541	-0.916157924321193	inf
-4.515547836932541	-0.8328370270282377	inf
-4.515547836932541	-0.7495161297352821	inf
-4.515547836932541	-0.6661952324423266	inf
-4.515547836932541	-0.582874335149371	inf
-4.515547836932541	-0.4995534378564155	inf
-4.515547836932541	-0.41623254056346015	inf
-4.515547836932541	-0.3329116432705048	inf
-4.515547836932541	-0.24959074597754927	inf
-4.515547836932541	-0.1662698486845937	inf
-4.515547836932541	-0.08294895139163838	inf
-4.515547836932541	0.0003719459013171722	inf
-4.515547836932541	0.08369284319427273	inf
-4.515547836932541	0.16701374048722828	inf
-4.515547836932541	0.25033463778018383	inf
-4.515547836932541	0.33365553507313894	inf
-4.515547836932541	0.4169764323660945	inf
-4.515547836932541	0.50029732965905	inf
-4.515547836932541	0.5836182269520056	inf
-4.515547836932541	0.6669391242449612	inf
-4.515547836932541	0.7502600215379163	inf
-4.515547836932541	0.8335809188308718	inf
-4.515547836932541	0.9169018161238274	inf
-4.515547836932541	1.000222713416783	inf
-4.515547836932541	1.0835436107097385	inf
-4.515547836932541	1.1668645080026936	inf
-4.515547836932541	1.2501854052956491	inf
-4.515547836932541	1.3335063025886047	inf
-4.515547836932541	1.4168271998815603	inf
-4.515547836932541	1.5001480971745158	inf
-4.515547836932541	1.583468994467471	inf
-4.515547836932541	1.6667898917604265	inf
-4.515547836932541	1.750110789053382	inf
-4.515547836932541	1.8334316863463376	inf
-4.515547836932541	1.9167525836392931	inf
-4.515547836932541	2.0000734809322482	inf
-4.515547836932541	2.083394378225204	inf
-4.515547836932541	2.1667152755181593	inf
-4.515547836932541	2.250036172811115	inf
-4.515547836932541	2.3333570701040705	inf
-4.515547836932541	2.4166779673970256	inf
-4.515547836932541	2.499998864689981	inf
-4.515547836932541	2.5833197619829367	inf
-4.515547836932541	2.6666406592758922	inf
-4.515547836932541	2.7499615565688478	inf
-4.515547836932541	2.8332824538618033	inf
-4.515547836932541	2.916603351154759	inf
-4.515547836932541	2.999924248447714	inf
-4.515547836932541	3.0832451457406695	inf
-4.515547836932541	3.166566043033625	inf
-4.515547836932541	3.2498869403265807	inf
-4.515547836932541	3.333207837619536	inf
-4.515547836932541	3.4165287349124913	inf
-4.515547836932541	3.499849632205447	inf
-4.515547836932541	3.5831705294984024	inf
-4.515547836932541	3.666491426791358	inf
-4.515547836932541	3.7498123240843135	inf
-4.515547836932541	3.833133221377269	inf
-4.515547836932541	3.9164541186702246	inf
-4.515547836932541	3.9997750159631797	inf
-4.515547836932541	4.083095913256136	inf
-4.463187208517304	-4.1656729187464565	20.839970107011638
-4.463187208517304	-4.0823520214535005	20.552288034559858
-4.463187208517304	-3.9990311241605454	19.453675745891747
-4.463187208517304	-3.9157102268675903	19.29952506606449
-4.463187208517304	-3.8323893295746343	19.54068712288138
-4.463187208517304	-3.749068432281679	20.146822926451694
-4.463187208517304	-3.665747534988723	20.32914448324565
-4.463187208517304	-3.582426637695768	21.288551215085963
-4.463187208517304	-3.499105740402813	22.02675747753435
-4.463187208517304	-3.415784843109857	20.928145188866242
-4.463187208517304	-3.332463945816902	22.02675747753435
-4.463187208517304	-3.249143048523946	22.02675747753435
-4.463187208517304	-3.1658221512309908	21.354499502627153
-4.463187208517304	-3.082501253938035	inf
-4.463187208517304	-2.9991803566450796	inf
-4.463187208517304	-2.9158594593521245	inf
-4.463187208517304	-2.8325385620591685	inf
-4.463187208517304	-2.7492176647662134	inf
-4.463187208517304	-2.665896767473258	inf
-4.463187208517304	-2.5825758701803023	inf
-4.463187208517304	-2.499254972887347	inf
-4.463187208517304	-2.415934075594391	inf
-4.463187208517304	-2.332613178301436	inf
-4.463187208517304	-2.2492922810084806	inf
-4.463187208517304	-2.165971383715525	inf
-4.463187208517304	-2.08265048642257	inf
-4.463187208517304	-1.9993295891296141	inf
-4.463187208517304	-1.9160086918366586	inf
-4.463187208517304	-1.832687794543703	inf
-4.463187208517304	-1.7493668972507477	inf
-4.463187208517304	-1.6660459999577923	inf
-4.463187208517304	-1.5827251026648368	inf
-4.463187208517304	-1.4994042053718812	inf
-4.463187208517304	-1.4160833080789257	inf
-4.463187208517304	-1.3327624107859704	inf
-4.463187208517304	-1.249441513493015	inf
-4.463187208517304	-1.1661206162000595	inf
-4.463187208517304	-1.082799718907104	inf
-4.463187208517304	-0.9994788216141484	inf
-4.463187208517304	-0.916157924321193	inf
-4.463187208517304	-0.8328370270282377	inf
-4.463187208517304	-0.7495161297352821	inf
-4.463187208517304	-0.6661952324423266	inf
-4.463187208517304	-0.582874335149371	inf
-4.463187208517304	-0.4995534378564155	inf
-4.463187208517304	-0.41623254056346015	inf
-4.463187208517304	-0.3329116432705048	inf
-4.463187208517304	-0.24959074597754927	inf
-4.463187208517304	-0.1662698486845937	inf
-4.463187208517304	-0.08294895139163838	inf
-4.463187208517304	0.0003719459013171722	inf
-4.463187208517304	0.08369284319427273	inf
-4.463187208517304	0.16701374048722828	inf
-4.463187208517304	0.25033463778018383	inf
-4.463187208517304	0.33365553507313894	inf
-4.463187208517304	0.4169764323660945	inf
-4.463187208517304	0.50029732965905	inf
-4.463187208517304	0.5836182269520056	inf
-4.463187208517304	0.6669391242449612	inf
-4.463187208517304	0.7502600215379163	inf
-4.463187208517304	0.8335809188308718	inf
-4.463187208517304	0.9169018161238274	inf
-4.463187208517304	1.000222713416783	inf
-4.463187208517304	1.0835436107097385	inf
-4.463187208517304	1.1668645080026936	inf
-4.463187208517304	1.2501854052956491	inf
-4.463187208517304	1.3335063025886047	inf
-4.463187208517304	1.4168271998815603	inf
-4.463187208517304	1.5001480971745158	inf
-4.463187208517304	1.583468994467471	inf
-4.463187208517304	1.6667898917604265	inf
-4.463187208517304	1.750110789053382	inf
-4.463187208517304	1.8334316863463376	inf
-4.463187208517304	1.9167525836392931	inf
-4.463187208517304	2.0000734809322482	inf
-4.463187208517304	2.083394378225204	inf
-4.463187208517304	2.1667152755181593	inf
-4.463187208517304	2.250036172811115	inf
-4.463187208517304	2.3333570701040705	inf
-4.463187208517304	2.4166779673970256	inf
-4.463187208517304	2.499998864689981	inf
-4.463187208517304	2.5833197619829367	inf
-4.463187208517304	2.6666406592758922	inf
-4.463187208517304	2.7499615565688478	inf
-4.463187208517304	2.8332824538618033	inf
-4.463187208517304	2.916603351154759	inf
-4.463187208517304	2.999924248447714	inf
-4.463187208517304	3.0832451457406695	inf
-4.463187208517304	3.166566043033625	inf
-4.463187208517304	3.2498869403265807	inf
-4.463187208517304	3.333207837619536	inf
-4.463187208517304	3.4165287349124913	inf
-4.463187208517304	3.499849632205447	inf
-4.463187208517304	3.5831705294984024	inf
-4.463187208517304	3.666491426791358	inf
-4.463187208517304	3.7498123240843135	inf
-4.463187208517304	3.833133221377269	inf
-4.463187208517304	3.9164541186702246	inf
-4.463187208517304	3.9997750159631797	inf
-4.463187208517304	4.083095913256136	inf
-4.410826580102066	-4.1656729187464565	20.146822926451694
-4.410826580102066	-4.0823520214535005	19.048210637783583
-4.410826580102066	-3.9990311241605454	17.84423783345765
-4.410826580102066	-3.9157102268675903	17.507765596836435
-4.410826580102066	-3.8323893295746343	17.531863148415496
-4.410826580102066	-3.749068432281679	17.82770853150644
-4.410826580102066	-3.665747534988723	18.78545312143954
-4.410826580102066	-3.582426637695768	19.62886220473598
-4.410826580102066	-3.499105740402813	19.947315935854515
-4.410826580102066	-3.415784843109857	20.234998008306295
-4.410826580102066	-3.332463945816902	20.64046311641446
-4.410826580102066	-3.249143048523946	20.092730533484275
-4.410826580102066	-3.1658221512309908	22.0476466831871
-4.410826580102066	-3.082501253938035	20.94903439451899
-4.410826580102066	-2.9991803566450796	inf
-4.410826580102066	-2.9158594593521245	inf
-4.410826580102066	-2.8325385620591685	inf
-4.410826580102066	-2.7492176647662134	inf
-4.410826580102066	-2.665896767473258	inf
-4.410826580102066	-2.5825758701803023	inf
-4.410826580102066	-2.499254972887347	inf
-4.410826580102066	-2.415934075594391	inf
-4.410826580102066	-2.332613178301436	inf
-4.410826580102066	-2.2492922810084806	inf
-4.410826580102066	-2.165971383715525	inf
-4.410826580102066	-2.08265048642257	inf
-4.410826580102066	-1.9993295891296141	inf
-4.410826580102066	-1.9160086918366586	inf
-4.410826580102066	-1.832687794543703	inf
-4.410826580102066	-1.7493668972507477	inf
-4.410826580102066	-1.6660459999577923	inf
-4.410826580102066	-1.5827251026648368	inf
-4.410826580102066	-1.4994042053718812	inf
-4.410826580102066	-1.4160833080789257	inf
-4.410826580102066	-1.3327624107859704	inf
-4.410826580102066	-1.249441513493015	inf
-4.410826580102066	-1.1661206162000595	inf
-4.410826580102066	-1.082799718907104	inf
-4.410826580102066	-0.9994788216141484	inf
-4.410826580102066	-0.916157924321193	inf
-4.410826580102066	-0.8328370270282377	inf
-4.410826580102066	-0.7495161297352821	inf
-4.410826580102066	-0.6661952324423266	inf
-4.410826580102066	-0.582874335149371	inf
-4.410826580102066	-0.4995534378564155	inf
-4.410826580102066	-0.41623254056346015	inf
-4.410826580102066	-0.3329116432705048	inf
-4.410826580102066	-0.24959074597754927	inf
-4.410826580102066	-0.1662698486845937	inf
-4.410826580102066	-0.08294895139163838	inf
-4.410826580102066	0.0003719459013171722	inf
-4.410826580102066	0.08369284319427273	inf
-4.410826580102066	0.16701374048722828	inf
-4.410826580102066	0.25033463778018383	inf
-4.410826580102066	0.33365553507313894	inf
-4.410826580102066	0.4169764323660945	inf
-4.410826580102066	0.50029732965905	inf
-4.410826580102066	0.5836182269520056	inf
-4.410826580102066	0.6669391242449612	inf
-4.410826580102066	0.7502600215379163	inf
-4.410826580102066	0.8335809188308718	inf
-4.410826580102066	0.9169018161238274	inf
-4.410826580102066	1.000222713416783	inf
-4.410826580102066	1.0835436107097385	inf
-4.410826580102066	1.1668645080026936	inf
-4.410826580102066	1.2501854052956491	inf
-4.410826580102066	1.3335063025886047	inf
-4.410826580102066	1.4168271998815603	inf
-4.410826580102066	1.5001480971745158	inf
-4.410826580102066	1.583468994467471	inf
-4.410826580102066	1.6667898917604265	inf
-4.410826580102066	1.750110789053382	inf
-4.410826580102066	1.8334316863463376	inf
-4.410826580102066	1.9167525836392931	inf
-4.410826580102066	2.0000734809322482	inf
-4.410826580102066	2.083394378225204	inf
-4.410826580102066	2.1667152755181593	inf
-4.410826580102066	2.250036172811115	inf
-4.410826580102066	2.3333570701040705	inf
-4.410826580102066	2.4166779673970256	inf
-4.410826580102066	2.499998864689981	inf
-4.410826580102066	2.5833197619829367	inf
-4.410826580102066	2.6666406592758922	inf
-4.410826580102066	2.7499615565688478	inf
-4.410826580102066	2.8332824538618033	inf
-4.410826580102066	2.916603351154759	inf
-4.410826580102066	2.999924248447714	inf
-4.410826580102066	3.0832451457406695	inf
-4.410826580102066	3.166566043033625	inf
-4.410826580102066	3.2498869403265807	inf
-4.410826580102066	3.333207837619536	inf
-4.410826580102066	3.4165287349124913	inf
-4.410826580102066	3.499849632205447	inf
-4.410826580102066	3.5831705294984024	inf
-4.410826580102066	3.666491426791358	inf
-4.410826580102066	3.7498123240843135	inf
-4.410826580102066	3.833133221377269	inf
-4.410826580102066	3.9164541186702246	inf
-4.410826580102066	3.9997750159631797	inf
-4.410826580102066	4.083095913256136	inf
-4.358465951686829	-4.1656729187464565	20.32914448324565
-4.358465951686829	-4.0823520214535005	18.680485857658265
-4.358465951686829	-3.9990311241605454	17.142791850083007
-4.358465951686829	-3.9157102268675903	16.51363237819834
-4.358465951686829	-3.8323893295746343	16.518047396407457
-4.358465951686829	-3.749068432281679	16.65557350787512
-4.358465951686829	-3.665747534988723	17.035071536042118
-4.358465951686829	-3.582426637695768	17.50496890048531
-4.358465951686829	-3.499105740402813	18.198116081045256
-4.358465951686829	-3.415784843109857	18.808708896237547
-4.358465951686829	-3.332463945816902	19.32979385943889
-4.358465951686829	-3.249143048523946	19.649751410388728
-4.358465951686829	-3.1658221512309908	20.94903439451899
-4.358465951686829	-3.082501253938035	21.354499502627153
-4.358465951686829	-2.9991803566450796	22.0476466831871
-4.358465951686829	-2.9158594593521245	inf
-4.358465951686829	-2.8325385620591685	inf
-4.358465951686829	-2.7492176647662134	inf
-4.358465951686829	-2.665896767473258	inf
-4.358465951686829	-2.5825758701803023	inf
-4.358465951686829	-2.499254972887347	inf
-4.358465951686829	-2.415934075594391	inf
-4.358465951686829	-2.332613178301436	inf
-4.358465951686829	-2.2492922810084806	inf
-4.358465951686829	-2.165971383715525	inf
-4.358465951686829	-2.08265048642257	inf
-4.358465951686829	-1.9993295891296141	inf
-4.358465951686829	-1.9160086918366586	inf
-4.358465951686829	-1.832687794543703	inf
-4.358465951686829	-1.7493668972507477	inf
-4.358465951686829	-1.6660459999577923	inf
-4.358465951686829	-1.5827251026648368	inf
-4.358465951686829	-1.4994042053718812	inf
-4.358465951686829	-1.4160833080789257	inf
-4.358465951686829	-1.3327624107859704	inf
-4.358465951686829	-1.249441513493015	inf
-4.358465951686829	-1.1661206162000595	inf
-4.358465951686829	-1.082799718907104	inf
-4.358465951686829	-0.9994788216141484	inf
-4.358465951686829	-0.916157924321193	inf
-4.358465951686829	-0.8328370270282377	inf
-4.358465951686829	-0.7495161297352821	inf
-4.358465951686829	-0.6661952324423266	inf
-4.358465951686829	-0.582874335149371	inf
-4.358465951686829	-0.4995534378564155	inf
-4.358465951686829	-0.41623254056346015	inf
-4.358465951686829	-0.3329116432705048	inf
-4.358465951686829	-0.24959074597754927	inf
-4.358465951686829	-0.1662698486845937	inf
-4.358465951686829	-0.08294895139163838	inf
-4.358465951686829	0.0003719459013171722	inf
-4.358465951686829	0.08369284319427273	inf
-4.358465951686829	0.16701374048722828	inf
-4.358465951686829	0.25033463778018383	inf
-4.358465951686829	0.33365553507313894	inf
-4.358465951686829	0.4169764323660945	inf
-4.358465951686829	0.50029732965905	inf
-4.358465951686829	0.5836182269520056	inf
-4.358465951686829	0.6669391242449612	inf
-4.358465951686829	0.7502600215379163	inf
-4.358465951686829	0.8335809188308718	inf
-4.358465951686829	0.9169018161238274	inf
-4.358465951686829	1.000222713416783	inf
-4.358465951686829	1.0835436107097385	inf
-4.358465951686829	1.1668645080026936	inf
-4.358465951686829	1.2501854052956491	inf
-4.358465951686829	1.3335063025886047	inf
-4.358465951686829	1.4168271998815603	inf
-4.358465951686829	1.5001480971745158	inf
-4.358465951686829	1.583468994467471	inf
-4.358465951686829	1.6667898917604265	inf
-4.358465951686829	1.750110789053382	inf
-4.358465951686829	1.8334316863463376	inf
-4.358465951686829	1.9167525836392931	inf
-4.358465951686829	2.0000734809322482	inf
-4.358465951686829	2.083394378225204	inf
-4.358465951686829	2.1667152755181593	inf
-4.358465951686829	2.250036172811115	inf
-4.358465951686829	2.3333570701040705	inf
-4.358465951686829	2.4166779673970256	inf
-4.358465951686829	2.499998864689981	inf
-4.358465951686829	2.5833197619829367	inf
-4.358465951686829	2.6666406592758922	inf
-4.358465951686829	2.7499615565688478	inf
-4.358465951686829	2.8332824538618033	inf
-4.358465951686829	2.916603351154759	inf
-4.358465951686829	2.999924248447714	inf
-4.358465951686829	3.0832451457406695	inf
-4.358465951686829	3.166566043033625	inf
-4.358465951686829	3.2498869403265807	inf
-4.358465951686829	3.333207837619536	inf
-4.358465951686829	3.4165287349124913	inf
-4.358465951686829	3.499849632205447	inf
-4.358465951686829	3.5831705294984024	inf
-4.358465951686829	3.666491426791358	inf
-4.358465951686829	3.7498123240843135	inf
-4.358465951686829	3.833133221377269	inf
-4.358465951686829	3.9164541186702246	inf
-4.358465951686829	3.9997750159631797	inf
-4.358465951686829	4.083095913256136	inf
-4.306105323271591	-4.1656729187464565	20.839970107011638
-4.306105323271591	-4.0823520214535005	19.115835413057145
-4.306105323271591	-3.9990311241605454	17.336426782007408
-4.306105323271591	-3.9157102268675903	16.44778280637878
-4.306105323271591	-3.8323893295746343	15.881427310222982
-4.306105323271591	-3.749068432281679	15.917399379209993
-4.306105323271591	-3.665747534988723	16.030305388915323
-4.306105323271591	-3.582426637695768	16.388402808200603
-4.306105323271591	-3.499105740402813	16.99155148388808
-4.306105323271591	-3.415784843109857	17.61406943556905
-4.306105323271591	-3.332463945816902	18.33407461648279
-4.306105323271591	-3.249143048523946	19.482697325725564
-4.306105323271591	-3.1658221512309908	19.33959648208489
-4.306105323271591	-3.082501253938035	20.255887213959046
-4.306105323271591	-2.9991803566450796	22.0476466831871
-4.306105323271591	-2.9158594593521245	inf
-4.306105323271591	-2.8325385620591685	inf
-4.306105323271591	-2.7492176647662134	inf
-4.306105323271591	-2.665896767473258	inf
-4.306105323271591	-2.5825758701803023	inf
-4.306105323271591	-2.499254972887347	inf
-4.306105323271591	-2.415934075594391	inf
-4.306105323271591	-2.332613178301436	inf
-4.306105323271591	-2.2492922810084806	inf
-4.306105323271591	-2.165971383715525	inf
-4.306105323271591	-2.08265048642257	inf
-4.306105323271591	-1.9993295891296141	inf
-4.306105323271591	-1.9160086918366586	inf
-4.306105323271591	-1.832687794543703	inf
-4.306105323271591	-1.7493668972507477	inf
-4.306105323271591	-1.6660459999577923	inf
-4.306105323271591	-1.5827251026648368	inf
-4.306105323271591	-1.4994042053718812	inf
-4.306105323271591	-1.4160833080789257	inf
-4.306105323271591	-1.3327624107859704	inf
-4.306105323271591	-1.249441513493015	inf
-4.306105323271591	-1.1661206162000595	inf
-4.306105323271591	-1.082799718907104	inf
-4.306105323271591	-0.9994788216141484	inf
-4.306105323271591	-0.916157924321193	inf
-4.306105323271591	-0.8328370270282377	inf
-4.306105323271591	-0.7495161297352821	inf
-4.306105323271591	-0.6661952324423266	inf
-4.306105323271591	-0.582874335149371	inf
-4.306105323271591	-0.4995534378564155	inf
-4.306105323271591	-0.41623254056346015	inf
-4.306105323271591	-0.3329116432705048	inf
-4.306105323271591	-0.24959074597754927	inf
-4.306105323271591	-0.1662698486845937	inf
-4.306105323271591	-0.08294895139163838	inf
-4.306105323271591	0.0003719459013171722	inf
-4.306105323271591	0.08369284319427273	inf
-4.306105323271591	0.16701374048722828	inf
-4.306105323271591	0.25033463778018383	inf
-4.306105323271591	0.33365553507313894	inf
-4.306105323271591	0.4169764323660945	inf
-4.306105323271591	0.50029732965905	inf
-4.306105323271591	0.5836182269520056	inf
-4.306105323271591	0.6669391242449612	inf
-4.306105323271591	0.7502600215379163	inf
-4.306105323271591	0.8335809188308718	inf
-4.306105323271591	0.9169018161238274	inf
-4.306105323271591	1.000222713416783	inf
-4.306105323271591	1.0835436107097385	inf
-4.306105323271591	1.1668645080026936	inf
-4.306105323271591	1.2501854052956491	inf
-4.306105323271591	1.3335063025886047	inf
-4.306105323271591	1.4168271998815603	inf
-4.306105323271591	1.5001480971745158	inf
-4.306105323271591	1.583468994467471	inf
-4.306105323271591	1.6667898917604265	inf
-4.306105323271591	1.750110789053382	inf
-4.306105323271591	1.8334316863463376	inf
-4.306105323271591	1.9167525836392931	inf
-4.306105323271591	2.0000734809322482	inf
-4.306105323271591	2.083394378225204	inf
-4.306105323271591	2.1667152755181593	inf
-4.306105323271591	2.250036172811115	inf
-4.306105323271591	2.3333570701040705	inf
-4.306105323271591	2.4166779673970256	inf
-4.306105323271591	2.499998864689981	inf
-4.306105323271591	2.5833197619829367	inf
-4.306105323271591	2.6666406592758922	inf
-4.306105323271591	2.7499615565688478	inf
-4.306105323271591	2.8332824538618033	inf
-4.306105323271591	2.916603351154759	inf
-4.306105323271591	2.999924248447714	inf
-4.306105323271591	3.0832451457406695	inf
-4.306105323271591	3.166566043033625	inf
-4.306105323271591	3.2498869403265807	inf
-4.306105323271591	3.333207837619536	inf
-4.306105323271591	3.4165287349124913	inf
-4.306105323271591	3.499849632205447	inf
-4.306105323271591	3.5831705294984024	inf
-4.306105323271591	3.666491426791358	inf
-4.306105323271591	3.7498123240843135	inf
-4.306105323271591	3.833133221377269	inf
-4.306105323271591	3.9164541186702246	inf
-4.306105323271591	3.9997750159631797	inf
-4.306105323271591	4.083095913256136	inf
-4.253744694856353	-4.1656729187464565	22.031246220021977
-4.253744694856353	-4.0823520214535005	19.72866112702793
-4.253744694856353	-3.9990311241605454	17.75458010100592
-4.253744694856353	-3.9157102268675903	16.66527020500013
-4.253744694856353	-3.8323893295746343	15.891361667795717
-4.253744694856353	-3.749068432281679	15.582911256618896
-4.253744694856353	-3.665747534988723	15.513911940588429
-4.253744694856353	-3.582426637695768	15.747763220255909
-4.253744694856353	-3.499105740402813	16.20422960064877
-4.253744694856353	-3.415784843109857	16.700539152469627
-4.253744694856353	-3.332463945816902	17.41291769495746
-4.253744694856353	-3.249143048523946	18.410060523460714
-4.253744694856353	-3.1658221512309908	18.55113912172062
-4.253744694856353	-3.082501253938035	19.33959648208489
-4.253744694856353	-2.9991803566450796	20.255887213959046
-4.253744694856353	-2.9158594593521245	21.30369555275914
-4.253744694856353	-2.8325385620591685	22.0476466831871
-4.253744694856353	-2.7492176647662134	inf
-4.253744694856353	-2.665896767473258	inf
-4.253744694856353	-2.5825758701803023	inf
-4.253744694856353	-2.499254972887347	inf
-4.253744694856353	-2.415934075594391	inf
-4.253744694856353	-2.332613178301436	inf
-4.253744694856353	-2.2492922810084806	inf
-4.253744694856353	-2.165971383715525	inf
-4.253744694856353	-2.08265048642257	inf
-4.253744694856353	-1.9993295891296141	inf
-4.253744694856353	-1.9160086918366586	inf
-4.253744694856353	-1.832687794543703	inf
-4.253744694856353	-1.7493668972507477	inf
-4.253744694856353	-1.6660459999577923	inf
-4.253744694856353	-1.5827251026648368	inf
-4.253744694856353	-1.4994042053718812	inf
-4.253744694856353	-1.4160833080789257	inf
-4.253744694856353	-1.3327624107859704	inf
-4.253744694856353	-1.249441513493015	inf
-4.253744694856353	-1.1661206162000595	inf
-4.253744694856353	-1.082799718907104	inf
-4.253744694856353	-0.9994788216141484	inf
-4.253744694856353	-0.916157924321193	inf
-4.253744694856353	-0.8328370270282377	inf
-4.253744694856353	-0.7495161297352821	inf
-4.253744694856353	-0.6661952324423266	inf
-4.253744694856353	-0.582874335149371	inf
-4.253744694856353	-0.4995534378564155	inf
-4.253744694856353	-0.41623254056346015	inf
-4.253744694856353	-0.3329116432705048	inf
-4.253744694856353	-0.24959074597754927	inf
-4.253744694856353	-0.1662698486845937	inf
-4.253744694856353	-0.08294895139163838	inf
-4.253744694856353	0.0003719459013171722	inf
-4.253744694856353	0.08369284319427273	inf
-4.253744694856353	0.16701374048722828	inf
-4.253744694856353	0.25033463778018383	inf
-4.253744694856353	0.33365553507313894	inf
-4.253744694856353	0.4169764323660945	inf
-4.253744694856353	0.50029732965905	inf
-4.253744694856353	0.5836182269520056	inf
-4.253744694856353	0.6669391242449612	inf
-4.253744694856353	0.7502600215379163	inf
-4.253744694856353	0.8335809188308718	inf
-4.253744694856353	0.9169018161238274	inf
-4.253744694856353	1.000222713416783	inf
-4.253744694856353	1.0835436107097385	inf
-4.253744694856353	1.1668645080026936	inf
-4.253744694856353	1.2501854052956491	inf
-4.253744694856353	1.3335063025886047	inf
-4.253744694856353	1.4168271998815603	inf
-4.253744694856353	1.5001480971745158	inf
-4.253744694856353	1.583468994467471	inf
-4.253744694856353	1.6667898917604265	inf
-4.253744694856353	1.750110789053382	inf
-4.253744694856353	1.8334316863463376	inf
-4.253744694856353	1.9167525836392931	inf
-4.253744694856353	2.0000734809322482	inf
-4.253744694856353	2.083394378225204	inf
-4.253744694856353	2.1667152755181593	inf
-4.253744694856353	2.250036172811115	inf
-4.253744694856353	2.3333570701040705	inf
-4.253744694856353	2.4166779673970256	inf
-4.253744694856353	2.499998864689981	inf
-4.253744694856353	2.5833197619829367	inf
-4.253744694856353	2.6666406592758922	inf
-4.253744694856353	2.7499615565688478	inf
-4.253744694856353	2.8332824538618033	inf
-4.253744694856353	2.916603351154759	inf
-4.253744694856353	2.999924248447714	inf
-4.253744694856353	3.0832451457406695	inf
-4.253744694856353	3.166566043033625	inf
-4.253744694856353	3.2498869403265807	inf
-4.253744694856353	3.333207837619536	inf
-4.253744694856353	3.4165287349124913	inf
-4.253744694856353	3.499849632205447	inf
-4.253744694856353	3.5831705294984024	inf
-4.253744694856353	3.666491426791358	inf
-4.253744694856353	3.7498123240843135	inf
-4.253744694856353	3.833133221377269	inf
-4.253744694856353	3.9164541186702246	inf
-4.253744694856353	3.9997750159631797	inf
-4.253744694856353	4.083095913256136	inf
-4.201384066441117	-4.1656729187464565	21.338099039462033
-4.201384066441117	-4.0823520214535005	19.83402164268576
-4.201384066441117	-3.9990311241605454	17.97080320947556
-4.201384066441117	-3.9157102268675903	16.86076222498383
-4.201384066441117	-3.8323893295746343	15.981029436979505
-4.201384066441117	-3.749068432281679	15.47794830386426
-4.201384066441117	-3.665747534988723	15.26915371777983
-4.201384066441117	-3.582426637695768	15.403087034035003
-4.201384066441117	-3.499105740402813	15.669848062142123
-4.201384066441117	-3.415784843109857	16.166005748453166
-4.201384066441117	-3.332463945816902	16.69578854971103
-4.201384066441117	-3.249143048523946	17.590387368986722
-4.201384066441117	-3.1658221512309908	18.08284028791771
-4.201384066441117	-3.082501253938035	18.673858271235524
-4.201384066441117	-2.9991803566450796	19.463588866071582
-4.201384066441117	-2.9158594593521245	21.25534833529964
-4.201384066441117	-2.8325385620591685	21.25534833529964
-4.201384066441117	-2.7492176647662134	inf
-4.201384066441117	-2.665896767473258	inf
-4.201384066441117	-2.5825758701803023	inf
-4.201384066441117	-2.499254972887347	inf
-4.201384066441117	-2.415934075594391	inf
-4.201384066441117	-2.332613178301436	inf
-4.201384066441117	-2.2492922810084806	inf
-4.201384066441117	-2.165971383715525	inf
-4.201384066441117	-2.08265048642257	inf
-4.201384066441117	-1.9993295891296141	inf
-4.201384066441117	-1.9160086918366586	inf
-4.201384066441117	-1.832687794543703	inf
-4.201384066441117	-1.7493668972507477	inf
-4.201384066441117	-1.6660459999577923	inf
-4.201384066441117	-1.5827251026648368	inf
-4.201384066441117	-1.4994042053718812	inf
-4.201384066441117	-1.4160833080789257	inf
-4.201384066441117	-1.3327624107859704	inf
-4.201384066441117	-1.249441513493015	inf
-4.201384066441117	-1.1661206162000595	inf
-4.201384066441117	-1.082799718907104	inf
-4.201384066441117	-0.9994788216141484	inf
-4.201384066441117	-0.916157924321193	inf
-4.201384066441117	-0.8328370270282377	inf
-4.201384066441117	-0.7495161297352821	inf
-4.201384066441117	-0.6661952324423266	inf
-4.201384066441117	-0.582874335149371	inf
-4.201384066441117	-0.4995534378564155	inf
-4.201384066441117	-0.41623254056346015	inf
-4.201384066441117	-0.3329116432705048	inf
-4.201384066441117	-0.24959074597754927	inf
-4.201384066441117	-0.1662698486845937	inf
-4.201384066441117	-0.08294895139163838	inf
-4.201384066441117	0.0003719459013171722	inf
-4.201384066441117	0.08369284319427273	inf
-4.201384066441117	0.16701374048722828	inf
-4.201384066441117	0.25033463778018383	inf
-4.201384066441117	0.33365553507313894	inf
-4.201384066441117	0.4169764323660945	inf
-4.201384066441117	0.50029732965905	inf
-4.201384066441117	0.5836182269520056	inf
-4.201384066441117	0.6669391242449612	inf
-4.201384066441117	0.7502600215379163	inf
-4.201384066441117	0.8335809188308718	inf
-4.201384066441117	0.9169018161238274	inf
-4.201384066441117	1.000222713416783	inf
-4.201384066441117	1.0835436107097385	inf
-4.201384066441117	1.1668645080026936	inf
-4.201384066441117	1.2501854052956491	inf
-4.201384066441117	1.3335063025886047	inf
-4.201384066441117	1.4168271998815603	inf
-4.201384066441117	1.5001480971745158	inf
-4.201384066441117	1.583468994467471	inf
-4.201384066441117	1.6667898917604265	inf
-4.201384066441117	1.750110789053382	inf
-4.201384066441117	1.8334316863463376	inf
-4.201384066441117	1.9167525836392931	inf
-4.201384066441117	2.0000734809322482	inf
-4.201384066441117	2.083394378225204	inf
-4.201384066441117	2.1667152755181593	inf
-4.201384066441117	2.250036172811115	inf
-4.201384066441117	2.3333570701040705	inf
-4.201384066441117	2.4166779673970256	inf
-4.201384066441117	2.499998864689981	inf
-4.201384066441117	2.5833197619829367	inf
-4.201384066441117	2.6666406592758922	inf
-4.201384066441117	2.7499615565688478	inf
-4.201384066441117	2.8332824538618033	inf
-4.201384066441117	2.916603351154759	inf
-4.201384066441117	2.999924248447714	inf
-4.201384066441117	3.0832451457406695	inf
-4.201384066441117	3.166566043033625	inf
-4.201384066441117	3.2498869403265807	inf
-4.201384066441117	3.333207837619536	inf
-4.201384066441117	3.4165287349124913	inf
-4.201384066441117	3.499849632205447	inf
-4.201384066441117	3.5831705294984024	inf
-4.201384066441117	3.666491426791358	inf
-4.201384066441117	3.7498123240843135	inf
-4.201384066441117	3.833133221377269	inf
-4.201384066441117	3.9164541186702246	inf
-4.201384066441117	3.9997750159631797	inf
-4.201384066441117	4.083095913256136	inf
-4.149023438025878	-4.1656729187464565	21.338099039462033
-4.149023438025878	-4.0823520214535005	20.67991315614437
-4.149023438025878	-3.9990311241605454	18.445618502157657
-4.149023438025878	-3.9157102268675903	17.086893325487708
-4.149023438025878	-3.8323893295746343	16.180857106749038
-4.149023438025878	-3.749068432281679	15.596501189541634
-4.149023438025878	-3.665747534988723	15.402430843668778
-4.149023438025878	-3.582426637695768	15.363507624892506
-4.149023438025878	-3.499105740402813	15.518914865160138
-4.149023438025878	-3.415784843109857	15.94901920187569
-4.149023438025878	-3.332463945816902	16.306151101411373
-4.149023438025878	-3.249143048523946	16.772345783285758
-4.149023438025878	-3.1658221512309908	17.728987810683478
-4.149023438025878	-3.082501253938035	18.016669883135258
-4.149023438025878	-2.9991803566450796	19.004056536693145
-4.149023438025878	-2.9158594593521245	20.15673604663153
-4.149023438025878	-2.8325385620591685	21.948495515859584
-4.149023438025878	-2.7492176647662134	inf
-4.149023438025878	-2.665896767473258	21.71870688964201
-4.149023438025878	-2.5825758701803023	inf
-4.149023438025878	-2.499254972887347	inf
-4.149023438025878	-2.415934075594391	inf
-4.149023438025878	-2.332613178301436	inf
-4.149023438025878	-2.2492922810084806	inf
-4.149023438025878	-2.165971383715525	inf
-4.149023438025878	-2.08265048642257	inf
-4.149023438025878	-1.9993295891296141	inf
-4.149023438025878	-1.9160086918366586	inf
-4.149023438025878	-1.832687794543703	inf
-4.149023438025878	-1.7493668972507477	inf
-4.149023438025878	-1.6660459999577923	inf
-4.149023438025878	-1.5827251026648368	inf
-4.149023438025878	-1.4994042053718812	inf
-4.149023438025878	-1.4160833080789257	inf
-4.149023438025878	-1.3327624107859704	inf
-4.149023438025878	-1.249441513493015	inf
-4.149023438025878	-1.1661206162000595	inf
-4.149023438025878	-1.082799718907104	inf
-4.149023438025878	-0.9994788216141484	inf
-4.149023438025878	-0.916157924321193	inf
-4.149023438025878	-0.8328370270282377	inf
-4.149023438025878	-0.7495161297352821	inf
-4.149023438025878	-0.6661952324423266	inf
-4.149023438025878	-0.582874335149371	inf
-4.149023438025878	-0.4995534378564155	inf
-4.149023438025878	-0.41623254056346015	inf
-4.149023438025878	-0.3329116432705048	inf
-4.149023438025878	-0.24959074597754927	inf
-4.149023438025878	-0.1662698486845937	inf
-4.149023438025878	-0.08294895139163838	inf
-4.149023438025878	0.0003719459013171722	inf
-4.149023438025878	0.08369284319427273	inf
-4.149023438025878	0.16701374048722828	inf
-4.149023438025878	0.25033463778018383	inf
-4.149023438025878	0.33365553507313894	inf
-4.149023438025878	0.4169764323660945	inf
-4.149023438025878	0.50029732965905	inf
-4.149023438025878	0.5836182269520056	inf
-4.149023438025878	0.6669391242449612	inf
-4.149023438025878	0.7502600215379163	inf
-4.149023438025878	0.8335809188308718	inf
-4.149023438025878	0.9169018161238274	inf
-4.149023438025878	1.000222713416783	inf
-4.149023438025878	1.0835436107097385	inf
-4.149023438025878	1.1668645080026936	inf
-4.149023438025878	1.2501854052956491	inf
-4.149023438025878	1.3335063025886047	inf
-4.149023438025878	1.4168271998815603	inf
-4.149023438025878	1.5001480971745158	inf
-4.149023438025878	1.583468994467471	inf
-4.149023438025878	1.6667898917604265	inf
-4.149023438025878	1.750110789053382	inf
-4.149023438025878	1.8334316863463376	inf
-4.149023438025878	1.9167525836392931	inf
-4.149023438025878	2.0000734809322482	inf
-4.149023438025878	2.083394378225204	inf
-4.149023438025878	2.1667152755181593	inf
-4.149023438025878	2.250036172811115	inf
-4.149023438025878	2.3333570701040705	inf
-4.149023438025878	2.4166779673970256	inf
-4.149023438025878	2.499998864689981	inf
-4.149023438025878	2.5833197619829367	inf
-4.149023438025878	2.6666406592758922	inf
-4.149023438025878	2.7499615565688478	inf
-4.149023438025878	2.8332824538618033	inf
-4.149023438025878	2.916603351154759	inf
-4.149023438025878	2.999924248447714	inf
-4.149023438025878	3.0832451457406695	inf
-4.149023438025878	3.166566043033625	inf
-4.149023438025878	3.2498869403265807	inf
-4.149023438025878	3.333207837619536	inf
-4.149023438025878	3.4165287349124913	inf
-4.149023438025878	3.499849632205447	inf
-4.149023438025878	3.5831705294984024	inf
-4.149023438025878	3.666491426791358	inf
-4.149023438025878	3.7498123240843135	inf
-4.149023438025878	3.833133221377269	inf
-4.149023438025878	3.9164541186702246	inf
-4.149023438025878	3.9997750159631797	inf
-4.149023438025878	4.083095913256136	inf
-4.096662809610642	-4.1656729187464565	22.10243552639285
-4.096662809610642	-4.0823520214535005	20.71614116527296
-4.096662809610642	-3.9990311241605454	19.46337819677759
-4.096662809610642	-3.9157102268675903	17.695716279128597
-4.096662809610642	-3.8323893295746343	16.789229547351056
-4.096662809610642	-3.749068432281679	15.949702831688747
-4.096662809610642	-3.665747534988723	15.696311345111472
-4.096662809610642	-3.582426637695768	15.443911021427986
-4.096662809610642	-3.499105740402813	15.520292688205227
-4.096662809610642	-3.415784843109857	15.802483620368967
-4.096662809610642	-3.332463945816902	16.121385831201806
-4.096662809610642	-3.249143048523946	16.577857487731922
-4.096662809610642	-3.1658221512309908	17.18632158106183
-4.096662809610642	-3.082501253938035	18.036472510431437
-4.096662809610642	-2.9991803566450796	18.240426318082175
-4.096662809610642	-2.9158594593521245	19.04022893919234
-4.096662809610642	-2.8325385620591685	20.385101121194463
-4.096662809610642	-2.7492176647662134	21.71870688964201
-4.096662809610642	-2.665896767473258	21.71870688964201
-4.096662809610642	-2.5825758701803023	inf
-4.096662809610642	-2.499254972887347	inf
-4.096662809610642	-2.415934075594391	inf
-4.096662809610642	-2.332613178301436	inf
-4.096662809610642	-2.2492922810084806	inf
-4.096662809610642	-2.165971383715525	inf
-4.096662809610642	-2.08265048642257	inf
-4.096662809610642	-1.9993295891296141	inf
-4.096662809610642	-1.9160086918366586	inf
-4.096662809610642	-1.832687794543703	inf
-4.096662809610642	-1.7493668972507477	inf
-4.096662809610642	-1.6660459999577923	inf
-4.096662809610642	-1.5827251026648368	inf
-4.096662809610642	-1.4994042053718812	inf
-4.096662809610642	-1.4160833080789257	inf
-4.096662809610642	-1.3327624107859704	inf
-4.096662809610642	-1.249441513493015	inf
-4.096662809610642	-1.1661206162000595	inf
-4.096662809610642	-1.082799718907104	inf
-4.096662809610642	-0.9994788216141484	inf
-4.096662809610642	-0.916157924321193	inf
-4.096662809610642	-0.8328370270282377	inf
-4.096662809610642	-0.7495161297352821	inf
-4.096662809610642	-0.6661952324423266	inf
-4.096662809610642	-0.582874335149371	inf
-4.096662809610642	-0.4995534378564155	inf
-4.096662809610642	-0.41623254056346015	inf
-4.096662809610642	-0.3329116432705048	inf
-4.096662809610642	-0.24959074597754927	inf
-4.096662809610642	-0.1662698486845937	inf
-4.096662809610642	-0.08294895139163838	inf
-4.096662809610642	0.0003719459013171722	inf
-4.096662809610642	0.08369284319427273	inf
-4.096662809610642	0.16701374048722828	inf
-4.096662809610642	0.25033463778018383	inf
-4.096662809610642	0.33365553507313894	inf
-4.096662809610642	0.4169764323660945	inf
-4.096662809610642	0.50029732965905	inf
-4.096662809610642	0.5836182269520056	inf
-4.096662809610642	0.6669391242449612	inf
-4.096662809610642	0.7502600215379163	inf
-4.096662809610642	0.8335809188308718	inf
-4.096662809610642	0.9169018161238274	inf
-4.096662809610642	1.000222713416783	inf
-4.096662809610642	1.0835436107097385	inf
-4.096662809610642	1.1668645080026936	inf
-4.096662809610642	1.2501854052956491	inf
-4.096662809610642	1.3335063025886047	inf
-4.096662809610642	1.4168271998815603	inf
-4.096662809610642	1.5001480971745158	inf
-4.096662809610642	1.583468994467471	inf
-4.096662809610642	1.6667898917604265	inf
-4.096662809610642	1.750110789053382	inf
-4.096662809610642	1.8334316863463376	inf
-4.096662809610642	1.9167525836392931	inf
-4.096662809610642	2.0000734809322482	inf
-4.096662809610642	2.083394378225204	inf
-4.096662809610642	2.1667152755181593	inf
-4.096662809610642	2.250036172811115	inf
-4.096662809610642	2.3333570701040705	inf
-4.096662809610642	2.4166779673970256	inf
-4.096662809610642	2.499998864689981	inf
-4.096662809610642	2.5833197619829367	inf
-4.096662809610642	2.6666406592758922	inf
-4.096662809610642	2.7499615565688478	inf
-4.096662809610642	2.8332824538618033	inf
-4.096662809610642	2.916603351154759	inf
-4.096662809610642	2.999924248447714	inf
-4.096662809610642	3.0832451457406695	inf
-4.096662809610642	3.166566043033625	inf
-4.096662809610642	3.2498869403265807	inf
-4.096662809610642	3.333207837619536	inf
-4.096662809610642	3.4165287349124913	inf
-4.096662809610642	3.499849632205447	inf
-4.096662809610642	3.5831705294984024	inf
-4.096662809610642	3.666491426791358	inf
-4.096662809610642	3.7498123240843135	inf
-4.096662809610642	3.833133221377269	inf
-4.096662809610642	3.9164541186702246	inf
-4.096662809610642	3.9997750159631797	inf
-4.096662809610642	4.083095913256136	inf
-4.044302181195404	-4.1656729187464565	21.409288345832906
-4.044302181195404	-4.0823520214535005	21.00382323772474
-4.044302181195404	-3.9990311241605454	19.617528876604847
-4.044302181195404	-3.9157102268675903	18.591390458360713
-4.044302181195404	-3.8323893295746343	17.448601425987142
-4.044302181195404	-3.749068432281679	16.612857167140678
-4.044302181195404	-3.665747534988723	16.10610600379422
-4.044302181195404	-3.582426637695768	15.77393187078776
-4.044302181195404	-3.499105740402813	15.73225475050349
-4.044302181195404	-3.415784843109857	15.819426463807616
-4.044302181195404	-3.332463945816902	16.00340895972147
-4.044302181195404	-3.249143048523946	16.38416750690376
-4.044302181195404	-3.1658221512309908	16.85809188843971
-4.044302181195404	-3.082501253938035	17.449611828008102
-4.044302181195404	-2.9991803566450796	17.939194048439333
-4.044302181195404	-2.9158594593521245	18.674184451918588
-4.044302181195404	-2.8325385620591685	19.416121796647964
-4.044302181195404	-2.7492176647662134	20.10926897720791
-4.044302181195404	-2.665896767473258	21.71870688964201
-4.044302181195404	-2.5825758701803023	inf
-4.044302181195404	-2.499254972887347	21.71870688964201
-4.044302181195404	-2.415934075594391	inf
-4.044302181195404	-2.332613178301436	inf
-4.044302181195404	-2.2492922810084806	inf
-4.044302181195404	-2.165971383715525	inf
-4.044302181195404	-2.08265048642257	inf
-4.044302181195404	-1.9993295891296141	inf
-4.044302181195404	-1.9160086918366586	inf
-4.044302181195404	-1.832687794543703	inf
-4.044302181195404	-1.7493668972507477	inf
-4.044302181195404	-1.6660459999577923	inf
-4.044302181195404	-1.5827251026648368	inf
-4.044302181195404	-1.4994042053718812	inf
-4.044302181195404	-1.4160833080789257	inf
-4.044302181195404	-1.3327624107859704	inf
-4.044302181195404	-1.249441513493015	inf
-4.044302181195404	-1.1661206162000595	inf
-4.044302181195404	-1.082799718907104	inf
-4.044302181195404	-0.9994788216141484	inf
-4.044302181195404	-0.916157924321193	inf
-4.044302181195404	-0.8328370270282377	inf
-4.044302181195404	-0.7495161297352821	inf
-4.044302181195404	-0.6661952324423266	inf
-4.044302181195404	-0.582874335149371	inf
-4.044302181195404	-0.4995534378564155	inf
-4.044302181195404	-0.41623254056346015	inf
-4.044302181195404	-0.3329116432705048	inf
-4.044302181195404	-0.24959074597754927	inf
-4.044302181195404	-0.1662698486845937	inf
-4.044302181195404	-0.08294895139163838	inf
-4.044302181195404	0.0003719459013171722	inf
-4.044302181195404	0.08369284319427273	inf
-4.044302181195404	0.16701374048722828	inf
-4.044302181195404	0.25033463778018383	inf
-4.044302181195404	0.33365553507313894	inf
-4.044302181195404	0.4169764323660945	inf
-4.044302181195404	0.50029732965905	inf
-4.044302181195404	0.5836182269520056	inf
-4.044302181195404	0.6669391242449612	inf
-4.044302181195404	0.7502600215379163	inf
-4.044302181195404	0.8335809188308718	inf
-4.044302181195404	0.9169018161238274	inf
-4.044302181195404	1.000222713416783	inf
-4.044302181195404	1.0835436107097385	inf
-4.044302181195404	1.1668645080026936	inf
-4.044302181195404	1.2501854052956491	inf
-4.044302181195404	1.3335063025886047	inf
-4.044302181195404	1.4168271998815603	inf
-4.044302181195404	1.5001480971745158	inf
-4.044302181195404	1.583468994467471	inf
-4.044302181195404	1.6667898917604265	inf
-4.044302181195404	1.750110789053382	inf
-4.044302181195404	1.8334316863463376	inf
-4.044302181195404	1.9167525836392931	inf
-4.044302181195404	2.0000734809322482	inf
-4.044302181195404	2.083394378225204	inf
-4.044302181195404	2.1667152755181593	inf
-4.044302181195404	2.250036172811115	inf
-4.044302181195404	2.3333570701040705	inf
-4.044302181195404	2.4166779673970256	inf
-4.044302181195404	2.499998864689981	inf
-4.044302181195404	2.5833197619829367	inf
-4.044302181195404	2.6666406592758922	inf
-4.044302181195404	2.7499615565688478	inf
-4.044302181195404	2.8332824538618033	inf
-4.044302181195404	2.916603351154759	inf
-4.044302181195404	2.999924248447714	inf
-4.044302181195404	3.0832451457406695	inf
-4.044302181195404	3.166566043033625	inf
-4.044302181195404	3.2498869403265807	inf
-4.044302181195404	3.333207837619536	inf
-4.044302181195404	3.4165287349124913	inf
-4.044302181195404	3.499849632205447	inf
-4.044302181195404	3.5831705294984024	inf
-4.044302181195404	3.666491426791358	inf
-4.044302181195404	3.7498123240843135	inf
-4.044302181195404	3.833133221377269	inf
-4.044302181195404	3.9164541186702246	inf
-4.044302181195404	3.9997750159631797	inf
-4.044302181195404	4.083095913256136	inf
-3.9919415527801663	-4.1656729187464565	22.10243552639285
-3.9919415527801663	-4.0823520214535005	21.988383493110813
-3.9919415527801663	-3.9990311241605454	20.602089131990923
-3.9919415527801663	-3.9157102268675903	19.59048822031244
-3.9919415527801663	-3.8323893295746343	18.692546627106484
-3.9919415527801663	-3.749068432281679	17.43450660151027
-3.9919415527801663	-3.665747534988723	16.977748199014556
-3.9919415527801663	-3.582426637695768	16.401134834710557
-3.9919415527801663	-3.499105740402813	16.132322188961304
-3.9919415527801663	-3.415784843109857	16.0738901663417
-3.9919415527801663	-3.332463945816902	16.271525958108697
-3.9919415527801663	-3.249143048523946	16.48087618729057
-3.9919415527801663	-3.1658221512309908	16.818778032844982
-3.9919415527801663	-3.082501253938035	17.186107396488755
-3.9919415527801663	-2.9991803566450796	17.559823806282342
-3.9919415527801663	-2.9158594593521245	17.847505878734122
-3.9919415527801663	-2.8325385620591685	18.72297461608802
-3.9919415527801663	-2.7492176647662134	19.23380023985401
-3.9919415527801663	-2.665896767473258	21.025559709082067
-3.9919415527801663	-2.5825758701803023	inf
-3.9919415527801663	-2.499254972887347	21.71870688964201
-3.9919415527801663	-2.415934075594391	inf
-3.9919415527801663	-2.332613178301436	inf
-3.9919415527801663	-2.2492922810084806	inf
-3.9919415527801663	-2.165971383715525	inf
-3.9919415527801663	-2.08265048642257	inf
-3.9919415527801663	-1.9993295891296141	inf
-3.9919415527801663	-1.9160086918366586	inf
-3.9919415527801663	-1.832687794543703	inf
-3.9919415527801663	-1.7493668972507477	inf
-3.9919415527801663	-1.6660459999577923	inf
-3.9919415527801663	-1.5827251026648368	inf
-3.9919415527801663	-1.4994042053718812	inf
-3.9919415527801663	-1.4160833080789257	inf
-3.9919415527801663	-1.3327624107859704	inf
-3.9919415527801663	-1.249441513493015	inf
-3.9919415527801663	-1.1661206162000595	inf
-3.9919415527801663	-1.082799718907104	inf
-3.9919415527801663	-0.9994788216141484	inf
-3.9919415527801663	-0.916157924321193	inf
-3.9919415527801663	-0.8328370270282377	inf
-3.9919415527801663	-0.7495161297352821	inf
-3.9919415527801663	-0.6661952324423266	inf
-3.9919415527801663	-0.582874335149371	inf
-3.9919415527801663	-0.4995534378564155	inf
-3.9919415527801663	-0.41623254056346015	inf
-3.9919415527801663	-0.3329116432705048	inf
-3.9919415527801663	-0.24959074597754927	inf
-3.9919415527801663	-0.1662698486845937	inf
-3.9919415527801663	-0.08294895139163838	inf
-3.9919415527801663	0.0003719459013171722	inf
-3.9919415527801663	0.08369284319427273	inf
-3.9919415527801663	0.16701374048722828	inf
-3.9919415527801663	0.25033463778018383	inf
-3.9919415527801663	0.33365553507313894	inf
-3.9919415527801663	0.4169764323660945	inf
-3.9919415527801663	0.50029732965905	inf
-3.9919415527801663	0.5836182269520056	inf
-3.9919415527801663	0.6669391242449612	inf
-3.9919415527801663	0.7502600215379163	inf
-3.9919415527801663	0.8335809188308718	inf
-3.9919415527801663	0.9169018161238274	inf
-3.9919415527801663	1.000222713416783	inf
-3.9919415527801663	1.0835436107097385	inf
-3.9919415527801663	1.1668645080026936	inf
-3.9919415527801663	1.2501854052956491	inf
-3.9919415527801663	1.3335063025886047	inf
-3.9919415527801663	1.4168271998815603	inf
-3.9919415527801663	1.5001480971745158	inf
-3.9919415527801663	1.583468994467471	inf
-3.9919415527801663	1.6667898917604265	inf
-3.9919415527801663	1.750110789053382	inf
-3.9919415527801663	1.8334316863463376	inf
-3.9919415527801663	1.9167525836392931	inf
-3.9919415527801663	2.0000734809322482	inf
-3.9919415527801663	2.083394378225204	inf
-3.9919415527801663	2.1667152755181593	inf
-3.9919415527801663	2.250036172811115	inf
-3.9919415527801663	2.3333570701040705	inf
-3.9919415527801663	2.4166779673970256	inf
-3.9919415527801663	2.499998864689981	inf
-3.9919415527801663	2.5833197619829367	inf
-3.9919415527801663	2.6666406592758922	inf
-3.9919415527801663	2.7499615565688478	inf
-3.9919415527801663	2.8332824538618033	inf
-3.9919415527801663	2.916603351154759	inf
-3.9919415527801663	2.999924248447714	inf
-3.9919415527801663	3.0832451457406695	inf
-3.9919415527801663	3.166566043033625	inf
-3.9919415527801663	3.2498869403265807	inf
-3.9919415527801663	3.333207837619536	inf
-3.9919415527801663	3.4165287349124913	inf
-3.9919415527801663	3.499849632205447	inf
-3.9919415527801663	3.5831705294984024	inf
-3.9919415527801663	3.666491426791358	inf
-3.9919415527801663	3.7498123240843135	inf
-3.9919415527801663	3.833133221377269	inf
-3.9919415527801663	3.9164541186702246	inf
-3.9919415527801663	3.9997750159631797	inf
-3.9919415527801663	4.083095913256136	inf
-3.939580924364929	-4.1656729187464565	inf
-3.939580924364929	-4.0823520214535005	inf
-3.939580924364929	-3.9990311241605454	21.988383493110813
-3.939580924364929	-3.9157102268675903	inf
-3.939580924364929	-3.8323893295746343	19.59048822031244
-3.939580924364929	-3.749068432281679	19.155170149054594
-3.939580924364929	-3.665747534988723	18.227183377417248
-3.939580924364929	-3.582426637695768	17.424035301642977
-3.939580924364929	-3.499105740402813	16.754183159884235
-3.939580924364929	-3.415784843109857	16.35977792382672
-3.939580924364929	-3.332463945816902	16.52941223630334
-3.939580924364929	-3.249143048523946	16.45298946238076
-3.939580924364929	-3.1658221512309908	16.801607620359196
-3.939580924364929	-3.082501253938035	17.299866281845414
-3.939580924364929	-2.9991803566450796	17.69335519890686
-3.939580924364929	-2.9158594593521245	18.38650237946681
-3.939580924364929	-2.8325385620591685	18.77426791047557
-3.939580924364929	-2.7492176647662134	18.885493545585796
-3.939580924364929	-2.665896767473258	19.521482312305793
-3.939580924364929	-2.5825758701803023	20.299986527283675
-3.939580924364929	-2.499254972887347	20.08324460575844
-3.939580924364929	-2.415934075594391	20.961726212521828
-3.939580924364929	-2.332613178301436	21.71870688964201
-3.939580924364929	-2.2492922810084806	inf
-3.939580924364929	-2.165971383715525	20.961726212521828
-3.939580924364929	-2.08265048642257	inf
-3.939580924364929	-1.9993295891296141	inf
-3.939580924364929	-1.9160086918366586	inf
-3.939580924364929	-1.832687794543703	inf
-3.939580924364929	-1.7493668972507477	inf
-3.939580924364929	-1.6660459999577923	inf
-3.939580924364929	-1.5827251026648368	inf
-3.939580924364929	-1.4994042053718812	inf
-3.939580924364929	-1.4160833080789257	inf
-3.939580924364929	-1.3327624107859704	inf
-3.939580924364929	-1.249441513493015	inf
-3.939580924364929	-1.1661206162000595	inf
-3.939580924364929	-1.082799718907104	inf
-3.939580924364929	-0.9994788216141484	inf
-3.939580924364929	-0.916157924321193	inf
-3.939580924364929	-0.8328370270282377	inf
-3.939580924364929	-0.7495161297352821	inf
-3.939580924364929	-0.6661952324423266	inf
-3.939580924364929	-0.582874335149371	inf
-3.939580924364929	-0.4995534378564155	inf
-3.939580924364929	-0.41623254056346015	inf
-3.939580924364929	-0.3329116432705048	inf
-3.939580924364929	-0.24959074597754927	inf
-3.939580924364929	-0.1662698486845937	inf
-3.939580924364929	-0.08294895139163838	inf
-3.939580924364929	0.0003719459013171722	inf
-3.939580924364929	0.08369284319427273	inf
-3.939580924364929	0.16701374048722828	inf
-3.939580924364929	0.25033463778018383	inf
-3.939580924364929	0.33365553507313894	inf
-3.939580924364929	0.4169764323660945	inf
-3.939580924364929	0.50029732965905	inf
-3.939580924364929	0.5836182269520056	inf
-3.939580924364929	0.6669391242449612	inf
-3.939580924364929	0.7502600215379163	inf
-3.939580924364929	0.8335809188308718	inf
-3.939580924364929	0.9169018161238274	inf
-3.939580924364929	1.000222713416783	inf
-3.939580924364929	1.0835436107097385	inf
-3.939580924364929	1.1668645080026936	inf
-3.939580924364929	1.2501854052956491	inf
-3.939580924364929	1.3335063025886047	inf
-3.939580924364929	1.4168271998815603	inf
-3.939580924364929	1.5001480971745158	inf
-3.939580924364929	1.583468994467471	inf
-3.939580924364929	1.6667898917604265	inf
-3.939580924364929	1.750110789053382	inf
-3.939580924364929	1.8334316863463376	inf
-3.939580924364929	1.9167525836392931	inf
-3.939580924364929	2.0000734809322482	inf
-3.939580924364929	2.083394378225204	inf
-3.939580924364929	2.1667152755181593	inf
-3.939580924364929	2.250036172811115	inf
-3.939580924364929	2.3333570701040705	inf
-3.939580924364929	2.4166779673970256	inf
-3.939580924364929	2.499998864689981	inf
-3.939580924364929	2.5833197619829367	inf
-3.939580924364929	2.6666406592758922	inf
-3.939580924364929	2.7499615565688478	inf
-3.939580924364929	2.8332824538618033	inf
-3.939580924364929	2.916603351154759	inf
-3.939580924364929	2.999924248447714	inf
-3.939580924364929	3.0832451457406695	inf
-3.939580924364929	3.166566043033625	inf
-3.939580924364929	3.2498869403265807	inf
-3.939580924364929	3.333207837619536	inf
-3.939580924364929	3.4165287349124913	inf
-3.939580924364929	3.499849632205447	inf
-3.939580924364929	3.5831705294984024	inf
-3.939580924364929	3.666491426791358	inf
-3.939580924364929	3.7498123240843135	inf
-3.939580924364929	3.833133221377269	inf
-3.939580924364929	3.9164541186702246	inf
-3.939580924364929	3.9997750159631797	inf
-3.939580924364929	4.083095913256136	inf
-3.887220295949691	-4.1656729187464565	inf
-3.887220295949691	-4.0823520214535005	inf
-3.887220295949691	-3.9990311241605454	inf
-3.887220295949691	-3.9157102268675903	21.988383493110813
-3.887220295949691	-3.8323893295746343	21.295236312550866
-3.887220295949691	-3.749068432281679	20.602089131990923
-3.887220295949691	-3.665747534988723	19.525660696983884
-3.887220295949691	-3.582426637695768	17.996536062116093
-3.887220295949691	-3.499105740402813	17.159716343592773
-3.887220295949691	-3.415784843109857	16.700184014214333
-3.887220295949691	-3.332463945816902	16.48762257223066
-3.887220295949691	-3.249143048523946	16.538542662657918
-3.887220295949691	-3.1658221512309908	16.803887569206285
-3.887220295949691	-3.082501253938035	17.251734126207
-3.887220295949691	-2.9991803566450796	17.518295248296905
-3.887220295949691	-2.9158594593521245	17.613808280828522
-3.887220295949691	-2.8325385620591685	18.306955461388466
-3.887220295949691	-2.7492176647662134	18.257807119803513
-3.887220295949691	-2.665896767473258	18.95095430036346
-3.887220295949691	-2.5825758701803023	19.863113923853717
-3.887220295949691	-2.499254972887347	19.863113923853717
-3.887220295949691	-2.415934075594391	20.26857903196188
-3.887220295949691	-2.332613178301436	20.961726212521828
-3.887220295949691	-2.2492922810084806	inf
-3.887220295949691	-2.165971383715525	inf
-3.887220295949691	-2.08265048642257	inf
-3.887220295949691	-1.9993295891296141	inf
-3.887220295949691	-1.9160086918366586	inf
-3.887220295949691	-1.832687794543703	inf
-3.887220295949691	-1.7493668972507477	inf
-3.887220295949691	-1.6660459999577923	inf
-3.887220295949691	-1.5827251026648368	inf
-3.887220295949691	-1.4994042053718812	inf
-3.887220295949691	-1.4160833080789257	inf
-3.887220295949691	-1.3327624107859704	inf
-3.887220295949691	-1.249441513493015	inf
-3.887220295949691	-1.1661206162000595	inf
-3.887220295949691	-1.082799718907104	inf
-3.887220295949691	-0.9994788216141484	inf
-3.887220295949691	-0.916157924321193	inf
-3.887220295949691	-0.8328370270282377	inf
-3.887220295949691	-0.7495161297352821	inf
-3.887220295949691	-0.6661952324423266	inf
-3.887220295949691	-0.582874335149371	inf
-3.887220295949691	-0.4995534378564155	inf
-3.887220295949691	-0.41623254056346015	inf
-3.887220295949691	-0.3329116432705048	inf
-3.887220295949691	-0.24959074597754927	inf
-3.887220295949691	-0.1662698486845937	inf
-3.887220295949691	-0.08294895139163838	inf
-3.887220295949691	0.0003719459013171722	inf
-3.887220295949691	0.08369284319427273	inf
-3.887220295949691	0.16701374048722828	inf
-3.887220295949691	0.25033463778018383	inf
-3.887220295949691	0.33365553507313894	inf
-3.887220295949691	0.4169764323660945	inf
-3.887220295949691	0.50029732965905	inf
-3.887220295949691	0.5836182269520056	inf
-3.887220295949691	0.6669391242449612	inf
-3.887220295949691	0.7502600215379163	inf
-3.887220295949691	0.8335809188308718	inf
-3.887220295949691	0.9169018161238274	inf
-3.887220295949691	1.000222713416783	inf
-3.887220295949691	1.0835436107097385	inf
-3.887220295949691	1.1668645080026936	inf
-3.887220295949691	1.2501854052956491	inf
-3.887220295949691	1.3335063025886047	inf
-3.887220295949691	1.4168271998815603	inf
-3.887220295949691	1.5001480971745158	inf
-3.887220295949691	1.583468994467471	inf
-3.887220295949691	1.6667898917604265	inf
-3.887220295949691	1.750110789053382	inf
-3.887220295949691	1.8334316863463376	inf
-3.887220295949691	1.9167525836392931	inf
-3.887220295949691	2.0000734809322482	inf
-3.887220295949691	2.083394378225204	inf
-3.887220295949691	2.1667152755181593	inf
-3.887220295949691	2.250036172811115	inf
-3.887220295949691	2.3333570701040705	inf
-3.887220295949691	2.4166779673970256	inf
-3.887220295949691	2.499998864689981	inf
-3.887220295949691	2.5833197619829367	inf
-3.887220295949691	2.6666406592758922	inf
-3.887220295949691	2.7499615565688478	inf
-3.887220295949691	2.8332824538618033	inf
-3.887220295949691	2.916603351154759	inf
-3.887220295949691	2.999924248447714	inf
-3.887220295949691	3.0832451457406695	inf
-3.887220295949691	3.166566043033625	inf
-3.887220295949691	3.2498869403265807	inf
-3.887220295949691	3.333207837619536	inf
-3.887220295949691	3.4165287349124913	inf
-3.887220295949691	3.499849632205447	inf
-3.887220295949691	3.5831705294984024	inf
-3.887220295949691	3.666491426791358	inf
-3.887220295949691	3.7498123240843135	inf
-3.887220295949691	3.833133221377269	inf
-3.887220295949691	3.9164541186702246	inf
-3.887220295949691	3.9997750159631797	inf
-3.887220295949691	4.083095913256136	inf
-3.8348596675344537	-4.1656729187464565	inf
-3.8348596675344537	-4.0823520214535005	inf
-3.8348596675344537	-3.9990311241605454	inf
-3.8348596675344537	-3.9157102268675903	inf
-3.8348596675344537	-3.8323893295746343	inf
-3.8348596675344537	-3.749068432281679	20.743235282048882
-3.8348596675344537	-3.665747534988723	21.436382462608826
-3.8348596675344537	-3.582426637695768	19.038487189810457
-3.8348596675344537	-3.499105740402813	17.77282081647918
-3.8348596675344537	-3.415784843109857	17.17370258556751
-3.8348596675344537	-3.332463945816902	17.005565663765513
-3.8348596675344537	-3.249143048523946	16.882505571008288
-3.8348596675344537	-3.1658221512309908	16.763205018930368
-3.8348596675344537	-3.082501253938035	16.537296597020468
-3.8348596675344537	-2.9991803566450796	17.15506372275151
-3.8348596675344537	-2.9158594593521245	17.46521865105535
-3.8348596675344537	-2.8325385620591685	17.495990309722103
-3.8348596675344537	-2.7492176647662134	18.563830939723456
-3.8348596675344537	-2.665896767473258	18.65914111952778
-3.8348596675344537	-2.5825758701803023	19.863113923853717
-3.8348596675344537	-2.499254972887347	19.169966743293774
-3.8348596675344537	-2.415934075594391	19.35228830008773
-3.8348596675344537	-2.332613178301436	inf
-3.8348596675344537	-2.2492922810084806	20.961726212521828
-3.8348596675344537	-2.165971383715525	inf
-3.8348596675344537	-2.08265048642257	inf
-3.8348596675344537	-1.9993295891296141	inf
-3.8348596675344537	-1.9160086918366586	inf
-3.8348596675344537	-1.832687794543703	inf
-3.8348596675344537	-1.7493668972507477	inf
-3.8348596675344537	-1.6660459999577923	inf
-3.8348596675344537	-1.5827251026648368	inf
-3.8348596675344537	-1.4994042053718812	inf
-3.8348596675344537	-1.4160833080789257	inf
-3.8348596675344537	-1.3327624107859704	inf
-3.8348596675344537	-1.249441513493015	inf
-3.8348596675344537	-1.1661206162000595	inf
-3.8348596675344537	-1.082799718907104	inf
-3.8348596675344537	-0.9994788216141484	inf
-3.8348596675344537	-0.916157924321193	inf
-3.8348596675344537	-0.8328370270282377	inf
-3.8348596675344537	-0.7495161297352821	inf
-3.8348596675344537	-0.6661952324423266	inf
-3.8348596675344537	-0.582874335149371	inf
-3.8348596675344537	-0.4995534378564155	inf
-3.8348596675344537	-0.41623254056346015	inf
-3.8348596675344537	-0.3329116432705048	inf
-3.8348596675344537	-0.24959074597754927	inf
-3.8348596675344537	-0.1662698486845937	inf
-3.8348596675344537	-0.08294895139163838	inf
-3.8348596675344537	0.0003719459013171722	inf
-3.8348596675344537	0.08369284319427273	inf
-3.8348596675344537	0.16701374048722828	inf
-3.8348596675344537	0.25033463778018383	inf
-3.8348596675344537	0.33365553507313894	inf
-3.8348596675344537	0.4169764323660945	inf
-3.8348596675344537	0.50029732965905	inf
-3.8348596675344537	0.5836182269520056	inf
-3.8348596675344537	0.6669391242449612	inf
-3.8348596675344537	0.7502600215379163	inf
-3.8348596675344537	0.8335809188308718	inf
-3.8348596675344537	0.9169018161238274	inf
-3.8348596675344537	1.000222713416783	inf
-3.8348596675344537	1.0835436107097385	inf
-3.8348596675344537	1.1668645080026936	inf
-3.8348596675344537	1.2501854052956491	inf
-3.8348596675344537	1.3335063025886047	inf
-3.8348596675344537	1.4168271998815603	inf
-3.8348596675344537	1.5001480971745158	inf
-3.8348596675344537	1.583468994467471	inf
-3.8348596675344537	1.6667898917604265	inf
-3.8348596675344537	1.750110789053382	inf
-3.8348596675344537	1.8334316863463376	inf
-3.8348596675344537	1.9167525836392931	inf
-3.8348596675344537	2.0000734809322482	inf
-3.8348596675344537	2.083394378225204	inf
-3.8348596675344537	2.1667152755181593	inf
-3.8348596675344537	2.250036172811115	inf
-3.8348596675344537	2.3333570701040705	inf
-3.8348596675344537	2.4166779673970256	inf
-3.8348596675344537	2.499998864689981	inf
-3.8348596675344537	2.5833197619829367	inf
-3.8348596675344537	2.6666406592758922	inf
-3.8348596675344537	2.7499615565688478	inf
-3.8348596675344537	2.8332824538618033	inf
-3.8348596675344537	2.916603351154759	inf
-3.8348596675344537	2.999924248447714	inf
-3.8348596675344537	3.0832451457406695	inf
-3.8348596675344537	3.166566043033625	inf
-3.8348596675344537	3.2498869403265807	inf
-3.8348596675344537	3.333207837619536	inf
-3.8348596675344537	3.4165287349124913	inf
-3.8348596675344537	3.499849632205447	inf
-3.8348596675344537	3.5831705294984024	inf
-3.8348596675344537	3.666491426791358	inf
-3.8348596675344537	3.7498123240843135	inf
-3.8348596675344537	3.833133221377269	inf
-3.8348596675344537	3.9164541186702246	inf
-3.8348596675344537	3.9997750159631797	inf
-3.8348596675344537	4.083095913256136	inf
-3.7824990391192164	-4.1656729187464565	inf
-3.7824990391192164	-4.0823520214535005	inf
-3.7824990391192164	-3.9990311241605454	inf
-3.7824990391192164	-3.9157102268675903	inf
-3.7824990391192164	-3.8323893295746343	20.743235282048882
-3.7824990391192164	-3.749068432281679	21.436382462608826
-3.7824990391192164	-3.665747534988723	20.743235282048882
-3.7824990391192164	-3.582426637695768	19.490472313553514
-3.7824990391192164	-3.499105740402813	18.54601070471266
-3.7824990391192164	-3.415784843109857	17.973562719027075
-3.7824990391192164	-3.332463945816902	16.7888931084577
-3.7824990391192164	-3.249143048523946	16.313013726929253
-3.7824990391192164	-3.1658221512309908	15.976291986810683
-3.7824990391192164	-3.082501253938035	16.43074122397911
-3.7824990391192164	-2.9991803566450796	16.592278360054806
-3.7824990391192164	-2.9158594593521245	16.95439302728936
-3.7824990391192164	-2.8325385620591685	17.37820727406572
-3.7824990391192164	-2.7492176647662134	17.46521865105535
-3.7824990391192164	-2.665896767473258	18.76450163518561
-3.7824990391192164	-2.5825758701803023	19.169966743293774
-3.7824990391192164	-2.499254972887347	19.169966743293774
-3.7824990391192164	-2.415934075594391	19.863113923853717
-3.7824990391192164	-2.332613178301436	20.961726212521828
-3.7824990391192164	-2.2492922810084806	20.961726212521828
-3.7824990391192164	-2.165971383715525	inf
-3.7824990391192164	-2.08265048642257	inf
-3.7824990391192164	-1.9993295891296141	inf
-3.7824990391192164	-1.9160086918366586	inf
-3.7824990391192164	-1.832687794543703	inf
-3.7824990391192164	-1.7493668972507477	inf
-3.7824990391192164	-1.6660459999577923	inf
-3.7824990391192164	-1.5827251026648368	inf
-3.7824990391192164	-1.4994042053718812	inf
-3.7824990391192164	-1.4160833080789257	inf
-3.7824990391192164	-1.3327624107859704	inf
-3.7824990391192164	-1.249441513493015	inf
-3.7824990391192164	-1.1661206162000595	inf
-3.7824990391192164	-1.082799718907104	inf
-3.7824990391192164	-0.9994788216141484	inf
-3.7824990391192164	-0.916157924321193	inf
-3.7824990391192164	-0.8328370270282377	inf
-3.7824990391192164	-0.7495161297352821	inf
-3.7824990391192164	-0.6661952324423266	inf
-3.7824990391192164	-0.582874335149371	inf
-3.7824990391192164	-0.4995534378564155	inf
-3.7824990391192164	-0.41623254056346015	inf
-3.7824990391192164	-0.3329116432705048	inf
-3.7824990391192164	-0.24959074597754927	inf
-3.7824990391192164	-0.1662698486845937	inf
-3.7824990391192164	-0.08294895139163838	inf
-3.7824990391192164	0.0003719459013171722	inf
-3.7824990391192164	0.08369284319427273	inf
-3.7824990391192164	0.16701374048722828	inf
-3.7824990391192164	0.25033463778018383	inf
-3.7824990391192164	0.33365553507313894	inf
-3.7824990391192164	0.4169764323660945	inf
-3.7824990391192164	0.50029732965905	inf
-3.7824990391192164	0.5836182269520056	inf
-3.7824990391192164	0.6669391242449612	inf
-3.7824990391192164	0.7502600215379163	inf
-3.7824990391192164	0.8335809188308718	inf
-3.7824990391192164	0.9169018161238274	inf
-3.7824990391192164	1.000222713416783	inf
-3.7824990391192164	1.0835436107097385	inf
-3.7824990391192164	1.1668645080026936	inf
-3.7824990391192164	1.2501854052956491	inf
-3.7824990391192164	1.3335063025886047	inf
-3.7824990391192164	1.4168271998815603	inf
-3.7824990391192164	1.5001480971745158	inf
-3.7824990391192164	1.583468994467471	inf
-3.7824990391192164	1.6667898917604265	inf
-3.7824990391192164	1.750110789053382	inf
-3.7824990391192164	1.8334316863463376	inf
-3.7824990391192164	1.9167525836392931	inf
-3.7824990391192164	2.0000734809322482	inf
-3.7824990391192164	2.083394378225204	inf
-3.7824990391192164	2.1667152755181593	inf
-3.7824990391192164	2.250036172811115	inf
-3.7824990391192164	2.3333570701040705	inf
-3.7824990391192164	2.4166779673970256	inf
-3.7824990391192164	2.499998864689981	inf
-3.7824990391192164	2.5833197619829367	inf
-3.7824990391192164	2.6666406592758922	inf
-3.7824990391192164	2.7499615565688478	inf
-3.7824990391192164	2.8332824538618033	inf
-3.7824990391192164	2.916603351154759	inf
-3.7824990391192164	2.999924248447714	inf
-3.7824990391192164	3.0832451457406695	inf
-3.7824990391192164	3.166566043033625	inf
-3.7824990391192164	3.2498869403265807	inf
-3.7824990391192164	3.333207837619536	inf
-3.7824990391192164	3.4165287349124913	inf
-3.7824990391192164	3.499849632205447	inf
-3.7824990391192164	3.5831705294984024	inf
-3.7824990391192164	3.666491426791358	inf
-3.7824990391192164	3.7498123240843135	inf
-3.7824990391192164	3.833133221377269	inf
-3.7824990391192164	3.9164541186702246	inf
-3.7824990391192164	3.9997750159631797	inf
-3.7824990391192164	4.083095913256136	inf
-3.730138410703979	-4.1656729187464565	inf
-3.730138410703979	-4.0823520214535005	inf
-3.730138410703979	-3.9990311241605454	inf
-3.730138410703979	-3.9157102268675903	inf
-3.730138410703979	-3.8323893295746343	inf
-3.730138410703979	-3.749068432281679	21.436382462608826
-3.730138410703979	-3.665747534988723	21.436382462608826
-3.730138410703979	-3.582426637695768	19.27071087401241
-3.730138410703979	-3.499105740402813	17.406939902764005
-3.730138410703979	-3.415784843109857	17.00202733269404
-3.730138410703979	-3.332463945816902	16.120827920631157
-3.730138410703979	-3.249143048523946	15.815446271079974
-3.730138410703979	-3.1658221512309908	15.392589420259938
-3.730138410703979	-3.082501253938035	15.393638598550801
-3.730138410703979	-2.9991803566450796	15.698429658996922
-3.730138410703979	-2.9158594593521245	16.034424978602228
-3.730138410703979	-2.8325385620591685	16.455627122877857
-3.730138410703979	-2.7492176647662134	16.981983234470196
-3.730138410703979	-2.665896767473258	17.994458726657495
-3.730138410703979	-2.5825758701803023	18.697277116690444
-3.730138410703979	-2.499254972887347	18.687605907217442
-3.730138410703979	-2.415934075594391	19.217868396376822
-3.730138410703979	-2.332613178301436	inf
-3.730138410703979	-2.2492922810084806	20.31648068504493
-3.730138410703979	-2.165971383715525	inf
-3.730138410703979	-2.08265048642257	inf
-3.730138410703979	-1.9993295891296141	inf
-3.730138410703979	-1.9160086918366586	inf
-3.730138410703979	-1.832687794543703	inf
-3.730138410703979	-1.7493668972507477	inf
-3.730138410703979	-1.6660459999577923	inf
-3.730138410703979	-1.5827251026648368	inf
-3.730138410703979	-1.4994042053718812	inf
-3.730138410703979	-1.4160833080789257	inf
-3.730138410703979	-1.3327624107859704	inf
-3.730138410703979	-1.249441513493015	inf
-3.730138410703979	-1.1661206162000595	inf
-3.730138410703979	-1.082799718907104	inf
-3.730138410703979	-0.9994788216141484	inf
-3.730138410703979	-0.916157924321193	inf
-3.730138410703979	-0.8328370270282377	inf
-3.730138410703979	-0.7495161297352821	inf
-3.730138410703979	-0.6661952324423266	inf
-3.730138410703979	-0.582874335149371	inf
-3.730138410703979	-0.4995534378564155	inf
-3.730138410703979	-0.41623254056346015	inf
-3.730138410703979	-0.3329116432705048	inf
-3.730138410703979	-0.24959074597754927	inf
-3.730138410703979	-0.1662698486845937	inf
-3.730138410703979	-0.08294895139163838	inf
-3.730138410703979	0.0003719459013171722	inf
-3.730138410703979	0.08369284319427273	inf
-3.730138410703979	0.16701374048722828	inf
-3.730138410703979	0.25033463778018383	inf
-3.730138410703979	0.33365553507313894	inf
-3.730138410703979	0.4169764323660945	inf
-3.730138410703979	0.50029732965905	inf
-3.730138410703979	0.5836182269520056	inf
-3.730138410703979	0.6669391242449612	inf
-3.730138410703979	0.7502600215379163	inf
-3.730138410703979	0.8335809188308718	inf
-3.730138410703979	0.9169018161238274	inf
-3.730138410703979	1.000222713416783	inf
-3.730138410703979	1.0835436107097385	inf
-3.730138410703979	1.1668645080026936	inf
-3.730138410703979	1.2501854052956491	inf
-3.730138410703979	1.3335063025886047	inf
-3.730138410703979	1.4168271998815603	inf
-3.730138410703979	1.5001480971745158	inf
-3.730138410703979	1.583468994467471	inf
-3.730138410703979	1.6667898917604265	inf
-3.730138410703979	1.750110789053382	inf
-3.730138410703979	1.8334316863463376	inf
-3.730138410703979	1.9167525836392931	inf
-3.730138410703979	2.0000734809322482	inf
-3.730138410703979	2.083394378225204	inf
-3.730138410703979	2.1667152755181593	inf
-3.730138410703979	2.250036172811115	inf
-3.730138410703979	2.3333570701040705	inf
-3.730138410703979	2.4166779673970256	inf
-3.730138410703979	2.499998864689981	inf
-3.730138410703979	2.5833197619829367	inf
-3.730138410703979	2.6666406592758922	inf
-3.730138410703979	2.7499615565688478	inf
-3.730138410703979	2.8332824538618033	inf
-3.730138410703979	2.916603351154759	inf
-3.730138410703979	2.999924248447714	inf
-3.730138410703979	3.0832451457406695	inf
-3.730138410703979	3.166566043033625	inf
-3.730138410703979	3.2498869403265807	inf
-3.730138410703979	3.333207837619536	inf
-3.730138410703979	3.4165287349124913	inf
-3.730138410703979	3.499849632205447	inf
-3.730138410703979	3.5831705294984024	inf
-3.730138410703979	3.666491426791358	inf
-3.730138410703979	3.7498123240843135	inf
-3.730138410703979	3.833133221377269	inf
-3.730138410703979	3.9164541186702246	inf
-3.730138410703979	3.9997750159631797	inf
-3.730138410703979	4.083095913256136	inf
-3.677777782288741	-4.1656729187464565	inf
-3.677777782288741	-4.0823520214535005	inf
-3.677777782288741	-3.9990311241605454	inf
-3.677777782288741	-3.9157102268675903	inf
-3.677777782288741	-3.8323893295746343	inf
-3.677777782288741	-3.749068432281679	inf
-3.677777782288741	-3.665747534988723	20.369323162680516
-3.677777782288741	-3.582426637695768	18.28988162100068
-3.677777782288741	-3.499105740402813	17.730265833065257
-3.677777782288741	-3.415784843109857	16.842962638064353
-3.677777782288741	-3.332463945816902	16.291785718774797
-3.677777782288741	-3.249143048523946	15.69649432821861
-3.677777782288741	-3.1658221512309908	15.086119433942521
-3.677777782288741	-3.082501253938035	14.965180272435003
-3.677777782288741	-2.9991803566450796	15.018310387779945
-3.677777782288741	-2.9158594593521245	15.235076320060468
-3.677777782288741	-2.8325385620591685	15.472293598586337
-3.677777782288741	-2.7492176647662134	16.08237418044767
-3.677777782288741	-2.665896767473258	16.81997312357845
-3.677777782288741	-2.5825758701803023	17.67742335542967
-3.677777782288741	-2.499254972887347	18.881247308952933
-3.677777782288741	-2.415934075594391	inf
-3.677777782288741	-2.332613178301436	inf
-3.677777782288741	-2.2492922810084806	20.13363824734772
-3.677777782288741	-2.165971383715525	inf
-3.677777782288741	-2.08265048642257	inf
-3.677777782288741	-1.9993295891296141	inf
-3.677777782288741	-1.9160086918366586	inf
-3.677777782288741	-1.832687794543703	inf
-3.677777782288741	-1.7493668972507477	inf
-3.677777782288741	-1.6660459999577923	inf
-3.677777782288741	-1.5827251026648368	inf
-3.677777782288741	-1.4994042053718812	inf
-3.677777782288741	-1.4160833080789257	inf
-3.677777782288741	-1.3327624107859704	inf
-3.677777782288741	-1.249441513493015	inf
-3.677777782288741	-1.1661206162000595	inf
-3.677777782288741	-1.082799718907104	inf
-3.677777782288741	-0.9994788216141484	inf
-3.677777782288741	-0.916157924321193	inf
-3.677777782288741	-0.8328370270282377	inf
-3.677777782288741	-0.7495161297352821	inf
-3.677777782288741	-0.6661952324423266	inf
-3.677777782288741	-0.582874335149371	inf
-3.677777782288741	-0.4995534378564155	inf
-3.677777782288741	-0.41623254056346015	inf
-3.677777782288741	-0.3329116432705048	inf
-3.677777782288741	-0.24959074597754927	inf
-3.677777782288741	-0.1662698486845937	inf
-3.677777782288741	-0.08294895139163838	inf
-3.677777782288741	0.0003719459013171722	inf
-3.677777782288741	0.08369284319427273	inf
-3.677777782288741	0.16701374048722828	inf
-3.677777782288741	0.25033463778018383	inf
-3.677777782288741	0.33365553507313894	inf
-3.677777782288741	0.4169764323660945	inf
-3.677777782288741	0.50029732965905	inf
-3.677777782288741	0.5836182269520056	inf
-3.677777782288741	0.6669391242449612	inf
-3.677777782288741	0.7502600215379163	inf
-3.677777782288741	0.8335809188308718	inf
-3.677777782288741	0.9169018161238274	inf
-3.677777782288741	1.000222713416783	inf
-3.677777782288741	1.0835436107097385	inf
-3.677777782288741	1.1668645080026936	inf
-3.677777782288741	1.2501854052956491	inf
-3.677777782288741	1.3335063025886047	inf
-3.677777782288741	1.4168271998815603	inf
-3.677777782288741	1.5001480971745158	inf
-3.677777782288741	1.583468994467471	inf
-3.677777782288741	1.6667898917604265	inf
-3.677777782288741	1.750110789053382	inf
-3.677777782288741	1.8334316863463376	inf
-3.677777782288741	1.9167525836392931	inf
-3.677777782288741	2.0000734809322482	inf
-3.677777782288741	2.083394378225204	inf
-3.677777782288741	2.1667152755181593	inf
-3.677777782288741	2.250036172811115	inf
-3.677777782288741	2.3333570701040705	inf
-3.677777782288741	2.4166779673970256	inf
-3.677777782288741	2.499998864689981	inf
-3.677777782288741	2.5833197619829367	inf
-3.677777782288741	2.6666406592758922	inf
-3.677777782288741	2.7499615565688478	inf
-3.677777782288741	2.8332824538618033	inf
-3.677777782288741	2.916603351154759	inf
-3.677777782288741	2.999924248447714	inf
-3.677777782288741	3.0832451457406695	inf
-3.677777782288741	3.166566043033625	inf
-3.677777782288741	3.2498869403265807	inf
-3.677777782288741	3.333207837619536	inf
-3.677777782288741	3.4165287349124913	inf
-3.677777782288741	3.499849632205447	inf
-3.677777782288741	3.5831705294984024	inf
-3.677777782288741	3.666491426791358	inf
-3.677777782288741	3.7498123240843135	inf
-3.677777782288741	3.833133221377269	inf
-3.677777782288741	3.9164541186702246	inf
-3.677777782288741	3.9997750159631797	inf
-3.677777782288741	4.083095913256136	inf
-3.625417153873504	-4.1656729187464565	inf
-3.625417153873504	-4.0823520214535005	inf
-3.625417153873504	-3.9990311241605454	inf
-3.625417153873504	-3.9157102268675903	inf
-3.625417153873504	-3.8323893295746343	inf
-3.625417153873504	-3.749068432281679	inf
-3.625417153873504	-3.665747534988723	19.676175982120572
-3.625417153873504	-3.582426637695768	19.676175982120572
-3.625417153873504	-3.499105740402813	18.06673806968647
-3.625417153873504	-3.415784843109857	17.324800724957093
-3.625417153873504	-3.332463945816902	16.599127258156322
-3.625417153873504	-3.249143048523946	15.662577391204234
-3.625417153873504	-3.1658221512309908	15.202059981754584
-3.625417153873504	-3.082501253938035	14.697773447746158
-3.625417153873504	-2.9991803566450796	14.673466196834667
-3.625417153873504	-2.9158594593521245	14.811149149112573
-3.625417153873504	-2.8325385620591685	15.117983653779106
-3.625417153873504	-2.7492176647662134	15.615971900569857
-3.625417153873504	-2.665896767473258	16.01491865056046
-3.625417153873504	-2.5825758701803023	16.86286860284401
-3.625417153873504	-2.499254972887347	17.831053154353672
-3.625417153873504	-2.415934075594391	18.747343886227828
-3.625417153873504	-2.332613178301436	inf
-3.625417153873504	-2.2492922810084806	inf
-3.625417153873504	-2.165971383715525	inf
-3.625417153873504	-2.08265048642257	19.035025958679608
-3.625417153873504	-1.9993295891296141	inf
-3.625417153873504	-1.9160086918366586	inf
-3.625417153873504	-1.832687794543703	inf
-3.625417153873504	-1.7493668972507477	inf
-3.625417153873504	-1.6660459999577923	inf
-3.625417153873504	-1.5827251026648368	inf
-3.625417153873504	-1.4994042053718812	inf
-3.625417153873504	-1.4160833080789257	inf
-3.625417153873504	-1.3327624107859704	inf
-3.625417153873504	-1.249441513493015	inf
-3.625417153873504	-1.1661206162000595	inf
-3.625417153873504	-1.082799718907104	inf
-3.625417153873504	-0.9994788216141484	inf
-3.625417153873504	-0.916157924321193	inf
-3.625417153873504	-0.8328370270282377	inf
-3.625417153873504	-0.7495161297352821	inf
-3.625417153873504	-0.6661952324423266	inf
-3.625417153873504	-0.582874335149371	inf
-3.625417153873504	-0.4995534378564155	inf
-3.625417153873504	-0.41623254056346015	inf
-3.625417153873504	-0.3329116432705048	inf
-3.625417153873504	-0.24959074597754927	inf
-3.625417153873504	-0.1662698486845937	inf
-3.625417153873504	-0.08294895139163838	inf
-3.625417153873504	0.0003719459013171722	inf
-3.625417153873504	0.08369284319427273	inf
-3.625417153873504	0.16701374048722828	inf
-3.625417153873504	0.25033463778018383	inf
-3.625417153873504	0.33365553507313894	inf
-3.625417153873504	0.4169764323660945	inf
-3.625417153873504	0.50029732965905	inf
-3.625417153873504	0.5836182269520056	inf
-3.625417153873504	0.6669391242449612	inf
-3.625417153873504	0.7502600215379163	inf
-3.625417153873504	0.8335809188308718	inf
-3.625417153873504	0.9169018161238274	inf
-3.625417153873504	1.000222713416783	inf
-3.625417153873504	1.0835436107097385	inf
-3.625417153873504	1.1668645080026936	inf
-3.625417153873504	1.2501854052956491	inf
-3.625417153873504	1.3335063025886047	inf
-3.625417153873504	1.4168271998815603	inf
-3.625417153873504	1.5001480971745158	inf
-3.625417153873504	1.583468994467471	inf
-3.625417153873504	1.6667898917604265	inf
-3.625417153873504	1.750110789053382	inf
-3.625417153873504	1.8334316863463376	inf
-3.625417153873504	1.9167525836392931	inf
-3.625417153873504	2.0000734809322482	inf
-3.625417153873504	2.083394378225204	inf
-3.625417153873504	2.1667152755181593	inf
-3.625417153873504	2.250036172811115	inf
-3.625417153873504	2.3333570701040705	inf
-3.625417153873504	2.4166779673970256	inf
-3.625417153873504	2.499998864689981	inf
-3.625417153873504	2.5833197619829367	inf
-3.625417153873504	2.6666406592758922	inf
-3.625417153873504	2.7499615565688478	inf
-3.625417153873504	2.8332824538618033	inf
-3.625417153873504	2.916603351154759	inf
-3.625417153873504	2.999924248447714	inf
-3.625417153873504	3.0832451457406695	inf
-3.625417153873504	3.166566043033625	inf
-3.625417153873504	3.2498869403265807	inf
-3.625417153873504	3.333207837619536	inf
-3.625417153873504	3.4165287349124913	inf
-3.625417153873504	3.499849632205447	inf
-3.625417153873504	3.5831705294984024	inf
-3.625417153873504	3.666491426791358	inf
-3.625417153873504	3.7498123240843135	inf
-3.625417153873504	3.833133221377269	inf
-3.625417153873504	3.9164541186702246	inf
-3.625417153873504	3.9997750159631797	inf
-3.625417153873504	4.083095913256136	inf
-3.5730565254582665	-4.1656729187464565	inf
-3.5730565254582665	-4.0823520214535005	inf
-3.5730565254582665	-3.9990311241605454	inf
-3.5730565254582665	-3.9157102268675903	inf
-3.5730565254582665	-3.8323893295746343	inf
-3.5730565254582665	-3.749068432281679	inf
-3.5730565254582665	-3.665747534988723	inf
-3.5730565254582665	-3.582426637695768	20.191777986611775
-3.5730565254582665	-3.499105740402813	18.343434567935123
-3.5730565254582665	-3.415784843109857	17.808781960992356
-3.5730565254582665	-3.332463945816902	16.79058060494962
-3.5730565254582665	-3.249143048523946	15.596658136477185
-3.5730565254582665	-3.1658221512309908	15.141921979362237
-3.5730565254582665	-3.082501253938035	14.686446450679416
-3.5730565254582665	-2.9991803566450796	14.598580348005548
-3.5730565254582665	-2.9158594593521245	14.690328947819289
-3.5730565254582665	-2.8325385620591685	14.852238332589945
-3.5730565254582665	-2.7492176647662134	14.992952365227314
-3.5730565254582665	-2.665896767473258	15.569290055879883
-3.5730565254582665	-2.5825758701803023	16.326975757577397
-3.5730565254582665	-2.499254972887347	16.914762422479516
-3.5730565254582665	-2.415934075594391	18.187728098292403
-3.5730565254582665	-2.332613178301436	19.035025958679608
-3.5730565254582665	-2.2492922810084806	19.44049106678777
-3.5730565254582665	-2.165971383715525	inf
-3.5730565254582665	-2.08265048642257	inf
-3.5730565254582665	-1.9993295891296141	inf
-3.5730565254582665	-1.9160086918366586	20.13363824734772
-3.5730565254582665	-1.832687794543703	inf
-3.5730565254582665	-1.7493668972507477	inf
-3.5730565254582665	-1.6660459999577923	inf
-3.5730565254582665	-1.5827251026648368	inf
-3.5730565254582665	-1.4994042053718812	inf
-3.5730565254582665	-1.4160833080789257	inf
-3.5730565254582665	-1.3327624107859704	inf
-3.5730565254582665	-1.249441513493015	inf
-3.5730565254582665	-1.1661206162000595	inf
-3.5730565254582665	-1.082799718907104	inf
-3.5730565254582665	-0.9994788216141484	inf
-3.5730565254582665	-0.916157924321193	inf
-3.5730565254582665	-0.8328370270282377	inf
-3.5730565254582665	-0.7495161297352821	inf
-3.5730565254582665	-0.6661952324423266	inf
-3.5730565254582665	-0.582874335149371	inf
-3.5730565254582665	-0.4995534378564155	inf
-3.5730565254582665	-0.41623254056346015	inf
-3.5730565254582665	-0.3329116432705048	inf
-3.5730565254582665	-0.24959074597754927	inf
-3.5730565254582665	-0.1662698486845937	inf
-3.5730565254582665	-0.08294895139163838	inf
-3.5730565254582665	0.0003719459013171722	inf
-3.5730565254582665	0.08369284319427273	inf
-3.5730565254582665	0.16701374048722828	inf
-3.5730565254582665	0.25033463778018383	inf
-3.5730565254582665	0.33365553507313894	inf
-3.5730565254582665	0.4169764323660945	inf
-3.5730565254582665	0.50029732965905	inf
-3.5730565254582665	0.5836182269520056	inf
-3.5730565254582665	0.6669391242449612	inf
-3.5730565254582665	0.7502600215379163	inf
-3.5730565254582665	0.8335809188308718	inf
-3.5730565254582665	0.9169018161238274	inf
-3.5730565254582665	1.000222713416783	inf
-3.5730565254582665	1.0835436107097385	inf
-3.5730565254582665	1.1668645080026936	inf
-3.5730565254582665	1.2501854052956491	inf
-3.5730565254582665	1.3335063025886047	inf
-3.5730565254582665	1.4168271998815603	inf
-3.5730565254582665	1.5001480971745158	inf
-3.5730565254582665	1.583468994467471	inf
-3.5730565254582665	1.6667898917604265	inf
-3.5730565254582665	1.750110789053382	inf
-3.5730565254582665	1.8334316863463376	inf
-3.5730565254582665	1.9167525836392931	inf
-3.5730565254582665	2.0000734809322482	inf
-3.5730565254582665	2.083394378225204	inf
-3.5730565254582665	2.1667152755181593	inf
-3.5730565254582665	2.250036172811115	inf
-3.5730565254582665	2.3333570701040705	inf
-3.5730565254582665	2.4166779673970256	inf
-3.5730565254582665	2.499998864689981	inf
-3.5730565254582665	2.5833197619829367	inf
-3.5730565254582665	2.6666406592758922	inf
-3.5730565254582665	2.7499615565688478	inf
-3.5730565254582665	2.8332824538618033	inf
-3.5730565254582665	2.916603351154759	inf
-3.5730565254582665	2.999924248447714	inf
-3.5730565254582665	3.0832451457406695	inf
-3.5730565254582665	3.166566043033625	inf
-3.5730565254582665	3.2498869403265807	inf
-3.5730565254582665	3.333207837619536	inf
-3.5730565254582665	3.4165287349124913	inf
-3.5730565254582665	3.499849632205447	inf
-3.5730565254582665	3.5831705294984024	inf
-3.5730565254582665	3.666491426791358	inf
-3.5730565254582665	3.7498123240843135	inf
-3.5730565254582665	3.833133221377269	inf
-3.5730565254582665	3.9164541186702246	inf
-3.5730565254582665	3.9997750159631797	inf
-3.5730565254582665	4.083095913256136	inf
-3.520695897043029	-4.1656729187464565	inf
-3.520695897043029	-4.0823520214535005	inf
-3.520695897043029	-3.9990311241605454	inf
-3.520695897043029	-3.9157102268675903	inf
-3.520695897043029	-3.8323893295746343	inf
-3.520695897043029	-3.749068432281679	inf
-3.520695897043029	-3.665747534988723	inf
-3.520695897043029	-3.582426637695768	inf
-3.520695897043029	-3.499105740402813	18.805483625491885
-3.520695897043029	-3.415784843109857	17.706871336823777
-3.520695897043029	-3.332463945816902	17.147255548888353
-3.520695897043029	-3.249143048523946	16.259952353887453
-3.520695897043029	-3.1658221512309908	15.760961187768462
-3.520695897043029	-3.082501253938035	15.110373621627314
-3.520695897043029	-2.9991803566450796	14.811582691125562
-3.520695897043029	-2.9158594593521245	14.543778917615477
-3.520695897043029	-2.8325385620591685	14.830333339288646
-3.520695897043029	-2.7492176647662134	14.902529630493135
-3.520695897043029	-2.665896767473258	15.528468061359625
-3.520695897043029	-2.5825758701803023	16.144654200783442
-3.520695897043029	-2.499254972887347	16.766342417361244
-3.520695897043029	-2.415934075594391	17.454094764716963
-3.520695897043029	-2.332613178301436	18.147241945276907
-3.520695897043029	-2.2492922810084806	inf
-3.520695897043029	-2.165971383715525	inf
-3.520695897043029	-2.08265048642257	inf
-3.520695897043029	-1.9993295891296141	inf
-3.520695897043029	-1.9160086918366586	inf
-3.520695897043029	-1.832687794543703	inf
-3.520695897043029	-1.7493668972507477	inf
-3.520695897043029	-1.6660459999577923	inf
-3.520695897043029	-1.5827251026648368	inf
-3.520695897043029	-1.4994042053718812	inf
-3.520695897043029	-1.4160833080789257	inf
-3.520695897043029	-1.3327624107859704	inf
-3.520695897043029	-1.249441513493015	inf
-3.520695897043029	-1.1661206162000595	inf
-3.520695897043029	-1.082799718907104	inf
-3.520695897043029	-0.9994788216141484	inf
-3.520695897043029	-0.916157924321193	inf
-3.520695897043029	-0.8328370270282377	inf
-3.520695897043029	-0.7495161297352821	inf
-3.520695897043029	-0.6661952324423266	inf
-3.520695897043029	-0.582874335149371	inf
-3.520695897043029	-0.4995534378564155	inf
-3.520695897043029	-0.41623254056346015	inf
-3.520695897043029	-0.3329116432705048	inf
-3.520695897043029	-0.24959074597754927	inf
-3.520695897043029	-0.1662698486845937	inf
-3.520695897043029	-0.08294895139163838	inf
-3.520695897043029	0.0003719459013171722	inf
-3.520695897043029	0.08369284319427273	inf
-3.520695897043029	0.16701374048722828	inf
-3.520695897043029	0.25033463778018383	inf
-3.520695897043029	0.33365553507313894	inf
-3.520695897043029	0.4169764323660945	inf
-3.520695897043029	0.50029732965905	inf
-3.520695897043029	0.5836182269520056	inf
-3.520695897043029	0.6669391242449612	inf
-3.520695897043029	0.7502600215379163	inf
-3.520695897043029	0.8335809188308718	inf
-3.520695897043029	0.9169018161238274	inf
-3.520695897043029	1.000222713416783	inf
-3.520695897043029	1.0835436107097385	inf
-3.520695897043029	1.1668645080026936	inf
-3.520695897043029	1.2501854052956491	inf
-3.520695897043029	1.3335063025886047	inf
-3.520695897043029	1.4168271998815603	inf
-3.520695897043029	1.5001480971745158	inf
-3.520695897043029	1.583468994467471	inf
-3.520695897043029	1.6667898917604265	inf
-3.520695897043029	1.750110789053382	inf
-3.520695897043029	1.8334316863463376	inf
-3.520695897043029	1.9167525836392931	inf
-3.520695897043029	2.0000734809322482	inf
-3.520695897043029	2.083394378225204	inf
-3.520695897043029	2.1667152755181593	inf
-3.520695897043029	2.250036172811115	inf
-3.520695897043029	2.3333570701040705	inf
-3.520695897043029	2.4166779673970256	inf
-3.520695897043029	2.499998864689981	inf
-3.520695897043029	2.5833197619829367	inf
-3.520695897043029	2.6666406592758922	inf
-3.520695897043029	2.7499615565688478	inf
-3.520695897043029	2.8332824538618033	inf
-3.520695897043029	2.916603351154759	inf
-3.520695897043029	2.999924248447714	inf
-3.520695897043029	3.0832451457406695	inf
-3.520695897043029	3.166566043033625	inf
-3.520695897043029	3.2498869403265807	inf
-3.520695897043029	3.333207837619536	inf
-3.520695897043029	3.4165287349124913	inf
-3.520695897043029	3.499849632205447	inf
-3.520695897043029	3.5831705294984024	inf
-3.520695897043029	3.666491426791358	inf
-3.520695897043029	3.7498123240843135	inf
-3.520695897043029	3.833133221377269	inf
-3.520695897043029	3.9164541186702246	inf
-3.520695897043029	3.9997750159631797	inf
[truncated: 8,001 more rows]
