# Supplementary material for: Navigating protein landscapes with a machine-learned transferable coarse-grained model
Source: Nat Chem. 2025 Jul 18;17(8):1284–92. doi: 10.1038/s41557-025-01874-0 (PMC12313527; doi:10.1038/s41557-025-01874-0)
Supplement: Supplementary file 4 — .csv files with free energy landscape data. [file 41557_2025_1874_MOESM4_ESM.zip › fig_data/1fme_martini_FES_in_TICA.csv]

TIC1	TIC2	FE
-1.9449820759222618	-3.988813922867953	inf
-1.9449820759222618	-3.9337731669527027	inf
-1.9449820759222618	-3.878732411037453	inf
-1.9449820759222618	-3.823691655122203	inf
-1.9449820759222618	-3.7686508992069525	inf
-1.9449820759222618	-3.713610143291702	inf
-1.9449820759222618	-3.6585693873764518	inf
-1.9449820759222618	-3.603528631461202	inf
-1.9449820759222618	-3.548487875545952	inf
-1.9449820759222618	-3.4934471196307015	inf
-1.9449820759222618	-3.438406363715451	inf
-1.9449820759222618	-3.383365607800201	inf
-1.9449820759222618	-3.328324851884951	inf
-1.9449820759222618	-3.273284095969701	inf
-1.9449820759222618	-3.2182433400544506	inf
-1.9449820759222618	-3.1632025841392	inf
-1.9449820759222618	-3.10816182822395	inf
-1.9449820759222618	-3.0531210723087	inf
-1.9449820759222618	-2.99808031639345	inf
-1.9449820759222618	-2.9430395604781996	inf
-1.9449820759222618	-2.887998804562949	inf
-1.9449820759222618	-2.832958048647699	inf
-1.9449820759222618	-2.7779172927324494	inf
-1.9449820759222618	-2.722876536817199	inf
-1.9449820759222618	-2.6678357809019486	inf
-1.9449820759222618	-2.6127950249866982	inf
-1.9449820759222618	-2.557754269071448	inf
-1.9449820759222618	-2.5027135131561984	inf
-1.9449820759222618	-2.447672757240948	inf
-1.9449820759222618	-2.3926320013256976	inf
-1.9449820759222618	-2.3375912454104473	inf
-1.9449820759222618	-2.282550489495197	inf
-1.9449820759222618	-2.2275097335799474	inf
-1.9449820759222618	-2.172468977664697	inf
-1.9449820759222618	-2.1174282217494467	inf
-1.9449820759222618	-2.0623874658341963	inf
-1.9449820759222618	-2.007346709918946	inf
-1.9449820759222618	-1.952305954003696	inf
-1.9449820759222618	-1.8972651980884458	inf
-1.9449820759222618	-1.8422244421731957	inf
-1.9449820759222618	-1.7871836862579455	inf
-1.9449820759222618	-1.7321429303426954	4.02535169073515
-1.9449820759222618	-1.677102174427445	inf
-1.9449820759222618	-1.6220614185121949	inf
-1.9449820759222618	-1.5670206625969447	inf
-1.9449820759222618	-1.5119799066816946	inf
-1.9449820759222618	-1.4569391507664444	inf
-1.9449820759222618	-1.4018983948511943	inf
-1.9449820759222618	-1.3468576389359441	inf
-1.9449820759222618	-1.2918168830206938	inf
-1.9449820759222618	-1.2367761271054436	inf
-1.9449820759222618	-1.1817353711901935	inf
-1.9449820759222618	-1.1266946152749433	inf
-1.9449820759222618	-1.0716538593596932	inf
-1.9449820759222618	-1.0166131034444428	inf
-1.9449820759222618	-0.9615723475291926	inf
-1.9449820759222618	-0.9065315916139425	inf
-1.9449820759222618	-0.8514908356986923	inf
-1.9449820759222618	-0.7964500797834422	inf
-1.9449820759222618	-0.7414093238681918	inf
-1.9449820759222618	-0.6863685679529417	inf
-1.9449820759222618	-0.6313278120376915	inf
-1.9449820759222618	-0.5762870561224414	inf
-1.9449820759222618	-0.5212463002071912	inf
-1.9449820759222618	-0.46620554429194083	inf
-1.9449820759222618	-0.4111647883766907	inf
-1.9449820759222618	-0.35612403246144053	inf
-1.9449820759222618	-0.3010832765461904	inf
-1.9449820759222618	-0.24604252063094023	inf
-1.9449820759222618	-0.19100176471568986	inf
-1.9449820759222618	-0.1359610088004397	inf
-1.9449820759222618	-0.08092025288518956	inf
-1.9449820759222618	-0.02587949696993941	inf
-1.9449820759222618	0.029161258945310742	inf
-1.9449820759222618	0.08420201486056111	inf
-1.9449820759222618	0.1392427707758115	inf
-1.9449820759222618	0.19428352669106141	inf
-1.9449820759222618	0.24932428260631134	inf
-1.9449820759222618	0.3043650385215617	inf
-1.9449820759222618	0.3594057944368121	inf
-1.9449820759222618	0.41444655035206246	inf
-1.9449820759222618	0.4694873062673124	inf
-1.9449820759222618	0.5245280621825623	inf
-1.9449820759222618	0.5795688180978127	inf
-1.9449820759222618	0.6346095740130631	inf
-1.9449820759222618	0.6896503299283134	inf
-1.9449820759222618	0.7446910858435634	inf
-1.9449820759222618	0.7997318417588133	inf
-1.9449820759222618	0.8547725976740637	inf
-1.9449820759222618	0.909813353589314	inf
-1.9449820759222618	0.9648541095045644	inf
-1.9449820759222618	1.0198948654198143	inf
-1.9449820759222618	1.0749356213350643	inf
-1.9449820759222618	1.1299763772503146	inf
-1.9449820759222618	1.185017133165565	inf
-1.9449820759222618	1.240057889080815	inf
-1.9449820759222618	1.2950986449960649	inf
-1.9449820759222618	1.3501394009113152	inf
-1.9449820759222618	1.4051801568265656	inf
-1.9449820759222618	1.460220912741816	inf
-1.9207328621180113	-3.988813922867953	inf
-1.9207328621180113	-3.9337731669527027	inf
-1.9207328621180113	-3.878732411037453	inf
-1.9207328621180113	-3.823691655122203	inf
-1.9207328621180113	-3.7686508992069525	inf
-1.9207328621180113	-3.713610143291702	inf
-1.9207328621180113	-3.6585693873764518	inf
-1.9207328621180113	-3.603528631461202	inf
-1.9207328621180113	-3.548487875545952	inf
-1.9207328621180113	-3.4934471196307015	inf
-1.9207328621180113	-3.438406363715451	inf
-1.9207328621180113	-3.383365607800201	inf
-1.9207328621180113	-3.328324851884951	inf
-1.9207328621180113	-3.273284095969701	inf
-1.9207328621180113	-3.2182433400544506	inf
-1.9207328621180113	-3.1632025841392	inf
-1.9207328621180113	-3.10816182822395	inf
-1.9207328621180113	-3.0531210723087	inf
-1.9207328621180113	-2.99808031639345	inf
-1.9207328621180113	-2.9430395604781996	inf
-1.9207328621180113	-2.887998804562949	inf
-1.9207328621180113	-2.832958048647699	inf
-1.9207328621180113	-2.7779172927324494	inf
-1.9207328621180113	-2.722876536817199	inf
-1.9207328621180113	-2.6678357809019486	inf
-1.9207328621180113	-2.6127950249866982	inf
-1.9207328621180113	-2.557754269071448	inf
-1.9207328621180113	-2.5027135131561984	inf
-1.9207328621180113	-2.447672757240948	inf
-1.9207328621180113	-2.3926320013256976	inf
-1.9207328621180113	-2.3375912454104473	4.02535169073515
-1.9207328621180113	-2.282550489495197	inf
-1.9207328621180113	-2.2275097335799474	inf
-1.9207328621180113	-2.172468977664697	inf
-1.9207328621180113	-2.1174282217494467	inf
-1.9207328621180113	-2.0623874658341963	inf
-1.9207328621180113	-2.007346709918946	inf
-1.9207328621180113	-1.952305954003696	inf
-1.9207328621180113	-1.8972651980884458	inf
-1.9207328621180113	-1.8422244421731957	inf
-1.9207328621180113	-1.7871836862579455	inf
-1.9207328621180113	-1.7321429303426954	inf
-1.9207328621180113	-1.677102174427445	inf
-1.9207328621180113	-1.6220614185121949	inf
-1.9207328621180113	-1.5670206625969447	inf
-1.9207328621180113	-1.5119799066816946	inf
-1.9207328621180113	-1.4569391507664444	inf
-1.9207328621180113	-1.4018983948511943	inf
-1.9207328621180113	-1.3468576389359441	inf
-1.9207328621180113	-1.2918168830206938	inf
-1.9207328621180113	-1.2367761271054436	inf
-1.9207328621180113	-1.1817353711901935	inf
-1.9207328621180113	-1.1266946152749433	inf
-1.9207328621180113	-1.0716538593596932	inf
-1.9207328621180113	-1.0166131034444428	inf
-1.9207328621180113	-0.9615723475291926	inf
-1.9207328621180113	-0.9065315916139425	inf
-1.9207328621180113	-0.8514908356986923	inf
-1.9207328621180113	-0.7964500797834422	inf
-1.9207328621180113	-0.7414093238681918	inf
-1.9207328621180113	-0.6863685679529417	inf
-1.9207328621180113	-0.6313278120376915	inf
-1.9207328621180113	-0.5762870561224414	inf
-1.9207328621180113	-0.5212463002071912	inf
-1.9207328621180113	-0.46620554429194083	inf
-1.9207328621180113	-0.4111647883766907	inf
-1.9207328621180113	-0.35612403246144053	inf
-1.9207328621180113	-0.3010832765461904	inf
-1.9207328621180113	-0.24604252063094023	inf
-1.9207328621180113	-0.19100176471568986	inf
-1.9207328621180113	-0.1359610088004397	inf
-1.9207328621180113	-0.08092025288518956	inf
-1.9207328621180113	-0.02587949696993941	inf
-1.9207328621180113	0.029161258945310742	inf
-1.9207328621180113	0.08420201486056111	inf
-1.9207328621180113	0.1392427707758115	inf
-1.9207328621180113	0.19428352669106141	inf
-1.9207328621180113	0.24932428260631134	inf
-1.9207328621180113	0.3043650385215617	inf
-1.9207328621180113	0.3594057944368121	inf
-1.9207328621180113	0.41444655035206246	inf
-1.9207328621180113	0.4694873062673124	inf
-1.9207328621180113	0.5245280621825623	inf
-1.9207328621180113	0.5795688180978127	inf
-1.9207328621180113	0.6346095740130631	inf
-1.9207328621180113	0.6896503299283134	inf
-1.9207328621180113	0.7446910858435634	inf
-1.9207328621180113	0.7997318417588133	inf
-1.9207328621180113	0.8547725976740637	inf
-1.9207328621180113	0.909813353589314	inf
-1.9207328621180113	0.9648541095045644	inf
-1.9207328621180113	1.0198948654198143	inf
-1.9207328621180113	1.0749356213350643	inf
-1.9207328621180113	1.1299763772503146	inf
-1.9207328621180113	1.185017133165565	inf
-1.9207328621180113	1.240057889080815	inf
-1.9207328621180113	1.2950986449960649	inf
-1.9207328621180113	1.3501394009113152	inf
-1.9207328621180113	1.4051801568265656	inf
-1.9207328621180113	1.460220912741816	inf
-1.8964836483137608	-3.988813922867953	inf
-1.8964836483137608	-3.9337731669527027	inf
-1.8964836483137608	-3.878732411037453	inf
-1.8964836483137608	-3.823691655122203	inf
-1.8964836483137608	-3.7686508992069525	inf
-1.8964836483137608	-3.713610143291702	inf
-1.8964836483137608	-3.6585693873764518	inf
-1.8964836483137608	-3.603528631461202	inf
-1.8964836483137608	-3.548487875545952	inf
-1.8964836483137608	-3.4934471196307015	inf
-1.8964836483137608	-3.438406363715451	inf
-1.8964836483137608	-3.383365607800201	inf
-1.8964836483137608	-3.328324851884951	inf
-1.8964836483137608	-3.273284095969701	inf
-1.8964836483137608	-3.2182433400544506	inf
-1.8964836483137608	-3.1632025841392	inf
-1.8964836483137608	-3.10816182822395	inf
-1.8964836483137608	-3.0531210723087	inf
-1.8964836483137608	-2.99808031639345	inf
-1.8964836483137608	-2.9430395604781996	inf
-1.8964836483137608	-2.887998804562949	inf
-1.8964836483137608	-2.832958048647699	inf
-1.8964836483137608	-2.7779172927324494	inf
-1.8964836483137608	-2.722876536817199	inf
-1.8964836483137608	-2.6678357809019486	inf
-1.8964836483137608	-2.6127950249866982	inf
-1.8964836483137608	-2.557754269071448	inf
-1.8964836483137608	-2.5027135131561984	inf
-1.8964836483137608	-2.447672757240948	inf
-1.8964836483137608	-2.3926320013256976	inf
-1.8964836483137608	-2.3375912454104473	inf
-1.8964836483137608	-2.282550489495197	inf
-1.8964836483137608	-2.2275097335799474	inf
-1.8964836483137608	-2.172468977664697	4.02535169073515
-1.8964836483137608	-2.1174282217494467	inf
-1.8964836483137608	-2.0623874658341963	inf
-1.8964836483137608	-2.007346709918946	inf
-1.8964836483137608	-1.952305954003696	inf
-1.8964836483137608	-1.8972651980884458	inf
-1.8964836483137608	-1.8422244421731957	inf
-1.8964836483137608	-1.7871836862579455	inf
-1.8964836483137608	-1.7321429303426954	inf
-1.8964836483137608	-1.677102174427445	inf
-1.8964836483137608	-1.6220614185121949	inf
-1.8964836483137608	-1.5670206625969447	inf
-1.8964836483137608	-1.5119799066816946	inf
-1.8964836483137608	-1.4569391507664444	inf
-1.8964836483137608	-1.4018983948511943	inf
-1.8964836483137608	-1.3468576389359441	inf
-1.8964836483137608	-1.2918168830206938	inf
-1.8964836483137608	-1.2367761271054436	inf
-1.8964836483137608	-1.1817353711901935	inf
-1.8964836483137608	-1.1266946152749433	inf
-1.8964836483137608	-1.0716538593596932	inf
-1.8964836483137608	-1.0166131034444428	inf
-1.8964836483137608	-0.9615723475291926	inf
-1.8964836483137608	-0.9065315916139425	inf
-1.8964836483137608	-0.8514908356986923	inf
-1.8964836483137608	-0.7964500797834422	inf
-1.8964836483137608	-0.7414093238681918	inf
-1.8964836483137608	-0.6863685679529417	inf
-1.8964836483137608	-0.6313278120376915	inf
-1.8964836483137608	-0.5762870561224414	inf
-1.8964836483137608	-0.5212463002071912	inf
-1.8964836483137608	-0.46620554429194083	inf
-1.8964836483137608	-0.4111647883766907	inf
-1.8964836483137608	-0.35612403246144053	inf
-1.8964836483137608	-0.3010832765461904	inf
-1.8964836483137608	-0.24604252063094023	inf
-1.8964836483137608	-0.19100176471568986	inf
-1.8964836483137608	-0.1359610088004397	inf
-1.8964836483137608	-0.08092025288518956	inf
-1.8964836483137608	-0.02587949696993941	inf
-1.8964836483137608	0.029161258945310742	inf
-1.8964836483137608	0.08420201486056111	inf
-1.8964836483137608	0.1392427707758115	inf
-1.8964836483137608	0.19428352669106141	inf
-1.8964836483137608	0.24932428260631134	inf
-1.8964836483137608	0.3043650385215617	inf
-1.8964836483137608	0.3594057944368121	inf
-1.8964836483137608	0.41444655035206246	inf
-1.8964836483137608	0.4694873062673124	inf
-1.8964836483137608	0.5245280621825623	inf
-1.8964836483137608	0.5795688180978127	inf
-1.8964836483137608	0.6346095740130631	inf
-1.8964836483137608	0.6896503299283134	inf
-1.8964836483137608	0.7446910858435634	inf
-1.8964836483137608	0.7997318417588133	inf
-1.8964836483137608	0.8547725976740637	inf
-1.8964836483137608	0.909813353589314	inf
-1.8964836483137608	0.9648541095045644	inf
-1.8964836483137608	1.0198948654198143	inf
-1.8964836483137608	1.0749356213350643	inf
-1.8964836483137608	1.1299763772503146	inf
-1.8964836483137608	1.185017133165565	inf
-1.8964836483137608	1.240057889080815	inf
-1.8964836483137608	1.2950986449960649	inf
-1.8964836483137608	1.3501394009113152	inf
-1.8964836483137608	1.4051801568265656	inf
-1.8964836483137608	1.460220912741816	inf
-1.8722344345095103	-3.988813922867953	inf
-1.8722344345095103	-3.9337731669527027	inf
-1.8722344345095103	-3.878732411037453	inf
-1.8722344345095103	-3.823691655122203	inf
-1.8722344345095103	-3.7686508992069525	inf
-1.8722344345095103	-3.713610143291702	inf
-1.8722344345095103	-3.6585693873764518	inf
-1.8722344345095103	-3.603528631461202	inf
-1.8722344345095103	-3.548487875545952	inf
-1.8722344345095103	-3.4934471196307015	inf
-1.8722344345095103	-3.438406363715451	inf
-1.8722344345095103	-3.383365607800201	inf
-1.8722344345095103	-3.328324851884951	inf
-1.8722344345095103	-3.273284095969701	inf
-1.8722344345095103	-3.2182433400544506	inf
-1.8722344345095103	-3.1632025841392	inf
-1.8722344345095103	-3.10816182822395	inf
-1.8722344345095103	-3.0531210723087	4.02535169073515
-1.8722344345095103	-2.99808031639345	inf
-1.8722344345095103	-2.9430395604781996	inf
-1.8722344345095103	-2.887998804562949	inf
-1.8722344345095103	-2.832958048647699	inf
-1.8722344345095103	-2.7779172927324494	inf
-1.8722344345095103	-2.722876536817199	inf
-1.8722344345095103	-2.6678357809019486	inf
-1.8722344345095103	-2.6127950249866982	inf
-1.8722344345095103	-2.557754269071448	inf
-1.8722344345095103	-2.5027135131561984	inf
-1.8722344345095103	-2.447672757240948	inf
-1.8722344345095103	-2.3926320013256976	4.02535169073515
-1.8722344345095103	-2.3375912454104473	inf
-1.8722344345095103	-2.282550489495197	inf
-1.8722344345095103	-2.2275097335799474	4.02535169073515
-1.8722344345095103	-2.172468977664697	inf
-1.8722344345095103	-2.1174282217494467	inf
-1.8722344345095103	-2.0623874658341963	inf
-1.8722344345095103	-2.007346709918946	inf
-1.8722344345095103	-1.952305954003696	inf
-1.8722344345095103	-1.8972651980884458	inf
-1.8722344345095103	-1.8422244421731957	inf
-1.8722344345095103	-1.7871836862579455	inf
-1.8722344345095103	-1.7321429303426954	inf
-1.8722344345095103	-1.677102174427445	inf
-1.8722344345095103	-1.6220614185121949	inf
-1.8722344345095103	-1.5670206625969447	inf
-1.8722344345095103	-1.5119799066816946	inf
-1.8722344345095103	-1.4569391507664444	inf
-1.8722344345095103	-1.4018983948511943	inf
-1.8722344345095103	-1.3468576389359441	inf
-1.8722344345095103	-1.2918168830206938	inf
-1.8722344345095103	-1.2367761271054436	inf
-1.8722344345095103	-1.1817353711901935	inf
-1.8722344345095103	-1.1266946152749433	inf
-1.8722344345095103	-1.0716538593596932	inf
-1.8722344345095103	-1.0166131034444428	inf
-1.8722344345095103	-0.9615723475291926	inf
-1.8722344345095103	-0.9065315916139425	inf
-1.8722344345095103	-0.8514908356986923	inf
-1.8722344345095103	-0.7964500797834422	inf
-1.8722344345095103	-0.7414093238681918	inf
-1.8722344345095103	-0.6863685679529417	inf
-1.8722344345095103	-0.6313278120376915	inf
-1.8722344345095103	-0.5762870561224414	inf
-1.8722344345095103	-0.5212463002071912	inf
-1.8722344345095103	-0.46620554429194083	inf
-1.8722344345095103	-0.4111647883766907	inf
-1.8722344345095103	-0.35612403246144053	inf
-1.8722344345095103	-0.3010832765461904	inf
-1.8722344345095103	-0.24604252063094023	inf
-1.8722344345095103	-0.19100176471568986	inf
-1.8722344345095103	-0.1359610088004397	inf
-1.8722344345095103	-0.08092025288518956	inf
-1.8722344345095103	-0.02587949696993941	inf
-1.8722344345095103	0.029161258945310742	inf
-1.8722344345095103	0.08420201486056111	inf
-1.8722344345095103	0.1392427707758115	inf
-1.8722344345095103	0.19428352669106141	inf
-1.8722344345095103	0.24932428260631134	inf
-1.8722344345095103	0.3043650385215617	inf
-1.8722344345095103	0.3594057944368121	inf
-1.8722344345095103	0.41444655035206246	inf
-1.8722344345095103	0.4694873062673124	inf
-1.8722344345095103	0.5245280621825623	inf
-1.8722344345095103	0.5795688180978127	inf
-1.8722344345095103	0.6346095740130631	inf
-1.8722344345095103	0.6896503299283134	inf
-1.8722344345095103	0.7446910858435634	inf
-1.8722344345095103	0.7997318417588133	inf
-1.8722344345095103	0.8547725976740637	inf
-1.8722344345095103	0.909813353589314	inf
-1.8722344345095103	0.9648541095045644	inf
-1.8722344345095103	1.0198948654198143	inf
-1.8722344345095103	1.0749356213350643	inf
-1.8722344345095103	1.1299763772503146	inf
-1.8722344345095103	1.185017133165565	inf
-1.8722344345095103	1.240057889080815	inf
-1.8722344345095103	1.2950986449960649	inf
-1.8722344345095103	1.3501394009113152	inf
-1.8722344345095103	1.4051801568265656	inf
-1.8722344345095103	1.460220912741816	inf
-1.84798522070526	-3.988813922867953	inf
-1.84798522070526	-3.9337731669527027	inf
-1.84798522070526	-3.878732411037453	inf
-1.84798522070526	-3.823691655122203	inf
-1.84798522070526	-3.7686508992069525	inf
-1.84798522070526	-3.713610143291702	inf
-1.84798522070526	-3.6585693873764518	inf
-1.84798522070526	-3.603528631461202	inf
-1.84798522070526	-3.548487875545952	inf
-1.84798522070526	-3.4934471196307015	inf
-1.84798522070526	-3.438406363715451	inf
-1.84798522070526	-3.383365607800201	inf
-1.84798522070526	-3.328324851884951	inf
-1.84798522070526	-3.273284095969701	inf
-1.84798522070526	-3.2182433400544506	inf
-1.84798522070526	-3.1632025841392	inf
-1.84798522070526	-3.10816182822395	inf
-1.84798522070526	-3.0531210723087	inf
-1.84798522070526	-2.99808031639345	inf
-1.84798522070526	-2.9430395604781996	inf
-1.84798522070526	-2.887998804562949	inf
-1.84798522070526	-2.832958048647699	inf
-1.84798522070526	-2.7779172927324494	inf
-1.84798522070526	-2.722876536817199	inf
-1.84798522070526	-2.6678357809019486	inf
-1.84798522070526	-2.6127950249866982	inf
-1.84798522070526	-2.557754269071448	inf
-1.84798522070526	-2.5027135131561984	inf
-1.84798522070526	-2.447672757240948	inf
-1.84798522070526	-2.3926320013256976	inf
-1.84798522070526	-2.3375912454104473	inf
-1.84798522070526	-2.282550489495197	inf
-1.84798522070526	-2.2275097335799474	inf
-1.84798522070526	-2.172468977664697	inf
-1.84798522070526	-2.1174282217494467	inf
-1.84798522070526	-2.0623874658341963	inf
-1.84798522070526	-2.007346709918946	inf
-1.84798522070526	-1.952305954003696	inf
-1.84798522070526	-1.8972651980884458	inf
-1.84798522070526	-1.8422244421731957	inf
-1.84798522070526	-1.7871836862579455	inf
-1.84798522070526	-1.7321429303426954	inf
-1.84798522070526	-1.677102174427445	inf
-1.84798522070526	-1.6220614185121949	inf
-1.84798522070526	-1.5670206625969447	inf
-1.84798522070526	-1.5119799066816946	inf
-1.84798522070526	-1.4569391507664444	inf
-1.84798522070526	-1.4018983948511943	inf
-1.84798522070526	-1.3468576389359441	inf
-1.84798522070526	-1.2918168830206938	inf
-1.84798522070526	-1.2367761271054436	inf
-1.84798522070526	-1.1817353711901935	inf
-1.84798522070526	-1.1266946152749433	inf
-1.84798522070526	-1.0716538593596932	inf
-1.84798522070526	-1.0166131034444428	inf
-1.84798522070526	-0.9615723475291926	inf
-1.84798522070526	-0.9065315916139425	inf
-1.84798522070526	-0.8514908356986923	inf
-1.84798522070526	-0.7964500797834422	inf
-1.84798522070526	-0.7414093238681918	inf
-1.84798522070526	-0.6863685679529417	inf
-1.84798522070526	-0.6313278120376915	inf
-1.84798522070526	-0.5762870561224414	inf
-1.84798522070526	-0.5212463002071912	inf
-1.84798522070526	-0.46620554429194083	inf
-1.84798522070526	-0.4111647883766907	inf
-1.84798522070526	-0.35612403246144053	inf
-1.84798522070526	-0.3010832765461904	inf
-1.84798522070526	-0.24604252063094023	inf
-1.84798522070526	-0.19100176471568986	inf
-1.84798522070526	-0.1359610088004397	inf
-1.84798522070526	-0.08092025288518956	inf
-1.84798522070526	-0.02587949696993941	inf
-1.84798522070526	0.029161258945310742	inf
-1.84798522070526	0.08420201486056111	inf
-1.84798522070526	0.1392427707758115	inf
-1.84798522070526	0.19428352669106141	inf
-1.84798522070526	0.24932428260631134	inf
-1.84798522070526	0.3043650385215617	inf
-1.84798522070526	0.3594057944368121	inf
-1.84798522070526	0.41444655035206246	inf
-1.84798522070526	0.4694873062673124	inf
-1.84798522070526	0.5245280621825623	inf
-1.84798522070526	0.5795688180978127	inf
-1.84798522070526	0.6346095740130631	inf
-1.84798522070526	0.6896503299283134	inf
-1.84798522070526	0.7446910858435634	inf
-1.84798522070526	0.7997318417588133	inf
-1.84798522070526	0.8547725976740637	inf
-1.84798522070526	0.909813353589314	inf
-1.84798522070526	0.9648541095045644	inf
-1.84798522070526	1.0198948654198143	inf
-1.84798522070526	1.0749356213350643	inf
-1.84798522070526	1.1299763772503146	inf
-1.84798522070526	1.185017133165565	inf
-1.84798522070526	1.240057889080815	inf
-1.84798522070526	1.2950986449960649	inf
-1.84798522070526	1.3501394009113152	inf
-1.84798522070526	1.4051801568265656	inf
-1.84798522070526	1.460220912741816	inf
-1.8237360069010096	-3.988813922867953	inf
-1.8237360069010096	-3.9337731669527027	inf
-1.8237360069010096	-3.878732411037453	inf
-1.8237360069010096	-3.823691655122203	inf
-1.8237360069010096	-3.7686508992069525	inf
-1.8237360069010096	-3.713610143291702	inf
-1.8237360069010096	-3.6585693873764518	inf
-1.8237360069010096	-3.603528631461202	inf
-1.8237360069010096	-3.548487875545952	inf
-1.8237360069010096	-3.4934471196307015	inf
-1.8237360069010096	-3.438406363715451	inf
-1.8237360069010096	-3.383365607800201	inf
-1.8237360069010096	-3.328324851884951	inf
-1.8237360069010096	-3.273284095969701	inf
-1.8237360069010096	-3.2182433400544506	inf
-1.8237360069010096	-3.1632025841392	inf
-1.8237360069010096	-3.10816182822395	inf
-1.8237360069010096	-3.0531210723087	inf
-1.8237360069010096	-2.99808031639345	inf
-1.8237360069010096	-2.9430395604781996	inf
-1.8237360069010096	-2.887998804562949	inf
-1.8237360069010096	-2.832958048647699	inf
-1.8237360069010096	-2.7779172927324494	inf
-1.8237360069010096	-2.722876536817199	inf
-1.8237360069010096	-2.6678357809019486	inf
-1.8237360069010096	-2.6127950249866982	inf
-1.8237360069010096	-2.557754269071448	inf
-1.8237360069010096	-2.5027135131561984	inf
-1.8237360069010096	-2.447672757240948	4.02535169073515
-1.8237360069010096	-2.3926320013256976	inf
-1.8237360069010096	-2.3375912454104473	inf
-1.8237360069010096	-2.282550489495197	3.3322045101752042
-1.8237360069010096	-2.2275097335799474	inf
-1.8237360069010096	-2.172468977664697	inf
-1.8237360069010096	-2.1174282217494467	inf
-1.8237360069010096	-2.0623874658341963	inf
-1.8237360069010096	-2.007346709918946	inf
-1.8237360069010096	-1.952305954003696	inf
-1.8237360069010096	-1.8972651980884458	inf
-1.8237360069010096	-1.8422244421731957	inf
-1.8237360069010096	-1.7871836862579455	4.02535169073515
-1.8237360069010096	-1.7321429303426954	inf
-1.8237360069010096	-1.677102174427445	inf
-1.8237360069010096	-1.6220614185121949	inf
-1.8237360069010096	-1.5670206625969447	inf
-1.8237360069010096	-1.5119799066816946	inf
-1.8237360069010096	-1.4569391507664444	inf
-1.8237360069010096	-1.4018983948511943	inf
-1.8237360069010096	-1.3468576389359441	inf
-1.8237360069010096	-1.2918168830206938	4.02535169073515
-1.8237360069010096	-1.2367761271054436	inf
-1.8237360069010096	-1.1817353711901935	inf
-1.8237360069010096	-1.1266946152749433	inf
-1.8237360069010096	-1.0716538593596932	inf
-1.8237360069010096	-1.0166131034444428	inf
-1.8237360069010096	-0.9615723475291926	inf
-1.8237360069010096	-0.9065315916139425	inf
-1.8237360069010096	-0.8514908356986923	inf
-1.8237360069010096	-0.7964500797834422	inf
-1.8237360069010096	-0.7414093238681918	inf
-1.8237360069010096	-0.6863685679529417	inf
-1.8237360069010096	-0.6313278120376915	inf
-1.8237360069010096	-0.5762870561224414	inf
-1.8237360069010096	-0.5212463002071912	inf
-1.8237360069010096	-0.46620554429194083	inf
-1.8237360069010096	-0.4111647883766907	inf
-1.8237360069010096	-0.35612403246144053	inf
-1.8237360069010096	-0.3010832765461904	inf
-1.8237360069010096	-0.24604252063094023	inf
-1.8237360069010096	-0.19100176471568986	inf
-1.8237360069010096	-0.1359610088004397	inf
-1.8237360069010096	-0.08092025288518956	inf
-1.8237360069010096	-0.02587949696993941	inf
-1.8237360069010096	0.029161258945310742	inf
-1.8237360069010096	0.08420201486056111	inf
-1.8237360069010096	0.1392427707758115	inf
-1.8237360069010096	0.19428352669106141	inf
-1.8237360069010096	0.24932428260631134	inf
-1.8237360069010096	0.3043650385215617	inf
-1.8237360069010096	0.3594057944368121	inf
-1.8237360069010096	0.41444655035206246	inf
-1.8237360069010096	0.4694873062673124	inf
-1.8237360069010096	0.5245280621825623	inf
-1.8237360069010096	0.5795688180978127	inf
-1.8237360069010096	0.6346095740130631	inf
-1.8237360069010096	0.6896503299283134	inf
-1.8237360069010096	0.7446910858435634	inf
-1.8237360069010096	0.7997318417588133	inf
-1.8237360069010096	0.8547725976740637	inf
-1.8237360069010096	0.909813353589314	inf
-1.8237360069010096	0.9648541095045644	inf
-1.8237360069010096	1.0198948654198143	inf
-1.8237360069010096	1.0749356213350643	inf
-1.8237360069010096	1.1299763772503146	inf
-1.8237360069010096	1.185017133165565	inf
-1.8237360069010096	1.240057889080815	inf
-1.8237360069010096	1.2950986449960649	inf
-1.8237360069010096	1.3501394009113152	inf
-1.8237360069010096	1.4051801568265656	inf
-1.8237360069010096	1.460220912741816	inf
-1.799486793096759	-3.988813922867953	inf
-1.799486793096759	-3.9337731669527027	inf
-1.799486793096759	-3.878732411037453	inf
-1.799486793096759	-3.823691655122203	inf
-1.799486793096759	-3.7686508992069525	inf
-1.799486793096759	-3.713610143291702	inf
-1.799486793096759	-3.6585693873764518	inf
-1.799486793096759	-3.603528631461202	inf
-1.799486793096759	-3.548487875545952	inf
-1.799486793096759	-3.4934471196307015	inf
-1.799486793096759	-3.438406363715451	inf
-1.799486793096759	-3.383365607800201	inf
-1.799486793096759	-3.328324851884951	4.02535169073515
-1.799486793096759	-3.273284095969701	inf
-1.799486793096759	-3.2182433400544506	inf
-1.799486793096759	-3.1632025841392	inf
-1.799486793096759	-3.10816182822395	inf
-1.799486793096759	-3.0531210723087	inf
-1.799486793096759	-2.99808031639345	inf
-1.799486793096759	-2.9430395604781996	inf
-1.799486793096759	-2.887998804562949	inf
-1.799486793096759	-2.832958048647699	inf
-1.799486793096759	-2.7779172927324494	inf
-1.799486793096759	-2.722876536817199	inf
-1.799486793096759	-2.6678357809019486	4.02535169073515
-1.799486793096759	-2.6127950249866982	inf
-1.799486793096759	-2.557754269071448	inf
-1.799486793096759	-2.5027135131561984	inf
-1.799486793096759	-2.447672757240948	inf
-1.799486793096759	-2.3926320013256976	2.9267394020670388
-1.799486793096759	-2.3375912454104473	inf
-1.799486793096759	-2.282550489495197	inf
-1.799486793096759	-2.2275097335799474	inf
-1.799486793096759	-2.172468977664697	inf
-1.799486793096759	-2.1174282217494467	inf
-1.799486793096759	-2.0623874658341963	inf
-1.799486793096759	-2.007346709918946	4.02535169073515
-1.799486793096759	-1.952305954003696	inf
-1.799486793096759	-1.8972651980884458	4.02535169073515
-1.799486793096759	-1.8422244421731957	inf
-1.799486793096759	-1.7871836862579455	4.02535169073515
-1.799486793096759	-1.7321429303426954	inf
-1.799486793096759	-1.677102174427445	inf
-1.799486793096759	-1.6220614185121949	4.02535169073515
-1.799486793096759	-1.5670206625969447	inf
-1.799486793096759	-1.5119799066816946	4.02535169073515
-1.799486793096759	-1.4569391507664444	inf
-1.799486793096759	-1.4018983948511943	inf
-1.799486793096759	-1.3468576389359441	inf
-1.799486793096759	-1.2918168830206938	inf
-1.799486793096759	-1.2367761271054436	inf
-1.799486793096759	-1.1817353711901935	inf
-1.799486793096759	-1.1266946152749433	inf
-1.799486793096759	-1.0716538593596932	inf
-1.799486793096759	-1.0166131034444428	inf
-1.799486793096759	-0.9615723475291926	inf
-1.799486793096759	-0.9065315916139425	inf
-1.799486793096759	-0.8514908356986923	inf
-1.799486793096759	-0.7964500797834422	inf
-1.799486793096759	-0.7414093238681918	inf
-1.799486793096759	-0.6863685679529417	inf
-1.799486793096759	-0.6313278120376915	inf
-1.799486793096759	-0.5762870561224414	inf
-1.799486793096759	-0.5212463002071912	inf
-1.799486793096759	-0.46620554429194083	inf
-1.799486793096759	-0.4111647883766907	inf
-1.799486793096759	-0.35612403246144053	inf
-1.799486793096759	-0.3010832765461904	inf
-1.799486793096759	-0.24604252063094023	inf
-1.799486793096759	-0.19100176471568986	inf
-1.799486793096759	-0.1359610088004397	inf
-1.799486793096759	-0.08092025288518956	inf
-1.799486793096759	-0.02587949696993941	inf
-1.799486793096759	0.029161258945310742	inf
-1.799486793096759	0.08420201486056111	inf
-1.799486793096759	0.1392427707758115	inf
-1.799486793096759	0.19428352669106141	inf
-1.799486793096759	0.24932428260631134	inf
-1.799486793096759	0.3043650385215617	inf
-1.799486793096759	0.3594057944368121	inf
-1.799486793096759	0.41444655035206246	inf
-1.799486793096759	0.4694873062673124	inf
-1.799486793096759	0.5245280621825623	inf
-1.799486793096759	0.5795688180978127	inf
-1.799486793096759	0.6346095740130631	inf
-1.799486793096759	0.6896503299283134	inf
-1.799486793096759	0.7446910858435634	inf
-1.799486793096759	0.7997318417588133	inf
-1.799486793096759	0.8547725976740637	inf
-1.799486793096759	0.909813353589314	inf
-1.799486793096759	0.9648541095045644	inf
-1.799486793096759	1.0198948654198143	inf
-1.799486793096759	1.0749356213350643	inf
-1.799486793096759	1.1299763772503146	inf
-1.799486793096759	1.185017133165565	inf
-1.799486793096759	1.240057889080815	inf
-1.799486793096759	1.2950986449960649	inf
-1.799486793096759	1.3501394009113152	inf
-1.799486793096759	1.4051801568265656	inf
-1.799486793096759	1.460220912741816	inf
-1.7752375792925086	-3.988813922867953	inf
-1.7752375792925086	-3.9337731669527027	inf
-1.7752375792925086	-3.878732411037453	inf
-1.7752375792925086	-3.823691655122203	inf
-1.7752375792925086	-3.7686508992069525	inf
-1.7752375792925086	-3.713610143291702	inf
-1.7752375792925086	-3.6585693873764518	inf
-1.7752375792925086	-3.603528631461202	inf
-1.7752375792925086	-3.548487875545952	inf
-1.7752375792925086	-3.4934471196307015	inf
-1.7752375792925086	-3.438406363715451	inf
-1.7752375792925086	-3.383365607800201	inf
-1.7752375792925086	-3.328324851884951	inf
-1.7752375792925086	-3.273284095969701	inf
-1.7752375792925086	-3.2182433400544506	inf
-1.7752375792925086	-3.1632025841392	inf
-1.7752375792925086	-3.10816182822395	inf
-1.7752375792925086	-3.0531210723087	inf
-1.7752375792925086	-2.99808031639345	inf
-1.7752375792925086	-2.9430395604781996	inf
-1.7752375792925086	-2.887998804562949	inf
-1.7752375792925086	-2.832958048647699	inf
-1.7752375792925086	-2.7779172927324494	inf
-1.7752375792925086	-2.722876536817199	inf
-1.7752375792925086	-2.6678357809019486	inf
-1.7752375792925086	-2.6127950249866982	inf
-1.7752375792925086	-2.557754269071448	inf
-1.7752375792925086	-2.5027135131561984	inf
-1.7752375792925086	-2.447672757240948	inf
-1.7752375792925086	-2.3926320013256976	inf
-1.7752375792925086	-2.3375912454104473	inf
-1.7752375792925086	-2.282550489495197	4.02535169073515
-1.7752375792925086	-2.2275097335799474	3.3322045101752042
-1.7752375792925086	-2.172468977664697	3.3322045101752042
-1.7752375792925086	-2.1174282217494467	4.02535169073515
-1.7752375792925086	-2.0623874658341963	4.02535169073515
-1.7752375792925086	-2.007346709918946	inf
-1.7752375792925086	-1.952305954003696	4.02535169073515
-1.7752375792925086	-1.8972651980884458	inf
-1.7752375792925086	-1.8422244421731957	inf
-1.7752375792925086	-1.7871836862579455	3.3322045101752042
-1.7752375792925086	-1.7321429303426954	inf
-1.7752375792925086	-1.677102174427445	4.02535169073515
-1.7752375792925086	-1.6220614185121949	inf
-1.7752375792925086	-1.5670206625969447	4.02535169073515
-1.7752375792925086	-1.5119799066816946	inf
-1.7752375792925086	-1.4569391507664444	inf
-1.7752375792925086	-1.4018983948511943	4.02535169073515
-1.7752375792925086	-1.3468576389359441	4.02535169073515
-1.7752375792925086	-1.2918168830206938	inf
-1.7752375792925086	-1.2367761271054436	inf
-1.7752375792925086	-1.1817353711901935	inf
-1.7752375792925086	-1.1266946152749433	inf
-1.7752375792925086	-1.0716538593596932	inf
-1.7752375792925086	-1.0166131034444428	inf
-1.7752375792925086	-0.9615723475291926	inf
-1.7752375792925086	-0.9065315916139425	inf
-1.7752375792925086	-0.8514908356986923	inf
-1.7752375792925086	-0.7964500797834422	inf
-1.7752375792925086	-0.7414093238681918	inf
-1.7752375792925086	-0.6863685679529417	inf
-1.7752375792925086	-0.6313278120376915	inf
-1.7752375792925086	-0.5762870561224414	inf
-1.7752375792925086	-0.5212463002071912	inf
-1.7752375792925086	-0.46620554429194083	inf
-1.7752375792925086	-0.4111647883766907	inf
-1.7752375792925086	-0.35612403246144053	inf
-1.7752375792925086	-0.3010832765461904	inf
-1.7752375792925086	-0.24604252063094023	inf
-1.7752375792925086	-0.19100176471568986	inf
-1.7752375792925086	-0.1359610088004397	inf
-1.7752375792925086	-0.08092025288518956	inf
-1.7752375792925086	-0.02587949696993941	inf
-1.7752375792925086	0.029161258945310742	inf
-1.7752375792925086	0.08420201486056111	inf
-1.7752375792925086	0.1392427707758115	inf
-1.7752375792925086	0.19428352669106141	inf
-1.7752375792925086	0.24932428260631134	inf
-1.7752375792925086	0.3043650385215617	inf
-1.7752375792925086	0.3594057944368121	inf
-1.7752375792925086	0.41444655035206246	inf
-1.7752375792925086	0.4694873062673124	inf
-1.7752375792925086	0.5245280621825623	inf
-1.7752375792925086	0.5795688180978127	inf
-1.7752375792925086	0.6346095740130631	inf
-1.7752375792925086	0.6896503299283134	inf
-1.7752375792925086	0.7446910858435634	inf
-1.7752375792925086	0.7997318417588133	inf
-1.7752375792925086	0.8547725976740637	inf
-1.7752375792925086	0.909813353589314	inf
-1.7752375792925086	0.9648541095045644	inf
-1.7752375792925086	1.0198948654198143	inf
-1.7752375792925086	1.0749356213350643	inf
-1.7752375792925086	1.1299763772503146	inf
-1.7752375792925086	1.185017133165565	inf
-1.7752375792925086	1.240057889080815	inf
-1.7752375792925086	1.2950986449960649	inf
-1.7752375792925086	1.3501394009113152	inf
-1.7752375792925086	1.4051801568265656	inf
-1.7752375792925086	1.460220912741816	inf
-1.750988365488258	-3.988813922867953	inf
-1.750988365488258	-3.9337731669527027	inf
-1.750988365488258	-3.878732411037453	inf
-1.750988365488258	-3.823691655122203	inf
-1.750988365488258	-3.7686508992069525	inf
-1.750988365488258	-3.713610143291702	inf
-1.750988365488258	-3.6585693873764518	inf
-1.750988365488258	-3.603528631461202	4.02535169073515
-1.750988365488258	-3.548487875545952	inf
-1.750988365488258	-3.4934471196307015	inf
-1.750988365488258	-3.438406363715451	inf
-1.750988365488258	-3.383365607800201	inf
-1.750988365488258	-3.328324851884951	inf
-1.750988365488258	-3.273284095969701	inf
-1.750988365488258	-3.2182433400544506	inf
-1.750988365488258	-3.1632025841392	inf
-1.750988365488258	-3.10816182822395	inf
-1.750988365488258	-3.0531210723087	inf
-1.750988365488258	-2.99808031639345	4.02535169073515
-1.750988365488258	-2.9430395604781996	4.02535169073515
-1.750988365488258	-2.887998804562949	inf
-1.750988365488258	-2.832958048647699	inf
-1.750988365488258	-2.7779172927324494	3.3322045101752042
-1.750988365488258	-2.722876536817199	4.02535169073515
-1.750988365488258	-2.6678357809019486	4.02535169073515
-1.750988365488258	-2.6127950249866982	inf
-1.750988365488258	-2.557754269071448	inf
-1.750988365488258	-2.5027135131561984	inf
-1.750988365488258	-2.447672757240948	4.02535169073515
-1.750988365488258	-2.3926320013256976	4.02535169073515
-1.750988365488258	-2.3375912454104473	inf
-1.750988365488258	-2.282550489495197	4.02535169073515
-1.750988365488258	-2.2275097335799474	4.02535169073515
-1.750988365488258	-2.172468977664697	3.3322045101752042
-1.750988365488258	-2.1174282217494467	inf
-1.750988365488258	-2.0623874658341963	inf
-1.750988365488258	-2.007346709918946	inf
-1.750988365488258	-1.952305954003696	inf
-1.750988365488258	-1.8972651980884458	inf
-1.750988365488258	-1.8422244421731957	inf
-1.750988365488258	-1.7871836862579455	inf
-1.750988365488258	-1.7321429303426954	inf
-1.750988365488258	-1.677102174427445	4.02535169073515
-1.750988365488258	-1.6220614185121949	inf
-1.750988365488258	-1.5670206625969447	4.02535169073515
-1.750988365488258	-1.5119799066816946	4.02535169073515
-1.750988365488258	-1.4569391507664444	inf
-1.750988365488258	-1.4018983948511943	inf
-1.750988365488258	-1.3468576389359441	inf
-1.750988365488258	-1.2918168830206938	inf
-1.750988365488258	-1.2367761271054436	inf
-1.750988365488258	-1.1817353711901935	inf
-1.750988365488258	-1.1266946152749433	inf
-1.750988365488258	-1.0716538593596932	inf
-1.750988365488258	-1.0166131034444428	inf
-1.750988365488258	-0.9615723475291926	inf
-1.750988365488258	-0.9065315916139425	inf
-1.750988365488258	-0.8514908356986923	inf
-1.750988365488258	-0.7964500797834422	inf
-1.750988365488258	-0.7414093238681918	inf
-1.750988365488258	-0.6863685679529417	inf
-1.750988365488258	-0.6313278120376915	inf
-1.750988365488258	-0.5762870561224414	inf
-1.750988365488258	-0.5212463002071912	inf
-1.750988365488258	-0.46620554429194083	inf
-1.750988365488258	-0.4111647883766907	inf
-1.750988365488258	-0.35612403246144053	inf
-1.750988365488258	-0.3010832765461904	inf
-1.750988365488258	-0.24604252063094023	inf
-1.750988365488258	-0.19100176471568986	inf
-1.750988365488258	-0.1359610088004397	inf
-1.750988365488258	-0.08092025288518956	inf
-1.750988365488258	-0.02587949696993941	inf
-1.750988365488258	0.029161258945310742	inf
-1.750988365488258	0.08420201486056111	inf
-1.750988365488258	0.1392427707758115	inf
-1.750988365488258	0.19428352669106141	inf
-1.750988365488258	0.24932428260631134	inf
-1.750988365488258	0.3043650385215617	inf
-1.750988365488258	0.3594057944368121	inf
-1.750988365488258	0.41444655035206246	inf
-1.750988365488258	0.4694873062673124	inf
-1.750988365488258	0.5245280621825623	inf
-1.750988365488258	0.5795688180978127	inf
-1.750988365488258	0.6346095740130631	inf
-1.750988365488258	0.6896503299283134	inf
-1.750988365488258	0.7446910858435634	inf
-1.750988365488258	0.7997318417588133	inf
-1.750988365488258	0.8547725976740637	inf
-1.750988365488258	0.909813353589314	inf
-1.750988365488258	0.9648541095045644	inf
-1.750988365488258	1.0198948654198143	inf
-1.750988365488258	1.0749356213350643	inf
-1.750988365488258	1.1299763772503146	inf
-1.750988365488258	1.185017133165565	inf
-1.750988365488258	1.240057889080815	inf
-1.750988365488258	1.2950986449960649	inf
-1.750988365488258	1.3501394009113152	inf
-1.750988365488258	1.4051801568265656	inf
-1.750988365488258	1.460220912741816	inf
-1.7267391516840076	-3.988813922867953	inf
-1.7267391516840076	-3.9337731669527027	inf
-1.7267391516840076	-3.878732411037453	inf
-1.7267391516840076	-3.823691655122203	inf
-1.7267391516840076	-3.7686508992069525	inf
-1.7267391516840076	-3.713610143291702	inf
-1.7267391516840076	-3.6585693873764518	inf
-1.7267391516840076	-3.603528631461202	inf
-1.7267391516840076	-3.548487875545952	inf
-1.7267391516840076	-3.4934471196307015	inf
-1.7267391516840076	-3.438406363715451	inf
-1.7267391516840076	-3.383365607800201	inf
-1.7267391516840076	-3.328324851884951	inf
-1.7267391516840076	-3.273284095969701	inf
-1.7267391516840076	-3.2182433400544506	inf
-1.7267391516840076	-3.1632025841392	inf
-1.7267391516840076	-3.10816182822395	inf
-1.7267391516840076	-3.0531210723087	4.02535169073515
-1.7267391516840076	-2.99808031639345	inf
-1.7267391516840076	-2.9430395604781996	4.02535169073515
-1.7267391516840076	-2.887998804562949	inf
-1.7267391516840076	-2.832958048647699	4.02535169073515
-1.7267391516840076	-2.7779172927324494	4.02535169073515
-1.7267391516840076	-2.722876536817199	3.3322045101752042
-1.7267391516840076	-2.6678357809019486	4.02535169073515
-1.7267391516840076	-2.6127950249866982	inf
-1.7267391516840076	-2.557754269071448	inf
-1.7267391516840076	-2.5027135131561984	4.02535169073515
-1.7267391516840076	-2.447672757240948	2.9267394020670388
-1.7267391516840076	-2.3926320013256976	4.02535169073515
-1.7267391516840076	-2.3375912454104473	4.02535169073515
-1.7267391516840076	-2.282550489495197	4.02535169073515
-1.7267391516840076	-2.2275097335799474	inf
-1.7267391516840076	-2.172468977664697	3.3322045101752042
-1.7267391516840076	-2.1174282217494467	3.3322045101752042
-1.7267391516840076	-2.0623874658341963	inf
-1.7267391516840076	-2.007346709918946	2.9267394020670388
-1.7267391516840076	-1.952305954003696	inf
-1.7267391516840076	-1.8972651980884458	inf
-1.7267391516840076	-1.8422244421731957	2.9267394020670388
-1.7267391516840076	-1.7871836862579455	4.02535169073515
-1.7267391516840076	-1.7321429303426954	4.02535169073515
-1.7267391516840076	-1.677102174427445	inf
-1.7267391516840076	-1.6220614185121949	inf
-1.7267391516840076	-1.5670206625969447	3.3322045101752042
-1.7267391516840076	-1.5119799066816946	inf
-1.7267391516840076	-1.4569391507664444	inf
-1.7267391516840076	-1.4018983948511943	inf
-1.7267391516840076	-1.3468576389359441	inf
-1.7267391516840076	-1.2918168830206938	inf
-1.7267391516840076	-1.2367761271054436	inf
-1.7267391516840076	-1.1817353711901935	4.02535169073515
-1.7267391516840076	-1.1266946152749433	inf
-1.7267391516840076	-1.0716538593596932	inf
-1.7267391516840076	-1.0166131034444428	inf
-1.7267391516840076	-0.9615723475291926	inf
-1.7267391516840076	-0.9065315916139425	inf
-1.7267391516840076	-0.8514908356986923	inf
-1.7267391516840076	-0.7964500797834422	inf
-1.7267391516840076	-0.7414093238681918	inf
-1.7267391516840076	-0.6863685679529417	inf
-1.7267391516840076	-0.6313278120376915	inf
-1.7267391516840076	-0.5762870561224414	inf
-1.7267391516840076	-0.5212463002071912	inf
-1.7267391516840076	-0.46620554429194083	inf
-1.7267391516840076	-0.4111647883766907	inf
-1.7267391516840076	-0.35612403246144053	inf
-1.7267391516840076	-0.3010832765461904	inf
-1.7267391516840076	-0.24604252063094023	inf
-1.7267391516840076	-0.19100176471568986	inf
-1.7267391516840076	-0.1359610088004397	inf
-1.7267391516840076	-0.08092025288518956	inf
-1.7267391516840076	-0.02587949696993941	inf
-1.7267391516840076	0.029161258945310742	inf
-1.7267391516840076	0.08420201486056111	inf
-1.7267391516840076	0.1392427707758115	inf
-1.7267391516840076	0.19428352669106141	inf
-1.7267391516840076	0.24932428260631134	inf
-1.7267391516840076	0.3043650385215617	inf
-1.7267391516840076	0.3594057944368121	inf
-1.7267391516840076	0.41444655035206246	inf
-1.7267391516840076	0.4694873062673124	inf
-1.7267391516840076	0.5245280621825623	inf
-1.7267391516840076	0.5795688180978127	inf
-1.7267391516840076	0.6346095740130631	inf
-1.7267391516840076	0.6896503299283134	inf
-1.7267391516840076	0.7446910858435634	inf
-1.7267391516840076	0.7997318417588133	inf
-1.7267391516840076	0.8547725976740637	inf
-1.7267391516840076	0.909813353589314	inf
-1.7267391516840076	0.9648541095045644	inf
-1.7267391516840076	1.0198948654198143	inf
-1.7267391516840076	1.0749356213350643	inf
-1.7267391516840076	1.1299763772503146	inf
-1.7267391516840076	1.185017133165565	inf
-1.7267391516840076	1.240057889080815	inf
-1.7267391516840076	1.2950986449960649	inf
-1.7267391516840076	1.3501394009113152	inf
-1.7267391516840076	1.4051801568265656	inf
-1.7267391516840076	1.460220912741816	inf
-1.702489937879757	-3.988813922867953	inf
-1.702489937879757	-3.9337731669527027	inf
-1.702489937879757	-3.878732411037453	inf
-1.702489937879757	-3.823691655122203	inf
-1.702489937879757	-3.7686508992069525	inf
-1.702489937879757	-3.713610143291702	inf
-1.702489937879757	-3.6585693873764518	inf
-1.702489937879757	-3.603528631461202	inf
-1.702489937879757	-3.548487875545952	inf
-1.702489937879757	-3.4934471196307015	inf
-1.702489937879757	-3.438406363715451	inf
-1.702489937879757	-3.383365607800201	inf
-1.702489937879757	-3.328324851884951	4.02535169073515
-1.702489937879757	-3.273284095969701	4.02535169073515
-1.702489937879757	-3.2182433400544506	inf
-1.702489937879757	-3.1632025841392	inf
-1.702489937879757	-3.10816182822395	inf
-1.702489937879757	-3.0531210723087	4.02535169073515
-1.702489937879757	-2.99808031639345	inf
-1.702489937879757	-2.9430395604781996	inf
-1.702489937879757	-2.887998804562949	inf
-1.702489937879757	-2.832958048647699	4.02535169073515
-1.702489937879757	-2.7779172927324494	3.3322045101752042
-1.702489937879757	-2.722876536817199	inf
-1.702489937879757	-2.6678357809019486	inf
-1.702489937879757	-2.6127950249866982	4.02535169073515
-1.702489937879757	-2.557754269071448	4.02535169073515
-1.702489937879757	-2.5027135131561984	inf
-1.702489937879757	-2.447672757240948	inf
-1.702489937879757	-2.3926320013256976	4.02535169073515
-1.702489937879757	-2.3375912454104473	3.3322045101752042
-1.702489937879757	-2.282550489495197	inf
-1.702489937879757	-2.2275097335799474	inf
-1.702489937879757	-2.172468977664697	4.02535169073515
-1.702489937879757	-2.1174282217494467	inf
-1.702489937879757	-2.0623874658341963	inf
-1.702489937879757	-2.007346709918946	3.3322045101752042
-1.702489937879757	-1.952305954003696	inf
-1.702489937879757	-1.8972651980884458	3.3322045101752042
-1.702489937879757	-1.8422244421731957	inf
-1.702489937879757	-1.7871836862579455	3.3322045101752042
-1.702489937879757	-1.7321429303426954	2.639057329615259
-1.702489937879757	-1.677102174427445	2.639057329615259
-1.702489937879757	-1.6220614185121949	inf
-1.702489937879757	-1.5670206625969447	4.02535169073515
-1.702489937879757	-1.5119799066816946	inf
-1.702489937879757	-1.4569391507664444	inf
-1.702489937879757	-1.4018983948511943	inf
-1.702489937879757	-1.3468576389359441	inf
-1.702489937879757	-1.2918168830206938	inf
-1.702489937879757	-1.2367761271054436	inf
-1.702489937879757	-1.1817353711901935	3.3322045101752042
-1.702489937879757	-1.1266946152749433	inf
-1.702489937879757	-1.0716538593596932	inf
-1.702489937879757	-1.0166131034444428	inf
-1.702489937879757	-0.9615723475291926	inf
-1.702489937879757	-0.9065315916139425	inf
-1.702489937879757	-0.8514908356986923	inf
-1.702489937879757	-0.7964500797834422	inf
-1.702489937879757	-0.7414093238681918	inf
-1.702489937879757	-0.6863685679529417	inf
-1.702489937879757	-0.6313278120376915	inf
-1.702489937879757	-0.5762870561224414	inf
-1.702489937879757	-0.5212463002071912	inf
-1.702489937879757	-0.46620554429194083	inf
-1.702489937879757	-0.4111647883766907	inf
-1.702489937879757	-0.35612403246144053	inf
-1.702489937879757	-0.3010832765461904	inf
-1.702489937879757	-0.24604252063094023	inf
-1.702489937879757	-0.19100176471568986	inf
-1.702489937879757	-0.1359610088004397	inf
-1.702489937879757	-0.08092025288518956	inf
-1.702489937879757	-0.02587949696993941	inf
-1.702489937879757	0.029161258945310742	inf
-1.702489937879757	0.08420201486056111	inf
-1.702489937879757	0.1392427707758115	inf
-1.702489937879757	0.19428352669106141	inf
-1.702489937879757	0.24932428260631134	inf
-1.702489937879757	0.3043650385215617	inf
-1.702489937879757	0.3594057944368121	inf
-1.702489937879757	0.41444655035206246	inf
-1.702489937879757	0.4694873062673124	inf
-1.702489937879757	0.5245280621825623	inf
-1.702489937879757	0.5795688180978127	inf
-1.702489937879757	0.6346095740130631	inf
-1.702489937879757	0.6896503299283134	inf
-1.702489937879757	0.7446910858435634	inf
-1.702489937879757	0.7997318417588133	inf
-1.702489937879757	0.8547725976740637	inf
-1.702489937879757	0.909813353589314	inf
-1.702489937879757	0.9648541095045644	inf
-1.702489937879757	1.0198948654198143	inf
-1.702489937879757	1.0749356213350643	inf
-1.702489937879757	1.1299763772503146	inf
-1.702489937879757	1.185017133165565	inf
-1.702489937879757	1.240057889080815	inf
-1.702489937879757	1.2950986449960649	inf
-1.702489937879757	1.3501394009113152	inf
-1.702489937879757	1.4051801568265656	inf
-1.702489937879757	1.460220912741816	inf
-1.6782407240755066	-3.988813922867953	inf
-1.6782407240755066	-3.9337731669527027	inf
-1.6782407240755066	-3.878732411037453	inf
-1.6782407240755066	-3.823691655122203	inf
-1.6782407240755066	-3.7686508992069525	inf
-1.6782407240755066	-3.713610143291702	inf
-1.6782407240755066	-3.6585693873764518	inf
-1.6782407240755066	-3.603528631461202	inf
-1.6782407240755066	-3.548487875545952	inf
-1.6782407240755066	-3.4934471196307015	inf
-1.6782407240755066	-3.438406363715451	inf
-1.6782407240755066	-3.383365607800201	inf
-1.6782407240755066	-3.328324851884951	inf
-1.6782407240755066	-3.273284095969701	inf
-1.6782407240755066	-3.2182433400544506	inf
-1.6782407240755066	-3.1632025841392	inf
-1.6782407240755066	-3.10816182822395	inf
-1.6782407240755066	-3.0531210723087	inf
-1.6782407240755066	-2.99808031639345	inf
-1.6782407240755066	-2.9430395604781996	inf
-1.6782407240755066	-2.887998804562949	inf
-1.6782407240755066	-2.832958048647699	4.02535169073515
-1.6782407240755066	-2.7779172927324494	inf
-1.6782407240755066	-2.722876536817199	4.02535169073515
-1.6782407240755066	-2.6678357809019486	4.02535169073515
-1.6782407240755066	-2.6127950249866982	inf
-1.6782407240755066	-2.557754269071448	4.02535169073515
-1.6782407240755066	-2.5027135131561984	2.9267394020670388
-1.6782407240755066	-2.447672757240948	4.02535169073515
-1.6782407240755066	-2.3926320013256976	3.3322045101752042
-1.6782407240755066	-2.3375912454104473	4.02535169073515
-1.6782407240755066	-2.282550489495197	4.02535169073515
-1.6782407240755066	-2.2275097335799474	2.9267394020670388
-1.6782407240755066	-2.172468977664697	3.3322045101752042
-1.6782407240755066	-2.1174282217494467	2.9267394020670388
-1.6782407240755066	-2.0623874658341963	3.3322045101752042
-1.6782407240755066	-2.007346709918946	4.02535169073515
-1.6782407240755066	-1.952305954003696	3.3322045101752042
-1.6782407240755066	-1.8972651980884458	inf
-1.6782407240755066	-1.8422244421731957	3.3322045101752042
-1.6782407240755066	-1.7871836862579455	3.3322045101752042
-1.6782407240755066	-1.7321429303426954	4.02535169073515
-1.6782407240755066	-1.677102174427445	2.9267394020670388
-1.6782407240755066	-1.6220614185121949	3.3322045101752042
-1.6782407240755066	-1.5670206625969447	inf
-1.6782407240755066	-1.5119799066816946	inf
-1.6782407240755066	-1.4569391507664444	3.3322045101752042
-1.6782407240755066	-1.4018983948511943	inf
-1.6782407240755066	-1.3468576389359441	inf
-1.6782407240755066	-1.2918168830206938	inf
-1.6782407240755066	-1.2367761271054436	4.02535169073515
-1.6782407240755066	-1.1817353711901935	inf
-1.6782407240755066	-1.1266946152749433	inf
-1.6782407240755066	-1.0716538593596932	inf
-1.6782407240755066	-1.0166131034444428	inf
-1.6782407240755066	-0.9615723475291926	inf
-1.6782407240755066	-0.9065315916139425	inf
-1.6782407240755066	-0.8514908356986923	inf
-1.6782407240755066	-0.7964500797834422	inf
-1.6782407240755066	-0.7414093238681918	inf
-1.6782407240755066	-0.6863685679529417	inf
-1.6782407240755066	-0.6313278120376915	inf
-1.6782407240755066	-0.5762870561224414	inf
-1.6782407240755066	-0.5212463002071912	inf
-1.6782407240755066	-0.46620554429194083	inf
-1.6782407240755066	-0.4111647883766907	inf
-1.6782407240755066	-0.35612403246144053	inf
-1.6782407240755066	-0.3010832765461904	inf
-1.6782407240755066	-0.24604252063094023	inf
-1.6782407240755066	-0.19100176471568986	inf
-1.6782407240755066	-0.1359610088004397	inf
-1.6782407240755066	-0.08092025288518956	inf
-1.6782407240755066	-0.02587949696993941	inf
-1.6782407240755066	0.029161258945310742	inf
-1.6782407240755066	0.08420201486056111	inf
-1.6782407240755066	0.1392427707758115	inf
-1.6782407240755066	0.19428352669106141	inf
-1.6782407240755066	0.24932428260631134	inf
-1.6782407240755066	0.3043650385215617	inf
-1.6782407240755066	0.3594057944368121	inf
-1.6782407240755066	0.41444655035206246	inf
-1.6782407240755066	0.4694873062673124	inf
-1.6782407240755066	0.5245280621825623	inf
-1.6782407240755066	0.5795688180978127	inf
-1.6782407240755066	0.6346095740130631	inf
-1.6782407240755066	0.6896503299283134	inf
-1.6782407240755066	0.7446910858435634	inf
-1.6782407240755066	0.7997318417588133	inf
-1.6782407240755066	0.8547725976740637	inf
-1.6782407240755066	0.909813353589314	inf
-1.6782407240755066	0.9648541095045644	inf
-1.6782407240755066	1.0198948654198143	inf
-1.6782407240755066	1.0749356213350643	inf
-1.6782407240755066	1.1299763772503146	inf
-1.6782407240755066	1.185017133165565	inf
-1.6782407240755066	1.240057889080815	inf
-1.6782407240755066	1.2950986449960649	inf
-1.6782407240755066	1.3501394009113152	inf
-1.6782407240755066	1.4051801568265656	inf
-1.6782407240755066	1.460220912741816	inf
-1.6539915102712561	-3.988813922867953	inf
-1.6539915102712561	-3.9337731669527027	inf
-1.6539915102712561	-3.878732411037453	inf
-1.6539915102712561	-3.823691655122203	inf
-1.6539915102712561	-3.7686508992069525	inf
-1.6539915102712561	-3.713610143291702	inf
-1.6539915102712561	-3.6585693873764518	inf
-1.6539915102712561	-3.603528631461202	inf
-1.6539915102712561	-3.548487875545952	inf
-1.6539915102712561	-3.4934471196307015	inf
-1.6539915102712561	-3.438406363715451	inf
-1.6539915102712561	-3.383365607800201	inf
-1.6539915102712561	-3.328324851884951	inf
-1.6539915102712561	-3.273284095969701	inf
-1.6539915102712561	-3.2182433400544506	inf
-1.6539915102712561	-3.1632025841392	inf
-1.6539915102712561	-3.10816182822395	inf
-1.6539915102712561	-3.0531210723087	inf
-1.6539915102712561	-2.99808031639345	4.02535169073515
-1.6539915102712561	-2.9430395604781996	inf
-1.6539915102712561	-2.887998804562949	inf
-1.6539915102712561	-2.832958048647699	3.3322045101752042
-1.6539915102712561	-2.7779172927324494	inf
-1.6539915102712561	-2.722876536817199	inf
-1.6539915102712561	-2.6678357809019486	4.02535169073515
-1.6539915102712561	-2.6127950249866982	2.9267394020670388
-1.6539915102712561	-2.557754269071448	inf
-1.6539915102712561	-2.5027135131561984	inf
-1.6539915102712561	-2.447672757240948	4.02535169073515
-1.6539915102712561	-2.3926320013256976	4.02535169073515
-1.6539915102712561	-2.3375912454104473	inf
-1.6539915102712561	-2.282550489495197	4.02535169073515
-1.6539915102712561	-2.2275097335799474	inf
-1.6539915102712561	-2.172468977664697	3.3322045101752042
-1.6539915102712561	-2.1174282217494467	inf
-1.6539915102712561	-2.0623874658341963	4.02535169073515
-1.6539915102712561	-2.007346709918946	2.639057329615259
-1.6539915102712561	-1.952305954003696	3.3322045101752042
-1.6539915102712561	-1.8972651980884458	4.02535169073515
-1.6539915102712561	-1.8422244421731957	4.02535169073515
-1.6539915102712561	-1.7871836862579455	4.02535169073515
-1.6539915102712561	-1.7321429303426954	3.3322045101752042
-1.6539915102712561	-1.677102174427445	inf
-1.6539915102712561	-1.6220614185121949	2.233592221507095
-1.6539915102712561	-1.5670206625969447	2.9267394020670388
-1.6539915102712561	-1.5119799066816946	inf
-1.6539915102712561	-1.4569391507664444	inf
-1.6539915102712561	-1.4018983948511943	3.3322045101752042
-1.6539915102712561	-1.3468576389359441	3.3322045101752042
-1.6539915102712561	-1.2918168830206938	inf
-1.6539915102712561	-1.2367761271054436	3.3322045101752042
-1.6539915102712561	-1.1817353711901935	inf
-1.6539915102712561	-1.1266946152749433	inf
-1.6539915102712561	-1.0716538593596932	4.02535169073515
-1.6539915102712561	-1.0166131034444428	inf
-1.6539915102712561	-0.9615723475291926	inf
-1.6539915102712561	-0.9065315916139425	inf
-1.6539915102712561	-0.8514908356986923	inf
-1.6539915102712561	-0.7964500797834422	4.02535169073515
-1.6539915102712561	-0.7414093238681918	inf
-1.6539915102712561	-0.6863685679529417	inf
-1.6539915102712561	-0.6313278120376915	inf
-1.6539915102712561	-0.5762870561224414	inf
-1.6539915102712561	-0.5212463002071912	inf
-1.6539915102712561	-0.46620554429194083	inf
-1.6539915102712561	-0.4111647883766907	inf
-1.6539915102712561	-0.35612403246144053	inf
-1.6539915102712561	-0.3010832765461904	inf
-1.6539915102712561	-0.24604252063094023	inf
-1.6539915102712561	-0.19100176471568986	inf
-1.6539915102712561	-0.1359610088004397	inf
-1.6539915102712561	-0.08092025288518956	inf
-1.6539915102712561	-0.02587949696993941	inf
-1.6539915102712561	0.029161258945310742	inf
-1.6539915102712561	0.08420201486056111	inf
-1.6539915102712561	0.1392427707758115	inf
-1.6539915102712561	0.19428352669106141	inf
-1.6539915102712561	0.24932428260631134	inf
-1.6539915102712561	0.3043650385215617	inf
-1.6539915102712561	0.3594057944368121	inf
-1.6539915102712561	0.41444655035206246	inf
-1.6539915102712561	0.4694873062673124	inf
-1.6539915102712561	0.5245280621825623	inf
-1.6539915102712561	0.5795688180978127	inf
-1.6539915102712561	0.6346095740130631	inf
-1.6539915102712561	0.6896503299283134	inf
-1.6539915102712561	0.7446910858435634	inf
-1.6539915102712561	0.7997318417588133	inf
-1.6539915102712561	0.8547725976740637	inf
-1.6539915102712561	0.909813353589314	inf
-1.6539915102712561	0.9648541095045644	inf
-1.6539915102712561	1.0198948654198143	inf
-1.6539915102712561	1.0749356213350643	inf
-1.6539915102712561	1.1299763772503146	inf
-1.6539915102712561	1.185017133165565	inf
-1.6539915102712561	1.240057889080815	inf
-1.6539915102712561	1.2950986449960649	inf
-1.6539915102712561	1.3501394009113152	inf
-1.6539915102712561	1.4051801568265656	inf
-1.6539915102712561	1.460220912741816	inf
-1.6297422964670059	-3.988813922867953	inf
-1.6297422964670059	-3.9337731669527027	inf
-1.6297422964670059	-3.878732411037453	inf
-1.6297422964670059	-3.823691655122203	inf
-1.6297422964670059	-3.7686508992069525	inf
-1.6297422964670059	-3.713610143291702	inf
-1.6297422964670059	-3.6585693873764518	inf
-1.6297422964670059	-3.603528631461202	inf
-1.6297422964670059	-3.548487875545952	inf
-1.6297422964670059	-3.4934471196307015	inf
-1.6297422964670059	-3.438406363715451	4.02535169073515
-1.6297422964670059	-3.383365607800201	4.02535169073515
-1.6297422964670059	-3.328324851884951	inf
-1.6297422964670059	-3.273284095969701	inf
-1.6297422964670059	-3.2182433400544506	inf
-1.6297422964670059	-3.1632025841392	inf
-1.6297422964670059	-3.10816182822395	3.3322045101752042
-1.6297422964670059	-3.0531210723087	inf
-1.6297422964670059	-2.99808031639345	inf
-1.6297422964670059	-2.9430395604781996	inf
-1.6297422964670059	-2.887998804562949	inf
-1.6297422964670059	-2.832958048647699	4.02535169073515
-1.6297422964670059	-2.7779172927324494	2.233592221507095
-1.6297422964670059	-2.722876536817199	inf
-1.6297422964670059	-2.6678357809019486	4.02535169073515
-1.6297422964670059	-2.6127950249866982	4.02535169073515
-1.6297422964670059	-2.557754269071448	inf
-1.6297422964670059	-2.5027135131561984	4.02535169073515
-1.6297422964670059	-2.447672757240948	4.02535169073515
-1.6297422964670059	-2.3926320013256976	inf
-1.6297422964670059	-2.3375912454104473	2.9267394020670388
-1.6297422964670059	-2.282550489495197	4.02535169073515
-1.6297422964670059	-2.2275097335799474	2.9267394020670388
-1.6297422964670059	-2.172468977664697	3.3322045101752042
-1.6297422964670059	-2.1174282217494467	4.02535169073515
-1.6297422964670059	-2.0623874658341963	inf
-1.6297422964670059	-2.007346709918946	2.9267394020670388
-1.6297422964670059	-1.952305954003696	2.639057329615259
-1.6297422964670059	-1.8972651980884458	2.4159137783010483
-1.6297422964670059	-1.8422244421731957	2.233592221507095
-1.6297422964670059	-1.7871836862579455	4.02535169073515
-1.6297422964670059	-1.7321429303426954	4.02535169073515
-1.6297422964670059	-1.677102174427445	2.9267394020670388
-1.6297422964670059	-1.6220614185121949	2.639057329615259
-1.6297422964670059	-1.5670206625969447	3.3322045101752042
-1.6297422964670059	-1.5119799066816946	3.3322045101752042
-1.6297422964670059	-1.4569391507664444	2.9267394020670388
-1.6297422964670059	-1.4018983948511943	4.02535169073515
-1.6297422964670059	-1.3468576389359441	inf
-1.6297422964670059	-1.2918168830206938	3.3322045101752042
-1.6297422964670059	-1.2367761271054436	2.233592221507095
-1.6297422964670059	-1.1817353711901935	4.02535169073515
-1.6297422964670059	-1.1266946152749433	4.02535169073515
-1.6297422964670059	-1.0716538593596932	3.3322045101752042
-1.6297422964670059	-1.0166131034444428	inf
-1.6297422964670059	-0.9615723475291926	3.3322045101752042
-1.6297422964670059	-0.9065315916139425	inf
-1.6297422964670059	-0.8514908356986923	inf
-1.6297422964670059	-0.7964500797834422	4.02535169073515
-1.6297422964670059	-0.7414093238681918	inf
-1.6297422964670059	-0.6863685679529417	inf
-1.6297422964670059	-0.6313278120376915	inf
-1.6297422964670059	-0.5762870561224414	inf
-1.6297422964670059	-0.5212463002071912	inf
-1.6297422964670059	-0.46620554429194083	inf
-1.6297422964670059	-0.4111647883766907	inf
-1.6297422964670059	-0.35612403246144053	inf
-1.6297422964670059	-0.3010832765461904	inf
-1.6297422964670059	-0.24604252063094023	inf
-1.6297422964670059	-0.19100176471568986	inf
-1.6297422964670059	-0.1359610088004397	inf
-1.6297422964670059	-0.08092025288518956	inf
-1.6297422964670059	-0.02587949696993941	inf
-1.6297422964670059	0.029161258945310742	inf
-1.6297422964670059	0.08420201486056111	inf
-1.6297422964670059	0.1392427707758115	inf
-1.6297422964670059	0.19428352669106141	inf
-1.6297422964670059	0.24932428260631134	inf
-1.6297422964670059	0.3043650385215617	inf
-1.6297422964670059	0.3594057944368121	inf
-1.6297422964670059	0.41444655035206246	inf
-1.6297422964670059	0.4694873062673124	inf
-1.6297422964670059	0.5245280621825623	inf
-1.6297422964670059	0.5795688180978127	inf
-1.6297422964670059	0.6346095740130631	inf
-1.6297422964670059	0.6896503299283134	inf
-1.6297422964670059	0.7446910858435634	inf
-1.6297422964670059	0.7997318417588133	inf
-1.6297422964670059	0.8547725976740637	inf
-1.6297422964670059	0.909813353589314	inf
-1.6297422964670059	0.9648541095045644	inf
-1.6297422964670059	1.0198948654198143	inf
-1.6297422964670059	1.0749356213350643	inf
-1.6297422964670059	1.1299763772503146	inf
-1.6297422964670059	1.185017133165565	inf
-1.6297422964670059	1.240057889080815	inf
-1.6297422964670059	1.2950986449960649	inf
-1.6297422964670059	1.3501394009113152	inf
-1.6297422964670059	1.4051801568265656	inf
-1.6297422964670059	1.460220912741816	inf
-1.6054930826627554	-3.988813922867953	inf
-1.6054930826627554	-3.9337731669527027	inf
-1.6054930826627554	-3.878732411037453	inf
-1.6054930826627554	-3.823691655122203	inf
-1.6054930826627554	-3.7686508992069525	inf
-1.6054930826627554	-3.713610143291702	inf
-1.6054930826627554	-3.6585693873764518	inf
-1.6054930826627554	-3.603528631461202	inf
-1.6054930826627554	-3.548487875545952	inf
-1.6054930826627554	-3.4934471196307015	inf
-1.6054930826627554	-3.438406363715451	inf
-1.6054930826627554	-3.383365607800201	4.02535169073515
-1.6054930826627554	-3.328324851884951	inf
-1.6054930826627554	-3.273284095969701	4.02535169073515
-1.6054930826627554	-3.2182433400544506	4.02535169073515
-1.6054930826627554	-3.1632025841392	inf
-1.6054930826627554	-3.10816182822395	3.3322045101752042
-1.6054930826627554	-3.0531210723087	4.02535169073515
-1.6054930826627554	-2.99808031639345	inf
-1.6054930826627554	-2.9430395604781996	inf
-1.6054930826627554	-2.887998804562949	4.02535169073515
-1.6054930826627554	-2.832958048647699	4.02535169073515
-1.6054930826627554	-2.7779172927324494	2.639057329615259
-1.6054930826627554	-2.722876536817199	inf
-1.6054930826627554	-2.6678357809019486	3.3322045101752042
-1.6054930826627554	-2.6127950249866982	3.3322045101752042
-1.6054930826627554	-2.557754269071448	inf
-1.6054930826627554	-2.5027135131561984	inf
-1.6054930826627554	-2.447672757240948	inf
-1.6054930826627554	-2.3926320013256976	4.02535169073515
-1.6054930826627554	-2.3375912454104473	2.4159137783010483
-1.6054930826627554	-2.282550489495197	inf
-1.6054930826627554	-2.2275097335799474	2.9267394020670388
-1.6054930826627554	-2.172468977664697	inf
-1.6054930826627554	-2.1174282217494467	inf
-1.6054930826627554	-2.0623874658341963	3.3322045101752042
-1.6054930826627554	-2.007346709918946	1.9459101490553135
-1.6054930826627554	-1.952305954003696	2.639057329615259
-1.6054930826627554	-1.8972651980884458	2.9267394020670388
-1.6054930826627554	-1.8422244421731957	2.9267394020670388
-1.6054930826627554	-1.7871836862579455	2.079441541679836
-1.6054930826627554	-1.7321429303426954	3.3322045101752042
-1.6054930826627554	-1.677102174427445	3.3322045101752042
-1.6054930826627554	-1.6220614185121949	2.639057329615259
-1.6054930826627554	-1.5670206625969447	3.3322045101752042
-1.6054930826627554	-1.5119799066816946	4.02535169073515
-1.6054930826627554	-1.4569391507664444	4.02535169073515
-1.6054930826627554	-1.4018983948511943	2.4159137783010483
-1.6054930826627554	-1.3468576389359441	inf
-1.6054930826627554	-1.2918168830206938	2.9267394020670388
-1.6054930826627554	-1.2367761271054436	2.9267394020670388
-1.6054930826627554	-1.1817353711901935	inf
-1.6054930826627554	-1.1266946152749433	4.02535169073515
-1.6054930826627554	-1.0716538593596932	inf
-1.6054930826627554	-1.0166131034444428	3.3322045101752042
-1.6054930826627554	-0.9615723475291926	inf
-1.6054930826627554	-0.9065315916139425	inf
-1.6054930826627554	-0.8514908356986923	4.02535169073515
-1.6054930826627554	-0.7964500797834422	4.02535169073515
-1.6054930826627554	-0.7414093238681918	4.02535169073515
-1.6054930826627554	-0.6863685679529417	inf
-1.6054930826627554	-0.6313278120376915	inf
-1.6054930826627554	-0.5762870561224414	inf
-1.6054930826627554	-0.5212463002071912	inf
-1.6054930826627554	-0.46620554429194083	inf
-1.6054930826627554	-0.4111647883766907	inf
-1.6054930826627554	-0.35612403246144053	inf
-1.6054930826627554	-0.3010832765461904	inf
-1.6054930826627554	-0.24604252063094023	inf
-1.6054930826627554	-0.19100176471568986	inf
-1.6054930826627554	-0.1359610088004397	inf
-1.6054930826627554	-0.08092025288518956	inf
-1.6054930826627554	-0.02587949696993941	inf
-1.6054930826627554	0.029161258945310742	inf
-1.6054930826627554	0.08420201486056111	inf
-1.6054930826627554	0.1392427707758115	inf
-1.6054930826627554	0.19428352669106141	inf
-1.6054930826627554	0.24932428260631134	inf
-1.6054930826627554	0.3043650385215617	inf
-1.6054930826627554	0.3594057944368121	inf
-1.6054930826627554	0.41444655035206246	inf
-1.6054930826627554	0.4694873062673124	inf
-1.6054930826627554	0.5245280621825623	inf
-1.6054930826627554	0.5795688180978127	inf
-1.6054930826627554	0.6346095740130631	inf
-1.6054930826627554	0.6896503299283134	inf
-1.6054930826627554	0.7446910858435634	inf
-1.6054930826627554	0.7997318417588133	inf
-1.6054930826627554	0.8547725976740637	inf
-1.6054930826627554	0.909813353589314	inf
-1.6054930826627554	0.9648541095045644	inf
-1.6054930826627554	1.0198948654198143	inf
-1.6054930826627554	1.0749356213350643	inf
-1.6054930826627554	1.1299763772503146	inf
-1.6054930826627554	1.185017133165565	inf
-1.6054930826627554	1.240057889080815	inf
-1.6054930826627554	1.2950986449960649	inf
-1.6054930826627554	1.3501394009113152	inf
-1.6054930826627554	1.4051801568265656	inf
-1.6054930826627554	1.460220912741816	inf
-1.5812438688585049	-3.988813922867953	inf
-1.5812438688585049	-3.9337731669527027	inf
-1.5812438688585049	-3.878732411037453	inf
-1.5812438688585049	-3.823691655122203	inf
-1.5812438688585049	-3.7686508992069525	inf
-1.5812438688585049	-3.713610143291702	inf
-1.5812438688585049	-3.6585693873764518	inf
-1.5812438688585049	-3.603528631461202	4.02535169073515
-1.5812438688585049	-3.548487875545952	inf
-1.5812438688585049	-3.4934471196307015	inf
-1.5812438688585049	-3.438406363715451	inf
-1.5812438688585049	-3.383365607800201	inf
-1.5812438688585049	-3.328324851884951	inf
-1.5812438688585049	-3.273284095969701	inf
-1.5812438688585049	-3.2182433400544506	inf
-1.5812438688585049	-3.1632025841392	4.02535169073515
-1.5812438688585049	-3.10816182822395	inf
-1.5812438688585049	-3.0531210723087	inf
-1.5812438688585049	-2.99808031639345	inf
-1.5812438688585049	-2.9430395604781996	3.3322045101752042
-1.5812438688585049	-2.887998804562949	4.02535169073515
-1.5812438688585049	-2.832958048647699	3.3322045101752042
-1.5812438688585049	-2.7779172927324494	2.9267394020670388
-1.5812438688585049	-2.722876536817199	2.9267394020670388
-1.5812438688585049	-2.6678357809019486	2.233592221507095
-1.5812438688585049	-2.6127950249866982	4.02535169073515
-1.5812438688585049	-2.557754269071448	3.3322045101752042
-1.5812438688585049	-2.5027135131561984	2.639057329615259
-1.5812438688585049	-2.447672757240948	2.639057329615259
-1.5812438688585049	-2.3926320013256976	2.9267394020670388
-1.5812438688585049	-2.3375912454104473	3.3322045101752042
-1.5812438688585049	-2.282550489495197	2.233592221507095
-1.5812438688585049	-2.2275097335799474	3.3322045101752042
-1.5812438688585049	-2.172468977664697	2.4159137783010483
-1.5812438688585049	-2.1174282217494467	3.3322045101752042
-1.5812438688585049	-2.0623874658341963	3.3322045101752042
-1.5812438688585049	-2.007346709918946	1.9459101490553135
-1.5812438688585049	-1.952305954003696	2.9267394020670388
-1.5812438688585049	-1.8972651980884458	2.4159137783010483
-1.5812438688585049	-1.8422244421731957	3.3322045101752042
-1.5812438688585049	-1.7871836862579455	2.079441541679836
-1.5812438688585049	-1.7321429303426954	2.9267394020670388
-1.5812438688585049	-1.677102174427445	2.9267394020670388
-1.5812438688585049	-1.6220614185121949	2.233592221507095
-1.5812438688585049	-1.5670206625969447	4.02535169073515
-1.5812438688585049	-1.5119799066816946	2.079441541679836
-1.5812438688585049	-1.4569391507664444	3.3322045101752042
-1.5812438688585049	-1.4018983948511943	2.4159137783010483
-1.5812438688585049	-1.3468576389359441	3.3322045101752042
-1.5812438688585049	-1.2918168830206938	2.639057329615259
-1.5812438688585049	-1.2367761271054436	3.3322045101752042
-1.5812438688585049	-1.1817353711901935	4.02535169073515
-1.5812438688585049	-1.1266946152749433	4.02535169073515
-1.5812438688585049	-1.0716538593596932	4.02535169073515
-1.5812438688585049	-1.0166131034444428	inf
-1.5812438688585049	-0.9615723475291926	4.02535169073515
-1.5812438688585049	-0.9065315916139425	4.02535169073515
-1.5812438688585049	-0.8514908356986923	3.3322045101752042
-1.5812438688585049	-0.7964500797834422	4.02535169073515
-1.5812438688585049	-0.7414093238681918	inf
-1.5812438688585049	-0.6863685679529417	inf
-1.5812438688585049	-0.6313278120376915	inf
-1.5812438688585049	-0.5762870561224414	inf
-1.5812438688585049	-0.5212463002071912	inf
-1.5812438688585049	-0.46620554429194083	inf
-1.5812438688585049	-0.4111647883766907	inf
-1.5812438688585049	-0.35612403246144053	inf
-1.5812438688585049	-0.3010832765461904	inf
-1.5812438688585049	-0.24604252063094023	inf
-1.5812438688585049	-0.19100176471568986	inf
-1.5812438688585049	-0.1359610088004397	inf
-1.5812438688585049	-0.08092025288518956	inf
-1.5812438688585049	-0.02587949696993941	inf
-1.5812438688585049	0.029161258945310742	inf
-1.5812438688585049	0.08420201486056111	inf
-1.5812438688585049	0.1392427707758115	inf
-1.5812438688585049	0.19428352669106141	inf
-1.5812438688585049	0.24932428260631134	inf
-1.5812438688585049	0.3043650385215617	inf
-1.5812438688585049	0.3594057944368121	inf
-1.5812438688585049	0.41444655035206246	inf
-1.5812438688585049	0.4694873062673124	inf
-1.5812438688585049	0.5245280621825623	inf
-1.5812438688585049	0.5795688180978127	inf
-1.5812438688585049	0.6346095740130631	inf
-1.5812438688585049	0.6896503299283134	inf
-1.5812438688585049	0.7446910858435634	inf
-1.5812438688585049	0.7997318417588133	inf
-1.5812438688585049	0.8547725976740637	inf
-1.5812438688585049	0.909813353589314	inf
-1.5812438688585049	0.9648541095045644	inf
-1.5812438688585049	1.0198948654198143	inf
-1.5812438688585049	1.0749356213350643	inf
-1.5812438688585049	1.1299763772503146	inf
-1.5812438688585049	1.185017133165565	inf
-1.5812438688585049	1.240057889080815	inf
-1.5812438688585049	1.2950986449960649	inf
-1.5812438688585049	1.3501394009113152	inf
-1.5812438688585049	1.4051801568265656	inf
-1.5812438688585049	1.460220912741816	inf
-1.5569946550542544	-3.988813922867953	inf
-1.5569946550542544	-3.9337731669527027	inf
-1.5569946550542544	-3.878732411037453	inf
-1.5569946550542544	-3.823691655122203	inf
-1.5569946550542544	-3.7686508992069525	inf
-1.5569946550542544	-3.713610143291702	inf
-1.5569946550542544	-3.6585693873764518	inf
-1.5569946550542544	-3.603528631461202	4.02535169073515
-1.5569946550542544	-3.548487875545952	3.3322045101752042
-1.5569946550542544	-3.4934471196307015	inf
-1.5569946550542544	-3.438406363715451	4.02535169073515
-1.5569946550542544	-3.383365607800201	inf
-1.5569946550542544	-3.328324851884951	inf
-1.5569946550542544	-3.273284095969701	4.02535169073515
-1.5569946550542544	-3.2182433400544506	2.9267394020670388
-1.5569946550542544	-3.1632025841392	4.02535169073515
-1.5569946550542544	-3.10816182822395	3.3322045101752042
-1.5569946550542544	-3.0531210723087	4.02535169073515
-1.5569946550542544	-2.99808031639345	3.3322045101752042
-1.5569946550542544	-2.9430395604781996	2.9267394020670388
-1.5569946550542544	-2.887998804562949	2.639057329615259
-1.5569946550542544	-2.832958048647699	4.02535169073515
-1.5569946550542544	-2.7779172927324494	2.639057329615259
-1.5569946550542544	-2.722876536817199	2.4159137783010483
-1.5569946550542544	-2.6678357809019486	inf
-1.5569946550542544	-2.6127950249866982	2.4159137783010483
-1.5569946550542544	-2.557754269071448	2.639057329615259
-1.5569946550542544	-2.5027135131561984	3.3322045101752042
-1.5569946550542544	-2.447672757240948	2.4159137783010483
-1.5569946550542544	-2.3926320013256976	2.9267394020670388
-1.5569946550542544	-2.3375912454104473	2.233592221507095
-1.5569946550542544	-2.282550489495197	4.02535169073515
-1.5569946550542544	-2.2275097335799474	2.4159137783010483
-1.5569946550542544	-2.172468977664697	3.3322045101752042
-1.5569946550542544	-2.1174282217494467	2.4159137783010483
-1.5569946550542544	-2.0623874658341963	2.4159137783010483
-1.5569946550542544	-2.007346709918946	2.233592221507095
-1.5569946550542544	-1.952305954003696	2.9267394020670388
-1.5569946550542544	-1.8972651980884458	2.9267394020670388
-1.5569946550542544	-1.8422244421731957	2.9267394020670388
-1.5569946550542544	-1.7871836862579455	2.233592221507095
-1.5569946550542544	-1.7321429303426954	2.4159137783010483
-1.5569946550542544	-1.677102174427445	2.233592221507095
-1.5569946550542544	-1.6220614185121949	2.233592221507095
-1.5569946550542544	-1.5670206625969447	2.9267394020670388
-1.5569946550542544	-1.5119799066816946	2.4159137783010483
-1.5569946550542544	-1.4569391507664444	2.4159137783010483
-1.5569946550542544	-1.4018983948511943	2.639057329615259
-1.5569946550542544	-1.3468576389359441	2.4159137783010483
-1.5569946550542544	-1.2918168830206938	3.3322045101752042
-1.5569946550542544	-1.2367761271054436	3.3322045101752042
-1.5569946550542544	-1.1817353711901935	3.3322045101752042
-1.5569946550542544	-1.1266946152749433	3.3322045101752042
-1.5569946550542544	-1.0716538593596932	inf
-1.5569946550542544	-1.0166131034444428	4.02535169073515
-1.5569946550542544	-0.9615723475291926	4.02535169073515
-1.5569946550542544	-0.9065315916139425	inf
-1.5569946550542544	-0.8514908356986923	inf
-1.5569946550542544	-0.7964500797834422	inf
-1.5569946550542544	-0.7414093238681918	inf
-1.5569946550542544	-0.6863685679529417	4.02535169073515
-1.5569946550542544	-0.6313278120376915	inf
-1.5569946550542544	-0.5762870561224414	inf
-1.5569946550542544	-0.5212463002071912	inf
-1.5569946550542544	-0.46620554429194083	4.02535169073515
-1.5569946550542544	-0.4111647883766907	inf
-1.5569946550542544	-0.35612403246144053	4.02535169073515
-1.5569946550542544	-0.3010832765461904	inf
-1.5569946550542544	-0.24604252063094023	inf
-1.5569946550542544	-0.19100176471568986	inf
-1.5569946550542544	-0.1359610088004397	inf
-1.5569946550542544	-0.08092025288518956	inf
-1.5569946550542544	-0.02587949696993941	inf
-1.5569946550542544	0.029161258945310742	inf
-1.5569946550542544	0.08420201486056111	inf
-1.5569946550542544	0.1392427707758115	inf
-1.5569946550542544	0.19428352669106141	inf
-1.5569946550542544	0.24932428260631134	inf
-1.5569946550542544	0.3043650385215617	inf
-1.5569946550542544	0.3594057944368121	inf
-1.5569946550542544	0.41444655035206246	inf
-1.5569946550542544	0.4694873062673124	inf
-1.5569946550542544	0.5245280621825623	inf
-1.5569946550542544	0.5795688180978127	inf
-1.5569946550542544	0.6346095740130631	inf
-1.5569946550542544	0.6896503299283134	inf
-1.5569946550542544	0.7446910858435634	inf
-1.5569946550542544	0.7997318417588133	inf
-1.5569946550542544	0.8547725976740637	inf
-1.5569946550542544	0.909813353589314	inf
-1.5569946550542544	0.9648541095045644	inf
-1.5569946550542544	1.0198948654198143	inf
-1.5569946550542544	1.0749356213350643	inf
-1.5569946550542544	1.1299763772503146	inf
-1.5569946550542544	1.185017133165565	inf
-1.5569946550542544	1.240057889080815	inf
-1.5569946550542544	1.2950986449960649	inf
-1.5569946550542544	1.3501394009113152	inf
-1.5569946550542544	1.4051801568265656	inf
-1.5569946550542544	1.460220912741816	inf
-1.532745441250004	-3.988813922867953	inf
-1.532745441250004	-3.9337731669527027	inf
-1.532745441250004	-3.878732411037453	inf
-1.532745441250004	-3.823691655122203	inf
-1.532745441250004	-3.7686508992069525	inf
-1.532745441250004	-3.713610143291702	inf
-1.532745441250004	-3.6585693873764518	4.02535169073515
-1.532745441250004	-3.603528631461202	inf
-1.532745441250004	-3.548487875545952	inf
-1.532745441250004	-3.4934471196307015	inf
-1.532745441250004	-3.438406363715451	inf
-1.532745441250004	-3.383365607800201	4.02535169073515
-1.532745441250004	-3.328324851884951	inf
-1.532745441250004	-3.273284095969701	inf
-1.532745441250004	-3.2182433400544506	inf
-1.532745441250004	-3.1632025841392	4.02535169073515
-1.532745441250004	-3.10816182822395	2.9267394020670388
-1.532745441250004	-3.0531210723087	inf
-1.532745441250004	-2.99808031639345	4.02535169073515
-1.532745441250004	-2.9430395604781996	3.3322045101752042
-1.532745441250004	-2.887998804562949	4.02535169073515
-1.532745441250004	-2.832958048647699	4.02535169073515
-1.532745441250004	-2.7779172927324494	2.4159137783010483
-1.532745441250004	-2.722876536817199	2.639057329615259
-1.532745441250004	-2.6678357809019486	2.4159137783010483
-1.532745441250004	-2.6127950249866982	3.3322045101752042
-1.532745441250004	-2.557754269071448	2.639057329615259
-1.532745441250004	-2.5027135131561984	3.3322045101752042
-1.532745441250004	-2.447672757240948	3.3322045101752042
-1.532745441250004	-2.3926320013256976	3.3322045101752042
-1.532745441250004	-2.3375912454104473	1.8281271133989296
-1.532745441250004	-2.282550489495197	2.079441541679836
-1.532745441250004	-2.2275097335799474	2.9267394020670388
-1.532745441250004	-2.172468977664697	2.639057329615259
-1.532745441250004	-2.1174282217494467	2.079441541679836
-1.532745441250004	-2.0623874658341963	2.4159137783010483
-1.532745441250004	-2.007346709918946	2.9267394020670388
-1.532745441250004	-1.952305954003696	2.079441541679836
-1.532745441250004	-1.8972651980884458	2.233592221507095
-1.532745441250004	-1.8422244421731957	4.02535169073515
-1.532745441250004	-1.7871836862579455	2.639057329615259
-1.532745441250004	-1.7321429303426954	2.4159137783010483
-1.532745441250004	-1.677102174427445	2.639057329615259
-1.532745441250004	-1.6220614185121949	3.3322045101752042
-1.532745441250004	-1.5670206625969447	2.233592221507095
-1.532745441250004	-1.5119799066816946	2.639057329615259
-1.532745441250004	-1.4569391507664444	2.233592221507095
-1.532745441250004	-1.4018983948511943	2.9267394020670388
-1.532745441250004	-1.3468576389359441	2.639057329615259
-1.532745441250004	-1.2918168830206938	4.02535169073515
-1.532745441250004	-1.2367761271054436	1.9459101490553135
-1.532745441250004	-1.1817353711901935	2.639057329615259
-1.532745441250004	-1.1266946152749433	3.3322045101752042
-1.532745441250004	-1.0716538593596932	4.02535169073515
-1.532745441250004	-1.0166131034444428	2.9267394020670388
-1.532745441250004	-0.9615723475291926	4.02535169073515
-1.532745441250004	-0.9065315916139425	4.02535169073515
-1.532745441250004	-0.8514908356986923	4.02535169073515
-1.532745441250004	-0.7964500797834422	inf
-1.532745441250004	-0.7414093238681918	inf
-1.532745441250004	-0.6863685679529417	inf
-1.532745441250004	-0.6313278120376915	4.02535169073515
-1.532745441250004	-0.5762870561224414	inf
-1.532745441250004	-0.5212463002071912	inf
-1.532745441250004	-0.46620554429194083	inf
-1.532745441250004	-0.4111647883766907	inf
-1.532745441250004	-0.35612403246144053	inf
-1.532745441250004	-0.3010832765461904	inf
-1.532745441250004	-0.24604252063094023	inf
-1.532745441250004	-0.19100176471568986	inf
-1.532745441250004	-0.1359610088004397	inf
-1.532745441250004	-0.08092025288518956	inf
-1.532745441250004	-0.02587949696993941	inf
-1.532745441250004	0.029161258945310742	inf
-1.532745441250004	0.08420201486056111	inf
-1.532745441250004	0.1392427707758115	inf
-1.532745441250004	0.19428352669106141	inf
-1.532745441250004	0.24932428260631134	inf
-1.532745441250004	0.3043650385215617	inf
-1.532745441250004	0.3594057944368121	inf
-1.532745441250004	0.41444655035206246	inf
-1.532745441250004	0.4694873062673124	inf
-1.532745441250004	0.5245280621825623	inf
-1.532745441250004	0.5795688180978127	inf
-1.532745441250004	0.6346095740130631	inf
-1.532745441250004	0.6896503299283134	inf
-1.532745441250004	0.7446910858435634	inf
-1.532745441250004	0.7997318417588133	inf
-1.532745441250004	0.8547725976740637	inf
-1.532745441250004	0.909813353589314	inf
-1.532745441250004	0.9648541095045644	inf
-1.532745441250004	1.0198948654198143	inf
-1.532745441250004	1.0749356213350643	inf
-1.532745441250004	1.1299763772503146	inf
-1.532745441250004	1.185017133165565	inf
-1.532745441250004	1.240057889080815	inf
-1.532745441250004	1.2950986449960649	inf
-1.532745441250004	1.3501394009113152	inf
-1.532745441250004	1.4051801568265656	inf
-1.532745441250004	1.460220912741816	inf
-1.5084962274457534	-3.988813922867953	inf
-1.5084962274457534	-3.9337731669527027	inf
-1.5084962274457534	-3.878732411037453	inf
-1.5084962274457534	-3.823691655122203	inf
-1.5084962274457534	-3.7686508992069525	inf
-1.5084962274457534	-3.713610143291702	inf
-1.5084962274457534	-3.6585693873764518	inf
-1.5084962274457534	-3.603528631461202	inf
-1.5084962274457534	-3.548487875545952	4.02535169073515
-1.5084962274457534	-3.4934471196307015	inf
-1.5084962274457534	-3.438406363715451	3.3322045101752042
-1.5084962274457534	-3.383365607800201	inf
-1.5084962274457534	-3.328324851884951	4.02535169073515
-1.5084962274457534	-3.273284095969701	inf
-1.5084962274457534	-3.2182433400544506	inf
-1.5084962274457534	-3.1632025841392	2.639057329615259
-1.5084962274457534	-3.10816182822395	inf
-1.5084962274457534	-3.0531210723087	4.02535169073515
-1.5084962274457534	-2.99808031639345	3.3322045101752042
-1.5084962274457534	-2.9430395604781996	2.639057329615259
-1.5084962274457534	-2.887998804562949	2.639057329615259
-1.5084962274457534	-2.832958048647699	2.4159137783010483
-1.5084962274457534	-2.7779172927324494	2.639057329615259
-1.5084962274457534	-2.722876536817199	2.639057329615259
-1.5084962274457534	-2.6678357809019486	2.4159137783010483
-1.5084962274457534	-2.6127950249866982	4.02535169073515
-1.5084962274457534	-2.557754269071448	2.639057329615259
-1.5084962274457534	-2.5027135131561984	2.9267394020670388
-1.5084962274457534	-2.447672757240948	2.4159137783010483
-1.5084962274457534	-2.3926320013256976	2.079441541679836
-1.5084962274457534	-2.3375912454104473	2.4159137783010483
-1.5084962274457534	-2.282550489495197	2.9267394020670388
-1.5084962274457534	-2.2275097335799474	2.4159137783010483
-1.5084962274457534	-2.172468977664697	2.9267394020670388
-1.5084962274457534	-2.1174282217494467	2.233592221507095
-1.5084962274457534	-2.0623874658341963	1.9459101490553135
-1.5084962274457534	-2.007346709918946	2.639057329615259
-1.5084962274457534	-1.952305954003696	2.079441541679836
-1.5084962274457534	-1.8972651980884458	2.233592221507095
-1.5084962274457534	-1.8422244421731957	2.4159137783010483
-1.5084962274457534	-1.7871836862579455	2.233592221507095
-1.5084962274457534	-1.7321429303426954	2.639057329615259
-1.5084962274457534	-1.677102174427445	1.627456417936779
-1.5084962274457534	-1.6220614185121949	2.233592221507095
-1.5084962274457534	-1.5670206625969447	3.3322045101752042
-1.5084962274457534	-1.5119799066816946	1.8281271133989296
-1.5084962274457534	-1.4569391507664444	2.079441541679836
-1.5084962274457534	-1.4018983948511943	1.8281271133989296
-1.5084962274457534	-1.3468576389359441	2.9267394020670388
-1.5084962274457534	-1.2918168830206938	3.3322045101752042
-1.5084962274457534	-1.2367761271054436	2.233592221507095
-1.5084962274457534	-1.1817353711901935	1.9459101490553135
-1.5084962274457534	-1.1266946152749433	2.4159137783010483
-1.5084962274457534	-1.0716538593596932	2.639057329615259
-1.5084962274457534	-1.0166131034444428	2.9267394020670388
-1.5084962274457534	-0.9615723475291926	3.3322045101752042
-1.5084962274457534	-0.9065315916139425	4.02535169073515
-1.5084962274457534	-0.8514908356986923	2.9267394020670388
-1.5084962274457534	-0.7964500797834422	2.639057329615259
-1.5084962274457534	-0.7414093238681918	4.02535169073515
-1.5084962274457534	-0.6863685679529417	4.02535169073515
-1.5084962274457534	-0.6313278120376915	4.02535169073515
-1.5084962274457534	-0.5762870561224414	inf
-1.5084962274457534	-0.5212463002071912	4.02535169073515
-1.5084962274457534	-0.46620554429194083	inf
-1.5084962274457534	-0.4111647883766907	inf
-1.5084962274457534	-0.35612403246144053	inf
-1.5084962274457534	-0.3010832765461904	inf
-1.5084962274457534	-0.24604252063094023	inf
-1.5084962274457534	-0.19100176471568986	inf
-1.5084962274457534	-0.1359610088004397	inf
-1.5084962274457534	-0.08092025288518956	inf
-1.5084962274457534	-0.02587949696993941	inf
-1.5084962274457534	0.029161258945310742	inf
-1.5084962274457534	0.08420201486056111	inf
-1.5084962274457534	0.1392427707758115	inf
-1.5084962274457534	0.19428352669106141	inf
-1.5084962274457534	0.24932428260631134	inf
-1.5084962274457534	0.3043650385215617	inf
-1.5084962274457534	0.3594057944368121	inf
-1.5084962274457534	0.41444655035206246	inf
-1.5084962274457534	0.4694873062673124	inf
-1.5084962274457534	0.5245280621825623	inf
-1.5084962274457534	0.5795688180978127	inf
-1.5084962274457534	0.6346095740130631	inf
-1.5084962274457534	0.6896503299283134	inf
-1.5084962274457534	0.7446910858435634	inf
-1.5084962274457534	0.7997318417588133	inf
-1.5084962274457534	0.8547725976740637	inf
-1.5084962274457534	0.909813353589314	inf
-1.5084962274457534	0.9648541095045644	inf
-1.5084962274457534	1.0198948654198143	inf
-1.5084962274457534	1.0749356213350643	inf
-1.5084962274457534	1.1299763772503146	inf
-1.5084962274457534	1.185017133165565	inf
-1.5084962274457534	1.240057889080815	inf
-1.5084962274457534	1.2950986449960649	inf
-1.5084962274457534	1.3501394009113152	inf
-1.5084962274457534	1.4051801568265656	inf
-1.5084962274457534	1.460220912741816	inf
-1.4842470136415031	-3.988813922867953	inf
-1.4842470136415031	-3.9337731669527027	inf
-1.4842470136415031	-3.878732411037453	inf
-1.4842470136415031	-3.823691655122203	inf
-1.4842470136415031	-3.7686508992069525	inf
-1.4842470136415031	-3.713610143291702	inf
-1.4842470136415031	-3.6585693873764518	inf
-1.4842470136415031	-3.603528631461202	inf
-1.4842470136415031	-3.548487875545952	4.02535169073515
-1.4842470136415031	-3.4934471196307015	4.02535169073515
-1.4842470136415031	-3.438406363715451	4.02535169073515
-1.4842470136415031	-3.383365607800201	4.02535169073515
-1.4842470136415031	-3.328324851884951	4.02535169073515
-1.4842470136415031	-3.273284095969701	4.02535169073515
-1.4842470136415031	-3.2182433400544506	inf
-1.4842470136415031	-3.1632025841392	4.02535169073515
-1.4842470136415031	-3.10816182822395	4.02535169073515
-1.4842470136415031	-3.0531210723087	3.3322045101752042
-1.4842470136415031	-2.99808031639345	4.02535169073515
-1.4842470136415031	-2.9430395604781996	3.3322045101752042
-1.4842470136415031	-2.887998804562949	4.02535169073515
-1.4842470136415031	-2.832958048647699	2.9267394020670388
-1.4842470136415031	-2.7779172927324494	2.233592221507095
-1.4842470136415031	-2.722876536817199	2.079441541679836
-1.4842470136415031	-2.6678357809019486	2.639057329615259
-1.4842470136415031	-2.6127950249866982	2.4159137783010483
-1.4842470136415031	-2.557754269071448	3.3322045101752042
-1.4842470136415031	-2.5027135131561984	2.639057329615259
-1.4842470136415031	-2.447672757240948	2.233592221507095
-1.4842470136415031	-2.3926320013256976	2.639057329615259
-1.4842470136415031	-2.3375912454104473	2.9267394020670388
-1.4842470136415031	-2.282550489495197	1.7227665977411029
-1.4842470136415031	-2.2275097335799474	2.4159137783010483
-1.4842470136415031	-2.172468977664697	2.233592221507095
-1.4842470136415031	-2.1174282217494467	2.4159137783010483
-1.4842470136415031	-2.0623874658341963	1.5404450409471497
-1.4842470136415031	-2.007346709918946	2.233592221507095
-1.4842470136415031	-1.952305954003696	2.233592221507095
-1.4842470136415031	-1.8972651980884458	2.4159137783010483
-1.4842470136415031	-1.8422244421731957	1.9459101490553135
-1.4842470136415031	-1.7871836862579455	2.9267394020670388
-1.4842470136415031	-1.7321429303426954	2.079441541679836
-1.4842470136415031	-1.677102174427445	2.079441541679836
-1.4842470136415031	-1.6220614185121949	3.3322045101752042
-1.4842470136415031	-1.5670206625969447	2.639057329615259
-1.4842470136415031	-1.5119799066816946	1.4604023332736116
-1.4842470136415031	-1.4569391507664444	2.9267394020670388
-1.4842470136415031	-1.4018983948511943	2.233592221507095
-1.4842470136415031	-1.3468576389359441	2.233592221507095
-1.4842470136415031	-1.2918168830206938	2.233592221507095
-1.4842470136415031	-1.2367761271054436	2.4159137783010483
-1.4842470136415031	-1.1817353711901935	2.4159137783010483
-1.4842470136415031	-1.1266946152749433	3.3322045101752042
-1.4842470136415031	-1.0716538593596932	2.4159137783010483
-1.4842470136415031	-1.0166131034444428	2.9267394020670388
-1.4842470136415031	-0.9615723475291926	2.079441541679836
-1.4842470136415031	-0.9065315916139425	2.9267394020670388
-1.4842470136415031	-0.8514908356986923	4.02535169073515
-1.4842470136415031	-0.7964500797834422	3.3322045101752042
-1.4842470136415031	-0.7414093238681918	3.3322045101752042
-1.4842470136415031	-0.6863685679529417	inf
-1.4842470136415031	-0.6313278120376915	3.3322045101752042
-1.4842470136415031	-0.5762870561224414	inf
-1.4842470136415031	-0.5212463002071912	inf
-1.4842470136415031	-0.46620554429194083	inf
-1.4842470136415031	-0.4111647883766907	inf
-1.4842470136415031	-0.35612403246144053	inf
-1.4842470136415031	-0.3010832765461904	inf
-1.4842470136415031	-0.24604252063094023	4.02535169073515
-1.4842470136415031	-0.19100176471568986	inf
-1.4842470136415031	-0.1359610088004397	inf
-1.4842470136415031	-0.08092025288518956	inf
-1.4842470136415031	-0.02587949696993941	inf
-1.4842470136415031	0.029161258945310742	inf
-1.4842470136415031	0.08420201486056111	inf
-1.4842470136415031	0.1392427707758115	inf
-1.4842470136415031	0.19428352669106141	inf
-1.4842470136415031	0.24932428260631134	inf
-1.4842470136415031	0.3043650385215617	inf
-1.4842470136415031	0.3594057944368121	inf
-1.4842470136415031	0.41444655035206246	inf
-1.4842470136415031	0.4694873062673124	inf
-1.4842470136415031	0.5245280621825623	inf
-1.4842470136415031	0.5795688180978127	inf
-1.4842470136415031	0.6346095740130631	inf
-1.4842470136415031	0.6896503299283134	inf
-1.4842470136415031	0.7446910858435634	inf
-1.4842470136415031	0.7997318417588133	inf
-1.4842470136415031	0.8547725976740637	inf
-1.4842470136415031	0.909813353589314	inf
-1.4842470136415031	0.9648541095045644	inf
-1.4842470136415031	1.0198948654198143	inf
-1.4842470136415031	1.0749356213350643	inf
-1.4842470136415031	1.1299763772503146	inf
-1.4842470136415031	1.185017133165565	inf
-1.4842470136415031	1.240057889080815	inf
-1.4842470136415031	1.2950986449960649	inf
-1.4842470136415031	1.3501394009113152	inf
-1.4842470136415031	1.4051801568265656	inf
[truncated: 8,001 more rows]
