# Supplementary material for: Navigating protein landscapes with a machine-learned transferable coarse-grained model
Source: Nat Chem. 2025 Jul 18;17(8):1284–92. doi: 10.1038/s41557-025-01874-0 (PMC12313527; doi:10.1038/s41557-025-01874-0)
Supplement: Supplementary file 4 — .csv files with free energy landscape data. [file 41557_2025_1874_MOESM4_ESM.zip › fig_data/cln_unres_FES_in_TICA.csv]

TIC1	TIC2	FE
-0.28433858641486653	-3.8541428286965065	inf
-0.28433858641486653	-3.76221667583279	inf
-0.28433858641486653	-3.6702905229690734	inf
-0.28433858641486653	-3.578364370105357	inf
-0.28433858641486653	-3.4864382172416404	inf
-0.28433858641486653	-3.394512064377924	inf
-0.28433858641486653	-3.3025859115142078	inf
-0.28433858641486653	-3.210659758650491	inf
-0.28433858641486653	-3.1187336057867747	inf
-0.28433858641486653	-3.026807452923058	inf
-0.28433858641486653	-2.9348813000593417	inf
-0.28433858641486653	-2.8429551471956254	inf
-0.28433858641486653	-2.7510289943319086	inf
-0.28433858641486653	-2.6591028414681923	inf
-0.28433858641486653	-2.567176688604476	inf
-0.28433858641486653	-2.4752505357407593	inf
-0.28433858641486653	-2.383324382877043	inf
-0.28433858641486653	-2.291398230013326	inf
-0.28433858641486653	-2.19947207714961	inf
-0.28433858641486653	-2.1075459242858936	inf
-0.28433858641486653	-2.015619771422177	inf
-0.28433858641486653	-1.9236936185584605	inf
-0.28433858641486653	-1.831767465694744	inf
-0.28433858641486653	-1.7398413128310275	inf
-0.28433858641486653	-1.6479151599673112	inf
-0.28433858641486653	-1.5559890071035947	inf
-0.28433858641486653	-1.4640628542398781	inf
-0.28433858641486653	-1.3721367013761618	inf
-0.28433858641486653	-1.2802105485124453	inf
-0.28433858641486653	-1.1882843956487288	inf
-0.28433858641486653	-1.0963582427850123	inf
-0.28433858641486653	-1.0044320899212957	inf
-0.28433858641486653	-0.9125059370575794	inf
-0.28433858641486653	-0.8205797841938629	inf
-0.28433858641486653	-0.7286536313301464	inf
-0.28433858641486653	-0.6367274784664299	inf
-0.28433858641486653	-0.5448013256027133	inf
-0.28433858641486653	-0.452875172738997	inf
-0.28433858641486653	-0.3609490198752805	inf
-0.28433858641486653	-0.26902286701156397	inf
-0.28433858641486653	-0.17709671414784767	5.886104031450155
-0.28433858641486653	-0.08517056128413114	inf
-0.28433858641486653	0.006755591579585385	inf
-0.28433858641486653	0.09868174444330169	inf
-0.28433858641486653	0.190607897307018	inf
-0.28433858641486653	0.28253405017073474	inf
-0.28433858641486653	0.3744602030344515	inf
-0.28433858641486653	0.4663863558981678	inf
-0.28433858641486653	0.5583125087618841	inf
-0.28433858641486653	0.6502386616256004	inf
-0.28433858641486653	0.7421648144893171	inf
-0.28433858641486653	0.8340909673530339	inf
-0.28433858641486653	0.9260171202167502	inf
-0.28433858641486653	1.0179432730804665	inf
-0.28433858641486653	1.1098694259441828	inf
-0.28433858641486653	1.2017955788078991	inf
-0.28433858641486653	1.2937217316716159	inf
-0.28433858641486653	1.3856478845353326	inf
-0.28433858641486653	1.477574037399049	inf
-0.28433858641486653	1.5695001902627652	inf
-0.28433858641486653	1.6614263431264815	inf
-0.28433858641486653	1.7533524959901983	inf
-0.28433858641486653	1.845278648853915	inf
-0.28433858641486653	1.9372048017176313	inf
-0.28433858641486653	2.0291309545813476	inf
-0.28433858641486653	2.121057107445064	inf
-0.28433858641486653	2.2129832603087807	inf
-0.28433858641486653	2.3049094131724974	inf
-0.28433858641486653	2.3968355660362137	inf
-0.28433858641486653	2.48876171889993	inf
-0.28433858641486653	2.5806878717636463	inf
-0.28433858641486653	2.672614024627363	inf
-0.28433858641486653	2.76454017749108	inf
-0.28433858641486653	2.856466330354796	inf
-0.28433858641486653	2.9483924832185124	inf
-0.28433858641486653	3.0403186360822287	inf
-0.28433858641486653	3.132244788945945	inf
-0.28433858641486653	3.224170941809662	inf
-0.28433858641486653	3.3160970946733785	inf
-0.28433858641486653	3.408023247537095	inf
-0.28433858641486653	3.499949400400811	inf
-0.28433858641486653	3.5918755532645275	inf
-0.28433858641486653	3.683801706128244	inf
-0.28433858641486653	3.775727858991961	inf
-0.28433858641486653	3.8676540118556773	inf
-0.28433858641486653	3.9595801647193936	inf
-0.28433858641486653	4.05150631758311	inf
-0.28433858641486653	4.143432470446826	inf
-0.28433858641486653	4.2353586233105425	inf
-0.28433858641486653	4.327284776174259	inf
-0.28433858641486653	4.419210929037975	inf
-0.28433858641486653	4.511137081901692	inf
-0.28433858641486653	4.603063234765409	inf
-0.28433858641486653	4.694989387629125	inf
-0.28433858641486653	4.786915540492841	inf
-0.28433858641486653	4.8788416933565575	inf
-0.28433858641486653	4.970767846220275	inf
-0.28433858641486653	5.062693999083991	inf
-0.28433858641486653	5.154620151947707	inf
-0.28433858641486653	5.246546304811424	inf
-0.24085180294378788	-3.8541428286965065	inf
-0.24085180294378788	-3.76221667583279	inf
-0.24085180294378788	-3.6702905229690734	inf
-0.24085180294378788	-3.578364370105357	inf
-0.24085180294378788	-3.4864382172416404	inf
-0.24085180294378788	-3.394512064377924	inf
-0.24085180294378788	-3.3025859115142078	inf
-0.24085180294378788	-3.210659758650491	inf
-0.24085180294378788	-3.1187336057867747	inf
-0.24085180294378788	-3.026807452923058	inf
-0.24085180294378788	-2.9348813000593417	inf
-0.24085180294378788	-2.8429551471956254	inf
-0.24085180294378788	-2.7510289943319086	inf
-0.24085180294378788	-2.6591028414681923	inf
-0.24085180294378788	-2.567176688604476	inf
-0.24085180294378788	-2.4752505357407593	inf
-0.24085180294378788	-2.383324382877043	inf
-0.24085180294378788	-2.291398230013326	inf
-0.24085180294378788	-2.19947207714961	inf
-0.24085180294378788	-2.1075459242858936	inf
-0.24085180294378788	-2.015619771422177	inf
-0.24085180294378788	-1.9236936185584605	inf
-0.24085180294378788	-1.831767465694744	inf
-0.24085180294378788	-1.7398413128310275	inf
-0.24085180294378788	-1.6479151599673112	inf
-0.24085180294378788	-1.5559890071035947	inf
-0.24085180294378788	-1.4640628542398781	inf
-0.24085180294378788	-1.3721367013761618	inf
-0.24085180294378788	-1.2802105485124453	inf
-0.24085180294378788	-1.1882843956487288	5.886104031450155
-0.24085180294378788	-1.0963582427850123	5.886104031450155
-0.24085180294378788	-1.0044320899212957	inf
-0.24085180294378788	-0.9125059370575794	inf
-0.24085180294378788	-0.8205797841938629	inf
-0.24085180294378788	-0.7286536313301464	inf
-0.24085180294378788	-0.6367274784664299	inf
-0.24085180294378788	-0.5448013256027133	inf
-0.24085180294378788	-0.452875172738997	inf
-0.24085180294378788	-0.3609490198752805	inf
-0.24085180294378788	-0.26902286701156397	inf
-0.24085180294378788	-0.17709671414784767	inf
-0.24085180294378788	-0.08517056128413114	inf
-0.24085180294378788	0.006755591579585385	5.886104031450155
-0.24085180294378788	0.09868174444330169	inf
-0.24085180294378788	0.190607897307018	inf
-0.24085180294378788	0.28253405017073474	inf
-0.24085180294378788	0.3744602030344515	inf
-0.24085180294378788	0.4663863558981678	inf
-0.24085180294378788	0.5583125087618841	inf
-0.24085180294378788	0.6502386616256004	inf
-0.24085180294378788	0.7421648144893171	inf
-0.24085180294378788	0.8340909673530339	inf
-0.24085180294378788	0.9260171202167502	inf
-0.24085180294378788	1.0179432730804665	inf
-0.24085180294378788	1.1098694259441828	inf
-0.24085180294378788	1.2017955788078991	inf
-0.24085180294378788	1.2937217316716159	inf
-0.24085180294378788	1.3856478845353326	inf
-0.24085180294378788	1.477574037399049	inf
-0.24085180294378788	1.5695001902627652	inf
-0.24085180294378788	1.6614263431264815	inf
-0.24085180294378788	1.7533524959901983	inf
-0.24085180294378788	1.845278648853915	inf
-0.24085180294378788	1.9372048017176313	inf
-0.24085180294378788	2.0291309545813476	inf
-0.24085180294378788	2.121057107445064	inf
-0.24085180294378788	2.2129832603087807	inf
-0.24085180294378788	2.3049094131724974	inf
-0.24085180294378788	2.3968355660362137	inf
-0.24085180294378788	2.48876171889993	inf
-0.24085180294378788	2.5806878717636463	inf
-0.24085180294378788	2.672614024627363	inf
-0.24085180294378788	2.76454017749108	inf
-0.24085180294378788	2.856466330354796	inf
-0.24085180294378788	2.9483924832185124	inf
-0.24085180294378788	3.0403186360822287	inf
-0.24085180294378788	3.132244788945945	inf
-0.24085180294378788	3.224170941809662	inf
-0.24085180294378788	3.3160970946733785	inf
-0.24085180294378788	3.408023247537095	inf
-0.24085180294378788	3.499949400400811	inf
-0.24085180294378788	3.5918755532645275	inf
-0.24085180294378788	3.683801706128244	inf
-0.24085180294378788	3.775727858991961	inf
-0.24085180294378788	3.8676540118556773	inf
-0.24085180294378788	3.9595801647193936	inf
-0.24085180294378788	4.05150631758311	inf
-0.24085180294378788	4.143432470446826	inf
-0.24085180294378788	4.2353586233105425	inf
-0.24085180294378788	4.327284776174259	inf
-0.24085180294378788	4.419210929037975	inf
-0.24085180294378788	4.511137081901692	inf
-0.24085180294378788	4.603063234765409	inf
-0.24085180294378788	4.694989387629125	inf
-0.24085180294378788	4.786915540492841	inf
-0.24085180294378788	4.8788416933565575	inf
-0.24085180294378788	4.970767846220275	inf
-0.24085180294378788	5.062693999083991	inf
-0.24085180294378788	5.154620151947707	inf
-0.24085180294378788	5.246546304811424	inf
-0.19736501947270926	-3.8541428286965065	inf
-0.19736501947270926	-3.76221667583279	inf
-0.19736501947270926	-3.6702905229690734	inf
-0.19736501947270926	-3.578364370105357	inf
-0.19736501947270926	-3.4864382172416404	inf
-0.19736501947270926	-3.394512064377924	inf
-0.19736501947270926	-3.3025859115142078	inf
-0.19736501947270926	-3.210659758650491	inf
-0.19736501947270926	-3.1187336057867747	inf
-0.19736501947270926	-3.026807452923058	inf
-0.19736501947270926	-2.9348813000593417	inf
-0.19736501947270926	-2.8429551471956254	inf
-0.19736501947270926	-2.7510289943319086	inf
-0.19736501947270926	-2.6591028414681923	inf
-0.19736501947270926	-2.567176688604476	inf
-0.19736501947270926	-2.4752505357407593	inf
-0.19736501947270926	-2.383324382877043	inf
-0.19736501947270926	-2.291398230013326	inf
-0.19736501947270926	-2.19947207714961	inf
-0.19736501947270926	-2.1075459242858936	inf
-0.19736501947270926	-2.015619771422177	inf
-0.19736501947270926	-1.9236936185584605	inf
-0.19736501947270926	-1.831767465694744	inf
-0.19736501947270926	-1.7398413128310275	inf
-0.19736501947270926	-1.6479151599673112	inf
-0.19736501947270926	-1.5559890071035947	inf
-0.19736501947270926	-1.4640628542398781	inf
-0.19736501947270926	-1.3721367013761618	inf
-0.19736501947270926	-1.2802105485124453	inf
-0.19736501947270926	-1.1882843956487288	inf
-0.19736501947270926	-1.0963582427850123	inf
-0.19736501947270926	-1.0044320899212957	inf
-0.19736501947270926	-0.9125059370575794	inf
-0.19736501947270926	-0.8205797841938629	inf
-0.19736501947270926	-0.7286536313301464	inf
-0.19736501947270926	-0.6367274784664299	inf
-0.19736501947270926	-0.5448013256027133	inf
-0.19736501947270926	-0.452875172738997	inf
-0.19736501947270926	-0.3609490198752805	inf
-0.19736501947270926	-0.26902286701156397	inf
-0.19736501947270926	-0.17709671414784767	inf
-0.19736501947270926	-0.08517056128413114	inf
-0.19736501947270926	0.006755591579585385	inf
-0.19736501947270926	0.09868174444330169	inf
-0.19736501947270926	0.190607897307018	inf
-0.19736501947270926	0.28253405017073474	inf
-0.19736501947270926	0.3744602030344515	inf
-0.19736501947270926	0.4663863558981678	inf
-0.19736501947270926	0.5583125087618841	inf
-0.19736501947270926	0.6502386616256004	inf
-0.19736501947270926	0.7421648144893171	inf
-0.19736501947270926	0.8340909673530339	inf
-0.19736501947270926	0.9260171202167502	inf
-0.19736501947270926	1.0179432730804665	inf
-0.19736501947270926	1.1098694259441828	inf
-0.19736501947270926	1.2017955788078991	inf
-0.19736501947270926	1.2937217316716159	inf
-0.19736501947270926	1.3856478845353326	inf
-0.19736501947270926	1.477574037399049	inf
-0.19736501947270926	1.5695001902627652	inf
-0.19736501947270926	1.6614263431264815	inf
-0.19736501947270926	1.7533524959901983	inf
-0.19736501947270926	1.845278648853915	inf
-0.19736501947270926	1.9372048017176313	inf
-0.19736501947270926	2.0291309545813476	inf
-0.19736501947270926	2.121057107445064	inf
-0.19736501947270926	2.2129832603087807	inf
-0.19736501947270926	2.3049094131724974	inf
-0.19736501947270926	2.3968355660362137	inf
-0.19736501947270926	2.48876171889993	inf
-0.19736501947270926	2.5806878717636463	inf
-0.19736501947270926	2.672614024627363	inf
-0.19736501947270926	2.76454017749108	inf
-0.19736501947270926	2.856466330354796	inf
-0.19736501947270926	2.9483924832185124	inf
-0.19736501947270926	3.0403186360822287	inf
-0.19736501947270926	3.132244788945945	inf
-0.19736501947270926	3.224170941809662	inf
-0.19736501947270926	3.3160970946733785	inf
-0.19736501947270926	3.408023247537095	inf
-0.19736501947270926	3.499949400400811	inf
-0.19736501947270926	3.5918755532645275	inf
-0.19736501947270926	3.683801706128244	inf
-0.19736501947270926	3.775727858991961	inf
-0.19736501947270926	3.8676540118556773	inf
-0.19736501947270926	3.9595801647193936	inf
-0.19736501947270926	4.05150631758311	inf
-0.19736501947270926	4.143432470446826	inf
-0.19736501947270926	4.2353586233105425	inf
-0.19736501947270926	4.327284776174259	inf
-0.19736501947270926	4.419210929037975	inf
-0.19736501947270926	4.511137081901692	inf
-0.19736501947270926	4.603063234765409	inf
-0.19736501947270926	4.694989387629125	inf
-0.19736501947270926	4.786915540492841	inf
-0.19736501947270926	4.8788416933565575	inf
-0.19736501947270926	4.970767846220275	inf
-0.19736501947270926	5.062693999083991	inf
-0.19736501947270926	5.154620151947707	inf
-0.19736501947270926	5.246546304811424	inf
-0.15387823600163064	-3.8541428286965065	inf
-0.15387823600163064	-3.76221667583279	inf
-0.15387823600163064	-3.6702905229690734	inf
-0.15387823600163064	-3.578364370105357	inf
-0.15387823600163064	-3.4864382172416404	inf
-0.15387823600163064	-3.394512064377924	inf
-0.15387823600163064	-3.3025859115142078	inf
-0.15387823600163064	-3.210659758650491	inf
-0.15387823600163064	-3.1187336057867747	inf
-0.15387823600163064	-3.026807452923058	inf
-0.15387823600163064	-2.9348813000593417	inf
-0.15387823600163064	-2.8429551471956254	inf
-0.15387823600163064	-2.7510289943319086	inf
-0.15387823600163064	-2.6591028414681923	inf
-0.15387823600163064	-2.567176688604476	inf
-0.15387823600163064	-2.4752505357407593	inf
-0.15387823600163064	-2.383324382877043	inf
-0.15387823600163064	-2.291398230013326	inf
-0.15387823600163064	-2.19947207714961	inf
-0.15387823600163064	-2.1075459242858936	inf
-0.15387823600163064	-2.015619771422177	inf
-0.15387823600163064	-1.9236936185584605	inf
-0.15387823600163064	-1.831767465694744	inf
-0.15387823600163064	-1.7398413128310275	inf
-0.15387823600163064	-1.6479151599673112	inf
-0.15387823600163064	-1.5559890071035947	inf
-0.15387823600163064	-1.4640628542398781	inf
-0.15387823600163064	-1.3721367013761618	inf
-0.15387823600163064	-1.2802105485124453	inf
-0.15387823600163064	-1.1882843956487288	inf
-0.15387823600163064	-1.0963582427850123	inf
-0.15387823600163064	-1.0044320899212957	inf
-0.15387823600163064	-0.9125059370575794	inf
-0.15387823600163064	-0.8205797841938629	inf
-0.15387823600163064	-0.7286536313301464	inf
-0.15387823600163064	-0.6367274784664299	inf
-0.15387823600163064	-0.5448013256027133	inf
-0.15387823600163064	-0.452875172738997	inf
-0.15387823600163064	-0.3609490198752805	inf
-0.15387823600163064	-0.26902286701156397	inf
-0.15387823600163064	-0.17709671414784767	inf
-0.15387823600163064	-0.08517056128413114	inf
-0.15387823600163064	0.006755591579585385	inf
-0.15387823600163064	0.09868174444330169	inf
-0.15387823600163064	0.190607897307018	inf
-0.15387823600163064	0.28253405017073474	inf
-0.15387823600163064	0.3744602030344515	inf
-0.15387823600163064	0.4663863558981678	inf
-0.15387823600163064	0.5583125087618841	inf
-0.15387823600163064	0.6502386616256004	inf
-0.15387823600163064	0.7421648144893171	inf
-0.15387823600163064	0.8340909673530339	5.886104031450155
-0.15387823600163064	0.9260171202167502	inf
-0.15387823600163064	1.0179432730804665	inf
-0.15387823600163064	1.1098694259441828	inf
-0.15387823600163064	1.2017955788078991	inf
-0.15387823600163064	1.2937217316716159	inf
-0.15387823600163064	1.3856478845353326	inf
-0.15387823600163064	1.477574037399049	inf
-0.15387823600163064	1.5695001902627652	inf
-0.15387823600163064	1.6614263431264815	inf
-0.15387823600163064	1.7533524959901983	inf
-0.15387823600163064	1.845278648853915	inf
-0.15387823600163064	1.9372048017176313	inf
-0.15387823600163064	2.0291309545813476	inf
-0.15387823600163064	2.121057107445064	inf
-0.15387823600163064	2.2129832603087807	inf
-0.15387823600163064	2.3049094131724974	inf
-0.15387823600163064	2.3968355660362137	inf
-0.15387823600163064	2.48876171889993	inf
-0.15387823600163064	2.5806878717636463	inf
-0.15387823600163064	2.672614024627363	inf
-0.15387823600163064	2.76454017749108	inf
-0.15387823600163064	2.856466330354796	inf
-0.15387823600163064	2.9483924832185124	inf
-0.15387823600163064	3.0403186360822287	inf
-0.15387823600163064	3.132244788945945	inf
-0.15387823600163064	3.224170941809662	inf
-0.15387823600163064	3.3160970946733785	inf
-0.15387823600163064	3.408023247537095	inf
-0.15387823600163064	3.499949400400811	inf
-0.15387823600163064	3.5918755532645275	inf
-0.15387823600163064	3.683801706128244	inf
-0.15387823600163064	3.775727858991961	inf
-0.15387823600163064	3.8676540118556773	inf
-0.15387823600163064	3.9595801647193936	inf
-0.15387823600163064	4.05150631758311	inf
-0.15387823600163064	4.143432470446826	inf
-0.15387823600163064	4.2353586233105425	inf
-0.15387823600163064	4.327284776174259	inf
-0.15387823600163064	4.419210929037975	inf
-0.15387823600163064	4.511137081901692	inf
-0.15387823600163064	4.603063234765409	inf
-0.15387823600163064	4.694989387629125	inf
-0.15387823600163064	4.786915540492841	inf
-0.15387823600163064	4.8788416933565575	inf
-0.15387823600163064	4.970767846220275	inf
-0.15387823600163064	5.062693999083991	inf
-0.15387823600163064	5.154620151947707	inf
-0.15387823600163064	5.246546304811424	inf
-0.110391452530552	-3.8541428286965065	inf
-0.110391452530552	-3.76221667583279	inf
-0.110391452530552	-3.6702905229690734	inf
-0.110391452530552	-3.578364370105357	inf
-0.110391452530552	-3.4864382172416404	inf
-0.110391452530552	-3.394512064377924	inf
-0.110391452530552	-3.3025859115142078	inf
-0.110391452530552	-3.210659758650491	inf
-0.110391452530552	-3.1187336057867747	inf
-0.110391452530552	-3.026807452923058	inf
-0.110391452530552	-2.9348813000593417	inf
-0.110391452530552	-2.8429551471956254	inf
-0.110391452530552	-2.7510289943319086	inf
-0.110391452530552	-2.6591028414681923	inf
-0.110391452530552	-2.567176688604476	inf
-0.110391452530552	-2.4752505357407593	inf
-0.110391452530552	-2.383324382877043	inf
-0.110391452530552	-2.291398230013326	inf
-0.110391452530552	-2.19947207714961	inf
-0.110391452530552	-2.1075459242858936	inf
-0.110391452530552	-2.015619771422177	inf
-0.110391452530552	-1.9236936185584605	inf
-0.110391452530552	-1.831767465694744	inf
-0.110391452530552	-1.7398413128310275	inf
-0.110391452530552	-1.6479151599673112	inf
-0.110391452530552	-1.5559890071035947	inf
-0.110391452530552	-1.4640628542398781	inf
-0.110391452530552	-1.3721367013761618	inf
-0.110391452530552	-1.2802105485124453	inf
-0.110391452530552	-1.1882843956487288	inf
-0.110391452530552	-1.0963582427850123	inf
-0.110391452530552	-1.0044320899212957	inf
-0.110391452530552	-0.9125059370575794	inf
-0.110391452530552	-0.8205797841938629	inf
-0.110391452530552	-0.7286536313301464	inf
-0.110391452530552	-0.6367274784664299	5.886104031450155
-0.110391452530552	-0.5448013256027133	inf
-0.110391452530552	-0.452875172738997	inf
-0.110391452530552	-0.3609490198752805	inf
-0.110391452530552	-0.26902286701156397	5.886104031450155
-0.110391452530552	-0.17709671414784767	5.886104031450155
-0.110391452530552	-0.08517056128413114	5.886104031450155
-0.110391452530552	0.006755591579585385	5.886104031450155
-0.110391452530552	0.09868174444330169	inf
-0.110391452530552	0.190607897307018	inf
-0.110391452530552	0.28253405017073474	inf
-0.110391452530552	0.3744602030344515	inf
-0.110391452530552	0.4663863558981678	inf
-0.110391452530552	0.5583125087618841	inf
-0.110391452530552	0.6502386616256004	inf
-0.110391452530552	0.7421648144893171	inf
-0.110391452530552	0.8340909673530339	inf
-0.110391452530552	0.9260171202167502	inf
-0.110391452530552	1.0179432730804665	inf
-0.110391452530552	1.1098694259441828	inf
-0.110391452530552	1.2017955788078991	5.886104031450155
-0.110391452530552	1.2937217316716159	inf
-0.110391452530552	1.3856478845353326	inf
-0.110391452530552	1.477574037399049	inf
-0.110391452530552	1.5695001902627652	inf
-0.110391452530552	1.6614263431264815	inf
-0.110391452530552	1.7533524959901983	inf
-0.110391452530552	1.845278648853915	inf
-0.110391452530552	1.9372048017176313	inf
-0.110391452530552	2.0291309545813476	inf
-0.110391452530552	2.121057107445064	inf
-0.110391452530552	2.2129832603087807	inf
-0.110391452530552	2.3049094131724974	inf
-0.110391452530552	2.3968355660362137	inf
-0.110391452530552	2.48876171889993	inf
-0.110391452530552	2.5806878717636463	inf
-0.110391452530552	2.672614024627363	inf
-0.110391452530552	2.76454017749108	inf
-0.110391452530552	2.856466330354796	inf
-0.110391452530552	2.9483924832185124	inf
-0.110391452530552	3.0403186360822287	inf
-0.110391452530552	3.132244788945945	inf
-0.110391452530552	3.224170941809662	inf
-0.110391452530552	3.3160970946733785	inf
-0.110391452530552	3.408023247537095	inf
-0.110391452530552	3.499949400400811	inf
-0.110391452530552	3.5918755532645275	inf
-0.110391452530552	3.683801706128244	inf
-0.110391452530552	3.775727858991961	inf
-0.110391452530552	3.8676540118556773	inf
-0.110391452530552	3.9595801647193936	inf
-0.110391452530552	4.05150631758311	inf
-0.110391452530552	4.143432470446826	inf
-0.110391452530552	4.2353586233105425	inf
-0.110391452530552	4.327284776174259	inf
-0.110391452530552	4.419210929037975	inf
-0.110391452530552	4.511137081901692	inf
-0.110391452530552	4.603063234765409	inf
-0.110391452530552	4.694989387629125	inf
-0.110391452530552	4.786915540492841	inf
-0.110391452530552	4.8788416933565575	inf
-0.110391452530552	4.970767846220275	inf
-0.110391452530552	5.062693999083991	inf
-0.110391452530552	5.154620151947707	inf
-0.110391452530552	5.246546304811424	inf
-0.06690466905947337	-3.8541428286965065	inf
-0.06690466905947337	-3.76221667583279	inf
-0.06690466905947337	-3.6702905229690734	inf
-0.06690466905947337	-3.578364370105357	inf
-0.06690466905947337	-3.4864382172416404	inf
-0.06690466905947337	-3.394512064377924	inf
-0.06690466905947337	-3.3025859115142078	inf
-0.06690466905947337	-3.210659758650491	inf
-0.06690466905947337	-3.1187336057867747	inf
-0.06690466905947337	-3.026807452923058	inf
-0.06690466905947337	-2.9348813000593417	inf
-0.06690466905947337	-2.8429551471956254	inf
-0.06690466905947337	-2.7510289943319086	inf
-0.06690466905947337	-2.6591028414681923	inf
-0.06690466905947337	-2.567176688604476	inf
-0.06690466905947337	-2.4752505357407593	inf
-0.06690466905947337	-2.383324382877043	inf
-0.06690466905947337	-2.291398230013326	inf
-0.06690466905947337	-2.19947207714961	inf
-0.06690466905947337	-2.1075459242858936	inf
-0.06690466905947337	-2.015619771422177	inf
-0.06690466905947337	-1.9236936185584605	inf
-0.06690466905947337	-1.831767465694744	inf
-0.06690466905947337	-1.7398413128310275	inf
-0.06690466905947337	-1.6479151599673112	inf
-0.06690466905947337	-1.5559890071035947	inf
-0.06690466905947337	-1.4640628542398781	inf
-0.06690466905947337	-1.3721367013761618	inf
-0.06690466905947337	-1.2802105485124453	inf
-0.06690466905947337	-1.1882843956487288	inf
-0.06690466905947337	-1.0963582427850123	inf
-0.06690466905947337	-1.0044320899212957	inf
-0.06690466905947337	-0.9125059370575794	inf
-0.06690466905947337	-0.8205797841938629	inf
-0.06690466905947337	-0.7286536313301464	inf
-0.06690466905947337	-0.6367274784664299	inf
-0.06690466905947337	-0.5448013256027133	inf
-0.06690466905947337	-0.452875172738997	inf
-0.06690466905947337	-0.3609490198752805	inf
-0.06690466905947337	-0.26902286701156397	inf
-0.06690466905947337	-0.17709671414784767	inf
-0.06690466905947337	-0.08517056128413114	inf
-0.06690466905947337	0.006755591579585385	inf
-0.06690466905947337	0.09868174444330169	5.886104031450155
-0.06690466905947337	0.190607897307018	inf
-0.06690466905947337	0.28253405017073474	inf
-0.06690466905947337	0.3744602030344515	inf
-0.06690466905947337	0.4663863558981678	inf
-0.06690466905947337	0.5583125087618841	inf
-0.06690466905947337	0.6502386616256004	inf
-0.06690466905947337	0.7421648144893171	inf
-0.06690466905947337	0.8340909673530339	inf
-0.06690466905947337	0.9260171202167502	inf
-0.06690466905947337	1.0179432730804665	inf
-0.06690466905947337	1.1098694259441828	inf
-0.06690466905947337	1.2017955788078991	inf
-0.06690466905947337	1.2937217316716159	inf
-0.06690466905947337	1.3856478845353326	inf
-0.06690466905947337	1.477574037399049	inf
-0.06690466905947337	1.5695001902627652	inf
-0.06690466905947337	1.6614263431264815	inf
-0.06690466905947337	1.7533524959901983	inf
-0.06690466905947337	1.845278648853915	inf
-0.06690466905947337	1.9372048017176313	inf
-0.06690466905947337	2.0291309545813476	inf
-0.06690466905947337	2.121057107445064	inf
-0.06690466905947337	2.2129832603087807	inf
-0.06690466905947337	2.3049094131724974	inf
-0.06690466905947337	2.3968355660362137	inf
-0.06690466905947337	2.48876171889993	inf
-0.06690466905947337	2.5806878717636463	inf
-0.06690466905947337	2.672614024627363	inf
-0.06690466905947337	2.76454017749108	inf
-0.06690466905947337	2.856466330354796	inf
-0.06690466905947337	2.9483924832185124	inf
-0.06690466905947337	3.0403186360822287	inf
-0.06690466905947337	3.132244788945945	inf
-0.06690466905947337	3.224170941809662	inf
-0.06690466905947337	3.3160970946733785	inf
-0.06690466905947337	3.408023247537095	inf
-0.06690466905947337	3.499949400400811	inf
-0.06690466905947337	3.5918755532645275	inf
-0.06690466905947337	3.683801706128244	inf
-0.06690466905947337	3.775727858991961	inf
-0.06690466905947337	3.8676540118556773	inf
-0.06690466905947337	3.9595801647193936	inf
-0.06690466905947337	4.05150631758311	inf
-0.06690466905947337	4.143432470446826	inf
-0.06690466905947337	4.2353586233105425	inf
-0.06690466905947337	4.327284776174259	inf
-0.06690466905947337	4.419210929037975	inf
-0.06690466905947337	4.511137081901692	inf
-0.06690466905947337	4.603063234765409	inf
-0.06690466905947337	4.694989387629125	inf
-0.06690466905947337	4.786915540492841	inf
-0.06690466905947337	4.8788416933565575	inf
-0.06690466905947337	4.970767846220275	inf
-0.06690466905947337	5.062693999083991	inf
-0.06690466905947337	5.154620151947707	inf
-0.06690466905947337	5.246546304811424	inf
-0.02341788558839475	-3.8541428286965065	inf
-0.02341788558839475	-3.76221667583279	inf
-0.02341788558839475	-3.6702905229690734	inf
-0.02341788558839475	-3.578364370105357	inf
-0.02341788558839475	-3.4864382172416404	inf
-0.02341788558839475	-3.394512064377924	inf
-0.02341788558839475	-3.3025859115142078	inf
-0.02341788558839475	-3.210659758650491	inf
-0.02341788558839475	-3.1187336057867747	inf
-0.02341788558839475	-3.026807452923058	inf
-0.02341788558839475	-2.9348813000593417	inf
-0.02341788558839475	-2.8429551471956254	inf
-0.02341788558839475	-2.7510289943319086	inf
-0.02341788558839475	-2.6591028414681923	inf
-0.02341788558839475	-2.567176688604476	inf
-0.02341788558839475	-2.4752505357407593	inf
-0.02341788558839475	-2.383324382877043	inf
-0.02341788558839475	-2.291398230013326	inf
-0.02341788558839475	-2.19947207714961	inf
-0.02341788558839475	-2.1075459242858936	inf
-0.02341788558839475	-2.015619771422177	inf
-0.02341788558839475	-1.9236936185584605	inf
-0.02341788558839475	-1.831767465694744	inf
-0.02341788558839475	-1.7398413128310275	inf
-0.02341788558839475	-1.6479151599673112	inf
-0.02341788558839475	-1.5559890071035947	inf
-0.02341788558839475	-1.4640628542398781	inf
-0.02341788558839475	-1.3721367013761618	inf
-0.02341788558839475	-1.2802105485124453	inf
-0.02341788558839475	-1.1882843956487288	inf
-0.02341788558839475	-1.0963582427850123	inf
-0.02341788558839475	-1.0044320899212957	5.886104031450155
-0.02341788558839475	-0.9125059370575794	inf
-0.02341788558839475	-0.8205797841938629	inf
-0.02341788558839475	-0.7286536313301464	5.886104031450155
-0.02341788558839475	-0.6367274784664299	inf
-0.02341788558839475	-0.5448013256027133	5.886104031450155
-0.02341788558839475	-0.452875172738997	inf
-0.02341788558839475	-0.3609490198752805	inf
-0.02341788558839475	-0.26902286701156397	5.886104031450155
-0.02341788558839475	-0.17709671414784767	inf
-0.02341788558839475	-0.08517056128413114	5.886104031450155
-0.02341788558839475	0.006755591579585385	inf
-0.02341788558839475	0.09868174444330169	5.886104031450155
-0.02341788558839475	0.190607897307018	inf
-0.02341788558839475	0.28253405017073474	inf
-0.02341788558839475	0.3744602030344515	inf
-0.02341788558839475	0.4663863558981678	inf
-0.02341788558839475	0.5583125087618841	inf
-0.02341788558839475	0.6502386616256004	inf
-0.02341788558839475	0.7421648144893171	inf
-0.02341788558839475	0.8340909673530339	inf
-0.02341788558839475	0.9260171202167502	inf
-0.02341788558839475	1.0179432730804665	inf
-0.02341788558839475	1.1098694259441828	inf
-0.02341788558839475	1.2017955788078991	inf
-0.02341788558839475	1.2937217316716159	inf
-0.02341788558839475	1.3856478845353326	inf
-0.02341788558839475	1.477574037399049	inf
-0.02341788558839475	1.5695001902627652	inf
-0.02341788558839475	1.6614263431264815	inf
-0.02341788558839475	1.7533524959901983	inf
-0.02341788558839475	1.845278648853915	inf
-0.02341788558839475	1.9372048017176313	inf
-0.02341788558839475	2.0291309545813476	inf
-0.02341788558839475	2.121057107445064	inf
-0.02341788558839475	2.2129832603087807	inf
-0.02341788558839475	2.3049094131724974	inf
-0.02341788558839475	2.3968355660362137	inf
-0.02341788558839475	2.48876171889993	inf
-0.02341788558839475	2.5806878717636463	inf
-0.02341788558839475	2.672614024627363	inf
-0.02341788558839475	2.76454017749108	inf
-0.02341788558839475	2.856466330354796	inf
-0.02341788558839475	2.9483924832185124	inf
-0.02341788558839475	3.0403186360822287	inf
-0.02341788558839475	3.132244788945945	inf
-0.02341788558839475	3.224170941809662	inf
-0.02341788558839475	3.3160970946733785	inf
-0.02341788558839475	3.408023247537095	inf
-0.02341788558839475	3.499949400400811	inf
-0.02341788558839475	3.5918755532645275	inf
-0.02341788558839475	3.683801706128244	inf
-0.02341788558839475	3.775727858991961	inf
-0.02341788558839475	3.8676540118556773	inf
-0.02341788558839475	3.9595801647193936	inf
-0.02341788558839475	4.05150631758311	inf
-0.02341788558839475	4.143432470446826	inf
-0.02341788558839475	4.2353586233105425	inf
-0.02341788558839475	4.327284776174259	inf
-0.02341788558839475	4.419210929037975	inf
-0.02341788558839475	4.511137081901692	inf
-0.02341788558839475	4.603063234765409	inf
-0.02341788558839475	4.694989387629125	inf
-0.02341788558839475	4.786915540492841	inf
-0.02341788558839475	4.8788416933565575	inf
-0.02341788558839475	4.970767846220275	inf
-0.02341788558839475	5.062693999083991	inf
-0.02341788558839475	5.154620151947707	inf
-0.02341788558839475	5.246546304811424	inf
0.020068897882683873	-3.8541428286965065	inf
0.020068897882683873	-3.76221667583279	inf
0.020068897882683873	-3.6702905229690734	inf
0.020068897882683873	-3.578364370105357	inf
0.020068897882683873	-3.4864382172416404	inf
0.020068897882683873	-3.394512064377924	inf
0.020068897882683873	-3.3025859115142078	inf
0.020068897882683873	-3.210659758650491	inf
0.020068897882683873	-3.1187336057867747	inf
0.020068897882683873	-3.026807452923058	inf
0.020068897882683873	-2.9348813000593417	inf
0.020068897882683873	-2.8429551471956254	inf
0.020068897882683873	-2.7510289943319086	inf
0.020068897882683873	-2.6591028414681923	inf
0.020068897882683873	-2.567176688604476	inf
0.020068897882683873	-2.4752505357407593	inf
0.020068897882683873	-2.383324382877043	inf
0.020068897882683873	-2.291398230013326	inf
0.020068897882683873	-2.19947207714961	inf
0.020068897882683873	-2.1075459242858936	inf
0.020068897882683873	-2.015619771422177	inf
0.020068897882683873	-1.9236936185584605	inf
0.020068897882683873	-1.831767465694744	inf
0.020068897882683873	-1.7398413128310275	inf
0.020068897882683873	-1.6479151599673112	inf
0.020068897882683873	-1.5559890071035947	inf
0.020068897882683873	-1.4640628542398781	inf
0.020068897882683873	-1.3721367013761618	inf
0.020068897882683873	-1.2802105485124453	inf
0.020068897882683873	-1.1882843956487288	inf
0.020068897882683873	-1.0963582427850123	inf
0.020068897882683873	-1.0044320899212957	inf
0.020068897882683873	-0.9125059370575794	inf
0.020068897882683873	-0.8205797841938629	inf
0.020068897882683873	-0.7286536313301464	5.886104031450155
0.020068897882683873	-0.6367274784664299	inf
0.020068897882683873	-0.5448013256027133	inf
0.020068897882683873	-0.452875172738997	inf
0.020068897882683873	-0.3609490198752805	5.886104031450155
0.020068897882683873	-0.26902286701156397	inf
0.020068897882683873	-0.17709671414784767	inf
0.020068897882683873	-0.08517056128413114	5.1929568508902095
0.020068897882683873	0.006755591579585385	inf
0.020068897882683873	0.09868174444330169	inf
0.020068897882683873	0.190607897307018	inf
0.020068897882683873	0.28253405017073474	inf
0.020068897882683873	0.3744602030344515	5.886104031450155
0.020068897882683873	0.4663863558981678	inf
0.020068897882683873	0.5583125087618841	inf
0.020068897882683873	0.6502386616256004	inf
0.020068897882683873	0.7421648144893171	inf
0.020068897882683873	0.8340909673530339	5.886104031450155
0.020068897882683873	0.9260171202167502	inf
0.020068897882683873	1.0179432730804665	inf
0.020068897882683873	1.1098694259441828	inf
0.020068897882683873	1.2017955788078991	inf
0.020068897882683873	1.2937217316716159	5.886104031450155
0.020068897882683873	1.3856478845353326	inf
0.020068897882683873	1.477574037399049	inf
0.020068897882683873	1.5695001902627652	inf
0.020068897882683873	1.6614263431264815	inf
0.020068897882683873	1.7533524959901983	inf
0.020068897882683873	1.845278648853915	inf
0.020068897882683873	1.9372048017176313	inf
0.020068897882683873	2.0291309545813476	inf
0.020068897882683873	2.121057107445064	inf
0.020068897882683873	2.2129832603087807	inf
0.020068897882683873	2.3049094131724974	inf
0.020068897882683873	2.3968355660362137	inf
0.020068897882683873	2.48876171889993	inf
0.020068897882683873	2.5806878717636463	inf
0.020068897882683873	2.672614024627363	inf
0.020068897882683873	2.76454017749108	inf
0.020068897882683873	2.856466330354796	inf
0.020068897882683873	2.9483924832185124	inf
0.020068897882683873	3.0403186360822287	inf
0.020068897882683873	3.132244788945945	inf
0.020068897882683873	3.224170941809662	inf
0.020068897882683873	3.3160970946733785	inf
0.020068897882683873	3.408023247537095	inf
0.020068897882683873	3.499949400400811	inf
0.020068897882683873	3.5918755532645275	inf
0.020068897882683873	3.683801706128244	inf
0.020068897882683873	3.775727858991961	inf
0.020068897882683873	3.8676540118556773	inf
0.020068897882683873	3.9595801647193936	inf
0.020068897882683873	4.05150631758311	inf
0.020068897882683873	4.143432470446826	inf
0.020068897882683873	4.2353586233105425	inf
0.020068897882683873	4.327284776174259	inf
0.020068897882683873	4.419210929037975	inf
0.020068897882683873	4.511137081901692	inf
0.020068897882683873	4.603063234765409	inf
0.020068897882683873	4.694989387629125	inf
0.020068897882683873	4.786915540492841	inf
0.020068897882683873	4.8788416933565575	inf
0.020068897882683873	4.970767846220275	inf
0.020068897882683873	5.062693999083991	inf
0.020068897882683873	5.154620151947707	inf
0.020068897882683873	5.246546304811424	inf
0.06355568135376252	-3.8541428286965065	inf
0.06355568135376252	-3.76221667583279	inf
0.06355568135376252	-3.6702905229690734	inf
0.06355568135376252	-3.578364370105357	inf
0.06355568135376252	-3.4864382172416404	inf
0.06355568135376252	-3.394512064377924	inf
0.06355568135376252	-3.3025859115142078	inf
0.06355568135376252	-3.210659758650491	inf
0.06355568135376252	-3.1187336057867747	inf
0.06355568135376252	-3.026807452923058	inf
0.06355568135376252	-2.9348813000593417	inf
0.06355568135376252	-2.8429551471956254	inf
0.06355568135376252	-2.7510289943319086	inf
0.06355568135376252	-2.6591028414681923	inf
0.06355568135376252	-2.567176688604476	inf
0.06355568135376252	-2.4752505357407593	inf
0.06355568135376252	-2.383324382877043	inf
0.06355568135376252	-2.291398230013326	inf
0.06355568135376252	-2.19947207714961	inf
0.06355568135376252	-2.1075459242858936	inf
0.06355568135376252	-2.015619771422177	inf
0.06355568135376252	-1.9236936185584605	inf
0.06355568135376252	-1.831767465694744	inf
0.06355568135376252	-1.7398413128310275	inf
0.06355568135376252	-1.6479151599673112	inf
0.06355568135376252	-1.5559890071035947	inf
0.06355568135376252	-1.4640628542398781	inf
0.06355568135376252	-1.3721367013761618	inf
0.06355568135376252	-1.2802105485124453	inf
0.06355568135376252	-1.1882843956487288	inf
0.06355568135376252	-1.0963582427850123	inf
0.06355568135376252	-1.0044320899212957	inf
0.06355568135376252	-0.9125059370575794	5.886104031450155
0.06355568135376252	-0.8205797841938629	inf
0.06355568135376252	-0.7286536313301464	inf
0.06355568135376252	-0.6367274784664299	5.886104031450155
0.06355568135376252	-0.5448013256027133	5.886104031450155
0.06355568135376252	-0.452875172738997	5.886104031450155
0.06355568135376252	-0.3609490198752805	inf
0.06355568135376252	-0.26902286701156397	inf
0.06355568135376252	-0.17709671414784767	inf
0.06355568135376252	-0.08517056128413114	5.886104031450155
0.06355568135376252	0.006755591579585385	inf
0.06355568135376252	0.09868174444330169	5.886104031450155
0.06355568135376252	0.190607897307018	inf
0.06355568135376252	0.28253405017073474	inf
0.06355568135376252	0.3744602030344515	inf
0.06355568135376252	0.4663863558981678	5.886104031450155
0.06355568135376252	0.5583125087618841	5.886104031450155
0.06355568135376252	0.6502386616256004	inf
0.06355568135376252	0.7421648144893171	inf
0.06355568135376252	0.8340909673530339	5.1929568508902095
0.06355568135376252	0.9260171202167502	inf
0.06355568135376252	1.0179432730804665	inf
0.06355568135376252	1.1098694259441828	inf
0.06355568135376252	1.2017955788078991	5.886104031450155
0.06355568135376252	1.2937217316716159	inf
0.06355568135376252	1.3856478845353326	inf
0.06355568135376252	1.477574037399049	inf
0.06355568135376252	1.5695001902627652	inf
0.06355568135376252	1.6614263431264815	inf
0.06355568135376252	1.7533524959901983	inf
0.06355568135376252	1.845278648853915	inf
0.06355568135376252	1.9372048017176313	inf
0.06355568135376252	2.0291309545813476	inf
0.06355568135376252	2.121057107445064	inf
0.06355568135376252	2.2129832603087807	inf
0.06355568135376252	2.3049094131724974	inf
0.06355568135376252	2.3968355660362137	inf
0.06355568135376252	2.48876171889993	inf
0.06355568135376252	2.5806878717636463	inf
0.06355568135376252	2.672614024627363	inf
0.06355568135376252	2.76454017749108	inf
0.06355568135376252	2.856466330354796	inf
0.06355568135376252	2.9483924832185124	inf
0.06355568135376252	3.0403186360822287	inf
0.06355568135376252	3.132244788945945	inf
0.06355568135376252	3.224170941809662	inf
0.06355568135376252	3.3160970946733785	inf
0.06355568135376252	3.408023247537095	inf
0.06355568135376252	3.499949400400811	inf
0.06355568135376252	3.5918755532645275	inf
0.06355568135376252	3.683801706128244	inf
0.06355568135376252	3.775727858991961	inf
0.06355568135376252	3.8676540118556773	inf
0.06355568135376252	3.9595801647193936	inf
0.06355568135376252	4.05150631758311	inf
0.06355568135376252	4.143432470446826	inf
0.06355568135376252	4.2353586233105425	inf
0.06355568135376252	4.327284776174259	inf
0.06355568135376252	4.419210929037975	inf
0.06355568135376252	4.511137081901692	inf
0.06355568135376252	4.603063234765409	inf
0.06355568135376252	4.694989387629125	inf
0.06355568135376252	4.786915540492841	inf
0.06355568135376252	4.8788416933565575	inf
0.06355568135376252	4.970767846220275	inf
0.06355568135376252	5.062693999083991	inf
0.06355568135376252	5.154620151947707	inf
0.06355568135376252	5.246546304811424	inf
0.10704246482484114	-3.8541428286965065	inf
0.10704246482484114	-3.76221667583279	inf
0.10704246482484114	-3.6702905229690734	inf
0.10704246482484114	-3.578364370105357	inf
0.10704246482484114	-3.4864382172416404	inf
0.10704246482484114	-3.394512064377924	inf
0.10704246482484114	-3.3025859115142078	inf
0.10704246482484114	-3.210659758650491	inf
0.10704246482484114	-3.1187336057867747	inf
0.10704246482484114	-3.026807452923058	inf
0.10704246482484114	-2.9348813000593417	inf
0.10704246482484114	-2.8429551471956254	inf
0.10704246482484114	-2.7510289943319086	inf
0.10704246482484114	-2.6591028414681923	inf
0.10704246482484114	-2.567176688604476	inf
0.10704246482484114	-2.4752505357407593	inf
0.10704246482484114	-2.383324382877043	inf
0.10704246482484114	-2.291398230013326	inf
0.10704246482484114	-2.19947207714961	inf
0.10704246482484114	-2.1075459242858936	inf
0.10704246482484114	-2.015619771422177	inf
0.10704246482484114	-1.9236936185584605	inf
0.10704246482484114	-1.831767465694744	inf
0.10704246482484114	-1.7398413128310275	inf
0.10704246482484114	-1.6479151599673112	inf
0.10704246482484114	-1.5559890071035947	inf
0.10704246482484114	-1.4640628542398781	5.886104031450155
0.10704246482484114	-1.3721367013761618	5.886104031450155
0.10704246482484114	-1.2802105485124453	5.886104031450155
0.10704246482484114	-1.1882843956487288	inf
0.10704246482484114	-1.0963582427850123	inf
0.10704246482484114	-1.0044320899212957	inf
0.10704246482484114	-0.9125059370575794	5.886104031450155
0.10704246482484114	-0.8205797841938629	5.886104031450155
0.10704246482484114	-0.7286536313301464	inf
0.10704246482484114	-0.6367274784664299	inf
0.10704246482484114	-0.5448013256027133	inf
0.10704246482484114	-0.452875172738997	inf
0.10704246482484114	-0.3609490198752805	inf
0.10704246482484114	-0.26902286701156397	5.886104031450155
0.10704246482484114	-0.17709671414784767	5.886104031450155
0.10704246482484114	-0.08517056128413114	inf
0.10704246482484114	0.006755591579585385	5.1929568508902095
0.10704246482484114	0.09868174444330169	5.886104031450155
0.10704246482484114	0.190607897307018	inf
0.10704246482484114	0.28253405017073474	5.886104031450155
0.10704246482484114	0.3744602030344515	inf
0.10704246482484114	0.4663863558981678	5.886104031450155
0.10704246482484114	0.5583125087618841	5.886104031450155
0.10704246482484114	0.6502386616256004	5.1929568508902095
0.10704246482484114	0.7421648144893171	5.886104031450155
0.10704246482484114	0.8340909673530339	inf
0.10704246482484114	0.9260171202167502	inf
0.10704246482484114	1.0179432730804665	inf
0.10704246482484114	1.1098694259441828	inf
0.10704246482484114	1.2017955788078991	inf
0.10704246482484114	1.2937217316716159	inf
0.10704246482484114	1.3856478845353326	inf
0.10704246482484114	1.477574037399049	inf
0.10704246482484114	1.5695001902627652	inf
0.10704246482484114	1.6614263431264815	inf
0.10704246482484114	1.7533524959901983	inf
0.10704246482484114	1.845278648853915	inf
0.10704246482484114	1.9372048017176313	inf
0.10704246482484114	2.0291309545813476	inf
0.10704246482484114	2.121057107445064	inf
0.10704246482484114	2.2129832603087807	inf
0.10704246482484114	2.3049094131724974	inf
0.10704246482484114	2.3968355660362137	inf
0.10704246482484114	2.48876171889993	inf
0.10704246482484114	2.5806878717636463	inf
0.10704246482484114	2.672614024627363	inf
0.10704246482484114	2.76454017749108	inf
0.10704246482484114	2.856466330354796	inf
0.10704246482484114	2.9483924832185124	inf
0.10704246482484114	3.0403186360822287	inf
0.10704246482484114	3.132244788945945	inf
0.10704246482484114	3.224170941809662	inf
0.10704246482484114	3.3160970946733785	inf
0.10704246482484114	3.408023247537095	inf
0.10704246482484114	3.499949400400811	inf
0.10704246482484114	3.5918755532645275	inf
0.10704246482484114	3.683801706128244	inf
0.10704246482484114	3.775727858991961	inf
0.10704246482484114	3.8676540118556773	inf
0.10704246482484114	3.9595801647193936	inf
0.10704246482484114	4.05150631758311	inf
0.10704246482484114	4.143432470446826	inf
0.10704246482484114	4.2353586233105425	inf
0.10704246482484114	4.327284776174259	inf
0.10704246482484114	4.419210929037975	inf
0.10704246482484114	4.511137081901692	inf
0.10704246482484114	4.603063234765409	inf
0.10704246482484114	4.694989387629125	inf
0.10704246482484114	4.786915540492841	inf
0.10704246482484114	4.8788416933565575	inf
0.10704246482484114	4.970767846220275	inf
0.10704246482484114	5.062693999083991	inf
0.10704246482484114	5.154620151947707	inf
0.10704246482484114	5.246546304811424	inf
0.15052924829591977	-3.8541428286965065	inf
0.15052924829591977	-3.76221667583279	inf
0.15052924829591977	-3.6702905229690734	inf
0.15052924829591977	-3.578364370105357	inf
0.15052924829591977	-3.4864382172416404	inf
0.15052924829591977	-3.394512064377924	inf
0.15052924829591977	-3.3025859115142078	inf
0.15052924829591977	-3.210659758650491	inf
0.15052924829591977	-3.1187336057867747	inf
0.15052924829591977	-3.026807452923058	inf
0.15052924829591977	-2.9348813000593417	inf
0.15052924829591977	-2.8429551471956254	inf
0.15052924829591977	-2.7510289943319086	inf
0.15052924829591977	-2.6591028414681923	inf
0.15052924829591977	-2.567176688604476	inf
0.15052924829591977	-2.4752505357407593	inf
0.15052924829591977	-2.383324382877043	inf
0.15052924829591977	-2.291398230013326	inf
0.15052924829591977	-2.19947207714961	inf
0.15052924829591977	-2.1075459242858936	inf
0.15052924829591977	-2.015619771422177	inf
0.15052924829591977	-1.9236936185584605	inf
0.15052924829591977	-1.831767465694744	inf
0.15052924829591977	-1.7398413128310275	inf
0.15052924829591977	-1.6479151599673112	inf
0.15052924829591977	-1.5559890071035947	inf
0.15052924829591977	-1.4640628542398781	inf
0.15052924829591977	-1.3721367013761618	inf
0.15052924829591977	-1.2802105485124453	inf
0.15052924829591977	-1.1882843956487288	5.886104031450155
0.15052924829591977	-1.0963582427850123	5.886104031450155
0.15052924829591977	-1.0044320899212957	5.886104031450155
0.15052924829591977	-0.9125059370575794	5.886104031450155
0.15052924829591977	-0.8205797841938629	inf
0.15052924829591977	-0.7286536313301464	inf
0.15052924829591977	-0.6367274784664299	inf
0.15052924829591977	-0.5448013256027133	inf
0.15052924829591977	-0.452875172738997	5.1929568508902095
0.15052924829591977	-0.3609490198752805	inf
0.15052924829591977	-0.26902286701156397	inf
0.15052924829591977	-0.17709671414784767	5.886104031450155
0.15052924829591977	-0.08517056128413114	inf
0.15052924829591977	0.006755591579585385	5.886104031450155
0.15052924829591977	0.09868174444330169	4.787491742782046
0.15052924829591977	0.190607897307018	5.886104031450155
0.15052924829591977	0.28253405017073474	inf
0.15052924829591977	0.3744602030344515	inf
0.15052924829591977	0.4663863558981678	inf
0.15052924829591977	0.5583125087618841	5.886104031450155
0.15052924829591977	0.6502386616256004	5.886104031450155
0.15052924829591977	0.7421648144893171	5.886104031450155
0.15052924829591977	0.8340909673530339	inf
0.15052924829591977	0.9260171202167502	inf
0.15052924829591977	1.0179432730804665	inf
0.15052924829591977	1.1098694259441828	5.886104031450155
0.15052924829591977	1.2017955788078991	5.886104031450155
0.15052924829591977	1.2937217316716159	inf
0.15052924829591977	1.3856478845353326	inf
0.15052924829591977	1.477574037399049	inf
0.15052924829591977	1.5695001902627652	5.886104031450155
0.15052924829591977	1.6614263431264815	inf
0.15052924829591977	1.7533524959901983	inf
0.15052924829591977	1.845278648853915	inf
0.15052924829591977	1.9372048017176313	5.886104031450155
0.15052924829591977	2.0291309545813476	inf
0.15052924829591977	2.121057107445064	inf
0.15052924829591977	2.2129832603087807	inf
0.15052924829591977	2.3049094131724974	inf
0.15052924829591977	2.3968355660362137	inf
0.15052924829591977	2.48876171889993	inf
0.15052924829591977	2.5806878717636463	inf
0.15052924829591977	2.672614024627363	inf
0.15052924829591977	2.76454017749108	inf
0.15052924829591977	2.856466330354796	inf
0.15052924829591977	2.9483924832185124	inf
0.15052924829591977	3.0403186360822287	inf
0.15052924829591977	3.132244788945945	inf
0.15052924829591977	3.224170941809662	inf
0.15052924829591977	3.3160970946733785	inf
0.15052924829591977	3.408023247537095	inf
0.15052924829591977	3.499949400400811	inf
0.15052924829591977	3.5918755532645275	inf
0.15052924829591977	3.683801706128244	inf
0.15052924829591977	3.775727858991961	inf
0.15052924829591977	3.8676540118556773	inf
0.15052924829591977	3.9595801647193936	inf
0.15052924829591977	4.05150631758311	inf
0.15052924829591977	4.143432470446826	inf
0.15052924829591977	4.2353586233105425	inf
0.15052924829591977	4.327284776174259	inf
0.15052924829591977	4.419210929037975	inf
0.15052924829591977	4.511137081901692	inf
0.15052924829591977	4.603063234765409	inf
0.15052924829591977	4.694989387629125	inf
0.15052924829591977	4.786915540492841	inf
0.15052924829591977	4.8788416933565575	inf
0.15052924829591977	4.970767846220275	inf
0.15052924829591977	5.062693999083991	inf
0.15052924829591977	5.154620151947707	inf
0.15052924829591977	5.246546304811424	inf
0.19401603176699841	-3.8541428286965065	inf
0.19401603176699841	-3.76221667583279	inf
0.19401603176699841	-3.6702905229690734	inf
0.19401603176699841	-3.578364370105357	inf
0.19401603176699841	-3.4864382172416404	inf
0.19401603176699841	-3.394512064377924	inf
0.19401603176699841	-3.3025859115142078	inf
0.19401603176699841	-3.210659758650491	inf
0.19401603176699841	-3.1187336057867747	inf
0.19401603176699841	-3.026807452923058	inf
0.19401603176699841	-2.9348813000593417	inf
0.19401603176699841	-2.8429551471956254	inf
0.19401603176699841	-2.7510289943319086	inf
0.19401603176699841	-2.6591028414681923	inf
0.19401603176699841	-2.567176688604476	inf
0.19401603176699841	-2.4752505357407593	inf
0.19401603176699841	-2.383324382877043	inf
0.19401603176699841	-2.291398230013326	inf
0.19401603176699841	-2.19947207714961	inf
0.19401603176699841	-2.1075459242858936	inf
0.19401603176699841	-2.015619771422177	inf
0.19401603176699841	-1.9236936185584605	inf
0.19401603176699841	-1.831767465694744	inf
0.19401603176699841	-1.7398413128310275	inf
0.19401603176699841	-1.6479151599673112	inf
0.19401603176699841	-1.5559890071035947	5.886104031450155
0.19401603176699841	-1.4640628542398781	inf
0.19401603176699841	-1.3721367013761618	inf
0.19401603176699841	-1.2802105485124453	5.886104031450155
0.19401603176699841	-1.1882843956487288	5.1929568508902095
0.19401603176699841	-1.0963582427850123	5.886104031450155
0.19401603176699841	-1.0044320899212957	5.886104031450155
0.19401603176699841	-0.9125059370575794	inf
0.19401603176699841	-0.8205797841938629	inf
0.19401603176699841	-0.7286536313301464	inf
0.19401603176699841	-0.6367274784664299	5.886104031450155
0.19401603176699841	-0.5448013256027133	5.886104031450155
0.19401603176699841	-0.452875172738997	5.886104031450155
0.19401603176699841	-0.3609490198752805	inf
0.19401603176699841	-0.26902286701156397	5.1929568508902095
0.19401603176699841	-0.17709671414784767	5.886104031450155
0.19401603176699841	-0.08517056128413114	5.1929568508902095
0.19401603176699841	0.006755591579585385	5.1929568508902095
0.19401603176699841	0.09868174444330169	inf
0.19401603176699841	0.190607897307018	5.886104031450155
0.19401603176699841	0.28253405017073474	5.886104031450155
0.19401603176699841	0.3744602030344515	5.1929568508902095
0.19401603176699841	0.4663863558981678	inf
0.19401603176699841	0.5583125087618841	inf
0.19401603176699841	0.6502386616256004	5.886104031450155
0.19401603176699841	0.7421648144893171	5.886104031450155
0.19401603176699841	0.8340909673530339	5.886104031450155
0.19401603176699841	0.9260171202167502	5.886104031450155
0.19401603176699841	1.0179432730804665	5.1929568508902095
0.19401603176699841	1.1098694259441828	inf
0.19401603176699841	1.2017955788078991	inf
0.19401603176699841	1.2937217316716159	inf
0.19401603176699841	1.3856478845353326	inf
0.19401603176699841	1.477574037399049	inf
0.19401603176699841	1.5695001902627652	inf
0.19401603176699841	1.6614263431264815	inf
0.19401603176699841	1.7533524959901983	5.886104031450155
0.19401603176699841	1.845278648853915	5.886104031450155
0.19401603176699841	1.9372048017176313	inf
0.19401603176699841	2.0291309545813476	inf
0.19401603176699841	2.121057107445064	inf
0.19401603176699841	2.2129832603087807	inf
0.19401603176699841	2.3049094131724974	inf
0.19401603176699841	2.3968355660362137	inf
0.19401603176699841	2.48876171889993	inf
0.19401603176699841	2.5806878717636463	inf
0.19401603176699841	2.672614024627363	inf
0.19401603176699841	2.76454017749108	inf
0.19401603176699841	2.856466330354796	inf
0.19401603176699841	2.9483924832185124	inf
0.19401603176699841	3.0403186360822287	inf
0.19401603176699841	3.132244788945945	inf
0.19401603176699841	3.224170941809662	inf
0.19401603176699841	3.3160970946733785	inf
0.19401603176699841	3.408023247537095	inf
0.19401603176699841	3.499949400400811	inf
0.19401603176699841	3.5918755532645275	inf
0.19401603176699841	3.683801706128244	inf
0.19401603176699841	3.775727858991961	inf
0.19401603176699841	3.8676540118556773	inf
0.19401603176699841	3.9595801647193936	inf
0.19401603176699841	4.05150631758311	inf
0.19401603176699841	4.143432470446826	inf
0.19401603176699841	4.2353586233105425	inf
0.19401603176699841	4.327284776174259	inf
0.19401603176699841	4.419210929037975	inf
0.19401603176699841	4.511137081901692	inf
0.19401603176699841	4.603063234765409	inf
0.19401603176699841	4.694989387629125	inf
0.19401603176699841	4.786915540492841	inf
0.19401603176699841	4.8788416933565575	inf
0.19401603176699841	4.970767846220275	inf
0.19401603176699841	5.062693999083991	inf
0.19401603176699841	5.154620151947707	inf
0.19401603176699841	5.246546304811424	inf
0.23750281523807704	-3.8541428286965065	inf
0.23750281523807704	-3.76221667583279	inf
0.23750281523807704	-3.6702905229690734	inf
0.23750281523807704	-3.578364370105357	inf
0.23750281523807704	-3.4864382172416404	inf
0.23750281523807704	-3.394512064377924	inf
0.23750281523807704	-3.3025859115142078	inf
0.23750281523807704	-3.210659758650491	inf
0.23750281523807704	-3.1187336057867747	inf
0.23750281523807704	-3.026807452923058	inf
0.23750281523807704	-2.9348813000593417	inf
0.23750281523807704	-2.8429551471956254	inf
0.23750281523807704	-2.7510289943319086	inf
0.23750281523807704	-2.6591028414681923	inf
0.23750281523807704	-2.567176688604476	inf
0.23750281523807704	-2.4752505357407593	inf
0.23750281523807704	-2.383324382877043	inf
0.23750281523807704	-2.291398230013326	inf
0.23750281523807704	-2.19947207714961	inf
0.23750281523807704	-2.1075459242858936	inf
0.23750281523807704	-2.015619771422177	inf
0.23750281523807704	-1.9236936185584605	inf
0.23750281523807704	-1.831767465694744	inf
0.23750281523807704	-1.7398413128310275	inf
0.23750281523807704	-1.6479151599673112	inf
0.23750281523807704	-1.5559890071035947	5.886104031450155
0.23750281523807704	-1.4640628542398781	inf
0.23750281523807704	-1.3721367013761618	inf
0.23750281523807704	-1.2802105485124453	inf
0.23750281523807704	-1.1882843956487288	inf
0.23750281523807704	-1.0963582427850123	inf
0.23750281523807704	-1.0044320899212957	inf
0.23750281523807704	-0.9125059370575794	inf
0.23750281523807704	-0.8205797841938629	5.886104031450155
0.23750281523807704	-0.7286536313301464	inf
0.23750281523807704	-0.6367274784664299	5.886104031450155
0.23750281523807704	-0.5448013256027133	5.886104031450155
0.23750281523807704	-0.452875172738997	5.1929568508902095
0.23750281523807704	-0.3609490198752805	5.886104031450155
0.23750281523807704	-0.26902286701156397	5.886104031450155
0.23750281523807704	-0.17709671414784767	5.886104031450155
0.23750281523807704	-0.08517056128413114	5.886104031450155
0.23750281523807704	0.006755591579585385	inf
0.23750281523807704	0.09868174444330169	inf
0.23750281523807704	0.190607897307018	4.787491742782046
0.23750281523807704	0.28253405017073474	5.1929568508902095
0.23750281523807704	0.3744602030344515	5.886104031450155
0.23750281523807704	0.4663863558981678	inf
0.23750281523807704	0.5583125087618841	5.886104031450155
0.23750281523807704	0.6502386616256004	5.886104031450155
0.23750281523807704	0.7421648144893171	inf
0.23750281523807704	0.8340909673530339	5.886104031450155
0.23750281523807704	0.9260171202167502	inf
0.23750281523807704	1.0179432730804665	inf
0.23750281523807704	1.1098694259441828	5.886104031450155
0.23750281523807704	1.2017955788078991	5.886104031450155
0.23750281523807704	1.2937217316716159	inf
0.23750281523807704	1.3856478845353326	inf
0.23750281523807704	1.477574037399049	inf
0.23750281523807704	1.5695001902627652	inf
0.23750281523807704	1.6614263431264815	inf
0.23750281523807704	1.7533524959901983	inf
0.23750281523807704	1.845278648853915	inf
0.23750281523807704	1.9372048017176313	inf
0.23750281523807704	2.0291309545813476	5.886104031450155
0.23750281523807704	2.121057107445064	inf
0.23750281523807704	2.2129832603087807	inf
0.23750281523807704	2.3049094131724974	inf
0.23750281523807704	2.3968355660362137	inf
0.23750281523807704	2.48876171889993	inf
0.23750281523807704	2.5806878717636463	inf
0.23750281523807704	2.672614024627363	inf
0.23750281523807704	2.76454017749108	inf
0.23750281523807704	2.856466330354796	inf
0.23750281523807704	2.9483924832185124	inf
0.23750281523807704	3.0403186360822287	inf
0.23750281523807704	3.132244788945945	inf
0.23750281523807704	3.224170941809662	inf
0.23750281523807704	3.3160970946733785	inf
0.23750281523807704	3.408023247537095	inf
0.23750281523807704	3.499949400400811	inf
0.23750281523807704	3.5918755532645275	inf
0.23750281523807704	3.683801706128244	inf
0.23750281523807704	3.775727858991961	inf
0.23750281523807704	3.8676540118556773	inf
0.23750281523807704	3.9595801647193936	inf
0.23750281523807704	4.05150631758311	inf
0.23750281523807704	4.143432470446826	inf
0.23750281523807704	4.2353586233105425	inf
0.23750281523807704	4.327284776174259	inf
0.23750281523807704	4.419210929037975	inf
0.23750281523807704	4.511137081901692	inf
0.23750281523807704	4.603063234765409	inf
0.23750281523807704	4.694989387629125	inf
0.23750281523807704	4.786915540492841	inf
0.23750281523807704	4.8788416933565575	inf
0.23750281523807704	4.970767846220275	5.886104031450155
0.23750281523807704	5.062693999083991	inf
0.23750281523807704	5.154620151947707	inf
0.23750281523807704	5.246546304811424	inf
0.28098959870915563	-3.8541428286965065	inf
0.28098959870915563	-3.76221667583279	inf
0.28098959870915563	-3.6702905229690734	inf
0.28098959870915563	-3.578364370105357	inf
0.28098959870915563	-3.4864382172416404	inf
0.28098959870915563	-3.394512064377924	inf
0.28098959870915563	-3.3025859115142078	inf
0.28098959870915563	-3.210659758650491	inf
0.28098959870915563	-3.1187336057867747	inf
0.28098959870915563	-3.026807452923058	inf
0.28098959870915563	-2.9348813000593417	inf
0.28098959870915563	-2.8429551471956254	inf
0.28098959870915563	-2.7510289943319086	inf
0.28098959870915563	-2.6591028414681923	inf
0.28098959870915563	-2.567176688604476	inf
0.28098959870915563	-2.4752505357407593	inf
0.28098959870915563	-2.383324382877043	inf
0.28098959870915563	-2.291398230013326	inf
0.28098959870915563	-2.19947207714961	inf
0.28098959870915563	-2.1075459242858936	inf
0.28098959870915563	-2.015619771422177	5.886104031450155
0.28098959870915563	-1.9236936185584605	inf
0.28098959870915563	-1.831767465694744	inf
0.28098959870915563	-1.7398413128310275	5.886104031450155
0.28098959870915563	-1.6479151599673112	5.886104031450155
0.28098959870915563	-1.5559890071035947	inf
0.28098959870915563	-1.4640628542398781	5.1929568508902095
0.28098959870915563	-1.3721367013761618	inf
0.28098959870915563	-1.2802105485124453	5.1929568508902095
0.28098959870915563	-1.1882843956487288	5.886104031450155
0.28098959870915563	-1.0963582427850123	inf
0.28098959870915563	-1.0044320899212957	inf
0.28098959870915563	-0.9125059370575794	inf
0.28098959870915563	-0.8205797841938629	5.886104031450155
0.28098959870915563	-0.7286536313301464	4.787491742782046
0.28098959870915563	-0.6367274784664299	inf
0.28098959870915563	-0.5448013256027133	inf
0.28098959870915563	-0.452875172738997	inf
0.28098959870915563	-0.3609490198752805	5.886104031450155
0.28098959870915563	-0.26902286701156397	5.886104031450155
0.28098959870915563	-0.17709671414784767	inf
0.28098959870915563	-0.08517056128413114	5.1929568508902095
0.28098959870915563	0.006755591579585385	inf
0.28098959870915563	0.09868174444330169	4.787491742782046
0.28098959870915563	0.190607897307018	4.787491742782046
0.28098959870915563	0.28253405017073474	5.886104031450155
0.28098959870915563	0.3744602030344515	inf
0.28098959870915563	0.4663863558981678	4.787491742782046
0.28098959870915563	0.5583125087618841	4.787491742782046
0.28098959870915563	0.6502386616256004	4.787491742782046
0.28098959870915563	0.7421648144893171	5.886104031450155
0.28098959870915563	0.8340909673530339	inf
0.28098959870915563	0.9260171202167502	5.1929568508902095
0.28098959870915563	1.0179432730804665	5.886104031450155
0.28098959870915563	1.1098694259441828	5.1929568508902095
0.28098959870915563	1.2017955788078991	inf
0.28098959870915563	1.2937217316716159	inf
0.28098959870915563	1.3856478845353326	inf
0.28098959870915563	1.477574037399049	5.1929568508902095
0.28098959870915563	1.5695001902627652	inf
0.28098959870915563	1.6614263431264815	inf
0.28098959870915563	1.7533524959901983	inf
0.28098959870915563	1.845278648853915	inf
0.28098959870915563	1.9372048017176313	inf
0.28098959870915563	2.0291309545813476	inf
0.28098959870915563	2.121057107445064	inf
0.28098959870915563	2.2129832603087807	inf
0.28098959870915563	2.3049094131724974	inf
0.28098959870915563	2.3968355660362137	inf
0.28098959870915563	2.48876171889993	inf
0.28098959870915563	2.5806878717636463	inf
0.28098959870915563	2.672614024627363	inf
0.28098959870915563	2.76454017749108	inf
0.28098959870915563	2.856466330354796	inf
0.28098959870915563	2.9483924832185124	inf
0.28098959870915563	3.0403186360822287	5.886104031450155
0.28098959870915563	3.132244788945945	inf
0.28098959870915563	3.224170941809662	inf
0.28098959870915563	3.3160970946733785	inf
0.28098959870915563	3.408023247537095	inf
0.28098959870915563	3.499949400400811	inf
0.28098959870915563	3.5918755532645275	inf
0.28098959870915563	3.683801706128244	inf
0.28098959870915563	3.775727858991961	inf
0.28098959870915563	3.8676540118556773	inf
0.28098959870915563	3.9595801647193936	inf
0.28098959870915563	4.05150631758311	inf
0.28098959870915563	4.143432470446826	inf
0.28098959870915563	4.2353586233105425	inf
0.28098959870915563	4.327284776174259	inf
0.28098959870915563	4.419210929037975	inf
0.28098959870915563	4.511137081901692	inf
0.28098959870915563	4.603063234765409	inf
0.28098959870915563	4.694989387629125	inf
0.28098959870915563	4.786915540492841	inf
0.28098959870915563	4.8788416933565575	inf
0.28098959870915563	4.970767846220275	inf
0.28098959870915563	5.062693999083991	inf
0.28098959870915563	5.154620151947707	inf
0.28098959870915563	5.246546304811424	inf
0.3244763821802343	-3.8541428286965065	inf
0.3244763821802343	-3.76221667583279	inf
0.3244763821802343	-3.6702905229690734	inf
0.3244763821802343	-3.578364370105357	inf
0.3244763821802343	-3.4864382172416404	inf
0.3244763821802343	-3.394512064377924	inf
0.3244763821802343	-3.3025859115142078	inf
0.3244763821802343	-3.210659758650491	inf
0.3244763821802343	-3.1187336057867747	inf
0.3244763821802343	-3.026807452923058	inf
0.3244763821802343	-2.9348813000593417	inf
0.3244763821802343	-2.8429551471956254	inf
0.3244763821802343	-2.7510289943319086	inf
0.3244763821802343	-2.6591028414681923	inf
0.3244763821802343	-2.567176688604476	inf
0.3244763821802343	-2.4752505357407593	inf
0.3244763821802343	-2.383324382877043	inf
0.3244763821802343	-2.291398230013326	inf
0.3244763821802343	-2.19947207714961	inf
0.3244763821802343	-2.1075459242858936	inf
0.3244763821802343	-2.015619771422177	inf
0.3244763821802343	-1.9236936185584605	inf
0.3244763821802343	-1.831767465694744	inf
0.3244763821802343	-1.7398413128310275	inf
0.3244763821802343	-1.6479151599673112	inf
0.3244763821802343	-1.5559890071035947	inf
0.3244763821802343	-1.4640628542398781	inf
0.3244763821802343	-1.3721367013761618	inf
0.3244763821802343	-1.2802105485124453	inf
0.3244763821802343	-1.1882843956487288	inf
0.3244763821802343	-1.0963582427850123	5.886104031450155
0.3244763821802343	-1.0044320899212957	inf
0.3244763821802343	-0.9125059370575794	5.886104031450155
0.3244763821802343	-0.8205797841938629	inf
0.3244763821802343	-0.7286536313301464	inf
0.3244763821802343	-0.6367274784664299	5.886104031450155
0.3244763821802343	-0.5448013256027133	5.1929568508902095
0.3244763821802343	-0.452875172738997	5.1929568508902095
0.3244763821802343	-0.3609490198752805	5.1929568508902095
0.3244763821802343	-0.26902286701156397	5.1929568508902095
0.3244763821802343	-0.17709671414784767	4.499809670330266
0.3244763821802343	-0.08517056128413114	inf
0.3244763821802343	0.006755591579585385	5.886104031450155
0.3244763821802343	0.09868174444330169	4.499809670330266
0.3244763821802343	0.190607897307018	4.787491742782046
0.3244763821802343	0.28253405017073474	5.886104031450155
0.3244763821802343	0.3744602030344515	4.499809670330266
0.3244763821802343	0.4663863558981678	5.886104031450155
0.3244763821802343	0.5583125087618841	4.787491742782046
0.3244763821802343	0.6502386616256004	5.886104031450155
0.3244763821802343	0.7421648144893171	inf
0.3244763821802343	0.8340909673530339	inf
0.3244763821802343	0.9260171202167502	5.886104031450155
0.3244763821802343	1.0179432730804665	5.886104031450155
0.3244763821802343	1.1098694259441828	5.886104031450155
0.3244763821802343	1.2017955788078991	5.886104031450155
0.3244763821802343	1.2937217316716159	5.1929568508902095
0.3244763821802343	1.3856478845353326	inf
0.3244763821802343	1.477574037399049	inf
0.3244763821802343	1.5695001902627652	5.886104031450155
0.3244763821802343	1.6614263431264815	5.1929568508902095
0.3244763821802343	1.7533524959901983	inf
0.3244763821802343	1.845278648853915	5.886104031450155
0.3244763821802343	1.9372048017176313	inf
0.3244763821802343	2.0291309545813476	inf
0.3244763821802343	2.121057107445064	inf
0.3244763821802343	2.2129832603087807	inf
0.3244763821802343	2.3049094131724974	5.886104031450155
0.3244763821802343	2.3968355660362137	5.886104031450155
0.3244763821802343	2.48876171889993	5.886104031450155
0.3244763821802343	2.5806878717636463	5.886104031450155
0.3244763821802343	2.672614024627363	inf
0.3244763821802343	2.76454017749108	5.886104031450155
0.3244763821802343	2.856466330354796	inf
0.3244763821802343	2.9483924832185124	inf
0.3244763821802343	3.0403186360822287	inf
0.3244763821802343	3.132244788945945	inf
0.3244763821802343	3.224170941809662	inf
0.3244763821802343	3.3160970946733785	inf
0.3244763821802343	3.408023247537095	inf
0.3244763821802343	3.499949400400811	inf
0.3244763821802343	3.5918755532645275	inf
0.3244763821802343	3.683801706128244	inf
0.3244763821802343	3.775727858991961	inf
0.3244763821802343	3.8676540118556773	inf
0.3244763821802343	3.9595801647193936	inf
0.3244763821802343	4.05150631758311	inf
0.3244763821802343	4.143432470446826	inf
0.3244763821802343	4.2353586233105425	inf
0.3244763821802343	4.327284776174259	inf
0.3244763821802343	4.419210929037975	inf
0.3244763821802343	4.511137081901692	inf
0.3244763821802343	4.603063234765409	inf
0.3244763821802343	4.694989387629125	inf
0.3244763821802343	4.786915540492841	inf
0.3244763821802343	4.8788416933565575	inf
0.3244763821802343	4.970767846220275	inf
0.3244763821802343	5.062693999083991	inf
0.3244763821802343	5.154620151947707	inf
0.3244763821802343	5.246546304811424	inf
0.36796316565131293	-3.8541428286965065	inf
0.36796316565131293	-3.76221667583279	inf
0.36796316565131293	-3.6702905229690734	inf
0.36796316565131293	-3.578364370105357	inf
0.36796316565131293	-3.4864382172416404	inf
0.36796316565131293	-3.394512064377924	inf
0.36796316565131293	-3.3025859115142078	inf
0.36796316565131293	-3.210659758650491	inf
0.36796316565131293	-3.1187336057867747	inf
0.36796316565131293	-3.026807452923058	inf
0.36796316565131293	-2.9348813000593417	inf
0.36796316565131293	-2.8429551471956254	inf
0.36796316565131293	-2.7510289943319086	inf
0.36796316565131293	-2.6591028414681923	inf
0.36796316565131293	-2.567176688604476	inf
0.36796316565131293	-2.4752505357407593	inf
0.36796316565131293	-2.383324382877043	inf
0.36796316565131293	-2.291398230013326	inf
0.36796316565131293	-2.19947207714961	inf
0.36796316565131293	-2.1075459242858936	inf
0.36796316565131293	-2.015619771422177	inf
0.36796316565131293	-1.9236936185584605	inf
0.36796316565131293	-1.831767465694744	5.886104031450155
0.36796316565131293	-1.7398413128310275	5.886104031450155
0.36796316565131293	-1.6479151599673112	inf
0.36796316565131293	-1.5559890071035947	inf
0.36796316565131293	-1.4640628542398781	inf
0.36796316565131293	-1.3721367013761618	inf
0.36796316565131293	-1.2802105485124453	inf
0.36796316565131293	-1.1882843956487288	inf
0.36796316565131293	-1.0963582427850123	5.886104031450155
0.36796316565131293	-1.0044320899212957	inf
0.36796316565131293	-0.9125059370575794	5.886104031450155
0.36796316565131293	-0.8205797841938629	5.886104031450155
0.36796316565131293	-0.7286536313301464	4.499809670330266
0.36796316565131293	-0.6367274784664299	5.886104031450155
0.36796316565131293	-0.5448013256027133	4.787491742782046
0.36796316565131293	-0.452875172738997	inf
0.36796316565131293	-0.3609490198752805	5.1929568508902095
0.36796316565131293	-0.26902286701156397	inf
0.36796316565131293	-0.17709671414784767	4.787491742782046
0.36796316565131293	-0.08517056128413114	inf
0.36796316565131293	0.006755591579585385	5.886104031450155
0.36796316565131293	0.09868174444330169	5.886104031450155
0.36796316565131293	0.190607897307018	5.886104031450155
0.36796316565131293	0.28253405017073474	5.886104031450155
0.36796316565131293	0.3744602030344515	5.886104031450155
0.36796316565131293	0.4663863558981678	4.0943445622221
0.36796316565131293	0.5583125087618841	4.276666119016055
0.36796316565131293	0.6502386616256004	5.886104031450155
0.36796316565131293	0.7421648144893171	5.886104031450155
0.36796316565131293	0.8340909673530339	inf
0.36796316565131293	0.9260171202167502	4.787491742782046
0.36796316565131293	1.0179432730804665	inf
0.36796316565131293	1.1098694259441828	inf
0.36796316565131293	1.2017955788078991	5.1929568508902095
0.36796316565131293	1.2937217316716159	5.886104031450155
0.36796316565131293	1.3856478845353326	5.886104031450155
0.36796316565131293	1.477574037399049	inf
0.36796316565131293	1.5695001902627652	5.1929568508902095
0.36796316565131293	1.6614263431264815	5.886104031450155
0.36796316565131293	1.7533524959901983	inf
0.36796316565131293	1.845278648853915	5.886104031450155
0.36796316565131293	1.9372048017176313	inf
0.36796316565131293	2.0291309545813476	inf
0.36796316565131293	2.121057107445064	inf
0.36796316565131293	2.2129832603087807	5.886104031450155
0.36796316565131293	2.3049094131724974	inf
0.36796316565131293	2.3968355660362137	5.886104031450155
0.36796316565131293	2.48876171889993	inf
0.36796316565131293	2.5806878717636463	inf
0.36796316565131293	2.672614024627363	inf
0.36796316565131293	2.76454017749108	inf
0.36796316565131293	2.856466330354796	inf
0.36796316565131293	2.9483924832185124	inf
0.36796316565131293	3.0403186360822287	inf
0.36796316565131293	3.132244788945945	inf
0.36796316565131293	3.224170941809662	inf
0.36796316565131293	3.3160970946733785	inf
0.36796316565131293	3.408023247537095	5.886104031450155
0.36796316565131293	3.499949400400811	inf
0.36796316565131293	3.5918755532645275	inf
0.36796316565131293	3.683801706128244	inf
0.36796316565131293	3.775727858991961	inf
0.36796316565131293	3.8676540118556773	inf
0.36796316565131293	3.9595801647193936	inf
0.36796316565131293	4.05150631758311	inf
0.36796316565131293	4.143432470446826	inf
0.36796316565131293	4.2353586233105425	inf
0.36796316565131293	4.327284776174259	inf
0.36796316565131293	4.419210929037975	inf
0.36796316565131293	4.511137081901692	inf
0.36796316565131293	4.603063234765409	inf
0.36796316565131293	4.694989387629125	inf
0.36796316565131293	4.786915540492841	inf
0.36796316565131293	4.8788416933565575	inf
0.36796316565131293	4.970767846220275	inf
0.36796316565131293	5.062693999083991	inf
0.36796316565131293	5.154620151947707	inf
0.36796316565131293	5.246546304811424	inf
0.4114499491223915	-3.8541428286965065	inf
0.4114499491223915	-3.76221667583279	inf
0.4114499491223915	-3.6702905229690734	inf
0.4114499491223915	-3.578364370105357	inf
0.4114499491223915	-3.4864382172416404	inf
0.4114499491223915	-3.394512064377924	inf
0.4114499491223915	-3.3025859115142078	inf
0.4114499491223915	-3.210659758650491	inf
0.4114499491223915	-3.1187336057867747	inf
0.4114499491223915	-3.026807452923058	inf
0.4114499491223915	-2.9348813000593417	inf
0.4114499491223915	-2.8429551471956254	inf
0.4114499491223915	-2.7510289943319086	inf
0.4114499491223915	-2.6591028414681923	inf
0.4114499491223915	-2.567176688604476	inf
0.4114499491223915	-2.4752505357407593	inf
0.4114499491223915	-2.383324382877043	inf
0.4114499491223915	-2.291398230013326	inf
0.4114499491223915	-2.19947207714961	inf
0.4114499491223915	-2.1075459242858936	inf
0.4114499491223915	-2.015619771422177	inf
0.4114499491223915	-1.9236936185584605	inf
0.4114499491223915	-1.831767465694744	inf
0.4114499491223915	-1.7398413128310275	inf
0.4114499491223915	-1.6479151599673112	inf
0.4114499491223915	-1.5559890071035947	5.886104031450155
0.4114499491223915	-1.4640628542398781	5.886104031450155
0.4114499491223915	-1.3721367013761618	5.886104031450155
0.4114499491223915	-1.2802105485124453	5.886104031450155
0.4114499491223915	-1.1882843956487288	5.1929568508902095
0.4114499491223915	-1.0963582427850123	5.1929568508902095
0.4114499491223915	-1.0044320899212957	inf
0.4114499491223915	-0.9125059370575794	5.886104031450155
0.4114499491223915	-0.8205797841938629	4.787491742782046
0.4114499491223915	-0.7286536313301464	5.1929568508902095
0.4114499491223915	-0.6367274784664299	inf
0.4114499491223915	-0.5448013256027133	4.787491742782046
0.4114499491223915	-0.452875172738997	5.1929568508902095
0.4114499491223915	-0.3609490198752805	4.787491742782046
0.4114499491223915	-0.26902286701156397	5.1929568508902095
0.4114499491223915	-0.17709671414784767	5.886104031450155
0.4114499491223915	-0.08517056128413114	5.886104031450155
0.4114499491223915	0.006755591579585385	5.1929568508902095
0.4114499491223915	0.09868174444330169	4.499809670330266
0.4114499491223915	0.190607897307018	5.886104031450155
0.4114499491223915	0.28253405017073474	5.1929568508902095
0.4114499491223915	0.3744602030344515	5.886104031450155
0.4114499491223915	0.4663863558981678	5.886104031450155
0.4114499491223915	0.5583125087618841	5.886104031450155
0.4114499491223915	0.6502386616256004	4.787491742782046
0.4114499491223915	0.7421648144893171	5.886104031450155
0.4114499491223915	0.8340909673530339	5.886104031450155
0.4114499491223915	0.9260171202167502	4.787491742782046
0.4114499491223915	1.0179432730804665	4.787491742782046
0.4114499491223915	1.1098694259441828	inf
0.4114499491223915	1.2017955788078991	4.787491742782046
0.4114499491223915	1.2937217316716159	inf
0.4114499491223915	1.3856478845353326	5.1929568508902095
0.4114499491223915	1.477574037399049	5.886104031450155
0.4114499491223915	1.5695001902627652	4.787491742782046
0.4114499491223915	1.6614263431264815	inf
0.4114499491223915	1.7533524959901983	5.886104031450155
0.4114499491223915	1.845278648853915	5.886104031450155
0.4114499491223915	1.9372048017176313	5.886104031450155
0.4114499491223915	2.0291309545813476	inf
0.4114499491223915	2.121057107445064	5.886104031450155
0.4114499491223915	2.2129832603087807	inf
0.4114499491223915	2.3049094131724974	inf
0.4114499491223915	2.3968355660362137	inf
0.4114499491223915	2.48876171889993	5.886104031450155
0.4114499491223915	2.5806878717636463	inf
0.4114499491223915	2.672614024627363	inf
0.4114499491223915	2.76454017749108	5.886104031450155
0.4114499491223915	2.856466330354796	inf
0.4114499491223915	2.9483924832185124	inf
0.4114499491223915	3.0403186360822287	inf
0.4114499491223915	3.132244788945945	inf
0.4114499491223915	3.224170941809662	inf
0.4114499491223915	3.3160970946733785	inf
0.4114499491223915	3.408023247537095	inf
0.4114499491223915	3.499949400400811	inf
0.4114499491223915	3.5918755532645275	inf
0.4114499491223915	3.683801706128244	inf
0.4114499491223915	3.775727858991961	inf
0.4114499491223915	3.8676540118556773	inf
0.4114499491223915	3.9595801647193936	inf
0.4114499491223915	4.05150631758311	inf
0.4114499491223915	4.143432470446826	inf
0.4114499491223915	4.2353586233105425	inf
0.4114499491223915	4.327284776174259	inf
0.4114499491223915	4.419210929037975	inf
0.4114499491223915	4.511137081901692	inf
0.4114499491223915	4.603063234765409	inf
0.4114499491223915	4.694989387629125	inf
0.4114499491223915	4.786915540492841	inf
0.4114499491223915	4.8788416933565575	inf
0.4114499491223915	4.970767846220275	inf
0.4114499491223915	5.062693999083991	inf
0.4114499491223915	5.154620151947707	inf
0.4114499491223915	5.246546304811424	inf
0.45493673259347017	-3.8541428286965065	inf
0.45493673259347017	-3.76221667583279	inf
0.45493673259347017	-3.6702905229690734	inf
0.45493673259347017	-3.578364370105357	inf
0.45493673259347017	-3.4864382172416404	inf
0.45493673259347017	-3.394512064377924	inf
0.45493673259347017	-3.3025859115142078	inf
0.45493673259347017	-3.210659758650491	inf
0.45493673259347017	-3.1187336057867747	inf
0.45493673259347017	-3.026807452923058	inf
0.45493673259347017	-2.9348813000593417	inf
0.45493673259347017	-2.8429551471956254	inf
0.45493673259347017	-2.7510289943319086	inf
0.45493673259347017	-2.6591028414681923	inf
0.45493673259347017	-2.567176688604476	inf
0.45493673259347017	-2.4752505357407593	inf
0.45493673259347017	-2.383324382877043	inf
0.45493673259347017	-2.291398230013326	inf
0.45493673259347017	-2.19947207714961	inf
0.45493673259347017	-2.1075459242858936	inf
0.45493673259347017	-2.015619771422177	inf
0.45493673259347017	-1.9236936185584605	inf
0.45493673259347017	-1.831767465694744	inf
0.45493673259347017	-1.7398413128310275	inf
0.45493673259347017	-1.6479151599673112	inf
0.45493673259347017	-1.5559890071035947	5.886104031450155
0.45493673259347017	-1.4640628542398781	inf
0.45493673259347017	-1.3721367013761618	5.886104031450155
0.45493673259347017	-1.2802105485124453	inf
0.45493673259347017	-1.1882843956487288	inf
0.45493673259347017	-1.0963582427850123	5.886104031450155
0.45493673259347017	-1.0044320899212957	5.1929568508902095
0.45493673259347017	-0.9125059370575794	5.1929568508902095
0.45493673259347017	-0.8205797841938629	5.1929568508902095
0.45493673259347017	-0.7286536313301464	4.276666119016055
0.45493673259347017	-0.6367274784664299	5.886104031450155
0.45493673259347017	-0.5448013256027133	5.1929568508902095
0.45493673259347017	-0.452875172738997	5.1929568508902095
0.45493673259347017	-0.3609490198752805	inf
0.45493673259347017	-0.26902286701156397	4.276666119016055
0.45493673259347017	-0.17709671414784767	5.886104031450155
0.45493673259347017	-0.08517056128413114	4.499809670330266
0.45493673259347017	0.006755591579585385	5.886104031450155
0.45493673259347017	0.09868174444330169	4.276666119016055
0.45493673259347017	0.190607897307018	5.1929568508902095
0.45493673259347017	0.28253405017073474	3.8066624897703205
0.45493673259347017	0.3744602030344515	4.276666119016055
0.45493673259347017	0.4663863558981678	4.499809670330266
0.45493673259347017	0.5583125087618841	4.787491742782046
0.45493673259347017	0.6502386616256004	4.0943445622221
0.45493673259347017	0.7421648144893171	5.1929568508902095
0.45493673259347017	0.8340909673530339	4.787491742782046
0.45493673259347017	0.9260171202167502	5.1929568508902095
0.45493673259347017	1.0179432730804665	5.886104031450155
0.45493673259347017	1.1098694259441828	5.1929568508902095
0.45493673259347017	1.2017955788078991	4.787491742782046
0.45493673259347017	1.2937217316716159	4.787491742782046
0.45493673259347017	1.3856478845353326	4.787491742782046
0.45493673259347017	1.477574037399049	4.787491742782046
0.45493673259347017	1.5695001902627652	inf
0.45493673259347017	1.6614263431264815	inf
0.45493673259347017	1.7533524959901983	5.886104031450155
0.45493673259347017	1.845278648853915	5.886104031450155
0.45493673259347017	1.9372048017176313	inf
0.45493673259347017	2.0291309545813476	5.1929568508902095
0.45493673259347017	2.121057107445064	5.886104031450155
0.45493673259347017	2.2129832603087807	5.886104031450155
0.45493673259347017	2.3049094131724974	5.886104031450155
0.45493673259347017	2.3968355660362137	5.1929568508902095
0.45493673259347017	2.48876171889993	inf
0.45493673259347017	2.5806878717636463	inf
0.45493673259347017	2.672614024627363	inf
0.45493673259347017	2.76454017749108	inf
0.45493673259347017	2.856466330354796	inf
0.45493673259347017	2.9483924832185124	5.886104031450155
0.45493673259347017	3.0403186360822287	inf
0.45493673259347017	3.132244788945945	inf
0.45493673259347017	3.224170941809662	inf
0.45493673259347017	3.3160970946733785	inf
0.45493673259347017	3.408023247537095	inf
0.45493673259347017	3.499949400400811	inf
0.45493673259347017	3.5918755532645275	inf
0.45493673259347017	3.683801706128244	inf
0.45493673259347017	3.775727858991961	inf
0.45493673259347017	3.8676540118556773	inf
0.45493673259347017	3.9595801647193936	inf
0.45493673259347017	4.05150631758311	inf
0.45493673259347017	4.143432470446826	inf
0.45493673259347017	4.2353586233105425	inf
0.45493673259347017	4.327284776174259	inf
0.45493673259347017	4.419210929037975	inf
0.45493673259347017	4.511137081901692	inf
0.45493673259347017	4.603063234765409	inf
0.45493673259347017	4.694989387629125	inf
0.45493673259347017	4.786915540492841	inf
0.45493673259347017	4.8788416933565575	inf
0.45493673259347017	4.970767846220275	inf
0.45493673259347017	5.062693999083991	inf
0.45493673259347017	5.154620151947707	inf
0.45493673259347017	5.246546304811424	inf
0.4984235160645488	-3.8541428286965065	inf
0.4984235160645488	-3.76221667583279	inf
0.4984235160645488	-3.6702905229690734	inf
0.4984235160645488	-3.578364370105357	inf
0.4984235160645488	-3.4864382172416404	inf
0.4984235160645488	-3.394512064377924	inf
0.4984235160645488	-3.3025859115142078	inf
0.4984235160645488	-3.210659758650491	inf
0.4984235160645488	-3.1187336057867747	inf
0.4984235160645488	-3.026807452923058	inf
0.4984235160645488	-2.9348813000593417	inf
0.4984235160645488	-2.8429551471956254	inf
0.4984235160645488	-2.7510289943319086	inf
0.4984235160645488	-2.6591028414681923	inf
0.4984235160645488	-2.567176688604476	inf
0.4984235160645488	-2.4752505357407593	inf
0.4984235160645488	-2.383324382877043	inf
0.4984235160645488	-2.291398230013326	inf
0.4984235160645488	-2.19947207714961	inf
0.4984235160645488	-2.1075459242858936	inf
0.4984235160645488	-2.015619771422177	inf
0.4984235160645488	-1.9236936185584605	5.886104031450155
0.4984235160645488	-1.831767465694744	5.886104031450155
0.4984235160645488	-1.7398413128310275	inf
0.4984235160645488	-1.6479151599673112	inf
0.4984235160645488	-1.5559890071035947	inf
0.4984235160645488	-1.4640628542398781	4.787491742782046
0.4984235160645488	-1.3721367013761618	5.886104031450155
0.4984235160645488	-1.2802105485124453	5.886104031450155
0.4984235160645488	-1.1882843956487288	5.1929568508902095
0.4984235160645488	-1.0963582427850123	5.886104031450155
0.4984235160645488	-1.0044320899212957	5.1929568508902095
0.4984235160645488	-0.9125059370575794	5.886104031450155
0.4984235160645488	-0.8205797841938629	4.499809670330266
0.4984235160645488	-0.7286536313301464	5.1929568508902095
0.4984235160645488	-0.6367274784664299	5.886104031450155
0.4984235160645488	-0.5448013256027133	4.0943445622221
0.4984235160645488	-0.452875172738997	5.1929568508902095
0.4984235160645488	-0.3609490198752805	4.499809670330266
0.4984235160645488	-0.26902286701156397	5.886104031450155
0.4984235160645488	-0.17709671414784767	4.276666119016055
0.4984235160645488	-0.08517056128413114	4.499809670330266
0.4984235160645488	0.006755591579585385	4.276666119016055
0.4984235160645488	0.09868174444330169	4.276666119016055
0.4984235160645488	0.190607897307018	4.0943445622221
0.4984235160645488	0.28253405017073474	4.0943445622221
0.4984235160645488	0.3744602030344515	4.787491742782046
0.4984235160645488	0.4663863558981678	4.499809670330266
0.4984235160645488	0.5583125087618841	5.886104031450155
0.4984235160645488	0.6502386616256004	5.1929568508902095
0.4984235160645488	0.7421648144893171	4.276666119016055
0.4984235160645488	0.8340909673530339	5.1929568508902095
0.4984235160645488	0.9260171202167502	4.276666119016055
0.4984235160645488	1.0179432730804665	5.886104031450155
0.4984235160645488	1.1098694259441828	4.787491742782046
0.4984235160645488	1.2017955788078991	4.499809670330266
0.4984235160645488	1.2937217316716159	4.787491742782046
0.4984235160645488	1.3856478845353326	5.1929568508902095
0.4984235160645488	1.477574037399049	4.787491742782046
0.4984235160645488	1.5695001902627652	5.886104031450155
0.4984235160645488	1.6614263431264815	inf
0.4984235160645488	1.7533524959901983	5.1929568508902095
0.4984235160645488	1.845278648853915	5.1929568508902095
0.4984235160645488	1.9372048017176313	5.1929568508902095
0.4984235160645488	2.0291309545813476	5.1929568508902095
0.4984235160645488	2.121057107445064	5.1929568508902095
0.4984235160645488	2.2129832603087807	inf
0.4984235160645488	2.3049094131724974	5.886104031450155
0.4984235160645488	2.3968355660362137	inf
0.4984235160645488	2.48876171889993	4.499809670330266
0.4984235160645488	2.5806878717636463	5.886104031450155
0.4984235160645488	2.672614024627363	5.886104031450155
0.4984235160645488	2.76454017749108	5.886104031450155
0.4984235160645488	2.856466330354796	inf
0.4984235160645488	2.9483924832185124	inf
0.4984235160645488	3.0403186360822287	inf
0.4984235160645488	3.132244788945945	inf
0.4984235160645488	3.224170941809662	inf
0.4984235160645488	3.3160970946733785	5.886104031450155
0.4984235160645488	3.408023247537095	inf
0.4984235160645488	3.499949400400811	inf
0.4984235160645488	3.5918755532645275	inf
0.4984235160645488	3.683801706128244	inf
0.4984235160645488	3.775727858991961	inf
0.4984235160645488	3.8676540118556773	inf
0.4984235160645488	3.9595801647193936	inf
0.4984235160645488	4.05150631758311	inf
0.4984235160645488	4.143432470446826	inf
0.4984235160645488	4.2353586233105425	inf
0.4984235160645488	4.327284776174259	inf
0.4984235160645488	4.419210929037975	inf
0.4984235160645488	4.511137081901692	inf
0.4984235160645488	4.603063234765409	inf
0.4984235160645488	4.694989387629125	inf
0.4984235160645488	4.786915540492841	inf
0.4984235160645488	4.8788416933565575	inf
0.4984235160645488	4.970767846220275	inf
0.4984235160645488	5.062693999083991	inf
0.4984235160645488	5.154620151947707	inf
0.4984235160645488	5.246546304811424	inf
0.5419102995356274	-3.8541428286965065	inf
0.5419102995356274	-3.76221667583279	inf
0.5419102995356274	-3.6702905229690734	inf
0.5419102995356274	-3.578364370105357	inf
0.5419102995356274	-3.4864382172416404	inf
0.5419102995356274	-3.394512064377924	inf
0.5419102995356274	-3.3025859115142078	inf
0.5419102995356274	-3.210659758650491	inf
0.5419102995356274	-3.1187336057867747	inf
0.5419102995356274	-3.026807452923058	inf
0.5419102995356274	-2.9348813000593417	inf
0.5419102995356274	-2.8429551471956254	inf
0.5419102995356274	-2.7510289943319086	inf
0.5419102995356274	-2.6591028414681923	inf
0.5419102995356274	-2.567176688604476	inf
0.5419102995356274	-2.4752505357407593	inf
0.5419102995356274	-2.383324382877043	inf
0.5419102995356274	-2.291398230013326	5.886104031450155
0.5419102995356274	-2.19947207714961	inf
0.5419102995356274	-2.1075459242858936	inf
0.5419102995356274	-2.015619771422177	inf
0.5419102995356274	-1.9236936185584605	inf
0.5419102995356274	-1.831767465694744	inf
0.5419102995356274	-1.7398413128310275	inf
0.5419102995356274	-1.6479151599673112	inf
0.5419102995356274	-1.5559890071035947	inf
0.5419102995356274	-1.4640628542398781	inf
0.5419102995356274	-1.3721367013761618	inf
0.5419102995356274	-1.2802105485124453	5.886104031450155
0.5419102995356274	-1.1882843956487288	5.886104031450155
0.5419102995356274	-1.0963582427850123	5.886104031450155
0.5419102995356274	-1.0044320899212957	5.1929568508902095
0.5419102995356274	-0.9125059370575794	5.1929568508902095
0.5419102995356274	-0.8205797841938629	inf
0.5419102995356274	-0.7286536313301464	4.499809670330266
0.5419102995356274	-0.6367274784664299	4.0943445622221
0.5419102995356274	-0.5448013256027133	5.1929568508902095
0.5419102995356274	-0.452875172738997	5.1929568508902095
0.5419102995356274	-0.3609490198752805	4.276666119016055
0.5419102995356274	-0.26902286701156397	inf
0.5419102995356274	-0.17709671414784767	4.499809670330266
0.5419102995356274	-0.08517056128413114	4.276666119016055
0.5419102995356274	0.006755591579585385	5.1929568508902095
0.5419102995356274	0.09868174444330169	4.0943445622221
0.5419102995356274	0.190607897307018	4.276666119016055
0.5419102995356274	0.28253405017073474	4.0943445622221
0.5419102995356274	0.3744602030344515	5.1929568508902095
0.5419102995356274	0.4663863558981678	3.9401938823948415
0.5419102995356274	0.5583125087618841	4.0943445622221
0.5419102995356274	0.6502386616256004	3.9401938823948415
0.5419102995356274	0.7421648144893171	4.0943445622221
0.5419102995356274	0.8340909673530339	4.499809670330266
0.5419102995356274	0.9260171202167502	4.499809670330266
0.5419102995356274	1.0179432730804665	5.1929568508902095
0.5419102995356274	1.1098694259441828	4.787491742782046
0.5419102995356274	1.2017955788078991	4.276666119016055
0.5419102995356274	1.2937217316716159	4.0943445622221
0.5419102995356274	1.3856478845353326	4.276666119016055
0.5419102995356274	1.477574037399049	4.499809670330266
0.5419102995356274	1.5695001902627652	4.787491742782046
0.5419102995356274	1.6614263431264815	4.499809670330266
0.5419102995356274	1.7533524959901983	inf
0.5419102995356274	1.845278648853915	5.886104031450155
0.5419102995356274	1.9372048017176313	5.886104031450155
0.5419102995356274	2.0291309545813476	5.886104031450155
0.5419102995356274	2.121057107445064	5.1929568508902095
0.5419102995356274	2.2129832603087807	5.886104031450155
0.5419102995356274	2.3049094131724974	5.886104031450155
0.5419102995356274	2.3968355660362137	inf
0.5419102995356274	2.48876171889993	inf
0.5419102995356274	2.5806878717636463	5.886104031450155
0.5419102995356274	2.672614024627363	inf
0.5419102995356274	2.76454017749108	5.886104031450155
0.5419102995356274	2.856466330354796	inf
0.5419102995356274	2.9483924832185124	5.886104031450155
0.5419102995356274	3.0403186360822287	5.886104031450155
0.5419102995356274	3.132244788945945	inf
0.5419102995356274	3.224170941809662	inf
0.5419102995356274	3.3160970946733785	5.886104031450155
0.5419102995356274	3.408023247537095	inf
0.5419102995356274	3.499949400400811	inf
0.5419102995356274	3.5918755532645275	5.886104031450155
0.5419102995356274	3.683801706128244	inf
0.5419102995356274	3.775727858991961	inf
0.5419102995356274	3.8676540118556773	inf
0.5419102995356274	3.9595801647193936	inf
0.5419102995356274	4.05150631758311	inf
0.5419102995356274	4.143432470446826	5.886104031450155
0.5419102995356274	4.2353586233105425	inf
0.5419102995356274	4.327284776174259	inf
0.5419102995356274	4.419210929037975	inf
0.5419102995356274	4.511137081901692	inf
0.5419102995356274	4.603063234765409	inf
0.5419102995356274	4.694989387629125	inf
0.5419102995356274	4.786915540492841	inf
0.5419102995356274	4.8788416933565575	inf
0.5419102995356274	4.970767846220275	inf
0.5419102995356274	5.062693999083991	inf
0.5419102995356274	5.154620151947707	inf
[truncated: 8,001 more rows]
