# Supplementary material for: Navigating protein landscapes with a machine-learned transferable coarse-grained model
Source: Nat Chem. 2025 Jul 18;17(8):1284–92. doi: 10.1038/s41557-025-01874-0 (PMC12313527; doi:10.1038/s41557-025-01874-0)
Supplement: Supplementary file 4 — .csv files with free energy landscape data. [file 41557_2025_1874_MOESM4_ESM.zip › fig_data/cln_aa_FES_in_TICA.csv]

TIC1	TIC2	FE
-0.6661998753927463	-3.216733373185451	inf
-0.6661998753927463	-3.1066908113516294	inf
-0.6661998753927463	-2.9966482495178077	inf
-0.6661998753927463	-2.8866056876839865	inf
-0.6661998753927463	-2.7765631258501644	inf
-0.6661998753927463	-2.666520564016343	inf
-0.6661998753927463	-2.5564780021825215	inf
-0.6661998753927463	-2.4464354403487	inf
-0.6661998753927463	-2.3363928785148786	inf
-0.6661998753927463	-2.226350316681057	inf
-0.6661998753927463	-2.1163077548472353	inf
-0.6661998753927463	-2.006265193013414	inf
-0.6661998753927463	-1.8962226311795922	inf
-0.6661998753927463	-1.7861800693457708	inf
-0.6661998753927463	-1.6761375075119491	inf
-0.6661998753927463	-1.5660949456781277	inf
-0.6661998753927463	-1.456052383844306	inf
-0.6661998753927463	-1.3460098220104846	inf
-0.6661998753927463	-1.235967260176663	inf
-0.6661998753927463	-1.1259246983428415	inf
-0.6661998753927463	-1.0158821365090198	inf
-0.6661998753927463	-0.9058395746751984	inf
-0.6661998753927463	-0.7957970128413769	inf
-0.6661998753927463	-0.6857544510075553	inf
-0.6661998753927463	-0.5757118891737336	inf
-0.6661998753927463	-0.46566932733991195	inf
-0.6661998753927463	-0.3556267655060905	inf
-0.6661998753927463	-0.24558420367226907	inf
-0.6661998753927463	-0.1355416418384474	inf
-0.6661998753927463	-0.025499080004625974	inf
-0.6661998753927463	0.08454348182919547	inf
-0.6661998753927463	0.19458604366301713	inf
-0.6661998753927463	0.3046286054968388	inf
-0.6661998753927463	0.41467116733066045	inf
-0.6661998753927463	0.5247137291644819	inf
-0.6661998753927463	0.6347562909983033	inf
-0.6661998753927463	0.744798852832125	inf
-0.6661998753927463	0.8548414146659464	inf
-0.6661998753927463	0.9648839764997681	inf
-0.6661998753927463	1.0749265383335898	inf
-0.6661998753927463	1.184969100167411	inf
-0.6661998753927463	1.2950116620012326	inf
-0.6661998753927463	1.4050542238350543	inf
-0.6661998753927463	1.5150967856688755	inf
-0.6661998753927463	1.6251393475026972	inf
-0.6661998753927463	1.7351819093365188	inf
-0.6661998753927463	1.8452244711703405	inf
-0.6661998753927463	1.9552670330041622	inf
-0.6661998753927463	2.0653095948379834	inf
-0.6661998753927463	2.175352156671805	inf
-0.6661998753927463	2.2853947185056267	inf
-0.6661998753927463	2.3954372803394484	inf
-0.6661998753927463	2.50547984217327	inf
-0.6661998753927463	2.6155224040070912	inf
-0.6661998753927463	2.725564965840913	inf
-0.6661998753927463	2.8356075276747346	inf
-0.6661998753927463	2.945650089508556	inf
-0.6661998753927463	3.0556926513423774	inf
-0.6661998753927463	3.165735213176199	inf
-0.6661998753927463	3.2757777750100203	inf
-0.6661998753927463	3.385820336843842	inf
-0.6661998753927463	3.4958628986776636	inf
-0.6661998753927463	3.6059054605114853	inf
-0.6661998753927463	3.715948022345307	inf
-0.6661998753927463	3.825990584179128	inf
-0.6661998753927463	3.93603314601295	inf
-0.6661998753927463	4.0460757078467715	inf
-0.6661998753927463	4.156118269680594	inf
-0.6661998753927463	4.266160831514415	inf
-0.6661998753927463	4.376203393348236	inf
-0.6661998753927463	4.486245955182058	inf
-0.6661998753927463	4.596288517015879	12.817199541474299
-0.6661998753927463	4.706331078849701	inf
-0.6661998753927463	4.816373640683523	inf
-0.6661998753927463	4.926416202517345	inf
-0.6661998753927463	5.036458764351166	inf
-0.6661998753927463	5.146501326184987	inf
-0.6661998753927463	5.256543888018809	inf
-0.6661998753927463	5.366586449852631	inf
-0.6661998753927463	5.476629011686452	inf
-0.6661998753927463	5.586671573520274	inf
-0.6661998753927463	5.696714135354095	inf
-0.6661998753927463	5.806756697187916	inf
-0.6661998753927463	5.916799259021738	inf
-0.6661998753927463	6.02684182085556	inf
-0.6661998753927463	6.136884382689381	inf
-0.6661998753927463	6.246926944523203	inf
-0.6661998753927463	6.356969506357024	inf
-0.6661998753927463	6.467012068190845	inf
-0.6661998753927463	6.5770546300246675	inf
-0.6661998753927463	6.68709719185849	inf
-0.6661998753927463	6.797139753692311	inf
-0.6661998753927463	6.907182315526132	inf
-0.6661998753927463	7.017224877359954	inf
-0.6661998753927463	7.127267439193775	inf
-0.6661998753927463	7.237310001027597	inf
-0.6661998753927463	7.347352562861419	inf
-0.6661998753927463	7.45739512469524	inf
-0.6661998753927463	7.567437686529061	inf
-0.6661998753927463	7.677480248362883	inf
-0.6139212768664619	-3.216733373185451	inf
-0.6139212768664619	-3.1066908113516294	inf
-0.6139212768664619	-2.9966482495178077	inf
-0.6139212768664619	-2.8866056876839865	inf
-0.6139212768664619	-2.7765631258501644	inf
-0.6139212768664619	-2.666520564016343	inf
-0.6139212768664619	-2.5564780021825215	inf
-0.6139212768664619	-2.4464354403487	inf
-0.6139212768664619	-2.3363928785148786	inf
-0.6139212768664619	-2.226350316681057	inf
-0.6139212768664619	-2.1163077548472353	inf
-0.6139212768664619	-2.006265193013414	inf
-0.6139212768664619	-1.8962226311795922	inf
-0.6139212768664619	-1.7861800693457708	inf
-0.6139212768664619	-1.6761375075119491	inf
-0.6139212768664619	-1.5660949456781277	inf
-0.6139212768664619	-1.456052383844306	inf
-0.6139212768664619	-1.3460098220104846	inf
-0.6139212768664619	-1.235967260176663	inf
-0.6139212768664619	-1.1259246983428415	inf
-0.6139212768664619	-1.0158821365090198	inf
-0.6139212768664619	-0.9058395746751984	inf
-0.6139212768664619	-0.7957970128413769	inf
-0.6139212768664619	-0.6857544510075553	inf
-0.6139212768664619	-0.5757118891737336	inf
-0.6139212768664619	-0.46566932733991195	inf
-0.6139212768664619	-0.3556267655060905	inf
-0.6139212768664619	-0.24558420367226907	inf
-0.6139212768664619	-0.1355416418384474	inf
-0.6139212768664619	-0.025499080004625974	inf
-0.6139212768664619	0.08454348182919547	inf
-0.6139212768664619	0.19458604366301713	inf
-0.6139212768664619	0.3046286054968388	inf
-0.6139212768664619	0.41467116733066045	inf
-0.6139212768664619	0.5247137291644819	inf
-0.6139212768664619	0.6347562909983033	inf
-0.6139212768664619	0.744798852832125	inf
-0.6139212768664619	0.8548414146659464	inf
-0.6139212768664619	0.9648839764997681	inf
-0.6139212768664619	1.0749265383335898	inf
-0.6139212768664619	1.184969100167411	inf
-0.6139212768664619	1.2950116620012326	inf
-0.6139212768664619	1.4050542238350543	inf
-0.6139212768664619	1.5150967856688755	inf
-0.6139212768664619	1.6251393475026972	inf
-0.6139212768664619	1.7351819093365188	inf
-0.6139212768664619	1.8452244711703405	inf
-0.6139212768664619	1.9552670330041622	inf
-0.6139212768664619	2.0653095948379834	inf
-0.6139212768664619	2.175352156671805	inf
-0.6139212768664619	2.2853947185056267	inf
-0.6139212768664619	2.3954372803394484	inf
-0.6139212768664619	2.50547984217327	inf
-0.6139212768664619	2.6155224040070912	inf
-0.6139212768664619	2.725564965840913	12.817199541474299
-0.6139212768664619	2.8356075276747346	inf
-0.6139212768664619	2.945650089508556	inf
-0.6139212768664619	3.0556926513423774	inf
-0.6139212768664619	3.165735213176199	inf
-0.6139212768664619	3.2757777750100203	12.817199541474299
-0.6139212768664619	3.385820336843842	inf
-0.6139212768664619	3.4958628986776636	inf
-0.6139212768664619	3.6059054605114853	inf
-0.6139212768664619	3.715948022345307	inf
-0.6139212768664619	3.825990584179128	inf
-0.6139212768664619	3.93603314601295	inf
-0.6139212768664619	4.0460757078467715	inf
-0.6139212768664619	4.156118269680594	inf
-0.6139212768664619	4.266160831514415	inf
-0.6139212768664619	4.376203393348236	inf
-0.6139212768664619	4.486245955182058	inf
-0.6139212768664619	4.596288517015879	inf
-0.6139212768664619	4.706331078849701	inf
-0.6139212768664619	4.816373640683523	inf
-0.6139212768664619	4.926416202517345	inf
-0.6139212768664619	5.036458764351166	inf
-0.6139212768664619	5.146501326184987	inf
-0.6139212768664619	5.256543888018809	inf
-0.6139212768664619	5.366586449852631	inf
-0.6139212768664619	5.476629011686452	inf
-0.6139212768664619	5.586671573520274	inf
-0.6139212768664619	5.696714135354095	inf
-0.6139212768664619	5.806756697187916	inf
-0.6139212768664619	5.916799259021738	inf
-0.6139212768664619	6.02684182085556	inf
-0.6139212768664619	6.136884382689381	inf
-0.6139212768664619	6.246926944523203	inf
-0.6139212768664619	6.356969506357024	inf
-0.6139212768664619	6.467012068190845	inf
-0.6139212768664619	6.5770546300246675	inf
-0.6139212768664619	6.68709719185849	inf
-0.6139212768664619	6.797139753692311	inf
-0.6139212768664619	6.907182315526132	inf
-0.6139212768664619	7.017224877359954	inf
-0.6139212768664619	7.127267439193775	inf
-0.6139212768664619	7.237310001027597	inf
-0.6139212768664619	7.347352562861419	inf
-0.6139212768664619	7.45739512469524	inf
-0.6139212768664619	7.567437686529061	inf
-0.6139212768664619	7.677480248362883	inf
-0.5616426783401776	-3.216733373185451	inf
-0.5616426783401776	-3.1066908113516294	inf
-0.5616426783401776	-2.9966482495178077	inf
-0.5616426783401776	-2.8866056876839865	inf
-0.5616426783401776	-2.7765631258501644	inf
-0.5616426783401776	-2.666520564016343	inf
-0.5616426783401776	-2.5564780021825215	inf
-0.5616426783401776	-2.4464354403487	inf
-0.5616426783401776	-2.3363928785148786	inf
-0.5616426783401776	-2.226350316681057	inf
-0.5616426783401776	-2.1163077548472353	inf
-0.5616426783401776	-2.006265193013414	inf
-0.5616426783401776	-1.8962226311795922	inf
-0.5616426783401776	-1.7861800693457708	inf
-0.5616426783401776	-1.6761375075119491	inf
-0.5616426783401776	-1.5660949456781277	inf
-0.5616426783401776	-1.456052383844306	inf
-0.5616426783401776	-1.3460098220104846	inf
-0.5616426783401776	-1.235967260176663	inf
-0.5616426783401776	-1.1259246983428415	inf
-0.5616426783401776	-1.0158821365090198	inf
-0.5616426783401776	-0.9058395746751984	inf
-0.5616426783401776	-0.7957970128413769	inf
-0.5616426783401776	-0.6857544510075553	inf
-0.5616426783401776	-0.5757118891737336	inf
-0.5616426783401776	-0.46566932733991195	inf
-0.5616426783401776	-0.3556267655060905	inf
-0.5616426783401776	-0.24558420367226907	inf
-0.5616426783401776	-0.1355416418384474	inf
-0.5616426783401776	-0.025499080004625974	inf
-0.5616426783401776	0.08454348182919547	inf
-0.5616426783401776	0.19458604366301713	inf
-0.5616426783401776	0.3046286054968388	inf
-0.5616426783401776	0.41467116733066045	inf
-0.5616426783401776	0.5247137291644819	inf
-0.5616426783401776	0.6347562909983033	inf
-0.5616426783401776	0.744798852832125	inf
-0.5616426783401776	0.8548414146659464	inf
-0.5616426783401776	0.9648839764997681	inf
-0.5616426783401776	1.0749265383335898	inf
-0.5616426783401776	1.184969100167411	inf
-0.5616426783401776	1.2950116620012326	inf
-0.5616426783401776	1.4050542238350543	inf
-0.5616426783401776	1.5150967856688755	inf
-0.5616426783401776	1.6251393475026972	inf
-0.5616426783401776	1.7351819093365188	inf
-0.5616426783401776	1.8452244711703405	inf
-0.5616426783401776	1.9552670330041622	inf
-0.5616426783401776	2.0653095948379834	inf
-0.5616426783401776	2.175352156671805	inf
-0.5616426783401776	2.2853947185056267	inf
-0.5616426783401776	2.3954372803394484	inf
-0.5616426783401776	2.50547984217327	inf
-0.5616426783401776	2.6155224040070912	inf
-0.5616426783401776	2.725564965840913	12.817199541474299
-0.5616426783401776	2.8356075276747346	inf
-0.5616426783401776	2.945650089508556	inf
-0.5616426783401776	3.0556926513423774	inf
-0.5616426783401776	3.165735213176199	inf
-0.5616426783401776	3.2757777750100203	inf
-0.5616426783401776	3.385820336843842	inf
-0.5616426783401776	3.4958628986776636	12.817199541474299
-0.5616426783401776	3.6059054605114853	inf
-0.5616426783401776	3.715948022345307	inf
-0.5616426783401776	3.825990584179128	inf
-0.5616426783401776	3.93603314601295	inf
-0.5616426783401776	4.0460757078467715	12.817199541474299
-0.5616426783401776	4.156118269680594	inf
-0.5616426783401776	4.266160831514415	inf
-0.5616426783401776	4.376203393348236	inf
-0.5616426783401776	4.486245955182058	inf
-0.5616426783401776	4.596288517015879	inf
-0.5616426783401776	4.706331078849701	inf
-0.5616426783401776	4.816373640683523	inf
-0.5616426783401776	4.926416202517345	inf
-0.5616426783401776	5.036458764351166	inf
-0.5616426783401776	5.146501326184987	inf
-0.5616426783401776	5.256543888018809	inf
-0.5616426783401776	5.366586449852631	inf
-0.5616426783401776	5.476629011686452	inf
-0.5616426783401776	5.586671573520274	inf
-0.5616426783401776	5.696714135354095	inf
-0.5616426783401776	5.806756697187916	inf
-0.5616426783401776	5.916799259021738	inf
-0.5616426783401776	6.02684182085556	inf
-0.5616426783401776	6.136884382689381	inf
-0.5616426783401776	6.246926944523203	inf
-0.5616426783401776	6.356969506357024	inf
-0.5616426783401776	6.467012068190845	inf
-0.5616426783401776	6.5770546300246675	inf
-0.5616426783401776	6.68709719185849	inf
-0.5616426783401776	6.797139753692311	inf
-0.5616426783401776	6.907182315526132	inf
-0.5616426783401776	7.017224877359954	inf
-0.5616426783401776	7.127267439193775	inf
-0.5616426783401776	7.237310001027597	inf
-0.5616426783401776	7.347352562861419	inf
-0.5616426783401776	7.45739512469524	inf
-0.5616426783401776	7.567437686529061	inf
-0.5616426783401776	7.677480248362883	inf
-0.5093640798138931	-3.216733373185451	inf
-0.5093640798138931	-3.1066908113516294	inf
-0.5093640798138931	-2.9966482495178077	inf
-0.5093640798138931	-2.8866056876839865	inf
-0.5093640798138931	-2.7765631258501644	inf
-0.5093640798138931	-2.666520564016343	inf
-0.5093640798138931	-2.5564780021825215	inf
-0.5093640798138931	-2.4464354403487	inf
-0.5093640798138931	-2.3363928785148786	inf
-0.5093640798138931	-2.226350316681057	inf
-0.5093640798138931	-2.1163077548472353	inf
-0.5093640798138931	-2.006265193013414	inf
-0.5093640798138931	-1.8962226311795922	inf
-0.5093640798138931	-1.7861800693457708	inf
-0.5093640798138931	-1.6761375075119491	inf
-0.5093640798138931	-1.5660949456781277	inf
-0.5093640798138931	-1.456052383844306	inf
-0.5093640798138931	-1.3460098220104846	inf
-0.5093640798138931	-1.235967260176663	inf
-0.5093640798138931	-1.1259246983428415	inf
-0.5093640798138931	-1.0158821365090198	inf
-0.5093640798138931	-0.9058395746751984	inf
-0.5093640798138931	-0.7957970128413769	inf
-0.5093640798138931	-0.6857544510075553	inf
-0.5093640798138931	-0.5757118891737336	inf
-0.5093640798138931	-0.46566932733991195	inf
-0.5093640798138931	-0.3556267655060905	inf
-0.5093640798138931	-0.24558420367226907	inf
-0.5093640798138931	-0.1355416418384474	inf
-0.5093640798138931	-0.025499080004625974	inf
-0.5093640798138931	0.08454348182919547	inf
-0.5093640798138931	0.19458604366301713	inf
-0.5093640798138931	0.3046286054968388	inf
-0.5093640798138931	0.41467116733066045	inf
-0.5093640798138931	0.5247137291644819	inf
-0.5093640798138931	0.6347562909983033	inf
-0.5093640798138931	0.744798852832125	inf
-0.5093640798138931	0.8548414146659464	inf
-0.5093640798138931	0.9648839764997681	12.819559394505507
-0.5093640798138931	1.0749265383335898	inf
-0.5093640798138931	1.184969100167411	inf
-0.5093640798138931	1.2950116620012326	inf
-0.5093640798138931	1.4050542238350543	inf
-0.5093640798138931	1.5150967856688755	inf
-0.5093640798138931	1.6251393475026972	inf
-0.5093640798138931	1.7351819093365188	inf
-0.5093640798138931	1.8452244711703405	inf
-0.5093640798138931	1.9552670330041622	inf
-0.5093640798138931	2.0653095948379834	12.126412213945564
-0.5093640798138931	2.175352156671805	12.819559394505507
-0.5093640798138931	2.2853947185056267	inf
-0.5093640798138931	2.3954372803394484	inf
-0.5093640798138931	2.50547984217327	inf
-0.5093640798138931	2.6155224040070912	inf
-0.5093640798138931	2.725564965840913	inf
-0.5093640798138931	2.8356075276747346	inf
-0.5093640798138931	2.945650089508556	inf
-0.5093640798138931	3.0556926513423774	12.817199541474299
-0.5093640798138931	3.165735213176199	11.718587252806191
-0.5093640798138931	3.2757777750100203	inf
-0.5093640798138931	3.385820336843842	12.817199541474299
-0.5093640798138931	3.4958628986776636	inf
-0.5093640798138931	3.6059054605114853	inf
-0.5093640798138931	3.715948022345307	inf
-0.5093640798138931	3.825990584179128	inf
-0.5093640798138931	3.93603314601295	12.817199541474299
-0.5093640798138931	4.0460757078467715	inf
-0.5093640798138931	4.156118269680594	inf
-0.5093640798138931	4.266160831514415	12.817199541474299
-0.5093640798138931	4.376203393348236	inf
-0.5093640798138931	4.486245955182058	inf
-0.5093640798138931	4.596288517015879	inf
-0.5093640798138931	4.706331078849701	inf
-0.5093640798138931	4.816373640683523	inf
-0.5093640798138931	4.926416202517345	inf
-0.5093640798138931	5.036458764351166	inf
-0.5093640798138931	5.146501326184987	inf
-0.5093640798138931	5.256543888018809	inf
-0.5093640798138931	5.366586449852631	inf
-0.5093640798138931	5.476629011686452	inf
-0.5093640798138931	5.586671573520274	inf
-0.5093640798138931	5.696714135354095	inf
-0.5093640798138931	5.806756697187916	inf
-0.5093640798138931	5.916799259021738	inf
-0.5093640798138931	6.02684182085556	inf
-0.5093640798138931	6.136884382689381	inf
-0.5093640798138931	6.246926944523203	inf
-0.5093640798138931	6.356969506357024	inf
-0.5093640798138931	6.467012068190845	inf
-0.5093640798138931	6.5770546300246675	inf
-0.5093640798138931	6.68709719185849	inf
-0.5093640798138931	6.797139753692311	inf
-0.5093640798138931	6.907182315526132	inf
-0.5093640798138931	7.017224877359954	inf
-0.5093640798138931	7.127267439193775	inf
-0.5093640798138931	7.237310001027597	inf
-0.5093640798138931	7.347352562861419	inf
-0.5093640798138931	7.45739512469524	inf
-0.5093640798138931	7.567437686529061	inf
-0.5093640798138931	7.677480248362883	inf
-0.45708548128760873	-3.216733373185451	inf
-0.45708548128760873	-3.1066908113516294	inf
-0.45708548128760873	-2.9966482495178077	inf
-0.45708548128760873	-2.8866056876839865	inf
-0.45708548128760873	-2.7765631258501644	inf
-0.45708548128760873	-2.666520564016343	inf
-0.45708548128760873	-2.5564780021825215	inf
-0.45708548128760873	-2.4464354403487	inf
-0.45708548128760873	-2.3363928785148786	inf
-0.45708548128760873	-2.226350316681057	inf
-0.45708548128760873	-2.1163077548472353	inf
-0.45708548128760873	-2.006265193013414	inf
-0.45708548128760873	-1.8962226311795922	inf
-0.45708548128760873	-1.7861800693457708	inf
-0.45708548128760873	-1.6761375075119491	inf
-0.45708548128760873	-1.5660949456781277	inf
-0.45708548128760873	-1.456052383844306	inf
-0.45708548128760873	-1.3460098220104846	inf
-0.45708548128760873	-1.235967260176663	inf
-0.45708548128760873	-1.1259246983428415	inf
-0.45708548128760873	-1.0158821365090198	inf
-0.45708548128760873	-0.9058395746751984	inf
-0.45708548128760873	-0.7957970128413769	inf
-0.45708548128760873	-0.6857544510075553	inf
-0.45708548128760873	-0.5757118891737336	inf
-0.45708548128760873	-0.46566932733991195	inf
-0.45708548128760873	-0.3556267655060905	inf
-0.45708548128760873	-0.24558420367226907	inf
-0.45708548128760873	-0.1355416418384474	inf
-0.45708548128760873	-0.025499080004625974	inf
-0.45708548128760873	0.08454348182919547	inf
-0.45708548128760873	0.19458604366301713	inf
-0.45708548128760873	0.3046286054968388	inf
-0.45708548128760873	0.41467116733066045	inf
-0.45708548128760873	0.5247137291644819	inf
-0.45708548128760873	0.6347562909983033	inf
-0.45708548128760873	0.744798852832125	inf
-0.45708548128760873	0.8548414146659464	inf
-0.45708548128760873	0.9648839764997681	inf
-0.45708548128760873	1.0749265383335898	inf
-0.45708548128760873	1.184969100167411	inf
-0.45708548128760873	1.2950116620012326	inf
-0.45708548128760873	1.4050542238350543	inf
-0.45708548128760873	1.5150967856688755	inf
-0.45708548128760873	1.6251393475026972	12.819559394505507
-0.45708548128760873	1.7351819093365188	12.819559394505507
-0.45708548128760873	1.8452244711703405	12.819559394505507
-0.45708548128760873	1.9552670330041622	inf
-0.45708548128760873	2.0653095948379834	inf
-0.45708548128760873	2.175352156671805	12.819559394505507
-0.45708548128760873	2.2853947185056267	12.819559394505507
-0.45708548128760873	2.3954372803394484	12.819559394505507
-0.45708548128760873	2.50547984217327	12.819559394505507
-0.45708548128760873	2.6155224040070912	12.12523159131683
-0.45708548128760873	2.725564965840913	inf
-0.45708548128760873	2.8356075276747346	inf
-0.45708548128760873	2.945650089508556	11.2077616290402
-0.45708548128760873	3.0556926513423774	12.124052360914355
-0.45708548128760873	3.165735213176199	inf
-0.45708548128760873	3.2757777750100203	12.817199541474299
-0.45708548128760873	3.385820336843842	12.817199541474299
-0.45708548128760873	3.4958628986776636	12.817199541474299
-0.45708548128760873	3.6059054605114853	inf
-0.45708548128760873	3.715948022345307	12.817199541474299
-0.45708548128760873	3.825990584179128	inf
-0.45708548128760873	3.93603314601295	12.817199541474299
-0.45708548128760873	4.0460757078467715	12.817199541474299
-0.45708548128760873	4.156118269680594	12.124052360914355
-0.45708548128760873	4.266160831514415	inf
-0.45708548128760873	4.376203393348236	inf
-0.45708548128760873	4.486245955182058	inf
-0.45708548128760873	4.596288517015879	inf
-0.45708548128760873	4.706331078849701	12.924527715087681
-0.45708548128760873	4.816373640683523	inf
-0.45708548128760873	4.926416202517345	inf
-0.45708548128760873	5.036458764351166	inf
-0.45708548128760873	5.146501326184987	inf
-0.45708548128760873	5.256543888018809	inf
-0.45708548128760873	5.366586449852631	inf
-0.45708548128760873	5.476629011686452	inf
-0.45708548128760873	5.586671573520274	inf
-0.45708548128760873	5.696714135354095	inf
-0.45708548128760873	5.806756697187916	inf
-0.45708548128760873	5.916799259021738	inf
-0.45708548128760873	6.02684182085556	inf
-0.45708548128760873	6.136884382689381	inf
-0.45708548128760873	6.246926944523203	inf
-0.45708548128760873	6.356969506357024	inf
-0.45708548128760873	6.467012068190845	inf
-0.45708548128760873	6.5770546300246675	inf
-0.45708548128760873	6.68709719185849	inf
-0.45708548128760873	6.797139753692311	inf
-0.45708548128760873	6.907182315526132	inf
-0.45708548128760873	7.017224877359954	inf
-0.45708548128760873	7.127267439193775	inf
-0.45708548128760873	7.237310001027597	inf
-0.45708548128760873	7.347352562861419	inf
-0.45708548128760873	7.45739512469524	inf
-0.45708548128760873	7.567437686529061	inf
-0.45708548128760873	7.677480248362883	inf
-0.40480688276132437	-3.216733373185451	inf
-0.40480688276132437	-3.1066908113516294	inf
-0.40480688276132437	-2.9966482495178077	inf
-0.40480688276132437	-2.8866056876839865	inf
-0.40480688276132437	-2.7765631258501644	inf
-0.40480688276132437	-2.666520564016343	inf
-0.40480688276132437	-2.5564780021825215	inf
-0.40480688276132437	-2.4464354403487	inf
-0.40480688276132437	-2.3363928785148786	inf
-0.40480688276132437	-2.226350316681057	inf
-0.40480688276132437	-2.1163077548472353	inf
-0.40480688276132437	-2.006265193013414	inf
-0.40480688276132437	-1.8962226311795922	inf
-0.40480688276132437	-1.7861800693457708	inf
-0.40480688276132437	-1.6761375075119491	inf
-0.40480688276132437	-1.5660949456781277	inf
-0.40480688276132437	-1.456052383844306	inf
-0.40480688276132437	-1.3460098220104846	inf
-0.40480688276132437	-1.235967260176663	inf
-0.40480688276132437	-1.1259246983428415	inf
-0.40480688276132437	-1.0158821365090198	inf
-0.40480688276132437	-0.9058395746751984	inf
-0.40480688276132437	-0.7957970128413769	inf
-0.40480688276132437	-0.6857544510075553	inf
-0.40480688276132437	-0.5757118891737336	inf
-0.40480688276132437	-0.46566932733991195	inf
-0.40480688276132437	-0.3556267655060905	inf
-0.40480688276132437	-0.24558420367226907	inf
-0.40480688276132437	-0.1355416418384474	inf
-0.40480688276132437	-0.025499080004625974	inf
-0.40480688276132437	0.08454348182919547	inf
-0.40480688276132437	0.19458604366301713	inf
-0.40480688276132437	0.3046286054968388	inf
-0.40480688276132437	0.41467116733066045	inf
-0.40480688276132437	0.5247137291644819	inf
-0.40480688276132437	0.6347562909983033	inf
-0.40480688276132437	0.744798852832125	inf
-0.40480688276132437	0.8548414146659464	inf
-0.40480688276132437	0.9648839764997681	inf
-0.40480688276132437	1.0749265383335898	inf
-0.40480688276132437	1.184969100167411	inf
-0.40480688276132437	1.2950116620012326	inf
-0.40480688276132437	1.4050542238350543	inf
-0.40480688276132437	1.5150967856688755	inf
-0.40480688276132437	1.6251393475026972	inf
-0.40480688276132437	1.7351819093365188	12.819559394505507
-0.40480688276132437	1.8452244711703405	inf
-0.40480688276132437	1.9552670330041622	12.819559394505507
-0.40480688276132437	2.0653095948379834	inf
-0.40480688276132437	2.175352156671805	12.819559394505507
-0.40480688276132437	2.2853947185056267	12.819559394505507
-0.40480688276132437	2.3954372803394484	inf
-0.40480688276132437	2.50547984217327	12.819559394505507
-0.40480688276132437	2.6155224040070912	inf
-0.40480688276132437	2.725564965840913	inf
-0.40480688276132437	2.8356075276747346	inf
-0.40480688276132437	2.945650089508556	inf
-0.40480688276132437	3.0556926513423774	inf
-0.40480688276132437	3.165735213176199	12.124052360914355
-0.40480688276132437	3.2757777750100203	11.718587252806191
-0.40480688276132437	3.385820336843842	11.718587252806191
-0.40480688276132437	3.4958628986776636	11.718587252806191
-0.40480688276132437	3.6059054605114853	12.817199541474299
-0.40480688276132437	3.715948022345307	11.718587252806191
-0.40480688276132437	3.825990584179128	11.718587252806191
-0.40480688276132437	3.93603314601295	11.430905180354408
-0.40480688276132437	4.0460757078467715	12.124052360914355
-0.40480688276132437	4.156118269680594	12.819601980636879
-0.40480688276132437	4.266160831514415	inf
-0.40480688276132437	4.376203393348236	12.924527715087681
-0.40480688276132437	4.486245955182058	12.231380534527737
-0.40480688276132437	4.596288517015879	inf
-0.40480688276132437	4.706331078849701	inf
-0.40480688276132437	4.816373640683523	inf
-0.40480688276132437	4.926416202517345	inf
-0.40480688276132437	5.036458764351166	inf
-0.40480688276132437	5.146501326184987	inf
-0.40480688276132437	5.256543888018809	inf
-0.40480688276132437	5.366586449852631	inf
-0.40480688276132437	5.476629011686452	inf
-0.40480688276132437	5.586671573520274	inf
-0.40480688276132437	5.696714135354095	inf
-0.40480688276132437	5.806756697187916	inf
-0.40480688276132437	5.916799259021738	inf
-0.40480688276132437	6.02684182085556	inf
-0.40480688276132437	6.136884382689381	inf
-0.40480688276132437	6.246926944523203	inf
-0.40480688276132437	6.356969506357024	inf
-0.40480688276132437	6.467012068190845	inf
-0.40480688276132437	6.5770546300246675	inf
-0.40480688276132437	6.68709719185849	inf
-0.40480688276132437	6.797139753692311	inf
-0.40480688276132437	6.907182315526132	inf
-0.40480688276132437	7.017224877359954	inf
-0.40480688276132437	7.127267439193775	inf
-0.40480688276132437	7.237310001027597	inf
-0.40480688276132437	7.347352562861419	inf
-0.40480688276132437	7.45739512469524	inf
-0.40480688276132437	7.567437686529061	inf
-0.40480688276132437	7.677480248362883	inf
-0.3525282842350399	-3.216733373185451	inf
-0.3525282842350399	-3.1066908113516294	inf
-0.3525282842350399	-2.9966482495178077	inf
-0.3525282842350399	-2.8866056876839865	inf
-0.3525282842350399	-2.7765631258501644	inf
-0.3525282842350399	-2.666520564016343	inf
-0.3525282842350399	-2.5564780021825215	inf
-0.3525282842350399	-2.4464354403487	inf
-0.3525282842350399	-2.3363928785148786	inf
-0.3525282842350399	-2.226350316681057	inf
-0.3525282842350399	-2.1163077548472353	inf
-0.3525282842350399	-2.006265193013414	inf
-0.3525282842350399	-1.8962226311795922	inf
-0.3525282842350399	-1.7861800693457708	inf
-0.3525282842350399	-1.6761375075119491	inf
-0.3525282842350399	-1.5660949456781277	inf
-0.3525282842350399	-1.456052383844306	inf
-0.3525282842350399	-1.3460098220104846	inf
-0.3525282842350399	-1.235967260176663	inf
-0.3525282842350399	-1.1259246983428415	inf
-0.3525282842350399	-1.0158821365090198	inf
-0.3525282842350399	-0.9058395746751984	inf
-0.3525282842350399	-0.7957970128413769	inf
-0.3525282842350399	-0.6857544510075553	inf
-0.3525282842350399	-0.5757118891737336	inf
-0.3525282842350399	-0.46566932733991195	inf
-0.3525282842350399	-0.3556267655060905	inf
-0.3525282842350399	-0.24558420367226907	inf
-0.3525282842350399	-0.1355416418384474	inf
-0.3525282842350399	-0.025499080004625974	inf
-0.3525282842350399	0.08454348182919547	inf
-0.3525282842350399	0.19458604366301713	inf
-0.3525282842350399	0.3046286054968388	inf
-0.3525282842350399	0.41467116733066045	inf
-0.3525282842350399	0.5247137291644819	inf
-0.3525282842350399	0.6347562909983033	inf
-0.3525282842350399	0.744798852832125	inf
-0.3525282842350399	0.8548414146659464	inf
-0.3525282842350399	0.9648839764997681	inf
-0.3525282842350399	1.0749265383335898	inf
-0.3525282842350399	1.184969100167411	inf
-0.3525282842350399	1.2950116620012326	inf
-0.3525282842350399	1.4050542238350543	inf
-0.3525282842350399	1.5150967856688755	inf
-0.3525282842350399	1.6251393475026972	12.126412213945564
-0.3525282842350399	1.7351819093365188	inf
-0.3525282842350399	1.8452244711703405	12.819559394505507
-0.3525282842350399	1.9552670330041622	12.126412213945564
-0.3525282842350399	2.0653095948379834	12.126412213945564
-0.3525282842350399	2.175352156671805	11.027799925277453
-0.3525282842350399	2.2853947185056267	11.720947105837396
-0.3525282842350399	2.3954372803394484	inf
-0.3525282842350399	2.50547984217327	11.720947105837396
-0.3525282842350399	2.6155224040070912	11.210121482071408
-0.3525282842350399	2.725564965840913	12.819559394505507
-0.3525282842350399	2.8356075276747346	12.12523159131683
-0.3525282842350399	2.945650089508556	12.817199541474299
-0.3525282842350399	3.0556926513423774	12.124052360914355
-0.3525282842350399	3.165735213176199	10.737757999794464
-0.3525282842350399	3.2757777750100203	12.124052360914355
-0.3525282842350399	3.385820336843842	11.718587252806191
-0.3525282842350399	3.4958628986776636	inf
-0.3525282842350399	3.6059054605114853	11.025440072246244
-0.3525282842350399	3.715948022345307	11.718587252806191
-0.3525282842350399	3.825990584179128	12.817199541474299
-0.3525282842350399	3.93603314601295	11.720989691968771
-0.3525282842350399	4.0460757078467715	12.819601980636879
-0.3525282842350399	4.156118269680594	11.720989691968771
-0.3525282842350399	4.266160831514415	12.924527715087681
-0.3525282842350399	4.376203393348236	12.231380534527737
-0.3525282842350399	4.486245955182058	12.924527715087681
-0.3525282842350399	4.596288517015879	inf
-0.3525282842350399	4.706331078849701	12.924527715087681
-0.3525282842350399	4.816373640683523	inf
-0.3525282842350399	4.926416202517345	12.924527715087681
-0.3525282842350399	5.036458764351166	inf
-0.3525282842350399	5.146501326184987	inf
-0.3525282842350399	5.256543888018809	12.924527715087681
-0.3525282842350399	5.366586449852631	inf
-0.3525282842350399	5.476629011686452	12.924527715087681
-0.3525282842350399	5.586671573520274	inf
-0.3525282842350399	5.696714135354095	inf
-0.3525282842350399	5.806756697187916	inf
-0.3525282842350399	5.916799259021738	inf
-0.3525282842350399	6.02684182085556	inf
-0.3525282842350399	6.136884382689381	inf
-0.3525282842350399	6.246926944523203	inf
-0.3525282842350399	6.356969506357024	inf
-0.3525282842350399	6.467012068190845	inf
-0.3525282842350399	6.5770546300246675	inf
-0.3525282842350399	6.68709719185849	inf
-0.3525282842350399	6.797139753692311	inf
-0.3525282842350399	6.907182315526132	inf
-0.3525282842350399	7.017224877359954	inf
-0.3525282842350399	7.127267439193775	inf
-0.3525282842350399	7.237310001027597	inf
-0.3525282842350399	7.347352562861419	inf
-0.3525282842350399	7.45739512469524	inf
-0.3525282842350399	7.567437686529061	inf
-0.3525282842350399	7.677480248362883	inf
-0.30024968570875554	-3.216733373185451	inf
-0.30024968570875554	-3.1066908113516294	inf
-0.30024968570875554	-2.9966482495178077	inf
-0.30024968570875554	-2.8866056876839865	inf
-0.30024968570875554	-2.7765631258501644	inf
-0.30024968570875554	-2.666520564016343	inf
-0.30024968570875554	-2.5564780021825215	inf
-0.30024968570875554	-2.4464354403487	inf
-0.30024968570875554	-2.3363928785148786	inf
-0.30024968570875554	-2.226350316681057	inf
-0.30024968570875554	-2.1163077548472353	inf
-0.30024968570875554	-2.006265193013414	inf
-0.30024968570875554	-1.8962226311795922	inf
-0.30024968570875554	-1.7861800693457708	inf
-0.30024968570875554	-1.6761375075119491	inf
-0.30024968570875554	-1.5660949456781277	inf
-0.30024968570875554	-1.456052383844306	inf
-0.30024968570875554	-1.3460098220104846	inf
-0.30024968570875554	-1.235967260176663	inf
-0.30024968570875554	-1.1259246983428415	inf
-0.30024968570875554	-1.0158821365090198	inf
-0.30024968570875554	-0.9058395746751984	inf
-0.30024968570875554	-0.7957970128413769	inf
-0.30024968570875554	-0.6857544510075553	inf
-0.30024968570875554	-0.5757118891737336	inf
-0.30024968570875554	-0.46566932733991195	inf
-0.30024968570875554	-0.3556267655060905	inf
-0.30024968570875554	-0.24558420367226907	inf
-0.30024968570875554	-0.1355416418384474	inf
-0.30024968570875554	-0.025499080004625974	inf
-0.30024968570875554	0.08454348182919547	inf
-0.30024968570875554	0.19458604366301713	inf
-0.30024968570875554	0.3046286054968388	inf
-0.30024968570875554	0.41467116733066045	inf
-0.30024968570875554	0.5247137291644819	inf
-0.30024968570875554	0.6347562909983033	inf
-0.30024968570875554	0.744798852832125	inf
-0.30024968570875554	0.8548414146659464	12.825985051604668
-0.30024968570875554	0.9648839764997681	12.825985051604668
-0.30024968570875554	1.0749265383335898	12.825985051604668
-0.30024968570875554	1.184969100167411	inf
-0.30024968570875554	1.2950116620012326	inf
-0.30024968570875554	1.4050542238350543	inf
-0.30024968570875554	1.5150967856688755	inf
-0.30024968570875554	1.6251393475026972	inf
-0.30024968570875554	1.7351819093365188	12.819559394505507
-0.30024968570875554	1.8452244711703405	11.720947105837396
-0.30024968570875554	1.9552670330041622	12.126412213945564
-0.30024968570875554	2.0653095948379834	11.720947105837396
-0.30024968570875554	2.175352156671805	11.027799925277453
-0.30024968570875554	2.2853947185056267	11.720947105837396
-0.30024968570875554	2.3954372803394484	11.210121482071408
-0.30024968570875554	2.50547984217327	10.740117852825673
-0.30024968570875554	2.6155224040070912	10.740117852825673
-0.30024968570875554	2.725564965840913	12.819559394505507
-0.30024968570875554	2.8356075276747346	11.431498730484861
-0.30024968570875554	2.945650089508556	10.738351549924914
-0.30024968570875554	3.0556926513423774	11.431498730484861
-0.30024968570875554	3.165735213176199	10.738351549924914
-0.30024968570875554	3.2757777750100203	11.02593467288633
-0.30024968570875554	3.385820336843842	10.871713320845675
-0.30024968570875554	3.4958628986776636	11.208360394190215
-0.30024968570875554	3.6059054605114853	11.027842511408824
-0.30024968570875554	3.715948022345307	10.517016887642836
-0.30024968570875554	3.825990584179128	10.517016887642836
-0.30024968570875554	3.93603314601295	10.740160438957044
-0.30024968570875554	4.0460757078467715	10.111551779534668
-0.30024968570875554	4.156118269680594	10.740160438957044
-0.30024968570875554	4.266160831514415	11.484394941347677
-0.30024968570875554	4.376203393348236	11.53823335396779
-0.30024968570875554	4.486245955182058	12.231380534527737
-0.30024968570875554	4.596288517015879	12.231380534527737
-0.30024968570875554	4.706331078849701	12.231380534527737
-0.30024968570875554	4.816373640683523	12.924527715087681
-0.30024968570875554	4.926416202517345	12.924527715087681
-0.30024968570875554	5.036458764351166	inf
-0.30024968570875554	5.146501326184987	12.231380534527737
-0.30024968570875554	5.256543888018809	12.924527715087681
-0.30024968570875554	5.366586449852631	inf
-0.30024968570875554	5.476629011686452	12.924527715087681
-0.30024968570875554	5.586671573520274	inf
-0.30024968570875554	5.696714135354095	inf
-0.30024968570875554	5.806756697187916	inf
-0.30024968570875554	5.916799259021738	inf
-0.30024968570875554	6.02684182085556	inf
-0.30024968570875554	6.136884382689381	inf
-0.30024968570875554	6.246926944523203	inf
-0.30024968570875554	6.356969506357024	inf
-0.30024968570875554	6.467012068190845	inf
-0.30024968570875554	6.5770546300246675	inf
-0.30024968570875554	6.68709719185849	inf
-0.30024968570875554	6.797139753692311	inf
-0.30024968570875554	6.907182315526132	inf
-0.30024968570875554	7.017224877359954	inf
-0.30024968570875554	7.127267439193775	inf
-0.30024968570875554	7.237310001027597	inf
-0.30024968570875554	7.347352562861419	inf
-0.30024968570875554	7.45739512469524	inf
-0.30024968570875554	7.567437686529061	inf
-0.30024968570875554	7.677480248362883	inf
-0.24797108718247118	-3.216733373185451	inf
-0.24797108718247118	-3.1066908113516294	inf
-0.24797108718247118	-2.9966482495178077	inf
-0.24797108718247118	-2.8866056876839865	inf
-0.24797108718247118	-2.7765631258501644	inf
-0.24797108718247118	-2.666520564016343	inf
-0.24797108718247118	-2.5564780021825215	inf
-0.24797108718247118	-2.4464354403487	inf
-0.24797108718247118	-2.3363928785148786	inf
-0.24797108718247118	-2.226350316681057	inf
-0.24797108718247118	-2.1163077548472353	inf
-0.24797108718247118	-2.006265193013414	inf
-0.24797108718247118	-1.8962226311795922	inf
-0.24797108718247118	-1.7861800693457708	inf
-0.24797108718247118	-1.6761375075119491	inf
-0.24797108718247118	-1.5660949456781277	inf
-0.24797108718247118	-1.456052383844306	inf
-0.24797108718247118	-1.3460098220104846	inf
-0.24797108718247118	-1.235967260176663	inf
-0.24797108718247118	-1.1259246983428415	inf
-0.24797108718247118	-1.0158821365090198	inf
-0.24797108718247118	-0.9058395746751984	inf
-0.24797108718247118	-0.7957970128413769	inf
-0.24797108718247118	-0.6857544510075553	inf
-0.24797108718247118	-0.5757118891737336	inf
-0.24797108718247118	-0.46566932733991195	inf
-0.24797108718247118	-0.3556267655060905	inf
-0.24797108718247118	-0.24558420367226907	inf
-0.24797108718247118	-0.1355416418384474	inf
-0.24797108718247118	-0.025499080004625974	inf
-0.24797108718247118	0.08454348182919547	inf
-0.24797108718247118	0.19458604366301713	inf
-0.24797108718247118	0.3046286054968388	inf
-0.24797108718247118	0.41467116733066045	inf
-0.24797108718247118	0.5247137291644819	inf
-0.24797108718247118	0.6347562909983033	inf
-0.24797108718247118	0.744798852832125	inf
-0.24797108718247118	0.8548414146659464	12.825985051604668
-0.24797108718247118	0.9648839764997681	12.825985051604668
-0.24797108718247118	1.0749265383335898	inf
-0.24797108718247118	1.184969100167411	inf
-0.24797108718247118	1.2950116620012326	inf
-0.24797108718247118	1.4050542238350543	12.825985051604668
-0.24797108718247118	1.5150967856688755	inf
-0.24797108718247118	1.6251393475026972	12.825985051604668
-0.24797108718247118	1.7351819093365188	12.819559394505507
-0.24797108718247118	1.8452244711703405	11.433265033385617
-0.24797108718247118	1.9552670330041622	11.433265033385617
-0.24797108718247118	2.0653095948379834	10.622334817169289
-0.24797108718247118	2.175352156671805	11.210121482071408
-0.24797108718247118	2.2853947185056267	10.33465274471751
-0.24797108718247118	2.3954372803394484	9.986346050449292
-0.24797108718247118	2.50547984217327	10.334915242458646
-0.24797108718247118	2.6155224040070912	9.775674570865831
-0.24797108718247118	2.725564965840913	10.740905552854766
-0.24797108718247118	2.8356075276747346	10.045682748314785
-0.24797108718247118	2.945650089508556	10.04520436936497
-0.24797108718247118	3.0556926513423774	9.77327065388133
-0.24797108718247118	3.165735213176199	9.984579747548537
-0.24797108718247118	3.2757777750100203	9.927421333708587
-0.24797108718247118	3.385820336843842	10.252843734143216
-0.24797108718247118	3.4958628986776636	9.985430581865838
-0.24797108718247118	3.6059054605114853	9.60072615576868
-0.24797108718247118	3.715948022345307	10.111551779534668
-0.24797108718247118	3.825990584179128	9.418404598974725
-0.24797108718247118	3.93603314601295	9.775079542913456
-0.24797108718247118	4.0460757078467715	9.87516300147044
-0.24797108718247118	4.156118269680594	10.42170670783851
-0.24797108718247118	4.266160831514415	10.334369227222894
-0.24797108718247118	4.376203393348236	10.97861756603237
-0.24797108718247118	4.486245955182058	11.315089802653581
-0.24797108718247118	4.596288517015879	11.825915426419574
-0.24797108718247118	4.706331078849701	11.825915426419574
-0.24797108718247118	4.816373640683523	11.825915426419574
-0.24797108718247118	4.926416202517345	12.924527715087681
-0.24797108718247118	5.036458764351166	inf
-0.24797108718247118	5.146501326184987	inf
-0.24797108718247118	5.256543888018809	12.924527715087681
-0.24797108718247118	5.366586449852631	12.924527715087681
-0.24797108718247118	5.476629011686452	inf
-0.24797108718247118	5.586671573520274	inf
-0.24797108718247118	5.696714135354095	inf
-0.24797108718247118	5.806756697187916	inf
-0.24797108718247118	5.916799259021738	inf
-0.24797108718247118	6.02684182085556	inf
-0.24797108718247118	6.136884382689381	inf
-0.24797108718247118	6.246926944523203	inf
-0.24797108718247118	6.356969506357024	inf
-0.24797108718247118	6.467012068190845	inf
-0.24797108718247118	6.5770546300246675	inf
-0.24797108718247118	6.68709719185849	inf
-0.24797108718247118	6.797139753692311	inf
-0.24797108718247118	6.907182315526132	inf
-0.24797108718247118	7.017224877359954	inf
-0.24797108718247118	7.127267439193775	inf
-0.24797108718247118	7.237310001027597	inf
-0.24797108718247118	7.347352562861419	inf
-0.24797108718247118	7.45739512469524	inf
-0.24797108718247118	7.567437686529061	inf
-0.24797108718247118	7.677480248362883	inf
-0.19569248865618682	-3.216733373185451	inf
-0.19569248865618682	-3.1066908113516294	inf
-0.19569248865618682	-2.9966482495178077	inf
-0.19569248865618682	-2.8866056876839865	inf
-0.19569248865618682	-2.7765631258501644	inf
-0.19569248865618682	-2.666520564016343	inf
-0.19569248865618682	-2.5564780021825215	inf
-0.19569248865618682	-2.4464354403487	inf
-0.19569248865618682	-2.3363928785148786	inf
-0.19569248865618682	-2.226350316681057	inf
-0.19569248865618682	-2.1163077548472353	inf
-0.19569248865618682	-2.006265193013414	inf
-0.19569248865618682	-1.8962226311795922	inf
-0.19569248865618682	-1.7861800693457708	inf
-0.19569248865618682	-1.6761375075119491	inf
-0.19569248865618682	-1.5660949456781277	inf
-0.19569248865618682	-1.456052383844306	inf
-0.19569248865618682	-1.3460098220104846	inf
-0.19569248865618682	-1.235967260176663	inf
-0.19569248865618682	-1.1259246983428415	inf
-0.19569248865618682	-1.0158821365090198	inf
-0.19569248865618682	-0.9058395746751984	inf
-0.19569248865618682	-0.7957970128413769	inf
-0.19569248865618682	-0.6857544510075553	inf
-0.19569248865618682	-0.5757118891737336	inf
-0.19569248865618682	-0.46566932733991195	inf
-0.19569248865618682	-0.3556267655060905	inf
-0.19569248865618682	-0.24558420367226907	inf
-0.19569248865618682	-0.1355416418384474	inf
-0.19569248865618682	-0.025499080004625974	inf
-0.19569248865618682	0.08454348182919547	inf
-0.19569248865618682	0.19458604366301713	inf
-0.19569248865618682	0.3046286054968388	inf
-0.19569248865618682	0.41467116733066045	inf
-0.19569248865618682	0.5247137291644819	12.825985051604668
-0.19569248865618682	0.6347562909983033	inf
-0.19569248865618682	0.744798852832125	inf
-0.19569248865618682	0.8548414146659464	inf
-0.19569248865618682	0.9648839764997681	inf
-0.19569248865618682	1.0749265383335898	inf
-0.19569248865618682	1.184969100167411	11.439690690484777
-0.19569248865618682	1.2950116620012326	12.825985051604668
-0.19569248865618682	1.4050542238350543	12.825985051604668
-0.19569248865618682	1.5150967856688755	12.825985051604668
-0.19569248865618682	1.6251393475026972	12.132837871044725
-0.19569248865618682	1.7351819093365188	12.132837871044725
-0.19569248865618682	1.8452244711703405	11.43485861945565
-0.19569248865618682	1.9552670330041622	11.433260559799628
-0.19569248865618682	2.0653095948379834	11.027793960500578
-0.19569248865618682	2.175352156671805	10.046957251567793
-0.19569248865618682	2.2853947185056267	9.684371000366458
-0.19569248865618682	2.3954372803394484	9.524393493070605
-0.19569248865618682	2.50547984217327	9.354611191734875
-0.19569248865618682	2.6155224040070912	9.08267747625123
-0.19569248865618682	2.725564965840913	8.928526796423974
-0.19569248865618682	2.8356075276747346	9.386112443198527
-0.19569248865618682	2.945650089508556	9.262955309133371
-0.19569248865618682	3.0556926513423774	9.104221024900443
-0.19569248865618682	3.165735213176199	9.05659297591119
-0.19569248865618682	3.2757777750100203	8.757350081058334
-0.19569248865618682	3.385820336843842	9.034379473629809
-0.19569248865618682	3.4958628986776636	9.184718673632325
-0.19569248865618682	3.6059054605114853	8.834349424039189
-0.19569248865618682	3.715948022345307	9.06097770835574
-0.19569248865618682	3.825990584179128	9.452999925659768
-0.19569248865618682	3.93603314601295	9.354953663244885
-0.19569248865618682	4.0460757078467715	9.741288862381793
-0.19569248865618682	4.156118269680594	9.54590942012166
-0.19569248865618682	4.266160831514415	9.600695954451183
-0.19569248865618682	4.376203393348236	10.17879837652719
-0.19569248865618682	4.486245955182058	10.60764605807747
-0.19569248865618682	4.596288517015879	10.97861756603237
-0.19569248865618682	4.706331078849701	11.132768245859626
-0.19569248865618682	4.816373640683523	12.924527715087681
-0.19569248865618682	4.926416202517345	12.231380534527737
-0.19569248865618682	5.036458764351166	11.53823335396779
-0.19569248865618682	5.146501326184987	inf
-0.19569248865618682	5.256543888018809	inf
-0.19569248865618682	5.366586449852631	12.212133472019925
-0.19569248865618682	5.476629011686452	12.212133472019925
-0.19569248865618682	5.586671573520274	inf
-0.19569248865618682	5.696714135354095	inf
-0.19569248865618682	5.806756697187916	inf
-0.19569248865618682	5.916799259021738	inf
-0.19569248865618682	6.02684182085556	inf
-0.19569248865618682	6.136884382689381	inf
-0.19569248865618682	6.246926944523203	inf
-0.19569248865618682	6.356969506357024	inf
-0.19569248865618682	6.467012068190845	inf
-0.19569248865618682	6.5770546300246675	inf
-0.19569248865618682	6.68709719185849	inf
-0.19569248865618682	6.797139753692311	inf
-0.19569248865618682	6.907182315526132	inf
-0.19569248865618682	7.017224877359954	inf
-0.19569248865618682	7.127267439193775	inf
-0.19569248865618682	7.237310001027597	inf
-0.19569248865618682	7.347352562861419	inf
-0.19569248865618682	7.45739512469524	inf
-0.19569248865618682	7.567437686529061	inf
-0.19569248865618682	7.677480248362883	inf
-0.1434138901299024	-3.216733373185451	inf
-0.1434138901299024	-3.1066908113516294	inf
-0.1434138901299024	-2.9966482495178077	inf
-0.1434138901299024	-2.8866056876839865	inf
-0.1434138901299024	-2.7765631258501644	inf
-0.1434138901299024	-2.666520564016343	inf
-0.1434138901299024	-2.5564780021825215	inf
-0.1434138901299024	-2.4464354403487	inf
-0.1434138901299024	-2.3363928785148786	inf
-0.1434138901299024	-2.226350316681057	inf
-0.1434138901299024	-2.1163077548472353	inf
-0.1434138901299024	-2.006265193013414	inf
-0.1434138901299024	-1.8962226311795922	inf
-0.1434138901299024	-1.7861800693457708	inf
-0.1434138901299024	-1.6761375075119491	inf
-0.1434138901299024	-1.5660949456781277	inf
-0.1434138901299024	-1.456052383844306	inf
-0.1434138901299024	-1.3460098220104846	inf
-0.1434138901299024	-1.235967260176663	inf
-0.1434138901299024	-1.1259246983428415	inf
-0.1434138901299024	-1.0158821365090198	inf
-0.1434138901299024	-0.9058395746751984	inf
-0.1434138901299024	-0.7957970128413769	inf
-0.1434138901299024	-0.6857544510075553	inf
-0.1434138901299024	-0.5757118891737336	inf
-0.1434138901299024	-0.46566932733991195	inf
-0.1434138901299024	-0.3556267655060905	inf
-0.1434138901299024	-0.24558420367226907	inf
-0.1434138901299024	-0.1355416418384474	inf
-0.1434138901299024	-0.025499080004625974	inf
-0.1434138901299024	0.08454348182919547	inf
-0.1434138901299024	0.19458604366301713	inf
-0.1434138901299024	0.3046286054968388	inf
-0.1434138901299024	0.41467116733066045	inf
-0.1434138901299024	0.5247137291644819	12.825985051604668
-0.1434138901299024	0.6347562909983033	12.132837871044725
-0.1434138901299024	0.744798852832125	inf
-0.1434138901299024	0.8548414146659464	inf
-0.1434138901299024	0.9648839764997681	12.132837871044725
-0.1434138901299024	1.0749265383335898	12.132837871044725
-0.1434138901299024	1.184969100167411	12.132837871044725
-0.1434138901299024	1.2950116620012326	12.825985051604668
-0.1434138901299024	1.4050542238350543	11.727372762936557
-0.1434138901299024	1.5150967856688755	11.727372762936557
-0.1434138901299024	1.6251393475026972	10.746543509924834
-0.1434138901299024	1.7351819093365188	10.62876047426845
-0.1434138901299024	1.8452244711703405	10.873631351226308
-0.1434138901299024	1.9552670330041622	10.180484170666361
-0.1434138901299024	2.0653095948379834	9.775019062558197
-0.1434138901299024	2.175352156671805	9.29318097566546
-0.1434138901299024	2.2853947185056267	9.29318097566546
-0.1434138901299024	2.3954372803394484	9.106342677056482
-0.1434138901299024	2.50547984217327	8.543658589134921
-0.1434138901299024	2.6155224040070912	8.28759054933267
-0.1434138901299024	2.725564965840913	8.35403610566311
-0.1434138901299024	2.8356075276747346	8.287142445951297
-0.1434138901299024	2.945650089508556	8.254758391006906
-0.1434138901299024	3.0556926513423774	8.286355633985174
-0.1434138901299024	3.165735213176199	8.233928328239656
-0.1434138901299024	3.2757777750100203	8.34178172702174
-0.1434138901299024	3.385820336843842	8.347305974133125
-0.1434138901299024	3.4958628986776636	8.370295492357823
-0.1434138901299024	3.6059054605114853	8.467933961921737
-0.1434138901299024	3.715948022345307	8.854350875059207
-0.1434138901299024	3.825990584179128	8.854350875059207
-0.1434138901299024	3.93603314601295	9.111840568081224
-0.1434138901299024	4.0460757078467715	9.328644632261131
-0.1434138901299024	4.156118269680594	9.048342667106972
-0.1434138901299024	4.266160831514415	9.421017952392148
-0.1434138901299024	4.376203393348236	10.146954955775083
-0.1434138901299024	4.486245955182058	10.370098507089292
-0.1434138901299024	4.596288517015879	11.825915426419574
-0.1434138901299024	4.706331078849701	11.520394358421221
-0.1434138901299024	4.816373640683523	10.970323422888779
-0.1434138901299024	4.926416202517345	12.22171069781167
-0.1434138901299024	5.036458764351166	inf
-0.1434138901299024	5.146501326184987	11.806668363911758
-0.1434138901299024	5.256543888018809	12.905280652579869
-0.1434138901299024	5.366586449852631	12.905280652579869
-0.1434138901299024	5.476629011686452	12.905280652579869
-0.1434138901299024	5.586671573520274	inf
-0.1434138901299024	5.696714135354095	inf
-0.1434138901299024	5.806756697187916	inf
-0.1434138901299024	5.916799259021738	inf
-0.1434138901299024	6.02684182085556	inf
-0.1434138901299024	6.136884382689381	inf
-0.1434138901299024	6.246926944523203	inf
-0.1434138901299024	6.356969506357024	inf
-0.1434138901299024	6.467012068190845	inf
-0.1434138901299024	6.5770546300246675	inf
-0.1434138901299024	6.68709719185849	inf
-0.1434138901299024	6.797139753692311	inf
-0.1434138901299024	6.907182315526132	inf
-0.1434138901299024	7.017224877359954	inf
-0.1434138901299024	7.127267439193775	inf
-0.1434138901299024	7.237310001027597	inf
-0.1434138901299024	7.347352562861419	inf
-0.1434138901299024	7.45739512469524	inf
-0.1434138901299024	7.567437686529061	inf
-0.1434138901299024	7.677480248362883	inf
-0.091135291603618	-3.216733373185451	inf
-0.091135291603618	-3.1066908113516294	inf
-0.091135291603618	-2.9966482495178077	inf
-0.091135291603618	-2.8866056876839865	inf
-0.091135291603618	-2.7765631258501644	inf
-0.091135291603618	-2.666520564016343	inf
-0.091135291603618	-2.5564780021825215	inf
-0.091135291603618	-2.4464354403487	inf
-0.091135291603618	-2.3363928785148786	inf
-0.091135291603618	-2.226350316681057	inf
-0.091135291603618	-2.1163077548472353	inf
-0.091135291603618	-2.006265193013414	inf
-0.091135291603618	-1.8962226311795922	inf
-0.091135291603618	-1.7861800693457708	inf
-0.091135291603618	-1.6761375075119491	inf
-0.091135291603618	-1.5660949456781277	inf
-0.091135291603618	-1.456052383844306	inf
-0.091135291603618	-1.3460098220104846	inf
-0.091135291603618	-1.235967260176663	inf
-0.091135291603618	-1.1259246983428415	inf
-0.091135291603618	-1.0158821365090198	inf
-0.091135291603618	-0.9058395746751984	inf
-0.091135291603618	-0.7957970128413769	inf
-0.091135291603618	-0.6857544510075553	inf
-0.091135291603618	-0.5757118891737336	inf
-0.091135291603618	-0.46566932733991195	inf
-0.091135291603618	-0.3556267655060905	inf
-0.091135291603618	-0.24558420367226907	inf
-0.091135291603618	-0.1355416418384474	inf
-0.091135291603618	-0.025499080004625974	inf
-0.091135291603618	0.08454348182919547	inf
-0.091135291603618	0.19458604366301713	inf
-0.091135291603618	0.3046286054968388	inf
-0.091135291603618	0.41467116733066045	12.763379552700883
-0.091135291603618	0.5247137291644819	inf
-0.091135291603618	0.6347562909983033	12.825985051604668
-0.091135291603618	0.744798852832125	inf
-0.091135291603618	0.8548414146659464	12.825985051604668
-0.091135291603618	0.9648839764997681	12.132837871044725
-0.091135291603618	1.0749265383335898	12.825985051604668
-0.091135291603618	1.184969100167411	11.439690690484777
-0.091135291603618	1.2950116620012326	12.825985051604668
-0.091135291603618	1.4050542238350543	11.216547139170569
-0.091135291603618	1.5150967856688755	11.216547139170569
-0.091135291603618	1.6251393475026972	10.880074902549357
-0.091135291603618	1.7351819093365188	10.614567283145483
-0.091135291603618	1.8452244711703405	10.099656774594152
-0.091135291603618	1.9552670330041622	9.817874457540643
-0.091135291603618	2.0653095948379834	9.418344118619466
-0.091135291603618	2.175352156671805	8.907518494853477
-0.091135291603618	2.2853947185056267	8.437514865607742
-0.091135291603618	2.3954372803394484	8.35253095385367
-0.091135291603618	2.50547984217327	7.890087974814233
-0.091135291603618	2.6155224040070912	7.586321339163853
-0.091135291603618	2.725564965840913	7.4655718225423735
-0.091135291603618	2.8356075276747346	7.499417212496161
-0.091135291603618	2.945650089508556	7.453022155975352
-0.091135291603618	3.0556926513423774	7.566860885612356
-0.091135291603618	3.165735213176199	7.689430258462067
-0.091135291603618	3.2757777750100203	7.6670645046455315
-0.091135291603618	3.385820336843842	7.7914860258551295
-0.091135291603618	3.4958628986776636	7.955273067235853
-0.091135291603618	3.6059054605114853	8.313467119683061
-0.091135291603618	3.715948022345307	8.361279218572715
-0.091135291603618	3.825990584179128	8.751469897052377
-0.091135291603618	3.93603314601295	8.776021236151237
-0.091135291603618	4.0460757078467715	9.06188523688725
-0.091135291603618	4.156118269680594	9.141433090172985
-0.091135291603618	4.266160831514415	9.487709326890819
-0.091135291603618	4.376203393348236	10.290055799415757
-0.091135291603618	4.486245955182058	10.370098507089292
-0.091135291603618	4.596288517015879	10.456736146340816
-0.091135291603618	4.706331078849701	10.959370503524557
-0.091135291603618	4.816373640683523	11.518986291459978
-0.091135291603618	4.926416202517345	11.518986291459978
-0.091135291603618	5.036458764351166	11.806668363911758
-0.091135291603618	5.146501326184987	inf
-0.091135291603618	5.256543888018809	11.518986291459978
-0.091135291603618	5.366586449852631	inf
-0.091135291603618	5.476629011686452	inf
-0.091135291603618	5.586671573520274	inf
-0.091135291603618	5.696714135354095	inf
-0.091135291603618	5.806756697187916	inf
-0.091135291603618	5.916799259021738	inf
-0.091135291603618	6.02684182085556	inf
-0.091135291603618	6.136884382689381	12.905280652579869
-0.091135291603618	6.246926944523203	inf
-0.091135291603618	6.356969506357024	inf
-0.091135291603618	6.467012068190845	inf
-0.091135291603618	6.5770546300246675	inf
-0.091135291603618	6.68709719185849	inf
-0.091135291603618	6.797139753692311	inf
-0.091135291603618	6.907182315526132	inf
-0.091135291603618	7.017224877359954	inf
-0.091135291603618	7.127267439193775	inf
-0.091135291603618	7.237310001027597	inf
-0.091135291603618	7.347352562861419	inf
-0.091135291603618	7.45739512469524	inf
-0.091135291603618	7.567437686529061	inf
-0.091135291603618	7.677480248362883	inf
-0.03885669307733364	-3.216733373185451	inf
-0.03885669307733364	-3.1066908113516294	inf
-0.03885669307733364	-2.9966482495178077	inf
-0.03885669307733364	-2.8866056876839865	inf
-0.03885669307733364	-2.7765631258501644	inf
-0.03885669307733364	-2.666520564016343	inf
-0.03885669307733364	-2.5564780021825215	inf
-0.03885669307733364	-2.4464354403487	inf
-0.03885669307733364	-2.3363928785148786	inf
-0.03885669307733364	-2.226350316681057	inf
-0.03885669307733364	-2.1163077548472353	inf
-0.03885669307733364	-2.006265193013414	inf
-0.03885669307733364	-1.8962226311795922	inf
-0.03885669307733364	-1.7861800693457708	inf
-0.03885669307733364	-1.6761375075119491	inf
-0.03885669307733364	-1.5660949456781277	inf
-0.03885669307733364	-1.456052383844306	inf
-0.03885669307733364	-1.3460098220104846	inf
-0.03885669307733364	-1.235967260176663	inf
-0.03885669307733364	-1.1259246983428415	inf
-0.03885669307733364	-1.0158821365090198	inf
-0.03885669307733364	-0.9058395746751984	inf
-0.03885669307733364	-0.7957970128413769	inf
-0.03885669307733364	-0.6857544510075553	inf
-0.03885669307733364	-0.5757118891737336	inf
-0.03885669307733364	-0.46566932733991195	inf
-0.03885669307733364	-0.3556267655060905	inf
-0.03885669307733364	-0.24558420367226907	inf
-0.03885669307733364	-0.1355416418384474	inf
-0.03885669307733364	-0.025499080004625974	12.763379552700883
-0.03885669307733364	0.08454348182919547	inf
-0.03885669307733364	0.19458604366301713	12.763379552700883
-0.03885669307733364	0.3046286054968388	inf
-0.03885669307733364	0.41467116733066045	11.377085191580996
-0.03885669307733364	0.5247137291644819	12.763379552700883
-0.03885669307733364	0.6347562909983033	12.07023237214094
-0.03885669307733364	0.744798852832125	11.392372966127393
-0.03885669307733364	0.8548414146659464	inf
-0.03885669307733364	0.9648839764997681	11.72420427051426
-0.03885669307733364	1.0749265383335898	11.727372762936557
-0.03885669307733364	1.184969100167411	10.874649332068387
-0.03885669307733364	1.2950116620012326	11.437313380476656
-0.03885669307733364	1.4050542238350543	10.738535067391268
-0.03885669307733364	1.5150967856688755	10.612221213548786
-0.03885669307733364	1.6251393475026972	10.165712769918606
-0.03885669307733364	1.7351819093365188	9.760247661810443
-0.03885669307733364	1.8452244711703405	9.37078289504872
-0.03885669307733364	1.9552670330041622	8.835031653788583
-0.03885669307733364	2.0653095948379834	8.562339691071365
-0.03885669307733364	2.175352156671805	8.161388937683203
-0.03885669307733364	2.2853947185056267	7.740440290268814
-0.03885669307733364	2.3954372803394484	7.412873586877381
-0.03885669307733364	2.50547984217327	7.170137238141909
-0.03885669307733364	2.6155224040070912	7.0516768507877865
-0.03885669307733364	2.725564965840913	6.982918369264731
-0.03885669307733364	2.8356075276747346	7.013056619689762
-0.03885669307733364	2.945650089508556	6.936832034267572
-0.03885669307733364	3.0556926513423774	7.0060301207083056
-0.03885669307733364	3.165735213176199	7.1538825681513964
-0.03885669307733364	3.2757777750100203	7.315812304441393
-0.03885669307733364	3.385820336843842	7.413965341456852
-0.03885669307733364	3.4958628986776636	7.715359607668764
-0.03885669307733364	3.6059054605114853	7.949917079073187
-0.03885669307733364	3.715948022345307	8.186245336444134
-0.03885669307733364	3.825990584179128	8.513148122049198
-0.03885669307733364	3.93603314601295	8.473927408895918
-0.03885669307733364	4.0460757078467715	8.703501850540416
-0.03885669307733364	4.156118269680594	9.369676382645356
-0.03885669307733364	4.266160831514415	9.138528906031034
-0.03885669307733364	4.376203393348236	9.483747092549272
-0.03885669307733364	4.486245955182058	9.960757474605309
-0.03885669307733364	4.596288517015879	10.548316611118913
-0.03885669307733364	4.706331078849701	10.805098938351502
-0.03885669307733364	4.816373640683523	11.295842740145769
-0.03885669307733364	4.926416202517345	11.806668363911758
-0.03885669307733364	5.036458764351166	12.905280652579869
-0.03885669307733364	5.146501326184987	10.959370503524557
-0.03885669307733364	5.256543888018809	12.905280652579869
-0.03885669307733364	5.366586449852631	11.806668363911758
-0.03885669307733364	5.476629011686452	inf
-0.03885669307733364	5.586671573520274	inf
-0.03885669307733364	5.696714135354095	12.212133472019925
-0.03885669307733364	5.806756697187916	inf
-0.03885669307733364	5.916799259021738	inf
-0.03885669307733364	6.02684182085556	inf
-0.03885669307733364	6.136884382689381	inf
-0.03885669307733364	6.246926944523203	inf
-0.03885669307733364	6.356969506357024	inf
-0.03885669307733364	6.467012068190845	inf
-0.03885669307733364	6.5770546300246675	inf
-0.03885669307733364	6.68709719185849	inf
-0.03885669307733364	6.797139753692311	inf
-0.03885669307733364	6.907182315526132	inf
-0.03885669307733364	7.017224877359954	inf
-0.03885669307733364	7.127267439193775	inf
-0.03885669307733364	7.237310001027597	inf
-0.03885669307733364	7.347352562861419	inf
-0.03885669307733364	7.45739512469524	inf
-0.03885669307733364	7.567437686529061	inf
-0.03885669307733364	7.677480248362883	inf
0.013421905448950777	-3.216733373185451	inf
0.013421905448950777	-3.1066908113516294	inf
0.013421905448950777	-2.9966482495178077	inf
0.013421905448950777	-2.8866056876839865	inf
0.013421905448950777	-2.7765631258501644	inf
0.013421905448950777	-2.666520564016343	inf
0.013421905448950777	-2.5564780021825215	inf
0.013421905448950777	-2.4464354403487	inf
0.013421905448950777	-2.3363928785148786	inf
0.013421905448950777	-2.226350316681057	inf
0.013421905448950777	-2.1163077548472353	inf
0.013421905448950777	-2.006265193013414	inf
0.013421905448950777	-1.8962226311795922	inf
0.013421905448950777	-1.7861800693457708	inf
0.013421905448950777	-1.6761375075119491	inf
0.013421905448950777	-1.5660949456781277	inf
0.013421905448950777	-1.456052383844306	inf
0.013421905448950777	-1.3460098220104846	inf
0.013421905448950777	-1.235967260176663	inf
0.013421905448950777	-1.1259246983428415	inf
0.013421905448950777	-1.0158821365090198	inf
0.013421905448950777	-0.9058395746751984	inf
0.013421905448950777	-0.7957970128413769	inf
0.013421905448950777	-0.6857544510075553	inf
0.013421905448950777	-0.5757118891737336	inf
0.013421905448950777	-0.46566932733991195	inf
0.013421905448950777	-0.3556267655060905	inf
0.013421905448950777	-0.24558420367226907	inf
0.013421905448950777	-0.1355416418384474	12.763379552700883
0.013421905448950777	-0.025499080004625974	inf
0.013421905448950777	0.08454348182919547	12.763379552700883
0.013421905448950777	0.19458604366301713	inf
0.013421905448950777	0.3046286054968388	11.377085191580996
0.013421905448950777	0.41467116733066045	12.07023237214094
0.013421905448950777	0.5247137291644819	12.07023237214094
0.013421905448950777	0.6347562909983033	11.377085191580996
0.013421905448950777	0.744798852832125	12.763379552700883
0.013421905448950777	0.8548414146659464	11.403297374480744
0.013421905448950777	0.9648839764997681	12.123362353689096
0.013421905448950777	1.0749265383335898	10.331602884461041
0.013421905448950777	1.184969100167411	10.108459333146829
0.013421905448950777	1.2950116620012326	9.872070555082601
0.013421905448950777	1.4050542238350543	10.107672402037295
0.013421905448950777	1.5150967856688755	9.591981578895695
0.013421905448950777	1.6251393475026972	9.19385218688964
0.013421905448950777	1.7351819093365188	8.933569088625973
0.013421905448950777	1.8452244711703405	8.542142420034388
0.013421905448950777	1.9552670330041622	8.199982469290887
0.013421905448950777	2.0653095948379834	8.00775288488714
0.013421905448950777	2.175352156671805	7.345347986980792
0.013421905448950777	2.2853947185056267	7.119769687652501
0.013421905448950777	2.3954372803394484	6.853828275293764
0.013421905448950777	2.50547984217327	6.766672746386003
0.013421905448950777	2.6155224040070912	6.624907478014065
0.013421905448950777	2.725564965840913	6.619449398440765
0.013421905448950777	2.8356075276747346	6.563232913705684
0.013421905448950777	2.945650089508556	6.644486213297742
0.013421905448950777	3.0556926513423774	6.773529302524813
0.013421905448950777	3.165735213176199	6.919403371598794
0.013421905448950777	3.2757777750100203	7.09219798217521
0.013421905448950777	3.385820336843842	7.251211858725839
0.013421905448950777	3.4958628986776636	7.388421882395469
0.013421905448950777	3.6059054605114853	7.82948275582929
0.013421905448950777	3.715948022345307	7.9829416457911675
0.013421905448950777	3.825990584179128	8.39803430822949
0.013421905448950777	3.93603314601295	8.318128597494084
0.013421905448950777	4.0460757078467715	8.70076601389199
0.013421905448950777	4.156118269680594	8.970803636028446
0.013421905448950777	4.266160831514415	9.632025879244758
0.013421905448950777	4.376203393348236	9.416914499627811
0.013421905448950777	4.486245955182058	9.85516943055897
0.013421905448950777	4.596288517015879	10.078312981873179
0.013421905448950777	4.706331078849701	11.252105585929502
0.013421905448950777	4.816373640683523	10.959370503524557
0.013421905448950777	4.926416202517345	10.602695559585822
0.013421905448950777	5.036458764351166	11.518986291459978
0.013421905448950777	5.146501326184987	11.518986291459978
0.013421905448950777	5.256543888018809	12.212133472019925
0.013421905448950777	5.366586449852631	11.295842740145769
0.013421905448950777	5.476629011686452	12.212133472019925
0.013421905448950777	5.586671573520274	inf
0.013421905448950777	5.696714135354095	inf
0.013421905448950777	5.806756697187916	inf
0.013421905448950777	5.916799259021738	inf
0.013421905448950777	6.02684182085556	inf
0.013421905448950777	6.136884382689381	inf
0.013421905448950777	6.246926944523203	inf
0.013421905448950777	6.356969506357024	inf
0.013421905448950777	6.467012068190845	inf
0.013421905448950777	6.5770546300246675	inf
0.013421905448950777	6.68709719185849	inf
0.013421905448950777	6.797139753692311	inf
0.013421905448950777	6.907182315526132	inf
0.013421905448950777	7.017224877359954	inf
0.013421905448950777	7.127267439193775	inf
0.013421905448950777	7.237310001027597	inf
0.013421905448950777	7.347352562861419	inf
0.013421905448950777	7.45739512469524	inf
0.013421905448950777	7.567437686529061	inf
0.013421905448950777	7.677480248362883	inf
0.06570050397523519	-3.216733373185451	inf
0.06570050397523519	-3.1066908113516294	inf
0.06570050397523519	-2.9966482495178077	inf
0.06570050397523519	-2.8866056876839865	inf
0.06570050397523519	-2.7765631258501644	inf
0.06570050397523519	-2.666520564016343	inf
0.06570050397523519	-2.5564780021825215	inf
0.06570050397523519	-2.4464354403487	inf
0.06570050397523519	-2.3363928785148786	inf
0.06570050397523519	-2.226350316681057	inf
0.06570050397523519	-2.1163077548472353	inf
0.06570050397523519	-2.006265193013414	inf
0.06570050397523519	-1.8962226311795922	inf
0.06570050397523519	-1.7861800693457708	inf
0.06570050397523519	-1.6761375075119491	inf
0.06570050397523519	-1.5660949456781277	inf
0.06570050397523519	-1.456052383844306	inf
0.06570050397523519	-1.3460098220104846	inf
0.06570050397523519	-1.235967260176663	inf
0.06570050397523519	-1.1259246983428415	inf
0.06570050397523519	-1.0158821365090198	inf
0.06570050397523519	-0.9058395746751984	inf
0.06570050397523519	-0.7957970128413769	inf
0.06570050397523519	-0.6857544510075553	inf
0.06570050397523519	-0.5757118891737336	inf
0.06570050397523519	-0.46566932733991195	12.763379552700883
0.06570050397523519	-0.3556267655060905	inf
0.06570050397523519	-0.24558420367226907	inf
0.06570050397523519	-0.1355416418384474	12.763379552700883
0.06570050397523519	-0.025499080004625974	12.763379552700883
0.06570050397523519	0.08454348182919547	12.07023237214094
0.06570050397523519	0.19458604366301713	11.664767264032776
0.06570050397523519	0.3046286054968388	10.971620083472828
0.06570050397523519	0.41467116733066045	inf
0.06570050397523519	0.5247137291644819	12.07023237214094
0.06570050397523519	0.6347562909983033	10.971620083472828
0.06570050397523519	0.744798852832125	10.683938011021048
0.06570050397523519	0.8548414146659464	10.696958220112997
0.06570050397523519	0.9648839764997681	10.513924441254996
0.06570050397523519	1.0749265383335898	10.331602884461041
0.06570050397523519	1.184969100167411	9.771987096525617
0.06570050397523519	1.2950116620012326	9.449213704262565
0.06570050397523519	1.4050542238350543	8.987868137759946
0.06570050397523519	1.5150967856688755	8.756066523702621
0.06570050397523519	1.6251393475026972	8.749566834263916
0.06570050397523519	1.7351819093365188	8.41394191701147
0.06570050397523519	1.8452244711703405	7.956452648330608
0.06570050397523519	1.9552670330041622	7.797847618153969
0.06570050397523519	2.0653095948379834	7.381868111399142
0.06570050397523519	2.175352156671805	7.005619887955885
0.06570050397523519	2.2853947185056267	6.787887880105701
0.06570050397523519	2.3954372803394484	6.727955598468477
0.06570050397523519	2.50547984217327	6.514896161947287
0.06570050397523519	2.6155224040070912	6.453044630560645
0.06570050397523519	2.725564965840913	6.445608469885163
0.06570050397523519	2.8356075276747346	6.38587122231166
0.06570050397523519	2.945650089508556	6.441836953933197
0.06570050397523519	3.0556926513423774	6.557665345205559
0.06570050397523519	3.165735213176199	6.741825612690982
0.06570050397523519	3.2757777750100203	6.853954263564776
0.06570050397523519	3.385820336843842	7.04281130192981
0.06570050397523519	3.4958628986776636	7.25671202204082
0.06570050397523519	3.6059054605114853	7.578970321961841
0.06570050397523519	3.715948022345307	7.899885442675044
0.06570050397523519	3.825990584179128	8.10834904921619
0.06570050397523519	3.93603314601295	8.338057551350271
0.06570050397523519	4.0460757078467715	8.52262882787824
0.06570050397523519	4.156118269680594	8.579224224358022
0.06570050397523519	4.266160831514415	9.292059302070392
0.06570050397523519	4.376203393348236	9.187340057983313
0.06570050397523519	4.486245955182058	9.672847873765015
0.06570050397523519	4.596288517015879	10.017688360056741
0.06570050397523519	4.706331078849701	10.548776538413989
0.06570050397523519	4.816373640683523	10.555937368533336
0.06570050397523519	4.926416202517345	10.685629674272796
0.06570050397523519	5.036458764351166	10.937736444896029
0.06570050397523519	5.146501326184987	12.18693880640468
0.06570050397523519	5.256543888018809	inf
0.06570050397523519	5.366586449852631	inf
0.06570050397523519	5.476629011686452	12.18693880640468
0.06570050397523519	5.586671573520274	12.905280652579869
0.06570050397523519	5.696714135354095	12.212133472019925
0.06570050397523519	5.806756697187916	inf
0.06570050397523519	5.916799259021738	inf
0.06570050397523519	6.02684182085556	inf
0.06570050397523519	6.136884382689381	inf
0.06570050397523519	6.246926944523203	inf
0.06570050397523519	6.356969506357024	inf
0.06570050397523519	6.467012068190845	inf
0.06570050397523519	6.5770546300246675	inf
0.06570050397523519	6.68709719185849	inf
0.06570050397523519	6.797139753692311	inf
0.06570050397523519	6.907182315526132	inf
0.06570050397523519	7.017224877359954	inf
0.06570050397523519	7.127267439193775	inf
0.06570050397523519	7.237310001027597	inf
0.06570050397523519	7.347352562861419	inf
0.06570050397523519	7.45739512469524	inf
0.06570050397523519	7.567437686529061	inf
0.06570050397523519	7.677480248362883	inf
0.11797910250151955	-3.216733373185451	inf
0.11797910250151955	-3.1066908113516294	inf
0.11797910250151955	-2.9966482495178077	inf
0.11797910250151955	-2.8866056876839865	inf
0.11797910250151955	-2.7765631258501644	inf
0.11797910250151955	-2.666520564016343	inf
0.11797910250151955	-2.5564780021825215	inf
0.11797910250151955	-2.4464354403487	inf
0.11797910250151955	-2.3363928785148786	inf
0.11797910250151955	-2.226350316681057	inf
0.11797910250151955	-2.1163077548472353	inf
0.11797910250151955	-2.006265193013414	inf
0.11797910250151955	-1.8962226311795922	inf
0.11797910250151955	-1.7861800693457708	inf
0.11797910250151955	-1.6761375075119491	inf
0.11797910250151955	-1.5660949456781277	inf
0.11797910250151955	-1.456052383844306	inf
0.11797910250151955	-1.3460098220104846	12.577718780021161
0.11797910250151955	-1.235967260176663	inf
0.11797910250151955	-1.1259246983428415	inf
0.11797910250151955	-1.0158821365090198	inf
0.11797910250151955	-0.9058395746751984	inf
0.11797910250151955	-0.7957970128413769	inf
0.11797910250151955	-0.6857544510075553	12.763379552700883
0.11797910250151955	-0.5757118891737336	inf
0.11797910250151955	-0.46566932733991195	inf
0.11797910250151955	-0.3556267655060905	12.763379552700883
0.11797910250151955	-0.24558420367226907	inf
0.11797910250151955	-0.1355416418384474	12.07023237214094
0.11797910250151955	-0.025499080004625974	12.763379552700883
0.11797910250151955	0.08454348182919547	12.07023237214094
0.11797910250151955	0.19458604366301713	12.07023237214094
0.11797910250151955	0.3046286054968388	11.377085191580996
0.11797910250151955	0.41467116733066045	11.664767264032776
0.11797910250151955	0.5247137291644819	10.971620083472828
0.11797910250151955	0.6347562909983033	10.46079445970684
0.11797910250151955	0.744798852832125	10.207915418036194
0.11797910250151955	0.8548414146659464	10.087278418987665
0.11797910250151955	0.9648839764997681	9.552279295416035
0.11797910250151955	1.0749265383335898	9.150919050738882
0.11797910250151955	1.184969100167411	9.445980279525529
0.11797910250151955	1.2950116620012326	8.718415168180709
0.11797910250151955	1.4050542238350543	8.549745625333504
0.11797910250151955	1.5150967856688755	8.531071669329904
0.11797910250151955	1.6251393475026972	8.168853373474057
0.11797910250151955	1.7351819093365188	7.8703753332602515
0.11797910250151955	1.8452244711703405	7.494191587720393
0.11797910250151955	1.9552670330041622	7.240171145675302
0.11797910250151955	2.0653095948379834	6.97490314506149
0.11797910250151955	2.175352156671805	6.7323191314445525
0.11797910250151955	2.2853947185056267	6.5715581116031805
0.11797910250151955	2.3954372803394484	6.48027147724716
0.11797910250151955	2.50547984217327	6.491068740582505
0.11797910250151955	2.6155224040070912	6.427672253322286
0.11797910250151955	2.725564965840913	6.294079254853892
0.11797910250151955	2.8356075276747346	6.340981524973736
0.11797910250151955	2.945650089508556	6.431362641668698
0.11797910250151955	3.0556926513423774	6.420352818728971
0.11797910250151955	3.165735213176199	6.676850011070855
0.11797910250151955	3.2757777750100203	6.731010676932674
0.11797910250151955	3.385820336843842	7.064371240152732
0.11797910250151955	3.4958628986776636	7.1192641089911275
0.11797910250151955	3.6059054605114853	7.436757506729779
0.11797910250151955	3.715948022345307	7.510491932045746
0.11797910250151955	3.825990584179128	7.92325182463139
0.11797910250151955	3.93603314601295	8.253228238220768
0.11797910250151955	4.0460757078467715	8.565154149477703
0.11797910250151955	4.156118269680594	8.821439038380994
0.11797910250151955	4.266160831514415	9.071560990615279
0.11797910250151955	4.376203393348236	9.197272924665391
0.11797910250151955	4.486245955182058	9.658089515635716
0.11797910250151955	4.596288517015879	9.847200231973243
0.11797910250151955	4.706331078849701	11.062981441422107
0.11797910250151955	4.816373640683523	10.45761525107429
0.11797910250151955	4.926416202517345	11.063751054644609
0.11797910250151955	5.036458764351166	11.246072611438564
0.11797910250151955	5.146501326184987	11.063751054644609
0.11797910250151955	5.256543888018809	11.756898235204552
0.11797910250151955	5.366586449852631	12.162363343312716
0.11797910250151955	5.476629011686452	11.063751054644609
0.11797910250151955	5.586671573520274	12.855510523872663
0.11797910250151955	5.696714135354095	12.855510523872663
0.11797910250151955	5.806756697187916	inf
0.11797910250151955	5.916799259021738	inf
0.11797910250151955	6.02684182085556	inf
0.11797910250151955	6.136884382689381	inf
0.11797910250151955	6.246926944523203	inf
0.11797910250151955	6.356969506357024	inf
0.11797910250151955	6.467012068190845	inf
0.11797910250151955	6.5770546300246675	inf
0.11797910250151955	6.68709719185849	inf
0.11797910250151955	6.797139753692311	inf
0.11797910250151955	6.907182315526132	inf
0.11797910250151955	7.017224877359954	inf
0.11797910250151955	7.127267439193775	inf
0.11797910250151955	7.237310001027597	inf
0.11797910250151955	7.347352562861419	inf
0.11797910250151955	7.45739512469524	inf
0.11797910250151955	7.567437686529061	inf
0.11797910250151955	7.677480248362883	inf
0.1702577010278039	-3.216733373185451	inf
0.1702577010278039	-3.1066908113516294	inf
0.1702577010278039	-2.9966482495178077	inf
0.1702577010278039	-2.8866056876839865	inf
0.1702577010278039	-2.7765631258501644	inf
0.1702577010278039	-2.666520564016343	inf
0.1702577010278039	-2.5564780021825215	inf
0.1702577010278039	-2.4464354403487	inf
0.1702577010278039	-2.3363928785148786	inf
0.1702577010278039	-2.226350316681057	inf
0.1702577010278039	-2.1163077548472353	inf
0.1702577010278039	-2.006265193013414	inf
0.1702577010278039	-1.8962226311795922	inf
0.1702577010278039	-1.7861800693457708	inf
0.1702577010278039	-1.6761375075119491	inf
0.1702577010278039	-1.5660949456781277	inf
0.1702577010278039	-1.456052383844306	12.577718780021161
0.1702577010278039	-1.3460098220104846	inf
0.1702577010278039	-1.235967260176663	12.577718780021161
0.1702577010278039	-1.1259246983428415	inf
0.1702577010278039	-1.0158821365090198	inf
0.1702577010278039	-0.9058395746751984	inf
0.1702577010278039	-0.7957970128413769	inf
0.1702577010278039	-0.6857544510075553	inf
0.1702577010278039	-0.5757118891737336	inf
0.1702577010278039	-0.46566932733991195	12.07023237214094
0.1702577010278039	-0.3556267655060905	inf
0.1702577010278039	-0.24558420367226907	12.763379552700883
0.1702577010278039	-0.1355416418384474	12.092877355179414
0.1702577010278039	-0.025499080004625974	12.07023237214094
0.1702577010278039	0.08454348182919547	11.679806799597731
0.1702577010278039	0.19458604366301713	11.664767264032776
0.1702577010278039	0.3046286054968388	12.07023237214094
0.1702577010278039	0.41467116733066045	11.158429798975288
0.1702577010278039	0.5247137291644819	11.187215785916894
0.1702577010278039	0.6347562909983033	10.024593770921484
0.1702577010278039	0.744798852832125	9.97193481061844
0.1702577010278039	0.8548414146659464	9.97193481061844
0.1702577010278039	0.9648839764997681	9.371160950189509
0.1702577010278039	1.0749265383335898	8.973191099143591
0.1702577010278039	1.184969100167411	8.670765178150344
0.1702577010278039	1.2950116620012326	8.480411449659126
0.1702577010278039	1.4050542238350543	7.985715207823019
0.1702577010278039	1.5150967856688755	7.910133796458795
0.1702577010278039	1.6251393475026972	7.759388552953694
0.1702577010278039	1.7351819093365188	7.593270126415525
0.1702577010278039	1.8452244711703405	7.270140302654485
0.1702577010278039	1.9552670330041622	7.09356510860884
0.1702577010278039	2.0653095948379834	6.735987837408245
0.1702577010278039	2.175352156671805	6.552431707682582
0.1702577010278039	2.2853947185056267	6.508299546731171
0.1702577010278039	2.3954372803394484	6.390882273795552
0.1702577010278039	2.50547984217327	6.379041735340338
0.1702577010278039	2.6155224040070912	6.28395861337957
0.1702577010278039	2.725564965840913	6.374635692860836
0.1702577010278039	2.8356075276747346	6.325863437897721
0.1702577010278039	2.945650089508556	6.249818316178936
0.1702577010278039	3.0556926513423774	6.474826190194059
0.1702577010278039	3.165735213176199	6.571173549440293
0.1702577010278039	3.2757777750100203	6.785708262088579
0.1702577010278039	3.385820336843842	6.82269862567876
0.1702577010278039	3.4958628986776636	7.114754043085084
0.1702577010278039	3.6059054605114853	7.353946052375906
0.1702577010278039	3.715948022345307	7.621061864863694
0.1702577010278039	3.825990584179128	7.87679280294014
0.1702577010278039	3.93603314601295	8.143014914830772
0.1702577010278039	4.0460757078467715	8.525602207937464
0.1702577010278039	4.156118269680594	8.582776659596128
0.1702577010278039	4.266160831514415	8.753734457739764
0.1702577010278039	4.376203393348236	9.275923840156072
0.1702577010278039	4.486245955182058	9.740229448287167
0.1702577010278039	4.596288517015879	10.076806844776087
0.1702577010278039	4.706331078849701	10.216453194257404
0.1702577010278039	4.816373640683523	10.552925430878616
0.1702577010278039	4.926416202517345	10.658285946536445
0.1702577010278039	5.036458764351166	11.246072611438564
0.1702577010278039	5.146501326184987	11.469216162752772
0.1702577010278039	5.256543888018809	11.469216162752772
0.1702577010278039	5.366586449852631	12.855510523872663
0.1702577010278039	5.476629011686452	11.469216162752772
0.1702577010278039	5.586671573520274	12.855510523872663
0.1702577010278039	5.696714135354095	inf
0.1702577010278039	5.806756697187916	12.138265875175659
0.1702577010278039	5.916799259021738	inf
0.1702577010278039	6.02684182085556	inf
0.1702577010278039	6.136884382689381	12.831413055735606
0.1702577010278039	6.246926944523203	inf
0.1702577010278039	6.356969506357024	inf
0.1702577010278039	6.467012068190845	inf
0.1702577010278039	6.5770546300246675	inf
0.1702577010278039	6.68709719185849	inf
0.1702577010278039	6.797139753692311	inf
0.1702577010278039	6.907182315526132	inf
0.1702577010278039	7.017224877359954	inf
0.1702577010278039	7.127267439193775	inf
0.1702577010278039	7.237310001027597	inf
0.1702577010278039	7.347352562861419	inf
0.1702577010278039	7.45739512469524	inf
0.1702577010278039	7.567437686529061	inf
0.1702577010278039	7.677480248362883	inf
0.22253629955408827	-3.216733373185451	inf
0.22253629955408827	-3.1066908113516294	inf
0.22253629955408827	-2.9966482495178077	inf
0.22253629955408827	-2.8866056876839865	inf
0.22253629955408827	-2.7765631258501644	inf
0.22253629955408827	-2.666520564016343	inf
0.22253629955408827	-2.5564780021825215	inf
0.22253629955408827	-2.4464354403487	inf
0.22253629955408827	-2.3363928785148786	inf
0.22253629955408827	-2.226350316681057	inf
0.22253629955408827	-2.1163077548472353	inf
0.22253629955408827	-2.006265193013414	inf
0.22253629955408827	-1.8962226311795922	inf
0.22253629955408827	-1.7861800693457708	inf
0.22253629955408827	-1.6761375075119491	11.884571599461214
0.22253629955408827	-1.5660949456781277	inf
0.22253629955408827	-1.456052383844306	inf
0.22253629955408827	-1.3460098220104846	inf
0.22253629955408827	-1.235967260176663	12.577718780021161
0.22253629955408827	-1.1259246983428415	inf
0.22253629955408827	-1.0158821365090198	12.577718780021161
0.22253629955408827	-0.9058395746751984	inf
0.22253629955408827	-0.7957970128413769	inf
0.22253629955408827	-0.6857544510075553	inf
0.22253629955408827	-0.5757118891737336	inf
0.22253629955408827	-0.46566932733991195	inf
0.22253629955408827	-0.3556267655060905	inf
0.22253629955408827	-0.24558420367226907	12.786024535739358
0.22253629955408827	-0.1355416418384474	12.092877355179414
0.22253629955408827	-0.025499080004625974	12.092877355179414
0.22253629955408827	0.08454348182919547	12.092877355179414
0.22253629955408827	0.19458604366301713	12.092877355179414
0.22253629955408827	0.3046286054968388	11.176586623305258
0.22253629955408827	0.41467116733066045	10.994265066511304
0.22253629955408827	0.5247137291644819	9.958397922148983
0.22253629955408827	0.6347562909983033	9.584728909767744
0.22253629955408827	0.744798852832125	9.221629216218545
0.22253629955408827	0.8548414146659464	9.221629216218545
0.22253629955408827	0.9648839764997681	8.797814969442182
0.22253629955408827	1.0749265383335898	8.61414373904097
0.22253629955408827	1.184969100167411	8.296264821945503
0.22253629955408827	1.2950116620012326	7.913963942980913
0.22253629955408827	1.4050542238350543	7.890657545067341
0.22253629955408827	1.5150967856688755	7.744448192145785
0.22253629955408827	1.6251393475026972	7.406088881468542
0.22253629955408827	1.7351819093365188	7.165827190617104
0.22253629955408827	1.8452244711703405	7.048741757790112
0.22253629955408827	1.9552670330041622	6.694380723831988
0.22253629955408827	2.0653095948379834	6.417127423717726
0.22253629955408827	2.175352156671805	6.358547135810505
0.22253629955408827	2.2853947185056267	6.263625784894004
0.22253629955408827	2.3954372803394484	6.259295844931127
0.22253629955408827	2.50547984217327	6.259856028368625
0.22253629955408827	2.6155224040070912	6.263988181419177
0.22253629955408827	2.725564965840913	6.416825122456637
0.22253629955408827	2.8356075276747346	6.38581110554705
0.22253629955408827	2.945650089508556	6.397113371677501
0.22253629955408827	3.0556926513423774	6.465055532248251
0.22253629955408827	3.165735213176199	6.591004694216861
0.22253629955408827	3.2757777750100203	6.6988011657546265
0.22253629955408827	3.385820336843842	6.812872850776354
0.22253629955408827	3.4958628986776636	7.059663343643606
0.22253629955408827	3.6059054605114853	7.2682741559946455
0.22253629955408827	3.715948022345307	7.517188884346832
0.22253629955408827	3.825990584179128	7.605558034796922
0.22253629955408827	3.93603314601295	8.12001342661349
0.22253629955408827	4.0460757078467715	8.31347035324826
0.22253629955408827	4.156118269680594	8.553761397683779
0.22253629955408827	4.266160831514415	8.980693035561668
0.22253629955408827	4.376203393348236	9.334764340179003
0.22253629955408827	4.486245955182058	9.431173207196544
0.22253629955408827	4.596288517015879	10.1266542063805
0.22253629955408827	4.706331078849701	9.901168302010873
0.22253629955408827	4.816373640683523	10.081740646973731
0.22253629955408827	4.926416202517345	10.909600374817348
0.22253629955408827	5.036458764351166	10.552925430878616
0.22253629955408827	5.146501326184987	10.909600374817348
0.22253629955408827	5.256543888018809	12.162363343312716
0.22253629955408827	5.366586449852631	11.740768909347693
0.22253629955408827	5.476629011686452	11.740768909347693
0.22253629955408827	5.586671573520274	12.831413055735606
0.22253629955408827	5.696714135354095	11.221975143301503
0.22253629955408827	5.806756697187916	12.138265875175659
0.22253629955408827	5.916799259021738	inf
0.22253629955408827	6.02684182085556	inf
0.22253629955408827	6.136884382689381	12.831413055735606
0.22253629955408827	6.246926944523203	inf
0.22253629955408827	6.356969506357024	inf
0.22253629955408827	6.467012068190845	inf
0.22253629955408827	6.5770546300246675	inf
0.22253629955408827	6.68709719185849	inf
0.22253629955408827	6.797139753692311	inf
0.22253629955408827	6.907182315526132	inf
0.22253629955408827	7.017224877359954	inf
0.22253629955408827	7.127267439193775	inf
0.22253629955408827	7.237310001027597	inf
0.22253629955408827	7.347352562861419	inf
0.22253629955408827	7.45739512469524	inf
0.22253629955408827	7.567437686529061	inf
0.22253629955408827	7.677480248362883	inf
0.2748148980803727	-3.216733373185451	inf
0.2748148980803727	-3.1066908113516294	inf
0.2748148980803727	-2.9966482495178077	inf
0.2748148980803727	-2.8866056876839865	inf
0.2748148980803727	-2.7765631258501644	inf
0.2748148980803727	-2.666520564016343	inf
0.2748148980803727	-2.5564780021825215	inf
0.2748148980803727	-2.4464354403487	inf
0.2748148980803727	-2.3363928785148786	inf
0.2748148980803727	-2.226350316681057	inf
0.2748148980803727	-2.1163077548472353	inf
0.2748148980803727	-2.006265193013414	inf
0.2748148980803727	-1.8962226311795922	inf
0.2748148980803727	-1.7861800693457708	inf
0.2748148980803727	-1.6761375075119491	12.577718780021161
0.2748148980803727	-1.5660949456781277	inf
0.2748148980803727	-1.456052383844306	11.47910649135305
0.2748148980803727	-1.3460098220104846	12.577718780021161
0.2748148980803727	-1.235967260176663	12.577718780021161
0.2748148980803727	-1.1259246983428415	12.577718780021161
0.2748148980803727	-1.0158821365090198	12.577718780021161
0.2748148980803727	-0.9058395746751984	12.577718780021161
0.2748148980803727	-0.7957970128413769	inf
0.2748148980803727	-0.6857544510075553	inf
0.2748148980803727	-0.5757118891737336	inf
0.2748148980803727	-0.46566932733991195	12.551493223298433
0.2748148980803727	-0.3556267655060905	inf
0.2748148980803727	-0.24558420367226907	11.687412247071247
0.2748148980803727	-0.1355416418384474	inf
0.2748148980803727	-0.025499080004625974	11.687412247071247
0.2748148980803727	0.08454348182919547	11.176586623305258
0.2748148980803727	0.19458604366301713	10.994265066511304
0.2748148980803727	0.3046286054968388	10.840114386684046
0.2748148980803727	0.41467116733066045	9.741502098015935
0.2748148980803727	0.5247137291644819	9.490187669735029
0.2748148980803727	0.6347562909983033	9.175106623095132
0.2748148980803727	0.744798852832125	9.034717592371816
0.2748148980803727	0.8548414146659464	8.578812275125088
0.2748148980803727	0.9648839764997681	8.20198592279904
0.2748148980803727	1.0749265383335898	7.917393131725018
0.2748148980803727	1.184969100167411	7.644999989020952
0.2748148980803727	1.2950116620012326	7.5298126029413135
0.2748148980803727	1.4050542238350543	7.279606423369452
0.2748148980803727	1.5150967856688755	7.089412760079429
0.2748148980803727	1.6251393475026972	6.973781207202147
0.2748148980803727	1.7351819093365188	6.851863395422284
0.2748148980803727	1.8452244711703405	6.720922190699899
0.2748148980803727	1.9552670330041622	6.631587686802718
0.2748148980803727	2.0653095948379834	6.379602263787361
0.2748148980803727	2.175352156671805	6.267929843837529
0.2748148980803727	2.2853947185056267	6.24028882114905
0.2748148980803727	2.3954372803394484	6.2390511175031795
0.2748148980803727	2.50547984217327	6.230493352925339
0.2748148980803727	2.6155224040070912	6.196942591212534
0.2748148980803727	2.725564965840913	6.252454901606707
0.2748148980803727	2.8356075276747346	6.344615815642698
0.2748148980803727	2.945650089508556	6.511382596485592
0.2748148980803727	3.0556926513423774	6.546758901892502
0.2748148980803727	3.165735213176199	6.66721881828919
0.2748148980803727	3.2757777750100203	6.624690641003586
0.2748148980803727	3.385820336843842	6.774590765404812
0.2748148980803727	3.4958628986776636	7.018939620934762
0.2748148980803727	3.6059054605114853	7.2270476976273
0.2748148980803727	3.715948022345307	7.46362018106199
0.2748148980803727	3.825990584179128	7.609242438125658
0.2748148980803727	3.93603314601295	7.89817274688435
0.2748148980803727	4.0460757078467715	8.064042318965555
0.2748148980803727	4.156118269680594	8.282921471493307
0.2748148980803727	4.266160831514415	8.837232207199037
0.2748148980803727	4.376203393348236	9.308071416446541
0.2748148980803727	4.486245955182058	9.123205382077899
0.2748148980803727	4.596288517015879	9.745734995423888
0.2748148980803727	4.706331078849701	9.841045175228214
0.2748148980803727	4.816373640683523	10.351870798994206
0.2748148980803727	4.926416202517345	10.200374883020153
0.2748148980803727	5.036458764351166	11.238537217981985
0.2748148980803727	5.146501326184987	11.23154456142225
0.2748148980803727	5.256543888018809	11.039653586507551
0.2748148980803727	5.366586449852631	11.732800767067495
0.2748148980803727	5.476629011686452	11.732800767067495
0.2748148980803727	5.586671573520274	12.831413055735606
0.2748148980803727	5.696714135354095	11.445118694615715
0.2748148980803727	5.806756697187916	12.138265875175659
0.2748148980803727	5.916799259021738	12.831413055735606
0.2748148980803727	6.02684182085556	12.831413055735606
0.2748148980803727	6.136884382689381	inf
0.2748148980803727	6.246926944523203	inf
0.2748148980803727	6.356969506357024	inf
0.2748148980803727	6.467012068190845	inf
0.2748148980803727	6.5770546300246675	inf
0.2748148980803727	6.68709719185849	inf
0.2748148980803727	6.797139753692311	inf
0.2748148980803727	6.907182315526132	inf
0.2748148980803727	7.017224877359954	inf
0.2748148980803727	7.127267439193775	inf
0.2748148980803727	7.237310001027597	inf
0.2748148980803727	7.347352562861419	inf
0.2748148980803727	7.45739512469524	inf
0.2748148980803727	7.567437686529061	inf
0.2748148980803727	7.677480248362883	inf
0.32709349660665704	-3.216733373185451	inf
0.32709349660665704	-3.1066908113516294	inf
0.32709349660665704	-2.9966482495178077	inf
0.32709349660665704	-2.8866056876839865	inf
0.32709349660665704	-2.7765631258501644	inf
0.32709349660665704	-2.666520564016343	inf
0.32709349660665704	-2.5564780021825215	inf
0.32709349660665704	-2.4464354403487	inf
0.32709349660665704	-2.3363928785148786	inf
0.32709349660665704	-2.226350316681057	inf
0.32709349660665704	-2.1163077548472353	inf
0.32709349660665704	-2.006265193013414	inf
0.32709349660665704	-1.8962226311795922	inf
0.32709349660665704	-1.7861800693457708	12.577718780021161
0.32709349660665704	-1.6761375075119491	12.577718780021161
0.32709349660665704	-1.5660949456781277	11.884571599461214
0.32709349660665704	-1.456052383844306	12.577718780021161
0.32709349660665704	-1.3460098220104846	11.19142441890127
0.32709349660665704	-1.235967260176663	12.577718780021161
0.32709349660665704	-1.1259246983428415	12.577718780021161
0.32709349660665704	-1.0158821365090198	12.577718780021161
0.32709349660665704	-0.9058395746751984	12.577718780021161
0.32709349660665704	-0.7957970128413769	10.962980445140978
0.32709349660665704	-0.6857544510075553	11.165198862178542
0.32709349660665704	-0.5757118891737336	inf
0.32709349660665704	-0.46566932733991195	inf
0.32709349660665704	-0.3556267655060905	12.551493223298433
0.32709349660665704	-0.24558420367226907	11.165198862178542
0.32709349660665704	-0.1355416418384474	12.08309193819969
0.32709349660665704	-0.025499080004625974	10.981239007564497
0.32709349660665704	0.08454348182919547	11.176586623305258
0.32709349660665704	0.19458604366301713	10.483439442745311
0.32709349660665704	0.3046286054968388	10.30111788595136
0.32709349660665704	0.41467116733066045	9.741502098015935
0.32709349660665704	0.5247137291644819	9.001834901821098
0.32709349660665704	0.6347562909983033	8.67882966548268
0.32709349660665704	0.744798852832125	8.361817957441879
0.32709349660665704	0.8548414146659464	8.074135884990095
0.32709349660665704	0.9648839764997681	7.730038835282083
0.32709349660665704	1.0749265383335898	7.367158402703871
0.32709349660665704	1.184969100167411	7.156566693868663
0.32709349660665704	1.2950116620012326	7.023135971750922
0.32709349660665704	1.4050542238350543	6.9089210316333025
0.32709349660665704	1.5150967856688755	6.752690019018012
0.32709349660665704	1.6251393475026972	6.695523511325923
0.32709349660665704	1.7351819093365188	6.482540215398866
0.32709349660665704	1.8452244711703405	6.427987495086723
0.32709349660665704	1.9552670330041622	6.414787257109984
0.32709349660665704	2.0653095948379834	6.309541561092165
0.32709349660665704	2.175352156671805	6.186148575429541
0.32709349660665704	2.2853947185056267	6.135948591234727
0.32709349660665704	2.3954372803394484	6.252679350484258
0.32709349660665704	2.50547984217327	6.123461234950359
0.32709349660665704	2.6155224040070912	6.238561345992813
0.32709349660665704	2.725564965840913	6.241341285632907
0.32709349660665704	2.8356075276747346	6.309570926018849
0.32709349660665704	2.945650089508556	6.386949460530018
0.32709349660665704	3.0556926513423774	6.452072392054716
0.32709349660665704	3.165735213176199	6.5776901664994964
0.32709349660665704	3.2757777750100203	6.702230806349966
0.32709349660665704	3.385820336843842	6.7751189204614315
0.32709349660665704	3.4958628986776636	6.957400600291469
0.32709349660665704	3.6059054605114853	7.180408526658552
0.32709349660665704	3.715948022345307	7.405415191862125
0.32709349660665704	3.825990584179128	7.5802168591718635
0.32709349660665704	3.93603314601295	7.952159534495649
0.32709349660665704	4.0460757078467715	8.26250463105696
0.32709349660665704	4.156118269680594	8.384335904781803
0.32709349660665704	4.266160831514415	8.718716911865517
0.32709349660665704	4.376203393348236	8.944084765774559
0.32709349660665704	4.486245955182058	9.402790244297059
0.32709349660665704	4.596288517015879	9.199191289055818
0.32709349660665704	4.706331078849701	9.43558006712005
0.32709349660665704	4.816373640683523	10.064188726542422
0.32709349660665704	4.926416202517345	10.438882175983835
0.32709349660665704	5.036458764351166	10.637165143376272
0.32709349660665704	5.146501326184987	11.732800767067495
0.32709349660665704	5.256543888018809	10.751971514055768
0.32709349660665704	5.366586449852631	10.88550290668029
0.32709349660665704	5.476629011686452	11.221975143301503
0.32709349660665704	5.586671573520274	11.445118694615715
0.32709349660665704	5.696714135354095	12.831413055735606
0.32709349660665704	5.806756697187916	inf
0.32709349660665704	5.916799259021738	12.831413055735606
0.32709349660665704	6.02684182085556	12.831413055735606
0.32709349660665704	6.136884382689381	inf
0.32709349660665704	6.246926944523203	12.831413055735606
0.32709349660665704	6.356969506357024	inf
0.32709349660665704	6.467012068190845	inf
0.32709349660665704	6.5770546300246675	inf
0.32709349660665704	6.68709719185849	inf
0.32709349660665704	6.797139753692311	inf
0.32709349660665704	6.907182315526132	inf
0.32709349660665704	7.017224877359954	inf
0.32709349660665704	7.127267439193775	inf
0.32709349660665704	7.237310001027597	inf
0.32709349660665704	7.347352562861419	inf
0.32709349660665704	7.45739512469524	inf
0.32709349660665704	7.567437686529061	inf
[truncated: 8,001 more rows]
