# Supplementary material for: Navigating protein landscapes with a machine-learned transferable coarse-grained model
Source: Nat Chem. 2025 Jul 18;17(8):1284–92. doi: 10.1038/s41557-025-01874-0 (PMC12313527; doi:10.1038/s41557-025-01874-0)
Supplement: Supplementary file 4 — .csv files with free energy landscape data. [file 41557_2025_1874_MOESM4_ESM.zip › fig_data/1yrf_unres_FES_in_TICA.csv]

TIC1	TIC2	FE
-3.1016826128953734	-1.8186876081530612	inf
-3.1016826128953734	-1.7684269309596963	4.605170185988091
-3.1016826128953734	-1.7181662537663311	inf
-3.1016826128953734	-1.667905576572966	inf
-3.1016826128953734	-1.6176448993796009	inf
-3.1016826128953734	-1.5673842221862357	inf
-3.1016826128953734	-1.5171235449928708	inf
-3.1016826128953734	-1.4668628677995057	inf
-3.1016826128953734	-1.4166021906061408	inf
-3.1016826128953734	-1.3663415134127757	inf
-3.1016826128953734	-1.3160808362194105	inf
-3.1016826128953734	-1.2658201590260454	inf
-3.1016826128953734	-1.2155594818326803	inf
-3.1016826128953734	-1.1652988046393151	inf
-3.1016826128953734	-1.1150381274459502	inf
-3.1016826128953734	-1.0647774502525853	inf
-3.1016826128953734	-1.0145167730592202	inf
-3.1016826128953734	-0.964256095865855	inf
-3.1016826128953734	-0.9139954186724899	inf
-3.1016826128953734	-0.863734741479125	inf
-3.1016826128953734	-0.8134740642857599	inf
-3.1016826128953734	-0.7632133870923947	inf
-3.1016826128953734	-0.7129527098990296	inf
-3.1016826128953734	-0.6626920327056646	inf
-3.1016826128953734	-0.6124313555122995	inf
-3.1016826128953734	-0.5621706783189344	inf
-3.1016826128953734	-0.5119100011255694	inf
-3.1016826128953734	-0.46164932393220437	inf
-3.1016826128953734	-0.41138864673883924	inf
-3.1016826128953734	-0.3611279695454741	inf
-3.1016826128953734	-0.3108672923521091	inf
-3.1016826128953734	-0.26060661515874406	inf
-3.1016826128953734	-0.21034593796537893	inf
-3.1016826128953734	-0.1600852607720139	inf
-3.1016826128953734	-0.10982458357864888	inf
-3.1016826128953734	-0.05956390638528375	inf
-3.1016826128953734	-0.009303229191918616	inf
-3.1016826128953734	0.040957448001446406	inf
-3.1016826128953734	0.09121812519481143	inf
-3.1016826128953734	0.14147880238817645	inf
-3.1016826128953734	0.19173947958154147	inf
-3.1016826128953734	0.2420001567749066	inf
-3.1016826128953734	0.29226083396827174	inf
-3.1016826128953734	0.34252151116163687	inf
-3.1016826128953734	0.392782188355002	inf
-3.1016826128953734	0.44304286554836714	inf
-3.1016826128953734	0.49330354274173205	inf
-3.1016826128953734	0.543564219935097	inf
-3.1016826128953734	0.5938248971284621	inf
-3.1016826128953734	0.6440855743218272	inf
-3.1016826128953734	0.6943462515151924	inf
-3.1016826128953734	0.7446069287085575	inf
-3.1016826128953734	0.7948676059019226	inf
-3.1016826128953734	0.8451282830952875	inf
-3.1016826128953734	0.8953889602886524	inf
-3.1016826128953734	0.9456496374820176	inf
-3.1016826128953734	0.9959103146753827	inf
-3.1016826128953734	1.0461709918687478	inf
-3.1016826128953734	1.096431669062113	inf
-3.1016826128953734	1.1466923462554781	inf
-3.1016826128953734	1.196953023448843	inf
-3.1016826128953734	1.247213700642208	inf
-3.1016826128953734	1.297474377835573	inf
-3.1016826128953734	1.3477350550289382	inf
-3.1016826128953734	1.3979957322223033	inf
-3.1016826128953734	1.4482564094156685	inf
-3.1016826128953734	1.4985170866090336	inf
-3.1016826128953734	1.5487777638023985	inf
-3.1016826128953734	1.5990384409957634	inf
-3.1016826128953734	1.6492991181891286	inf
-3.1016826128953734	1.6995597953824937	inf
-3.1016826128953734	1.7498204725758588	inf
-3.1016826128953734	1.800081149769224	inf
-3.1016826128953734	1.850341826962589	inf
-3.1016826128953734	1.900602504155954	inf
-3.1016826128953734	1.950863181349319	inf
-3.1016826128953734	2.0011238585426843	inf
-3.1016826128953734	2.0513845357360494	inf
-3.1016826128953734	2.1016452129294145	inf
-3.1016826128953734	2.151905890122779	inf
-3.1016826128953734	2.202166567316144	inf
-3.1016826128953734	2.252427244509509	inf
-3.1016826128953734	2.302687921702874	inf
-3.1016826128953734	2.3529485988962393	inf
-3.1016826128953734	2.4032092760896044	inf
-3.1016826128953734	2.4534699532829696	inf
-3.1016826128953734	2.5037306304763347	inf
-3.1016826128953734	2.5539913076697	inf
-3.1016826128953734	2.604251984863065	inf
-3.1016826128953734	2.65451266205643	inf
-3.1016826128953734	2.7047733392497952	inf
-3.1016826128953734	2.7550340164431604	inf
-3.1016826128953734	2.805294693636525	inf
-3.1016826128953734	2.8555553708298897	inf
-3.1016826128953734	2.905816048023255	inf
-3.1016826128953734	2.95607672521662	inf
-3.1016826128953734	3.006337402409985	inf
-3.1016826128953734	3.0565980796033503	inf
-3.1016826128953734	3.1068587567967154	inf
-3.1016826128953734	3.157119433990081	inf
-3.066556798075526	-1.8186876081530612	inf
-3.066556798075526	-1.7684269309596963	inf
-3.066556798075526	-1.7181662537663311	inf
-3.066556798075526	-1.667905576572966	inf
-3.066556798075526	-1.6176448993796009	inf
-3.066556798075526	-1.5673842221862357	inf
-3.066556798075526	-1.5171235449928708	inf
-3.066556798075526	-1.4668628677995057	inf
-3.066556798075526	-1.4166021906061408	inf
-3.066556798075526	-1.3663415134127757	inf
-3.066556798075526	-1.3160808362194105	inf
-3.066556798075526	-1.2658201590260454	inf
-3.066556798075526	-1.2155594818326803	inf
-3.066556798075526	-1.1652988046393151	inf
-3.066556798075526	-1.1150381274459502	inf
-3.066556798075526	-1.0647774502525853	inf
-3.066556798075526	-1.0145167730592202	inf
-3.066556798075526	-0.964256095865855	inf
-3.066556798075526	-0.9139954186724899	inf
-3.066556798075526	-0.863734741479125	inf
-3.066556798075526	-0.8134740642857599	inf
-3.066556798075526	-0.7632133870923947	inf
-3.066556798075526	-0.7129527098990296	inf
-3.066556798075526	-0.6626920327056646	inf
-3.066556798075526	-0.6124313555122995	inf
-3.066556798075526	-0.5621706783189344	inf
-3.066556798075526	-0.5119100011255694	inf
-3.066556798075526	-0.46164932393220437	inf
-3.066556798075526	-0.41138864673883924	inf
-3.066556798075526	-0.3611279695454741	inf
-3.066556798075526	-0.3108672923521091	inf
-3.066556798075526	-0.26060661515874406	inf
-3.066556798075526	-0.21034593796537893	inf
-3.066556798075526	-0.1600852607720139	inf
-3.066556798075526	-0.10982458357864888	inf
-3.066556798075526	-0.05956390638528375	inf
-3.066556798075526	-0.009303229191918616	inf
-3.066556798075526	0.040957448001446406	inf
-3.066556798075526	0.09121812519481143	inf
-3.066556798075526	0.14147880238817645	inf
-3.066556798075526	0.19173947958154147	inf
-3.066556798075526	0.2420001567749066	inf
-3.066556798075526	0.29226083396827174	inf
-3.066556798075526	0.34252151116163687	inf
-3.066556798075526	0.392782188355002	inf
-3.066556798075526	0.44304286554836714	inf
-3.066556798075526	0.49330354274173205	inf
-3.066556798075526	0.543564219935097	inf
-3.066556798075526	0.5938248971284621	inf
-3.066556798075526	0.6440855743218272	inf
-3.066556798075526	0.6943462515151924	inf
-3.066556798075526	0.7446069287085575	inf
-3.066556798075526	0.7948676059019226	inf
-3.066556798075526	0.8451282830952875	inf
-3.066556798075526	0.8953889602886524	inf
-3.066556798075526	0.9456496374820176	inf
-3.066556798075526	0.9959103146753827	inf
-3.066556798075526	1.0461709918687478	inf
-3.066556798075526	1.096431669062113	inf
-3.066556798075526	1.1466923462554781	inf
-3.066556798075526	1.196953023448843	inf
-3.066556798075526	1.247213700642208	inf
-3.066556798075526	1.297474377835573	inf
-3.066556798075526	1.3477350550289382	inf
-3.066556798075526	1.3979957322223033	inf
-3.066556798075526	1.4482564094156685	inf
-3.066556798075526	1.4985170866090336	inf
-3.066556798075526	1.5487777638023985	inf
-3.066556798075526	1.5990384409957634	inf
-3.066556798075526	1.6492991181891286	inf
-3.066556798075526	1.6995597953824937	inf
-3.066556798075526	1.7498204725758588	inf
-3.066556798075526	1.800081149769224	inf
-3.066556798075526	1.850341826962589	inf
-3.066556798075526	1.900602504155954	inf
-3.066556798075526	1.950863181349319	inf
-3.066556798075526	2.0011238585426843	inf
-3.066556798075526	2.0513845357360494	inf
-3.066556798075526	2.1016452129294145	inf
-3.066556798075526	2.151905890122779	inf
-3.066556798075526	2.202166567316144	inf
-3.066556798075526	2.252427244509509	inf
-3.066556798075526	2.302687921702874	inf
-3.066556798075526	2.3529485988962393	inf
-3.066556798075526	2.4032092760896044	inf
-3.066556798075526	2.4534699532829696	inf
-3.066556798075526	2.5037306304763347	inf
-3.066556798075526	2.5539913076697	inf
-3.066556798075526	2.604251984863065	inf
-3.066556798075526	2.65451266205643	inf
-3.066556798075526	2.7047733392497952	inf
-3.066556798075526	2.7550340164431604	inf
-3.066556798075526	2.805294693636525	inf
-3.066556798075526	2.8555553708298897	inf
-3.066556798075526	2.905816048023255	inf
-3.066556798075526	2.95607672521662	inf
-3.066556798075526	3.006337402409985	inf
-3.066556798075526	3.0565980796033503	inf
-3.066556798075526	3.1068587567967154	inf
-3.066556798075526	3.157119433990081	inf
-3.031430983255678	-1.8186876081530612	inf
-3.031430983255678	-1.7684269309596963	4.605170185988091
-3.031430983255678	-1.7181662537663311	inf
-3.031430983255678	-1.667905576572966	inf
-3.031430983255678	-1.6176448993796009	inf
-3.031430983255678	-1.5673842221862357	inf
-3.031430983255678	-1.5171235449928708	inf
-3.031430983255678	-1.4668628677995057	inf
-3.031430983255678	-1.4166021906061408	inf
-3.031430983255678	-1.3663415134127757	inf
-3.031430983255678	-1.3160808362194105	inf
-3.031430983255678	-1.2658201590260454	inf
-3.031430983255678	-1.2155594818326803	inf
-3.031430983255678	-1.1652988046393151	inf
-3.031430983255678	-1.1150381274459502	inf
-3.031430983255678	-1.0647774502525853	inf
-3.031430983255678	-1.0145167730592202	inf
-3.031430983255678	-0.964256095865855	inf
-3.031430983255678	-0.9139954186724899	inf
-3.031430983255678	-0.863734741479125	inf
-3.031430983255678	-0.8134740642857599	inf
-3.031430983255678	-0.7632133870923947	inf
-3.031430983255678	-0.7129527098990296	inf
-3.031430983255678	-0.6626920327056646	inf
-3.031430983255678	-0.6124313555122995	inf
-3.031430983255678	-0.5621706783189344	inf
-3.031430983255678	-0.5119100011255694	inf
-3.031430983255678	-0.46164932393220437	inf
-3.031430983255678	-0.41138864673883924	inf
-3.031430983255678	-0.3611279695454741	inf
-3.031430983255678	-0.3108672923521091	inf
-3.031430983255678	-0.26060661515874406	inf
-3.031430983255678	-0.21034593796537893	inf
-3.031430983255678	-0.1600852607720139	inf
-3.031430983255678	-0.10982458357864888	inf
-3.031430983255678	-0.05956390638528375	inf
-3.031430983255678	-0.009303229191918616	inf
-3.031430983255678	0.040957448001446406	inf
-3.031430983255678	0.09121812519481143	inf
-3.031430983255678	0.14147880238817645	inf
-3.031430983255678	0.19173947958154147	inf
-3.031430983255678	0.2420001567749066	inf
-3.031430983255678	0.29226083396827174	inf
-3.031430983255678	0.34252151116163687	inf
-3.031430983255678	0.392782188355002	inf
-3.031430983255678	0.44304286554836714	inf
-3.031430983255678	0.49330354274173205	inf
-3.031430983255678	0.543564219935097	inf
-3.031430983255678	0.5938248971284621	inf
-3.031430983255678	0.6440855743218272	inf
-3.031430983255678	0.6943462515151924	inf
-3.031430983255678	0.7446069287085575	inf
-3.031430983255678	0.7948676059019226	inf
-3.031430983255678	0.8451282830952875	inf
-3.031430983255678	0.8953889602886524	inf
-3.031430983255678	0.9456496374820176	inf
-3.031430983255678	0.9959103146753827	inf
-3.031430983255678	1.0461709918687478	inf
-3.031430983255678	1.096431669062113	inf
-3.031430983255678	1.1466923462554781	inf
-3.031430983255678	1.196953023448843	inf
-3.031430983255678	1.247213700642208	inf
-3.031430983255678	1.297474377835573	inf
-3.031430983255678	1.3477350550289382	inf
-3.031430983255678	1.3979957322223033	inf
-3.031430983255678	1.4482564094156685	inf
-3.031430983255678	1.4985170866090336	inf
-3.031430983255678	1.5487777638023985	inf
-3.031430983255678	1.5990384409957634	inf
-3.031430983255678	1.6492991181891286	inf
-3.031430983255678	1.6995597953824937	inf
-3.031430983255678	1.7498204725758588	inf
-3.031430983255678	1.800081149769224	inf
-3.031430983255678	1.850341826962589	inf
-3.031430983255678	1.900602504155954	inf
-3.031430983255678	1.950863181349319	inf
-3.031430983255678	2.0011238585426843	inf
-3.031430983255678	2.0513845357360494	inf
-3.031430983255678	2.1016452129294145	inf
-3.031430983255678	2.151905890122779	inf
-3.031430983255678	2.202166567316144	inf
-3.031430983255678	2.252427244509509	inf
-3.031430983255678	2.302687921702874	inf
-3.031430983255678	2.3529485988962393	inf
-3.031430983255678	2.4032092760896044	inf
-3.031430983255678	2.4534699532829696	inf
-3.031430983255678	2.5037306304763347	inf
-3.031430983255678	2.5539913076697	inf
-3.031430983255678	2.604251984863065	inf
-3.031430983255678	2.65451266205643	inf
-3.031430983255678	2.7047733392497952	inf
-3.031430983255678	2.7550340164431604	inf
-3.031430983255678	2.805294693636525	inf
-3.031430983255678	2.8555553708298897	inf
-3.031430983255678	2.905816048023255	inf
-3.031430983255678	2.95607672521662	inf
-3.031430983255678	3.006337402409985	inf
-3.031430983255678	3.0565980796033503	inf
-3.031430983255678	3.1068587567967154	inf
-3.031430983255678	3.157119433990081	inf
-2.99630516843583	-1.8186876081530612	inf
-2.99630516843583	-1.7684269309596963	inf
-2.99630516843583	-1.7181662537663311	inf
-2.99630516843583	-1.667905576572966	inf
-2.99630516843583	-1.6176448993796009	inf
-2.99630516843583	-1.5673842221862357	inf
-2.99630516843583	-1.5171235449928708	inf
-2.99630516843583	-1.4668628677995057	inf
-2.99630516843583	-1.4166021906061408	inf
-2.99630516843583	-1.3663415134127757	inf
-2.99630516843583	-1.3160808362194105	inf
-2.99630516843583	-1.2658201590260454	inf
-2.99630516843583	-1.2155594818326803	inf
-2.99630516843583	-1.1652988046393151	inf
-2.99630516843583	-1.1150381274459502	inf
-2.99630516843583	-1.0647774502525853	inf
-2.99630516843583	-1.0145167730592202	inf
-2.99630516843583	-0.964256095865855	inf
-2.99630516843583	-0.9139954186724899	inf
-2.99630516843583	-0.863734741479125	inf
-2.99630516843583	-0.8134740642857599	inf
-2.99630516843583	-0.7632133870923947	inf
-2.99630516843583	-0.7129527098990296	inf
-2.99630516843583	-0.6626920327056646	inf
-2.99630516843583	-0.6124313555122995	inf
-2.99630516843583	-0.5621706783189344	inf
-2.99630516843583	-0.5119100011255694	inf
-2.99630516843583	-0.46164932393220437	inf
-2.99630516843583	-0.41138864673883924	inf
-2.99630516843583	-0.3611279695454741	inf
-2.99630516843583	-0.3108672923521091	inf
-2.99630516843583	-0.26060661515874406	inf
-2.99630516843583	-0.21034593796537893	inf
-2.99630516843583	-0.1600852607720139	inf
-2.99630516843583	-0.10982458357864888	inf
-2.99630516843583	-0.05956390638528375	inf
-2.99630516843583	-0.009303229191918616	inf
-2.99630516843583	0.040957448001446406	inf
-2.99630516843583	0.09121812519481143	inf
-2.99630516843583	0.14147880238817645	inf
-2.99630516843583	0.19173947958154147	inf
-2.99630516843583	0.2420001567749066	inf
-2.99630516843583	0.29226083396827174	inf
-2.99630516843583	0.34252151116163687	inf
-2.99630516843583	0.392782188355002	inf
-2.99630516843583	0.44304286554836714	inf
-2.99630516843583	0.49330354274173205	inf
-2.99630516843583	0.543564219935097	inf
-2.99630516843583	0.5938248971284621	inf
-2.99630516843583	0.6440855743218272	inf
-2.99630516843583	0.6943462515151924	inf
-2.99630516843583	0.7446069287085575	inf
-2.99630516843583	0.7948676059019226	inf
-2.99630516843583	0.8451282830952875	inf
-2.99630516843583	0.8953889602886524	inf
-2.99630516843583	0.9456496374820176	inf
-2.99630516843583	0.9959103146753827	inf
-2.99630516843583	1.0461709918687478	inf
-2.99630516843583	1.096431669062113	inf
-2.99630516843583	1.1466923462554781	inf
-2.99630516843583	1.196953023448843	inf
-2.99630516843583	1.247213700642208	inf
-2.99630516843583	1.297474377835573	inf
-2.99630516843583	1.3477350550289382	inf
-2.99630516843583	1.3979957322223033	inf
-2.99630516843583	1.4482564094156685	inf
-2.99630516843583	1.4985170866090336	inf
-2.99630516843583	1.5487777638023985	inf
-2.99630516843583	1.5990384409957634	inf
-2.99630516843583	1.6492991181891286	inf
-2.99630516843583	1.6995597953824937	inf
-2.99630516843583	1.7498204725758588	inf
-2.99630516843583	1.800081149769224	inf
-2.99630516843583	1.850341826962589	inf
-2.99630516843583	1.900602504155954	inf
-2.99630516843583	1.950863181349319	inf
-2.99630516843583	2.0011238585426843	inf
-2.99630516843583	2.0513845357360494	inf
-2.99630516843583	2.1016452129294145	inf
-2.99630516843583	2.151905890122779	inf
-2.99630516843583	2.202166567316144	inf
-2.99630516843583	2.252427244509509	inf
-2.99630516843583	2.302687921702874	inf
-2.99630516843583	2.3529485988962393	inf
-2.99630516843583	2.4032092760896044	inf
-2.99630516843583	2.4534699532829696	inf
-2.99630516843583	2.5037306304763347	inf
-2.99630516843583	2.5539913076697	inf
-2.99630516843583	2.604251984863065	inf
-2.99630516843583	2.65451266205643	inf
-2.99630516843583	2.7047733392497952	inf
-2.99630516843583	2.7550340164431604	inf
-2.99630516843583	2.805294693636525	inf
-2.99630516843583	2.8555553708298897	inf
-2.99630516843583	2.905816048023255	inf
-2.99630516843583	2.95607672521662	inf
-2.99630516843583	3.006337402409985	inf
-2.99630516843583	3.0565980796033503	inf
-2.99630516843583	3.1068587567967154	inf
-2.99630516843583	3.157119433990081	inf
-2.9611793536159823	-1.8186876081530612	inf
-2.9611793536159823	-1.7684269309596963	inf
-2.9611793536159823	-1.7181662537663311	inf
-2.9611793536159823	-1.667905576572966	inf
-2.9611793536159823	-1.6176448993796009	inf
-2.9611793536159823	-1.5673842221862357	inf
-2.9611793536159823	-1.5171235449928708	inf
-2.9611793536159823	-1.4668628677995057	inf
-2.9611793536159823	-1.4166021906061408	inf
-2.9611793536159823	-1.3663415134127757	inf
-2.9611793536159823	-1.3160808362194105	inf
-2.9611793536159823	-1.2658201590260454	inf
-2.9611793536159823	-1.2155594818326803	inf
-2.9611793536159823	-1.1652988046393151	inf
-2.9611793536159823	-1.1150381274459502	inf
-2.9611793536159823	-1.0647774502525853	inf
-2.9611793536159823	-1.0145167730592202	inf
-2.9611793536159823	-0.964256095865855	inf
-2.9611793536159823	-0.9139954186724899	inf
-2.9611793536159823	-0.863734741479125	inf
-2.9611793536159823	-0.8134740642857599	inf
-2.9611793536159823	-0.7632133870923947	inf
-2.9611793536159823	-0.7129527098990296	inf
-2.9611793536159823	-0.6626920327056646	inf
-2.9611793536159823	-0.6124313555122995	inf
-2.9611793536159823	-0.5621706783189344	inf
-2.9611793536159823	-0.5119100011255694	inf
-2.9611793536159823	-0.46164932393220437	inf
-2.9611793536159823	-0.41138864673883924	inf
-2.9611793536159823	-0.3611279695454741	inf
-2.9611793536159823	-0.3108672923521091	inf
-2.9611793536159823	-0.26060661515874406	inf
-2.9611793536159823	-0.21034593796537893	inf
-2.9611793536159823	-0.1600852607720139	inf
-2.9611793536159823	-0.10982458357864888	inf
-2.9611793536159823	-0.05956390638528375	inf
-2.9611793536159823	-0.009303229191918616	inf
-2.9611793536159823	0.040957448001446406	inf
-2.9611793536159823	0.09121812519481143	inf
-2.9611793536159823	0.14147880238817645	inf
-2.9611793536159823	0.19173947958154147	inf
-2.9611793536159823	0.2420001567749066	inf
-2.9611793536159823	0.29226083396827174	inf
-2.9611793536159823	0.34252151116163687	inf
-2.9611793536159823	0.392782188355002	inf
-2.9611793536159823	0.44304286554836714	inf
-2.9611793536159823	0.49330354274173205	inf
-2.9611793536159823	0.543564219935097	inf
-2.9611793536159823	0.5938248971284621	inf
-2.9611793536159823	0.6440855743218272	inf
-2.9611793536159823	0.6943462515151924	inf
-2.9611793536159823	0.7446069287085575	inf
-2.9611793536159823	0.7948676059019226	inf
-2.9611793536159823	0.8451282830952875	inf
-2.9611793536159823	0.8953889602886524	inf
-2.9611793536159823	0.9456496374820176	inf
-2.9611793536159823	0.9959103146753827	inf
-2.9611793536159823	1.0461709918687478	inf
-2.9611793536159823	1.096431669062113	inf
-2.9611793536159823	1.1466923462554781	inf
-2.9611793536159823	1.196953023448843	inf
-2.9611793536159823	1.247213700642208	inf
-2.9611793536159823	1.297474377835573	inf
-2.9611793536159823	1.3477350550289382	inf
-2.9611793536159823	1.3979957322223033	inf
-2.9611793536159823	1.4482564094156685	inf
-2.9611793536159823	1.4985170866090336	inf
-2.9611793536159823	1.5487777638023985	inf
-2.9611793536159823	1.5990384409957634	inf
-2.9611793536159823	1.6492991181891286	inf
-2.9611793536159823	1.6995597953824937	inf
-2.9611793536159823	1.7498204725758588	inf
-2.9611793536159823	1.800081149769224	inf
-2.9611793536159823	1.850341826962589	inf
-2.9611793536159823	1.900602504155954	inf
-2.9611793536159823	1.950863181349319	inf
-2.9611793536159823	2.0011238585426843	inf
-2.9611793536159823	2.0513845357360494	inf
-2.9611793536159823	2.1016452129294145	inf
-2.9611793536159823	2.151905890122779	inf
-2.9611793536159823	2.202166567316144	inf
-2.9611793536159823	2.252427244509509	inf
-2.9611793536159823	2.302687921702874	inf
-2.9611793536159823	2.3529485988962393	inf
-2.9611793536159823	2.4032092760896044	inf
-2.9611793536159823	2.4534699532829696	inf
-2.9611793536159823	2.5037306304763347	inf
-2.9611793536159823	2.5539913076697	inf
-2.9611793536159823	2.604251984863065	inf
-2.9611793536159823	2.65451266205643	inf
-2.9611793536159823	2.7047733392497952	inf
-2.9611793536159823	2.7550340164431604	inf
-2.9611793536159823	2.805294693636525	inf
-2.9611793536159823	2.8555553708298897	inf
-2.9611793536159823	2.905816048023255	inf
-2.9611793536159823	2.95607672521662	inf
-2.9611793536159823	3.006337402409985	inf
-2.9611793536159823	3.0565980796033503	inf
-2.9611793536159823	3.1068587567967154	inf
-2.9611793536159823	3.157119433990081	inf
-2.9260535387961344	-1.8186876081530612	inf
-2.9260535387961344	-1.7684269309596963	inf
-2.9260535387961344	-1.7181662537663311	inf
-2.9260535387961344	-1.667905576572966	inf
-2.9260535387961344	-1.6176448993796009	inf
-2.9260535387961344	-1.5673842221862357	inf
-2.9260535387961344	-1.5171235449928708	inf
-2.9260535387961344	-1.4668628677995057	inf
-2.9260535387961344	-1.4166021906061408	inf
-2.9260535387961344	-1.3663415134127757	inf
-2.9260535387961344	-1.3160808362194105	inf
-2.9260535387961344	-1.2658201590260454	inf
-2.9260535387961344	-1.2155594818326803	inf
-2.9260535387961344	-1.1652988046393151	inf
-2.9260535387961344	-1.1150381274459502	inf
-2.9260535387961344	-1.0647774502525853	inf
-2.9260535387961344	-1.0145167730592202	inf
-2.9260535387961344	-0.964256095865855	inf
-2.9260535387961344	-0.9139954186724899	inf
-2.9260535387961344	-0.863734741479125	inf
-2.9260535387961344	-0.8134740642857599	inf
-2.9260535387961344	-0.7632133870923947	inf
-2.9260535387961344	-0.7129527098990296	inf
-2.9260535387961344	-0.6626920327056646	inf
-2.9260535387961344	-0.6124313555122995	inf
-2.9260535387961344	-0.5621706783189344	inf
-2.9260535387961344	-0.5119100011255694	inf
-2.9260535387961344	-0.46164932393220437	inf
-2.9260535387961344	-0.41138864673883924	inf
-2.9260535387961344	-0.3611279695454741	inf
-2.9260535387961344	-0.3108672923521091	inf
-2.9260535387961344	-0.26060661515874406	inf
-2.9260535387961344	-0.21034593796537893	inf
-2.9260535387961344	-0.1600852607720139	inf
-2.9260535387961344	-0.10982458357864888	inf
-2.9260535387961344	-0.05956390638528375	inf
-2.9260535387961344	-0.009303229191918616	inf
-2.9260535387961344	0.040957448001446406	inf
-2.9260535387961344	0.09121812519481143	inf
-2.9260535387961344	0.14147880238817645	inf
-2.9260535387961344	0.19173947958154147	inf
-2.9260535387961344	0.2420001567749066	inf
-2.9260535387961344	0.29226083396827174	inf
-2.9260535387961344	0.34252151116163687	inf
-2.9260535387961344	0.392782188355002	inf
-2.9260535387961344	0.44304286554836714	inf
-2.9260535387961344	0.49330354274173205	inf
-2.9260535387961344	0.543564219935097	inf
-2.9260535387961344	0.5938248971284621	inf
-2.9260535387961344	0.6440855743218272	inf
-2.9260535387961344	0.6943462515151924	inf
-2.9260535387961344	0.7446069287085575	inf
-2.9260535387961344	0.7948676059019226	inf
-2.9260535387961344	0.8451282830952875	inf
-2.9260535387961344	0.8953889602886524	inf
-2.9260535387961344	0.9456496374820176	inf
-2.9260535387961344	0.9959103146753827	inf
-2.9260535387961344	1.0461709918687478	inf
-2.9260535387961344	1.096431669062113	inf
-2.9260535387961344	1.1466923462554781	inf
-2.9260535387961344	1.196953023448843	inf
-2.9260535387961344	1.247213700642208	inf
-2.9260535387961344	1.297474377835573	inf
-2.9260535387961344	1.3477350550289382	inf
-2.9260535387961344	1.3979957322223033	inf
-2.9260535387961344	1.4482564094156685	inf
-2.9260535387961344	1.4985170866090336	inf
-2.9260535387961344	1.5487777638023985	inf
-2.9260535387961344	1.5990384409957634	inf
-2.9260535387961344	1.6492991181891286	inf
-2.9260535387961344	1.6995597953824937	inf
-2.9260535387961344	1.7498204725758588	inf
-2.9260535387961344	1.800081149769224	inf
-2.9260535387961344	1.850341826962589	inf
-2.9260535387961344	1.900602504155954	inf
-2.9260535387961344	1.950863181349319	inf
-2.9260535387961344	2.0011238585426843	inf
-2.9260535387961344	2.0513845357360494	inf
-2.9260535387961344	2.1016452129294145	inf
-2.9260535387961344	2.151905890122779	inf
-2.9260535387961344	2.202166567316144	inf
-2.9260535387961344	2.252427244509509	inf
-2.9260535387961344	2.302687921702874	inf
-2.9260535387961344	2.3529485988962393	inf
-2.9260535387961344	2.4032092760896044	inf
-2.9260535387961344	2.4534699532829696	inf
-2.9260535387961344	2.5037306304763347	inf
-2.9260535387961344	2.5539913076697	inf
-2.9260535387961344	2.604251984863065	inf
-2.9260535387961344	2.65451266205643	inf
-2.9260535387961344	2.7047733392497952	inf
-2.9260535387961344	2.7550340164431604	inf
-2.9260535387961344	2.805294693636525	inf
-2.9260535387961344	2.8555553708298897	inf
-2.9260535387961344	2.905816048023255	inf
-2.9260535387961344	2.95607672521662	inf
-2.9260535387961344	3.006337402409985	inf
-2.9260535387961344	3.0565980796033503	inf
-2.9260535387961344	3.1068587567967154	inf
-2.9260535387961344	3.157119433990081	inf
-2.890927723976287	-1.8186876081530612	inf
-2.890927723976287	-1.7684269309596963	inf
-2.890927723976287	-1.7181662537663311	inf
-2.890927723976287	-1.667905576572966	inf
-2.890927723976287	-1.6176448993796009	inf
-2.890927723976287	-1.5673842221862357	inf
-2.890927723976287	-1.5171235449928708	inf
-2.890927723976287	-1.4668628677995057	inf
-2.890927723976287	-1.4166021906061408	inf
-2.890927723976287	-1.3663415134127757	inf
-2.890927723976287	-1.3160808362194105	inf
-2.890927723976287	-1.2658201590260454	inf
-2.890927723976287	-1.2155594818326803	inf
-2.890927723976287	-1.1652988046393151	inf
-2.890927723976287	-1.1150381274459502	inf
-2.890927723976287	-1.0647774502525853	inf
-2.890927723976287	-1.0145167730592202	inf
-2.890927723976287	-0.964256095865855	inf
-2.890927723976287	-0.9139954186724899	inf
-2.890927723976287	-0.863734741479125	inf
-2.890927723976287	-0.8134740642857599	inf
-2.890927723976287	-0.7632133870923947	inf
-2.890927723976287	-0.7129527098990296	inf
-2.890927723976287	-0.6626920327056646	inf
-2.890927723976287	-0.6124313555122995	inf
-2.890927723976287	-0.5621706783189344	inf
-2.890927723976287	-0.5119100011255694	inf
-2.890927723976287	-0.46164932393220437	inf
-2.890927723976287	-0.41138864673883924	inf
-2.890927723976287	-0.3611279695454741	inf
-2.890927723976287	-0.3108672923521091	inf
-2.890927723976287	-0.26060661515874406	inf
-2.890927723976287	-0.21034593796537893	inf
-2.890927723976287	-0.1600852607720139	inf
-2.890927723976287	-0.10982458357864888	inf
-2.890927723976287	-0.05956390638528375	inf
-2.890927723976287	-0.009303229191918616	inf
-2.890927723976287	0.040957448001446406	inf
-2.890927723976287	0.09121812519481143	inf
-2.890927723976287	0.14147880238817645	inf
-2.890927723976287	0.19173947958154147	inf
-2.890927723976287	0.2420001567749066	inf
-2.890927723976287	0.29226083396827174	inf
-2.890927723976287	0.34252151116163687	inf
-2.890927723976287	0.392782188355002	inf
-2.890927723976287	0.44304286554836714	inf
-2.890927723976287	0.49330354274173205	inf
-2.890927723976287	0.543564219935097	inf
-2.890927723976287	0.5938248971284621	inf
-2.890927723976287	0.6440855743218272	inf
-2.890927723976287	0.6943462515151924	inf
-2.890927723976287	0.7446069287085575	inf
-2.890927723976287	0.7948676059019226	inf
-2.890927723976287	0.8451282830952875	inf
-2.890927723976287	0.8953889602886524	inf
-2.890927723976287	0.9456496374820176	inf
-2.890927723976287	0.9959103146753827	inf
-2.890927723976287	1.0461709918687478	inf
-2.890927723976287	1.096431669062113	inf
-2.890927723976287	1.1466923462554781	inf
-2.890927723976287	1.196953023448843	inf
-2.890927723976287	1.247213700642208	inf
-2.890927723976287	1.297474377835573	inf
-2.890927723976287	1.3477350550289382	inf
-2.890927723976287	1.3979957322223033	inf
-2.890927723976287	1.4482564094156685	inf
-2.890927723976287	1.4985170866090336	inf
-2.890927723976287	1.5487777638023985	inf
-2.890927723976287	1.5990384409957634	inf
-2.890927723976287	1.6492991181891286	inf
-2.890927723976287	1.6995597953824937	inf
-2.890927723976287	1.7498204725758588	inf
-2.890927723976287	1.800081149769224	inf
-2.890927723976287	1.850341826962589	inf
-2.890927723976287	1.900602504155954	inf
-2.890927723976287	1.950863181349319	inf
-2.890927723976287	2.0011238585426843	inf
-2.890927723976287	2.0513845357360494	inf
-2.890927723976287	2.1016452129294145	inf
-2.890927723976287	2.151905890122779	inf
-2.890927723976287	2.202166567316144	inf
-2.890927723976287	2.252427244509509	inf
-2.890927723976287	2.302687921702874	inf
-2.890927723976287	2.3529485988962393	inf
-2.890927723976287	2.4032092760896044	inf
-2.890927723976287	2.4534699532829696	inf
-2.890927723976287	2.5037306304763347	inf
-2.890927723976287	2.5539913076697	inf
-2.890927723976287	2.604251984863065	inf
-2.890927723976287	2.65451266205643	inf
-2.890927723976287	2.7047733392497952	inf
-2.890927723976287	2.7550340164431604	inf
-2.890927723976287	2.805294693636525	inf
-2.890927723976287	2.8555553708298897	inf
-2.890927723976287	2.905816048023255	inf
-2.890927723976287	2.95607672521662	inf
-2.890927723976287	3.006337402409985	inf
-2.890927723976287	3.0565980796033503	inf
-2.890927723976287	3.1068587567967154	inf
-2.890927723976287	3.157119433990081	inf
-2.855801909156439	-1.8186876081530612	4.605170185988091
-2.855801909156439	-1.7684269309596963	inf
-2.855801909156439	-1.7181662537663311	inf
-2.855801909156439	-1.667905576572966	inf
-2.855801909156439	-1.6176448993796009	inf
-2.855801909156439	-1.5673842221862357	inf
-2.855801909156439	-1.5171235449928708	inf
-2.855801909156439	-1.4668628677995057	inf
-2.855801909156439	-1.4166021906061408	inf
-2.855801909156439	-1.3663415134127757	inf
-2.855801909156439	-1.3160808362194105	inf
-2.855801909156439	-1.2658201590260454	inf
-2.855801909156439	-1.2155594818326803	inf
-2.855801909156439	-1.1652988046393151	inf
-2.855801909156439	-1.1150381274459502	inf
-2.855801909156439	-1.0647774502525853	inf
-2.855801909156439	-1.0145167730592202	inf
-2.855801909156439	-0.964256095865855	inf
-2.855801909156439	-0.9139954186724899	inf
-2.855801909156439	-0.863734741479125	inf
-2.855801909156439	-0.8134740642857599	inf
-2.855801909156439	-0.7632133870923947	inf
-2.855801909156439	-0.7129527098990296	inf
-2.855801909156439	-0.6626920327056646	inf
-2.855801909156439	-0.6124313555122995	inf
-2.855801909156439	-0.5621706783189344	inf
-2.855801909156439	-0.5119100011255694	inf
-2.855801909156439	-0.46164932393220437	inf
-2.855801909156439	-0.41138864673883924	inf
-2.855801909156439	-0.3611279695454741	inf
-2.855801909156439	-0.3108672923521091	inf
-2.855801909156439	-0.26060661515874406	inf
-2.855801909156439	-0.21034593796537893	inf
-2.855801909156439	-0.1600852607720139	inf
-2.855801909156439	-0.10982458357864888	inf
-2.855801909156439	-0.05956390638528375	inf
-2.855801909156439	-0.009303229191918616	inf
-2.855801909156439	0.040957448001446406	inf
-2.855801909156439	0.09121812519481143	inf
-2.855801909156439	0.14147880238817645	inf
-2.855801909156439	0.19173947958154147	inf
-2.855801909156439	0.2420001567749066	inf
-2.855801909156439	0.29226083396827174	inf
-2.855801909156439	0.34252151116163687	inf
-2.855801909156439	0.392782188355002	inf
-2.855801909156439	0.44304286554836714	inf
-2.855801909156439	0.49330354274173205	inf
-2.855801909156439	0.543564219935097	inf
-2.855801909156439	0.5938248971284621	inf
-2.855801909156439	0.6440855743218272	inf
-2.855801909156439	0.6943462515151924	inf
-2.855801909156439	0.7446069287085575	inf
-2.855801909156439	0.7948676059019226	inf
-2.855801909156439	0.8451282830952875	inf
-2.855801909156439	0.8953889602886524	inf
-2.855801909156439	0.9456496374820176	inf
-2.855801909156439	0.9959103146753827	inf
-2.855801909156439	1.0461709918687478	inf
-2.855801909156439	1.096431669062113	inf
-2.855801909156439	1.1466923462554781	inf
-2.855801909156439	1.196953023448843	inf
-2.855801909156439	1.247213700642208	inf
-2.855801909156439	1.297474377835573	inf
-2.855801909156439	1.3477350550289382	inf
-2.855801909156439	1.3979957322223033	inf
-2.855801909156439	1.4482564094156685	inf
-2.855801909156439	1.4985170866090336	inf
-2.855801909156439	1.5487777638023985	inf
-2.855801909156439	1.5990384409957634	inf
-2.855801909156439	1.6492991181891286	inf
-2.855801909156439	1.6995597953824937	inf
-2.855801909156439	1.7498204725758588	inf
-2.855801909156439	1.800081149769224	inf
-2.855801909156439	1.850341826962589	inf
-2.855801909156439	1.900602504155954	inf
-2.855801909156439	1.950863181349319	inf
-2.855801909156439	2.0011238585426843	inf
-2.855801909156439	2.0513845357360494	inf
-2.855801909156439	2.1016452129294145	inf
-2.855801909156439	2.151905890122779	inf
-2.855801909156439	2.202166567316144	inf
-2.855801909156439	2.252427244509509	inf
-2.855801909156439	2.302687921702874	inf
-2.855801909156439	2.3529485988962393	inf
-2.855801909156439	2.4032092760896044	inf
-2.855801909156439	2.4534699532829696	inf
-2.855801909156439	2.5037306304763347	inf
-2.855801909156439	2.5539913076697	inf
-2.855801909156439	2.604251984863065	inf
-2.855801909156439	2.65451266205643	inf
-2.855801909156439	2.7047733392497952	inf
-2.855801909156439	2.7550340164431604	inf
-2.855801909156439	2.805294693636525	inf
-2.855801909156439	2.8555553708298897	inf
-2.855801909156439	2.905816048023255	inf
-2.855801909156439	2.95607672521662	inf
-2.855801909156439	3.006337402409985	inf
-2.855801909156439	3.0565980796033503	inf
-2.855801909156439	3.1068587567967154	inf
-2.855801909156439	3.157119433990081	inf
-2.8206760943365916	-1.8186876081530612	inf
-2.8206760943365916	-1.7684269309596963	inf
-2.8206760943365916	-1.7181662537663311	inf
-2.8206760943365916	-1.667905576572966	inf
-2.8206760943365916	-1.6176448993796009	4.605170185988091
-2.8206760943365916	-1.5673842221862357	inf
-2.8206760943365916	-1.5171235449928708	inf
-2.8206760943365916	-1.4668628677995057	inf
-2.8206760943365916	-1.4166021906061408	inf
-2.8206760943365916	-1.3663415134127757	inf
-2.8206760943365916	-1.3160808362194105	inf
-2.8206760943365916	-1.2658201590260454	inf
-2.8206760943365916	-1.2155594818326803	inf
-2.8206760943365916	-1.1652988046393151	inf
-2.8206760943365916	-1.1150381274459502	inf
-2.8206760943365916	-1.0647774502525853	inf
-2.8206760943365916	-1.0145167730592202	inf
-2.8206760943365916	-0.964256095865855	inf
-2.8206760943365916	-0.9139954186724899	inf
-2.8206760943365916	-0.863734741479125	inf
-2.8206760943365916	-0.8134740642857599	inf
-2.8206760943365916	-0.7632133870923947	inf
-2.8206760943365916	-0.7129527098990296	inf
-2.8206760943365916	-0.6626920327056646	inf
-2.8206760943365916	-0.6124313555122995	inf
-2.8206760943365916	-0.5621706783189344	4.605170185988091
-2.8206760943365916	-0.5119100011255694	inf
-2.8206760943365916	-0.46164932393220437	4.605170185988091
-2.8206760943365916	-0.41138864673883924	inf
-2.8206760943365916	-0.3611279695454741	inf
-2.8206760943365916	-0.3108672923521091	inf
-2.8206760943365916	-0.26060661515874406	inf
-2.8206760943365916	-0.21034593796537893	inf
-2.8206760943365916	-0.1600852607720139	inf
-2.8206760943365916	-0.10982458357864888	inf
-2.8206760943365916	-0.05956390638528375	inf
-2.8206760943365916	-0.009303229191918616	inf
-2.8206760943365916	0.040957448001446406	inf
-2.8206760943365916	0.09121812519481143	inf
-2.8206760943365916	0.14147880238817645	inf
-2.8206760943365916	0.19173947958154147	inf
-2.8206760943365916	0.2420001567749066	inf
-2.8206760943365916	0.29226083396827174	inf
-2.8206760943365916	0.34252151116163687	inf
-2.8206760943365916	0.392782188355002	inf
-2.8206760943365916	0.44304286554836714	inf
-2.8206760943365916	0.49330354274173205	inf
-2.8206760943365916	0.543564219935097	inf
-2.8206760943365916	0.5938248971284621	inf
-2.8206760943365916	0.6440855743218272	inf
-2.8206760943365916	0.6943462515151924	inf
-2.8206760943365916	0.7446069287085575	inf
-2.8206760943365916	0.7948676059019226	inf
-2.8206760943365916	0.8451282830952875	inf
-2.8206760943365916	0.8953889602886524	inf
-2.8206760943365916	0.9456496374820176	inf
-2.8206760943365916	0.9959103146753827	inf
-2.8206760943365916	1.0461709918687478	inf
-2.8206760943365916	1.096431669062113	inf
-2.8206760943365916	1.1466923462554781	inf
-2.8206760943365916	1.196953023448843	inf
-2.8206760943365916	1.247213700642208	inf
-2.8206760943365916	1.297474377835573	inf
-2.8206760943365916	1.3477350550289382	inf
-2.8206760943365916	1.3979957322223033	inf
-2.8206760943365916	1.4482564094156685	inf
-2.8206760943365916	1.4985170866090336	inf
-2.8206760943365916	1.5487777638023985	inf
-2.8206760943365916	1.5990384409957634	inf
-2.8206760943365916	1.6492991181891286	inf
-2.8206760943365916	1.6995597953824937	inf
-2.8206760943365916	1.7498204725758588	inf
-2.8206760943365916	1.800081149769224	inf
-2.8206760943365916	1.850341826962589	inf
-2.8206760943365916	1.900602504155954	inf
-2.8206760943365916	1.950863181349319	inf
-2.8206760943365916	2.0011238585426843	inf
-2.8206760943365916	2.0513845357360494	inf
-2.8206760943365916	2.1016452129294145	inf
-2.8206760943365916	2.151905890122779	inf
-2.8206760943365916	2.202166567316144	inf
-2.8206760943365916	2.252427244509509	inf
-2.8206760943365916	2.302687921702874	inf
-2.8206760943365916	2.3529485988962393	inf
-2.8206760943365916	2.4032092760896044	inf
-2.8206760943365916	2.4534699532829696	inf
-2.8206760943365916	2.5037306304763347	inf
-2.8206760943365916	2.5539913076697	inf
-2.8206760943365916	2.604251984863065	inf
-2.8206760943365916	2.65451266205643	inf
-2.8206760943365916	2.7047733392497952	inf
-2.8206760943365916	2.7550340164431604	inf
-2.8206760943365916	2.805294693636525	inf
-2.8206760943365916	2.8555553708298897	inf
-2.8206760943365916	2.905816048023255	inf
-2.8206760943365916	2.95607672521662	inf
-2.8206760943365916	3.006337402409985	inf
-2.8206760943365916	3.0565980796033503	inf
-2.8206760943365916	3.1068587567967154	inf
-2.8206760943365916	3.157119433990081	inf
-2.7855502795167437	-1.8186876081530612	inf
-2.7855502795167437	-1.7684269309596963	inf
-2.7855502795167437	-1.7181662537663311	inf
-2.7855502795167437	-1.667905576572966	inf
-2.7855502795167437	-1.6176448993796009	inf
-2.7855502795167437	-1.5673842221862357	inf
-2.7855502795167437	-1.5171235449928708	inf
-2.7855502795167437	-1.4668628677995057	inf
-2.7855502795167437	-1.4166021906061408	inf
-2.7855502795167437	-1.3663415134127757	inf
-2.7855502795167437	-1.3160808362194105	inf
-2.7855502795167437	-1.2658201590260454	inf
-2.7855502795167437	-1.2155594818326803	inf
-2.7855502795167437	-1.1652988046393151	inf
-2.7855502795167437	-1.1150381274459502	inf
-2.7855502795167437	-1.0647774502525853	inf
-2.7855502795167437	-1.0145167730592202	inf
-2.7855502795167437	-0.964256095865855	inf
-2.7855502795167437	-0.9139954186724899	inf
-2.7855502795167437	-0.863734741479125	inf
-2.7855502795167437	-0.8134740642857599	inf
-2.7855502795167437	-0.7632133870923947	inf
-2.7855502795167437	-0.7129527098990296	inf
-2.7855502795167437	-0.6626920327056646	inf
-2.7855502795167437	-0.6124313555122995	inf
-2.7855502795167437	-0.5621706783189344	inf
-2.7855502795167437	-0.5119100011255694	inf
-2.7855502795167437	-0.46164932393220437	inf
-2.7855502795167437	-0.41138864673883924	inf
-2.7855502795167437	-0.3611279695454741	inf
-2.7855502795167437	-0.3108672923521091	4.605170185988091
-2.7855502795167437	-0.26060661515874406	inf
-2.7855502795167437	-0.21034593796537893	inf
-2.7855502795167437	-0.1600852607720139	inf
-2.7855502795167437	-0.10982458357864888	inf
-2.7855502795167437	-0.05956390638528375	inf
-2.7855502795167437	-0.009303229191918616	inf
-2.7855502795167437	0.040957448001446406	inf
-2.7855502795167437	0.09121812519481143	inf
-2.7855502795167437	0.14147880238817645	inf
-2.7855502795167437	0.19173947958154147	inf
-2.7855502795167437	0.2420001567749066	inf
-2.7855502795167437	0.29226083396827174	inf
-2.7855502795167437	0.34252151116163687	inf
-2.7855502795167437	0.392782188355002	inf
-2.7855502795167437	0.44304286554836714	inf
-2.7855502795167437	0.49330354274173205	inf
-2.7855502795167437	0.543564219935097	inf
-2.7855502795167437	0.5938248971284621	inf
-2.7855502795167437	0.6440855743218272	inf
-2.7855502795167437	0.6943462515151924	inf
-2.7855502795167437	0.7446069287085575	inf
-2.7855502795167437	0.7948676059019226	inf
-2.7855502795167437	0.8451282830952875	inf
-2.7855502795167437	0.8953889602886524	inf
-2.7855502795167437	0.9456496374820176	inf
-2.7855502795167437	0.9959103146753827	inf
-2.7855502795167437	1.0461709918687478	inf
-2.7855502795167437	1.096431669062113	inf
-2.7855502795167437	1.1466923462554781	inf
-2.7855502795167437	1.196953023448843	inf
-2.7855502795167437	1.247213700642208	inf
-2.7855502795167437	1.297474377835573	inf
-2.7855502795167437	1.3477350550289382	inf
-2.7855502795167437	1.3979957322223033	inf
-2.7855502795167437	1.4482564094156685	inf
-2.7855502795167437	1.4985170866090336	inf
-2.7855502795167437	1.5487777638023985	inf
-2.7855502795167437	1.5990384409957634	inf
-2.7855502795167437	1.6492991181891286	inf
-2.7855502795167437	1.6995597953824937	inf
-2.7855502795167437	1.7498204725758588	inf
-2.7855502795167437	1.800081149769224	inf
-2.7855502795167437	1.850341826962589	inf
-2.7855502795167437	1.900602504155954	inf
-2.7855502795167437	1.950863181349319	inf
-2.7855502795167437	2.0011238585426843	inf
-2.7855502795167437	2.0513845357360494	inf
-2.7855502795167437	2.1016452129294145	inf
-2.7855502795167437	2.151905890122779	inf
-2.7855502795167437	2.202166567316144	inf
-2.7855502795167437	2.252427244509509	inf
-2.7855502795167437	2.302687921702874	inf
-2.7855502795167437	2.3529485988962393	inf
-2.7855502795167437	2.4032092760896044	inf
-2.7855502795167437	2.4534699532829696	inf
-2.7855502795167437	2.5037306304763347	inf
-2.7855502795167437	2.5539913076697	inf
-2.7855502795167437	2.604251984863065	inf
-2.7855502795167437	2.65451266205643	inf
-2.7855502795167437	2.7047733392497952	inf
-2.7855502795167437	2.7550340164431604	inf
-2.7855502795167437	2.805294693636525	inf
-2.7855502795167437	2.8555553708298897	inf
-2.7855502795167437	2.905816048023255	inf
-2.7855502795167437	2.95607672521662	inf
-2.7855502795167437	3.006337402409985	inf
-2.7855502795167437	3.0565980796033503	inf
-2.7855502795167437	3.1068587567967154	inf
-2.7855502795167437	3.157119433990081	inf
-2.750424464696896	-1.8186876081530612	inf
-2.750424464696896	-1.7684269309596963	inf
-2.750424464696896	-1.7181662537663311	inf
-2.750424464696896	-1.667905576572966	inf
-2.750424464696896	-1.6176448993796009	inf
-2.750424464696896	-1.5673842221862357	inf
-2.750424464696896	-1.5171235449928708	inf
-2.750424464696896	-1.4668628677995057	inf
-2.750424464696896	-1.4166021906061408	inf
-2.750424464696896	-1.3663415134127757	inf
-2.750424464696896	-1.3160808362194105	inf
-2.750424464696896	-1.2658201590260454	inf
-2.750424464696896	-1.2155594818326803	inf
-2.750424464696896	-1.1652988046393151	inf
-2.750424464696896	-1.1150381274459502	inf
-2.750424464696896	-1.0647774502525853	inf
-2.750424464696896	-1.0145167730592202	inf
-2.750424464696896	-0.964256095865855	inf
-2.750424464696896	-0.9139954186724899	inf
-2.750424464696896	-0.863734741479125	inf
-2.750424464696896	-0.8134740642857599	inf
-2.750424464696896	-0.7632133870923947	inf
-2.750424464696896	-0.7129527098990296	inf
-2.750424464696896	-0.6626920327056646	inf
-2.750424464696896	-0.6124313555122995	inf
-2.750424464696896	-0.5621706783189344	inf
-2.750424464696896	-0.5119100011255694	inf
-2.750424464696896	-0.46164932393220437	inf
-2.750424464696896	-0.41138864673883924	inf
-2.750424464696896	-0.3611279695454741	inf
-2.750424464696896	-0.3108672923521091	inf
-2.750424464696896	-0.26060661515874406	inf
-2.750424464696896	-0.21034593796537893	inf
-2.750424464696896	-0.1600852607720139	inf
-2.750424464696896	-0.10982458357864888	inf
-2.750424464696896	-0.05956390638528375	inf
-2.750424464696896	-0.009303229191918616	inf
-2.750424464696896	0.040957448001446406	inf
-2.750424464696896	0.09121812519481143	inf
-2.750424464696896	0.14147880238817645	inf
-2.750424464696896	0.19173947958154147	inf
-2.750424464696896	0.2420001567749066	inf
-2.750424464696896	0.29226083396827174	inf
-2.750424464696896	0.34252151116163687	inf
-2.750424464696896	0.392782188355002	inf
-2.750424464696896	0.44304286554836714	inf
-2.750424464696896	0.49330354274173205	inf
-2.750424464696896	0.543564219935097	inf
-2.750424464696896	0.5938248971284621	inf
-2.750424464696896	0.6440855743218272	inf
-2.750424464696896	0.6943462515151924	inf
-2.750424464696896	0.7446069287085575	inf
-2.750424464696896	0.7948676059019226	inf
-2.750424464696896	0.8451282830952875	inf
-2.750424464696896	0.8953889602886524	inf
-2.750424464696896	0.9456496374820176	inf
-2.750424464696896	0.9959103146753827	inf
-2.750424464696896	1.0461709918687478	inf
-2.750424464696896	1.096431669062113	inf
-2.750424464696896	1.1466923462554781	inf
-2.750424464696896	1.196953023448843	inf
-2.750424464696896	1.247213700642208	inf
-2.750424464696896	1.297474377835573	inf
-2.750424464696896	1.3477350550289382	inf
-2.750424464696896	1.3979957322223033	inf
-2.750424464696896	1.4482564094156685	inf
-2.750424464696896	1.4985170866090336	inf
-2.750424464696896	1.5487777638023985	inf
-2.750424464696896	1.5990384409957634	inf
-2.750424464696896	1.6492991181891286	inf
-2.750424464696896	1.6995597953824937	inf
-2.750424464696896	1.7498204725758588	inf
-2.750424464696896	1.800081149769224	inf
-2.750424464696896	1.850341826962589	inf
-2.750424464696896	1.900602504155954	inf
-2.750424464696896	1.950863181349319	inf
-2.750424464696896	2.0011238585426843	inf
-2.750424464696896	2.0513845357360494	inf
-2.750424464696896	2.1016452129294145	inf
-2.750424464696896	2.151905890122779	inf
-2.750424464696896	2.202166567316144	inf
-2.750424464696896	2.252427244509509	inf
-2.750424464696896	2.302687921702874	inf
-2.750424464696896	2.3529485988962393	inf
-2.750424464696896	2.4032092760896044	inf
-2.750424464696896	2.4534699532829696	inf
-2.750424464696896	2.5037306304763347	inf
-2.750424464696896	2.5539913076697	inf
-2.750424464696896	2.604251984863065	inf
-2.750424464696896	2.65451266205643	inf
-2.750424464696896	2.7047733392497952	inf
-2.750424464696896	2.7550340164431604	inf
-2.750424464696896	2.805294693636525	inf
-2.750424464696896	2.8555553708298897	inf
-2.750424464696896	2.905816048023255	inf
-2.750424464696896	2.95607672521662	inf
-2.750424464696896	3.006337402409985	inf
-2.750424464696896	3.0565980796033503	inf
-2.750424464696896	3.1068587567967154	inf
-2.750424464696896	3.157119433990081	inf
-2.715298649877048	-1.8186876081530612	inf
-2.715298649877048	-1.7684269309596963	inf
-2.715298649877048	-1.7181662537663311	inf
-2.715298649877048	-1.667905576572966	inf
-2.715298649877048	-1.6176448993796009	inf
-2.715298649877048	-1.5673842221862357	inf
-2.715298649877048	-1.5171235449928708	inf
-2.715298649877048	-1.4668628677995057	inf
-2.715298649877048	-1.4166021906061408	inf
-2.715298649877048	-1.3663415134127757	inf
-2.715298649877048	-1.3160808362194105	inf
-2.715298649877048	-1.2658201590260454	inf
-2.715298649877048	-1.2155594818326803	inf
-2.715298649877048	-1.1652988046393151	inf
-2.715298649877048	-1.1150381274459502	inf
-2.715298649877048	-1.0647774502525853	inf
-2.715298649877048	-1.0145167730592202	4.605170185988091
-2.715298649877048	-0.964256095865855	inf
-2.715298649877048	-0.9139954186724899	4.605170185988091
-2.715298649877048	-0.863734741479125	inf
-2.715298649877048	-0.8134740642857599	inf
-2.715298649877048	-0.7632133870923947	inf
-2.715298649877048	-0.7129527098990296	inf
-2.715298649877048	-0.6626920327056646	inf
-2.715298649877048	-0.6124313555122995	inf
-2.715298649877048	-0.5621706783189344	inf
-2.715298649877048	-0.5119100011255694	inf
-2.715298649877048	-0.46164932393220437	inf
-2.715298649877048	-0.41138864673883924	inf
-2.715298649877048	-0.3611279695454741	inf
-2.715298649877048	-0.3108672923521091	inf
-2.715298649877048	-0.26060661515874406	inf
-2.715298649877048	-0.21034593796537893	inf
-2.715298649877048	-0.1600852607720139	inf
-2.715298649877048	-0.10982458357864888	inf
-2.715298649877048	-0.05956390638528375	inf
-2.715298649877048	-0.009303229191918616	inf
-2.715298649877048	0.040957448001446406	inf
-2.715298649877048	0.09121812519481143	inf
-2.715298649877048	0.14147880238817645	inf
-2.715298649877048	0.19173947958154147	inf
-2.715298649877048	0.2420001567749066	inf
-2.715298649877048	0.29226083396827174	inf
-2.715298649877048	0.34252151116163687	inf
-2.715298649877048	0.392782188355002	inf
-2.715298649877048	0.44304286554836714	inf
-2.715298649877048	0.49330354274173205	inf
-2.715298649877048	0.543564219935097	inf
-2.715298649877048	0.5938248971284621	inf
-2.715298649877048	0.6440855743218272	inf
-2.715298649877048	0.6943462515151924	inf
-2.715298649877048	0.7446069287085575	inf
-2.715298649877048	0.7948676059019226	inf
-2.715298649877048	0.8451282830952875	inf
-2.715298649877048	0.8953889602886524	inf
-2.715298649877048	0.9456496374820176	inf
-2.715298649877048	0.9959103146753827	inf
-2.715298649877048	1.0461709918687478	inf
-2.715298649877048	1.096431669062113	inf
-2.715298649877048	1.1466923462554781	inf
-2.715298649877048	1.196953023448843	inf
-2.715298649877048	1.247213700642208	inf
-2.715298649877048	1.297474377835573	inf
-2.715298649877048	1.3477350550289382	inf
-2.715298649877048	1.3979957322223033	inf
-2.715298649877048	1.4482564094156685	inf
-2.715298649877048	1.4985170866090336	inf
-2.715298649877048	1.5487777638023985	inf
-2.715298649877048	1.5990384409957634	inf
-2.715298649877048	1.6492991181891286	inf
-2.715298649877048	1.6995597953824937	inf
-2.715298649877048	1.7498204725758588	inf
-2.715298649877048	1.800081149769224	inf
-2.715298649877048	1.850341826962589	inf
-2.715298649877048	1.900602504155954	inf
-2.715298649877048	1.950863181349319	inf
-2.715298649877048	2.0011238585426843	inf
-2.715298649877048	2.0513845357360494	inf
-2.715298649877048	2.1016452129294145	inf
-2.715298649877048	2.151905890122779	inf
-2.715298649877048	2.202166567316144	inf
-2.715298649877048	2.252427244509509	inf
-2.715298649877048	2.302687921702874	inf
-2.715298649877048	2.3529485988962393	inf
-2.715298649877048	2.4032092760896044	inf
-2.715298649877048	2.4534699532829696	inf
-2.715298649877048	2.5037306304763347	inf
-2.715298649877048	2.5539913076697	inf
-2.715298649877048	2.604251984863065	inf
-2.715298649877048	2.65451266205643	inf
-2.715298649877048	2.7047733392497952	inf
-2.715298649877048	2.7550340164431604	inf
-2.715298649877048	2.805294693636525	inf
-2.715298649877048	2.8555553708298897	inf
-2.715298649877048	2.905816048023255	inf
-2.715298649877048	2.95607672521662	inf
-2.715298649877048	3.006337402409985	inf
-2.715298649877048	3.0565980796033503	inf
-2.715298649877048	3.1068587567967154	inf
-2.715298649877048	3.157119433990081	inf
-2.6801728350572	-1.8186876081530612	inf
-2.6801728350572	-1.7684269309596963	inf
-2.6801728350572	-1.7181662537663311	inf
-2.6801728350572	-1.667905576572966	inf
-2.6801728350572	-1.6176448993796009	inf
-2.6801728350572	-1.5673842221862357	inf
-2.6801728350572	-1.5171235449928708	inf
-2.6801728350572	-1.4668628677995057	4.605170185988091
-2.6801728350572	-1.4166021906061408	inf
-2.6801728350572	-1.3663415134127757	inf
-2.6801728350572	-1.3160808362194105	inf
-2.6801728350572	-1.2658201590260454	inf
-2.6801728350572	-1.2155594818326803	inf
-2.6801728350572	-1.1652988046393151	inf
-2.6801728350572	-1.1150381274459502	inf
-2.6801728350572	-1.0647774502525853	inf
-2.6801728350572	-1.0145167730592202	inf
-2.6801728350572	-0.964256095865855	inf
-2.6801728350572	-0.9139954186724899	inf
-2.6801728350572	-0.863734741479125	inf
-2.6801728350572	-0.8134740642857599	4.605170185988091
-2.6801728350572	-0.7632133870923947	inf
-2.6801728350572	-0.7129527098990296	inf
-2.6801728350572	-0.6626920327056646	inf
-2.6801728350572	-0.6124313555122995	inf
-2.6801728350572	-0.5621706783189344	inf
-2.6801728350572	-0.5119100011255694	inf
-2.6801728350572	-0.46164932393220437	inf
-2.6801728350572	-0.41138864673883924	inf
-2.6801728350572	-0.3611279695454741	inf
-2.6801728350572	-0.3108672923521091	inf
-2.6801728350572	-0.26060661515874406	inf
-2.6801728350572	-0.21034593796537893	inf
-2.6801728350572	-0.1600852607720139	inf
-2.6801728350572	-0.10982458357864888	inf
-2.6801728350572	-0.05956390638528375	inf
-2.6801728350572	-0.009303229191918616	inf
-2.6801728350572	0.040957448001446406	inf
-2.6801728350572	0.09121812519481143	inf
-2.6801728350572	0.14147880238817645	inf
-2.6801728350572	0.19173947958154147	inf
-2.6801728350572	0.2420001567749066	inf
-2.6801728350572	0.29226083396827174	inf
-2.6801728350572	0.34252151116163687	inf
-2.6801728350572	0.392782188355002	inf
-2.6801728350572	0.44304286554836714	inf
-2.6801728350572	0.49330354274173205	inf
-2.6801728350572	0.543564219935097	inf
-2.6801728350572	0.5938248971284621	inf
-2.6801728350572	0.6440855743218272	inf
-2.6801728350572	0.6943462515151924	inf
-2.6801728350572	0.7446069287085575	inf
-2.6801728350572	0.7948676059019226	inf
-2.6801728350572	0.8451282830952875	inf
-2.6801728350572	0.8953889602886524	inf
-2.6801728350572	0.9456496374820176	inf
-2.6801728350572	0.9959103146753827	inf
-2.6801728350572	1.0461709918687478	inf
-2.6801728350572	1.096431669062113	inf
-2.6801728350572	1.1466923462554781	inf
-2.6801728350572	1.196953023448843	inf
-2.6801728350572	1.247213700642208	inf
-2.6801728350572	1.297474377835573	inf
-2.6801728350572	1.3477350550289382	inf
-2.6801728350572	1.3979957322223033	inf
-2.6801728350572	1.4482564094156685	inf
-2.6801728350572	1.4985170866090336	inf
-2.6801728350572	1.5487777638023985	inf
-2.6801728350572	1.5990384409957634	inf
-2.6801728350572	1.6492991181891286	inf
-2.6801728350572	1.6995597953824937	inf
-2.6801728350572	1.7498204725758588	inf
-2.6801728350572	1.800081149769224	inf
-2.6801728350572	1.850341826962589	inf
-2.6801728350572	1.900602504155954	inf
-2.6801728350572	1.950863181349319	inf
-2.6801728350572	2.0011238585426843	inf
-2.6801728350572	2.0513845357360494	inf
-2.6801728350572	2.1016452129294145	inf
-2.6801728350572	2.151905890122779	inf
-2.6801728350572	2.202166567316144	inf
-2.6801728350572	2.252427244509509	inf
-2.6801728350572	2.302687921702874	inf
-2.6801728350572	2.3529485988962393	inf
-2.6801728350572	2.4032092760896044	inf
-2.6801728350572	2.4534699532829696	inf
-2.6801728350572	2.5037306304763347	inf
-2.6801728350572	2.5539913076697	inf
-2.6801728350572	2.604251984863065	inf
-2.6801728350572	2.65451266205643	inf
-2.6801728350572	2.7047733392497952	inf
-2.6801728350572	2.7550340164431604	inf
-2.6801728350572	2.805294693636525	inf
-2.6801728350572	2.8555553708298897	inf
-2.6801728350572	2.905816048023255	inf
-2.6801728350572	2.95607672521662	inf
-2.6801728350572	3.006337402409985	inf
-2.6801728350572	3.0565980796033503	inf
-2.6801728350572	3.1068587567967154	inf
-2.6801728350572	3.157119433990081	inf
-2.6450470202373526	-1.8186876081530612	inf
-2.6450470202373526	-1.7684269309596963	inf
-2.6450470202373526	-1.7181662537663311	inf
-2.6450470202373526	-1.667905576572966	inf
-2.6450470202373526	-1.6176448993796009	inf
-2.6450470202373526	-1.5673842221862357	inf
-2.6450470202373526	-1.5171235449928708	inf
-2.6450470202373526	-1.4668628677995057	inf
-2.6450470202373526	-1.4166021906061408	inf
-2.6450470202373526	-1.3663415134127757	4.605170185988091
-2.6450470202373526	-1.3160808362194105	4.605170185988091
-2.6450470202373526	-1.2658201590260454	inf
-2.6450470202373526	-1.2155594818326803	inf
-2.6450470202373526	-1.1652988046393151	inf
-2.6450470202373526	-1.1150381274459502	inf
-2.6450470202373526	-1.0647774502525853	inf
-2.6450470202373526	-1.0145167730592202	inf
-2.6450470202373526	-0.964256095865855	inf
-2.6450470202373526	-0.9139954186724899	inf
-2.6450470202373526	-0.863734741479125	inf
-2.6450470202373526	-0.8134740642857599	inf
-2.6450470202373526	-0.7632133870923947	inf
-2.6450470202373526	-0.7129527098990296	inf
-2.6450470202373526	-0.6626920327056646	inf
-2.6450470202373526	-0.6124313555122995	inf
-2.6450470202373526	-0.5621706783189344	inf
-2.6450470202373526	-0.5119100011255694	inf
-2.6450470202373526	-0.46164932393220437	inf
-2.6450470202373526	-0.41138864673883924	inf
-2.6450470202373526	-0.3611279695454741	inf
-2.6450470202373526	-0.3108672923521091	inf
-2.6450470202373526	-0.26060661515874406	inf
-2.6450470202373526	-0.21034593796537893	inf
-2.6450470202373526	-0.1600852607720139	inf
-2.6450470202373526	-0.10982458357864888	inf
-2.6450470202373526	-0.05956390638528375	inf
-2.6450470202373526	-0.009303229191918616	inf
-2.6450470202373526	0.040957448001446406	inf
-2.6450470202373526	0.09121812519481143	inf
-2.6450470202373526	0.14147880238817645	inf
-2.6450470202373526	0.19173947958154147	inf
-2.6450470202373526	0.2420001567749066	inf
-2.6450470202373526	0.29226083396827174	inf
-2.6450470202373526	0.34252151116163687	inf
-2.6450470202373526	0.392782188355002	inf
-2.6450470202373526	0.44304286554836714	inf
-2.6450470202373526	0.49330354274173205	inf
-2.6450470202373526	0.543564219935097	inf
-2.6450470202373526	0.5938248971284621	inf
-2.6450470202373526	0.6440855743218272	inf
-2.6450470202373526	0.6943462515151924	inf
-2.6450470202373526	0.7446069287085575	inf
-2.6450470202373526	0.7948676059019226	inf
-2.6450470202373526	0.8451282830952875	inf
-2.6450470202373526	0.8953889602886524	inf
-2.6450470202373526	0.9456496374820176	inf
-2.6450470202373526	0.9959103146753827	inf
-2.6450470202373526	1.0461709918687478	inf
-2.6450470202373526	1.096431669062113	inf
-2.6450470202373526	1.1466923462554781	inf
-2.6450470202373526	1.196953023448843	inf
-2.6450470202373526	1.247213700642208	inf
-2.6450470202373526	1.297474377835573	inf
-2.6450470202373526	1.3477350550289382	inf
-2.6450470202373526	1.3979957322223033	inf
-2.6450470202373526	1.4482564094156685	inf
-2.6450470202373526	1.4985170866090336	inf
-2.6450470202373526	1.5487777638023985	inf
-2.6450470202373526	1.5990384409957634	inf
-2.6450470202373526	1.6492991181891286	inf
-2.6450470202373526	1.6995597953824937	inf
-2.6450470202373526	1.7498204725758588	inf
-2.6450470202373526	1.800081149769224	inf
-2.6450470202373526	1.850341826962589	inf
-2.6450470202373526	1.900602504155954	inf
-2.6450470202373526	1.950863181349319	inf
-2.6450470202373526	2.0011238585426843	inf
-2.6450470202373526	2.0513845357360494	inf
-2.6450470202373526	2.1016452129294145	inf
-2.6450470202373526	2.151905890122779	inf
-2.6450470202373526	2.202166567316144	inf
-2.6450470202373526	2.252427244509509	inf
-2.6450470202373526	2.302687921702874	inf
-2.6450470202373526	2.3529485988962393	inf
-2.6450470202373526	2.4032092760896044	inf
-2.6450470202373526	2.4534699532829696	inf
-2.6450470202373526	2.5037306304763347	inf
-2.6450470202373526	2.5539913076697	inf
-2.6450470202373526	2.604251984863065	inf
-2.6450470202373526	2.65451266205643	inf
-2.6450470202373526	2.7047733392497952	inf
-2.6450470202373526	2.7550340164431604	inf
-2.6450470202373526	2.805294693636525	inf
-2.6450470202373526	2.8555553708298897	inf
-2.6450470202373526	2.905816048023255	inf
-2.6450470202373526	2.95607672521662	inf
-2.6450470202373526	3.006337402409985	inf
-2.6450470202373526	3.0565980796033503	inf
-2.6450470202373526	3.1068587567967154	inf
-2.6450470202373526	3.157119433990081	inf
-2.6099212054175047	-1.8186876081530612	inf
-2.6099212054175047	-1.7684269309596963	inf
-2.6099212054175047	-1.7181662537663311	inf
-2.6099212054175047	-1.667905576572966	inf
-2.6099212054175047	-1.6176448993796009	inf
-2.6099212054175047	-1.5673842221862357	inf
-2.6099212054175047	-1.5171235449928708	4.605170185988091
-2.6099212054175047	-1.4668628677995057	inf
-2.6099212054175047	-1.4166021906061408	4.605170185988091
-2.6099212054175047	-1.3663415134127757	4.605170185988091
-2.6099212054175047	-1.3160808362194105	inf
-2.6099212054175047	-1.2658201590260454	inf
-2.6099212054175047	-1.2155594818326803	inf
-2.6099212054175047	-1.1652988046393151	inf
-2.6099212054175047	-1.1150381274459502	inf
-2.6099212054175047	-1.0647774502525853	inf
-2.6099212054175047	-1.0145167730592202	inf
-2.6099212054175047	-0.964256095865855	inf
-2.6099212054175047	-0.9139954186724899	inf
-2.6099212054175047	-0.863734741479125	inf
-2.6099212054175047	-0.8134740642857599	inf
-2.6099212054175047	-0.7632133870923947	inf
-2.6099212054175047	-0.7129527098990296	inf
-2.6099212054175047	-0.6626920327056646	inf
-2.6099212054175047	-0.6124313555122995	4.605170185988091
-2.6099212054175047	-0.5621706783189344	4.605170185988091
-2.6099212054175047	-0.5119100011255694	inf
-2.6099212054175047	-0.46164932393220437	inf
-2.6099212054175047	-0.41138864673883924	inf
-2.6099212054175047	-0.3611279695454741	inf
-2.6099212054175047	-0.3108672923521091	inf
-2.6099212054175047	-0.26060661515874406	inf
-2.6099212054175047	-0.21034593796537893	inf
-2.6099212054175047	-0.1600852607720139	inf
-2.6099212054175047	-0.10982458357864888	inf
-2.6099212054175047	-0.05956390638528375	inf
-2.6099212054175047	-0.009303229191918616	inf
-2.6099212054175047	0.040957448001446406	4.605170185988091
-2.6099212054175047	0.09121812519481143	inf
-2.6099212054175047	0.14147880238817645	inf
-2.6099212054175047	0.19173947958154147	inf
-2.6099212054175047	0.2420001567749066	inf
-2.6099212054175047	0.29226083396827174	inf
-2.6099212054175047	0.34252151116163687	inf
-2.6099212054175047	0.392782188355002	inf
-2.6099212054175047	0.44304286554836714	inf
-2.6099212054175047	0.49330354274173205	inf
-2.6099212054175047	0.543564219935097	inf
-2.6099212054175047	0.5938248971284621	inf
-2.6099212054175047	0.6440855743218272	inf
-2.6099212054175047	0.6943462515151924	inf
-2.6099212054175047	0.7446069287085575	inf
-2.6099212054175047	0.7948676059019226	inf
-2.6099212054175047	0.8451282830952875	inf
-2.6099212054175047	0.8953889602886524	inf
-2.6099212054175047	0.9456496374820176	inf
-2.6099212054175047	0.9959103146753827	inf
-2.6099212054175047	1.0461709918687478	inf
-2.6099212054175047	1.096431669062113	inf
-2.6099212054175047	1.1466923462554781	inf
-2.6099212054175047	1.196953023448843	inf
-2.6099212054175047	1.247213700642208	inf
-2.6099212054175047	1.297474377835573	inf
-2.6099212054175047	1.3477350550289382	inf
-2.6099212054175047	1.3979957322223033	inf
-2.6099212054175047	1.4482564094156685	inf
-2.6099212054175047	1.4985170866090336	inf
-2.6099212054175047	1.5487777638023985	inf
-2.6099212054175047	1.5990384409957634	inf
-2.6099212054175047	1.6492991181891286	inf
-2.6099212054175047	1.6995597953824937	inf
-2.6099212054175047	1.7498204725758588	inf
-2.6099212054175047	1.800081149769224	inf
-2.6099212054175047	1.850341826962589	inf
-2.6099212054175047	1.900602504155954	inf
-2.6099212054175047	1.950863181349319	inf
-2.6099212054175047	2.0011238585426843	inf
-2.6099212054175047	2.0513845357360494	inf
-2.6099212054175047	2.1016452129294145	inf
-2.6099212054175047	2.151905890122779	inf
-2.6099212054175047	2.202166567316144	inf
-2.6099212054175047	2.252427244509509	inf
-2.6099212054175047	2.302687921702874	inf
-2.6099212054175047	2.3529485988962393	inf
-2.6099212054175047	2.4032092760896044	inf
-2.6099212054175047	2.4534699532829696	inf
-2.6099212054175047	2.5037306304763347	inf
-2.6099212054175047	2.5539913076697	inf
-2.6099212054175047	2.604251984863065	inf
-2.6099212054175047	2.65451266205643	inf
-2.6099212054175047	2.7047733392497952	inf
-2.6099212054175047	2.7550340164431604	inf
-2.6099212054175047	2.805294693636525	inf
-2.6099212054175047	2.8555553708298897	inf
-2.6099212054175047	2.905816048023255	inf
-2.6099212054175047	2.95607672521662	inf
-2.6099212054175047	3.006337402409985	inf
-2.6099212054175047	3.0565980796033503	inf
-2.6099212054175047	3.1068587567967154	inf
-2.6099212054175047	3.157119433990081	inf
-2.5747953905976573	-1.8186876081530612	inf
-2.5747953905976573	-1.7684269309596963	inf
-2.5747953905976573	-1.7181662537663311	inf
-2.5747953905976573	-1.667905576572966	inf
-2.5747953905976573	-1.6176448993796009	inf
-2.5747953905976573	-1.5673842221862357	inf
-2.5747953905976573	-1.5171235449928708	inf
-2.5747953905976573	-1.4668628677995057	inf
-2.5747953905976573	-1.4166021906061408	inf
-2.5747953905976573	-1.3663415134127757	inf
-2.5747953905976573	-1.3160808362194105	inf
-2.5747953905976573	-1.2658201590260454	inf
-2.5747953905976573	-1.2155594818326803	inf
-2.5747953905976573	-1.1652988046393151	inf
-2.5747953905976573	-1.1150381274459502	inf
-2.5747953905976573	-1.0647774502525853	inf
-2.5747953905976573	-1.0145167730592202	inf
-2.5747953905976573	-0.964256095865855	inf
-2.5747953905976573	-0.9139954186724899	inf
-2.5747953905976573	-0.863734741479125	inf
-2.5747953905976573	-0.8134740642857599	4.605170185988091
-2.5747953905976573	-0.7632133870923947	inf
-2.5747953905976573	-0.7129527098990296	inf
-2.5747953905976573	-0.6626920327056646	4.605170185988091
-2.5747953905976573	-0.6124313555122995	inf
-2.5747953905976573	-0.5621706783189344	inf
-2.5747953905976573	-0.5119100011255694	inf
-2.5747953905976573	-0.46164932393220437	inf
-2.5747953905976573	-0.41138864673883924	inf
-2.5747953905976573	-0.3611279695454741	inf
-2.5747953905976573	-0.3108672923521091	inf
-2.5747953905976573	-0.26060661515874406	4.605170185988091
-2.5747953905976573	-0.21034593796537893	inf
-2.5747953905976573	-0.1600852607720139	inf
-2.5747953905976573	-0.10982458357864888	inf
-2.5747953905976573	-0.05956390638528375	inf
-2.5747953905976573	-0.009303229191918616	inf
-2.5747953905976573	0.040957448001446406	inf
-2.5747953905976573	0.09121812519481143	inf
-2.5747953905976573	0.14147880238817645	inf
-2.5747953905976573	0.19173947958154147	inf
-2.5747953905976573	0.2420001567749066	4.605170185988091
-2.5747953905976573	0.29226083396827174	4.605170185988091
-2.5747953905976573	0.34252151116163687	inf
-2.5747953905976573	0.392782188355002	inf
-2.5747953905976573	0.44304286554836714	inf
-2.5747953905976573	0.49330354274173205	inf
-2.5747953905976573	0.543564219935097	inf
-2.5747953905976573	0.5938248971284621	inf
-2.5747953905976573	0.6440855743218272	inf
-2.5747953905976573	0.6943462515151924	inf
-2.5747953905976573	0.7446069287085575	inf
-2.5747953905976573	0.7948676059019226	inf
-2.5747953905976573	0.8451282830952875	inf
-2.5747953905976573	0.8953889602886524	inf
-2.5747953905976573	0.9456496374820176	inf
-2.5747953905976573	0.9959103146753827	inf
-2.5747953905976573	1.0461709918687478	inf
-2.5747953905976573	1.096431669062113	inf
-2.5747953905976573	1.1466923462554781	inf
-2.5747953905976573	1.196953023448843	inf
-2.5747953905976573	1.247213700642208	inf
-2.5747953905976573	1.297474377835573	inf
-2.5747953905976573	1.3477350550289382	inf
-2.5747953905976573	1.3979957322223033	inf
-2.5747953905976573	1.4482564094156685	inf
-2.5747953905976573	1.4985170866090336	inf
-2.5747953905976573	1.5487777638023985	inf
-2.5747953905976573	1.5990384409957634	inf
-2.5747953905976573	1.6492991181891286	inf
-2.5747953905976573	1.6995597953824937	inf
-2.5747953905976573	1.7498204725758588	inf
-2.5747953905976573	1.800081149769224	inf
-2.5747953905976573	1.850341826962589	inf
-2.5747953905976573	1.900602504155954	inf
-2.5747953905976573	1.950863181349319	inf
-2.5747953905976573	2.0011238585426843	inf
-2.5747953905976573	2.0513845357360494	inf
-2.5747953905976573	2.1016452129294145	inf
-2.5747953905976573	2.151905890122779	inf
-2.5747953905976573	2.202166567316144	inf
-2.5747953905976573	2.252427244509509	inf
-2.5747953905976573	2.302687921702874	inf
-2.5747953905976573	2.3529485988962393	inf
-2.5747953905976573	2.4032092760896044	inf
-2.5747953905976573	2.4534699532829696	inf
-2.5747953905976573	2.5037306304763347	inf
-2.5747953905976573	2.5539913076697	inf
-2.5747953905976573	2.604251984863065	inf
-2.5747953905976573	2.65451266205643	inf
-2.5747953905976573	2.7047733392497952	inf
-2.5747953905976573	2.7550340164431604	inf
-2.5747953905976573	2.805294693636525	inf
-2.5747953905976573	2.8555553708298897	inf
-2.5747953905976573	2.905816048023255	inf
-2.5747953905976573	2.95607672521662	inf
-2.5747953905976573	3.006337402409985	inf
-2.5747953905976573	3.0565980796033503	inf
-2.5747953905976573	3.1068587567967154	inf
-2.5747953905976573	3.157119433990081	inf
-2.5396695757778094	-1.8186876081530612	inf
-2.5396695757778094	-1.7684269309596963	inf
-2.5396695757778094	-1.7181662537663311	inf
-2.5396695757778094	-1.667905576572966	inf
-2.5396695757778094	-1.6176448993796009	inf
-2.5396695757778094	-1.5673842221862357	inf
-2.5396695757778094	-1.5171235449928708	inf
-2.5396695757778094	-1.4668628677995057	inf
-2.5396695757778094	-1.4166021906061408	4.605170185988091
-2.5396695757778094	-1.3663415134127757	inf
-2.5396695757778094	-1.3160808362194105	inf
-2.5396695757778094	-1.2658201590260454	inf
-2.5396695757778094	-1.2155594818326803	inf
-2.5396695757778094	-1.1652988046393151	inf
-2.5396695757778094	-1.1150381274459502	inf
-2.5396695757778094	-1.0647774502525853	inf
-2.5396695757778094	-1.0145167730592202	inf
-2.5396695757778094	-0.964256095865855	inf
-2.5396695757778094	-0.9139954186724899	inf
-2.5396695757778094	-0.863734741479125	inf
-2.5396695757778094	-0.8134740642857599	inf
-2.5396695757778094	-0.7632133870923947	inf
-2.5396695757778094	-0.7129527098990296	inf
-2.5396695757778094	-0.6626920327056646	inf
-2.5396695757778094	-0.6124313555122995	inf
-2.5396695757778094	-0.5621706783189344	inf
-2.5396695757778094	-0.5119100011255694	inf
-2.5396695757778094	-0.46164932393220437	inf
-2.5396695757778094	-0.41138864673883924	inf
-2.5396695757778094	-0.3611279695454741	4.605170185988091
-2.5396695757778094	-0.3108672923521091	inf
-2.5396695757778094	-0.26060661515874406	inf
-2.5396695757778094	-0.21034593796537893	inf
-2.5396695757778094	-0.1600852607720139	inf
-2.5396695757778094	-0.10982458357864888	inf
-2.5396695757778094	-0.05956390638528375	inf
-2.5396695757778094	-0.009303229191918616	inf
-2.5396695757778094	0.040957448001446406	4.605170185988091
-2.5396695757778094	0.09121812519481143	inf
-2.5396695757778094	0.14147880238817645	inf
-2.5396695757778094	0.19173947958154147	inf
-2.5396695757778094	0.2420001567749066	inf
-2.5396695757778094	0.29226083396827174	inf
-2.5396695757778094	0.34252151116163687	inf
-2.5396695757778094	0.392782188355002	inf
-2.5396695757778094	0.44304286554836714	inf
-2.5396695757778094	0.49330354274173205	inf
-2.5396695757778094	0.543564219935097	inf
-2.5396695757778094	0.5938248971284621	inf
-2.5396695757778094	0.6440855743218272	inf
-2.5396695757778094	0.6943462515151924	inf
-2.5396695757778094	0.7446069287085575	inf
-2.5396695757778094	0.7948676059019226	inf
-2.5396695757778094	0.8451282830952875	inf
-2.5396695757778094	0.8953889602886524	inf
-2.5396695757778094	0.9456496374820176	inf
-2.5396695757778094	0.9959103146753827	inf
-2.5396695757778094	1.0461709918687478	inf
-2.5396695757778094	1.096431669062113	inf
-2.5396695757778094	1.1466923462554781	inf
-2.5396695757778094	1.196953023448843	inf
-2.5396695757778094	1.247213700642208	inf
-2.5396695757778094	1.297474377835573	inf
-2.5396695757778094	1.3477350550289382	inf
-2.5396695757778094	1.3979957322223033	inf
-2.5396695757778094	1.4482564094156685	inf
-2.5396695757778094	1.4985170866090336	inf
-2.5396695757778094	1.5487777638023985	inf
-2.5396695757778094	1.5990384409957634	inf
-2.5396695757778094	1.6492991181891286	inf
-2.5396695757778094	1.6995597953824937	inf
-2.5396695757778094	1.7498204725758588	inf
-2.5396695757778094	1.800081149769224	inf
-2.5396695757778094	1.850341826962589	inf
-2.5396695757778094	1.900602504155954	inf
-2.5396695757778094	1.950863181349319	inf
-2.5396695757778094	2.0011238585426843	inf
-2.5396695757778094	2.0513845357360494	inf
-2.5396695757778094	2.1016452129294145	inf
-2.5396695757778094	2.151905890122779	inf
-2.5396695757778094	2.202166567316144	inf
-2.5396695757778094	2.252427244509509	inf
-2.5396695757778094	2.302687921702874	inf
-2.5396695757778094	2.3529485988962393	inf
-2.5396695757778094	2.4032092760896044	inf
-2.5396695757778094	2.4534699532829696	inf
-2.5396695757778094	2.5037306304763347	inf
-2.5396695757778094	2.5539913076697	inf
-2.5396695757778094	2.604251984863065	inf
-2.5396695757778094	2.65451266205643	inf
-2.5396695757778094	2.7047733392497952	inf
-2.5396695757778094	2.7550340164431604	inf
-2.5396695757778094	2.805294693636525	inf
-2.5396695757778094	2.8555553708298897	inf
-2.5396695757778094	2.905816048023255	inf
-2.5396695757778094	2.95607672521662	inf
-2.5396695757778094	3.006337402409985	inf
-2.5396695757778094	3.0565980796033503	inf
-2.5396695757778094	3.1068587567967154	inf
-2.5396695757778094	3.157119433990081	inf
-2.5045437609579615	-1.8186876081530612	inf
-2.5045437609579615	-1.7684269309596963	inf
-2.5045437609579615	-1.7181662537663311	inf
-2.5045437609579615	-1.667905576572966	inf
-2.5045437609579615	-1.6176448993796009	inf
-2.5045437609579615	-1.5673842221862357	inf
-2.5045437609579615	-1.5171235449928708	inf
-2.5045437609579615	-1.4668628677995057	inf
-2.5045437609579615	-1.4166021906061408	inf
-2.5045437609579615	-1.3663415134127757	inf
-2.5045437609579615	-1.3160808362194105	inf
-2.5045437609579615	-1.2658201590260454	inf
-2.5045437609579615	-1.2155594818326803	inf
-2.5045437609579615	-1.1652988046393151	inf
-2.5045437609579615	-1.1150381274459502	4.605170185988091
-2.5045437609579615	-1.0647774502525853	inf
-2.5045437609579615	-1.0145167730592202	inf
-2.5045437609579615	-0.964256095865855	inf
-2.5045437609579615	-0.9139954186724899	inf
-2.5045437609579615	-0.863734741479125	inf
-2.5045437609579615	-0.8134740642857599	inf
-2.5045437609579615	-0.7632133870923947	inf
-2.5045437609579615	-0.7129527098990296	inf
-2.5045437609579615	-0.6626920327056646	inf
-2.5045437609579615	-0.6124313555122995	inf
-2.5045437609579615	-0.5621706783189344	4.605170185988091
-2.5045437609579615	-0.5119100011255694	inf
-2.5045437609579615	-0.46164932393220437	inf
-2.5045437609579615	-0.41138864673883924	inf
-2.5045437609579615	-0.3611279695454741	inf
-2.5045437609579615	-0.3108672923521091	inf
-2.5045437609579615	-0.26060661515874406	4.605170185988091
-2.5045437609579615	-0.21034593796537893	inf
-2.5045437609579615	-0.1600852607720139	4.605170185988091
-2.5045437609579615	-0.10982458357864888	4.605170185988091
-2.5045437609579615	-0.05956390638528375	inf
-2.5045437609579615	-0.009303229191918616	inf
-2.5045437609579615	0.040957448001446406	inf
-2.5045437609579615	0.09121812519481143	inf
-2.5045437609579615	0.14147880238817645	4.605170185988091
-2.5045437609579615	0.19173947958154147	inf
-2.5045437609579615	0.2420001567749066	inf
-2.5045437609579615	0.29226083396827174	inf
-2.5045437609579615	0.34252151116163687	inf
-2.5045437609579615	0.392782188355002	inf
-2.5045437609579615	0.44304286554836714	4.605170185988091
-2.5045437609579615	0.49330354274173205	inf
-2.5045437609579615	0.543564219935097	inf
-2.5045437609579615	0.5938248971284621	inf
-2.5045437609579615	0.6440855743218272	inf
-2.5045437609579615	0.6943462515151924	inf
-2.5045437609579615	0.7446069287085575	inf
-2.5045437609579615	0.7948676059019226	inf
-2.5045437609579615	0.8451282830952875	inf
-2.5045437609579615	0.8953889602886524	inf
-2.5045437609579615	0.9456496374820176	inf
-2.5045437609579615	0.9959103146753827	inf
-2.5045437609579615	1.0461709918687478	inf
-2.5045437609579615	1.096431669062113	inf
-2.5045437609579615	1.1466923462554781	inf
-2.5045437609579615	1.196953023448843	inf
-2.5045437609579615	1.247213700642208	inf
-2.5045437609579615	1.297474377835573	inf
-2.5045437609579615	1.3477350550289382	inf
-2.5045437609579615	1.3979957322223033	inf
-2.5045437609579615	1.4482564094156685	inf
-2.5045437609579615	1.4985170866090336	inf
-2.5045437609579615	1.5487777638023985	inf
-2.5045437609579615	1.5990384409957634	inf
-2.5045437609579615	1.6492991181891286	inf
-2.5045437609579615	1.6995597953824937	inf
-2.5045437609579615	1.7498204725758588	inf
-2.5045437609579615	1.800081149769224	inf
-2.5045437609579615	1.850341826962589	inf
-2.5045437609579615	1.900602504155954	inf
-2.5045437609579615	1.950863181349319	inf
-2.5045437609579615	2.0011238585426843	inf
-2.5045437609579615	2.0513845357360494	inf
-2.5045437609579615	2.1016452129294145	inf
-2.5045437609579615	2.151905890122779	inf
-2.5045437609579615	2.202166567316144	inf
-2.5045437609579615	2.252427244509509	inf
-2.5045437609579615	2.302687921702874	inf
-2.5045437609579615	2.3529485988962393	inf
-2.5045437609579615	2.4032092760896044	inf
-2.5045437609579615	2.4534699532829696	inf
-2.5045437609579615	2.5037306304763347	inf
-2.5045437609579615	2.5539913076697	inf
-2.5045437609579615	2.604251984863065	inf
-2.5045437609579615	2.65451266205643	inf
-2.5045437609579615	2.7047733392497952	inf
-2.5045437609579615	2.7550340164431604	inf
-2.5045437609579615	2.805294693636525	inf
-2.5045437609579615	2.8555553708298897	inf
-2.5045437609579615	2.905816048023255	inf
-2.5045437609579615	2.95607672521662	inf
-2.5045437609579615	3.006337402409985	inf
-2.5045437609579615	3.0565980796033503	inf
-2.5045437609579615	3.1068587567967154	inf
-2.5045437609579615	3.157119433990081	inf
-2.4694179461381136	-1.8186876081530612	inf
-2.4694179461381136	-1.7684269309596963	inf
-2.4694179461381136	-1.7181662537663311	4.605170185988091
-2.4694179461381136	-1.667905576572966	inf
-2.4694179461381136	-1.6176448993796009	inf
-2.4694179461381136	-1.5673842221862357	inf
-2.4694179461381136	-1.5171235449928708	inf
-2.4694179461381136	-1.4668628677995057	inf
-2.4694179461381136	-1.4166021906061408	inf
-2.4694179461381136	-1.3663415134127757	inf
-2.4694179461381136	-1.3160808362194105	inf
-2.4694179461381136	-1.2658201590260454	inf
-2.4694179461381136	-1.2155594818326803	inf
-2.4694179461381136	-1.1652988046393151	inf
-2.4694179461381136	-1.1150381274459502	inf
-2.4694179461381136	-1.0647774502525853	inf
-2.4694179461381136	-1.0145167730592202	inf
-2.4694179461381136	-0.964256095865855	inf
-2.4694179461381136	-0.9139954186724899	inf
-2.4694179461381136	-0.863734741479125	inf
-2.4694179461381136	-0.8134740642857599	inf
-2.4694179461381136	-0.7632133870923947	inf
-2.4694179461381136	-0.7129527098990296	inf
-2.4694179461381136	-0.6626920327056646	4.605170185988091
-2.4694179461381136	-0.6124313555122995	inf
-2.4694179461381136	-0.5621706783189344	inf
-2.4694179461381136	-0.5119100011255694	inf
-2.4694179461381136	-0.46164932393220437	inf
-2.4694179461381136	-0.41138864673883924	inf
-2.4694179461381136	-0.3611279695454741	4.605170185988091
-2.4694179461381136	-0.3108672923521091	inf
-2.4694179461381136	-0.26060661515874406	4.605170185988091
-2.4694179461381136	-0.21034593796537893	4.605170185988091
-2.4694179461381136	-0.1600852607720139	3.9120230054281473
-2.4694179461381136	-0.10982458357864888	4.605170185988091
-2.4694179461381136	-0.05956390638528375	inf
-2.4694179461381136	-0.009303229191918616	inf
-2.4694179461381136	0.040957448001446406	inf
-2.4694179461381136	0.09121812519481143	4.605170185988091
-2.4694179461381136	0.14147880238817645	inf
-2.4694179461381136	0.19173947958154147	inf
-2.4694179461381136	0.2420001567749066	inf
-2.4694179461381136	0.29226083396827174	inf
-2.4694179461381136	0.34252151116163687	inf
-2.4694179461381136	0.392782188355002	inf
-2.4694179461381136	0.44304286554836714	inf
-2.4694179461381136	0.49330354274173205	inf
-2.4694179461381136	0.543564219935097	inf
-2.4694179461381136	0.5938248971284621	inf
-2.4694179461381136	0.6440855743218272	inf
-2.4694179461381136	0.6943462515151924	inf
-2.4694179461381136	0.7446069287085575	inf
-2.4694179461381136	0.7948676059019226	inf
-2.4694179461381136	0.8451282830952875	inf
-2.4694179461381136	0.8953889602886524	inf
-2.4694179461381136	0.9456496374820176	inf
-2.4694179461381136	0.9959103146753827	inf
-2.4694179461381136	1.0461709918687478	inf
-2.4694179461381136	1.096431669062113	inf
-2.4694179461381136	1.1466923462554781	inf
-2.4694179461381136	1.196953023448843	inf
-2.4694179461381136	1.247213700642208	inf
-2.4694179461381136	1.297474377835573	inf
-2.4694179461381136	1.3477350550289382	inf
-2.4694179461381136	1.3979957322223033	inf
-2.4694179461381136	1.4482564094156685	inf
-2.4694179461381136	1.4985170866090336	inf
-2.4694179461381136	1.5487777638023985	inf
-2.4694179461381136	1.5990384409957634	inf
-2.4694179461381136	1.6492991181891286	inf
-2.4694179461381136	1.6995597953824937	inf
-2.4694179461381136	1.7498204725758588	inf
-2.4694179461381136	1.800081149769224	inf
-2.4694179461381136	1.850341826962589	inf
-2.4694179461381136	1.900602504155954	inf
-2.4694179461381136	1.950863181349319	inf
-2.4694179461381136	2.0011238585426843	inf
-2.4694179461381136	2.0513845357360494	inf
-2.4694179461381136	2.1016452129294145	inf
-2.4694179461381136	2.151905890122779	inf
-2.4694179461381136	2.202166567316144	inf
-2.4694179461381136	2.252427244509509	inf
-2.4694179461381136	2.302687921702874	inf
-2.4694179461381136	2.3529485988962393	inf
-2.4694179461381136	2.4032092760896044	inf
-2.4694179461381136	2.4534699532829696	inf
-2.4694179461381136	2.5037306304763347	inf
-2.4694179461381136	2.5539913076697	inf
-2.4694179461381136	2.604251984863065	inf
-2.4694179461381136	2.65451266205643	inf
-2.4694179461381136	2.7047733392497952	inf
-2.4694179461381136	2.7550340164431604	inf
-2.4694179461381136	2.805294693636525	inf
-2.4694179461381136	2.8555553708298897	inf
-2.4694179461381136	2.905816048023255	inf
-2.4694179461381136	2.95607672521662	inf
-2.4694179461381136	3.006337402409985	inf
-2.4694179461381136	3.0565980796033503	inf
-2.4694179461381136	3.1068587567967154	inf
-2.4694179461381136	3.157119433990081	inf
-2.4342921313182657	-1.8186876081530612	inf
-2.4342921313182657	-1.7684269309596963	inf
-2.4342921313182657	-1.7181662537663311	inf
-2.4342921313182657	-1.667905576572966	inf
-2.4342921313182657	-1.6176448993796009	inf
-2.4342921313182657	-1.5673842221862357	4.605170185988091
-2.4342921313182657	-1.5171235449928708	inf
-2.4342921313182657	-1.4668628677995057	inf
-2.4342921313182657	-1.4166021906061408	inf
-2.4342921313182657	-1.3663415134127757	inf
-2.4342921313182657	-1.3160808362194105	inf
-2.4342921313182657	-1.2658201590260454	inf
-2.4342921313182657	-1.2155594818326803	inf
-2.4342921313182657	-1.1652988046393151	4.605170185988091
-2.4342921313182657	-1.1150381274459502	4.605170185988091
-2.4342921313182657	-1.0647774502525853	inf
-2.4342921313182657	-1.0145167730592202	inf
-2.4342921313182657	-0.964256095865855	inf
-2.4342921313182657	-0.9139954186724899	4.605170185988091
-2.4342921313182657	-0.863734741479125	inf
-2.4342921313182657	-0.8134740642857599	4.605170185988091
-2.4342921313182657	-0.7632133870923947	inf
-2.4342921313182657	-0.7129527098990296	inf
-2.4342921313182657	-0.6626920327056646	inf
-2.4342921313182657	-0.6124313555122995	4.605170185988091
-2.4342921313182657	-0.5621706783189344	4.605170185988091
-2.4342921313182657	-0.5119100011255694	inf
-2.4342921313182657	-0.46164932393220437	inf
-2.4342921313182657	-0.41138864673883924	inf
-2.4342921313182657	-0.3611279695454741	inf
-2.4342921313182657	-0.3108672923521091	4.605170185988091
-2.4342921313182657	-0.26060661515874406	inf
-2.4342921313182657	-0.21034593796537893	4.605170185988091
-2.4342921313182657	-0.1600852607720139	inf
-2.4342921313182657	-0.10982458357864888	inf
-2.4342921313182657	-0.05956390638528375	inf
-2.4342921313182657	-0.009303229191918616	4.605170185988091
-2.4342921313182657	0.040957448001446406	inf
-2.4342921313182657	0.09121812519481143	inf
-2.4342921313182657	0.14147880238817645	4.605170185988091
-2.4342921313182657	0.19173947958154147	inf
-2.4342921313182657	0.2420001567749066	inf
-2.4342921313182657	0.29226083396827174	inf
-2.4342921313182657	0.34252151116163687	inf
-2.4342921313182657	0.392782188355002	inf
-2.4342921313182657	0.44304286554836714	inf
-2.4342921313182657	0.49330354274173205	inf
-2.4342921313182657	0.543564219935097	inf
-2.4342921313182657	0.5938248971284621	inf
-2.4342921313182657	0.6440855743218272	inf
-2.4342921313182657	0.6943462515151924	4.605170185988091
-2.4342921313182657	0.7446069287085575	inf
-2.4342921313182657	0.7948676059019226	inf
-2.4342921313182657	0.8451282830952875	inf
-2.4342921313182657	0.8953889602886524	inf
-2.4342921313182657	0.9456496374820176	inf
-2.4342921313182657	0.9959103146753827	inf
-2.4342921313182657	1.0461709918687478	inf
-2.4342921313182657	1.096431669062113	inf
-2.4342921313182657	1.1466923462554781	inf
-2.4342921313182657	1.196953023448843	4.605170185988091
-2.4342921313182657	1.247213700642208	inf
-2.4342921313182657	1.297474377835573	inf
-2.4342921313182657	1.3477350550289382	inf
-2.4342921313182657	1.3979957322223033	inf
-2.4342921313182657	1.4482564094156685	inf
-2.4342921313182657	1.4985170866090336	inf
-2.4342921313182657	1.5487777638023985	inf
-2.4342921313182657	1.5990384409957634	inf
-2.4342921313182657	1.6492991181891286	inf
-2.4342921313182657	1.6995597953824937	inf
-2.4342921313182657	1.7498204725758588	inf
-2.4342921313182657	1.800081149769224	inf
-2.4342921313182657	1.850341826962589	inf
-2.4342921313182657	1.900602504155954	inf
-2.4342921313182657	1.950863181349319	inf
-2.4342921313182657	2.0011238585426843	inf
-2.4342921313182657	2.0513845357360494	inf
-2.4342921313182657	2.1016452129294145	inf
-2.4342921313182657	2.151905890122779	inf
-2.4342921313182657	2.202166567316144	inf
-2.4342921313182657	2.252427244509509	inf
-2.4342921313182657	2.302687921702874	inf
-2.4342921313182657	2.3529485988962393	inf
-2.4342921313182657	2.4032092760896044	inf
-2.4342921313182657	2.4534699532829696	inf
-2.4342921313182657	2.5037306304763347	inf
-2.4342921313182657	2.5539913076697	inf
-2.4342921313182657	2.604251984863065	inf
-2.4342921313182657	2.65451266205643	inf
-2.4342921313182657	2.7047733392497952	inf
-2.4342921313182657	2.7550340164431604	inf
-2.4342921313182657	2.805294693636525	inf
-2.4342921313182657	2.8555553708298897	inf
-2.4342921313182657	2.905816048023255	inf
-2.4342921313182657	2.95607672521662	inf
-2.4342921313182657	3.006337402409985	inf
-2.4342921313182657	3.0565980796033503	inf
-2.4342921313182657	3.1068587567967154	inf
[truncated: 8,001 more rows]
