# Supplementary material for: Navigating protein landscapes with a machine-learned transferable coarse-grained model
Source: Nat Chem. 2025 Jul 18;17(8):1284–92. doi: 10.1038/s41557-025-01874-0 (PMC12313527; doi:10.1038/s41557-025-01874-0)
Supplement: Supplementary file 4 — .csv files with free energy landscape data. [file 41557_2025_1874_MOESM4_ESM.zip › fig_data/2jof_unres_FES_in_TICA.csv]

TIC1	TIC2	FE
-1.774637590774256	-3.560832340823148	inf
-1.774637590774256	-3.5051674346314456	inf
-1.774637590774256	-3.449502528439743	inf
-1.774637590774256	-3.39383762224804	inf
-1.774637590774256	-3.338172716056338	inf
-1.774637590774256	-3.2825078098646356	inf
-1.774637590774256	-3.226842903672933	inf
-1.774637590774256	-3.1711779974812306	inf
-1.774637590774256	-3.115513091289528	inf
-1.774637590774256	-3.0598481850978256	inf
-1.774637590774256	-3.0041832789061234	inf
-1.774637590774256	-2.9485183727144206	inf
-1.774637590774256	-2.8928534665227184	inf
-1.774637590774256	-2.8371885603310156	inf
-1.774637590774256	-2.7815236541393134	inf
-1.774637590774256	-2.725858747947611	3.401197381662156
-1.774637590774256	-2.6701938417559083	inf
-1.774637590774256	-2.614528935564206	inf
-1.774637590774256	-2.558864029372504	inf
-1.774637590774256	-2.503199123180801	inf
-1.774637590774256	-2.447534216989099	3.401197381662156
-1.774637590774256	-2.391869310797396	inf
-1.774637590774256	-2.336204404605694	inf
-1.774637590774256	-2.280539498413991	inf
-1.774637590774256	-2.224874592222289	inf
-1.774637590774256	-2.1692096860305865	inf
-1.774637590774256	-2.113544779838884	inf
-1.774637590774256	-2.0578798736471815	inf
-1.774637590774256	-2.0022149674554788	inf
-1.774637590774256	-1.9465500612637765	inf
-1.774637590774256	-1.8908851550720742	inf
-1.774637590774256	-1.8352202488803715	inf
-1.774637590774256	-1.7795553426886692	inf
-1.774637590774256	-1.7238904364969665	inf
-1.774637590774256	-1.6682255303052642	inf
-1.774637590774256	-1.6125606241135617	inf
-1.774637590774256	-1.5568957179218592	inf
-1.774637590774256	-1.501230811730157	inf
-1.774637590774256	-1.4455659055384544	inf
-1.774637590774256	-1.389900999346752	inf
-1.774637590774256	-1.3342360931550494	inf
-1.774637590774256	-1.278571186963347	inf
-1.774637590774256	-1.2229062807716446	inf
-1.774637590774256	-1.1672413745799421	inf
-1.774637590774256	-1.1115764683882396	inf
-1.774637590774256	-1.0559115621965371	inf
-1.774637590774256	-1.0002466560048346	inf
-1.774637590774256	-0.9445817498131321	inf
-1.774637590774256	-0.8889168436214296	inf
-1.774637590774256	-0.8332519374297274	inf
-1.774637590774256	-0.7775870312380249	inf
-1.774637590774256	-0.7219221250463224	inf
-1.774637590774256	-0.6662572188546199	inf
-1.774637590774256	-0.6105923126629174	inf
-1.774637590774256	-0.5549274064712151	inf
-1.774637590774256	-0.4992625002795126	inf
-1.774637590774256	-0.4435975940878101	inf
-1.774637590774256	-0.3879326878961076	inf
-1.774637590774256	-0.3322677817044051	inf
-1.774637590774256	-0.2766028755127028	inf
-1.774637590774256	-0.2209379693210003	inf
-1.774637590774256	-0.1652730631292978	inf
-1.774637590774256	-0.10960815693759529	inf
-1.774637590774256	-0.05394325074589279	inf
-1.774637590774256	0.001721655445809489	inf
-1.774637590774256	0.05738656163751199	inf
-1.774637590774256	0.11305146782921449	inf
-1.774637590774256	0.168716374020917	inf
-1.774637590774256	0.2243812802126195	inf
-1.774637590774256	0.2800461864043218	inf
-1.774637590774256	0.3357110925960243	inf
-1.774637590774256	0.391375998787727	inf
-1.774637590774256	0.4470409049794295	inf
-1.774637590774256	0.5027058111711318	inf
-1.774637590774256	0.5583707173628341	inf
-1.774637590774256	0.6140356235545363	inf
-1.774637590774256	0.6697005297462391	inf
-1.774637590774256	0.7253654359379418	inf
-1.774637590774256	0.7810303421296441	inf
-1.774637590774256	0.8366952483213463	inf
-1.774637590774256	0.8923601545130486	inf
-1.774637590774256	0.9480250607047513	inf
-1.774637590774256	1.003689966896454	inf
-1.774637590774256	1.0593548730881563	inf
-1.774637590774256	1.1150197792798586	inf
-1.774637590774256	1.170684685471561	inf
-1.774637590774256	1.2263495916632636	inf
-1.774637590774256	1.2820144978549664	inf
-1.774637590774256	1.3376794040466686	inf
-1.774637590774256	1.393344310238371	inf
-1.774637590774256	1.4490092164300732	inf
-1.774637590774256	1.504674122621776	inf
-1.774637590774256	1.5603390288134786	inf
-1.774637590774256	1.616003935005181	inf
-1.774637590774256	1.6716688411968832	inf
-1.774637590774256	1.727333747388586	inf
-1.774637590774256	1.7829986535802886	inf
-1.774637590774256	1.838663559771991	inf
-1.774637590774256	1.8943284659636932	inf
-1.774637590774256	1.9499933721553955	inf
-1.7508737284493585	-3.560832340823148	inf
-1.7508737284493585	-3.5051674346314456	inf
-1.7508737284493585	-3.449502528439743	inf
-1.7508737284493585	-3.39383762224804	inf
-1.7508737284493585	-3.338172716056338	inf
-1.7508737284493585	-3.2825078098646356	inf
-1.7508737284493585	-3.226842903672933	inf
-1.7508737284493585	-3.1711779974812306	inf
-1.7508737284493585	-3.115513091289528	inf
-1.7508737284493585	-3.0598481850978256	inf
-1.7508737284493585	-3.0041832789061234	inf
-1.7508737284493585	-2.9485183727144206	inf
-1.7508737284493585	-2.8928534665227184	inf
-1.7508737284493585	-2.8371885603310156	inf
-1.7508737284493585	-2.7815236541393134	inf
-1.7508737284493585	-2.725858747947611	3.401197381662156
-1.7508737284493585	-2.6701938417559083	inf
-1.7508737284493585	-2.614528935564206	inf
-1.7508737284493585	-2.558864029372504	inf
-1.7508737284493585	-2.503199123180801	inf
-1.7508737284493585	-2.447534216989099	inf
-1.7508737284493585	-2.391869310797396	inf
-1.7508737284493585	-2.336204404605694	inf
-1.7508737284493585	-2.280539498413991	inf
-1.7508737284493585	-2.224874592222289	inf
-1.7508737284493585	-2.1692096860305865	inf
-1.7508737284493585	-2.113544779838884	inf
-1.7508737284493585	-2.0578798736471815	inf
-1.7508737284493585	-2.0022149674554788	inf
-1.7508737284493585	-1.9465500612637765	inf
-1.7508737284493585	-1.8908851550720742	inf
-1.7508737284493585	-1.8352202488803715	inf
-1.7508737284493585	-1.7795553426886692	inf
-1.7508737284493585	-1.7238904364969665	inf
-1.7508737284493585	-1.6682255303052642	inf
-1.7508737284493585	-1.6125606241135617	inf
-1.7508737284493585	-1.5568957179218592	inf
-1.7508737284493585	-1.501230811730157	inf
-1.7508737284493585	-1.4455659055384544	inf
-1.7508737284493585	-1.389900999346752	inf
-1.7508737284493585	-1.3342360931550494	inf
-1.7508737284493585	-1.278571186963347	inf
-1.7508737284493585	-1.2229062807716446	inf
-1.7508737284493585	-1.1672413745799421	inf
-1.7508737284493585	-1.1115764683882396	inf
-1.7508737284493585	-1.0559115621965371	inf
-1.7508737284493585	-1.0002466560048346	inf
-1.7508737284493585	-0.9445817498131321	inf
-1.7508737284493585	-0.8889168436214296	inf
-1.7508737284493585	-0.8332519374297274	inf
-1.7508737284493585	-0.7775870312380249	inf
-1.7508737284493585	-0.7219221250463224	inf
-1.7508737284493585	-0.6662572188546199	inf
-1.7508737284493585	-0.6105923126629174	inf
-1.7508737284493585	-0.5549274064712151	inf
-1.7508737284493585	-0.4992625002795126	inf
-1.7508737284493585	-0.4435975940878101	inf
-1.7508737284493585	-0.3879326878961076	inf
-1.7508737284493585	-0.3322677817044051	inf
-1.7508737284493585	-0.2766028755127028	inf
-1.7508737284493585	-0.2209379693210003	inf
-1.7508737284493585	-0.1652730631292978	inf
-1.7508737284493585	-0.10960815693759529	inf
-1.7508737284493585	-0.05394325074589279	inf
-1.7508737284493585	0.001721655445809489	inf
-1.7508737284493585	0.05738656163751199	inf
-1.7508737284493585	0.11305146782921449	inf
-1.7508737284493585	0.168716374020917	inf
-1.7508737284493585	0.2243812802126195	inf
-1.7508737284493585	0.2800461864043218	inf
-1.7508737284493585	0.3357110925960243	inf
-1.7508737284493585	0.391375998787727	inf
-1.7508737284493585	0.4470409049794295	inf
-1.7508737284493585	0.5027058111711318	inf
-1.7508737284493585	0.5583707173628341	inf
-1.7508737284493585	0.6140356235545363	inf
-1.7508737284493585	0.6697005297462391	inf
-1.7508737284493585	0.7253654359379418	inf
-1.7508737284493585	0.7810303421296441	inf
-1.7508737284493585	0.8366952483213463	inf
-1.7508737284493585	0.8923601545130486	inf
-1.7508737284493585	0.9480250607047513	inf
-1.7508737284493585	1.003689966896454	inf
-1.7508737284493585	1.0593548730881563	inf
-1.7508737284493585	1.1150197792798586	inf
-1.7508737284493585	1.170684685471561	inf
-1.7508737284493585	1.2263495916632636	inf
-1.7508737284493585	1.2820144978549664	inf
-1.7508737284493585	1.3376794040466686	inf
-1.7508737284493585	1.393344310238371	inf
-1.7508737284493585	1.4490092164300732	inf
-1.7508737284493585	1.504674122621776	inf
-1.7508737284493585	1.5603390288134786	inf
-1.7508737284493585	1.616003935005181	inf
-1.7508737284493585	1.6716688411968832	inf
-1.7508737284493585	1.727333747388586	inf
-1.7508737284493585	1.7829986535802886	inf
-1.7508737284493585	1.838663559771991	inf
-1.7508737284493585	1.8943284659636932	inf
-1.7508737284493585	1.9499933721553955	inf
-1.7271098661244615	-3.560832340823148	inf
-1.7271098661244615	-3.5051674346314456	inf
-1.7271098661244615	-3.449502528439743	inf
-1.7271098661244615	-3.39383762224804	inf
-1.7271098661244615	-3.338172716056338	inf
-1.7271098661244615	-3.2825078098646356	inf
-1.7271098661244615	-3.226842903672933	inf
-1.7271098661244615	-3.1711779974812306	inf
-1.7271098661244615	-3.115513091289528	inf
-1.7271098661244615	-3.0598481850978256	inf
-1.7271098661244615	-3.0041832789061234	inf
-1.7271098661244615	-2.9485183727144206	inf
-1.7271098661244615	-2.8928534665227184	inf
-1.7271098661244615	-2.8371885603310156	inf
-1.7271098661244615	-2.7815236541393134	inf
-1.7271098661244615	-2.725858747947611	inf
-1.7271098661244615	-2.6701938417559083	inf
-1.7271098661244615	-2.614528935564206	3.401197381662156
-1.7271098661244615	-2.558864029372504	inf
-1.7271098661244615	-2.503199123180801	inf
-1.7271098661244615	-2.447534216989099	inf
-1.7271098661244615	-2.391869310797396	inf
-1.7271098661244615	-2.336204404605694	inf
-1.7271098661244615	-2.280539498413991	inf
-1.7271098661244615	-2.224874592222289	inf
-1.7271098661244615	-2.1692096860305865	inf
-1.7271098661244615	-2.113544779838884	inf
-1.7271098661244615	-2.0578798736471815	inf
-1.7271098661244615	-2.0022149674554788	inf
-1.7271098661244615	-1.9465500612637765	inf
-1.7271098661244615	-1.8908851550720742	inf
-1.7271098661244615	-1.8352202488803715	inf
-1.7271098661244615	-1.7795553426886692	inf
-1.7271098661244615	-1.7238904364969665	inf
-1.7271098661244615	-1.6682255303052642	inf
-1.7271098661244615	-1.6125606241135617	inf
-1.7271098661244615	-1.5568957179218592	inf
-1.7271098661244615	-1.501230811730157	inf
-1.7271098661244615	-1.4455659055384544	inf
-1.7271098661244615	-1.389900999346752	inf
-1.7271098661244615	-1.3342360931550494	inf
-1.7271098661244615	-1.278571186963347	inf
-1.7271098661244615	-1.2229062807716446	inf
-1.7271098661244615	-1.1672413745799421	inf
-1.7271098661244615	-1.1115764683882396	inf
-1.7271098661244615	-1.0559115621965371	inf
-1.7271098661244615	-1.0002466560048346	inf
-1.7271098661244615	-0.9445817498131321	inf
-1.7271098661244615	-0.8889168436214296	inf
-1.7271098661244615	-0.8332519374297274	inf
-1.7271098661244615	-0.7775870312380249	inf
-1.7271098661244615	-0.7219221250463224	inf
-1.7271098661244615	-0.6662572188546199	inf
-1.7271098661244615	-0.6105923126629174	inf
-1.7271098661244615	-0.5549274064712151	inf
-1.7271098661244615	-0.4992625002795126	inf
-1.7271098661244615	-0.4435975940878101	inf
-1.7271098661244615	-0.3879326878961076	inf
-1.7271098661244615	-0.3322677817044051	inf
-1.7271098661244615	-0.2766028755127028	inf
-1.7271098661244615	-0.2209379693210003	inf
-1.7271098661244615	-0.1652730631292978	inf
-1.7271098661244615	-0.10960815693759529	inf
-1.7271098661244615	-0.05394325074589279	inf
-1.7271098661244615	0.001721655445809489	inf
-1.7271098661244615	0.05738656163751199	inf
-1.7271098661244615	0.11305146782921449	inf
-1.7271098661244615	0.168716374020917	inf
-1.7271098661244615	0.2243812802126195	inf
-1.7271098661244615	0.2800461864043218	inf
-1.7271098661244615	0.3357110925960243	inf
-1.7271098661244615	0.391375998787727	inf
-1.7271098661244615	0.4470409049794295	inf
-1.7271098661244615	0.5027058111711318	inf
-1.7271098661244615	0.5583707173628341	inf
-1.7271098661244615	0.6140356235545363	inf
-1.7271098661244615	0.6697005297462391	inf
-1.7271098661244615	0.7253654359379418	inf
-1.7271098661244615	0.7810303421296441	inf
-1.7271098661244615	0.8366952483213463	inf
-1.7271098661244615	0.8923601545130486	inf
-1.7271098661244615	0.9480250607047513	inf
-1.7271098661244615	1.003689966896454	inf
-1.7271098661244615	1.0593548730881563	inf
-1.7271098661244615	1.1150197792798586	inf
-1.7271098661244615	1.170684685471561	inf
-1.7271098661244615	1.2263495916632636	inf
-1.7271098661244615	1.2820144978549664	inf
-1.7271098661244615	1.3376794040466686	inf
-1.7271098661244615	1.393344310238371	inf
-1.7271098661244615	1.4490092164300732	inf
-1.7271098661244615	1.504674122621776	inf
-1.7271098661244615	1.5603390288134786	inf
-1.7271098661244615	1.616003935005181	inf
-1.7271098661244615	1.6716688411968832	inf
-1.7271098661244615	1.727333747388586	inf
-1.7271098661244615	1.7829986535802886	inf
-1.7271098661244615	1.838663559771991	inf
-1.7271098661244615	1.8943284659636932	inf
-1.7271098661244615	1.9499933721553955	inf
-1.703346003799564	-3.560832340823148	inf
-1.703346003799564	-3.5051674346314456	inf
-1.703346003799564	-3.449502528439743	inf
-1.703346003799564	-3.39383762224804	inf
-1.703346003799564	-3.338172716056338	inf
-1.703346003799564	-3.2825078098646356	inf
-1.703346003799564	-3.226842903672933	inf
-1.703346003799564	-3.1711779974812306	inf
-1.703346003799564	-3.115513091289528	inf
-1.703346003799564	-3.0598481850978256	inf
-1.703346003799564	-3.0041832789061234	inf
-1.703346003799564	-2.9485183727144206	inf
-1.703346003799564	-2.8928534665227184	inf
-1.703346003799564	-2.8371885603310156	inf
-1.703346003799564	-2.7815236541393134	3.401197381662156
-1.703346003799564	-2.725858747947611	inf
-1.703346003799564	-2.6701938417559083	inf
-1.703346003799564	-2.614528935564206	inf
-1.703346003799564	-2.558864029372504	inf
-1.703346003799564	-2.503199123180801	inf
-1.703346003799564	-2.447534216989099	inf
-1.703346003799564	-2.391869310797396	inf
-1.703346003799564	-2.336204404605694	3.401197381662156
-1.703346003799564	-2.280539498413991	inf
-1.703346003799564	-2.224874592222289	inf
-1.703346003799564	-2.1692096860305865	inf
-1.703346003799564	-2.113544779838884	inf
-1.703346003799564	-2.0578798736471815	inf
-1.703346003799564	-2.0022149674554788	inf
-1.703346003799564	-1.9465500612637765	inf
-1.703346003799564	-1.8908851550720742	inf
-1.703346003799564	-1.8352202488803715	inf
-1.703346003799564	-1.7795553426886692	inf
-1.703346003799564	-1.7238904364969665	inf
-1.703346003799564	-1.6682255303052642	inf
-1.703346003799564	-1.6125606241135617	inf
-1.703346003799564	-1.5568957179218592	inf
-1.703346003799564	-1.501230811730157	inf
-1.703346003799564	-1.4455659055384544	inf
-1.703346003799564	-1.389900999346752	inf
-1.703346003799564	-1.3342360931550494	inf
-1.703346003799564	-1.278571186963347	inf
-1.703346003799564	-1.2229062807716446	inf
-1.703346003799564	-1.1672413745799421	inf
-1.703346003799564	-1.1115764683882396	inf
-1.703346003799564	-1.0559115621965371	inf
-1.703346003799564	-1.0002466560048346	inf
-1.703346003799564	-0.9445817498131321	inf
-1.703346003799564	-0.8889168436214296	inf
-1.703346003799564	-0.8332519374297274	inf
-1.703346003799564	-0.7775870312380249	inf
-1.703346003799564	-0.7219221250463224	inf
-1.703346003799564	-0.6662572188546199	inf
-1.703346003799564	-0.6105923126629174	inf
-1.703346003799564	-0.5549274064712151	inf
-1.703346003799564	-0.4992625002795126	inf
-1.703346003799564	-0.4435975940878101	inf
-1.703346003799564	-0.3879326878961076	inf
-1.703346003799564	-0.3322677817044051	inf
-1.703346003799564	-0.2766028755127028	inf
-1.703346003799564	-0.2209379693210003	inf
-1.703346003799564	-0.1652730631292978	inf
-1.703346003799564	-0.10960815693759529	inf
-1.703346003799564	-0.05394325074589279	inf
-1.703346003799564	0.001721655445809489	inf
-1.703346003799564	0.05738656163751199	inf
-1.703346003799564	0.11305146782921449	inf
-1.703346003799564	0.168716374020917	inf
-1.703346003799564	0.2243812802126195	inf
-1.703346003799564	0.2800461864043218	inf
-1.703346003799564	0.3357110925960243	inf
-1.703346003799564	0.391375998787727	inf
-1.703346003799564	0.4470409049794295	inf
-1.703346003799564	0.5027058111711318	inf
-1.703346003799564	0.5583707173628341	inf
-1.703346003799564	0.6140356235545363	inf
-1.703346003799564	0.6697005297462391	inf
-1.703346003799564	0.7253654359379418	inf
-1.703346003799564	0.7810303421296441	inf
-1.703346003799564	0.8366952483213463	inf
-1.703346003799564	0.8923601545130486	inf
-1.703346003799564	0.9480250607047513	inf
-1.703346003799564	1.003689966896454	inf
-1.703346003799564	1.0593548730881563	inf
-1.703346003799564	1.1150197792798586	inf
-1.703346003799564	1.170684685471561	inf
-1.703346003799564	1.2263495916632636	inf
-1.703346003799564	1.2820144978549664	inf
-1.703346003799564	1.3376794040466686	inf
-1.703346003799564	1.393344310238371	inf
-1.703346003799564	1.4490092164300732	inf
-1.703346003799564	1.504674122621776	inf
-1.703346003799564	1.5603390288134786	inf
-1.703346003799564	1.616003935005181	inf
-1.703346003799564	1.6716688411968832	inf
-1.703346003799564	1.727333747388586	inf
-1.703346003799564	1.7829986535802886	inf
-1.703346003799564	1.838663559771991	inf
-1.703346003799564	1.8943284659636932	inf
-1.703346003799564	1.9499933721553955	inf
-1.679582141474667	-3.560832340823148	inf
-1.679582141474667	-3.5051674346314456	inf
-1.679582141474667	-3.449502528439743	inf
-1.679582141474667	-3.39383762224804	inf
-1.679582141474667	-3.338172716056338	inf
-1.679582141474667	-3.2825078098646356	inf
-1.679582141474667	-3.226842903672933	inf
-1.679582141474667	-3.1711779974812306	inf
-1.679582141474667	-3.115513091289528	inf
-1.679582141474667	-3.0598481850978256	inf
-1.679582141474667	-3.0041832789061234	inf
-1.679582141474667	-2.9485183727144206	inf
-1.679582141474667	-2.8928534665227184	inf
-1.679582141474667	-2.8371885603310156	inf
-1.679582141474667	-2.7815236541393134	inf
-1.679582141474667	-2.725858747947611	3.401197381662156
-1.679582141474667	-2.6701938417559083	inf
-1.679582141474667	-2.614528935564206	inf
-1.679582141474667	-2.558864029372504	3.401197381662156
-1.679582141474667	-2.503199123180801	inf
-1.679582141474667	-2.447534216989099	inf
-1.679582141474667	-2.391869310797396	inf
-1.679582141474667	-2.336204404605694	inf
-1.679582141474667	-2.280539498413991	inf
-1.679582141474667	-2.224874592222289	inf
-1.679582141474667	-2.1692096860305865	inf
-1.679582141474667	-2.113544779838884	inf
-1.679582141474667	-2.0578798736471815	inf
-1.679582141474667	-2.0022149674554788	inf
-1.679582141474667	-1.9465500612637765	inf
-1.679582141474667	-1.8908851550720742	inf
-1.679582141474667	-1.8352202488803715	inf
-1.679582141474667	-1.7795553426886692	inf
-1.679582141474667	-1.7238904364969665	inf
-1.679582141474667	-1.6682255303052642	inf
-1.679582141474667	-1.6125606241135617	inf
-1.679582141474667	-1.5568957179218592	inf
-1.679582141474667	-1.501230811730157	inf
-1.679582141474667	-1.4455659055384544	inf
-1.679582141474667	-1.389900999346752	inf
-1.679582141474667	-1.3342360931550494	inf
-1.679582141474667	-1.278571186963347	inf
-1.679582141474667	-1.2229062807716446	inf
-1.679582141474667	-1.1672413745799421	inf
-1.679582141474667	-1.1115764683882396	inf
-1.679582141474667	-1.0559115621965371	inf
-1.679582141474667	-1.0002466560048346	inf
-1.679582141474667	-0.9445817498131321	inf
-1.679582141474667	-0.8889168436214296	inf
-1.679582141474667	-0.8332519374297274	inf
-1.679582141474667	-0.7775870312380249	inf
-1.679582141474667	-0.7219221250463224	inf
-1.679582141474667	-0.6662572188546199	inf
-1.679582141474667	-0.6105923126629174	inf
-1.679582141474667	-0.5549274064712151	inf
-1.679582141474667	-0.4992625002795126	inf
-1.679582141474667	-0.4435975940878101	inf
-1.679582141474667	-0.3879326878961076	inf
-1.679582141474667	-0.3322677817044051	inf
-1.679582141474667	-0.2766028755127028	inf
-1.679582141474667	-0.2209379693210003	inf
-1.679582141474667	-0.1652730631292978	inf
-1.679582141474667	-0.10960815693759529	inf
-1.679582141474667	-0.05394325074589279	inf
-1.679582141474667	0.001721655445809489	inf
-1.679582141474667	0.05738656163751199	inf
-1.679582141474667	0.11305146782921449	inf
-1.679582141474667	0.168716374020917	inf
-1.679582141474667	0.2243812802126195	inf
-1.679582141474667	0.2800461864043218	inf
-1.679582141474667	0.3357110925960243	inf
-1.679582141474667	0.391375998787727	inf
-1.679582141474667	0.4470409049794295	inf
-1.679582141474667	0.5027058111711318	inf
-1.679582141474667	0.5583707173628341	inf
-1.679582141474667	0.6140356235545363	inf
-1.679582141474667	0.6697005297462391	inf
-1.679582141474667	0.7253654359379418	inf
-1.679582141474667	0.7810303421296441	inf
-1.679582141474667	0.8366952483213463	inf
-1.679582141474667	0.8923601545130486	inf
-1.679582141474667	0.9480250607047513	inf
-1.679582141474667	1.003689966896454	inf
-1.679582141474667	1.0593548730881563	inf
-1.679582141474667	1.1150197792798586	inf
-1.679582141474667	1.170684685471561	inf
-1.679582141474667	1.2263495916632636	inf
-1.679582141474667	1.2820144978549664	inf
-1.679582141474667	1.3376794040466686	inf
-1.679582141474667	1.393344310238371	inf
-1.679582141474667	1.4490092164300732	inf
-1.679582141474667	1.504674122621776	inf
-1.679582141474667	1.5603390288134786	inf
-1.679582141474667	1.616003935005181	inf
-1.679582141474667	1.6716688411968832	inf
-1.679582141474667	1.727333747388586	inf
-1.679582141474667	1.7829986535802886	inf
-1.679582141474667	1.838663559771991	inf
-1.679582141474667	1.8943284659636932	inf
-1.679582141474667	1.9499933721553955	inf
-1.6558182791497698	-3.560832340823148	inf
-1.6558182791497698	-3.5051674346314456	inf
-1.6558182791497698	-3.449502528439743	inf
-1.6558182791497698	-3.39383762224804	inf
-1.6558182791497698	-3.338172716056338	inf
-1.6558182791497698	-3.2825078098646356	inf
-1.6558182791497698	-3.226842903672933	inf
-1.6558182791497698	-3.1711779974812306	inf
-1.6558182791497698	-3.115513091289528	inf
-1.6558182791497698	-3.0598481850978256	inf
-1.6558182791497698	-3.0041832789061234	inf
-1.6558182791497698	-2.9485183727144206	inf
-1.6558182791497698	-2.8928534665227184	inf
-1.6558182791497698	-2.8371885603310156	inf
-1.6558182791497698	-2.7815236541393134	2.7080502011022105
-1.6558182791497698	-2.725858747947611	inf
-1.6558182791497698	-2.6701938417559083	inf
-1.6558182791497698	-2.614528935564206	3.401197381662156
-1.6558182791497698	-2.558864029372504	inf
-1.6558182791497698	-2.503199123180801	inf
-1.6558182791497698	-2.447534216989099	3.401197381662156
-1.6558182791497698	-2.391869310797396	inf
-1.6558182791497698	-2.336204404605694	inf
-1.6558182791497698	-2.280539498413991	inf
-1.6558182791497698	-2.224874592222289	inf
-1.6558182791497698	-2.1692096860305865	3.401197381662156
-1.6558182791497698	-2.113544779838884	inf
-1.6558182791497698	-2.0578798736471815	inf
-1.6558182791497698	-2.0022149674554788	inf
-1.6558182791497698	-1.9465500612637765	inf
-1.6558182791497698	-1.8908851550720742	inf
-1.6558182791497698	-1.8352202488803715	inf
-1.6558182791497698	-1.7795553426886692	3.401197381662156
-1.6558182791497698	-1.7238904364969665	inf
-1.6558182791497698	-1.6682255303052642	3.401197381662156
-1.6558182791497698	-1.6125606241135617	inf
-1.6558182791497698	-1.5568957179218592	inf
-1.6558182791497698	-1.501230811730157	inf
-1.6558182791497698	-1.4455659055384544	inf
-1.6558182791497698	-1.389900999346752	inf
-1.6558182791497698	-1.3342360931550494	inf
-1.6558182791497698	-1.278571186963347	inf
-1.6558182791497698	-1.2229062807716446	inf
-1.6558182791497698	-1.1672413745799421	inf
-1.6558182791497698	-1.1115764683882396	inf
-1.6558182791497698	-1.0559115621965371	inf
-1.6558182791497698	-1.0002466560048346	inf
-1.6558182791497698	-0.9445817498131321	inf
-1.6558182791497698	-0.8889168436214296	inf
-1.6558182791497698	-0.8332519374297274	inf
-1.6558182791497698	-0.7775870312380249	inf
-1.6558182791497698	-0.7219221250463224	inf
-1.6558182791497698	-0.6662572188546199	inf
-1.6558182791497698	-0.6105923126629174	inf
-1.6558182791497698	-0.5549274064712151	inf
-1.6558182791497698	-0.4992625002795126	inf
-1.6558182791497698	-0.4435975940878101	inf
-1.6558182791497698	-0.3879326878961076	inf
-1.6558182791497698	-0.3322677817044051	inf
-1.6558182791497698	-0.2766028755127028	inf
-1.6558182791497698	-0.2209379693210003	inf
-1.6558182791497698	-0.1652730631292978	inf
-1.6558182791497698	-0.10960815693759529	inf
-1.6558182791497698	-0.05394325074589279	inf
-1.6558182791497698	0.001721655445809489	inf
-1.6558182791497698	0.05738656163751199	inf
-1.6558182791497698	0.11305146782921449	inf
-1.6558182791497698	0.168716374020917	inf
-1.6558182791497698	0.2243812802126195	inf
-1.6558182791497698	0.2800461864043218	inf
-1.6558182791497698	0.3357110925960243	inf
-1.6558182791497698	0.391375998787727	inf
-1.6558182791497698	0.4470409049794295	inf
-1.6558182791497698	0.5027058111711318	inf
-1.6558182791497698	0.5583707173628341	inf
-1.6558182791497698	0.6140356235545363	inf
-1.6558182791497698	0.6697005297462391	inf
-1.6558182791497698	0.7253654359379418	inf
-1.6558182791497698	0.7810303421296441	inf
-1.6558182791497698	0.8366952483213463	inf
-1.6558182791497698	0.8923601545130486	inf
-1.6558182791497698	0.9480250607047513	inf
-1.6558182791497698	1.003689966896454	inf
-1.6558182791497698	1.0593548730881563	inf
-1.6558182791497698	1.1150197792798586	inf
-1.6558182791497698	1.170684685471561	inf
-1.6558182791497698	1.2263495916632636	inf
-1.6558182791497698	1.2820144978549664	inf
-1.6558182791497698	1.3376794040466686	inf
-1.6558182791497698	1.393344310238371	inf
-1.6558182791497698	1.4490092164300732	inf
-1.6558182791497698	1.504674122621776	inf
-1.6558182791497698	1.5603390288134786	inf
-1.6558182791497698	1.616003935005181	inf
-1.6558182791497698	1.6716688411968832	inf
-1.6558182791497698	1.727333747388586	inf
-1.6558182791497698	1.7829986535802886	inf
-1.6558182791497698	1.838663559771991	inf
-1.6558182791497698	1.8943284659636932	inf
-1.6558182791497698	1.9499933721553955	inf
-1.6320544168248725	-3.560832340823148	inf
-1.6320544168248725	-3.5051674346314456	inf
-1.6320544168248725	-3.449502528439743	inf
-1.6320544168248725	-3.39383762224804	inf
-1.6320544168248725	-3.338172716056338	inf
-1.6320544168248725	-3.2825078098646356	inf
-1.6320544168248725	-3.226842903672933	inf
-1.6320544168248725	-3.1711779974812306	inf
-1.6320544168248725	-3.115513091289528	inf
-1.6320544168248725	-3.0598481850978256	inf
-1.6320544168248725	-3.0041832789061234	inf
-1.6320544168248725	-2.9485183727144206	inf
-1.6320544168248725	-2.8928534665227184	inf
-1.6320544168248725	-2.8371885603310156	inf
-1.6320544168248725	-2.7815236541393134	inf
-1.6320544168248725	-2.725858747947611	inf
-1.6320544168248725	-2.6701938417559083	inf
-1.6320544168248725	-2.614528935564206	inf
-1.6320544168248725	-2.558864029372504	3.401197381662156
-1.6320544168248725	-2.503199123180801	3.401197381662156
-1.6320544168248725	-2.447534216989099	2.7080502011022105
-1.6320544168248725	-2.391869310797396	inf
-1.6320544168248725	-2.336204404605694	inf
-1.6320544168248725	-2.280539498413991	inf
-1.6320544168248725	-2.224874592222289	inf
-1.6320544168248725	-2.1692096860305865	inf
-1.6320544168248725	-2.113544779838884	3.401197381662156
-1.6320544168248725	-2.0578798736471815	inf
-1.6320544168248725	-2.0022149674554788	inf
-1.6320544168248725	-1.9465500612637765	inf
-1.6320544168248725	-1.8908851550720742	inf
-1.6320544168248725	-1.8352202488803715	2.7080502011022105
-1.6320544168248725	-1.7795553426886692	inf
-1.6320544168248725	-1.7238904364969665	inf
-1.6320544168248725	-1.6682255303052642	inf
-1.6320544168248725	-1.6125606241135617	inf
-1.6320544168248725	-1.5568957179218592	inf
-1.6320544168248725	-1.501230811730157	inf
-1.6320544168248725	-1.4455659055384544	inf
-1.6320544168248725	-1.389900999346752	inf
-1.6320544168248725	-1.3342360931550494	inf
-1.6320544168248725	-1.278571186963347	inf
-1.6320544168248725	-1.2229062807716446	inf
-1.6320544168248725	-1.1672413745799421	inf
-1.6320544168248725	-1.1115764683882396	inf
-1.6320544168248725	-1.0559115621965371	inf
-1.6320544168248725	-1.0002466560048346	inf
-1.6320544168248725	-0.9445817498131321	inf
-1.6320544168248725	-0.8889168436214296	inf
-1.6320544168248725	-0.8332519374297274	inf
-1.6320544168248725	-0.7775870312380249	inf
-1.6320544168248725	-0.7219221250463224	inf
-1.6320544168248725	-0.6662572188546199	inf
-1.6320544168248725	-0.6105923126629174	inf
-1.6320544168248725	-0.5549274064712151	inf
-1.6320544168248725	-0.4992625002795126	inf
-1.6320544168248725	-0.4435975940878101	inf
-1.6320544168248725	-0.3879326878961076	inf
-1.6320544168248725	-0.3322677817044051	inf
-1.6320544168248725	-0.2766028755127028	inf
-1.6320544168248725	-0.2209379693210003	inf
-1.6320544168248725	-0.1652730631292978	inf
-1.6320544168248725	-0.10960815693759529	inf
-1.6320544168248725	-0.05394325074589279	inf
-1.6320544168248725	0.001721655445809489	inf
-1.6320544168248725	0.05738656163751199	inf
-1.6320544168248725	0.11305146782921449	inf
-1.6320544168248725	0.168716374020917	inf
-1.6320544168248725	0.2243812802126195	inf
-1.6320544168248725	0.2800461864043218	inf
-1.6320544168248725	0.3357110925960243	inf
-1.6320544168248725	0.391375998787727	inf
-1.6320544168248725	0.4470409049794295	inf
-1.6320544168248725	0.5027058111711318	inf
-1.6320544168248725	0.5583707173628341	inf
-1.6320544168248725	0.6140356235545363	inf
-1.6320544168248725	0.6697005297462391	inf
-1.6320544168248725	0.7253654359379418	inf
-1.6320544168248725	0.7810303421296441	inf
-1.6320544168248725	0.8366952483213463	inf
-1.6320544168248725	0.8923601545130486	inf
-1.6320544168248725	0.9480250607047513	inf
-1.6320544168248725	1.003689966896454	inf
-1.6320544168248725	1.0593548730881563	inf
-1.6320544168248725	1.1150197792798586	inf
-1.6320544168248725	1.170684685471561	inf
-1.6320544168248725	1.2263495916632636	inf
-1.6320544168248725	1.2820144978549664	inf
-1.6320544168248725	1.3376794040466686	inf
-1.6320544168248725	1.393344310238371	inf
-1.6320544168248725	1.4490092164300732	inf
-1.6320544168248725	1.504674122621776	inf
-1.6320544168248725	1.5603390288134786	inf
-1.6320544168248725	1.616003935005181	inf
-1.6320544168248725	1.6716688411968832	inf
-1.6320544168248725	1.727333747388586	inf
-1.6320544168248725	1.7829986535802886	inf
-1.6320544168248725	1.838663559771991	inf
-1.6320544168248725	1.8943284659636932	inf
-1.6320544168248725	1.9499933721553955	inf
-1.6082905544999753	-3.560832340823148	inf
-1.6082905544999753	-3.5051674346314456	inf
-1.6082905544999753	-3.449502528439743	inf
-1.6082905544999753	-3.39383762224804	inf
-1.6082905544999753	-3.338172716056338	inf
-1.6082905544999753	-3.2825078098646356	inf
-1.6082905544999753	-3.226842903672933	inf
-1.6082905544999753	-3.1711779974812306	inf
-1.6082905544999753	-3.115513091289528	inf
-1.6082905544999753	-3.0598481850978256	inf
-1.6082905544999753	-3.0041832789061234	inf
-1.6082905544999753	-2.9485183727144206	inf
-1.6082905544999753	-2.8928534665227184	inf
-1.6082905544999753	-2.8371885603310156	inf
-1.6082905544999753	-2.7815236541393134	3.401197381662156
-1.6082905544999753	-2.725858747947611	inf
-1.6082905544999753	-2.6701938417559083	inf
-1.6082905544999753	-2.614528935564206	inf
-1.6082905544999753	-2.558864029372504	3.401197381662156
-1.6082905544999753	-2.503199123180801	inf
-1.6082905544999753	-2.447534216989099	inf
-1.6082905544999753	-2.391869310797396	3.401197381662156
-1.6082905544999753	-2.336204404605694	inf
-1.6082905544999753	-2.280539498413991	inf
-1.6082905544999753	-2.224874592222289	inf
-1.6082905544999753	-2.1692096860305865	inf
-1.6082905544999753	-2.113544779838884	3.401197381662156
-1.6082905544999753	-2.0578798736471815	inf
-1.6082905544999753	-2.0022149674554788	inf
-1.6082905544999753	-1.9465500612637765	inf
-1.6082905544999753	-1.8908851550720742	inf
-1.6082905544999753	-1.8352202488803715	inf
-1.6082905544999753	-1.7795553426886692	inf
-1.6082905544999753	-1.7238904364969665	inf
-1.6082905544999753	-1.6682255303052642	inf
-1.6082905544999753	-1.6125606241135617	inf
-1.6082905544999753	-1.5568957179218592	inf
-1.6082905544999753	-1.501230811730157	inf
-1.6082905544999753	-1.4455659055384544	inf
-1.6082905544999753	-1.389900999346752	inf
-1.6082905544999753	-1.3342360931550494	inf
-1.6082905544999753	-1.278571186963347	inf
-1.6082905544999753	-1.2229062807716446	inf
-1.6082905544999753	-1.1672413745799421	inf
-1.6082905544999753	-1.1115764683882396	inf
-1.6082905544999753	-1.0559115621965371	inf
-1.6082905544999753	-1.0002466560048346	inf
-1.6082905544999753	-0.9445817498131321	inf
-1.6082905544999753	-0.8889168436214296	inf
-1.6082905544999753	-0.8332519374297274	inf
-1.6082905544999753	-0.7775870312380249	inf
-1.6082905544999753	-0.7219221250463224	inf
-1.6082905544999753	-0.6662572188546199	inf
-1.6082905544999753	-0.6105923126629174	inf
-1.6082905544999753	-0.5549274064712151	inf
-1.6082905544999753	-0.4992625002795126	inf
-1.6082905544999753	-0.4435975940878101	inf
-1.6082905544999753	-0.3879326878961076	inf
-1.6082905544999753	-0.3322677817044051	inf
-1.6082905544999753	-0.2766028755127028	inf
-1.6082905544999753	-0.2209379693210003	inf
-1.6082905544999753	-0.1652730631292978	inf
-1.6082905544999753	-0.10960815693759529	inf
-1.6082905544999753	-0.05394325074589279	inf
-1.6082905544999753	0.001721655445809489	inf
-1.6082905544999753	0.05738656163751199	inf
-1.6082905544999753	0.11305146782921449	inf
-1.6082905544999753	0.168716374020917	inf
-1.6082905544999753	0.2243812802126195	inf
-1.6082905544999753	0.2800461864043218	inf
-1.6082905544999753	0.3357110925960243	inf
-1.6082905544999753	0.391375998787727	inf
-1.6082905544999753	0.4470409049794295	inf
-1.6082905544999753	0.5027058111711318	inf
-1.6082905544999753	0.5583707173628341	inf
-1.6082905544999753	0.6140356235545363	inf
-1.6082905544999753	0.6697005297462391	inf
-1.6082905544999753	0.7253654359379418	inf
-1.6082905544999753	0.7810303421296441	inf
-1.6082905544999753	0.8366952483213463	inf
-1.6082905544999753	0.8923601545130486	inf
-1.6082905544999753	0.9480250607047513	inf
-1.6082905544999753	1.003689966896454	inf
-1.6082905544999753	1.0593548730881563	inf
-1.6082905544999753	1.1150197792798586	inf
-1.6082905544999753	1.170684685471561	inf
-1.6082905544999753	1.2263495916632636	inf
-1.6082905544999753	1.2820144978549664	inf
-1.6082905544999753	1.3376794040466686	inf
-1.6082905544999753	1.393344310238371	inf
-1.6082905544999753	1.4490092164300732	inf
-1.6082905544999753	1.504674122621776	inf
-1.6082905544999753	1.5603390288134786	inf
-1.6082905544999753	1.616003935005181	inf
-1.6082905544999753	1.6716688411968832	inf
-1.6082905544999753	1.727333747388586	inf
-1.6082905544999753	1.7829986535802886	inf
-1.6082905544999753	1.838663559771991	inf
-1.6082905544999753	1.8943284659636932	inf
-1.6082905544999753	1.9499933721553955	inf
-1.584526692175078	-3.560832340823148	inf
-1.584526692175078	-3.5051674346314456	inf
-1.584526692175078	-3.449502528439743	inf
-1.584526692175078	-3.39383762224804	inf
-1.584526692175078	-3.338172716056338	inf
-1.584526692175078	-3.2825078098646356	inf
-1.584526692175078	-3.226842903672933	inf
-1.584526692175078	-3.1711779974812306	inf
-1.584526692175078	-3.115513091289528	3.401197381662156
-1.584526692175078	-3.0598481850978256	inf
-1.584526692175078	-3.0041832789061234	inf
-1.584526692175078	-2.9485183727144206	inf
-1.584526692175078	-2.8928534665227184	inf
-1.584526692175078	-2.8371885603310156	inf
-1.584526692175078	-2.7815236541393134	inf
-1.584526692175078	-2.725858747947611	inf
-1.584526692175078	-2.6701938417559083	3.401197381662156
-1.584526692175078	-2.614528935564206	3.401197381662156
-1.584526692175078	-2.558864029372504	inf
-1.584526692175078	-2.503199123180801	3.401197381662156
-1.584526692175078	-2.447534216989099	inf
-1.584526692175078	-2.391869310797396	3.401197381662156
-1.584526692175078	-2.336204404605694	3.401197381662156
-1.584526692175078	-2.280539498413991	inf
-1.584526692175078	-2.224874592222289	inf
-1.584526692175078	-2.1692096860305865	inf
-1.584526692175078	-2.113544779838884	3.401197381662156
-1.584526692175078	-2.0578798736471815	inf
-1.584526692175078	-2.0022149674554788	inf
-1.584526692175078	-1.9465500612637765	inf
-1.584526692175078	-1.8908851550720742	inf
-1.584526692175078	-1.8352202488803715	inf
-1.584526692175078	-1.7795553426886692	inf
-1.584526692175078	-1.7238904364969665	3.401197381662156
-1.584526692175078	-1.6682255303052642	inf
-1.584526692175078	-1.6125606241135617	inf
-1.584526692175078	-1.5568957179218592	inf
-1.584526692175078	-1.501230811730157	inf
-1.584526692175078	-1.4455659055384544	inf
-1.584526692175078	-1.389900999346752	inf
-1.584526692175078	-1.3342360931550494	inf
-1.584526692175078	-1.278571186963347	inf
-1.584526692175078	-1.2229062807716446	inf
-1.584526692175078	-1.1672413745799421	inf
-1.584526692175078	-1.1115764683882396	inf
-1.584526692175078	-1.0559115621965371	inf
-1.584526692175078	-1.0002466560048346	inf
-1.584526692175078	-0.9445817498131321	inf
-1.584526692175078	-0.8889168436214296	inf
-1.584526692175078	-0.8332519374297274	inf
-1.584526692175078	-0.7775870312380249	inf
-1.584526692175078	-0.7219221250463224	inf
-1.584526692175078	-0.6662572188546199	inf
-1.584526692175078	-0.6105923126629174	inf
-1.584526692175078	-0.5549274064712151	inf
-1.584526692175078	-0.4992625002795126	inf
-1.584526692175078	-0.4435975940878101	inf
-1.584526692175078	-0.3879326878961076	inf
-1.584526692175078	-0.3322677817044051	inf
-1.584526692175078	-0.2766028755127028	inf
-1.584526692175078	-0.2209379693210003	inf
-1.584526692175078	-0.1652730631292978	inf
-1.584526692175078	-0.10960815693759529	inf
-1.584526692175078	-0.05394325074589279	inf
-1.584526692175078	0.001721655445809489	inf
-1.584526692175078	0.05738656163751199	inf
-1.584526692175078	0.11305146782921449	inf
-1.584526692175078	0.168716374020917	inf
-1.584526692175078	0.2243812802126195	inf
-1.584526692175078	0.2800461864043218	inf
-1.584526692175078	0.3357110925960243	inf
-1.584526692175078	0.391375998787727	inf
-1.584526692175078	0.4470409049794295	inf
-1.584526692175078	0.5027058111711318	inf
-1.584526692175078	0.5583707173628341	inf
-1.584526692175078	0.6140356235545363	inf
-1.584526692175078	0.6697005297462391	inf
-1.584526692175078	0.7253654359379418	inf
-1.584526692175078	0.7810303421296441	inf
-1.584526692175078	0.8366952483213463	inf
-1.584526692175078	0.8923601545130486	inf
-1.584526692175078	0.9480250607047513	inf
-1.584526692175078	1.003689966896454	inf
-1.584526692175078	1.0593548730881563	inf
-1.584526692175078	1.1150197792798586	inf
-1.584526692175078	1.170684685471561	inf
-1.584526692175078	1.2263495916632636	inf
-1.584526692175078	1.2820144978549664	inf
-1.584526692175078	1.3376794040466686	inf
-1.584526692175078	1.393344310238371	inf
-1.584526692175078	1.4490092164300732	inf
-1.584526692175078	1.504674122621776	inf
-1.584526692175078	1.5603390288134786	inf
-1.584526692175078	1.616003935005181	inf
-1.584526692175078	1.6716688411968832	inf
-1.584526692175078	1.727333747388586	inf
-1.584526692175078	1.7829986535802886	inf
-1.584526692175078	1.838663559771991	inf
-1.584526692175078	1.8943284659636932	inf
-1.584526692175078	1.9499933721553955	inf
-1.560762829850181	-3.560832340823148	inf
-1.560762829850181	-3.5051674346314456	inf
-1.560762829850181	-3.449502528439743	inf
-1.560762829850181	-3.39383762224804	inf
-1.560762829850181	-3.338172716056338	inf
-1.560762829850181	-3.2825078098646356	inf
-1.560762829850181	-3.226842903672933	inf
-1.560762829850181	-3.1711779974812306	inf
-1.560762829850181	-3.115513091289528	inf
-1.560762829850181	-3.0598481850978256	inf
-1.560762829850181	-3.0041832789061234	inf
-1.560762829850181	-2.9485183727144206	inf
-1.560762829850181	-2.8928534665227184	inf
-1.560762829850181	-2.8371885603310156	inf
-1.560762829850181	-2.7815236541393134	inf
-1.560762829850181	-2.725858747947611	inf
-1.560762829850181	-2.6701938417559083	inf
-1.560762829850181	-2.614528935564206	inf
-1.560762829850181	-2.558864029372504	inf
-1.560762829850181	-2.503199123180801	inf
-1.560762829850181	-2.447534216989099	inf
-1.560762829850181	-2.391869310797396	inf
-1.560762829850181	-2.336204404605694	3.401197381662156
-1.560762829850181	-2.280539498413991	inf
-1.560762829850181	-2.224874592222289	inf
-1.560762829850181	-2.1692096860305865	inf
-1.560762829850181	-2.113544779838884	2.7080502011022105
-1.560762829850181	-2.0578798736471815	inf
-1.560762829850181	-2.0022149674554788	inf
-1.560762829850181	-1.9465500612637765	3.401197381662156
-1.560762829850181	-1.8908851550720742	inf
-1.560762829850181	-1.8352202488803715	inf
-1.560762829850181	-1.7795553426886692	inf
-1.560762829850181	-1.7238904364969665	inf
-1.560762829850181	-1.6682255303052642	inf
-1.560762829850181	-1.6125606241135617	inf
-1.560762829850181	-1.5568957179218592	inf
-1.560762829850181	-1.501230811730157	inf
-1.560762829850181	-1.4455659055384544	inf
-1.560762829850181	-1.389900999346752	inf
-1.560762829850181	-1.3342360931550494	inf
-1.560762829850181	-1.278571186963347	inf
-1.560762829850181	-1.2229062807716446	inf
-1.560762829850181	-1.1672413745799421	3.401197381662156
-1.560762829850181	-1.1115764683882396	inf
-1.560762829850181	-1.0559115621965371	inf
-1.560762829850181	-1.0002466560048346	inf
-1.560762829850181	-0.9445817498131321	inf
-1.560762829850181	-0.8889168436214296	inf
-1.560762829850181	-0.8332519374297274	inf
-1.560762829850181	-0.7775870312380249	inf
-1.560762829850181	-0.7219221250463224	inf
-1.560762829850181	-0.6662572188546199	inf
-1.560762829850181	-0.6105923126629174	inf
-1.560762829850181	-0.5549274064712151	inf
-1.560762829850181	-0.4992625002795126	inf
-1.560762829850181	-0.4435975940878101	inf
-1.560762829850181	-0.3879326878961076	inf
-1.560762829850181	-0.3322677817044051	inf
-1.560762829850181	-0.2766028755127028	inf
-1.560762829850181	-0.2209379693210003	inf
-1.560762829850181	-0.1652730631292978	inf
-1.560762829850181	-0.10960815693759529	inf
-1.560762829850181	-0.05394325074589279	inf
-1.560762829850181	0.001721655445809489	inf
-1.560762829850181	0.05738656163751199	inf
-1.560762829850181	0.11305146782921449	inf
-1.560762829850181	0.168716374020917	inf
-1.560762829850181	0.2243812802126195	inf
-1.560762829850181	0.2800461864043218	inf
-1.560762829850181	0.3357110925960243	inf
-1.560762829850181	0.391375998787727	inf
-1.560762829850181	0.4470409049794295	inf
-1.560762829850181	0.5027058111711318	inf
-1.560762829850181	0.5583707173628341	inf
-1.560762829850181	0.6140356235545363	inf
-1.560762829850181	0.6697005297462391	inf
-1.560762829850181	0.7253654359379418	inf
-1.560762829850181	0.7810303421296441	inf
-1.560762829850181	0.8366952483213463	inf
-1.560762829850181	0.8923601545130486	inf
-1.560762829850181	0.9480250607047513	inf
-1.560762829850181	1.003689966896454	inf
-1.560762829850181	1.0593548730881563	inf
-1.560762829850181	1.1150197792798586	inf
-1.560762829850181	1.170684685471561	inf
-1.560762829850181	1.2263495916632636	inf
-1.560762829850181	1.2820144978549664	inf
-1.560762829850181	1.3376794040466686	inf
-1.560762829850181	1.393344310238371	inf
-1.560762829850181	1.4490092164300732	inf
-1.560762829850181	1.504674122621776	inf
-1.560762829850181	1.5603390288134786	inf
-1.560762829850181	1.616003935005181	inf
-1.560762829850181	1.6716688411968832	inf
-1.560762829850181	1.727333747388586	inf
-1.560762829850181	1.7829986535802886	inf
-1.560762829850181	1.838663559771991	inf
-1.560762829850181	1.8943284659636932	inf
-1.560762829850181	1.9499933721553955	inf
-1.5369989675252835	-3.560832340823148	inf
-1.5369989675252835	-3.5051674346314456	inf
-1.5369989675252835	-3.449502528439743	inf
-1.5369989675252835	-3.39383762224804	inf
-1.5369989675252835	-3.338172716056338	inf
-1.5369989675252835	-3.2825078098646356	inf
-1.5369989675252835	-3.226842903672933	inf
-1.5369989675252835	-3.1711779974812306	inf
-1.5369989675252835	-3.115513091289528	inf
-1.5369989675252835	-3.0598481850978256	inf
-1.5369989675252835	-3.0041832789061234	inf
-1.5369989675252835	-2.9485183727144206	inf
-1.5369989675252835	-2.8928534665227184	inf
-1.5369989675252835	-2.8371885603310156	inf
-1.5369989675252835	-2.7815236541393134	3.401197381662156
-1.5369989675252835	-2.725858747947611	3.401197381662156
-1.5369989675252835	-2.6701938417559083	inf
-1.5369989675252835	-2.614528935564206	inf
-1.5369989675252835	-2.558864029372504	inf
-1.5369989675252835	-2.503199123180801	inf
-1.5369989675252835	-2.447534216989099	3.401197381662156
-1.5369989675252835	-2.391869310797396	3.401197381662156
-1.5369989675252835	-2.336204404605694	3.401197381662156
-1.5369989675252835	-2.280539498413991	3.401197381662156
-1.5369989675252835	-2.224874592222289	inf
-1.5369989675252835	-2.1692096860305865	inf
-1.5369989675252835	-2.113544779838884	3.401197381662156
-1.5369989675252835	-2.0578798736471815	3.401197381662156
-1.5369989675252835	-2.0022149674554788	inf
-1.5369989675252835	-1.9465500612637765	inf
-1.5369989675252835	-1.8908851550720742	inf
-1.5369989675252835	-1.8352202488803715	inf
-1.5369989675252835	-1.7795553426886692	inf
-1.5369989675252835	-1.7238904364969665	inf
-1.5369989675252835	-1.6682255303052642	inf
-1.5369989675252835	-1.6125606241135617	inf
-1.5369989675252835	-1.5568957179218592	inf
-1.5369989675252835	-1.501230811730157	inf
-1.5369989675252835	-1.4455659055384544	inf
-1.5369989675252835	-1.389900999346752	3.401197381662156
-1.5369989675252835	-1.3342360931550494	inf
-1.5369989675252835	-1.278571186963347	inf
-1.5369989675252835	-1.2229062807716446	inf
-1.5369989675252835	-1.1672413745799421	inf
-1.5369989675252835	-1.1115764683882396	inf
-1.5369989675252835	-1.0559115621965371	inf
-1.5369989675252835	-1.0002466560048346	inf
-1.5369989675252835	-0.9445817498131321	inf
-1.5369989675252835	-0.8889168436214296	inf
-1.5369989675252835	-0.8332519374297274	inf
-1.5369989675252835	-0.7775870312380249	inf
-1.5369989675252835	-0.7219221250463224	inf
-1.5369989675252835	-0.6662572188546199	inf
-1.5369989675252835	-0.6105923126629174	inf
-1.5369989675252835	-0.5549274064712151	inf
-1.5369989675252835	-0.4992625002795126	inf
-1.5369989675252835	-0.4435975940878101	inf
-1.5369989675252835	-0.3879326878961076	inf
-1.5369989675252835	-0.3322677817044051	inf
-1.5369989675252835	-0.2766028755127028	inf
-1.5369989675252835	-0.2209379693210003	inf
-1.5369989675252835	-0.1652730631292978	inf
-1.5369989675252835	-0.10960815693759529	inf
-1.5369989675252835	-0.05394325074589279	inf
-1.5369989675252835	0.001721655445809489	inf
-1.5369989675252835	0.05738656163751199	inf
-1.5369989675252835	0.11305146782921449	inf
-1.5369989675252835	0.168716374020917	inf
-1.5369989675252835	0.2243812802126195	inf
-1.5369989675252835	0.2800461864043218	inf
-1.5369989675252835	0.3357110925960243	inf
-1.5369989675252835	0.391375998787727	inf
-1.5369989675252835	0.4470409049794295	inf
-1.5369989675252835	0.5027058111711318	inf
-1.5369989675252835	0.5583707173628341	inf
-1.5369989675252835	0.6140356235545363	inf
-1.5369989675252835	0.6697005297462391	inf
-1.5369989675252835	0.7253654359379418	inf
-1.5369989675252835	0.7810303421296441	inf
-1.5369989675252835	0.8366952483213463	inf
-1.5369989675252835	0.8923601545130486	inf
-1.5369989675252835	0.9480250607047513	inf
-1.5369989675252835	1.003689966896454	inf
-1.5369989675252835	1.0593548730881563	inf
-1.5369989675252835	1.1150197792798586	inf
-1.5369989675252835	1.170684685471561	inf
-1.5369989675252835	1.2263495916632636	inf
-1.5369989675252835	1.2820144978549664	inf
-1.5369989675252835	1.3376794040466686	inf
-1.5369989675252835	1.393344310238371	inf
-1.5369989675252835	1.4490092164300732	inf
-1.5369989675252835	1.504674122621776	inf
-1.5369989675252835	1.5603390288134786	inf
-1.5369989675252835	1.616003935005181	inf
-1.5369989675252835	1.6716688411968832	inf
-1.5369989675252835	1.727333747388586	inf
-1.5369989675252835	1.7829986535802886	inf
-1.5369989675252835	1.838663559771991	inf
-1.5369989675252835	1.8943284659636932	inf
-1.5369989675252835	1.9499933721553955	inf
-1.5132351052003865	-3.560832340823148	inf
-1.5132351052003865	-3.5051674346314456	inf
-1.5132351052003865	-3.449502528439743	inf
-1.5132351052003865	-3.39383762224804	inf
-1.5132351052003865	-3.338172716056338	inf
-1.5132351052003865	-3.2825078098646356	inf
-1.5132351052003865	-3.226842903672933	inf
-1.5132351052003865	-3.1711779974812306	inf
-1.5132351052003865	-3.115513091289528	inf
-1.5132351052003865	-3.0598481850978256	inf
-1.5132351052003865	-3.0041832789061234	inf
-1.5132351052003865	-2.9485183727144206	inf
-1.5132351052003865	-2.8928534665227184	inf
-1.5132351052003865	-2.8371885603310156	inf
-1.5132351052003865	-2.7815236541393134	inf
-1.5132351052003865	-2.725858747947611	inf
-1.5132351052003865	-2.6701938417559083	inf
-1.5132351052003865	-2.614528935564206	3.401197381662156
-1.5132351052003865	-2.558864029372504	3.401197381662156
-1.5132351052003865	-2.503199123180801	inf
-1.5132351052003865	-2.447534216989099	inf
-1.5132351052003865	-2.391869310797396	2.7080502011022105
-1.5132351052003865	-2.336204404605694	2.302585092994047
-1.5132351052003865	-2.280539498413991	3.401197381662156
-1.5132351052003865	-2.224874592222289	2.302585092994047
-1.5132351052003865	-2.1692096860305865	inf
-1.5132351052003865	-2.113544779838884	3.401197381662156
-1.5132351052003865	-2.0578798736471815	3.401197381662156
-1.5132351052003865	-2.0022149674554788	inf
-1.5132351052003865	-1.9465500612637765	3.401197381662156
-1.5132351052003865	-1.8908851550720742	inf
-1.5132351052003865	-1.8352202488803715	inf
-1.5132351052003865	-1.7795553426886692	inf
-1.5132351052003865	-1.7238904364969665	inf
-1.5132351052003865	-1.6682255303052642	inf
-1.5132351052003865	-1.6125606241135617	3.401197381662156
-1.5132351052003865	-1.5568957179218592	inf
-1.5132351052003865	-1.501230811730157	inf
-1.5132351052003865	-1.4455659055384544	3.401197381662156
-1.5132351052003865	-1.389900999346752	inf
-1.5132351052003865	-1.3342360931550494	inf
-1.5132351052003865	-1.278571186963347	3.401197381662156
-1.5132351052003865	-1.2229062807716446	inf
-1.5132351052003865	-1.1672413745799421	inf
-1.5132351052003865	-1.1115764683882396	inf
-1.5132351052003865	-1.0559115621965371	3.401197381662156
-1.5132351052003865	-1.0002466560048346	inf
-1.5132351052003865	-0.9445817498131321	inf
-1.5132351052003865	-0.8889168436214296	3.401197381662156
-1.5132351052003865	-0.8332519374297274	inf
-1.5132351052003865	-0.7775870312380249	inf
-1.5132351052003865	-0.7219221250463224	inf
-1.5132351052003865	-0.6662572188546199	inf
-1.5132351052003865	-0.6105923126629174	inf
-1.5132351052003865	-0.5549274064712151	inf
-1.5132351052003865	-0.4992625002795126	inf
-1.5132351052003865	-0.4435975940878101	inf
-1.5132351052003865	-0.3879326878961076	inf
-1.5132351052003865	-0.3322677817044051	inf
-1.5132351052003865	-0.2766028755127028	inf
-1.5132351052003865	-0.2209379693210003	inf
-1.5132351052003865	-0.1652730631292978	inf
-1.5132351052003865	-0.10960815693759529	inf
-1.5132351052003865	-0.05394325074589279	inf
-1.5132351052003865	0.001721655445809489	inf
-1.5132351052003865	0.05738656163751199	inf
-1.5132351052003865	0.11305146782921449	inf
-1.5132351052003865	0.168716374020917	inf
-1.5132351052003865	0.2243812802126195	inf
-1.5132351052003865	0.2800461864043218	inf
-1.5132351052003865	0.3357110925960243	inf
-1.5132351052003865	0.391375998787727	inf
-1.5132351052003865	0.4470409049794295	inf
-1.5132351052003865	0.5027058111711318	inf
-1.5132351052003865	0.5583707173628341	inf
-1.5132351052003865	0.6140356235545363	inf
-1.5132351052003865	0.6697005297462391	inf
-1.5132351052003865	0.7253654359379418	inf
-1.5132351052003865	0.7810303421296441	inf
-1.5132351052003865	0.8366952483213463	inf
-1.5132351052003865	0.8923601545130486	inf
-1.5132351052003865	0.9480250607047513	inf
-1.5132351052003865	1.003689966896454	inf
-1.5132351052003865	1.0593548730881563	inf
-1.5132351052003865	1.1150197792798586	inf
-1.5132351052003865	1.170684685471561	inf
-1.5132351052003865	1.2263495916632636	inf
-1.5132351052003865	1.2820144978549664	inf
-1.5132351052003865	1.3376794040466686	inf
-1.5132351052003865	1.393344310238371	inf
-1.5132351052003865	1.4490092164300732	inf
-1.5132351052003865	1.504674122621776	inf
-1.5132351052003865	1.5603390288134786	inf
-1.5132351052003865	1.616003935005181	inf
-1.5132351052003865	1.6716688411968832	inf
-1.5132351052003865	1.727333747388586	inf
-1.5132351052003865	1.7829986535802886	inf
-1.5132351052003865	1.838663559771991	inf
-1.5132351052003865	1.8943284659636932	inf
-1.5132351052003865	1.9499933721553955	inf
-1.489471242875489	-3.560832340823148	inf
-1.489471242875489	-3.5051674346314456	inf
-1.489471242875489	-3.449502528439743	inf
-1.489471242875489	-3.39383762224804	inf
-1.489471242875489	-3.338172716056338	inf
-1.489471242875489	-3.2825078098646356	inf
-1.489471242875489	-3.226842903672933	inf
-1.489471242875489	-3.1711779974812306	inf
-1.489471242875489	-3.115513091289528	inf
-1.489471242875489	-3.0598481850978256	inf
-1.489471242875489	-3.0041832789061234	inf
-1.489471242875489	-2.9485183727144206	inf
-1.489471242875489	-2.8928534665227184	inf
-1.489471242875489	-2.8371885603310156	3.401197381662156
-1.489471242875489	-2.7815236541393134	inf
-1.489471242875489	-2.725858747947611	2.7080502011022105
-1.489471242875489	-2.6701938417559083	inf
-1.489471242875489	-2.614528935564206	inf
-1.489471242875489	-2.558864029372504	3.401197381662156
-1.489471242875489	-2.503199123180801	3.401197381662156
-1.489471242875489	-2.447534216989099	inf
-1.489471242875489	-2.391869310797396	inf
-1.489471242875489	-2.336204404605694	inf
-1.489471242875489	-2.280539498413991	inf
-1.489471242875489	-2.224874592222289	2.7080502011022105
-1.489471242875489	-2.1692096860305865	2.7080502011022105
-1.489471242875489	-2.113544779838884	2.7080502011022105
-1.489471242875489	-2.0578798736471815	inf
-1.489471242875489	-2.0022149674554788	inf
-1.489471242875489	-1.9465500612637765	inf
-1.489471242875489	-1.8908851550720742	inf
-1.489471242875489	-1.8352202488803715	inf
-1.489471242875489	-1.7795553426886692	inf
-1.489471242875489	-1.7238904364969665	inf
-1.489471242875489	-1.6682255303052642	inf
-1.489471242875489	-1.6125606241135617	3.401197381662156
-1.489471242875489	-1.5568957179218592	inf
-1.489471242875489	-1.501230811730157	3.401197381662156
-1.489471242875489	-1.4455659055384544	inf
-1.489471242875489	-1.389900999346752	inf
-1.489471242875489	-1.3342360931550494	inf
-1.489471242875489	-1.278571186963347	inf
-1.489471242875489	-1.2229062807716446	inf
-1.489471242875489	-1.1672413745799421	inf
-1.489471242875489	-1.1115764683882396	inf
-1.489471242875489	-1.0559115621965371	inf
-1.489471242875489	-1.0002466560048346	inf
-1.489471242875489	-0.9445817498131321	inf
-1.489471242875489	-0.8889168436214296	inf
-1.489471242875489	-0.8332519374297274	inf
-1.489471242875489	-0.7775870312380249	inf
-1.489471242875489	-0.7219221250463224	inf
-1.489471242875489	-0.6662572188546199	inf
-1.489471242875489	-0.6105923126629174	inf
-1.489471242875489	-0.5549274064712151	inf
-1.489471242875489	-0.4992625002795126	inf
-1.489471242875489	-0.4435975940878101	inf
-1.489471242875489	-0.3879326878961076	inf
-1.489471242875489	-0.3322677817044051	inf
-1.489471242875489	-0.2766028755127028	inf
-1.489471242875489	-0.2209379693210003	inf
-1.489471242875489	-0.1652730631292978	inf
-1.489471242875489	-0.10960815693759529	inf
-1.489471242875489	-0.05394325074589279	inf
-1.489471242875489	0.001721655445809489	inf
-1.489471242875489	0.05738656163751199	inf
-1.489471242875489	0.11305146782921449	inf
-1.489471242875489	0.168716374020917	inf
-1.489471242875489	0.2243812802126195	inf
-1.489471242875489	0.2800461864043218	inf
-1.489471242875489	0.3357110925960243	inf
-1.489471242875489	0.391375998787727	inf
-1.489471242875489	0.4470409049794295	inf
-1.489471242875489	0.5027058111711318	inf
-1.489471242875489	0.5583707173628341	inf
-1.489471242875489	0.6140356235545363	inf
-1.489471242875489	0.6697005297462391	inf
-1.489471242875489	0.7253654359379418	inf
-1.489471242875489	0.7810303421296441	inf
-1.489471242875489	0.8366952483213463	inf
-1.489471242875489	0.8923601545130486	inf
-1.489471242875489	0.9480250607047513	inf
-1.489471242875489	1.003689966896454	inf
-1.489471242875489	1.0593548730881563	inf
-1.489471242875489	1.1150197792798586	inf
-1.489471242875489	1.170684685471561	inf
-1.489471242875489	1.2263495916632636	inf
-1.489471242875489	1.2820144978549664	inf
-1.489471242875489	1.3376794040466686	inf
-1.489471242875489	1.393344310238371	inf
-1.489471242875489	1.4490092164300732	inf
-1.489471242875489	1.504674122621776	inf
-1.489471242875489	1.5603390288134786	inf
-1.489471242875489	1.616003935005181	inf
-1.489471242875489	1.6716688411968832	inf
-1.489471242875489	1.727333747388586	inf
-1.489471242875489	1.7829986535802886	inf
-1.489471242875489	1.838663559771991	inf
-1.489471242875489	1.8943284659636932	inf
-1.489471242875489	1.9499933721553955	inf
-1.465707380550592	-3.560832340823148	inf
-1.465707380550592	-3.5051674346314456	inf
-1.465707380550592	-3.449502528439743	inf
-1.465707380550592	-3.39383762224804	inf
-1.465707380550592	-3.338172716056338	inf
-1.465707380550592	-3.2825078098646356	inf
-1.465707380550592	-3.226842903672933	inf
-1.465707380550592	-3.1711779974812306	inf
-1.465707380550592	-3.115513091289528	inf
-1.465707380550592	-3.0598481850978256	inf
-1.465707380550592	-3.0041832789061234	inf
-1.465707380550592	-2.9485183727144206	3.401197381662156
-1.465707380550592	-2.8928534665227184	2.7080502011022105
-1.465707380550592	-2.8371885603310156	inf
-1.465707380550592	-2.7815236541393134	inf
-1.465707380550592	-2.725858747947611	inf
-1.465707380550592	-2.6701938417559083	inf
-1.465707380550592	-2.614528935564206	inf
-1.465707380550592	-2.558864029372504	3.401197381662156
-1.465707380550592	-2.503199123180801	3.401197381662156
-1.465707380550592	-2.447534216989099	inf
-1.465707380550592	-2.391869310797396	3.401197381662156
-1.465707380550592	-2.336204404605694	inf
-1.465707380550592	-2.280539498413991	3.401197381662156
-1.465707380550592	-2.224874592222289	inf
-1.465707380550592	-2.1692096860305865	3.401197381662156
-1.465707380550592	-2.113544779838884	3.401197381662156
-1.465707380550592	-2.0578798736471815	3.401197381662156
-1.465707380550592	-2.0022149674554788	inf
-1.465707380550592	-1.9465500612637765	inf
-1.465707380550592	-1.8908851550720742	inf
-1.465707380550592	-1.8352202488803715	3.401197381662156
-1.465707380550592	-1.7795553426886692	inf
-1.465707380550592	-1.7238904364969665	3.401197381662156
-1.465707380550592	-1.6682255303052642	inf
-1.465707380550592	-1.6125606241135617	inf
-1.465707380550592	-1.5568957179218592	inf
-1.465707380550592	-1.501230811730157	inf
-1.465707380550592	-1.4455659055384544	inf
-1.465707380550592	-1.389900999346752	inf
-1.465707380550592	-1.3342360931550494	inf
-1.465707380550592	-1.278571186963347	inf
-1.465707380550592	-1.2229062807716446	inf
-1.465707380550592	-1.1672413745799421	inf
-1.465707380550592	-1.1115764683882396	inf
-1.465707380550592	-1.0559115621965371	inf
-1.465707380550592	-1.0002466560048346	inf
-1.465707380550592	-0.9445817498131321	inf
-1.465707380550592	-0.8889168436214296	inf
-1.465707380550592	-0.8332519374297274	inf
-1.465707380550592	-0.7775870312380249	inf
-1.465707380550592	-0.7219221250463224	inf
-1.465707380550592	-0.6662572188546199	inf
-1.465707380550592	-0.6105923126629174	inf
-1.465707380550592	-0.5549274064712151	3.401197381662156
-1.465707380550592	-0.4992625002795126	3.401197381662156
-1.465707380550592	-0.4435975940878101	inf
-1.465707380550592	-0.3879326878961076	inf
-1.465707380550592	-0.3322677817044051	inf
-1.465707380550592	-0.2766028755127028	inf
-1.465707380550592	-0.2209379693210003	inf
-1.465707380550592	-0.1652730631292978	inf
-1.465707380550592	-0.10960815693759529	inf
-1.465707380550592	-0.05394325074589279	inf
-1.465707380550592	0.001721655445809489	inf
-1.465707380550592	0.05738656163751199	inf
-1.465707380550592	0.11305146782921449	inf
-1.465707380550592	0.168716374020917	inf
-1.465707380550592	0.2243812802126195	inf
-1.465707380550592	0.2800461864043218	inf
-1.465707380550592	0.3357110925960243	inf
-1.465707380550592	0.391375998787727	inf
-1.465707380550592	0.4470409049794295	inf
-1.465707380550592	0.5027058111711318	inf
-1.465707380550592	0.5583707173628341	inf
-1.465707380550592	0.6140356235545363	inf
-1.465707380550592	0.6697005297462391	inf
-1.465707380550592	0.7253654359379418	inf
-1.465707380550592	0.7810303421296441	inf
-1.465707380550592	0.8366952483213463	inf
-1.465707380550592	0.8923601545130486	inf
-1.465707380550592	0.9480250607047513	inf
-1.465707380550592	1.003689966896454	inf
-1.465707380550592	1.0593548730881563	inf
-1.465707380550592	1.1150197792798586	inf
-1.465707380550592	1.170684685471561	inf
-1.465707380550592	1.2263495916632636	inf
-1.465707380550592	1.2820144978549664	inf
-1.465707380550592	1.3376794040466686	inf
-1.465707380550592	1.393344310238371	inf
-1.465707380550592	1.4490092164300732	inf
-1.465707380550592	1.504674122621776	inf
-1.465707380550592	1.5603390288134786	inf
-1.465707380550592	1.616003935005181	inf
-1.465707380550592	1.6716688411968832	inf
-1.465707380550592	1.727333747388586	inf
-1.465707380550592	1.7829986535802886	inf
-1.465707380550592	1.838663559771991	inf
-1.465707380550592	1.8943284659636932	inf
-1.465707380550592	1.9499933721553955	inf
-1.4419435182256946	-3.560832340823148	inf
-1.4419435182256946	-3.5051674346314456	inf
-1.4419435182256946	-3.449502528439743	inf
-1.4419435182256946	-3.39383762224804	inf
-1.4419435182256946	-3.338172716056338	inf
-1.4419435182256946	-3.2825078098646356	inf
-1.4419435182256946	-3.226842903672933	inf
-1.4419435182256946	-3.1711779974812306	inf
-1.4419435182256946	-3.115513091289528	inf
-1.4419435182256946	-3.0598481850978256	inf
-1.4419435182256946	-3.0041832789061234	inf
-1.4419435182256946	-2.9485183727144206	inf
-1.4419435182256946	-2.8928534665227184	inf
-1.4419435182256946	-2.8371885603310156	inf
-1.4419435182256946	-2.7815236541393134	3.401197381662156
-1.4419435182256946	-2.725858747947611	3.401197381662156
-1.4419435182256946	-2.6701938417559083	3.401197381662156
-1.4419435182256946	-2.614528935564206	2.7080502011022105
-1.4419435182256946	-2.558864029372504	3.401197381662156
-1.4419435182256946	-2.503199123180801	2.7080502011022105
-1.4419435182256946	-2.447534216989099	2.7080502011022105
-1.4419435182256946	-2.391869310797396	inf
-1.4419435182256946	-2.336204404605694	3.401197381662156
-1.4419435182256946	-2.280539498413991	inf
-1.4419435182256946	-2.224874592222289	2.7080502011022105
-1.4419435182256946	-2.1692096860305865	inf
-1.4419435182256946	-2.113544779838884	3.401197381662156
-1.4419435182256946	-2.0578798736471815	inf
-1.4419435182256946	-2.0022149674554788	3.401197381662156
-1.4419435182256946	-1.9465500612637765	inf
-1.4419435182256946	-1.8908851550720742	inf
-1.4419435182256946	-1.8352202488803715	3.401197381662156
-1.4419435182256946	-1.7795553426886692	inf
-1.4419435182256946	-1.7238904364969665	inf
-1.4419435182256946	-1.6682255303052642	3.401197381662156
-1.4419435182256946	-1.6125606241135617	inf
-1.4419435182256946	-1.5568957179218592	inf
-1.4419435182256946	-1.501230811730157	inf
-1.4419435182256946	-1.4455659055384544	inf
-1.4419435182256946	-1.389900999346752	inf
-1.4419435182256946	-1.3342360931550494	inf
-1.4419435182256946	-1.278571186963347	inf
-1.4419435182256946	-1.2229062807716446	inf
-1.4419435182256946	-1.1672413745799421	inf
-1.4419435182256946	-1.1115764683882396	inf
-1.4419435182256946	-1.0559115621965371	2.7080502011022105
-1.4419435182256946	-1.0002466560048346	inf
-1.4419435182256946	-0.9445817498131321	3.401197381662156
-1.4419435182256946	-0.8889168436214296	inf
-1.4419435182256946	-0.8332519374297274	inf
-1.4419435182256946	-0.7775870312380249	3.401197381662156
-1.4419435182256946	-0.7219221250463224	inf
-1.4419435182256946	-0.6662572188546199	inf
-1.4419435182256946	-0.6105923126629174	inf
-1.4419435182256946	-0.5549274064712151	inf
-1.4419435182256946	-0.4992625002795126	inf
-1.4419435182256946	-0.4435975940878101	inf
-1.4419435182256946	-0.3879326878961076	inf
-1.4419435182256946	-0.3322677817044051	3.401197381662156
-1.4419435182256946	-0.2766028755127028	inf
-1.4419435182256946	-0.2209379693210003	inf
-1.4419435182256946	-0.1652730631292978	inf
-1.4419435182256946	-0.10960815693759529	inf
-1.4419435182256946	-0.05394325074589279	inf
-1.4419435182256946	0.001721655445809489	inf
-1.4419435182256946	0.05738656163751199	inf
-1.4419435182256946	0.11305146782921449	inf
-1.4419435182256946	0.168716374020917	inf
-1.4419435182256946	0.2243812802126195	inf
-1.4419435182256946	0.2800461864043218	inf
-1.4419435182256946	0.3357110925960243	inf
-1.4419435182256946	0.391375998787727	inf
-1.4419435182256946	0.4470409049794295	inf
-1.4419435182256946	0.5027058111711318	inf
-1.4419435182256946	0.5583707173628341	inf
-1.4419435182256946	0.6140356235545363	inf
-1.4419435182256946	0.6697005297462391	inf
-1.4419435182256946	0.7253654359379418	inf
-1.4419435182256946	0.7810303421296441	inf
-1.4419435182256946	0.8366952483213463	inf
-1.4419435182256946	0.8923601545130486	inf
-1.4419435182256946	0.9480250607047513	inf
-1.4419435182256946	1.003689966896454	inf
-1.4419435182256946	1.0593548730881563	inf
-1.4419435182256946	1.1150197792798586	inf
-1.4419435182256946	1.170684685471561	inf
-1.4419435182256946	1.2263495916632636	inf
-1.4419435182256946	1.2820144978549664	inf
-1.4419435182256946	1.3376794040466686	inf
-1.4419435182256946	1.393344310238371	inf
-1.4419435182256946	1.4490092164300732	inf
-1.4419435182256946	1.504674122621776	inf
-1.4419435182256946	1.5603390288134786	inf
-1.4419435182256946	1.616003935005181	inf
-1.4419435182256946	1.6716688411968832	inf
-1.4419435182256946	1.727333747388586	inf
-1.4419435182256946	1.7829986535802886	inf
-1.4419435182256946	1.838663559771991	inf
-1.4419435182256946	1.8943284659636932	inf
-1.4419435182256946	1.9499933721553955	inf
-1.4181796559007975	-3.560832340823148	inf
-1.4181796559007975	-3.5051674346314456	inf
-1.4181796559007975	-3.449502528439743	inf
-1.4181796559007975	-3.39383762224804	inf
-1.4181796559007975	-3.338172716056338	inf
-1.4181796559007975	-3.2825078098646356	inf
-1.4181796559007975	-3.226842903672933	inf
-1.4181796559007975	-3.1711779974812306	inf
-1.4181796559007975	-3.115513091289528	inf
-1.4181796559007975	-3.0598481850978256	inf
-1.4181796559007975	-3.0041832789061234	inf
-1.4181796559007975	-2.9485183727144206	3.401197381662156
-1.4181796559007975	-2.8928534665227184	inf
-1.4181796559007975	-2.8371885603310156	inf
-1.4181796559007975	-2.7815236541393134	inf
-1.4181796559007975	-2.725858747947611	3.401197381662156
-1.4181796559007975	-2.6701938417559083	3.401197381662156
-1.4181796559007975	-2.614528935564206	inf
-1.4181796559007975	-2.558864029372504	2.302585092994047
-1.4181796559007975	-2.503199123180801	2.7080502011022105
-1.4181796559007975	-2.447534216989099	3.401197381662156
-1.4181796559007975	-2.391869310797396	inf
-1.4181796559007975	-2.336204404605694	inf
-1.4181796559007975	-2.280539498413991	2.7080502011022105
-1.4181796559007975	-2.224874592222289	inf
-1.4181796559007975	-2.1692096860305865	2.7080502011022105
-1.4181796559007975	-2.113544779838884	3.401197381662156
-1.4181796559007975	-2.0578798736471815	inf
-1.4181796559007975	-2.0022149674554788	inf
-1.4181796559007975	-1.9465500612637765	inf
-1.4181796559007975	-1.8908851550720742	inf
-1.4181796559007975	-1.8352202488803715	3.401197381662156
-1.4181796559007975	-1.7795553426886692	inf
-1.4181796559007975	-1.7238904364969665	inf
-1.4181796559007975	-1.6682255303052642	inf
-1.4181796559007975	-1.6125606241135617	inf
-1.4181796559007975	-1.5568957179218592	inf
-1.4181796559007975	-1.501230811730157	inf
-1.4181796559007975	-1.4455659055384544	inf
-1.4181796559007975	-1.389900999346752	inf
-1.4181796559007975	-1.3342360931550494	inf
-1.4181796559007975	-1.278571186963347	inf
-1.4181796559007975	-1.2229062807716446	inf
-1.4181796559007975	-1.1672413745799421	inf
-1.4181796559007975	-1.1115764683882396	inf
-1.4181796559007975	-1.0559115621965371	inf
-1.4181796559007975	-1.0002466560048346	inf
-1.4181796559007975	-0.9445817498131321	inf
-1.4181796559007975	-0.8889168436214296	inf
-1.4181796559007975	-0.8332519374297274	inf
-1.4181796559007975	-0.7775870312380249	3.401197381662156
-1.4181796559007975	-0.7219221250463224	inf
-1.4181796559007975	-0.6662572188546199	inf
-1.4181796559007975	-0.6105923126629174	inf
-1.4181796559007975	-0.5549274064712151	inf
-1.4181796559007975	-0.4992625002795126	inf
-1.4181796559007975	-0.4435975940878101	inf
-1.4181796559007975	-0.3879326878961076	inf
-1.4181796559007975	-0.3322677817044051	inf
-1.4181796559007975	-0.2766028755127028	inf
-1.4181796559007975	-0.2209379693210003	inf
-1.4181796559007975	-0.1652730631292978	inf
-1.4181796559007975	-0.10960815693759529	inf
-1.4181796559007975	-0.05394325074589279	inf
-1.4181796559007975	0.001721655445809489	inf
-1.4181796559007975	0.05738656163751199	inf
-1.4181796559007975	0.11305146782921449	3.401197381662156
-1.4181796559007975	0.168716374020917	inf
-1.4181796559007975	0.2243812802126195	inf
-1.4181796559007975	0.2800461864043218	inf
-1.4181796559007975	0.3357110925960243	inf
-1.4181796559007975	0.391375998787727	inf
-1.4181796559007975	0.4470409049794295	inf
-1.4181796559007975	0.5027058111711318	inf
-1.4181796559007975	0.5583707173628341	inf
-1.4181796559007975	0.6140356235545363	inf
-1.4181796559007975	0.6697005297462391	inf
-1.4181796559007975	0.7253654359379418	inf
-1.4181796559007975	0.7810303421296441	inf
-1.4181796559007975	0.8366952483213463	inf
-1.4181796559007975	0.8923601545130486	inf
-1.4181796559007975	0.9480250607047513	inf
-1.4181796559007975	1.003689966896454	inf
-1.4181796559007975	1.0593548730881563	inf
-1.4181796559007975	1.1150197792798586	inf
-1.4181796559007975	1.170684685471561	inf
-1.4181796559007975	1.2263495916632636	inf
-1.4181796559007975	1.2820144978549664	inf
-1.4181796559007975	1.3376794040466686	inf
-1.4181796559007975	1.393344310238371	inf
-1.4181796559007975	1.4490092164300732	inf
-1.4181796559007975	1.504674122621776	inf
-1.4181796559007975	1.5603390288134786	inf
-1.4181796559007975	1.616003935005181	inf
-1.4181796559007975	1.6716688411968832	inf
-1.4181796559007975	1.727333747388586	inf
-1.4181796559007975	1.7829986535802886	inf
-1.4181796559007975	1.838663559771991	inf
-1.4181796559007975	1.8943284659636932	inf
-1.4181796559007975	1.9499933721553955	inf
-1.3944157935759	-3.560832340823148	inf
-1.3944157935759	-3.5051674346314456	inf
-1.3944157935759	-3.449502528439743	inf
-1.3944157935759	-3.39383762224804	inf
-1.3944157935759	-3.338172716056338	inf
-1.3944157935759	-3.2825078098646356	inf
-1.3944157935759	-3.226842903672933	inf
-1.3944157935759	-3.1711779974812306	inf
-1.3944157935759	-3.115513091289528	inf
-1.3944157935759	-3.0598481850978256	inf
-1.3944157935759	-3.0041832789061234	inf
-1.3944157935759	-2.9485183727144206	3.401197381662156
-1.3944157935759	-2.8928534665227184	inf
-1.3944157935759	-2.8371885603310156	inf
-1.3944157935759	-2.7815236541393134	2.302585092994047
-1.3944157935759	-2.725858747947611	3.401197381662156
-1.3944157935759	-2.6701938417559083	3.401197381662156
-1.3944157935759	-2.614528935564206	3.401197381662156
-1.3944157935759	-2.558864029372504	3.401197381662156
-1.3944157935759	-2.503199123180801	2.7080502011022105
-1.3944157935759	-2.447534216989099	inf
-1.3944157935759	-2.391869310797396	3.401197381662156
-1.3944157935759	-2.336204404605694	inf
-1.3944157935759	-2.280539498413991	3.401197381662156
-1.3944157935759	-2.224874592222289	inf
-1.3944157935759	-2.1692096860305865	inf
-1.3944157935759	-2.113544779838884	3.401197381662156
-1.3944157935759	-2.0578798736471815	inf
-1.3944157935759	-2.0022149674554788	inf
-1.3944157935759	-1.9465500612637765	3.401197381662156
-1.3944157935759	-1.8908851550720742	inf
-1.3944157935759	-1.8352202488803715	3.401197381662156
-1.3944157935759	-1.7795553426886692	3.401197381662156
-1.3944157935759	-1.7238904364969665	3.401197381662156
-1.3944157935759	-1.6682255303052642	3.401197381662156
-1.3944157935759	-1.6125606241135617	inf
-1.3944157935759	-1.5568957179218592	inf
-1.3944157935759	-1.501230811730157	inf
-1.3944157935759	-1.4455659055384544	2.7080502011022105
-1.3944157935759	-1.389900999346752	inf
-1.3944157935759	-1.3342360931550494	inf
-1.3944157935759	-1.278571186963347	inf
-1.3944157935759	-1.2229062807716446	inf
-1.3944157935759	-1.1672413745799421	inf
-1.3944157935759	-1.1115764683882396	inf
-1.3944157935759	-1.0559115621965371	3.401197381662156
-1.3944157935759	-1.0002466560048346	3.401197381662156
-1.3944157935759	-0.9445817498131321	inf
-1.3944157935759	-0.8889168436214296	inf
-1.3944157935759	-0.8332519374297274	inf
-1.3944157935759	-0.7775870312380249	inf
-1.3944157935759	-0.7219221250463224	2.7080502011022105
-1.3944157935759	-0.6662572188546199	inf
-1.3944157935759	-0.6105923126629174	inf
-1.3944157935759	-0.5549274064712151	3.401197381662156
-1.3944157935759	-0.4992625002795126	inf
-1.3944157935759	-0.4435975940878101	inf
-1.3944157935759	-0.3879326878961076	3.401197381662156
-1.3944157935759	-0.3322677817044051	inf
-1.3944157935759	-0.2766028755127028	inf
-1.3944157935759	-0.2209379693210003	inf
-1.3944157935759	-0.1652730631292978	3.401197381662156
-1.3944157935759	-0.10960815693759529	inf
-1.3944157935759	-0.05394325074589279	inf
-1.3944157935759	0.001721655445809489	inf
-1.3944157935759	0.05738656163751199	inf
-1.3944157935759	0.11305146782921449	inf
-1.3944157935759	0.168716374020917	inf
-1.3944157935759	0.2243812802126195	inf
-1.3944157935759	0.2800461864043218	inf
-1.3944157935759	0.3357110925960243	inf
-1.3944157935759	0.391375998787727	inf
-1.3944157935759	0.4470409049794295	inf
-1.3944157935759	0.5027058111711318	inf
-1.3944157935759	0.5583707173628341	inf
-1.3944157935759	0.6140356235545363	inf
-1.3944157935759	0.6697005297462391	inf
-1.3944157935759	0.7253654359379418	inf
-1.3944157935759	0.7810303421296441	inf
-1.3944157935759	0.8366952483213463	inf
-1.3944157935759	0.8923601545130486	inf
-1.3944157935759	0.9480250607047513	inf
-1.3944157935759	1.003689966896454	inf
-1.3944157935759	1.0593548730881563	inf
-1.3944157935759	1.1150197792798586	inf
-1.3944157935759	1.170684685471561	inf
-1.3944157935759	1.2263495916632636	inf
-1.3944157935759	1.2820144978549664	inf
-1.3944157935759	1.3376794040466686	inf
-1.3944157935759	1.393344310238371	inf
-1.3944157935759	1.4490092164300732	inf
-1.3944157935759	1.504674122621776	inf
-1.3944157935759	1.5603390288134786	inf
-1.3944157935759	1.616003935005181	inf
-1.3944157935759	1.6716688411968832	inf
-1.3944157935759	1.727333747388586	inf
-1.3944157935759	1.7829986535802886	inf
-1.3944157935759	1.838663559771991	inf
-1.3944157935759	1.8943284659636932	inf
-1.3944157935759	1.9499933721553955	inf
-1.370651931251003	-3.560832340823148	inf
-1.370651931251003	-3.5051674346314456	inf
-1.370651931251003	-3.449502528439743	inf
-1.370651931251003	-3.39383762224804	inf
-1.370651931251003	-3.338172716056338	inf
-1.370651931251003	-3.2825078098646356	inf
-1.370651931251003	-3.226842903672933	inf
-1.370651931251003	-3.1711779974812306	inf
-1.370651931251003	-3.115513091289528	inf
-1.370651931251003	-3.0598481850978256	inf
-1.370651931251003	-3.0041832789061234	3.401197381662156
-1.370651931251003	-2.9485183727144206	inf
-1.370651931251003	-2.8928534665227184	3.401197381662156
-1.370651931251003	-2.8371885603310156	3.401197381662156
-1.370651931251003	-2.7815236541393134	3.401197381662156
-1.370651931251003	-2.725858747947611	3.401197381662156
-1.370651931251003	-2.6701938417559083	3.401197381662156
-1.370651931251003	-2.614528935564206	1.7917594692280563
-1.370651931251003	-2.558864029372504	2.302585092994047
-1.370651931251003	-2.503199123180801	inf
-1.370651931251003	-2.447534216989099	inf
-1.370651931251003	-2.391869310797396	2.7080502011022105
-1.370651931251003	-2.336204404605694	2.7080502011022105
-1.370651931251003	-2.280539498413991	2.7080502011022105
-1.370651931251003	-2.224874592222289	2.302585092994047
-1.370651931251003	-2.1692096860305865	3.401197381662156
-1.370651931251003	-2.113544779838884	2.7080502011022105
-1.370651931251003	-2.0578798736471815	inf
-1.370651931251003	-2.0022149674554788	inf
-1.370651931251003	-1.9465500612637765	inf
-1.370651931251003	-1.8908851550720742	2.7080502011022105
-1.370651931251003	-1.8352202488803715	inf
-1.370651931251003	-1.7795553426886692	3.401197381662156
-1.370651931251003	-1.7238904364969665	inf
-1.370651931251003	-1.6682255303052642	inf
-1.370651931251003	-1.6125606241135617	inf
-1.370651931251003	-1.5568957179218592	inf
-1.370651931251003	-1.501230811730157	3.401197381662156
-1.370651931251003	-1.4455659055384544	inf
-1.370651931251003	-1.389900999346752	inf
-1.370651931251003	-1.3342360931550494	inf
-1.370651931251003	-1.278571186963347	inf
-1.370651931251003	-1.2229062807716446	2.7080502011022105
-1.370651931251003	-1.1672413745799421	3.401197381662156
-1.370651931251003	-1.1115764683882396	inf
-1.370651931251003	-1.0559115621965371	inf
-1.370651931251003	-1.0002466560048346	inf
-1.370651931251003	-0.9445817498131321	inf
-1.370651931251003	-0.8889168436214296	inf
-1.370651931251003	-0.8332519374297274	2.7080502011022105
-1.370651931251003	-0.7775870312380249	inf
-1.370651931251003	-0.7219221250463224	inf
-1.370651931251003	-0.6662572188546199	3.401197381662156
-1.370651931251003	-0.6105923126629174	inf
-1.370651931251003	-0.5549274064712151	3.401197381662156
-1.370651931251003	-0.4992625002795126	3.401197381662156
-1.370651931251003	-0.4435975940878101	inf
-1.370651931251003	-0.3879326878961076	3.401197381662156
-1.370651931251003	-0.3322677817044051	inf
-1.370651931251003	-0.2766028755127028	inf
-1.370651931251003	-0.2209379693210003	inf
-1.370651931251003	-0.1652730631292978	inf
-1.370651931251003	-0.10960815693759529	inf
-1.370651931251003	-0.05394325074589279	3.401197381662156
-1.370651931251003	0.001721655445809489	inf
-1.370651931251003	0.05738656163751199	inf
-1.370651931251003	0.11305146782921449	inf
-1.370651931251003	0.168716374020917	inf
-1.370651931251003	0.2243812802126195	inf
-1.370651931251003	0.2800461864043218	inf
-1.370651931251003	0.3357110925960243	inf
-1.370651931251003	0.391375998787727	inf
-1.370651931251003	0.4470409049794295	inf
-1.370651931251003	0.5027058111711318	inf
-1.370651931251003	0.5583707173628341	inf
-1.370651931251003	0.6140356235545363	inf
-1.370651931251003	0.6697005297462391	inf
-1.370651931251003	0.7253654359379418	inf
-1.370651931251003	0.7810303421296441	inf
-1.370651931251003	0.8366952483213463	inf
-1.370651931251003	0.8923601545130486	inf
-1.370651931251003	0.9480250607047513	inf
-1.370651931251003	1.003689966896454	inf
-1.370651931251003	1.0593548730881563	inf
-1.370651931251003	1.1150197792798586	inf
-1.370651931251003	1.170684685471561	inf
-1.370651931251003	1.2263495916632636	inf
-1.370651931251003	1.2820144978549664	inf
-1.370651931251003	1.3376794040466686	inf
-1.370651931251003	1.393344310238371	inf
-1.370651931251003	1.4490092164300732	inf
-1.370651931251003	1.504674122621776	inf
-1.370651931251003	1.5603390288134786	inf
-1.370651931251003	1.616003935005181	inf
-1.370651931251003	1.6716688411968832	inf
-1.370651931251003	1.727333747388586	inf
-1.370651931251003	1.7829986535802886	inf
-1.370651931251003	1.838663559771991	inf
-1.370651931251003	1.8943284659636932	inf
-1.370651931251003	1.9499933721553955	inf
-1.3468880689261058	-3.560832340823148	inf
-1.3468880689261058	-3.5051674346314456	inf
-1.3468880689261058	-3.449502528439743	inf
-1.3468880689261058	-3.39383762224804	inf
-1.3468880689261058	-3.338172716056338	inf
-1.3468880689261058	-3.2825078098646356	inf
-1.3468880689261058	-3.226842903672933	inf
-1.3468880689261058	-3.1711779974812306	inf
-1.3468880689261058	-3.115513091289528	inf
-1.3468880689261058	-3.0598481850978256	inf
-1.3468880689261058	-3.0041832789061234	inf
-1.3468880689261058	-2.9485183727144206	inf
-1.3468880689261058	-2.8928534665227184	inf
-1.3468880689261058	-2.8371885603310156	inf
-1.3468880689261058	-2.7815236541393134	3.401197381662156
-1.3468880689261058	-2.725858747947611	3.401197381662156
-1.3468880689261058	-2.6701938417559083	3.401197381662156
-1.3468880689261058	-2.614528935564206	3.401197381662156
-1.3468880689261058	-2.558864029372504	2.7080502011022105
-1.3468880689261058	-2.503199123180801	3.401197381662156
-1.3468880689261058	-2.447534216989099	inf
-1.3468880689261058	-2.391869310797396	2.302585092994047
-1.3468880689261058	-2.336204404605694	3.401197381662156
-1.3468880689261058	-2.280539498413991	inf
-1.3468880689261058	-2.224874592222289	2.7080502011022105
-1.3468880689261058	-2.1692096860305865	inf
-1.3468880689261058	-2.113544779838884	3.401197381662156
-1.3468880689261058	-2.0578798736471815	inf
-1.3468880689261058	-2.0022149674554788	inf
-1.3468880689261058	-1.9465500612637765	inf
-1.3468880689261058	-1.8908851550720742	3.401197381662156
-1.3468880689261058	-1.8352202488803715	3.401197381662156
-1.3468880689261058	-1.7795553426886692	inf
-1.3468880689261058	-1.7238904364969665	inf
-1.3468880689261058	-1.6682255303052642	inf
-1.3468880689261058	-1.6125606241135617	inf
-1.3468880689261058	-1.5568957179218592	inf
-1.3468880689261058	-1.501230811730157	inf
-1.3468880689261058	-1.4455659055384544	3.401197381662156
-1.3468880689261058	-1.389900999346752	inf
-1.3468880689261058	-1.3342360931550494	inf
-1.3468880689261058	-1.278571186963347	inf
-1.3468880689261058	-1.2229062807716446	inf
-1.3468880689261058	-1.1672413745799421	inf
-1.3468880689261058	-1.1115764683882396	3.401197381662156
-1.3468880689261058	-1.0559115621965371	inf
-1.3468880689261058	-1.0002466560048346	inf
-1.3468880689261058	-0.9445817498131321	3.401197381662156
-1.3468880689261058	-0.8889168436214296	2.7080502011022105
-1.3468880689261058	-0.8332519374297274	inf
-1.3468880689261058	-0.7775870312380249	inf
-1.3468880689261058	-0.7219221250463224	3.401197381662156
-1.3468880689261058	-0.6662572188546199	inf
-1.3468880689261058	-0.6105923126629174	3.401197381662156
-1.3468880689261058	-0.5549274064712151	3.401197381662156
-1.3468880689261058	-0.4992625002795126	inf
-1.3468880689261058	-0.4435975940878101	inf
-1.3468880689261058	-0.3879326878961076	2.7080502011022105
-1.3468880689261058	-0.3322677817044051	3.401197381662156
-1.3468880689261058	-0.2766028755127028	inf
-1.3468880689261058	-0.2209379693210003	inf
-1.3468880689261058	-0.1652730631292978	3.401197381662156
-1.3468880689261058	-0.10960815693759529	inf
-1.3468880689261058	-0.05394325074589279	3.401197381662156
-1.3468880689261058	0.001721655445809489	inf
-1.3468880689261058	0.05738656163751199	inf
-1.3468880689261058	0.11305146782921449	inf
-1.3468880689261058	0.168716374020917	inf
-1.3468880689261058	0.2243812802126195	3.401197381662156
-1.3468880689261058	0.2800461864043218	inf
-1.3468880689261058	0.3357110925960243	inf
-1.3468880689261058	0.391375998787727	inf
-1.3468880689261058	0.4470409049794295	inf
-1.3468880689261058	0.5027058111711318	inf
-1.3468880689261058	0.5583707173628341	inf
-1.3468880689261058	0.6140356235545363	inf
-1.3468880689261058	0.6697005297462391	inf
-1.3468880689261058	0.7253654359379418	inf
-1.3468880689261058	0.7810303421296441	inf
-1.3468880689261058	0.8366952483213463	inf
-1.3468880689261058	0.8923601545130486	inf
-1.3468880689261058	0.9480250607047513	inf
-1.3468880689261058	1.003689966896454	inf
-1.3468880689261058	1.0593548730881563	inf
-1.3468880689261058	1.1150197792798586	inf
-1.3468880689261058	1.170684685471561	inf
-1.3468880689261058	1.2263495916632636	inf
-1.3468880689261058	1.2820144978549664	inf
-1.3468880689261058	1.3376794040466686	inf
-1.3468880689261058	1.393344310238371	inf
-1.3468880689261058	1.4490092164300732	inf
-1.3468880689261058	1.504674122621776	inf
-1.3468880689261058	1.5603390288134786	inf
-1.3468880689261058	1.616003935005181	inf
-1.3468880689261058	1.6716688411968832	inf
-1.3468880689261058	1.727333747388586	inf
-1.3468880689261058	1.7829986535802886	inf
-1.3468880689261058	1.838663559771991	inf
-1.3468880689261058	1.8943284659636932	inf
-1.3468880689261058	1.9499933721553955	inf
-1.3231242066012086	-3.560832340823148	inf
-1.3231242066012086	-3.5051674346314456	inf
-1.3231242066012086	-3.449502528439743	inf
-1.3231242066012086	-3.39383762224804	inf
-1.3231242066012086	-3.338172716056338	inf
-1.3231242066012086	-3.2825078098646356	inf
-1.3231242066012086	-3.226842903672933	inf
-1.3231242066012086	-3.1711779974812306	inf
-1.3231242066012086	-3.115513091289528	inf
-1.3231242066012086	-3.0598481850978256	inf
-1.3231242066012086	-3.0041832789061234	inf
-1.3231242066012086	-2.9485183727144206	3.401197381662156
-1.3231242066012086	-2.8928534665227184	inf
-1.3231242066012086	-2.8371885603310156	inf
-1.3231242066012086	-2.7815236541393134	inf
-1.3231242066012086	-2.725858747947611	2.7080502011022105
-1.3231242066012086	-2.6701938417559083	2.302585092994047
-1.3231242066012086	-2.614528935564206	2.7080502011022105
-1.3231242066012086	-2.558864029372504	2.014903020542265
-1.3231242066012086	-2.503199123180801	2.7080502011022105
-1.3231242066012086	-2.447534216989099	inf
-1.3231242066012086	-2.391869310797396	2.302585092994047
-1.3231242066012086	-2.336204404605694	inf
-1.3231242066012086	-2.280539498413991	2.302585092994047
-1.3231242066012086	-2.224874592222289	2.7080502011022105
-1.3231242066012086	-2.1692096860305865	2.7080502011022105
-1.3231242066012086	-2.113544779838884	2.7080502011022105
-1.3231242066012086	-2.0578798736471815	inf
-1.3231242066012086	-2.0022149674554788	inf
-1.3231242066012086	-1.9465500612637765	inf
-1.3231242066012086	-1.8908851550720742	inf
-1.3231242066012086	-1.8352202488803715	3.401197381662156
-1.3231242066012086	-1.7795553426886692	inf
-1.3231242066012086	-1.7238904364969665	inf
-1.3231242066012086	-1.6682255303052642	inf
-1.3231242066012086	-1.6125606241135617	3.401197381662156
-1.3231242066012086	-1.5568957179218592	3.401197381662156
-1.3231242066012086	-1.501230811730157	inf
-1.3231242066012086	-1.4455659055384544	inf
-1.3231242066012086	-1.389900999346752	inf
-1.3231242066012086	-1.3342360931550494	inf
-1.3231242066012086	-1.278571186963347	inf
-1.3231242066012086	-1.2229062807716446	inf
-1.3231242066012086	-1.1672413745799421	inf
-1.3231242066012086	-1.1115764683882396	3.401197381662156
-1.3231242066012086	-1.0559115621965371	inf
-1.3231242066012086	-1.0002466560048346	inf
-1.3231242066012086	-0.9445817498131321	inf
-1.3231242066012086	-0.8889168436214296	3.401197381662156
-1.3231242066012086	-0.8332519374297274	inf
-1.3231242066012086	-0.7775870312380249	2.7080502011022105
-1.3231242066012086	-0.7219221250463224	inf
-1.3231242066012086	-0.6662572188546199	inf
-1.3231242066012086	-0.6105923126629174	inf
-1.3231242066012086	-0.5549274064712151	3.401197381662156
-1.3231242066012086	-0.4992625002795126	inf
-1.3231242066012086	-0.4435975940878101	2.7080502011022105
-1.3231242066012086	-0.3879326878961076	2.7080502011022105
-1.3231242066012086	-0.3322677817044051	3.401197381662156
-1.3231242066012086	-0.2766028755127028	inf
-1.3231242066012086	-0.2209379693210003	inf
-1.3231242066012086	-0.1652730631292978	inf
-1.3231242066012086	-0.10960815693759529	3.401197381662156
-1.3231242066012086	-0.05394325074589279	3.401197381662156
-1.3231242066012086	0.001721655445809489	3.401197381662156
-1.3231242066012086	0.05738656163751199	3.401197381662156
-1.3231242066012086	0.11305146782921449	inf
-1.3231242066012086	0.168716374020917	inf
-1.3231242066012086	0.2243812802126195	inf
-1.3231242066012086	0.2800461864043218	inf
-1.3231242066012086	0.3357110925960243	inf
-1.3231242066012086	0.391375998787727	3.401197381662156
-1.3231242066012086	0.4470409049794295	inf
-1.3231242066012086	0.5027058111711318	inf
-1.3231242066012086	0.5583707173628341	inf
-1.3231242066012086	0.6140356235545363	inf
-1.3231242066012086	0.6697005297462391	inf
-1.3231242066012086	0.7253654359379418	inf
-1.3231242066012086	0.7810303421296441	inf
-1.3231242066012086	0.8366952483213463	inf
-1.3231242066012086	0.8923601545130486	inf
-1.3231242066012086	0.9480250607047513	inf
-1.3231242066012086	1.003689966896454	inf
-1.3231242066012086	1.0593548730881563	inf
-1.3231242066012086	1.1150197792798586	inf
-1.3231242066012086	1.170684685471561	inf
-1.3231242066012086	1.2263495916632636	inf
-1.3231242066012086	1.2820144978549664	inf
-1.3231242066012086	1.3376794040466686	inf
-1.3231242066012086	1.393344310238371	inf
-1.3231242066012086	1.4490092164300732	inf
-1.3231242066012086	1.504674122621776	inf
-1.3231242066012086	1.5603390288134786	inf
-1.3231242066012086	1.616003935005181	inf
-1.3231242066012086	1.6716688411968832	inf
-1.3231242066012086	1.727333747388586	inf
-1.3231242066012086	1.7829986535802886	inf
-1.3231242066012086	1.838663559771991	inf
-1.3231242066012086	1.8943284659636932	inf
[truncated: 8,001 more rows]
