# Supplementary material for: Navigating protein landscapes with a machine-learned transferable coarse-grained model
Source: Nat Chem. 2025 Jul 18;17(8):1284–92. doi: 10.1038/s41557-025-01874-0 (PMC12313527; doi:10.1038/s41557-025-01874-0)
Supplement: Supplementary file 4 — .csv files with free energy landscape data. [file 41557_2025_1874_MOESM4_ESM.zip › fig_data/cln_awsem_FES_in_TICA.csv]

TIC1	TIC2	FE
-0.520563875582297	-3.0684916185934616	inf
-0.520563875582297	-2.9649259106397023	inf
-0.520563875582297	-2.861360202685943	inf
-0.520563875582297	-2.7577944947321846	inf
-0.520563875582297	-2.6542287867784253	inf
-0.520563875582297	-2.550663078824666	inf
-0.520563875582297	-2.4470973708709076	inf
-0.520563875582297	-2.3435316629171483	inf
-0.520563875582297	-2.239965954963389	inf
-0.520563875582297	-2.1364002470096306	inf
-0.520563875582297	-2.0328345390558713	inf
-0.520563875582297	-1.9292688311021124	inf
-0.520563875582297	-1.8257031231483534	inf
-0.520563875582297	-1.7221374151945943	inf
-0.520563875582297	-1.6185717072408354	inf
-0.520563875582297	-1.5150059992870766	inf
-0.520563875582297	-1.4114402913333173	inf
-0.520563875582297	-1.3078745833795584	inf
-0.520563875582297	-1.2043088754257996	inf
-0.520563875582297	-1.1007431674720405	inf
-0.520563875582297	-0.9971774595182814	inf
-0.520563875582297	-0.8936117515645223	inf
-0.520563875582297	-0.7900460436107635	inf
-0.520563875582297	-0.6864803356570044	inf
-0.520563875582297	-0.5829146277032453	inf
-0.520563875582297	-0.47934891974948646	inf
-0.520563875582297	-0.3757832117957276	inf
-0.520563875582297	-0.2722175038419685	inf
-0.520563875582297	-0.16865179588820944	inf
-0.520563875582297	-0.06508608793445059	inf
-0.520563875582297	0.03847962001930849	inf
-0.520563875582297	0.14204532797306757	inf
-0.520563875582297	0.24561103592682643	inf
-0.520563875582297	0.3491767438805855	8.635153989049801
-0.520563875582297	0.4527424518343446	inf
-0.520563875582297	0.5563081597881034	inf
-0.520563875582297	0.6598738677418625	inf
-0.520563875582297	0.7634395756956216	inf
-0.520563875582297	0.8670052836493807	inf
-0.520563875582297	0.9705709916031395	inf
-0.520563875582297	1.0741366995568984	inf
-0.520563875582297	1.1777024075106577	inf
-0.520563875582297	1.2812681154644165	8.635153989049801
-0.520563875582297	1.3848338234181754	inf
-0.520563875582297	1.4883995313719347	inf
-0.520563875582297	1.5919652393256936	8.635153989049801
-0.520563875582297	1.6955309472794524	inf
-0.520563875582297	1.7990966552332117	inf
-0.520563875582297	1.9026623631869706	inf
-0.520563875582297	2.0062280711407294	inf
-0.520563875582297	2.1097937790944883	inf
-0.520563875582297	2.213359487048247	inf
-0.520563875582297	2.3169251950020064	inf
-0.520563875582297	2.4204909029557653	inf
-0.520563875582297	2.524056610909524	inf
-0.520563875582297	2.6276223188632835	inf
-0.520563875582297	2.7311880268170423	inf
-0.520563875582297	2.834753734770801	inf
-0.520563875582297	2.9383194427245605	inf
-0.520563875582297	3.0418851506783193	inf
-0.520563875582297	3.145450858632078	inf
-0.520563875582297	3.2490165665858375	inf
-0.520563875582297	3.3525822745395963	inf
-0.520563875582297	3.456147982493355	inf
-0.520563875582297	3.5597136904471145	inf
-0.520563875582297	3.6632793984008734	inf
-0.520563875582297	3.766845106354632	inf
-0.520563875582297	3.8704108143083915	inf
-0.520563875582297	3.9739765222621504	inf
-0.520563875582297	4.07754223021591	inf
-0.520563875582297	4.181107938169669	inf
-0.520563875582297	4.284673646123427	inf
-0.520563875582297	4.388239354077186	inf
-0.520563875582297	4.491805062030945	inf
-0.520563875582297	4.595370769984704	inf
-0.520563875582297	4.698936477938464	inf
-0.520563875582297	4.802502185892223	inf
-0.520563875582297	4.906067893845982	inf
-0.520563875582297	5.009633601799741	inf
-0.520563875582297	5.113199309753499	inf
-0.520563875582297	5.216765017707258	inf
-0.520563875582297	5.320330725661018	inf
-0.520563875582297	5.423896433614777	inf
-0.520563875582297	5.527462141568536	inf
-0.520563875582297	5.631027849522295	inf
-0.520563875582297	5.734593557476053	inf
-0.520563875582297	5.8381592654298125	inf
-0.520563875582297	5.941724973383572	inf
-0.520563875582297	6.045290681337331	inf
-0.520563875582297	6.14885638929109	inf
-0.520563875582297	6.252422097244849	inf
-0.520563875582297	6.355987805198607	inf
-0.520563875582297	6.4595535131523665	inf
-0.520563875582297	6.563119221106126	inf
-0.520563875582297	6.666684929059885	inf
-0.520563875582297	6.770250637013644	inf
-0.520563875582297	6.873816344967403	inf
-0.520563875582297	6.977382052921161	inf
-0.520563875582297	7.0809477608749205	inf
-0.520563875582297	7.18451346882868	inf
-0.4741739006930812	-3.0684916185934616	inf
-0.4741739006930812	-2.9649259106397023	inf
-0.4741739006930812	-2.861360202685943	inf
-0.4741739006930812	-2.7577944947321846	inf
-0.4741739006930812	-2.6542287867784253	inf
-0.4741739006930812	-2.550663078824666	inf
-0.4741739006930812	-2.4470973708709076	inf
-0.4741739006930812	-2.3435316629171483	inf
-0.4741739006930812	-2.239965954963389	inf
-0.4741739006930812	-2.1364002470096306	inf
-0.4741739006930812	-2.0328345390558713	inf
-0.4741739006930812	-1.9292688311021124	inf
-0.4741739006930812	-1.8257031231483534	inf
-0.4741739006930812	-1.7221374151945943	inf
-0.4741739006930812	-1.6185717072408354	inf
-0.4741739006930812	-1.5150059992870766	inf
-0.4741739006930812	-1.4114402913333173	inf
-0.4741739006930812	-1.3078745833795584	inf
-0.4741739006930812	-1.2043088754257996	inf
-0.4741739006930812	-1.1007431674720405	inf
-0.4741739006930812	-0.9971774595182814	inf
-0.4741739006930812	-0.8936117515645223	inf
-0.4741739006930812	-0.7900460436107635	inf
-0.4741739006930812	-0.6864803356570044	inf
-0.4741739006930812	-0.5829146277032453	inf
-0.4741739006930812	-0.47934891974948646	inf
-0.4741739006930812	-0.3757832117957276	inf
-0.4741739006930812	-0.2722175038419685	inf
-0.4741739006930812	-0.16865179588820944	inf
-0.4741739006930812	-0.06508608793445059	inf
-0.4741739006930812	0.03847962001930849	inf
-0.4741739006930812	0.14204532797306757	inf
-0.4741739006930812	0.24561103592682643	inf
-0.4741739006930812	0.3491767438805855	inf
-0.4741739006930812	0.4527424518343446	inf
-0.4741739006930812	0.5563081597881034	inf
-0.4741739006930812	0.6598738677418625	inf
-0.4741739006930812	0.7634395756956216	inf
-0.4741739006930812	0.8670052836493807	inf
-0.4741739006930812	0.9705709916031395	inf
-0.4741739006930812	1.0741366995568984	inf
-0.4741739006930812	1.1777024075106577	inf
-0.4741739006930812	1.2812681154644165	inf
-0.4741739006930812	1.3848338234181754	inf
-0.4741739006930812	1.4883995313719347	inf
-0.4741739006930812	1.5919652393256936	inf
-0.4741739006930812	1.6955309472794524	8.635153989049801
-0.4741739006930812	1.7990966552332117	inf
-0.4741739006930812	1.9026623631869706	8.635153989049801
-0.4741739006930812	2.0062280711407294	inf
-0.4741739006930812	2.1097937790944883	inf
-0.4741739006930812	2.213359487048247	inf
-0.4741739006930812	2.3169251950020064	inf
-0.4741739006930812	2.4204909029557653	inf
-0.4741739006930812	2.524056610909524	inf
-0.4741739006930812	2.6276223188632835	inf
-0.4741739006930812	2.7311880268170423	inf
-0.4741739006930812	2.834753734770801	inf
-0.4741739006930812	2.9383194427245605	inf
-0.4741739006930812	3.0418851506783193	inf
-0.4741739006930812	3.145450858632078	inf
-0.4741739006930812	3.2490165665858375	inf
-0.4741739006930812	3.3525822745395963	inf
-0.4741739006930812	3.456147982493355	inf
-0.4741739006930812	3.5597136904471145	inf
-0.4741739006930812	3.6632793984008734	inf
-0.4741739006930812	3.766845106354632	inf
-0.4741739006930812	3.8704108143083915	inf
-0.4741739006930812	3.9739765222621504	inf
-0.4741739006930812	4.07754223021591	inf
-0.4741739006930812	4.181107938169669	inf
-0.4741739006930812	4.284673646123427	inf
-0.4741739006930812	4.388239354077186	inf
-0.4741739006930812	4.491805062030945	inf
-0.4741739006930812	4.595370769984704	inf
-0.4741739006930812	4.698936477938464	inf
-0.4741739006930812	4.802502185892223	inf
-0.4741739006930812	4.906067893845982	inf
-0.4741739006930812	5.009633601799741	inf
-0.4741739006930812	5.113199309753499	inf
-0.4741739006930812	5.216765017707258	inf
-0.4741739006930812	5.320330725661018	inf
-0.4741739006930812	5.423896433614777	inf
-0.4741739006930812	5.527462141568536	inf
-0.4741739006930812	5.631027849522295	inf
-0.4741739006930812	5.734593557476053	inf
-0.4741739006930812	5.8381592654298125	inf
-0.4741739006930812	5.941724973383572	inf
-0.4741739006930812	6.045290681337331	inf
-0.4741739006930812	6.14885638929109	inf
-0.4741739006930812	6.252422097244849	inf
-0.4741739006930812	6.355987805198607	inf
-0.4741739006930812	6.4595535131523665	inf
-0.4741739006930812	6.563119221106126	inf
-0.4741739006930812	6.666684929059885	inf
-0.4741739006930812	6.770250637013644	inf
-0.4741739006930812	6.873816344967403	inf
-0.4741739006930812	6.977382052921161	inf
-0.4741739006930812	7.0809477608749205	inf
-0.4741739006930812	7.18451346882868	inf
-0.4277839258038654	-3.0684916185934616	inf
-0.4277839258038654	-2.9649259106397023	inf
-0.4277839258038654	-2.861360202685943	inf
-0.4277839258038654	-2.7577944947321846	inf
-0.4277839258038654	-2.6542287867784253	inf
-0.4277839258038654	-2.550663078824666	inf
-0.4277839258038654	-2.4470973708709076	inf
-0.4277839258038654	-2.3435316629171483	inf
-0.4277839258038654	-2.239965954963389	inf
-0.4277839258038654	-2.1364002470096306	inf
-0.4277839258038654	-2.0328345390558713	inf
-0.4277839258038654	-1.9292688311021124	inf
-0.4277839258038654	-1.8257031231483534	inf
-0.4277839258038654	-1.7221374151945943	inf
-0.4277839258038654	-1.6185717072408354	inf
-0.4277839258038654	-1.5150059992870766	inf
-0.4277839258038654	-1.4114402913333173	inf
-0.4277839258038654	-1.3078745833795584	inf
-0.4277839258038654	-1.2043088754257996	inf
-0.4277839258038654	-1.1007431674720405	inf
-0.4277839258038654	-0.9971774595182814	inf
-0.4277839258038654	-0.8936117515645223	inf
-0.4277839258038654	-0.7900460436107635	inf
-0.4277839258038654	-0.6864803356570044	inf
-0.4277839258038654	-0.5829146277032453	inf
-0.4277839258038654	-0.47934891974948646	inf
-0.4277839258038654	-0.3757832117957276	inf
-0.4277839258038654	-0.2722175038419685	inf
-0.4277839258038654	-0.16865179588820944	inf
-0.4277839258038654	-0.06508608793445059	inf
-0.4277839258038654	0.03847962001930849	inf
-0.4277839258038654	0.14204532797306757	inf
-0.4277839258038654	0.24561103592682643	inf
-0.4277839258038654	0.3491767438805855	inf
-0.4277839258038654	0.4527424518343446	inf
-0.4277839258038654	0.5563081597881034	inf
-0.4277839258038654	0.6598738677418625	inf
-0.4277839258038654	0.7634395756956216	inf
-0.4277839258038654	0.8670052836493807	inf
-0.4277839258038654	0.9705709916031395	inf
-0.4277839258038654	1.0741366995568984	inf
-0.4277839258038654	1.1777024075106577	inf
-0.4277839258038654	1.2812681154644165	inf
-0.4277839258038654	1.3848338234181754	inf
-0.4277839258038654	1.4883995313719347	inf
-0.4277839258038654	1.5919652393256936	inf
-0.4277839258038654	1.6955309472794524	inf
-0.4277839258038654	1.7990966552332117	inf
-0.4277839258038654	1.9026623631869706	inf
-0.4277839258038654	2.0062280711407294	inf
-0.4277839258038654	2.1097937790944883	inf
-0.4277839258038654	2.213359487048247	inf
-0.4277839258038654	2.3169251950020064	inf
-0.4277839258038654	2.4204909029557653	inf
-0.4277839258038654	2.524056610909524	inf
-0.4277839258038654	2.6276223188632835	inf
-0.4277839258038654	2.7311880268170423	inf
-0.4277839258038654	2.834753734770801	8.635153989049801
-0.4277839258038654	2.9383194427245605	inf
-0.4277839258038654	3.0418851506783193	inf
-0.4277839258038654	3.145450858632078	inf
-0.4277839258038654	3.2490165665858375	inf
-0.4277839258038654	3.3525822745395963	inf
-0.4277839258038654	3.456147982493355	inf
-0.4277839258038654	3.5597136904471145	inf
-0.4277839258038654	3.6632793984008734	inf
-0.4277839258038654	3.766845106354632	inf
-0.4277839258038654	3.8704108143083915	inf
-0.4277839258038654	3.9739765222621504	inf
-0.4277839258038654	4.07754223021591	inf
-0.4277839258038654	4.181107938169669	inf
-0.4277839258038654	4.284673646123427	inf
-0.4277839258038654	4.388239354077186	inf
-0.4277839258038654	4.491805062030945	inf
-0.4277839258038654	4.595370769984704	inf
-0.4277839258038654	4.698936477938464	inf
-0.4277839258038654	4.802502185892223	inf
-0.4277839258038654	4.906067893845982	inf
-0.4277839258038654	5.009633601799741	inf
-0.4277839258038654	5.113199309753499	inf
-0.4277839258038654	5.216765017707258	inf
-0.4277839258038654	5.320330725661018	inf
-0.4277839258038654	5.423896433614777	inf
-0.4277839258038654	5.527462141568536	inf
-0.4277839258038654	5.631027849522295	inf
-0.4277839258038654	5.734593557476053	inf
-0.4277839258038654	5.8381592654298125	inf
-0.4277839258038654	5.941724973383572	inf
-0.4277839258038654	6.045290681337331	inf
-0.4277839258038654	6.14885638929109	inf
-0.4277839258038654	6.252422097244849	inf
-0.4277839258038654	6.355987805198607	inf
-0.4277839258038654	6.4595535131523665	inf
-0.4277839258038654	6.563119221106126	inf
-0.4277839258038654	6.666684929059885	inf
-0.4277839258038654	6.770250637013644	inf
-0.4277839258038654	6.873816344967403	inf
-0.4277839258038654	6.977382052921161	inf
-0.4277839258038654	7.0809477608749205	inf
-0.4277839258038654	7.18451346882868	inf
-0.38139395091464956	-3.0684916185934616	inf
-0.38139395091464956	-2.9649259106397023	inf
-0.38139395091464956	-2.861360202685943	inf
-0.38139395091464956	-2.7577944947321846	inf
-0.38139395091464956	-2.6542287867784253	inf
-0.38139395091464956	-2.550663078824666	inf
-0.38139395091464956	-2.4470973708709076	inf
-0.38139395091464956	-2.3435316629171483	inf
-0.38139395091464956	-2.239965954963389	inf
-0.38139395091464956	-2.1364002470096306	inf
-0.38139395091464956	-2.0328345390558713	inf
-0.38139395091464956	-1.9292688311021124	inf
-0.38139395091464956	-1.8257031231483534	inf
-0.38139395091464956	-1.7221374151945943	inf
-0.38139395091464956	-1.6185717072408354	inf
-0.38139395091464956	-1.5150059992870766	inf
-0.38139395091464956	-1.4114402913333173	inf
-0.38139395091464956	-1.3078745833795584	inf
-0.38139395091464956	-1.2043088754257996	inf
-0.38139395091464956	-1.1007431674720405	inf
-0.38139395091464956	-0.9971774595182814	inf
-0.38139395091464956	-0.8936117515645223	inf
-0.38139395091464956	-0.7900460436107635	inf
-0.38139395091464956	-0.6864803356570044	inf
-0.38139395091464956	-0.5829146277032453	inf
-0.38139395091464956	-0.47934891974948646	inf
-0.38139395091464956	-0.3757832117957276	inf
-0.38139395091464956	-0.2722175038419685	inf
-0.38139395091464956	-0.16865179588820944	inf
-0.38139395091464956	-0.06508608793445059	inf
-0.38139395091464956	0.03847962001930849	inf
-0.38139395091464956	0.14204532797306757	inf
-0.38139395091464956	0.24561103592682643	inf
-0.38139395091464956	0.3491767438805855	inf
-0.38139395091464956	0.4527424518343446	inf
-0.38139395091464956	0.5563081597881034	inf
-0.38139395091464956	0.6598738677418625	inf
-0.38139395091464956	0.7634395756956216	8.635153989049801
-0.38139395091464956	0.8670052836493807	inf
-0.38139395091464956	0.9705709916031395	inf
-0.38139395091464956	1.0741366995568984	inf
-0.38139395091464956	1.1777024075106577	inf
-0.38139395091464956	1.2812681154644165	inf
-0.38139395091464956	1.3848338234181754	inf
-0.38139395091464956	1.4883995313719347	inf
-0.38139395091464956	1.5919652393256936	8.635153989049801
-0.38139395091464956	1.6955309472794524	inf
-0.38139395091464956	1.7990966552332117	8.635153989049801
-0.38139395091464956	1.9026623631869706	inf
-0.38139395091464956	2.0062280711407294	inf
-0.38139395091464956	2.1097937790944883	8.635153989049801
-0.38139395091464956	2.213359487048247	inf
-0.38139395091464956	2.3169251950020064	inf
-0.38139395091464956	2.4204909029557653	8.635153989049801
-0.38139395091464956	2.524056610909524	8.635153989049801
-0.38139395091464956	2.6276223188632835	inf
-0.38139395091464956	2.7311880268170423	inf
-0.38139395091464956	2.834753734770801	8.635153989049801
-0.38139395091464956	2.9383194427245605	inf
-0.38139395091464956	3.0418851506783193	inf
-0.38139395091464956	3.145450858632078	inf
-0.38139395091464956	3.2490165665858375	inf
-0.38139395091464956	3.3525822745395963	inf
-0.38139395091464956	3.456147982493355	7.536541700381693
-0.38139395091464956	3.5597136904471145	inf
-0.38139395091464956	3.6632793984008734	inf
-0.38139395091464956	3.766845106354632	7.9420068084898565
-0.38139395091464956	3.8704108143083915	inf
-0.38139395091464956	3.9739765222621504	inf
-0.38139395091464956	4.07754223021591	inf
-0.38139395091464956	4.181107938169669	inf
-0.38139395091464956	4.284673646123427	inf
-0.38139395091464956	4.388239354077186	inf
-0.38139395091464956	4.491805062030945	inf
-0.38139395091464956	4.595370769984704	inf
-0.38139395091464956	4.698936477938464	inf
-0.38139395091464956	4.802502185892223	inf
-0.38139395091464956	4.906067893845982	inf
-0.38139395091464956	5.009633601799741	8.635153989049801
-0.38139395091464956	5.113199309753499	inf
-0.38139395091464956	5.216765017707258	inf
-0.38139395091464956	5.320330725661018	inf
-0.38139395091464956	5.423896433614777	inf
-0.38139395091464956	5.527462141568536	inf
-0.38139395091464956	5.631027849522295	inf
-0.38139395091464956	5.734593557476053	inf
-0.38139395091464956	5.8381592654298125	inf
-0.38139395091464956	5.941724973383572	inf
-0.38139395091464956	6.045290681337331	inf
-0.38139395091464956	6.14885638929109	inf
-0.38139395091464956	6.252422097244849	inf
-0.38139395091464956	6.355987805198607	inf
-0.38139395091464956	6.4595535131523665	inf
-0.38139395091464956	6.563119221106126	inf
-0.38139395091464956	6.666684929059885	inf
-0.38139395091464956	6.770250637013644	inf
-0.38139395091464956	6.873816344967403	inf
-0.38139395091464956	6.977382052921161	inf
-0.38139395091464956	7.0809477608749205	inf
-0.38139395091464956	7.18451346882868	inf
-0.33500397602543375	-3.0684916185934616	inf
-0.33500397602543375	-2.9649259106397023	inf
-0.33500397602543375	-2.861360202685943	inf
-0.33500397602543375	-2.7577944947321846	inf
-0.33500397602543375	-2.6542287867784253	inf
-0.33500397602543375	-2.550663078824666	inf
-0.33500397602543375	-2.4470973708709076	inf
-0.33500397602543375	-2.3435316629171483	inf
-0.33500397602543375	-2.239965954963389	inf
-0.33500397602543375	-2.1364002470096306	inf
-0.33500397602543375	-2.0328345390558713	inf
-0.33500397602543375	-1.9292688311021124	inf
-0.33500397602543375	-1.8257031231483534	inf
-0.33500397602543375	-1.7221374151945943	inf
-0.33500397602543375	-1.6185717072408354	inf
-0.33500397602543375	-1.5150059992870766	inf
-0.33500397602543375	-1.4114402913333173	inf
-0.33500397602543375	-1.3078745833795584	inf
-0.33500397602543375	-1.2043088754257996	inf
-0.33500397602543375	-1.1007431674720405	inf
-0.33500397602543375	-0.9971774595182814	inf
-0.33500397602543375	-0.8936117515645223	inf
-0.33500397602543375	-0.7900460436107635	inf
-0.33500397602543375	-0.6864803356570044	inf
-0.33500397602543375	-0.5829146277032453	inf
-0.33500397602543375	-0.47934891974948646	inf
-0.33500397602543375	-0.3757832117957276	inf
-0.33500397602543375	-0.2722175038419685	inf
-0.33500397602543375	-0.16865179588820944	inf
-0.33500397602543375	-0.06508608793445059	inf
-0.33500397602543375	0.03847962001930849	inf
-0.33500397602543375	0.14204532797306757	inf
-0.33500397602543375	0.24561103592682643	inf
-0.33500397602543375	0.3491767438805855	inf
-0.33500397602543375	0.4527424518343446	inf
-0.33500397602543375	0.5563081597881034	inf
-0.33500397602543375	0.6598738677418625	8.635153989049801
-0.33500397602543375	0.7634395756956216	8.635153989049801
-0.33500397602543375	0.8670052836493807	inf
-0.33500397602543375	0.9705709916031395	inf
-0.33500397602543375	1.0741366995568984	inf
-0.33500397602543375	1.1777024075106577	inf
-0.33500397602543375	1.2812681154644165	inf
-0.33500397602543375	1.3848338234181754	inf
-0.33500397602543375	1.4883995313719347	inf
-0.33500397602543375	1.5919652393256936	8.635153989049801
-0.33500397602543375	1.6955309472794524	inf
-0.33500397602543375	1.7990966552332117	8.635153989049801
-0.33500397602543375	1.9026623631869706	8.635153989049801
-0.33500397602543375	2.0062280711407294	inf
-0.33500397602543375	2.1097937790944883	inf
-0.33500397602543375	2.213359487048247	inf
-0.33500397602543375	2.3169251950020064	inf
-0.33500397602543375	2.4204909029557653	inf
-0.33500397602543375	2.524056610909524	inf
-0.33500397602543375	2.6276223188632835	inf
-0.33500397602543375	2.7311880268170423	inf
-0.33500397602543375	2.834753734770801	inf
-0.33500397602543375	2.9383194427245605	8.635153989049801
-0.33500397602543375	3.0418851506783193	inf
-0.33500397602543375	3.145450858632078	inf
-0.33500397602543375	3.2490165665858375	inf
-0.33500397602543375	3.3525822745395963	inf
-0.33500397602543375	3.456147982493355	8.635153989049801
-0.33500397602543375	3.5597136904471145	inf
-0.33500397602543375	3.6632793984008734	inf
-0.33500397602543375	3.766845106354632	inf
-0.33500397602543375	3.8704108143083915	inf
-0.33500397602543375	3.9739765222621504	inf
-0.33500397602543375	4.07754223021591	inf
-0.33500397602543375	4.181107938169669	8.635153989049801
-0.33500397602543375	4.284673646123427	inf
-0.33500397602543375	4.388239354077186	8.635153989049801
-0.33500397602543375	4.491805062030945	inf
-0.33500397602543375	4.595370769984704	inf
-0.33500397602543375	4.698936477938464	8.635153989049801
-0.33500397602543375	4.802502185892223	inf
-0.33500397602543375	4.906067893845982	inf
-0.33500397602543375	5.009633601799741	inf
-0.33500397602543375	5.113199309753499	inf
-0.33500397602543375	5.216765017707258	inf
-0.33500397602543375	5.320330725661018	inf
-0.33500397602543375	5.423896433614777	inf
-0.33500397602543375	5.527462141568536	inf
-0.33500397602543375	5.631027849522295	inf
-0.33500397602543375	5.734593557476053	inf
-0.33500397602543375	5.8381592654298125	inf
-0.33500397602543375	5.941724973383572	inf
-0.33500397602543375	6.045290681337331	inf
-0.33500397602543375	6.14885638929109	inf
-0.33500397602543375	6.252422097244849	inf
-0.33500397602543375	6.355987805198607	inf
-0.33500397602543375	6.4595535131523665	inf
-0.33500397602543375	6.563119221106126	inf
-0.33500397602543375	6.666684929059885	inf
-0.33500397602543375	6.770250637013644	inf
-0.33500397602543375	6.873816344967403	inf
-0.33500397602543375	6.977382052921161	inf
-0.33500397602543375	7.0809477608749205	inf
-0.33500397602543375	7.18451346882868	inf
-0.28861400113621793	-3.0684916185934616	inf
-0.28861400113621793	-2.9649259106397023	inf
-0.28861400113621793	-2.861360202685943	inf
-0.28861400113621793	-2.7577944947321846	inf
-0.28861400113621793	-2.6542287867784253	inf
-0.28861400113621793	-2.550663078824666	inf
-0.28861400113621793	-2.4470973708709076	inf
-0.28861400113621793	-2.3435316629171483	inf
-0.28861400113621793	-2.239965954963389	inf
-0.28861400113621793	-2.1364002470096306	inf
-0.28861400113621793	-2.0328345390558713	inf
-0.28861400113621793	-1.9292688311021124	inf
-0.28861400113621793	-1.8257031231483534	inf
-0.28861400113621793	-1.7221374151945943	inf
-0.28861400113621793	-1.6185717072408354	inf
-0.28861400113621793	-1.5150059992870766	inf
-0.28861400113621793	-1.4114402913333173	inf
-0.28861400113621793	-1.3078745833795584	inf
-0.28861400113621793	-1.2043088754257996	inf
-0.28861400113621793	-1.1007431674720405	inf
-0.28861400113621793	-0.9971774595182814	inf
-0.28861400113621793	-0.8936117515645223	inf
-0.28861400113621793	-0.7900460436107635	inf
-0.28861400113621793	-0.6864803356570044	8.635153989049801
-0.28861400113621793	-0.5829146277032453	inf
-0.28861400113621793	-0.47934891974948646	inf
-0.28861400113621793	-0.3757832117957276	inf
-0.28861400113621793	-0.2722175038419685	inf
-0.28861400113621793	-0.16865179588820944	8.635153989049801
-0.28861400113621793	-0.06508608793445059	inf
-0.28861400113621793	0.03847962001930849	inf
-0.28861400113621793	0.14204532797306757	inf
-0.28861400113621793	0.24561103592682643	inf
-0.28861400113621793	0.3491767438805855	inf
-0.28861400113621793	0.4527424518343446	8.635153989049801
-0.28861400113621793	0.5563081597881034	inf
-0.28861400113621793	0.6598738677418625	inf
-0.28861400113621793	0.7634395756956216	inf
-0.28861400113621793	0.8670052836493807	8.635153989049801
-0.28861400113621793	0.9705709916031395	inf
-0.28861400113621793	1.0741366995568984	inf
-0.28861400113621793	1.1777024075106577	8.635153989049801
-0.28861400113621793	1.2812681154644165	8.635153989049801
-0.28861400113621793	1.3848338234181754	8.635153989049801
-0.28861400113621793	1.4883995313719347	inf
-0.28861400113621793	1.5919652393256936	inf
-0.28861400113621793	1.6955309472794524	inf
-0.28861400113621793	1.7990966552332117	8.635153989049801
-0.28861400113621793	1.9026623631869706	inf
-0.28861400113621793	2.0062280711407294	inf
-0.28861400113621793	2.1097937790944883	inf
-0.28861400113621793	2.213359487048247	inf
-0.28861400113621793	2.3169251950020064	7.9420068084898565
-0.28861400113621793	2.4204909029557653	inf
-0.28861400113621793	2.524056610909524	inf
-0.28861400113621793	2.6276223188632835	inf
-0.28861400113621793	2.7311880268170423	7.536541700381693
-0.28861400113621793	2.834753734770801	inf
-0.28861400113621793	2.9383194427245605	8.635153989049801
-0.28861400113621793	3.0418851506783193	inf
-0.28861400113621793	3.145450858632078	inf
-0.28861400113621793	3.2490165665858375	inf
-0.28861400113621793	3.3525822745395963	inf
-0.28861400113621793	3.456147982493355	8.635153989049801
-0.28861400113621793	3.5597136904471145	inf
-0.28861400113621793	3.6632793984008734	8.635153989049801
-0.28861400113621793	3.766845106354632	inf
-0.28861400113621793	3.8704108143083915	inf
-0.28861400113621793	3.9739765222621504	inf
-0.28861400113621793	4.07754223021591	inf
-0.28861400113621793	4.181107938169669	inf
-0.28861400113621793	4.284673646123427	inf
-0.28861400113621793	4.388239354077186	inf
-0.28861400113621793	4.491805062030945	inf
-0.28861400113621793	4.595370769984704	8.635153989049801
-0.28861400113621793	4.698936477938464	inf
-0.28861400113621793	4.802502185892223	inf
-0.28861400113621793	4.906067893845982	inf
-0.28861400113621793	5.009633601799741	inf
-0.28861400113621793	5.113199309753499	inf
-0.28861400113621793	5.216765017707258	inf
-0.28861400113621793	5.320330725661018	inf
-0.28861400113621793	5.423896433614777	inf
-0.28861400113621793	5.527462141568536	inf
-0.28861400113621793	5.631027849522295	8.635153989049801
-0.28861400113621793	5.734593557476053	inf
-0.28861400113621793	5.8381592654298125	inf
-0.28861400113621793	5.941724973383572	inf
-0.28861400113621793	6.045290681337331	inf
-0.28861400113621793	6.14885638929109	inf
-0.28861400113621793	6.252422097244849	inf
-0.28861400113621793	6.355987805198607	inf
-0.28861400113621793	6.4595535131523665	inf
-0.28861400113621793	6.563119221106126	inf
-0.28861400113621793	6.666684929059885	inf
-0.28861400113621793	6.770250637013644	inf
-0.28861400113621793	6.873816344967403	inf
-0.28861400113621793	6.977382052921161	inf
-0.28861400113621793	7.0809477608749205	inf
-0.28861400113621793	7.18451346882868	inf
-0.24222402624700212	-3.0684916185934616	inf
-0.24222402624700212	-2.9649259106397023	inf
-0.24222402624700212	-2.861360202685943	inf
-0.24222402624700212	-2.7577944947321846	inf
-0.24222402624700212	-2.6542287867784253	inf
-0.24222402624700212	-2.550663078824666	inf
-0.24222402624700212	-2.4470973708709076	inf
-0.24222402624700212	-2.3435316629171483	inf
-0.24222402624700212	-2.239965954963389	inf
-0.24222402624700212	-2.1364002470096306	inf
-0.24222402624700212	-2.0328345390558713	inf
-0.24222402624700212	-1.9292688311021124	inf
-0.24222402624700212	-1.8257031231483534	inf
-0.24222402624700212	-1.7221374151945943	inf
-0.24222402624700212	-1.6185717072408354	inf
-0.24222402624700212	-1.5150059992870766	inf
-0.24222402624700212	-1.4114402913333173	inf
-0.24222402624700212	-1.3078745833795584	inf
-0.24222402624700212	-1.2043088754257996	inf
-0.24222402624700212	-1.1007431674720405	inf
-0.24222402624700212	-0.9971774595182814	inf
-0.24222402624700212	-0.8936117515645223	inf
-0.24222402624700212	-0.7900460436107635	inf
-0.24222402624700212	-0.6864803356570044	inf
-0.24222402624700212	-0.5829146277032453	inf
-0.24222402624700212	-0.47934891974948646	inf
-0.24222402624700212	-0.3757832117957276	inf
-0.24222402624700212	-0.2722175038419685	inf
-0.24222402624700212	-0.16865179588820944	inf
-0.24222402624700212	-0.06508608793445059	inf
-0.24222402624700212	0.03847962001930849	inf
-0.24222402624700212	0.14204532797306757	inf
-0.24222402624700212	0.24561103592682643	7.9420068084898565
-0.24222402624700212	0.3491767438805855	8.635153989049801
-0.24222402624700212	0.4527424518343446	inf
-0.24222402624700212	0.5563081597881034	inf
-0.24222402624700212	0.6598738677418625	8.635153989049801
-0.24222402624700212	0.7634395756956216	inf
-0.24222402624700212	0.8670052836493807	inf
-0.24222402624700212	0.9705709916031395	inf
-0.24222402624700212	1.0741366995568984	8.635153989049801
-0.24222402624700212	1.1777024075106577	8.635153989049801
-0.24222402624700212	1.2812681154644165	inf
-0.24222402624700212	1.3848338234181754	inf
-0.24222402624700212	1.4883995313719347	inf
-0.24222402624700212	1.5919652393256936	inf
-0.24222402624700212	1.6955309472794524	inf
-0.24222402624700212	1.7990966552332117	inf
-0.24222402624700212	1.9026623631869706	8.635153989049801
-0.24222402624700212	2.0062280711407294	8.635153989049801
-0.24222402624700212	2.1097937790944883	inf
-0.24222402624700212	2.213359487048247	inf
-0.24222402624700212	2.3169251950020064	inf
-0.24222402624700212	2.4204909029557653	inf
-0.24222402624700212	2.524056610909524	inf
-0.24222402624700212	2.6276223188632835	inf
-0.24222402624700212	2.7311880268170423	inf
-0.24222402624700212	2.834753734770801	inf
-0.24222402624700212	2.9383194427245605	inf
-0.24222402624700212	3.0418851506783193	inf
-0.24222402624700212	3.145450858632078	8.635153989049801
-0.24222402624700212	3.2490165665858375	inf
-0.24222402624700212	3.3525822745395963	8.635153989049801
-0.24222402624700212	3.456147982493355	inf
-0.24222402624700212	3.5597136904471145	8.635153989049801
-0.24222402624700212	3.6632793984008734	inf
-0.24222402624700212	3.766845106354632	inf
-0.24222402624700212	3.8704108143083915	inf
-0.24222402624700212	3.9739765222621504	inf
-0.24222402624700212	4.07754223021591	8.635153989049801
-0.24222402624700212	4.181107938169669	inf
-0.24222402624700212	4.284673646123427	inf
-0.24222402624700212	4.388239354077186	inf
-0.24222402624700212	4.491805062030945	inf
-0.24222402624700212	4.595370769984704	inf
-0.24222402624700212	4.698936477938464	inf
-0.24222402624700212	4.802502185892223	inf
-0.24222402624700212	4.906067893845982	inf
-0.24222402624700212	5.009633601799741	inf
-0.24222402624700212	5.113199309753499	inf
-0.24222402624700212	5.216765017707258	inf
-0.24222402624700212	5.320330725661018	inf
-0.24222402624700212	5.423896433614777	inf
-0.24222402624700212	5.527462141568536	inf
-0.24222402624700212	5.631027849522295	inf
-0.24222402624700212	5.734593557476053	inf
-0.24222402624700212	5.8381592654298125	inf
-0.24222402624700212	5.941724973383572	inf
-0.24222402624700212	6.045290681337331	inf
-0.24222402624700212	6.14885638929109	inf
-0.24222402624700212	6.252422097244849	inf
-0.24222402624700212	6.355987805198607	inf
-0.24222402624700212	6.4595535131523665	inf
-0.24222402624700212	6.563119221106126	inf
-0.24222402624700212	6.666684929059885	inf
-0.24222402624700212	6.770250637013644	inf
-0.24222402624700212	6.873816344967403	inf
-0.24222402624700212	6.977382052921161	inf
-0.24222402624700212	7.0809477608749205	inf
-0.24222402624700212	7.18451346882868	inf
-0.1958340513577863	-3.0684916185934616	inf
-0.1958340513577863	-2.9649259106397023	inf
-0.1958340513577863	-2.861360202685943	inf
-0.1958340513577863	-2.7577944947321846	inf
-0.1958340513577863	-2.6542287867784253	inf
-0.1958340513577863	-2.550663078824666	inf
-0.1958340513577863	-2.4470973708709076	inf
-0.1958340513577863	-2.3435316629171483	inf
-0.1958340513577863	-2.239965954963389	inf
-0.1958340513577863	-2.1364002470096306	inf
-0.1958340513577863	-2.0328345390558713	inf
-0.1958340513577863	-1.9292688311021124	inf
-0.1958340513577863	-1.8257031231483534	inf
-0.1958340513577863	-1.7221374151945943	inf
-0.1958340513577863	-1.6185717072408354	inf
-0.1958340513577863	-1.5150059992870766	inf
-0.1958340513577863	-1.4114402913333173	inf
-0.1958340513577863	-1.3078745833795584	inf
-0.1958340513577863	-1.2043088754257996	inf
-0.1958340513577863	-1.1007431674720405	inf
-0.1958340513577863	-0.9971774595182814	inf
-0.1958340513577863	-0.8936117515645223	inf
-0.1958340513577863	-0.7900460436107635	inf
-0.1958340513577863	-0.6864803356570044	inf
-0.1958340513577863	-0.5829146277032453	inf
-0.1958340513577863	-0.47934891974948646	8.635153989049801
-0.1958340513577863	-0.3757832117957276	8.635153989049801
-0.1958340513577863	-0.2722175038419685	inf
-0.1958340513577863	-0.16865179588820944	7.248859627929911
-0.1958340513577863	-0.06508608793445059	8.635153989049801
-0.1958340513577863	0.03847962001930849	8.635153989049801
-0.1958340513577863	0.14204532797306757	inf
-0.1958340513577863	0.24561103592682643	inf
-0.1958340513577863	0.3491767438805855	inf
-0.1958340513577863	0.4527424518343446	8.635153989049801
-0.1958340513577863	0.5563081597881034	inf
-0.1958340513577863	0.6598738677418625	8.635153989049801
-0.1958340513577863	0.7634395756956216	8.635153989049801
-0.1958340513577863	0.8670052836493807	inf
-0.1958340513577863	0.9705709916031395	inf
-0.1958340513577863	1.0741366995568984	inf
-0.1958340513577863	1.1777024075106577	inf
-0.1958340513577863	1.2812681154644165	8.635153989049801
-0.1958340513577863	1.3848338234181754	inf
-0.1958340513577863	1.4883995313719347	7.9420068084898565
-0.1958340513577863	1.5919652393256936	8.635153989049801
-0.1958340513577863	1.6955309472794524	8.635153989049801
-0.1958340513577863	1.7990966552332117	inf
-0.1958340513577863	1.9026623631869706	8.635153989049801
-0.1958340513577863	2.0062280711407294	7.9420068084898565
-0.1958340513577863	2.1097937790944883	8.635153989049801
-0.1958340513577863	2.213359487048247	inf
-0.1958340513577863	2.3169251950020064	8.635153989049801
-0.1958340513577863	2.4204909029557653	inf
-0.1958340513577863	2.524056610909524	inf
-0.1958340513577863	2.6276223188632835	inf
-0.1958340513577863	2.7311880268170423	inf
-0.1958340513577863	2.834753734770801	8.635153989049801
-0.1958340513577863	2.9383194427245605	inf
-0.1958340513577863	3.0418851506783193	inf
-0.1958340513577863	3.145450858632078	inf
-0.1958340513577863	3.2490165665858375	inf
-0.1958340513577863	3.3525822745395963	8.635153989049801
-0.1958340513577863	3.456147982493355	inf
-0.1958340513577863	3.5597136904471145	inf
-0.1958340513577863	3.6632793984008734	inf
-0.1958340513577863	3.766845106354632	inf
-0.1958340513577863	3.8704108143083915	8.635153989049801
-0.1958340513577863	3.9739765222621504	inf
-0.1958340513577863	4.07754223021591	inf
-0.1958340513577863	4.181107938169669	inf
-0.1958340513577863	4.284673646123427	inf
-0.1958340513577863	4.388239354077186	8.635153989049801
-0.1958340513577863	4.491805062030945	inf
-0.1958340513577863	4.595370769984704	inf
-0.1958340513577863	4.698936477938464	inf
-0.1958340513577863	4.802502185892223	inf
-0.1958340513577863	4.906067893845982	inf
-0.1958340513577863	5.009633601799741	inf
-0.1958340513577863	5.113199309753499	inf
-0.1958340513577863	5.216765017707258	inf
-0.1958340513577863	5.320330725661018	inf
-0.1958340513577863	5.423896433614777	8.635153989049801
-0.1958340513577863	5.527462141568536	inf
-0.1958340513577863	5.631027849522295	inf
-0.1958340513577863	5.734593557476053	inf
-0.1958340513577863	5.8381592654298125	inf
-0.1958340513577863	5.941724973383572	inf
-0.1958340513577863	6.045290681337331	inf
-0.1958340513577863	6.14885638929109	inf
-0.1958340513577863	6.252422097244849	inf
-0.1958340513577863	6.355987805198607	inf
-0.1958340513577863	6.4595535131523665	inf
-0.1958340513577863	6.563119221106126	inf
-0.1958340513577863	6.666684929059885	inf
-0.1958340513577863	6.770250637013644	inf
-0.1958340513577863	6.873816344967403	inf
-0.1958340513577863	6.977382052921161	inf
-0.1958340513577863	7.0809477608749205	inf
-0.1958340513577863	7.18451346882868	inf
-0.1494440764685705	-3.0684916185934616	inf
-0.1494440764685705	-2.9649259106397023	inf
-0.1494440764685705	-2.861360202685943	inf
-0.1494440764685705	-2.7577944947321846	inf
-0.1494440764685705	-2.6542287867784253	inf
-0.1494440764685705	-2.550663078824666	inf
-0.1494440764685705	-2.4470973708709076	inf
-0.1494440764685705	-2.3435316629171483	inf
-0.1494440764685705	-2.239965954963389	inf
-0.1494440764685705	-2.1364002470096306	inf
-0.1494440764685705	-2.0328345390558713	inf
-0.1494440764685705	-1.9292688311021124	inf
-0.1494440764685705	-1.8257031231483534	inf
-0.1494440764685705	-1.7221374151945943	inf
-0.1494440764685705	-1.6185717072408354	inf
-0.1494440764685705	-1.5150059992870766	inf
-0.1494440764685705	-1.4114402913333173	inf
-0.1494440764685705	-1.3078745833795584	inf
-0.1494440764685705	-1.2043088754257996	inf
-0.1494440764685705	-1.1007431674720405	inf
-0.1494440764685705	-0.9971774595182814	inf
-0.1494440764685705	-0.8936117515645223	inf
-0.1494440764685705	-0.7900460436107635	inf
-0.1494440764685705	-0.6864803356570044	inf
-0.1494440764685705	-0.5829146277032453	inf
-0.1494440764685705	-0.47934891974948646	inf
-0.1494440764685705	-0.3757832117957276	8.635153989049801
-0.1494440764685705	-0.2722175038419685	inf
-0.1494440764685705	-0.16865179588820944	7.9420068084898565
-0.1494440764685705	-0.06508608793445059	inf
-0.1494440764685705	0.03847962001930849	8.635153989049801
-0.1494440764685705	0.14204532797306757	inf
-0.1494440764685705	0.24561103592682643	inf
-0.1494440764685705	0.3491767438805855	7.536541700381693
-0.1494440764685705	0.4527424518343446	7.248859627929911
-0.1494440764685705	0.5563081597881034	inf
-0.1494440764685705	0.6598738677418625	8.635153989049801
-0.1494440764685705	0.7634395756956216	inf
-0.1494440764685705	0.8670052836493807	8.635153989049801
-0.1494440764685705	0.9705709916031395	7.9420068084898565
-0.1494440764685705	1.0741366995568984	8.635153989049801
-0.1494440764685705	1.1777024075106577	7.9420068084898565
-0.1494440764685705	1.2812681154644165	7.536541700381693
-0.1494440764685705	1.3848338234181754	7.9420068084898565
-0.1494440764685705	1.4883995313719347	7.9420068084898565
-0.1494440764685705	1.5919652393256936	7.9420068084898565
-0.1494440764685705	1.6955309472794524	8.635153989049801
-0.1494440764685705	1.7990966552332117	7.536541700381693
-0.1494440764685705	1.9026623631869706	7.9420068084898565
-0.1494440764685705	2.0062280711407294	7.536541700381693
-0.1494440764685705	2.1097937790944883	inf
-0.1494440764685705	2.213359487048247	inf
-0.1494440764685705	2.3169251950020064	8.635153989049801
-0.1494440764685705	2.4204909029557653	inf
-0.1494440764685705	2.524056610909524	inf
-0.1494440764685705	2.6276223188632835	7.9420068084898565
-0.1494440764685705	2.7311880268170423	inf
-0.1494440764685705	2.834753734770801	8.635153989049801
-0.1494440764685705	2.9383194427245605	8.635153989049801
-0.1494440764685705	3.0418851506783193	inf
-0.1494440764685705	3.145450858632078	7.9420068084898565
-0.1494440764685705	3.2490165665858375	8.635153989049801
-0.1494440764685705	3.3525822745395963	inf
-0.1494440764685705	3.456147982493355	8.635153989049801
-0.1494440764685705	3.5597136904471145	inf
-0.1494440764685705	3.6632793984008734	7.9420068084898565
-0.1494440764685705	3.766845106354632	inf
-0.1494440764685705	3.8704108143083915	inf
-0.1494440764685705	3.9739765222621504	inf
-0.1494440764685705	4.07754223021591	inf
-0.1494440764685705	4.181107938169669	inf
-0.1494440764685705	4.284673646123427	inf
-0.1494440764685705	4.388239354077186	inf
-0.1494440764685705	4.491805062030945	inf
-0.1494440764685705	4.595370769984704	inf
-0.1494440764685705	4.698936477938464	inf
-0.1494440764685705	4.802502185892223	inf
-0.1494440764685705	4.906067893845982	inf
-0.1494440764685705	5.009633601799741	8.635153989049801
-0.1494440764685705	5.113199309753499	inf
-0.1494440764685705	5.216765017707258	inf
-0.1494440764685705	5.320330725661018	inf
-0.1494440764685705	5.423896433614777	8.635153989049801
-0.1494440764685705	5.527462141568536	inf
-0.1494440764685705	5.631027849522295	inf
-0.1494440764685705	5.734593557476053	inf
-0.1494440764685705	5.8381592654298125	inf
-0.1494440764685705	5.941724973383572	inf
-0.1494440764685705	6.045290681337331	inf
-0.1494440764685705	6.14885638929109	inf
-0.1494440764685705	6.252422097244849	inf
-0.1494440764685705	6.355987805198607	inf
-0.1494440764685705	6.4595535131523665	inf
-0.1494440764685705	6.563119221106126	inf
-0.1494440764685705	6.666684929059885	inf
-0.1494440764685705	6.770250637013644	inf
-0.1494440764685705	6.873816344967403	inf
-0.1494440764685705	6.977382052921161	inf
-0.1494440764685705	7.0809477608749205	inf
-0.1494440764685705	7.18451346882868	inf
-0.10305410157935468	-3.0684916185934616	inf
-0.10305410157935468	-2.9649259106397023	inf
-0.10305410157935468	-2.861360202685943	inf
-0.10305410157935468	-2.7577944947321846	inf
-0.10305410157935468	-2.6542287867784253	inf
-0.10305410157935468	-2.550663078824666	inf
-0.10305410157935468	-2.4470973708709076	inf
-0.10305410157935468	-2.3435316629171483	inf
-0.10305410157935468	-2.239965954963389	inf
-0.10305410157935468	-2.1364002470096306	inf
-0.10305410157935468	-2.0328345390558713	inf
-0.10305410157935468	-1.9292688311021124	inf
-0.10305410157935468	-1.8257031231483534	inf
-0.10305410157935468	-1.7221374151945943	inf
-0.10305410157935468	-1.6185717072408354	inf
-0.10305410157935468	-1.5150059992870766	inf
-0.10305410157935468	-1.4114402913333173	inf
-0.10305410157935468	-1.3078745833795584	inf
-0.10305410157935468	-1.2043088754257996	inf
-0.10305410157935468	-1.1007431674720405	inf
-0.10305410157935468	-0.9971774595182814	inf
-0.10305410157935468	-0.8936117515645223	inf
-0.10305410157935468	-0.7900460436107635	inf
-0.10305410157935468	-0.6864803356570044	7.9420068084898565
-0.10305410157935468	-0.5829146277032453	inf
-0.10305410157935468	-0.47934891974948646	inf
-0.10305410157935468	-0.3757832117957276	8.635153989049801
-0.10305410157935468	-0.2722175038419685	inf
-0.10305410157935468	-0.16865179588820944	8.635153989049801
-0.10305410157935468	-0.06508608793445059	7.9420068084898565
-0.10305410157935468	0.03847962001930849	8.635153989049801
-0.10305410157935468	0.14204532797306757	8.635153989049801
-0.10305410157935468	0.24561103592682643	8.635153989049801
-0.10305410157935468	0.3491767438805855	8.635153989049801
-0.10305410157935468	0.4527424518343446	7.9420068084898565
-0.10305410157935468	0.5563081597881034	8.635153989049801
-0.10305410157935468	0.6598738677418625	8.635153989049801
-0.10305410157935468	0.7634395756956216	inf
-0.10305410157935468	0.8670052836493807	inf
-0.10305410157935468	0.9705709916031395	7.025716076615702
-0.10305410157935468	1.0741366995568984	7.9420068084898565
-0.10305410157935468	1.1777024075106577	inf
-0.10305410157935468	1.2812681154644165	inf
-0.10305410157935468	1.3848338234181754	8.635153989049801
-0.10305410157935468	1.4883995313719347	8.635153989049801
-0.10305410157935468	1.5919652393256936	8.635153989049801
-0.10305410157935468	1.6955309472794524	7.248859627929911
-0.10305410157935468	1.7990966552332117	7.248859627929911
-0.10305410157935468	1.9026623631869706	8.635153989049801
-0.10305410157935468	2.0062280711407294	7.9420068084898565
-0.10305410157935468	2.1097937790944883	inf
-0.10305410157935468	2.213359487048247	8.635153989049801
-0.10305410157935468	2.3169251950020064	7.9420068084898565
-0.10305410157935468	2.4204909029557653	inf
-0.10305410157935468	2.524056610909524	8.635153989049801
-0.10305410157935468	2.6276223188632835	7.9420068084898565
-0.10305410157935468	2.7311880268170423	8.635153989049801
-0.10305410157935468	2.834753734770801	8.635153989049801
-0.10305410157935468	2.9383194427245605	7.536541700381693
-0.10305410157935468	3.0418851506783193	8.635153989049801
-0.10305410157935468	3.145450858632078	7.9420068084898565
-0.10305410157935468	3.2490165665858375	inf
-0.10305410157935468	3.3525822745395963	inf
-0.10305410157935468	3.456147982493355	8.635153989049801
-0.10305410157935468	3.5597136904471145	inf
-0.10305410157935468	3.6632793984008734	inf
-0.10305410157935468	3.766845106354632	inf
-0.10305410157935468	3.8704108143083915	8.635153989049801
-0.10305410157935468	3.9739765222621504	8.635153989049801
-0.10305410157935468	4.07754223021591	8.635153989049801
-0.10305410157935468	4.181107938169669	8.635153989049801
-0.10305410157935468	4.284673646123427	inf
-0.10305410157935468	4.388239354077186	inf
-0.10305410157935468	4.491805062030945	8.635153989049801
-0.10305410157935468	4.595370769984704	inf
-0.10305410157935468	4.698936477938464	inf
-0.10305410157935468	4.802502185892223	inf
-0.10305410157935468	4.906067893845982	inf
-0.10305410157935468	5.009633601799741	inf
-0.10305410157935468	5.113199309753499	inf
-0.10305410157935468	5.216765017707258	inf
-0.10305410157935468	5.320330725661018	inf
-0.10305410157935468	5.423896433614777	inf
-0.10305410157935468	5.527462141568536	inf
-0.10305410157935468	5.631027849522295	inf
-0.10305410157935468	5.734593557476053	inf
-0.10305410157935468	5.8381592654298125	inf
-0.10305410157935468	5.941724973383572	inf
-0.10305410157935468	6.045290681337331	inf
-0.10305410157935468	6.14885638929109	inf
-0.10305410157935468	6.252422097244849	inf
-0.10305410157935468	6.355987805198607	inf
-0.10305410157935468	6.4595535131523665	inf
-0.10305410157935468	6.563119221106126	inf
-0.10305410157935468	6.666684929059885	inf
-0.10305410157935468	6.770250637013644	inf
-0.10305410157935468	6.873816344967403	inf
-0.10305410157935468	6.977382052921161	inf
-0.10305410157935468	7.0809477608749205	inf
-0.10305410157935468	7.18451346882868	inf
-0.05666412669013887	-3.0684916185934616	inf
-0.05666412669013887	-2.9649259106397023	inf
-0.05666412669013887	-2.861360202685943	inf
-0.05666412669013887	-2.7577944947321846	inf
-0.05666412669013887	-2.6542287867784253	inf
-0.05666412669013887	-2.550663078824666	inf
-0.05666412669013887	-2.4470973708709076	inf
-0.05666412669013887	-2.3435316629171483	inf
-0.05666412669013887	-2.239965954963389	inf
-0.05666412669013887	-2.1364002470096306	inf
-0.05666412669013887	-2.0328345390558713	inf
-0.05666412669013887	-1.9292688311021124	inf
-0.05666412669013887	-1.8257031231483534	inf
-0.05666412669013887	-1.7221374151945943	inf
-0.05666412669013887	-1.6185717072408354	inf
-0.05666412669013887	-1.5150059992870766	8.635153989049801
-0.05666412669013887	-1.4114402913333173	inf
-0.05666412669013887	-1.3078745833795584	inf
-0.05666412669013887	-1.2043088754257996	inf
-0.05666412669013887	-1.1007431674720405	inf
-0.05666412669013887	-0.9971774595182814	7.536541700381693
-0.05666412669013887	-0.8936117515645223	inf
-0.05666412669013887	-0.7900460436107635	8.635153989049801
-0.05666412669013887	-0.6864803356570044	8.635153989049801
-0.05666412669013887	-0.5829146277032453	8.635153989049801
-0.05666412669013887	-0.47934891974948646	8.635153989049801
-0.05666412669013887	-0.3757832117957276	7.9420068084898565
-0.05666412669013887	-0.2722175038419685	7.248859627929911
-0.05666412669013887	-0.16865179588820944	7.9420068084898565
-0.05666412669013887	-0.06508608793445059	8.635153989049801
-0.05666412669013887	0.03847962001930849	7.248859627929911
-0.05666412669013887	0.14204532797306757	8.635153989049801
-0.05666412669013887	0.24561103592682643	8.635153989049801
-0.05666412669013887	0.3491767438805855	8.635153989049801
-0.05666412669013887	0.4527424518343446	inf
-0.05666412669013887	0.5563081597881034	8.635153989049801
-0.05666412669013887	0.6598738677418625	8.635153989049801
-0.05666412669013887	0.7634395756956216	7.9420068084898565
-0.05666412669013887	0.8670052836493807	inf
-0.05666412669013887	0.9705709916031395	8.635153989049801
-0.05666412669013887	1.0741366995568984	8.635153989049801
-0.05666412669013887	1.1777024075106577	7.536541700381693
-0.05666412669013887	1.2812681154644165	inf
-0.05666412669013887	1.3848338234181754	7.9420068084898565
-0.05666412669013887	1.4883995313719347	7.248859627929911
-0.05666412669013887	1.5919652393256936	7.025716076615702
-0.05666412669013887	1.6955309472794524	7.248859627929911
-0.05666412669013887	1.7990966552332117	7.025716076615702
-0.05666412669013887	1.9026623631869706	7.248859627929911
-0.05666412669013887	2.0062280711407294	inf
-0.05666412669013887	2.1097937790944883	7.9420068084898565
-0.05666412669013887	2.213359487048247	7.248859627929911
-0.05666412669013887	2.3169251950020064	7.025716076615702
-0.05666412669013887	2.4204909029557653	7.9420068084898565
-0.05666412669013887	2.524056610909524	7.536541700381693
-0.05666412669013887	2.6276223188632835	8.635153989049801
-0.05666412669013887	2.7311880268170423	8.635153989049801
-0.05666412669013887	2.834753734770801	8.635153989049801
-0.05666412669013887	2.9383194427245605	7.9420068084898565
-0.05666412669013887	3.0418851506783193	inf
-0.05666412669013887	3.145450858632078	inf
-0.05666412669013887	3.2490165665858375	8.635153989049801
-0.05666412669013887	3.3525822745395963	inf
-0.05666412669013887	3.456147982493355	8.635153989049801
-0.05666412669013887	3.5597136904471145	7.9420068084898565
-0.05666412669013887	3.6632793984008734	8.635153989049801
-0.05666412669013887	3.766845106354632	8.635153989049801
-0.05666412669013887	3.8704108143083915	inf
-0.05666412669013887	3.9739765222621504	inf
-0.05666412669013887	4.07754223021591	inf
-0.05666412669013887	4.181107938169669	inf
-0.05666412669013887	4.284673646123427	inf
-0.05666412669013887	4.388239354077186	inf
-0.05666412669013887	4.491805062030945	inf
-0.05666412669013887	4.595370769984704	8.635153989049801
-0.05666412669013887	4.698936477938464	inf
-0.05666412669013887	4.802502185892223	inf
-0.05666412669013887	4.906067893845982	inf
-0.05666412669013887	5.009633601799741	inf
-0.05666412669013887	5.113199309753499	inf
-0.05666412669013887	5.216765017707258	inf
-0.05666412669013887	5.320330725661018	inf
-0.05666412669013887	5.423896433614777	inf
-0.05666412669013887	5.527462141568536	inf
-0.05666412669013887	5.631027849522295	inf
-0.05666412669013887	5.734593557476053	inf
-0.05666412669013887	5.8381592654298125	inf
-0.05666412669013887	5.941724973383572	inf
-0.05666412669013887	6.045290681337331	inf
-0.05666412669013887	6.14885638929109	inf
-0.05666412669013887	6.252422097244849	inf
-0.05666412669013887	6.355987805198607	inf
-0.05666412669013887	6.4595535131523665	inf
-0.05666412669013887	6.563119221106126	inf
-0.05666412669013887	6.666684929059885	inf
-0.05666412669013887	6.770250637013644	inf
-0.05666412669013887	6.873816344967403	inf
-0.05666412669013887	6.977382052921161	inf
-0.05666412669013887	7.0809477608749205	inf
-0.05666412669013887	7.18451346882868	inf
-0.01027415180092306	-3.0684916185934616	inf
-0.01027415180092306	-2.9649259106397023	inf
-0.01027415180092306	-2.861360202685943	inf
-0.01027415180092306	-2.7577944947321846	inf
-0.01027415180092306	-2.6542287867784253	inf
-0.01027415180092306	-2.550663078824666	inf
-0.01027415180092306	-2.4470973708709076	inf
-0.01027415180092306	-2.3435316629171483	inf
-0.01027415180092306	-2.239965954963389	inf
-0.01027415180092306	-2.1364002470096306	inf
-0.01027415180092306	-2.0328345390558713	inf
-0.01027415180092306	-1.9292688311021124	inf
-0.01027415180092306	-1.8257031231483534	inf
-0.01027415180092306	-1.7221374151945943	inf
-0.01027415180092306	-1.6185717072408354	inf
-0.01027415180092306	-1.5150059992870766	inf
-0.01027415180092306	-1.4114402913333173	inf
-0.01027415180092306	-1.3078745833795584	inf
-0.01027415180092306	-1.2043088754257996	7.9420068084898565
-0.01027415180092306	-1.1007431674720405	inf
-0.01027415180092306	-0.9971774595182814	8.635153989049801
-0.01027415180092306	-0.8936117515645223	inf
-0.01027415180092306	-0.7900460436107635	inf
-0.01027415180092306	-0.6864803356570044	inf
-0.01027415180092306	-0.5829146277032453	inf
-0.01027415180092306	-0.47934891974948646	7.9420068084898565
-0.01027415180092306	-0.3757832117957276	8.635153989049801
-0.01027415180092306	-0.2722175038419685	8.635153989049801
-0.01027415180092306	-0.16865179588820944	7.9420068084898565
-0.01027415180092306	-0.06508608793445059	7.9420068084898565
-0.01027415180092306	0.03847962001930849	7.9420068084898565
-0.01027415180092306	0.14204532797306757	inf
-0.01027415180092306	0.24561103592682643	8.635153989049801
-0.01027415180092306	0.3491767438805855	7.536541700381693
-0.01027415180092306	0.4527424518343446	7.9420068084898565
-0.01027415180092306	0.5563081597881034	7.9420068084898565
-0.01027415180092306	0.6598738677418625	7.536541700381693
-0.01027415180092306	0.7634395756956216	8.635153989049801
-0.01027415180092306	0.8670052836493807	7.536541700381693
-0.01027415180092306	0.9705709916031395	7.536541700381693
-0.01027415180092306	1.0741366995568984	8.635153989049801
-0.01027415180092306	1.1777024075106577	7.9420068084898565
-0.01027415180092306	1.2812681154644165	7.9420068084898565
-0.01027415180092306	1.3848338234181754	7.248859627929911
-0.01027415180092306	1.4883995313719347	8.635153989049801
-0.01027415180092306	1.5919652393256936	7.025716076615702
-0.01027415180092306	1.6955309472794524	8.635153989049801
-0.01027415180092306	1.7990966552332117	7.536541700381693
-0.01027415180092306	1.9026623631869706	7.536541700381693
-0.01027415180092306	2.0062280711407294	7.025716076615702
-0.01027415180092306	2.1097937790944883	7.9420068084898565
-0.01027415180092306	2.213359487048247	7.248859627929911
-0.01027415180092306	2.3169251950020064	7.9420068084898565
-0.01027415180092306	2.4204909029557653	7.248859627929911
-0.01027415180092306	2.524056610909524	7.248859627929911
-0.01027415180092306	2.6276223188632835	7.248859627929911
-0.01027415180092306	2.7311880268170423	7.536541700381693
-0.01027415180092306	2.834753734770801	8.635153989049801
-0.01027415180092306	2.9383194427245605	7.536541700381693
-0.01027415180092306	3.0418851506783193	7.536541700381693
-0.01027415180092306	3.145450858632078	7.248859627929911
-0.01027415180092306	3.2490165665858375	inf
-0.01027415180092306	3.3525822745395963	8.635153989049801
-0.01027415180092306	3.456147982493355	7.536541700381693
-0.01027415180092306	3.5597136904471145	inf
-0.01027415180092306	3.6632793984008734	inf
-0.01027415180092306	3.766845106354632	inf
-0.01027415180092306	3.8704108143083915	inf
-0.01027415180092306	3.9739765222621504	8.635153989049801
-0.01027415180092306	4.07754223021591	inf
-0.01027415180092306	4.181107938169669	inf
-0.01027415180092306	4.284673646123427	inf
-0.01027415180092306	4.388239354077186	inf
-0.01027415180092306	4.491805062030945	inf
-0.01027415180092306	4.595370769984704	8.635153989049801
-0.01027415180092306	4.698936477938464	inf
-0.01027415180092306	4.802502185892223	inf
-0.01027415180092306	4.906067893845982	inf
-0.01027415180092306	5.009633601799741	inf
-0.01027415180092306	5.113199309753499	8.635153989049801
-0.01027415180092306	5.216765017707258	inf
-0.01027415180092306	5.320330725661018	inf
-0.01027415180092306	5.423896433614777	inf
-0.01027415180092306	5.527462141568536	8.635153989049801
-0.01027415180092306	5.631027849522295	inf
-0.01027415180092306	5.734593557476053	inf
-0.01027415180092306	5.8381592654298125	inf
-0.01027415180092306	5.941724973383572	inf
-0.01027415180092306	6.045290681337331	inf
-0.01027415180092306	6.14885638929109	inf
-0.01027415180092306	6.252422097244849	inf
-0.01027415180092306	6.355987805198607	inf
-0.01027415180092306	6.4595535131523665	inf
-0.01027415180092306	6.563119221106126	inf
-0.01027415180092306	6.666684929059885	inf
-0.01027415180092306	6.770250637013644	inf
-0.01027415180092306	6.873816344967403	inf
-0.01027415180092306	6.977382052921161	inf
-0.01027415180092306	7.0809477608749205	inf
-0.01027415180092306	7.18451346882868	inf
0.03611582308829275	-3.0684916185934616	inf
0.03611582308829275	-2.9649259106397023	inf
0.03611582308829275	-2.861360202685943	inf
0.03611582308829275	-2.7577944947321846	inf
0.03611582308829275	-2.6542287867784253	inf
0.03611582308829275	-2.550663078824666	inf
0.03611582308829275	-2.4470973708709076	inf
0.03611582308829275	-2.3435316629171483	inf
0.03611582308829275	-2.239965954963389	inf
0.03611582308829275	-2.1364002470096306	inf
0.03611582308829275	-2.0328345390558713	inf
0.03611582308829275	-1.9292688311021124	inf
0.03611582308829275	-1.8257031231483534	inf
0.03611582308829275	-1.7221374151945943	inf
0.03611582308829275	-1.6185717072408354	8.635153989049801
0.03611582308829275	-1.5150059992870766	inf
0.03611582308829275	-1.4114402913333173	inf
0.03611582308829275	-1.3078745833795584	inf
0.03611582308829275	-1.2043088754257996	inf
0.03611582308829275	-1.1007431674720405	inf
0.03611582308829275	-0.9971774595182814	inf
0.03611582308829275	-0.8936117515645223	inf
0.03611582308829275	-0.7900460436107635	8.635153989049801
0.03611582308829275	-0.6864803356570044	inf
0.03611582308829275	-0.5829146277032453	7.248859627929911
0.03611582308829275	-0.47934891974948646	7.9420068084898565
0.03611582308829275	-0.3757832117957276	8.635153989049801
0.03611582308829275	-0.2722175038419685	7.248859627929911
0.03611582308829275	-0.16865179588820944	8.635153989049801
0.03611582308829275	-0.06508608793445059	8.635153989049801
0.03611582308829275	0.03847962001930849	inf
0.03611582308829275	0.14204532797306757	7.9420068084898565
0.03611582308829275	0.24561103592682643	7.248859627929911
0.03611582308829275	0.3491767438805855	7.025716076615702
0.03611582308829275	0.4527424518343446	7.536541700381693
0.03611582308829275	0.5563081597881034	7.248859627929911
0.03611582308829275	0.6598738677418625	7.248859627929911
0.03611582308829275	0.7634395756956216	6.843394519821747
0.03611582308829275	0.8670052836493807	7.248859627929911
0.03611582308829275	0.9705709916031395	7.248859627929911
0.03611582308829275	1.0741366995568984	7.025716076615702
0.03611582308829275	1.1777024075106577	8.635153989049801
0.03611582308829275	1.2812681154644165	7.248859627929911
0.03611582308829275	1.3848338234181754	7.248859627929911
0.03611582308829275	1.4883995313719347	6.555712447369966
0.03611582308829275	1.5919652393256936	7.9420068084898565
0.03611582308829275	1.6955309472794524	7.248859627929911
0.03611582308829275	1.7990966552332117	7.025716076615702
0.03611582308829275	1.9026623631869706	6.843394519821747
0.03611582308829275	2.0062280711407294	7.536541700381693
0.03611582308829275	2.1097937790944883	6.843394519821747
0.03611582308829275	2.213359487048247	7.025716076615702
0.03611582308829275	2.3169251950020064	7.536541700381693
0.03611582308829275	2.4204909029557653	7.025716076615702
0.03611582308829275	2.524056610909524	7.025716076615702
0.03611582308829275	2.6276223188632835	7.025716076615702
0.03611582308829275	2.7311880268170423	7.025716076615702
0.03611582308829275	2.834753734770801	6.843394519821747
0.03611582308829275	2.9383194427245605	6.6892438399944885
0.03611582308829275	3.0418851506783193	7.9420068084898565
0.03611582308829275	3.145450858632078	6.843394519821747
0.03611582308829275	3.2490165665858375	7.536541700381693
0.03611582308829275	3.3525822745395963	8.635153989049801
0.03611582308829275	3.456147982493355	7.536541700381693
0.03611582308829275	3.5597136904471145	inf
0.03611582308829275	3.6632793984008734	8.635153989049801
0.03611582308829275	3.766845106354632	7.9420068084898565
0.03611582308829275	3.8704108143083915	inf
0.03611582308829275	3.9739765222621504	8.635153989049801
0.03611582308829275	4.07754223021591	inf
0.03611582308829275	4.181107938169669	inf
0.03611582308829275	4.284673646123427	inf
0.03611582308829275	4.388239354077186	inf
0.03611582308829275	4.491805062030945	8.635153989049801
0.03611582308829275	4.595370769984704	8.635153989049801
0.03611582308829275	4.698936477938464	inf
0.03611582308829275	4.802502185892223	inf
0.03611582308829275	4.906067893845982	inf
0.03611582308829275	5.009633601799741	inf
0.03611582308829275	5.113199309753499	inf
0.03611582308829275	5.216765017707258	inf
0.03611582308829275	5.320330725661018	inf
0.03611582308829275	5.423896433614777	inf
0.03611582308829275	5.527462141568536	inf
0.03611582308829275	5.631027849522295	inf
0.03611582308829275	5.734593557476053	inf
0.03611582308829275	5.8381592654298125	inf
0.03611582308829275	5.941724973383572	inf
0.03611582308829275	6.045290681337331	inf
0.03611582308829275	6.14885638929109	inf
0.03611582308829275	6.252422097244849	inf
0.03611582308829275	6.355987805198607	inf
0.03611582308829275	6.4595535131523665	inf
0.03611582308829275	6.563119221106126	inf
0.03611582308829275	6.666684929059885	inf
0.03611582308829275	6.770250637013644	inf
0.03611582308829275	6.873816344967403	inf
0.03611582308829275	6.977382052921161	inf
0.03611582308829275	7.0809477608749205	inf
0.03611582308829275	7.18451346882868	inf
0.08250579797750857	-3.0684916185934616	inf
0.08250579797750857	-2.9649259106397023	inf
0.08250579797750857	-2.861360202685943	inf
0.08250579797750857	-2.7577944947321846	inf
0.08250579797750857	-2.6542287867784253	inf
0.08250579797750857	-2.550663078824666	inf
0.08250579797750857	-2.4470973708709076	inf
0.08250579797750857	-2.3435316629171483	inf
0.08250579797750857	-2.239965954963389	inf
0.08250579797750857	-2.1364002470096306	inf
0.08250579797750857	-2.0328345390558713	inf
0.08250579797750857	-1.9292688311021124	inf
0.08250579797750857	-1.8257031231483534	inf
0.08250579797750857	-1.7221374151945943	inf
0.08250579797750857	-1.6185717072408354	inf
0.08250579797750857	-1.5150059992870766	inf
0.08250579797750857	-1.4114402913333173	7.9420068084898565
0.08250579797750857	-1.3078745833795584	8.635153989049801
0.08250579797750857	-1.2043088754257996	inf
0.08250579797750857	-1.1007431674720405	inf
0.08250579797750857	-0.9971774595182814	7.9420068084898565
0.08250579797750857	-0.8936117515645223	inf
0.08250579797750857	-0.7900460436107635	7.9420068084898565
0.08250579797750857	-0.6864803356570044	8.635153989049801
0.08250579797750857	-0.5829146277032453	7.248859627929911
0.08250579797750857	-0.47934891974948646	7.9420068084898565
0.08250579797750857	-0.3757832117957276	7.9420068084898565
0.08250579797750857	-0.2722175038419685	7.536541700381693
0.08250579797750857	-0.16865179588820944	8.635153989049801
0.08250579797750857	-0.06508608793445059	7.025716076615702
0.08250579797750857	0.03847962001930849	7.025716076615702
0.08250579797750857	0.14204532797306757	7.248859627929911
0.08250579797750857	0.24561103592682643	7.025716076615702
0.08250579797750857	0.3491767438805855	7.248859627929911
0.08250579797750857	0.4527424518343446	7.248859627929911
0.08250579797750857	0.5563081597881034	6.843394519821747
0.08250579797750857	0.6598738677418625	7.9420068084898565
0.08250579797750857	0.7634395756956216	7.025716076615702
0.08250579797750857	0.8670052836493807	6.6892438399944885
0.08250579797750857	0.9705709916031395	7.248859627929911
0.08250579797750857	1.0741366995568984	6.555712447369966
0.08250579797750857	1.1777024075106577	7.248859627929911
0.08250579797750857	1.2812681154644165	6.843394519821747
0.08250579797750857	1.3848338234181754	6.555712447369966
0.08250579797750857	1.4883995313719347	6.437929411713584
0.08250579797750857	1.5919652393256936	6.555712447369966
0.08250579797750857	1.6955309472794524	6.237258716251431
0.08250579797750857	1.7990966552332117	6.843394519821747
0.08250579797750857	1.9026623631869706	6.437929411713584
0.08250579797750857	2.0062280711407294	6.437929411713584
0.08250579797750857	2.1097937790944883	7.025716076615702
0.08250579797750857	2.213359487048247	6.332568896055757
0.08250579797750857	2.3169251950020064	6.237258716251431
0.08250579797750857	2.4204909029557653	7.536541700381693
0.08250579797750857	2.524056610909524	6.150247339261802
0.08250579797750857	2.6276223188632835	7.025716076615702
0.08250579797750857	2.7311880268170423	7.536541700381693
0.08250579797750857	2.834753734770801	7.248859627929911
0.08250579797750857	2.9383194427245605	7.248859627929911
0.08250579797750857	3.0418851506783193	6.6892438399944885
0.08250579797750857	3.145450858632078	6.843394519821747
0.08250579797750857	3.2490165665858375	7.536541700381693
0.08250579797750857	3.3525822745395963	7.536541700381693
0.08250579797750857	3.456147982493355	8.635153989049801
0.08250579797750857	3.5597136904471145	7.248859627929911
0.08250579797750857	3.6632793984008734	7.248859627929911
0.08250579797750857	3.766845106354632	8.635153989049801
0.08250579797750857	3.8704108143083915	inf
0.08250579797750857	3.9739765222621504	8.635153989049801
0.08250579797750857	4.07754223021591	8.635153989049801
0.08250579797750857	4.181107938169669	inf
0.08250579797750857	4.284673646123427	8.635153989049801
0.08250579797750857	4.388239354077186	inf
0.08250579797750857	4.491805062030945	inf
0.08250579797750857	4.595370769984704	8.635153989049801
0.08250579797750857	4.698936477938464	inf
0.08250579797750857	4.802502185892223	inf
0.08250579797750857	4.906067893845982	inf
0.08250579797750857	5.009633601799741	inf
0.08250579797750857	5.113199309753499	inf
0.08250579797750857	5.216765017707258	inf
0.08250579797750857	5.320330725661018	inf
0.08250579797750857	5.423896433614777	inf
0.08250579797750857	5.527462141568536	inf
0.08250579797750857	5.631027849522295	inf
0.08250579797750857	5.734593557476053	inf
0.08250579797750857	5.8381592654298125	inf
0.08250579797750857	5.941724973383572	inf
0.08250579797750857	6.045290681337331	inf
0.08250579797750857	6.14885638929109	inf
0.08250579797750857	6.252422097244849	inf
0.08250579797750857	6.355987805198607	inf
0.08250579797750857	6.4595535131523665	inf
0.08250579797750857	6.563119221106126	inf
0.08250579797750857	6.666684929059885	inf
0.08250579797750857	6.770250637013644	inf
0.08250579797750857	6.873816344967403	inf
0.08250579797750857	6.977382052921161	inf
0.08250579797750857	7.0809477608749205	inf
0.08250579797750857	7.18451346882868	inf
0.12889577286672438	-3.0684916185934616	inf
0.12889577286672438	-2.9649259106397023	inf
0.12889577286672438	-2.861360202685943	inf
0.12889577286672438	-2.7577944947321846	inf
0.12889577286672438	-2.6542287867784253	inf
0.12889577286672438	-2.550663078824666	inf
0.12889577286672438	-2.4470973708709076	inf
0.12889577286672438	-2.3435316629171483	inf
0.12889577286672438	-2.239965954963389	inf
0.12889577286672438	-2.1364002470096306	inf
0.12889577286672438	-2.0328345390558713	8.635153989049801
0.12889577286672438	-1.9292688311021124	inf
0.12889577286672438	-1.8257031231483534	inf
0.12889577286672438	-1.7221374151945943	inf
0.12889577286672438	-1.6185717072408354	8.635153989049801
0.12889577286672438	-1.5150059992870766	8.635153989049801
0.12889577286672438	-1.4114402913333173	inf
0.12889577286672438	-1.3078745833795584	8.635153989049801
0.12889577286672438	-1.2043088754257996	inf
0.12889577286672438	-1.1007431674720405	7.9420068084898565
0.12889577286672438	-0.9971774595182814	7.9420068084898565
0.12889577286672438	-0.8936117515645223	7.9420068084898565
0.12889577286672438	-0.7900460436107635	7.536541700381693
0.12889577286672438	-0.6864803356570044	7.9420068084898565
0.12889577286672438	-0.5829146277032453	7.9420068084898565
0.12889577286672438	-0.47934891974948646	8.635153989049801
0.12889577286672438	-0.3757832117957276	7.025716076615702
0.12889577286672438	-0.2722175038419685	7.9420068084898565
0.12889577286672438	-0.16865179588820944	6.6892438399944885
0.12889577286672438	-0.06508608793445059	7.025716076615702
0.12889577286672438	0.03847962001930849	8.635153989049801
0.12889577286672438	0.14204532797306757	7.025716076615702
0.12889577286672438	0.24561103592682643	6.843394519821747
0.12889577286672438	0.3491767438805855	7.248859627929911
0.12889577286672438	0.4527424518343446	7.248859627929911
0.12889577286672438	0.5563081597881034	8.635153989049801
0.12889577286672438	0.6598738677418625	7.248859627929911
0.12889577286672438	0.7634395756956216	6.843394519821747
0.12889577286672438	0.8670052836493807	6.6892438399944885
0.12889577286672438	0.9705709916031395	6.332568896055757
0.12889577286672438	1.0741366995568984	6.332568896055757
0.12889577286672438	1.1777024075106577	6.6892438399944885
0.12889577286672438	1.2812681154644165	6.332568896055757
0.12889577286672438	1.3848338234181754	6.150247339261802
0.12889577286672438	1.4883995313719347	6.437929411713584
0.12889577286672438	1.5919652393256936	6.237258716251431
0.12889577286672438	1.6955309472794524	5.801940644993587
0.12889577286672438	1.7990966552332117	5.927103787947591
0.12889577286672438	1.9026623631869706	6.150247339261802
0.12889577286672438	2.0062280711407294	5.996096659434543
0.12889577286672438	2.1097937790944883	6.070204631588266
0.12889577286672438	2.213359487048247	6.332568896055757
0.12889577286672438	2.3169251950020064	5.996096659434543
0.12889577286672438	2.4204909029557653	6.437929411713584
0.12889577286672438	2.524056610909524	6.6892438399944885
0.12889577286672438	2.6276223188632835	6.070204631588266
0.12889577286672438	2.7311880268170423	7.025716076615702
0.12889577286672438	2.834753734770801	6.555712447369966
0.12889577286672438	2.9383194427245605	6.332568896055757
0.12889577286672438	3.0418851506783193	7.248859627929911
0.12889577286672438	3.145450858632078	6.843394519821747
0.12889577286672438	3.2490165665858375	7.248859627929911
0.12889577286672438	3.3525822745395963	7.536541700381693
0.12889577286672438	3.456147982493355	8.635153989049801
0.12889577286672438	3.5597136904471145	7.9420068084898565
0.12889577286672438	3.6632793984008734	8.635153989049801
0.12889577286672438	3.766845106354632	7.248859627929911
0.12889577286672438	3.8704108143083915	7.025716076615702
0.12889577286672438	3.9739765222621504	8.635153989049801
0.12889577286672438	4.07754223021591	inf
0.12889577286672438	4.181107938169669	8.635153989049801
0.12889577286672438	4.284673646123427	inf
0.12889577286672438	4.388239354077186	inf
0.12889577286672438	4.491805062030945	8.635153989049801
0.12889577286672438	4.595370769984704	8.635153989049801
0.12889577286672438	4.698936477938464	7.9420068084898565
0.12889577286672438	4.802502185892223	inf
0.12889577286672438	4.906067893845982	8.635153989049801
0.12889577286672438	5.009633601799741	inf
0.12889577286672438	5.113199309753499	inf
0.12889577286672438	5.216765017707258	inf
0.12889577286672438	5.320330725661018	inf
0.12889577286672438	5.423896433614777	inf
0.12889577286672438	5.527462141568536	inf
0.12889577286672438	5.631027849522295	inf
0.12889577286672438	5.734593557476053	inf
0.12889577286672438	5.8381592654298125	inf
0.12889577286672438	5.941724973383572	inf
0.12889577286672438	6.045290681337331	inf
0.12889577286672438	6.14885638929109	inf
0.12889577286672438	6.252422097244849	inf
0.12889577286672438	6.355987805198607	inf
0.12889577286672438	6.4595535131523665	inf
0.12889577286672438	6.563119221106126	inf
0.12889577286672438	6.666684929059885	inf
0.12889577286672438	6.770250637013644	inf
0.12889577286672438	6.873816344967403	inf
0.12889577286672438	6.977382052921161	inf
0.12889577286672438	7.0809477608749205	inf
0.12889577286672438	7.18451346882868	inf
0.1752857477559402	-3.0684916185934616	inf
0.1752857477559402	-2.9649259106397023	inf
0.1752857477559402	-2.861360202685943	inf
0.1752857477559402	-2.7577944947321846	inf
0.1752857477559402	-2.6542287867784253	inf
0.1752857477559402	-2.550663078824666	inf
0.1752857477559402	-2.4470973708709076	inf
0.1752857477559402	-2.3435316629171483	inf
0.1752857477559402	-2.239965954963389	inf
0.1752857477559402	-2.1364002470096306	inf
0.1752857477559402	-2.0328345390558713	inf
0.1752857477559402	-1.9292688311021124	inf
0.1752857477559402	-1.8257031231483534	8.635153989049801
0.1752857477559402	-1.7221374151945943	8.635153989049801
0.1752857477559402	-1.6185717072408354	7.9420068084898565
0.1752857477559402	-1.5150059992870766	inf
0.1752857477559402	-1.4114402913333173	8.635153989049801
0.1752857477559402	-1.3078745833795584	8.635153989049801
0.1752857477559402	-1.2043088754257996	6.843394519821747
0.1752857477559402	-1.1007431674720405	7.9420068084898565
0.1752857477559402	-0.9971774595182814	7.536541700381693
0.1752857477559402	-0.8936117515645223	7.248859627929911
0.1752857477559402	-0.7900460436107635	7.025716076615702
0.1752857477559402	-0.6864803356570044	7.536541700381693
0.1752857477559402	-0.5829146277032453	7.248859627929911
0.1752857477559402	-0.47934891974948646	7.248859627929911
0.1752857477559402	-0.3757832117957276	6.843394519821747
0.1752857477559402	-0.2722175038419685	inf
0.1752857477559402	-0.16865179588820944	7.025716076615702
0.1752857477559402	-0.06508608793445059	6.843394519821747
0.1752857477559402	0.03847962001930849	6.6892438399944885
0.1752857477559402	0.14204532797306757	7.536541700381693
0.1752857477559402	0.24561103592682643	6.555712447369966
0.1752857477559402	0.3491767438805855	7.248859627929911
0.1752857477559402	0.4527424518343446	6.332568896055757
0.1752857477559402	0.5563081597881034	7.025716076615702
0.1752857477559402	0.6598738677418625	6.6892438399944885
0.1752857477559402	0.7634395756956216	6.332568896055757
0.1752857477559402	0.8670052836493807	6.555712447369966
0.1752857477559402	0.9705709916031395	5.996096659434543
0.1752857477559402	1.0741366995568984	6.843394519821747
0.1752857477559402	1.1777024075106577	6.437929411713584
0.1752857477559402	1.2812681154644165	5.927103787947591
0.1752857477559402	1.3848338234181754	5.996096659434543
0.1752857477559402	1.4883995313719347	6.070204631588266
0.1752857477559402	1.5919652393256936	6.332568896055757
0.1752857477559402	1.6955309472794524	5.590631551326379
0.1752857477559402	1.7990966552332117	5.6394217154958115
0.1752857477559402	1.9026623631869706	5.86256526681002
0.1752857477559402	2.0062280711407294	5.690715009883362
0.1752857477559402	2.1097937790944883	6.555712447369966
0.1752857477559402	2.213359487048247	5.744782231153638
0.1752857477559402	2.3169251950020064	6.150247339261802
0.1752857477559402	2.4204909029557653	6.237258716251431
0.1752857477559402	2.524056610909524	6.150247339261802
0.1752857477559402	2.6276223188632835	6.332568896055757
0.1752857477559402	2.7311880268170423	6.150247339261802
0.1752857477559402	2.834753734770801	6.237258716251431
0.1752857477559402	2.9383194427245605	7.025716076615702
0.1752857477559402	3.0418851506783193	6.437929411713584
0.1752857477559402	3.145450858632078	7.248859627929911
0.1752857477559402	3.2490165665858375	6.843394519821747
0.1752857477559402	3.3525822745395963	6.843394519821747
0.1752857477559402	3.456147982493355	7.536541700381693
0.1752857477559402	3.5597136904471145	6.843394519821747
0.1752857477559402	3.6632793984008734	6.843394519821747
0.1752857477559402	3.766845106354632	7.536541700381693
0.1752857477559402	3.8704108143083915	7.248859627929911
0.1752857477559402	3.9739765222621504	8.635153989049801
0.1752857477559402	4.07754223021591	7.9420068084898565
0.1752857477559402	4.181107938169669	8.635153989049801
0.1752857477559402	4.284673646123427	8.635153989049801
0.1752857477559402	4.388239354077186	7.9420068084898565
0.1752857477559402	4.491805062030945	inf
0.1752857477559402	4.595370769984704	8.635153989049801
0.1752857477559402	4.698936477938464	8.635153989049801
0.1752857477559402	4.802502185892223	inf
0.1752857477559402	4.906067893845982	inf
0.1752857477559402	5.009633601799741	8.635153989049801
0.1752857477559402	5.113199309753499	8.635153989049801
0.1752857477559402	5.216765017707258	inf
0.1752857477559402	5.320330725661018	inf
0.1752857477559402	5.423896433614777	8.635153989049801
0.1752857477559402	5.527462141568536	inf
0.1752857477559402	5.631027849522295	inf
0.1752857477559402	5.734593557476053	inf
0.1752857477559402	5.8381592654298125	inf
0.1752857477559402	5.941724973383572	inf
0.1752857477559402	6.045290681337331	inf
0.1752857477559402	6.14885638929109	inf
0.1752857477559402	6.252422097244849	inf
0.1752857477559402	6.355987805198607	inf
0.1752857477559402	6.4595535131523665	inf
0.1752857477559402	6.563119221106126	inf
0.1752857477559402	6.666684929059885	inf
0.1752857477559402	6.770250637013644	inf
0.1752857477559402	6.873816344967403	inf
0.1752857477559402	6.977382052921161	inf
0.1752857477559402	7.0809477608749205	inf
0.1752857477559402	7.18451346882868	inf
0.221675722645156	-3.0684916185934616	inf
0.221675722645156	-2.9649259106397023	inf
0.221675722645156	-2.861360202685943	inf
0.221675722645156	-2.7577944947321846	inf
0.221675722645156	-2.6542287867784253	inf
0.221675722645156	-2.550663078824666	inf
0.221675722645156	-2.4470973708709076	inf
0.221675722645156	-2.3435316629171483	inf
0.221675722645156	-2.239965954963389	inf
0.221675722645156	-2.1364002470096306	inf
0.221675722645156	-2.0328345390558713	inf
0.221675722645156	-1.9292688311021124	inf
0.221675722645156	-1.8257031231483534	7.9420068084898565
0.221675722645156	-1.7221374151945943	inf
0.221675722645156	-1.6185717072408354	8.635153989049801
0.221675722645156	-1.5150059992870766	8.635153989049801
0.221675722645156	-1.4114402913333173	7.9420068084898565
0.221675722645156	-1.3078745833795584	7.9420068084898565
0.221675722645156	-1.2043088754257996	8.635153989049801
0.221675722645156	-1.1007431674720405	7.248859627929911
0.221675722645156	-0.9971774595182814	8.635153989049801
0.221675722645156	-0.8936117515645223	7.248859627929911
0.221675722645156	-0.7900460436107635	7.536541700381693
0.221675722645156	-0.6864803356570044	6.843394519821747
0.221675722645156	-0.5829146277032453	7.9420068084898565
0.221675722645156	-0.47934891974948646	7.9420068084898565
0.221675722645156	-0.3757832117957276	6.332568896055757
0.221675722645156	-0.2722175038419685	inf
0.221675722645156	-0.16865179588820944	7.248859627929911
0.221675722645156	-0.06508608793445059	6.555712447369966
0.221675722645156	0.03847962001930849	6.237258716251431
0.221675722645156	0.14204532797306757	6.332568896055757
0.221675722645156	0.24561103592682643	6.555712447369966
0.221675722645156	0.3491767438805855	5.927103787947591
0.221675722645156	0.4527424518343446	6.437929411713584
0.221675722645156	0.5563081597881034	6.150247339261802
0.221675722645156	0.6598738677418625	6.150247339261802
0.221675722645156	0.7634395756956216	5.744782231153638
0.221675722645156	0.8670052836493807	6.332568896055757
0.221675722645156	0.9705709916031395	6.150247339261802
0.221675722645156	1.0741366995568984	5.544111535691486
0.221675722645156	1.1777024075106577	5.690715009883362
0.221675722645156	1.2812681154644165	5.544111535691486
0.221675722645156	1.3848338234181754	5.86256526681002
0.221675722645156	1.4883995313719347	5.499659773120652
0.221675722645156	1.5919652393256936	5.544111535691486
0.221675722645156	1.6955309472794524	5.37705745102832
0.221675722645156	1.7990966552332117	5.544111535691486
0.221675722645156	1.9026623631869706	5.457100158701857
0.221675722645156	2.0062280711407294	5.169418086250075
0.221675722645156	2.1097937790944883	5.2011667845646565
0.221675722645156	2.213359487048247	5.590631551326379
0.221675722645156	2.3169251950020064	5.457100158701857
0.221675722645156	2.4204909029557653	6.070204631588266
0.221675722645156	2.524056610909524	5.744782231153638
0.221675722645156	2.6276223188632835	5.6394217154958115
0.221675722645156	2.7311880268170423	5.86256526681002
0.221675722645156	2.834753734770801	5.86256526681002
0.221675722645156	2.9383194427245605	6.070204631588266
0.221675722645156	3.0418851506783193	6.070204631588266
0.221675722645156	3.145450858632078	6.843394519821747
0.221675722645156	3.2490165665858375	6.843394519821747
0.221675722645156	3.3525822745395963	7.9420068084898565
0.221675722645156	3.456147982493355	6.843394519821747
0.221675722645156	3.5597136904471145	7.248859627929911
0.221675722645156	3.6632793984008734	6.6892438399944885
0.221675722645156	3.766845106354632	7.248859627929911
0.221675722645156	3.8704108143083915	inf
0.221675722645156	3.9739765222621504	7.536541700381693
0.221675722645156	4.07754223021591	8.635153989049801
0.221675722645156	4.181107938169669	7.9420068084898565
0.221675722645156	4.284673646123427	8.635153989049801
0.221675722645156	4.388239354077186	8.635153989049801
0.221675722645156	4.491805062030945	7.536541700381693
0.221675722645156	4.595370769984704	7.9420068084898565
0.221675722645156	4.698936477938464	8.635153989049801
0.221675722645156	4.802502185892223	8.635153989049801
0.221675722645156	4.906067893845982	inf
0.221675722645156	5.009633601799741	inf
0.221675722645156	5.113199309753499	inf
0.221675722645156	5.216765017707258	inf
0.221675722645156	5.320330725661018	8.635153989049801
0.221675722645156	5.423896433614777	8.635153989049801
0.221675722645156	5.527462141568536	inf
0.221675722645156	5.631027849522295	inf
0.221675722645156	5.734593557476053	inf
0.221675722645156	5.8381592654298125	inf
0.221675722645156	5.941724973383572	inf
0.221675722645156	6.045290681337331	inf
0.221675722645156	6.14885638929109	inf
0.221675722645156	6.252422097244849	inf
0.221675722645156	6.355987805198607	inf
0.221675722645156	6.4595535131523665	inf
0.221675722645156	6.563119221106126	inf
0.221675722645156	6.666684929059885	inf
0.221675722645156	6.770250637013644	inf
0.221675722645156	6.873816344967403	inf
0.221675722645156	6.977382052921161	inf
0.221675722645156	7.0809477608749205	inf
0.221675722645156	7.18451346882868	inf
0.2680656975343718	-3.0684916185934616	inf
0.2680656975343718	-2.9649259106397023	inf
0.2680656975343718	-2.861360202685943	inf
0.2680656975343718	-2.7577944947321846	inf
0.2680656975343718	-2.6542287867784253	inf
0.2680656975343718	-2.550663078824666	inf
0.2680656975343718	-2.4470973708709076	inf
0.2680656975343718	-2.3435316629171483	inf
0.2680656975343718	-2.239965954963389	inf
0.2680656975343718	-2.1364002470096306	inf
0.2680656975343718	-2.0328345390558713	8.635153989049801
0.2680656975343718	-1.9292688311021124	8.635153989049801
0.2680656975343718	-1.8257031231483534	inf
0.2680656975343718	-1.7221374151945943	inf
0.2680656975343718	-1.6185717072408354	7.248859627929911
0.2680656975343718	-1.5150059992870766	7.248859627929911
0.2680656975343718	-1.4114402913333173	inf
0.2680656975343718	-1.3078745833795584	7.248859627929911
0.2680656975343718	-1.2043088754257996	7.025716076615702
0.2680656975343718	-1.1007431674720405	7.9420068084898565
0.2680656975343718	-0.9971774595182814	7.9420068084898565
0.2680656975343718	-0.8936117515645223	7.025716076615702
0.2680656975343718	-0.7900460436107635	7.248859627929911
0.2680656975343718	-0.6864803356570044	7.025716076615702
0.2680656975343718	-0.5829146277032453	5.927103787947591
0.2680656975343718	-0.47934891974948646	6.555712447369966
0.2680656975343718	-0.3757832117957276	7.025716076615702
0.2680656975343718	-0.2722175038419685	6.437929411713584
0.2680656975343718	-0.16865179588820944	5.996096659434543
0.2680656975343718	-0.06508608793445059	6.070204631588266
0.2680656975343718	0.03847962001930849	6.070204631588266
0.2680656975343718	0.14204532797306757	5.927103787947591
0.2680656975343718	0.24561103592682643	6.070204631588266
0.2680656975343718	0.3491767438805855	5.927103787947591
0.2680656975343718	0.4527424518343446	5.6394217154958115
0.2680656975343718	0.5563081597881034	6.150247339261802
0.2680656975343718	0.6598738677418625	5.499659773120652
0.2680656975343718	0.7634395756956216	5.801940644993587
0.2680656975343718	0.8670052836493807	5.86256526681002
0.2680656975343718	0.9705709916031395	5.801940644993587
0.2680656975343718	1.0741366995568984	5.801940644993587
0.2680656975343718	1.1777024075106577	5.37705745102832
0.2680656975343718	1.2812681154644165	5.051635050593693
0.2680656975343718	1.3848338234181754	5.169418086250075
0.2680656975343718	1.4883995313719347	5.233956607387648
0.2680656975343718	1.5919652393256936	5.051635050593693
0.2680656975343718	1.6955309472794524	5.051635050593693
0.2680656975343718	1.7990966552332117	4.763952978141911
0.2680656975343718	1.9026623631869706	4.8509643551315405
0.2680656975343718	2.0062280711407294	4.763952978141911
0.2680656975343718	2.1097937790944883	5.108793464433641
0.2680656975343718	2.213359487048247	5.267858159063329
0.2680656975343718	2.3169251950020064	5.2011667845646565
0.2680656975343718	2.4204909029557653	5.169418086250075
0.2680656975343718	2.524056610909524	5.457100158701857
0.2680656975343718	2.6276223188632835	5.079805927560389
0.2680656975343718	2.7311880268170423	5.267858159063329
0.2680656975343718	2.834753734770801	5.690715009883362
0.2680656975343718	2.9383194427245605	5.6394217154958115
0.2680656975343718	3.0418851506783193	5.927103787947591
0.2680656975343718	3.145450858632078	6.555712447369966
0.2680656975343718	3.2490165665858375	6.070204631588266
0.2680656975343718	3.3525822745395963	6.332568896055757
0.2680656975343718	3.456147982493355	6.555712447369966
0.2680656975343718	3.5597136904471145	7.248859627929911
0.2680656975343718	3.6632793984008734	6.555712447369966
0.2680656975343718	3.766845106354632	7.248859627929911
0.2680656975343718	3.8704108143083915	6.843394519821747
0.2680656975343718	3.9739765222621504	6.6892438399944885
0.2680656975343718	4.07754223021591	7.9420068084898565
0.2680656975343718	4.181107938169669	7.9420068084898565
0.2680656975343718	4.284673646123427	7.9420068084898565
0.2680656975343718	4.388239354077186	7.536541700381693
0.2680656975343718	4.491805062030945	7.248859627929911
0.2680656975343718	4.595370769984704	8.635153989049801
0.2680656975343718	4.698936477938464	7.9420068084898565
0.2680656975343718	4.802502185892223	7.536541700381693
0.2680656975343718	4.906067893845982	inf
0.2680656975343718	5.009633601799741	inf
0.2680656975343718	5.113199309753499	8.635153989049801
0.2680656975343718	5.216765017707258	inf
0.2680656975343718	5.320330725661018	inf
0.2680656975343718	5.423896433614777	inf
0.2680656975343718	5.527462141568536	inf
0.2680656975343718	5.631027849522295	inf
0.2680656975343718	5.734593557476053	inf
0.2680656975343718	5.8381592654298125	inf
0.2680656975343718	5.941724973383572	inf
0.2680656975343718	6.045290681337331	inf
0.2680656975343718	6.14885638929109	inf
0.2680656975343718	6.252422097244849	inf
0.2680656975343718	6.355987805198607	inf
0.2680656975343718	6.4595535131523665	inf
0.2680656975343718	6.563119221106126	inf
0.2680656975343718	6.666684929059885	inf
0.2680656975343718	6.770250637013644	inf
0.2680656975343718	6.873816344967403	inf
0.2680656975343718	6.977382052921161	inf
0.2680656975343718	7.0809477608749205	inf
0.2680656975343718	7.18451346882868	inf
0.31445567242358763	-3.0684916185934616	inf
0.31445567242358763	-2.9649259106397023	inf
0.31445567242358763	-2.861360202685943	inf
0.31445567242358763	-2.7577944947321846	inf
0.31445567242358763	-2.6542287867784253	inf
0.31445567242358763	-2.550663078824666	inf
0.31445567242358763	-2.4470973708709076	inf
0.31445567242358763	-2.3435316629171483	inf
0.31445567242358763	-2.239965954963389	inf
0.31445567242358763	-2.1364002470096306	inf
0.31445567242358763	-2.0328345390558713	inf
0.31445567242358763	-1.9292688311021124	inf
0.31445567242358763	-1.8257031231483534	inf
0.31445567242358763	-1.7221374151945943	inf
0.31445567242358763	-1.6185717072408354	7.9420068084898565
0.31445567242358763	-1.5150059992870766	7.536541700381693
0.31445567242358763	-1.4114402913333173	7.536541700381693
0.31445567242358763	-1.3078745833795584	8.635153989049801
0.31445567242358763	-1.2043088754257996	7.248859627929911
0.31445567242358763	-1.1007431674720405	7.536541700381693
0.31445567242358763	-0.9971774595182814	6.843394519821747
0.31445567242358763	-0.8936117515645223	6.555712447369966
0.31445567242358763	-0.7900460436107635	8.635153989049801
0.31445567242358763	-0.6864803356570044	6.237258716251431
0.31445567242358763	-0.5829146277032453	7.248859627929911
0.31445567242358763	-0.47934891974948646	6.332568896055757
0.31445567242358763	-0.3757832117957276	6.332568896055757
0.31445567242358763	-0.2722175038419685	5.86256526681002
0.31445567242358763	-0.16865179588820944	6.070204631588266
0.31445567242358763	-0.06508608793445059	6.150247339261802
0.31445567242358763	0.03847962001930849	6.437929411713584
0.31445567242358763	0.14204532797306757	6.070204631588266
0.31445567242358763	0.24561103592682643	5.744782231153638
0.31445567242358763	0.3491767438805855	5.590631551326379
0.31445567242358763	0.4527424518343446	5.267858159063329
0.31445567242358763	0.5563081597881034	5.544111535691486
0.31445567242358763	0.6598738677418625	5.86256526681002
0.31445567242358763	0.7634395756956216	5.339317123045473
0.31445567242358763	0.8670052836493807	5.690715009883362
0.31445567242358763	0.9705709916031395	5.169418086250075
0.31445567242358763	1.0741366995568984	5.024236076405578
0.31445567242358763	1.1777024075106577	4.785006387339744
0.31445567242358763	1.2812681154644165	4.946274534935866
0.31445567242358763	1.3848338234181754	4.946274534935866
0.31445567242358763	1.4883995313719347	4.627820803817332
0.31445567242358763	1.5919652393256936	4.683910270468375
0.31445567242358763	1.6955309472794524	4.646169942485527
0.31445567242358763	1.7990966552332117	4.7231309836216555
0.31445567242358763	1.9026623631869706	4.508019604004711
0.31445567242358763	2.0062280711407294	4.683910270468375
0.31445567242358763	2.1097937790944883	4.540809426827702
0.31445567242358763	2.213359487048247	4.7231309836216555
0.31445567242358763	2.3169251950020064	4.5921027212152525
0.31445567242358763	2.4204909029557653	4.664862075497681
0.31445567242358763	2.524056610909524	5.051635050593693
0.31445567242358763	2.6276223188632835	5.138646427583322
0.31445567242358763	2.7311880268170423	5.138646427583322
0.31445567242358763	2.834753734770801	5.37705745102832
0.31445567242358763	2.9383194427245605	5.37705745102832
0.31445567242358763	3.0418851506783193	5.457100158701857
0.31445567242358763	3.145450858632078	5.690715009883362
0.31445567242358763	3.2490165665858375	6.070204631588266
0.31445567242358763	3.3525822745395963	5.801940644993587
0.31445567242358763	3.456147982493355	6.555712447369966
0.31445567242358763	3.5597136904471145	6.6892438399944885
0.31445567242358763	3.6632793984008734	7.248859627929911
0.31445567242358763	3.766845106354632	7.025716076615702
0.31445567242358763	3.8704108143083915	7.248859627929911
0.31445567242358763	3.9739765222621504	7.025716076615702
0.31445567242358763	4.07754223021591	7.536541700381693
0.31445567242358763	4.181107938169669	7.248859627929911
0.31445567242358763	4.284673646123427	6.843394519821747
0.31445567242358763	4.388239354077186	7.536541700381693
0.31445567242358763	4.491805062030945	7.536541700381693
0.31445567242358763	4.595370769984704	8.635153989049801
0.31445567242358763	4.698936477938464	7.536541700381693
0.31445567242358763	4.802502185892223	8.635153989049801
0.31445567242358763	4.906067893845982	inf
0.31445567242358763	5.009633601799741	8.635153989049801
0.31445567242358763	5.113199309753499	inf
0.31445567242358763	5.216765017707258	inf
0.31445567242358763	5.320330725661018	inf
0.31445567242358763	5.423896433614777	inf
0.31445567242358763	5.527462141568536	inf
0.31445567242358763	5.631027849522295	inf
0.31445567242358763	5.734593557476053	inf
0.31445567242358763	5.8381592654298125	inf
0.31445567242358763	5.941724973383572	inf
0.31445567242358763	6.045290681337331	inf
0.31445567242358763	6.14885638929109	inf
0.31445567242358763	6.252422097244849	8.635153989049801
0.31445567242358763	6.355987805198607	inf
0.31445567242358763	6.4595535131523665	inf
0.31445567242358763	6.563119221106126	inf
0.31445567242358763	6.666684929059885	inf
0.31445567242358763	6.770250637013644	inf
0.31445567242358763	6.873816344967403	inf
0.31445567242358763	6.977382052921161	inf
0.31445567242358763	7.0809477608749205	inf
0.31445567242358763	7.18451346882868	inf
0.36084564731280344	-3.0684916185934616	inf
0.36084564731280344	-2.9649259106397023	inf
0.36084564731280344	-2.861360202685943	inf
0.36084564731280344	-2.7577944947321846	inf
0.36084564731280344	-2.6542287867784253	inf
0.36084564731280344	-2.550663078824666	inf
0.36084564731280344	-2.4470973708709076	inf
0.36084564731280344	-2.3435316629171483	inf
0.36084564731280344	-2.239965954963389	8.635153989049801
0.36084564731280344	-2.1364002470096306	8.635153989049801
0.36084564731280344	-2.0328345390558713	8.635153989049801
0.36084564731280344	-1.9292688311021124	inf
0.36084564731280344	-1.8257031231483534	8.635153989049801
0.36084564731280344	-1.7221374151945943	7.536541700381693
0.36084564731280344	-1.6185717072408354	7.536541700381693
0.36084564731280344	-1.5150059992870766	7.025716076615702
0.36084564731280344	-1.4114402913333173	7.025716076615702
0.36084564731280344	-1.3078745833795584	6.555712447369966
0.36084564731280344	-1.2043088754257996	6.6892438399944885
0.36084564731280344	-1.1007431674720405	5.996096659434543
0.36084564731280344	-0.9971774595182814	6.070204631588266
0.36084564731280344	-0.8936117515645223	5.996096659434543
0.36084564731280344	-0.7900460436107635	5.996096659434543
0.36084564731280344	-0.6864803356570044	5.457100158701857
0.36084564731280344	-0.5829146277032453	6.150247339261802
0.36084564731280344	-0.47934891974948646	6.150247339261802
0.36084564731280344	-0.3757832117957276	5.86256526681002
0.36084564731280344	-0.2722175038419685	6.070204631588266
0.36084564731280344	-0.16865179588820944	5.996096659434543
0.36084564731280344	-0.06508608793445059	6.6892438399944885
0.36084564731280344	0.03847962001930849	5.690715009883362
0.36084564731280344	0.14204532797306757	5.86256526681002
0.36084564731280344	0.24561103592682643	5.499659773120652
0.36084564731280344	0.3491767438805855	5.233956607387648
0.36084564731280344	0.4527424518343446	5.457100158701857
0.36084564731280344	0.5563081597881034	5.267858159063329
0.36084564731280344	0.6598738677418625	5.267858159063329
0.36084564731280344	0.7634395756956216	5.108793464433641
0.36084564731280344	0.8670052836493807	4.946274534935866
0.36084564731280344	0.9705709916031395	5.138646427583322
0.36084564731280344	1.0741366995568984	4.646169942485527
0.36084564731280344	1.1777024075106577	4.508019604004711
0.36084564731280344	1.2812681154644165	4.508019604004711
0.36084564731280344	1.3848338234181754	4.430461369658837
0.36084564731280344	1.4883995313719347	4.344694547901411
0.36084564731280344	1.5919652393256936	4.192502732559485
0.36084564731280344	1.6955309472794524	4.2043371902064886
0.36084564731280344	1.7990966552332117	4.169245870395218
0.36084564731280344	1.9026623631869706	4.060443010546419
0.36084564731280344	2.0062280711407294	4.240704834377364
0.36084564731280344	2.1097937790944883	4.216313381253204
0.36084564731280344	2.213359487048247	4.460766719154166
0.36084564731280344	2.3169251950020064	4.540809426827702
0.36084564731280344	2.4204909029557653	4.304420648763471
0.36084564731280344	2.524056610909524	4.763952978141911
0.36084564731280344	2.6276223188632835	4.609802298314654
0.36084564731280344	2.7311880268170423	4.785006387339744
0.36084564731280344	2.834753734770801	4.897484370766434
0.36084564731280344	2.9383194427245605	5.233956607387648
0.36084564731280344	3.0418851506783193	5.051635050593693
0.36084564731280344	3.145450858632078	5.457100158701857
0.36084564731280344	3.2490165665858375	5.499659773120652
0.36084564731280344	3.3525822745395963	5.499659773120652
0.36084564731280344	3.456147982493355	5.86256526681002
0.36084564731280344	3.5597136904471145	5.927103787947591
0.36084564731280344	3.6632793984008734	5.996096659434543
0.36084564731280344	3.766845106354632	6.332568896055757
0.36084564731280344	3.8704108143083915	6.332568896055757
0.36084564731280344	3.9739765222621504	6.843394519821747
0.36084564731280344	4.07754223021591	6.843394519821747
0.36084564731280344	4.181107938169669	6.6892438399944885
0.36084564731280344	4.284673646123427	7.9420068084898565
0.36084564731280344	4.388239354077186	6.843394519821747
0.36084564731280344	4.491805062030945	8.635153989049801
0.36084564731280344	4.595370769984704	8.635153989049801
0.36084564731280344	4.698936477938464	7.248859627929911
0.36084564731280344	4.802502185892223	inf
0.36084564731280344	4.906067893845982	inf
0.36084564731280344	5.009633601799741	8.635153989049801
0.36084564731280344	5.113199309753499	inf
0.36084564731280344	5.216765017707258	7.9420068084898565
0.36084564731280344	5.320330725661018	inf
0.36084564731280344	5.423896433614777	inf
0.36084564731280344	5.527462141568536	inf
0.36084564731280344	5.631027849522295	8.635153989049801
0.36084564731280344	5.734593557476053	inf
0.36084564731280344	5.8381592654298125	inf
0.36084564731280344	5.941724973383572	inf
0.36084564731280344	6.045290681337331	inf
0.36084564731280344	6.14885638929109	inf
0.36084564731280344	6.252422097244849	inf
0.36084564731280344	6.355987805198607	inf
0.36084564731280344	6.4595535131523665	inf
0.36084564731280344	6.563119221106126	inf
0.36084564731280344	6.666684929059885	inf
0.36084564731280344	6.770250637013644	inf
0.36084564731280344	6.873816344967403	inf
0.36084564731280344	6.977382052921161	inf
0.36084564731280344	7.0809477608749205	inf
[truncated: 8,001 more rows]
