# Supplementary material for: Navigating protein landscapes with a machine-learned transferable coarse-grained model
Source: Nat Chem. 2025 Jul 18;17(8):1284–92. doi: 10.1038/s41557-025-01874-0 (PMC12313527; doi:10.1038/s41557-025-01874-0)
Supplement: Supplementary file 4 — .csv files with free energy landscape data. [file 41557_2025_1874_MOESM4_ESM.zip › fig_data/2jof_awsem_FES_in_TICA.csv]

TIC1	TIC2	FE
-0.9302194068616236	-2.660624364229334	inf
-0.9302194068616236	-2.618267994761081	inf
-0.9302194068616236	-2.5759116252928274	inf
-0.9302194068616236	-2.5335552558245737	inf
-0.9302194068616236	-2.4911988863563206	inf
-0.9302194068616236	-2.4488425168880674	inf
-0.9302194068616236	-2.4064861474198143	inf
-0.9302194068616236	-2.3641297779515607	inf
-0.9302194068616236	-2.321773408483307	inf
-0.9302194068616236	-2.279417039015054	inf
-0.9302194068616236	-2.2370606695468007	inf
-0.9302194068616236	-2.1947043000785476	inf
-0.9302194068616236	-2.152347930610294	inf
-0.9302194068616236	-2.1099915611420403	inf
-0.9302194068616236	-2.067635191673787	inf
-0.9302194068616236	-2.025278822205534	inf
-0.9302194068616236	-1.9829224527372806	inf
-0.9302194068616236	-1.9405660832690272	inf
-0.9302194068616236	-1.8982097138007739	inf
-0.9302194068616236	-1.8558533443325205	inf
-0.9302194068616236	-1.8134969748642673	inf
-0.9302194068616236	-1.7711406053960137	inf
-0.9302194068616236	-1.7287842359277605	inf
-0.9302194068616236	-1.6864278664595072	inf
-0.9302194068616236	-1.6440714969912538	inf
-0.9302194068616236	-1.6017151275230006	inf
-0.9302194068616236	-1.559358758054747	inf
-0.9302194068616236	-1.5170023885864938	inf
-0.9302194068616236	-1.4746460191182402	inf
-0.9302194068616236	-1.432289649649987	inf
-0.9302194068616236	-1.389933280181734	inf
-0.9302194068616236	-1.3475769107134803	inf
-0.9302194068616236	-1.3052205412452271	inf
-0.9302194068616236	-1.2628641717769735	inf
-0.9302194068616236	-1.2205078023087204	inf
-0.9302194068616236	-1.1781514328404672	inf
-0.9302194068616236	-1.1357950633722136	inf
-0.9302194068616236	-1.0934386939039604	inf
-0.9302194068616236	-1.0510823244357068	5.44673737166631
-0.9302194068616236	-1.0087259549674537	5.44673737166631
-0.9302194068616236	-0.9663695854992004	inf
-0.9302194068616236	-0.924013216030947	inf
-0.9302194068616236	-0.8816568465626936	inf
-0.9302194068616236	-0.8393004770944402	inf
-0.9302194068616236	-0.7969441076261868	inf
-0.9302194068616236	-0.7545877381579336	inf
-0.9302194068616236	-0.7122313686896803	inf
-0.9302194068616236	-0.6698749992214268	inf
-0.9302194068616236	-0.6275186297531734	inf
-0.9302194068616236	-0.5851622602849202	inf
-0.9302194068616236	-0.5428058908166669	inf
-0.9302194068616236	-0.5004495213484135	inf
-0.9302194068616236	-0.4580931518801601	inf
-0.9302194068616236	-0.4157367824119067	inf
-0.9302194068616236	-0.37338041294365354	inf
-0.9302194068616236	-0.33102404347540015	inf
-0.9302194068616236	-0.28866767400714677	inf
-0.9302194068616236	-0.24631130453889338	inf
-0.9302194068616236	-0.20395493507064	inf
-0.9302194068616236	-0.16159856560238683	inf
-0.9302194068616236	-0.11924219613413345	inf
-0.9302194068616236	-0.07688582666588006	inf
-0.9302194068616236	-0.03452945719762668	inf
-0.9302194068616236	0.007826912270626707	inf
-0.9302194068616236	0.05018328173887987	inf
-0.9302194068616236	0.09253965120713326	inf
-0.9302194068616236	0.13489602067538664	inf
-0.9302194068616236	0.17725239014364003	inf
-0.9302194068616236	0.2196087596118934	inf
-0.9302194068616236	0.2619651290801466	inf
-0.9302194068616236	0.30432149854839996	inf
-0.9302194068616236	0.34667786801665335	inf
-0.9302194068616236	0.38903423748490673	inf
-0.9302194068616236	0.4313906069531601	inf
-0.9302194068616236	0.4737469764214133	inf
-0.9302194068616236	0.5161033458896667	inf
-0.9302194068616236	0.55845971535792	inf
-0.9302194068616236	0.6008160848261734	inf
-0.9302194068616236	0.6431724542944268	inf
-0.9302194068616236	0.68552882376268	inf
-0.9302194068616236	0.7278851932309334	inf
-0.9302194068616236	0.7702415626991868	inf
-0.9302194068616236	0.8125979321674401	inf
-0.9302194068616236	0.8549543016356935	inf
-0.9302194068616236	0.8973106711039469	inf
-0.9302194068616236	0.9396670405722003	inf
-0.9302194068616236	0.9820234100404535	inf
-0.9302194068616236	1.0243797795087068	inf
-0.9302194068616236	1.0667361489769602	inf
-0.9302194068616236	1.1090925184452136	inf
-0.9302194068616236	1.151448887913467	inf
-0.9302194068616236	1.1938052573817202	inf
-0.9302194068616236	1.2361616268499735	inf
-0.9302194068616236	1.278517996318227	inf
-0.9302194068616236	1.32087436578648	inf
-0.9302194068616236	1.3632307352547337	inf
-0.9302194068616236	1.4055871047229873	inf
-0.9302194068616236	1.4479434741912405	inf
-0.9302194068616236	1.4902998436594936	inf
-0.9302194068616236	1.5326562131277468	inf
-0.9146073290392609	-2.660624364229334	inf
-0.9146073290392609	-2.618267994761081	inf
-0.9146073290392609	-2.5759116252928274	inf
-0.9146073290392609	-2.5335552558245737	inf
-0.9146073290392609	-2.4911988863563206	inf
-0.9146073290392609	-2.4488425168880674	inf
-0.9146073290392609	-2.4064861474198143	inf
-0.9146073290392609	-2.3641297779515607	inf
-0.9146073290392609	-2.321773408483307	inf
-0.9146073290392609	-2.279417039015054	inf
-0.9146073290392609	-2.2370606695468007	inf
-0.9146073290392609	-2.1947043000785476	inf
-0.9146073290392609	-2.152347930610294	inf
-0.9146073290392609	-2.1099915611420403	inf
-0.9146073290392609	-2.067635191673787	inf
-0.9146073290392609	-2.025278822205534	inf
-0.9146073290392609	-1.9829224527372806	inf
-0.9146073290392609	-1.9405660832690272	inf
-0.9146073290392609	-1.8982097138007739	inf
-0.9146073290392609	-1.8558533443325205	inf
-0.9146073290392609	-1.8134969748642673	inf
-0.9146073290392609	-1.7711406053960137	inf
-0.9146073290392609	-1.7287842359277605	inf
-0.9146073290392609	-1.6864278664595072	inf
-0.9146073290392609	-1.6440714969912538	inf
-0.9146073290392609	-1.6017151275230006	inf
-0.9146073290392609	-1.559358758054747	inf
-0.9146073290392609	-1.5170023885864938	inf
-0.9146073290392609	-1.4746460191182402	inf
-0.9146073290392609	-1.432289649649987	inf
-0.9146073290392609	-1.389933280181734	inf
-0.9146073290392609	-1.3475769107134803	inf
-0.9146073290392609	-1.3052205412452271	inf
-0.9146073290392609	-1.2628641717769735	inf
-0.9146073290392609	-1.2205078023087204	inf
-0.9146073290392609	-1.1781514328404672	inf
-0.9146073290392609	-1.1357950633722136	5.44673737166631
-0.9146073290392609	-1.0934386939039604	inf
-0.9146073290392609	-1.0510823244357068	inf
-0.9146073290392609	-1.0087259549674537	inf
-0.9146073290392609	-0.9663695854992004	inf
-0.9146073290392609	-0.924013216030947	inf
-0.9146073290392609	-0.8816568465626936	inf
-0.9146073290392609	-0.8393004770944402	inf
-0.9146073290392609	-0.7969441076261868	inf
-0.9146073290392609	-0.7545877381579336	inf
-0.9146073290392609	-0.7122313686896803	inf
-0.9146073290392609	-0.6698749992214268	inf
-0.9146073290392609	-0.6275186297531734	inf
-0.9146073290392609	-0.5851622602849202	inf
-0.9146073290392609	-0.5428058908166669	inf
-0.9146073290392609	-0.5004495213484135	inf
-0.9146073290392609	-0.4580931518801601	inf
-0.9146073290392609	-0.4157367824119067	inf
-0.9146073290392609	-0.37338041294365354	inf
-0.9146073290392609	-0.33102404347540015	inf
-0.9146073290392609	-0.28866767400714677	inf
-0.9146073290392609	-0.24631130453889338	inf
-0.9146073290392609	-0.20395493507064	inf
-0.9146073290392609	-0.16159856560238683	inf
-0.9146073290392609	-0.11924219613413345	inf
-0.9146073290392609	-0.07688582666588006	inf
-0.9146073290392609	-0.03452945719762668	inf
-0.9146073290392609	0.007826912270626707	inf
-0.9146073290392609	0.05018328173887987	inf
-0.9146073290392609	0.09253965120713326	inf
-0.9146073290392609	0.13489602067538664	inf
-0.9146073290392609	0.17725239014364003	inf
-0.9146073290392609	0.2196087596118934	inf
-0.9146073290392609	0.2619651290801466	inf
-0.9146073290392609	0.30432149854839996	inf
-0.9146073290392609	0.34667786801665335	inf
-0.9146073290392609	0.38903423748490673	inf
-0.9146073290392609	0.4313906069531601	inf
-0.9146073290392609	0.4737469764214133	inf
-0.9146073290392609	0.5161033458896667	inf
-0.9146073290392609	0.55845971535792	inf
-0.9146073290392609	0.6008160848261734	inf
-0.9146073290392609	0.6431724542944268	inf
-0.9146073290392609	0.68552882376268	inf
-0.9146073290392609	0.7278851932309334	inf
-0.9146073290392609	0.7702415626991868	inf
-0.9146073290392609	0.8125979321674401	inf
-0.9146073290392609	0.8549543016356935	inf
-0.9146073290392609	0.8973106711039469	inf
-0.9146073290392609	0.9396670405722003	inf
-0.9146073290392609	0.9820234100404535	inf
-0.9146073290392609	1.0243797795087068	inf
-0.9146073290392609	1.0667361489769602	inf
-0.9146073290392609	1.1090925184452136	inf
-0.9146073290392609	1.151448887913467	inf
-0.9146073290392609	1.1938052573817202	inf
-0.9146073290392609	1.2361616268499735	inf
-0.9146073290392609	1.278517996318227	inf
-0.9146073290392609	1.32087436578648	inf
-0.9146073290392609	1.3632307352547337	inf
-0.9146073290392609	1.4055871047229873	inf
-0.9146073290392609	1.4479434741912405	inf
-0.9146073290392609	1.4902998436594936	inf
-0.9146073290392609	1.5326562131277468	inf
-0.8989952512168984	-2.660624364229334	inf
-0.8989952512168984	-2.618267994761081	inf
-0.8989952512168984	-2.5759116252928274	inf
-0.8989952512168984	-2.5335552558245737	inf
-0.8989952512168984	-2.4911988863563206	inf
-0.8989952512168984	-2.4488425168880674	inf
-0.8989952512168984	-2.4064861474198143	inf
-0.8989952512168984	-2.3641297779515607	inf
-0.8989952512168984	-2.321773408483307	inf
-0.8989952512168984	-2.279417039015054	inf
-0.8989952512168984	-2.2370606695468007	inf
-0.8989952512168984	-2.1947043000785476	inf
-0.8989952512168984	-2.152347930610294	inf
-0.8989952512168984	-2.1099915611420403	inf
-0.8989952512168984	-2.067635191673787	inf
-0.8989952512168984	-2.025278822205534	inf
-0.8989952512168984	-1.9829224527372806	inf
-0.8989952512168984	-1.9405660832690272	inf
-0.8989952512168984	-1.8982097138007739	inf
-0.8989952512168984	-1.8558533443325205	inf
-0.8989952512168984	-1.8134969748642673	inf
-0.8989952512168984	-1.7711406053960137	inf
-0.8989952512168984	-1.7287842359277605	inf
-0.8989952512168984	-1.6864278664595072	inf
-0.8989952512168984	-1.6440714969912538	inf
-0.8989952512168984	-1.6017151275230006	inf
-0.8989952512168984	-1.559358758054747	inf
-0.8989952512168984	-1.5170023885864938	inf
-0.8989952512168984	-1.4746460191182402	inf
-0.8989952512168984	-1.432289649649987	inf
-0.8989952512168984	-1.389933280181734	inf
-0.8989952512168984	-1.3475769107134803	inf
-0.8989952512168984	-1.3052205412452271	inf
-0.8989952512168984	-1.2628641717769735	inf
-0.8989952512168984	-1.2205078023087204	inf
-0.8989952512168984	-1.1781514328404672	inf
-0.8989952512168984	-1.1357950633722136	inf
-0.8989952512168984	-1.0934386939039604	inf
-0.8989952512168984	-1.0510823244357068	inf
-0.8989952512168984	-1.0087259549674537	inf
-0.8989952512168984	-0.9663695854992004	inf
-0.8989952512168984	-0.924013216030947	5.44673737166631
-0.8989952512168984	-0.8816568465626936	inf
-0.8989952512168984	-0.8393004770944402	inf
-0.8989952512168984	-0.7969441076261868	inf
-0.8989952512168984	-0.7545877381579336	inf
-0.8989952512168984	-0.7122313686896803	inf
-0.8989952512168984	-0.6698749992214268	inf
-0.8989952512168984	-0.6275186297531734	inf
-0.8989952512168984	-0.5851622602849202	inf
-0.8989952512168984	-0.5428058908166669	inf
-0.8989952512168984	-0.5004495213484135	inf
-0.8989952512168984	-0.4580931518801601	inf
-0.8989952512168984	-0.4157367824119067	inf
-0.8989952512168984	-0.37338041294365354	inf
-0.8989952512168984	-0.33102404347540015	inf
-0.8989952512168984	-0.28866767400714677	inf
-0.8989952512168984	-0.24631130453889338	inf
-0.8989952512168984	-0.20395493507064	inf
-0.8989952512168984	-0.16159856560238683	inf
-0.8989952512168984	-0.11924219613413345	inf
-0.8989952512168984	-0.07688582666588006	inf
-0.8989952512168984	-0.03452945719762668	inf
-0.8989952512168984	0.007826912270626707	inf
-0.8989952512168984	0.05018328173887987	inf
-0.8989952512168984	0.09253965120713326	inf
-0.8989952512168984	0.13489602067538664	inf
-0.8989952512168984	0.17725239014364003	inf
-0.8989952512168984	0.2196087596118934	inf
-0.8989952512168984	0.2619651290801466	inf
-0.8989952512168984	0.30432149854839996	inf
-0.8989952512168984	0.34667786801665335	inf
-0.8989952512168984	0.38903423748490673	inf
-0.8989952512168984	0.4313906069531601	inf
-0.8989952512168984	0.4737469764214133	inf
-0.8989952512168984	0.5161033458896667	inf
-0.8989952512168984	0.55845971535792	inf
-0.8989952512168984	0.6008160848261734	inf
-0.8989952512168984	0.6431724542944268	inf
-0.8989952512168984	0.68552882376268	inf
-0.8989952512168984	0.7278851932309334	inf
-0.8989952512168984	0.7702415626991868	inf
-0.8989952512168984	0.8125979321674401	inf
-0.8989952512168984	0.8549543016356935	inf
-0.8989952512168984	0.8973106711039469	inf
-0.8989952512168984	0.9396670405722003	inf
-0.8989952512168984	0.9820234100404535	inf
-0.8989952512168984	1.0243797795087068	inf
-0.8989952512168984	1.0667361489769602	inf
-0.8989952512168984	1.1090925184452136	inf
-0.8989952512168984	1.151448887913467	inf
-0.8989952512168984	1.1938052573817202	inf
-0.8989952512168984	1.2361616268499735	inf
-0.8989952512168984	1.278517996318227	inf
-0.8989952512168984	1.32087436578648	inf
-0.8989952512168984	1.3632307352547337	inf
-0.8989952512168984	1.4055871047229873	inf
-0.8989952512168984	1.4479434741912405	inf
-0.8989952512168984	1.4902998436594936	inf
-0.8989952512168984	1.5326562131277468	inf
-0.8833831733945356	-2.660624364229334	inf
-0.8833831733945356	-2.618267994761081	inf
-0.8833831733945356	-2.5759116252928274	inf
-0.8833831733945356	-2.5335552558245737	inf
-0.8833831733945356	-2.4911988863563206	inf
-0.8833831733945356	-2.4488425168880674	inf
-0.8833831733945356	-2.4064861474198143	inf
-0.8833831733945356	-2.3641297779515607	inf
-0.8833831733945356	-2.321773408483307	inf
-0.8833831733945356	-2.279417039015054	inf
-0.8833831733945356	-2.2370606695468007	inf
-0.8833831733945356	-2.1947043000785476	inf
-0.8833831733945356	-2.152347930610294	inf
-0.8833831733945356	-2.1099915611420403	inf
-0.8833831733945356	-2.067635191673787	inf
-0.8833831733945356	-2.025278822205534	inf
-0.8833831733945356	-1.9829224527372806	inf
-0.8833831733945356	-1.9405660832690272	inf
-0.8833831733945356	-1.8982097138007739	inf
-0.8833831733945356	-1.8558533443325205	inf
-0.8833831733945356	-1.8134969748642673	inf
-0.8833831733945356	-1.7711406053960137	inf
-0.8833831733945356	-1.7287842359277605	inf
-0.8833831733945356	-1.6864278664595072	inf
-0.8833831733945356	-1.6440714969912538	inf
-0.8833831733945356	-1.6017151275230006	inf
-0.8833831733945356	-1.559358758054747	inf
-0.8833831733945356	-1.5170023885864938	inf
-0.8833831733945356	-1.4746460191182402	5.44673737166631
-0.8833831733945356	-1.432289649649987	inf
-0.8833831733945356	-1.389933280181734	inf
-0.8833831733945356	-1.3475769107134803	inf
-0.8833831733945356	-1.3052205412452271	inf
-0.8833831733945356	-1.2628641717769735	inf
-0.8833831733945356	-1.2205078023087204	inf
-0.8833831733945356	-1.1781514328404672	inf
-0.8833831733945356	-1.1357950633722136	inf
-0.8833831733945356	-1.0934386939039604	inf
-0.8833831733945356	-1.0510823244357068	inf
-0.8833831733945356	-1.0087259549674537	inf
-0.8833831733945356	-0.9663695854992004	inf
-0.8833831733945356	-0.924013216030947	inf
-0.8833831733945356	-0.8816568465626936	inf
-0.8833831733945356	-0.8393004770944402	inf
-0.8833831733945356	-0.7969441076261868	inf
-0.8833831733945356	-0.7545877381579336	inf
-0.8833831733945356	-0.7122313686896803	inf
-0.8833831733945356	-0.6698749992214268	inf
-0.8833831733945356	-0.6275186297531734	inf
-0.8833831733945356	-0.5851622602849202	inf
-0.8833831733945356	-0.5428058908166669	inf
-0.8833831733945356	-0.5004495213484135	inf
-0.8833831733945356	-0.4580931518801601	inf
-0.8833831733945356	-0.4157367824119067	inf
-0.8833831733945356	-0.37338041294365354	inf
-0.8833831733945356	-0.33102404347540015	inf
-0.8833831733945356	-0.28866767400714677	inf
-0.8833831733945356	-0.24631130453889338	inf
-0.8833831733945356	-0.20395493507064	inf
-0.8833831733945356	-0.16159856560238683	inf
-0.8833831733945356	-0.11924219613413345	inf
-0.8833831733945356	-0.07688582666588006	inf
-0.8833831733945356	-0.03452945719762668	inf
-0.8833831733945356	0.007826912270626707	inf
-0.8833831733945356	0.05018328173887987	inf
-0.8833831733945356	0.09253965120713326	inf
-0.8833831733945356	0.13489602067538664	inf
-0.8833831733945356	0.17725239014364003	inf
-0.8833831733945356	0.2196087596118934	inf
-0.8833831733945356	0.2619651290801466	inf
-0.8833831733945356	0.30432149854839996	inf
-0.8833831733945356	0.34667786801665335	inf
-0.8833831733945356	0.38903423748490673	inf
-0.8833831733945356	0.4313906069531601	inf
-0.8833831733945356	0.4737469764214133	inf
-0.8833831733945356	0.5161033458896667	inf
-0.8833831733945356	0.55845971535792	inf
-0.8833831733945356	0.6008160848261734	inf
-0.8833831733945356	0.6431724542944268	inf
-0.8833831733945356	0.68552882376268	inf
-0.8833831733945356	0.7278851932309334	inf
-0.8833831733945356	0.7702415626991868	inf
-0.8833831733945356	0.8125979321674401	inf
-0.8833831733945356	0.8549543016356935	inf
-0.8833831733945356	0.8973106711039469	inf
-0.8833831733945356	0.9396670405722003	inf
-0.8833831733945356	0.9820234100404535	inf
-0.8833831733945356	1.0243797795087068	inf
-0.8833831733945356	1.0667361489769602	inf
-0.8833831733945356	1.1090925184452136	inf
-0.8833831733945356	1.151448887913467	inf
-0.8833831733945356	1.1938052573817202	inf
-0.8833831733945356	1.2361616268499735	inf
-0.8833831733945356	1.278517996318227	inf
-0.8833831733945356	1.32087436578648	inf
-0.8833831733945356	1.3632307352547337	inf
-0.8833831733945356	1.4055871047229873	inf
-0.8833831733945356	1.4479434741912405	inf
-0.8833831733945356	1.4902998436594936	inf
-0.8833831733945356	1.5326562131277468	inf
-0.8677710955721731	-2.660624364229334	inf
-0.8677710955721731	-2.618267994761081	inf
-0.8677710955721731	-2.5759116252928274	inf
-0.8677710955721731	-2.5335552558245737	inf
-0.8677710955721731	-2.4911988863563206	inf
-0.8677710955721731	-2.4488425168880674	inf
-0.8677710955721731	-2.4064861474198143	inf
-0.8677710955721731	-2.3641297779515607	inf
-0.8677710955721731	-2.321773408483307	inf
-0.8677710955721731	-2.279417039015054	inf
-0.8677710955721731	-2.2370606695468007	inf
-0.8677710955721731	-2.1947043000785476	inf
-0.8677710955721731	-2.152347930610294	inf
-0.8677710955721731	-2.1099915611420403	inf
-0.8677710955721731	-2.067635191673787	inf
-0.8677710955721731	-2.025278822205534	inf
-0.8677710955721731	-1.9829224527372806	inf
-0.8677710955721731	-1.9405660832690272	inf
-0.8677710955721731	-1.8982097138007739	inf
-0.8677710955721731	-1.8558533443325205	inf
-0.8677710955721731	-1.8134969748642673	inf
-0.8677710955721731	-1.7711406053960137	inf
-0.8677710955721731	-1.7287842359277605	inf
-0.8677710955721731	-1.6864278664595072	inf
-0.8677710955721731	-1.6440714969912538	inf
-0.8677710955721731	-1.6017151275230006	inf
-0.8677710955721731	-1.559358758054747	5.44673737166631
-0.8677710955721731	-1.5170023885864938	5.44673737166631
-0.8677710955721731	-1.4746460191182402	5.44673737166631
-0.8677710955721731	-1.432289649649987	inf
-0.8677710955721731	-1.389933280181734	inf
-0.8677710955721731	-1.3475769107134803	inf
-0.8677710955721731	-1.3052205412452271	inf
-0.8677710955721731	-1.2628641717769735	5.44673737166631
-0.8677710955721731	-1.2205078023087204	inf
-0.8677710955721731	-1.1781514328404672	inf
-0.8677710955721731	-1.1357950633722136	5.44673737166631
-0.8677710955721731	-1.0934386939039604	inf
-0.8677710955721731	-1.0510823244357068	inf
-0.8677710955721731	-1.0087259549674537	5.44673737166631
-0.8677710955721731	-0.9663695854992004	inf
-0.8677710955721731	-0.924013216030947	inf
-0.8677710955721731	-0.8816568465626936	inf
-0.8677710955721731	-0.8393004770944402	5.44673737166631
-0.8677710955721731	-0.7969441076261868	inf
-0.8677710955721731	-0.7545877381579336	5.44673737166631
-0.8677710955721731	-0.7122313686896803	inf
-0.8677710955721731	-0.6698749992214268	inf
-0.8677710955721731	-0.6275186297531734	inf
-0.8677710955721731	-0.5851622602849202	inf
-0.8677710955721731	-0.5428058908166669	4.7535901911063645
-0.8677710955721731	-0.5004495213484135	inf
-0.8677710955721731	-0.4580931518801601	inf
-0.8677710955721731	-0.4157367824119067	inf
-0.8677710955721731	-0.37338041294365354	inf
-0.8677710955721731	-0.33102404347540015	inf
-0.8677710955721731	-0.28866767400714677	inf
-0.8677710955721731	-0.24631130453889338	inf
-0.8677710955721731	-0.20395493507064	inf
-0.8677710955721731	-0.16159856560238683	inf
-0.8677710955721731	-0.11924219613413345	inf
-0.8677710955721731	-0.07688582666588006	inf
-0.8677710955721731	-0.03452945719762668	inf
-0.8677710955721731	0.007826912270626707	inf
-0.8677710955721731	0.05018328173887987	inf
-0.8677710955721731	0.09253965120713326	inf
-0.8677710955721731	0.13489602067538664	inf
-0.8677710955721731	0.17725239014364003	inf
-0.8677710955721731	0.2196087596118934	inf
-0.8677710955721731	0.2619651290801466	inf
-0.8677710955721731	0.30432149854839996	inf
-0.8677710955721731	0.34667786801665335	inf
-0.8677710955721731	0.38903423748490673	inf
-0.8677710955721731	0.4313906069531601	inf
-0.8677710955721731	0.4737469764214133	inf
-0.8677710955721731	0.5161033458896667	inf
-0.8677710955721731	0.55845971535792	inf
-0.8677710955721731	0.6008160848261734	inf
-0.8677710955721731	0.6431724542944268	inf
-0.8677710955721731	0.68552882376268	inf
-0.8677710955721731	0.7278851932309334	inf
-0.8677710955721731	0.7702415626991868	inf
-0.8677710955721731	0.8125979321674401	inf
-0.8677710955721731	0.8549543016356935	inf
-0.8677710955721731	0.8973106711039469	inf
-0.8677710955721731	0.9396670405722003	inf
-0.8677710955721731	0.9820234100404535	inf
-0.8677710955721731	1.0243797795087068	inf
-0.8677710955721731	1.0667361489769602	inf
-0.8677710955721731	1.1090925184452136	inf
-0.8677710955721731	1.151448887913467	inf
-0.8677710955721731	1.1938052573817202	inf
-0.8677710955721731	1.2361616268499735	inf
-0.8677710955721731	1.278517996318227	inf
-0.8677710955721731	1.32087436578648	inf
-0.8677710955721731	1.3632307352547337	inf
-0.8677710955721731	1.4055871047229873	inf
-0.8677710955721731	1.4479434741912405	inf
-0.8677710955721731	1.4902998436594936	inf
-0.8677710955721731	1.5326562131277468	inf
-0.8521590177498104	-2.660624364229334	inf
-0.8521590177498104	-2.618267994761081	inf
-0.8521590177498104	-2.5759116252928274	inf
-0.8521590177498104	-2.5335552558245737	inf
-0.8521590177498104	-2.4911988863563206	inf
-0.8521590177498104	-2.4488425168880674	inf
-0.8521590177498104	-2.4064861474198143	inf
-0.8521590177498104	-2.3641297779515607	inf
-0.8521590177498104	-2.321773408483307	inf
-0.8521590177498104	-2.279417039015054	inf
-0.8521590177498104	-2.2370606695468007	inf
-0.8521590177498104	-2.1947043000785476	inf
-0.8521590177498104	-2.152347930610294	inf
-0.8521590177498104	-2.1099915611420403	inf
-0.8521590177498104	-2.067635191673787	inf
-0.8521590177498104	-2.025278822205534	inf
-0.8521590177498104	-1.9829224527372806	inf
-0.8521590177498104	-1.9405660832690272	inf
-0.8521590177498104	-1.8982097138007739	inf
-0.8521590177498104	-1.8558533443325205	inf
-0.8521590177498104	-1.8134969748642673	inf
-0.8521590177498104	-1.7711406053960137	inf
-0.8521590177498104	-1.7287842359277605	5.44673737166631
-0.8521590177498104	-1.6864278664595072	inf
-0.8521590177498104	-1.6440714969912538	inf
-0.8521590177498104	-1.6017151275230006	5.44673737166631
-0.8521590177498104	-1.559358758054747	5.44673737166631
-0.8521590177498104	-1.5170023885864938	5.44673737166631
-0.8521590177498104	-1.4746460191182402	inf
-0.8521590177498104	-1.432289649649987	inf
-0.8521590177498104	-1.389933280181734	inf
-0.8521590177498104	-1.3475769107134803	inf
-0.8521590177498104	-1.3052205412452271	inf
-0.8521590177498104	-1.2628641717769735	5.44673737166631
-0.8521590177498104	-1.2205078023087204	4.7535901911063645
-0.8521590177498104	-1.1781514328404672	5.44673737166631
-0.8521590177498104	-1.1357950633722136	inf
-0.8521590177498104	-1.0934386939039604	inf
-0.8521590177498104	-1.0510823244357068	inf
-0.8521590177498104	-1.0087259549674537	inf
-0.8521590177498104	-0.9663695854992004	5.44673737166631
-0.8521590177498104	-0.924013216030947	inf
-0.8521590177498104	-0.8816568465626936	inf
-0.8521590177498104	-0.8393004770944402	5.44673737166631
-0.8521590177498104	-0.7969441076261868	inf
-0.8521590177498104	-0.7545877381579336	inf
-0.8521590177498104	-0.7122313686896803	5.44673737166631
-0.8521590177498104	-0.6698749992214268	5.44673737166631
-0.8521590177498104	-0.6275186297531734	inf
-0.8521590177498104	-0.5851622602849202	inf
-0.8521590177498104	-0.5428058908166669	inf
-0.8521590177498104	-0.5004495213484135	inf
-0.8521590177498104	-0.4580931518801601	inf
-0.8521590177498104	-0.4157367824119067	inf
-0.8521590177498104	-0.37338041294365354	inf
-0.8521590177498104	-0.33102404347540015	inf
-0.8521590177498104	-0.28866767400714677	inf
-0.8521590177498104	-0.24631130453889338	inf
-0.8521590177498104	-0.20395493507064	inf
-0.8521590177498104	-0.16159856560238683	inf
-0.8521590177498104	-0.11924219613413345	inf
-0.8521590177498104	-0.07688582666588006	inf
-0.8521590177498104	-0.03452945719762668	inf
-0.8521590177498104	0.007826912270626707	inf
-0.8521590177498104	0.05018328173887987	inf
-0.8521590177498104	0.09253965120713326	inf
-0.8521590177498104	0.13489602067538664	inf
-0.8521590177498104	0.17725239014364003	inf
-0.8521590177498104	0.2196087596118934	inf
-0.8521590177498104	0.2619651290801466	inf
-0.8521590177498104	0.30432149854839996	inf
-0.8521590177498104	0.34667786801665335	inf
-0.8521590177498104	0.38903423748490673	inf
-0.8521590177498104	0.4313906069531601	inf
-0.8521590177498104	0.4737469764214133	inf
-0.8521590177498104	0.5161033458896667	inf
-0.8521590177498104	0.55845971535792	inf
-0.8521590177498104	0.6008160848261734	inf
-0.8521590177498104	0.6431724542944268	inf
-0.8521590177498104	0.68552882376268	inf
-0.8521590177498104	0.7278851932309334	inf
-0.8521590177498104	0.7702415626991868	inf
-0.8521590177498104	0.8125979321674401	inf
-0.8521590177498104	0.8549543016356935	inf
-0.8521590177498104	0.8973106711039469	inf
-0.8521590177498104	0.9396670405722003	inf
-0.8521590177498104	0.9820234100404535	inf
-0.8521590177498104	1.0243797795087068	inf
-0.8521590177498104	1.0667361489769602	inf
-0.8521590177498104	1.1090925184452136	inf
-0.8521590177498104	1.151448887913467	inf
-0.8521590177498104	1.1938052573817202	inf
-0.8521590177498104	1.2361616268499735	inf
-0.8521590177498104	1.278517996318227	inf
-0.8521590177498104	1.32087436578648	inf
-0.8521590177498104	1.3632307352547337	inf
-0.8521590177498104	1.4055871047229873	inf
-0.8521590177498104	1.4479434741912405	inf
-0.8521590177498104	1.4902998436594936	inf
-0.8521590177498104	1.5326562131277468	inf
-0.8365469399274479	-2.660624364229334	inf
-0.8365469399274479	-2.618267994761081	inf
-0.8365469399274479	-2.5759116252928274	inf
-0.8365469399274479	-2.5335552558245737	inf
-0.8365469399274479	-2.4911988863563206	inf
-0.8365469399274479	-2.4488425168880674	inf
-0.8365469399274479	-2.4064861474198143	inf
-0.8365469399274479	-2.3641297779515607	inf
-0.8365469399274479	-2.321773408483307	inf
-0.8365469399274479	-2.279417039015054	inf
-0.8365469399274479	-2.2370606695468007	inf
-0.8365469399274479	-2.1947043000785476	inf
-0.8365469399274479	-2.152347930610294	inf
-0.8365469399274479	-2.1099915611420403	inf
-0.8365469399274479	-2.067635191673787	inf
-0.8365469399274479	-2.025278822205534	inf
-0.8365469399274479	-1.9829224527372806	inf
-0.8365469399274479	-1.9405660832690272	inf
-0.8365469399274479	-1.8982097138007739	inf
-0.8365469399274479	-1.8558533443325205	inf
-0.8365469399274479	-1.8134969748642673	inf
-0.8365469399274479	-1.7711406053960137	inf
-0.8365469399274479	-1.7287842359277605	inf
-0.8365469399274479	-1.6864278664595072	inf
-0.8365469399274479	-1.6440714969912538	inf
-0.8365469399274479	-1.6017151275230006	inf
-0.8365469399274479	-1.559358758054747	inf
-0.8365469399274479	-1.5170023885864938	inf
-0.8365469399274479	-1.4746460191182402	inf
-0.8365469399274479	-1.432289649649987	inf
-0.8365469399274479	-1.389933280181734	inf
-0.8365469399274479	-1.3475769107134803	inf
-0.8365469399274479	-1.3052205412452271	5.44673737166631
-0.8365469399274479	-1.2628641717769735	inf
-0.8365469399274479	-1.2205078023087204	4.348125082998199
-0.8365469399274479	-1.1781514328404672	5.44673737166631
-0.8365469399274479	-1.1357950633722136	5.44673737166631
-0.8365469399274479	-1.0934386939039604	5.44673737166631
-0.8365469399274479	-1.0510823244357068	5.44673737166631
-0.8365469399274479	-1.0087259549674537	inf
-0.8365469399274479	-0.9663695854992004	5.44673737166631
-0.8365469399274479	-0.924013216030947	inf
-0.8365469399274479	-0.8816568465626936	inf
-0.8365469399274479	-0.8393004770944402	5.44673737166631
-0.8365469399274479	-0.7969441076261868	inf
-0.8365469399274479	-0.7545877381579336	inf
-0.8365469399274479	-0.7122313686896803	4.348125082998199
-0.8365469399274479	-0.6698749992214268	inf
-0.8365469399274479	-0.6275186297531734	inf
-0.8365469399274479	-0.5851622602849202	inf
-0.8365469399274479	-0.5428058908166669	inf
-0.8365469399274479	-0.5004495213484135	5.44673737166631
-0.8365469399274479	-0.4580931518801601	inf
-0.8365469399274479	-0.4157367824119067	inf
-0.8365469399274479	-0.37338041294365354	inf
-0.8365469399274479	-0.33102404347540015	inf
-0.8365469399274479	-0.28866767400714677	inf
-0.8365469399274479	-0.24631130453889338	5.44673737166631
-0.8365469399274479	-0.20395493507064	inf
-0.8365469399274479	-0.16159856560238683	inf
-0.8365469399274479	-0.11924219613413345	inf
-0.8365469399274479	-0.07688582666588006	inf
-0.8365469399274479	-0.03452945719762668	inf
-0.8365469399274479	0.007826912270626707	inf
-0.8365469399274479	0.05018328173887987	inf
-0.8365469399274479	0.09253965120713326	inf
-0.8365469399274479	0.13489602067538664	inf
-0.8365469399274479	0.17725239014364003	inf
-0.8365469399274479	0.2196087596118934	inf
-0.8365469399274479	0.2619651290801466	inf
-0.8365469399274479	0.30432149854839996	inf
-0.8365469399274479	0.34667786801665335	inf
-0.8365469399274479	0.38903423748490673	inf
-0.8365469399274479	0.4313906069531601	inf
-0.8365469399274479	0.4737469764214133	inf
-0.8365469399274479	0.5161033458896667	inf
-0.8365469399274479	0.55845971535792	inf
-0.8365469399274479	0.6008160848261734	inf
-0.8365469399274479	0.6431724542944268	inf
-0.8365469399274479	0.68552882376268	inf
-0.8365469399274479	0.7278851932309334	inf
-0.8365469399274479	0.7702415626991868	inf
-0.8365469399274479	0.8125979321674401	inf
-0.8365469399274479	0.8549543016356935	inf
-0.8365469399274479	0.8973106711039469	inf
-0.8365469399274479	0.9396670405722003	inf
-0.8365469399274479	0.9820234100404535	inf
-0.8365469399274479	1.0243797795087068	inf
-0.8365469399274479	1.0667361489769602	inf
-0.8365469399274479	1.1090925184452136	inf
-0.8365469399274479	1.151448887913467	inf
-0.8365469399274479	1.1938052573817202	inf
-0.8365469399274479	1.2361616268499735	inf
-0.8365469399274479	1.278517996318227	inf
-0.8365469399274479	1.32087436578648	inf
-0.8365469399274479	1.3632307352547337	inf
-0.8365469399274479	1.4055871047229873	inf
-0.8365469399274479	1.4479434741912405	inf
-0.8365469399274479	1.4902998436594936	inf
-0.8365469399274479	1.5326562131277468	inf
-0.8209348621050852	-2.660624364229334	inf
-0.8209348621050852	-2.618267994761081	inf
-0.8209348621050852	-2.5759116252928274	inf
-0.8209348621050852	-2.5335552558245737	inf
-0.8209348621050852	-2.4911988863563206	inf
-0.8209348621050852	-2.4488425168880674	inf
-0.8209348621050852	-2.4064861474198143	inf
-0.8209348621050852	-2.3641297779515607	inf
-0.8209348621050852	-2.321773408483307	inf
-0.8209348621050852	-2.279417039015054	inf
-0.8209348621050852	-2.2370606695468007	inf
-0.8209348621050852	-2.1947043000785476	inf
-0.8209348621050852	-2.152347930610294	inf
-0.8209348621050852	-2.1099915611420403	inf
-0.8209348621050852	-2.067635191673787	inf
-0.8209348621050852	-2.025278822205534	inf
-0.8209348621050852	-1.9829224527372806	inf
-0.8209348621050852	-1.9405660832690272	inf
-0.8209348621050852	-1.8982097138007739	inf
-0.8209348621050852	-1.8558533443325205	inf
-0.8209348621050852	-1.8134969748642673	5.44673737166631
-0.8209348621050852	-1.7711406053960137	inf
-0.8209348621050852	-1.7287842359277605	inf
-0.8209348621050852	-1.6864278664595072	inf
-0.8209348621050852	-1.6440714969912538	inf
-0.8209348621050852	-1.6017151275230006	inf
-0.8209348621050852	-1.559358758054747	inf
-0.8209348621050852	-1.5170023885864938	4.7535901911063645
-0.8209348621050852	-1.4746460191182402	inf
-0.8209348621050852	-1.432289649649987	4.7535901911063645
-0.8209348621050852	-1.389933280181734	5.44673737166631
-0.8209348621050852	-1.3475769107134803	5.44673737166631
-0.8209348621050852	-1.3052205412452271	inf
-0.8209348621050852	-1.2628641717769735	5.44673737166631
-0.8209348621050852	-1.2205078023087204	5.44673737166631
-0.8209348621050852	-1.1781514328404672	5.44673737166631
-0.8209348621050852	-1.1357950633722136	4.7535901911063645
-0.8209348621050852	-1.0934386939039604	5.44673737166631
-0.8209348621050852	-1.0510823244357068	inf
-0.8209348621050852	-1.0087259549674537	inf
-0.8209348621050852	-0.9663695854992004	inf
-0.8209348621050852	-0.924013216030947	inf
-0.8209348621050852	-0.8816568465626936	4.348125082998199
-0.8209348621050852	-0.8393004770944402	inf
-0.8209348621050852	-0.7969441076261868	inf
-0.8209348621050852	-0.7545877381579336	inf
-0.8209348621050852	-0.7122313686896803	inf
-0.8209348621050852	-0.6698749992214268	inf
-0.8209348621050852	-0.6275186297531734	inf
-0.8209348621050852	-0.5851622602849202	5.44673737166631
-0.8209348621050852	-0.5428058908166669	inf
-0.8209348621050852	-0.5004495213484135	inf
-0.8209348621050852	-0.4580931518801601	inf
-0.8209348621050852	-0.4157367824119067	inf
-0.8209348621050852	-0.37338041294365354	inf
-0.8209348621050852	-0.33102404347540015	5.44673737166631
-0.8209348621050852	-0.28866767400714677	inf
-0.8209348621050852	-0.24631130453889338	inf
-0.8209348621050852	-0.20395493507064	inf
-0.8209348621050852	-0.16159856560238683	inf
-0.8209348621050852	-0.11924219613413345	inf
-0.8209348621050852	-0.07688582666588006	inf
-0.8209348621050852	-0.03452945719762668	inf
-0.8209348621050852	0.007826912270626707	inf
-0.8209348621050852	0.05018328173887987	inf
-0.8209348621050852	0.09253965120713326	inf
-0.8209348621050852	0.13489602067538664	inf
-0.8209348621050852	0.17725239014364003	inf
-0.8209348621050852	0.2196087596118934	inf
-0.8209348621050852	0.2619651290801466	inf
-0.8209348621050852	0.30432149854839996	inf
-0.8209348621050852	0.34667786801665335	inf
-0.8209348621050852	0.38903423748490673	inf
-0.8209348621050852	0.4313906069531601	inf
-0.8209348621050852	0.4737469764214133	inf
-0.8209348621050852	0.5161033458896667	inf
-0.8209348621050852	0.55845971535792	inf
-0.8209348621050852	0.6008160848261734	inf
-0.8209348621050852	0.6431724542944268	inf
-0.8209348621050852	0.68552882376268	inf
-0.8209348621050852	0.7278851932309334	inf
-0.8209348621050852	0.7702415626991868	inf
-0.8209348621050852	0.8125979321674401	inf
-0.8209348621050852	0.8549543016356935	inf
-0.8209348621050852	0.8973106711039469	inf
-0.8209348621050852	0.9396670405722003	inf
-0.8209348621050852	0.9820234100404535	inf
-0.8209348621050852	1.0243797795087068	inf
-0.8209348621050852	1.0667361489769602	inf
-0.8209348621050852	1.1090925184452136	inf
-0.8209348621050852	1.151448887913467	inf
-0.8209348621050852	1.1938052573817202	inf
-0.8209348621050852	1.2361616268499735	inf
-0.8209348621050852	1.278517996318227	inf
-0.8209348621050852	1.32087436578648	inf
-0.8209348621050852	1.3632307352547337	inf
-0.8209348621050852	1.4055871047229873	inf
-0.8209348621050852	1.4479434741912405	inf
-0.8209348621050852	1.4902998436594936	inf
-0.8209348621050852	1.5326562131277468	inf
-0.8053227842827226	-2.660624364229334	inf
-0.8053227842827226	-2.618267994761081	inf
-0.8053227842827226	-2.5759116252928274	inf
-0.8053227842827226	-2.5335552558245737	inf
-0.8053227842827226	-2.4911988863563206	inf
-0.8053227842827226	-2.4488425168880674	inf
-0.8053227842827226	-2.4064861474198143	inf
-0.8053227842827226	-2.3641297779515607	inf
-0.8053227842827226	-2.321773408483307	inf
-0.8053227842827226	-2.279417039015054	inf
-0.8053227842827226	-2.2370606695468007	inf
-0.8053227842827226	-2.1947043000785476	inf
-0.8053227842827226	-2.152347930610294	inf
-0.8053227842827226	-2.1099915611420403	inf
-0.8053227842827226	-2.067635191673787	inf
-0.8053227842827226	-2.025278822205534	inf
-0.8053227842827226	-1.9829224527372806	inf
-0.8053227842827226	-1.9405660832690272	inf
-0.8053227842827226	-1.8982097138007739	inf
-0.8053227842827226	-1.8558533443325205	inf
-0.8053227842827226	-1.8134969748642673	inf
-0.8053227842827226	-1.7711406053960137	5.44673737166631
-0.8053227842827226	-1.7287842359277605	inf
-0.8053227842827226	-1.6864278664595072	inf
-0.8053227842827226	-1.6440714969912538	inf
-0.8053227842827226	-1.6017151275230006	inf
-0.8053227842827226	-1.559358758054747	inf
-0.8053227842827226	-1.5170023885864938	5.44673737166631
-0.8053227842827226	-1.4746460191182402	5.44673737166631
-0.8053227842827226	-1.432289649649987	4.7535901911063645
-0.8053227842827226	-1.389933280181734	5.44673737166631
-0.8053227842827226	-1.3475769107134803	5.44673737166631
-0.8053227842827226	-1.3052205412452271	inf
-0.8053227842827226	-1.2628641717769735	5.44673737166631
-0.8053227842827226	-1.2205078023087204	4.348125082998199
-0.8053227842827226	-1.1781514328404672	5.44673737166631
-0.8053227842827226	-1.1357950633722136	5.44673737166631
-0.8053227842827226	-1.0934386939039604	inf
-0.8053227842827226	-1.0510823244357068	inf
-0.8053227842827226	-1.0087259549674537	4.7535901911063645
-0.8053227842827226	-0.9663695854992004	5.44673737166631
-0.8053227842827226	-0.924013216030947	4.7535901911063645
-0.8053227842827226	-0.8816568465626936	5.44673737166631
-0.8053227842827226	-0.8393004770944402	4.348125082998199
-0.8053227842827226	-0.7969441076261868	inf
-0.8053227842827226	-0.7545877381579336	5.44673737166631
-0.8053227842827226	-0.7122313686896803	inf
-0.8053227842827226	-0.6698749992214268	inf
-0.8053227842827226	-0.6275186297531734	4.7535901911063645
-0.8053227842827226	-0.5851622602849202	inf
-0.8053227842827226	-0.5428058908166669	5.44673737166631
-0.8053227842827226	-0.5004495213484135	inf
-0.8053227842827226	-0.4580931518801601	inf
-0.8053227842827226	-0.4157367824119067	4.7535901911063645
-0.8053227842827226	-0.37338041294365354	inf
-0.8053227842827226	-0.33102404347540015	5.44673737166631
-0.8053227842827226	-0.28866767400714677	inf
-0.8053227842827226	-0.24631130453889338	inf
-0.8053227842827226	-0.20395493507064	5.44673737166631
-0.8053227842827226	-0.16159856560238683	inf
-0.8053227842827226	-0.11924219613413345	inf
-0.8053227842827226	-0.07688582666588006	inf
-0.8053227842827226	-0.03452945719762668	inf
-0.8053227842827226	0.007826912270626707	inf
-0.8053227842827226	0.05018328173887987	inf
-0.8053227842827226	0.09253965120713326	inf
-0.8053227842827226	0.13489602067538664	inf
-0.8053227842827226	0.17725239014364003	inf
-0.8053227842827226	0.2196087596118934	inf
-0.8053227842827226	0.2619651290801466	inf
-0.8053227842827226	0.30432149854839996	inf
-0.8053227842827226	0.34667786801665335	inf
-0.8053227842827226	0.38903423748490673	inf
-0.8053227842827226	0.4313906069531601	inf
-0.8053227842827226	0.4737469764214133	inf
-0.8053227842827226	0.5161033458896667	inf
-0.8053227842827226	0.55845971535792	inf
-0.8053227842827226	0.6008160848261734	inf
-0.8053227842827226	0.6431724542944268	inf
-0.8053227842827226	0.68552882376268	inf
-0.8053227842827226	0.7278851932309334	inf
-0.8053227842827226	0.7702415626991868	inf
-0.8053227842827226	0.8125979321674401	inf
-0.8053227842827226	0.8549543016356935	inf
-0.8053227842827226	0.8973106711039469	inf
-0.8053227842827226	0.9396670405722003	inf
-0.8053227842827226	0.9820234100404535	inf
-0.8053227842827226	1.0243797795087068	inf
-0.8053227842827226	1.0667361489769602	inf
-0.8053227842827226	1.1090925184452136	inf
-0.8053227842827226	1.151448887913467	inf
-0.8053227842827226	1.1938052573817202	inf
-0.8053227842827226	1.2361616268499735	inf
-0.8053227842827226	1.278517996318227	inf
-0.8053227842827226	1.32087436578648	inf
-0.8053227842827226	1.3632307352547337	inf
-0.8053227842827226	1.4055871047229873	inf
-0.8053227842827226	1.4479434741912405	inf
-0.8053227842827226	1.4902998436594936	inf
-0.8053227842827226	1.5326562131277468	inf
-0.7897107064603599	-2.660624364229334	inf
-0.7897107064603599	-2.618267994761081	inf
-0.7897107064603599	-2.5759116252928274	inf
-0.7897107064603599	-2.5335552558245737	inf
-0.7897107064603599	-2.4911988863563206	inf
-0.7897107064603599	-2.4488425168880674	inf
-0.7897107064603599	-2.4064861474198143	inf
-0.7897107064603599	-2.3641297779515607	inf
-0.7897107064603599	-2.321773408483307	inf
-0.7897107064603599	-2.279417039015054	inf
-0.7897107064603599	-2.2370606695468007	inf
-0.7897107064603599	-2.1947043000785476	inf
-0.7897107064603599	-2.152347930610294	inf
-0.7897107064603599	-2.1099915611420403	inf
-0.7897107064603599	-2.067635191673787	inf
-0.7897107064603599	-2.025278822205534	inf
-0.7897107064603599	-1.9829224527372806	5.44673737166631
-0.7897107064603599	-1.9405660832690272	inf
-0.7897107064603599	-1.8982097138007739	inf
-0.7897107064603599	-1.8558533443325205	inf
-0.7897107064603599	-1.8134969748642673	inf
-0.7897107064603599	-1.7711406053960137	inf
-0.7897107064603599	-1.7287842359277605	inf
-0.7897107064603599	-1.6864278664595072	inf
-0.7897107064603599	-1.6440714969912538	5.44673737166631
-0.7897107064603599	-1.6017151275230006	4.348125082998199
-0.7897107064603599	-1.559358758054747	5.44673737166631
-0.7897107064603599	-1.5170023885864938	5.44673737166631
-0.7897107064603599	-1.4746460191182402	5.44673737166631
-0.7897107064603599	-1.432289649649987	3.5008272226109964
-0.7897107064603599	-1.389933280181734	4.060443010546419
-0.7897107064603599	-1.3475769107134803	5.44673737166631
-0.7897107064603599	-1.3052205412452271	4.348125082998199
-0.7897107064603599	-1.2628641717769735	4.7535901911063645
-0.7897107064603599	-1.2205078023087204	inf
-0.7897107064603599	-1.1781514328404672	4.7535901911063645
-0.7897107064603599	-1.1357950633722136	inf
-0.7897107064603599	-1.0934386939039604	5.44673737166631
-0.7897107064603599	-1.0510823244357068	4.7535901911063645
-0.7897107064603599	-1.0087259549674537	5.44673737166631
-0.7897107064603599	-0.9663695854992004	5.44673737166631
-0.7897107064603599	-0.924013216030947	inf
-0.7897107064603599	-0.8816568465626936	5.44673737166631
-0.7897107064603599	-0.8393004770944402	4.060443010546419
-0.7897107064603599	-0.7969441076261868	4.348125082998199
-0.7897107064603599	-0.7545877381579336	5.44673737166631
-0.7897107064603599	-0.7122313686896803	5.44673737166631
-0.7897107064603599	-0.6698749992214268	5.44673737166631
-0.7897107064603599	-0.6275186297531734	5.44673737166631
-0.7897107064603599	-0.5851622602849202	inf
-0.7897107064603599	-0.5428058908166669	inf
-0.7897107064603599	-0.5004495213484135	inf
-0.7897107064603599	-0.4580931518801601	inf
-0.7897107064603599	-0.4157367824119067	5.44673737166631
-0.7897107064603599	-0.37338041294365354	inf
-0.7897107064603599	-0.33102404347540015	inf
-0.7897107064603599	-0.28866767400714677	inf
-0.7897107064603599	-0.24631130453889338	inf
-0.7897107064603599	-0.20395493507064	inf
-0.7897107064603599	-0.16159856560238683	inf
-0.7897107064603599	-0.11924219613413345	inf
-0.7897107064603599	-0.07688582666588006	inf
-0.7897107064603599	-0.03452945719762668	inf
-0.7897107064603599	0.007826912270626707	inf
-0.7897107064603599	0.05018328173887987	inf
-0.7897107064603599	0.09253965120713326	inf
-0.7897107064603599	0.13489602067538664	inf
-0.7897107064603599	0.17725239014364003	inf
-0.7897107064603599	0.2196087596118934	inf
-0.7897107064603599	0.2619651290801466	inf
-0.7897107064603599	0.30432149854839996	inf
-0.7897107064603599	0.34667786801665335	inf
-0.7897107064603599	0.38903423748490673	inf
-0.7897107064603599	0.4313906069531601	inf
-0.7897107064603599	0.4737469764214133	inf
-0.7897107064603599	0.5161033458896667	inf
-0.7897107064603599	0.55845971535792	inf
-0.7897107064603599	0.6008160848261734	inf
-0.7897107064603599	0.6431724542944268	inf
-0.7897107064603599	0.68552882376268	inf
-0.7897107064603599	0.7278851932309334	inf
-0.7897107064603599	0.7702415626991868	inf
-0.7897107064603599	0.8125979321674401	inf
-0.7897107064603599	0.8549543016356935	inf
-0.7897107064603599	0.8973106711039469	inf
-0.7897107064603599	0.9396670405722003	inf
-0.7897107064603599	0.9820234100404535	inf
-0.7897107064603599	1.0243797795087068	inf
-0.7897107064603599	1.0667361489769602	inf
-0.7897107064603599	1.1090925184452136	inf
-0.7897107064603599	1.151448887913467	inf
-0.7897107064603599	1.1938052573817202	inf
-0.7897107064603599	1.2361616268499735	inf
-0.7897107064603599	1.278517996318227	inf
-0.7897107064603599	1.32087436578648	inf
-0.7897107064603599	1.3632307352547337	inf
-0.7897107064603599	1.4055871047229873	inf
-0.7897107064603599	1.4479434741912405	inf
-0.7897107064603599	1.4902998436594936	inf
-0.7897107064603599	1.5326562131277468	inf
-0.7740986286379974	-2.660624364229334	inf
-0.7740986286379974	-2.618267994761081	inf
-0.7740986286379974	-2.5759116252928274	inf
-0.7740986286379974	-2.5335552558245737	inf
-0.7740986286379974	-2.4911988863563206	inf
-0.7740986286379974	-2.4488425168880674	inf
-0.7740986286379974	-2.4064861474198143	inf
-0.7740986286379974	-2.3641297779515607	inf
-0.7740986286379974	-2.321773408483307	inf
-0.7740986286379974	-2.279417039015054	inf
-0.7740986286379974	-2.2370606695468007	inf
-0.7740986286379974	-2.1947043000785476	inf
-0.7740986286379974	-2.152347930610294	inf
-0.7740986286379974	-2.1099915611420403	inf
-0.7740986286379974	-2.067635191673787	inf
-0.7740986286379974	-2.025278822205534	inf
-0.7740986286379974	-1.9829224527372806	5.44673737166631
-0.7740986286379974	-1.9405660832690272	inf
-0.7740986286379974	-1.8982097138007739	inf
-0.7740986286379974	-1.8558533443325205	inf
-0.7740986286379974	-1.8134969748642673	inf
-0.7740986286379974	-1.7711406053960137	inf
-0.7740986286379974	-1.7287842359277605	inf
-0.7740986286379974	-1.6864278664595072	4.7535901911063645
-0.7740986286379974	-1.6440714969912538	5.44673737166631
-0.7740986286379974	-1.6017151275230006	5.44673737166631
-0.7740986286379974	-1.559358758054747	4.7535901911063645
-0.7740986286379974	-1.5170023885864938	4.7535901911063645
-0.7740986286379974	-1.4746460191182402	4.060443010546419
-0.7740986286379974	-1.432289649649987	4.7535901911063645
-0.7740986286379974	-1.389933280181734	4.348125082998199
-0.7740986286379974	-1.3475769107134803	4.7535901911063645
-0.7740986286379974	-1.3052205412452271	3.8372994592322085
-0.7740986286379974	-1.2628641717769735	5.44673737166631
-0.7740986286379974	-1.2205078023087204	4.7535901911063645
-0.7740986286379974	-1.1781514328404672	5.44673737166631
-0.7740986286379974	-1.1357950633722136	5.44673737166631
-0.7740986286379974	-1.0934386939039604	3.8372994592322085
-0.7740986286379974	-1.0510823244357068	4.060443010546419
-0.7740986286379974	-1.0087259549674537	4.7535901911063645
-0.7740986286379974	-0.9663695854992004	4.7535901911063645
-0.7740986286379974	-0.924013216030947	4.7535901911063645
-0.7740986286379974	-0.8816568465626936	5.44673737166631
-0.7740986286379974	-0.8393004770944402	inf
-0.7740986286379974	-0.7969441076261868	5.44673737166631
-0.7740986286379974	-0.7545877381579336	4.348125082998199
-0.7740986286379974	-0.7122313686896803	5.44673737166631
-0.7740986286379974	-0.6698749992214268	4.7535901911063645
-0.7740986286379974	-0.6275186297531734	4.7535901911063645
-0.7740986286379974	-0.5851622602849202	4.7535901911063645
-0.7740986286379974	-0.5428058908166669	5.44673737166631
-0.7740986286379974	-0.5004495213484135	4.7535901911063645
-0.7740986286379974	-0.4580931518801601	4.7535901911063645
-0.7740986286379974	-0.4157367824119067	inf
-0.7740986286379974	-0.37338041294365354	inf
-0.7740986286379974	-0.33102404347540015	4.7535901911063645
-0.7740986286379974	-0.28866767400714677	inf
-0.7740986286379974	-0.24631130453889338	inf
-0.7740986286379974	-0.20395493507064	inf
-0.7740986286379974	-0.16159856560238683	inf
-0.7740986286379974	-0.11924219613413345	inf
-0.7740986286379974	-0.07688582666588006	inf
-0.7740986286379974	-0.03452945719762668	inf
-0.7740986286379974	0.007826912270626707	inf
-0.7740986286379974	0.05018328173887987	inf
-0.7740986286379974	0.09253965120713326	inf
-0.7740986286379974	0.13489602067538664	inf
-0.7740986286379974	0.17725239014364003	inf
-0.7740986286379974	0.2196087596118934	inf
-0.7740986286379974	0.2619651290801466	inf
-0.7740986286379974	0.30432149854839996	inf
-0.7740986286379974	0.34667786801665335	inf
-0.7740986286379974	0.38903423748490673	inf
-0.7740986286379974	0.4313906069531601	inf
-0.7740986286379974	0.4737469764214133	inf
-0.7740986286379974	0.5161033458896667	inf
-0.7740986286379974	0.55845971535792	inf
-0.7740986286379974	0.6008160848261734	inf
-0.7740986286379974	0.6431724542944268	inf
-0.7740986286379974	0.68552882376268	inf
-0.7740986286379974	0.7278851932309334	inf
-0.7740986286379974	0.7702415626991868	inf
-0.7740986286379974	0.8125979321674401	inf
-0.7740986286379974	0.8549543016356935	inf
-0.7740986286379974	0.8973106711039469	inf
-0.7740986286379974	0.9396670405722003	inf
-0.7740986286379974	0.9820234100404535	inf
-0.7740986286379974	1.0243797795087068	inf
-0.7740986286379974	1.0667361489769602	inf
-0.7740986286379974	1.1090925184452136	inf
-0.7740986286379974	1.151448887913467	inf
-0.7740986286379974	1.1938052573817202	inf
-0.7740986286379974	1.2361616268499735	inf
-0.7740986286379974	1.278517996318227	inf
-0.7740986286379974	1.32087436578648	inf
-0.7740986286379974	1.3632307352547337	inf
-0.7740986286379974	1.4055871047229873	inf
-0.7740986286379974	1.4479434741912405	inf
-0.7740986286379974	1.4902998436594936	inf
-0.7740986286379974	1.5326562131277468	inf
-0.7584865508156347	-2.660624364229334	inf
-0.7584865508156347	-2.618267994761081	inf
-0.7584865508156347	-2.5759116252928274	inf
-0.7584865508156347	-2.5335552558245737	inf
-0.7584865508156347	-2.4911988863563206	inf
-0.7584865508156347	-2.4488425168880674	inf
-0.7584865508156347	-2.4064861474198143	inf
-0.7584865508156347	-2.3641297779515607	inf
-0.7584865508156347	-2.321773408483307	inf
-0.7584865508156347	-2.279417039015054	inf
-0.7584865508156347	-2.2370606695468007	inf
-0.7584865508156347	-2.1947043000785476	inf
-0.7584865508156347	-2.152347930610294	inf
-0.7584865508156347	-2.1099915611420403	inf
-0.7584865508156347	-2.067635191673787	inf
-0.7584865508156347	-2.025278822205534	inf
-0.7584865508156347	-1.9829224527372806	inf
-0.7584865508156347	-1.9405660832690272	inf
-0.7584865508156347	-1.8982097138007739	5.44673737166631
-0.7584865508156347	-1.8558533443325205	inf
-0.7584865508156347	-1.8134969748642673	inf
-0.7584865508156347	-1.7711406053960137	inf
-0.7584865508156347	-1.7287842359277605	inf
-0.7584865508156347	-1.6864278664595072	inf
-0.7584865508156347	-1.6440714969912538	4.7535901911063645
-0.7584865508156347	-1.6017151275230006	4.7535901911063645
-0.7584865508156347	-1.559358758054747	4.348125082998199
-0.7584865508156347	-1.5170023885864938	5.44673737166631
-0.7584865508156347	-1.4746460191182402	4.348125082998199
-0.7584865508156347	-1.432289649649987	3.5008272226109964
-0.7584865508156347	-1.389933280181734	4.7535901911063645
-0.7584865508156347	-1.3475769107134803	4.7535901911063645
-0.7584865508156347	-1.3052205412452271	3.8372994592322085
-0.7584865508156347	-1.2628641717769735	4.348125082998199
-0.7584865508156347	-1.2205078023087204	4.348125082998199
-0.7584865508156347	-1.1781514328404672	4.060443010546419
-0.7584865508156347	-1.1357950633722136	4.060443010546419
-0.7584865508156347	-1.0934386939039604	4.348125082998199
-0.7584865508156347	-1.0510823244357068	4.7535901911063645
-0.7584865508156347	-1.0087259549674537	5.44673737166631
-0.7584865508156347	-0.9663695854992004	4.7535901911063645
-0.7584865508156347	-0.924013216030947	4.348125082998199
-0.7584865508156347	-0.8816568465626936	4.7535901911063645
-0.7584865508156347	-0.8393004770944402	3.8372994592322085
-0.7584865508156347	-0.7969441076261868	4.7535901911063645
-0.7584865508156347	-0.7545877381579336	4.7535901911063645
-0.7584865508156347	-0.7122313686896803	5.44673737166631
-0.7584865508156347	-0.6698749992214268	inf
-0.7584865508156347	-0.6275186297531734	5.44673737166631
-0.7584865508156347	-0.5851622602849202	5.44673737166631
-0.7584865508156347	-0.5428058908166669	5.44673737166631
-0.7584865508156347	-0.5004495213484135	4.348125082998199
-0.7584865508156347	-0.4580931518801601	5.44673737166631
-0.7584865508156347	-0.4157367824119067	4.7535901911063645
-0.7584865508156347	-0.37338041294365354	inf
-0.7584865508156347	-0.33102404347540015	5.44673737166631
-0.7584865508156347	-0.28866767400714677	5.44673737166631
-0.7584865508156347	-0.24631130453889338	inf
-0.7584865508156347	-0.20395493507064	inf
-0.7584865508156347	-0.16159856560238683	5.44673737166631
-0.7584865508156347	-0.11924219613413345	inf
-0.7584865508156347	-0.07688582666588006	inf
-0.7584865508156347	-0.03452945719762668	inf
-0.7584865508156347	0.007826912270626707	inf
-0.7584865508156347	0.05018328173887987	inf
-0.7584865508156347	0.09253965120713326	inf
-0.7584865508156347	0.13489602067538664	inf
-0.7584865508156347	0.17725239014364003	inf
-0.7584865508156347	0.2196087596118934	inf
-0.7584865508156347	0.2619651290801466	inf
-0.7584865508156347	0.30432149854839996	inf
-0.7584865508156347	0.34667786801665335	inf
-0.7584865508156347	0.38903423748490673	inf
-0.7584865508156347	0.4313906069531601	inf
-0.7584865508156347	0.4737469764214133	inf
-0.7584865508156347	0.5161033458896667	inf
-0.7584865508156347	0.55845971535792	inf
-0.7584865508156347	0.6008160848261734	inf
-0.7584865508156347	0.6431724542944268	inf
-0.7584865508156347	0.68552882376268	inf
-0.7584865508156347	0.7278851932309334	inf
-0.7584865508156347	0.7702415626991868	inf
-0.7584865508156347	0.8125979321674401	inf
-0.7584865508156347	0.8549543016356935	inf
-0.7584865508156347	0.8973106711039469	inf
-0.7584865508156347	0.9396670405722003	inf
-0.7584865508156347	0.9820234100404535	inf
-0.7584865508156347	1.0243797795087068	inf
-0.7584865508156347	1.0667361489769602	inf
-0.7584865508156347	1.1090925184452136	inf
-0.7584865508156347	1.151448887913467	inf
-0.7584865508156347	1.1938052573817202	inf
-0.7584865508156347	1.2361616268499735	inf
-0.7584865508156347	1.278517996318227	inf
-0.7584865508156347	1.32087436578648	inf
-0.7584865508156347	1.3632307352547337	inf
-0.7584865508156347	1.4055871047229873	inf
-0.7584865508156347	1.4479434741912405	inf
-0.7584865508156347	1.4902998436594936	inf
-0.7584865508156347	1.5326562131277468	inf
-0.7428744729932721	-2.660624364229334	inf
-0.7428744729932721	-2.618267994761081	inf
-0.7428744729932721	-2.5759116252928274	inf
-0.7428744729932721	-2.5335552558245737	inf
-0.7428744729932721	-2.4911988863563206	inf
-0.7428744729932721	-2.4488425168880674	inf
-0.7428744729932721	-2.4064861474198143	inf
-0.7428744729932721	-2.3641297779515607	inf
-0.7428744729932721	-2.321773408483307	inf
-0.7428744729932721	-2.279417039015054	inf
-0.7428744729932721	-2.2370606695468007	inf
-0.7428744729932721	-2.1947043000785476	inf
-0.7428744729932721	-2.152347930610294	inf
-0.7428744729932721	-2.1099915611420403	inf
-0.7428744729932721	-2.067635191673787	inf
-0.7428744729932721	-2.025278822205534	5.44673737166631
-0.7428744729932721	-1.9829224527372806	inf
-0.7428744729932721	-1.9405660832690272	inf
-0.7428744729932721	-1.8982097138007739	inf
-0.7428744729932721	-1.8558533443325205	inf
-0.7428744729932721	-1.8134969748642673	5.44673737166631
-0.7428744729932721	-1.7711406053960137	inf
-0.7428744729932721	-1.7287842359277605	5.44673737166631
-0.7428744729932721	-1.6864278664595072	5.44673737166631
-0.7428744729932721	-1.6440714969912538	inf
-0.7428744729932721	-1.6017151275230006	4.348125082998199
-0.7428744729932721	-1.559358758054747	4.060443010546419
-0.7428744729932721	-1.5170023885864938	4.348125082998199
-0.7428744729932721	-1.4746460191182402	4.060443010546419
-0.7428744729932721	-1.432289649649987	3.8372994592322085
-0.7428744729932721	-1.389933280181734	3.24951279433009
-0.7428744729932721	-1.3475769107134803	3.24951279433009
-0.7428744729932721	-1.3052205412452271	5.44673737166631
-0.7428744729932721	-1.2628641717769735	3.6549779024382554
-0.7428744729932721	-1.2205078023087204	4.348125082998199
-0.7428744729932721	-1.1781514328404672	4.7535901911063645
-0.7428744729932721	-1.1357950633722136	3.6549779024382554
-0.7428744729932721	-1.0934386939039604	4.060443010546419
-0.7428744729932721	-1.0510823244357068	4.7535901911063645
-0.7428744729932721	-1.0087259549674537	4.348125082998199
-0.7428744729932721	-0.9663695854992004	3.8372994592322085
-0.7428744729932721	-0.924013216030947	3.6549779024382554
-0.7428744729932721	-0.8816568465626936	4.7535901911063645
-0.7428744729932721	-0.8393004770944402	4.7535901911063645
-0.7428744729932721	-0.7969441076261868	5.44673737166631
-0.7428744729932721	-0.7545877381579336	4.7535901911063645
-0.7428744729932721	-0.7122313686896803	4.060443010546419
-0.7428744729932721	-0.6698749992214268	4.7535901911063645
-0.7428744729932721	-0.6275186297531734	4.7535901911063645
-0.7428744729932721	-0.5851622602849202	inf
-0.7428744729932721	-0.5428058908166669	4.7535901911063645
-0.7428744729932721	-0.5004495213484135	5.44673737166631
-0.7428744729932721	-0.4580931518801601	4.7535901911063645
-0.7428744729932721	-0.4157367824119067	inf
-0.7428744729932721	-0.37338041294365354	5.44673737166631
-0.7428744729932721	-0.33102404347540015	inf
-0.7428744729932721	-0.28866767400714677	5.44673737166631
-0.7428744729932721	-0.24631130453889338	inf
-0.7428744729932721	-0.20395493507064	inf
-0.7428744729932721	-0.16159856560238683	inf
-0.7428744729932721	-0.11924219613413345	inf
-0.7428744729932721	-0.07688582666588006	inf
-0.7428744729932721	-0.03452945719762668	inf
-0.7428744729932721	0.007826912270626707	inf
-0.7428744729932721	0.05018328173887987	inf
-0.7428744729932721	0.09253965120713326	inf
-0.7428744729932721	0.13489602067538664	inf
-0.7428744729932721	0.17725239014364003	inf
-0.7428744729932721	0.2196087596118934	inf
-0.7428744729932721	0.2619651290801466	inf
-0.7428744729932721	0.30432149854839996	inf
-0.7428744729932721	0.34667786801665335	inf
-0.7428744729932721	0.38903423748490673	inf
-0.7428744729932721	0.4313906069531601	inf
-0.7428744729932721	0.4737469764214133	inf
-0.7428744729932721	0.5161033458896667	inf
-0.7428744729932721	0.55845971535792	inf
-0.7428744729932721	0.6008160848261734	inf
-0.7428744729932721	0.6431724542944268	inf
-0.7428744729932721	0.68552882376268	inf
-0.7428744729932721	0.7278851932309334	inf
-0.7428744729932721	0.7702415626991868	inf
-0.7428744729932721	0.8125979321674401	inf
-0.7428744729932721	0.8549543016356935	inf
-0.7428744729932721	0.8973106711039469	inf
-0.7428744729932721	0.9396670405722003	inf
-0.7428744729932721	0.9820234100404535	inf
-0.7428744729932721	1.0243797795087068	inf
-0.7428744729932721	1.0667361489769602	inf
-0.7428744729932721	1.1090925184452136	inf
-0.7428744729932721	1.151448887913467	inf
-0.7428744729932721	1.1938052573817202	inf
-0.7428744729932721	1.2361616268499735	inf
-0.7428744729932721	1.278517996318227	inf
-0.7428744729932721	1.32087436578648	inf
-0.7428744729932721	1.3632307352547337	inf
-0.7428744729932721	1.4055871047229873	inf
-0.7428744729932721	1.4479434741912405	inf
-0.7428744729932721	1.4902998436594936	inf
-0.7428744729932721	1.5326562131277468	inf
-0.7272623951709094	-2.660624364229334	inf
-0.7272623951709094	-2.618267994761081	inf
-0.7272623951709094	-2.5759116252928274	inf
-0.7272623951709094	-2.5335552558245737	inf
-0.7272623951709094	-2.4911988863563206	inf
-0.7272623951709094	-2.4488425168880674	inf
-0.7272623951709094	-2.4064861474198143	inf
-0.7272623951709094	-2.3641297779515607	inf
-0.7272623951709094	-2.321773408483307	inf
-0.7272623951709094	-2.279417039015054	inf
-0.7272623951709094	-2.2370606695468007	inf
-0.7272623951709094	-2.1947043000785476	inf
-0.7272623951709094	-2.152347930610294	inf
-0.7272623951709094	-2.1099915611420403	inf
-0.7272623951709094	-2.067635191673787	inf
-0.7272623951709094	-2.025278822205534	inf
-0.7272623951709094	-1.9829224527372806	5.44673737166631
-0.7272623951709094	-1.9405660832690272	inf
-0.7272623951709094	-1.8982097138007739	5.44673737166631
-0.7272623951709094	-1.8558533443325205	4.7535901911063645
-0.7272623951709094	-1.8134969748642673	inf
-0.7272623951709094	-1.7711406053960137	3.8372994592322085
-0.7272623951709094	-1.7287842359277605	inf
-0.7272623951709094	-1.6864278664595072	5.44673737166631
-0.7272623951709094	-1.6440714969912538	4.348125082998199
-0.7272623951709094	-1.6017151275230006	3.8372994592322085
-0.7272623951709094	-1.559358758054747	4.7535901911063645
-0.7272623951709094	-1.5170023885864938	3.6549779024382554
-0.7272623951709094	-1.4746460191182402	4.060443010546419
-0.7272623951709094	-1.432289649649987	3.3672958299864737
-0.7272623951709094	-1.389933280181734	4.060443010546419
-0.7272623951709094	-1.3475769107134803	3.5008272226109964
-0.7272623951709094	-1.3052205412452271	3.6549779024382554
-0.7272623951709094	-1.2628641717769735	3.24951279433009
-0.7272623951709094	-1.2205078023087204	3.8372994592322085
-0.7272623951709094	-1.1781514328404672	3.6549779024382554
-0.7272623951709094	-1.1357950633722136	4.060443010546419
-0.7272623951709094	-1.0934386939039604	3.6549779024382554
-0.7272623951709094	-1.0510823244357068	3.8372994592322085
-0.7272623951709094	-1.0087259549674537	3.8372994592322085
-0.7272623951709094	-0.9663695854992004	3.6549779024382554
-0.7272623951709094	-0.924013216030947	4.7535901911063645
-0.7272623951709094	-0.8816568465626936	3.6549779024382554
-0.7272623951709094	-0.8393004770944402	4.7535901911063645
-0.7272623951709094	-0.7969441076261868	3.6549779024382554
-0.7272623951709094	-0.7545877381579336	3.8372994592322085
-0.7272623951709094	-0.7122313686896803	4.348125082998199
-0.7272623951709094	-0.6698749992214268	4.7535901911063645
-0.7272623951709094	-0.6275186297531734	3.6549779024382554
-0.7272623951709094	-0.5851622602849202	inf
-0.7272623951709094	-0.5428058908166669	5.44673737166631
-0.7272623951709094	-0.5004495213484135	4.7535901911063645
-0.7272623951709094	-0.4580931518801601	4.7535901911063645
-0.7272623951709094	-0.4157367824119067	5.44673737166631
-0.7272623951709094	-0.37338041294365354	5.44673737166631
-0.7272623951709094	-0.33102404347540015	5.44673737166631
-0.7272623951709094	-0.28866767400714677	5.44673737166631
-0.7272623951709094	-0.24631130453889338	inf
-0.7272623951709094	-0.20395493507064	5.44673737166631
-0.7272623951709094	-0.16159856560238683	inf
-0.7272623951709094	-0.11924219613413345	inf
-0.7272623951709094	-0.07688582666588006	inf
-0.7272623951709094	-0.03452945719762668	inf
-0.7272623951709094	0.007826912270626707	inf
-0.7272623951709094	0.05018328173887987	inf
-0.7272623951709094	0.09253965120713326	inf
-0.7272623951709094	0.13489602067538664	inf
-0.7272623951709094	0.17725239014364003	inf
-0.7272623951709094	0.2196087596118934	inf
-0.7272623951709094	0.2619651290801466	inf
-0.7272623951709094	0.30432149854839996	inf
-0.7272623951709094	0.34667786801665335	inf
-0.7272623951709094	0.38903423748490673	inf
-0.7272623951709094	0.4313906069531601	inf
-0.7272623951709094	0.4737469764214133	inf
-0.7272623951709094	0.5161033458896667	inf
-0.7272623951709094	0.55845971535792	inf
-0.7272623951709094	0.6008160848261734	inf
-0.7272623951709094	0.6431724542944268	inf
-0.7272623951709094	0.68552882376268	inf
-0.7272623951709094	0.7278851932309334	inf
-0.7272623951709094	0.7702415626991868	inf
-0.7272623951709094	0.8125979321674401	inf
-0.7272623951709094	0.8549543016356935	inf
-0.7272623951709094	0.8973106711039469	inf
-0.7272623951709094	0.9396670405722003	inf
-0.7272623951709094	0.9820234100404535	inf
-0.7272623951709094	1.0243797795087068	inf
-0.7272623951709094	1.0667361489769602	inf
-0.7272623951709094	1.1090925184452136	inf
-0.7272623951709094	1.151448887913467	inf
-0.7272623951709094	1.1938052573817202	inf
-0.7272623951709094	1.2361616268499735	inf
-0.7272623951709094	1.278517996318227	inf
-0.7272623951709094	1.32087436578648	inf
-0.7272623951709094	1.3632307352547337	inf
-0.7272623951709094	1.4055871047229873	inf
-0.7272623951709094	1.4479434741912405	inf
-0.7272623951709094	1.4902998436594936	inf
-0.7272623951709094	1.5326562131277468	inf
-0.7116503173485469	-2.660624364229334	inf
-0.7116503173485469	-2.618267994761081	inf
-0.7116503173485469	-2.5759116252928274	inf
-0.7116503173485469	-2.5335552558245737	inf
-0.7116503173485469	-2.4911988863563206	inf
-0.7116503173485469	-2.4488425168880674	inf
-0.7116503173485469	-2.4064861474198143	inf
-0.7116503173485469	-2.3641297779515607	inf
-0.7116503173485469	-2.321773408483307	inf
-0.7116503173485469	-2.279417039015054	inf
-0.7116503173485469	-2.2370606695468007	inf
-0.7116503173485469	-2.1947043000785476	inf
-0.7116503173485469	-2.152347930610294	inf
-0.7116503173485469	-2.1099915611420403	5.44673737166631
-0.7116503173485469	-2.067635191673787	5.44673737166631
-0.7116503173485469	-2.025278822205534	5.44673737166631
-0.7116503173485469	-1.9829224527372806	inf
-0.7116503173485469	-1.9405660832690272	inf
-0.7116503173485469	-1.8982097138007739	5.44673737166631
-0.7116503173485469	-1.8558533443325205	5.44673737166631
-0.7116503173485469	-1.8134969748642673	4.7535901911063645
-0.7116503173485469	-1.7711406053960137	5.44673737166631
-0.7116503173485469	-1.7287842359277605	4.348125082998199
-0.7116503173485469	-1.6864278664595072	4.7535901911063645
-0.7116503173485469	-1.6440714969912538	4.348125082998199
-0.7116503173485469	-1.6017151275230006	3.5008272226109964
-0.7116503173485469	-1.559358758054747	4.7535901911063645
-0.7116503173485469	-1.5170023885864938	3.3672958299864737
-0.7116503173485469	-1.4746460191182402	3.5008272226109964
-0.7116503173485469	-1.432289649649987	4.060443010546419
-0.7116503173485469	-1.389933280181734	4.348125082998199
-0.7116503173485469	-1.3475769107134803	3.5008272226109964
-0.7116503173485469	-1.3052205412452271	4.060443010546419
-0.7116503173485469	-1.2628641717769735	3.24951279433009
-0.7116503173485469	-1.2205078023087204	3.3672958299864737
-0.7116503173485469	-1.1781514328404672	3.3672958299864737
-0.7116503173485469	-1.1357950633722136	3.3672958299864737
-0.7116503173485469	-1.0934386939039604	3.6549779024382554
-0.7116503173485469	-1.0510823244357068	4.060443010546419
-0.7116503173485469	-1.0087259549674537	3.3672958299864737
-0.7116503173485469	-0.9663695854992004	3.5008272226109964
-0.7116503173485469	-0.924013216030947	4.060443010546419
-0.7116503173485469	-0.8816568465626936	4.060443010546419
-0.7116503173485469	-0.8393004770944402	4.060443010546419
-0.7116503173485469	-0.7969441076261868	4.060443010546419
-0.7116503173485469	-0.7545877381579336	4.060443010546419
-0.7116503173485469	-0.7122313686896803	3.8372994592322085
-0.7116503173485469	-0.6698749992214268	4.060443010546419
-0.7116503173485469	-0.6275186297531734	3.5008272226109964
-0.7116503173485469	-0.5851622602849202	4.060443010546419
-0.7116503173485469	-0.5428058908166669	4.7535901911063645
-0.7116503173485469	-0.5004495213484135	3.8372994592322085
-0.7116503173485469	-0.4580931518801601	4.348125082998199
-0.7116503173485469	-0.4157367824119067	5.44673737166631
-0.7116503173485469	-0.37338041294365354	4.7535901911063645
-0.7116503173485469	-0.33102404347540015	inf
-0.7116503173485469	-0.28866767400714677	inf
-0.7116503173485469	-0.24631130453889338	inf
-0.7116503173485469	-0.20395493507064	inf
-0.7116503173485469	-0.16159856560238683	inf
-0.7116503173485469	-0.11924219613413345	inf
-0.7116503173485469	-0.07688582666588006	inf
-0.7116503173485469	-0.03452945719762668	inf
-0.7116503173485469	0.007826912270626707	5.44673737166631
-0.7116503173485469	0.05018328173887987	inf
-0.7116503173485469	0.09253965120713326	inf
-0.7116503173485469	0.13489602067538664	inf
-0.7116503173485469	0.17725239014364003	inf
-0.7116503173485469	0.2196087596118934	inf
-0.7116503173485469	0.2619651290801466	inf
-0.7116503173485469	0.30432149854839996	inf
-0.7116503173485469	0.34667786801665335	inf
-0.7116503173485469	0.38903423748490673	inf
-0.7116503173485469	0.4313906069531601	inf
-0.7116503173485469	0.4737469764214133	inf
-0.7116503173485469	0.5161033458896667	inf
-0.7116503173485469	0.55845971535792	inf
-0.7116503173485469	0.6008160848261734	inf
-0.7116503173485469	0.6431724542944268	inf
-0.7116503173485469	0.68552882376268	inf
-0.7116503173485469	0.7278851932309334	inf
-0.7116503173485469	0.7702415626991868	inf
-0.7116503173485469	0.8125979321674401	inf
-0.7116503173485469	0.8549543016356935	inf
-0.7116503173485469	0.8973106711039469	inf
-0.7116503173485469	0.9396670405722003	inf
-0.7116503173485469	0.9820234100404535	inf
-0.7116503173485469	1.0243797795087068	inf
-0.7116503173485469	1.0667361489769602	inf
-0.7116503173485469	1.1090925184452136	inf
-0.7116503173485469	1.151448887913467	inf
-0.7116503173485469	1.1938052573817202	inf
-0.7116503173485469	1.2361616268499735	inf
-0.7116503173485469	1.278517996318227	inf
-0.7116503173485469	1.32087436578648	inf
-0.7116503173485469	1.3632307352547337	inf
-0.7116503173485469	1.4055871047229873	inf
-0.7116503173485469	1.4479434741912405	inf
-0.7116503173485469	1.4902998436594936	inf
-0.7116503173485469	1.5326562131277468	inf
-0.6960382395261842	-2.660624364229334	inf
-0.6960382395261842	-2.618267994761081	inf
-0.6960382395261842	-2.5759116252928274	inf
-0.6960382395261842	-2.5335552558245737	inf
-0.6960382395261842	-2.4911988863563206	inf
-0.6960382395261842	-2.4488425168880674	inf
-0.6960382395261842	-2.4064861474198143	inf
-0.6960382395261842	-2.3641297779515607	inf
-0.6960382395261842	-2.321773408483307	inf
-0.6960382395261842	-2.279417039015054	5.44673737166631
-0.6960382395261842	-2.2370606695468007	inf
-0.6960382395261842	-2.1947043000785476	inf
-0.6960382395261842	-2.152347930610294	inf
-0.6960382395261842	-2.1099915611420403	inf
-0.6960382395261842	-2.067635191673787	5.44673737166631
-0.6960382395261842	-2.025278822205534	inf
-0.6960382395261842	-1.9829224527372806	5.44673737166631
-0.6960382395261842	-1.9405660832690272	5.44673737166631
-0.6960382395261842	-1.8982097138007739	4.348125082998199
-0.6960382395261842	-1.8558533443325205	5.44673737166631
-0.6960382395261842	-1.8134969748642673	5.44673737166631
-0.6960382395261842	-1.7711406053960137	3.8372994592322085
-0.6960382395261842	-1.7287842359277605	4.7535901911063645
-0.6960382395261842	-1.6864278664595072	4.7535901911063645
-0.6960382395261842	-1.6440714969912538	4.348125082998199
-0.6960382395261842	-1.6017151275230006	3.6549779024382554
-0.6960382395261842	-1.559358758054747	3.6549779024382554
-0.6960382395261842	-1.5170023885864938	3.5008272226109964
-0.6960382395261842	-1.4746460191182402	3.048842098867939
-0.6960382395261842	-1.432289649649987	3.5008272226109964
-0.6960382395261842	-1.389933280181734	4.060443010546419
-0.6960382395261842	-1.3475769107134803	3.24951279433009
-0.6960382395261842	-1.3052205412452271	3.144152278672263
-0.6960382395261842	-1.2628641717769735	3.048842098867939
-0.6960382395261842	-1.2205078023087204	3.5008272226109964
-0.6960382395261842	-1.1781514328404672	2.96183072187831
-0.6960382395261842	-1.1357950633722136	3.048842098867939
-0.6960382395261842	-1.0934386939039604	2.96183072187831
-0.6960382395261842	-1.0510823244357068	3.048842098867939
-0.6960382395261842	-1.0087259549674537	3.5008272226109964
-0.6960382395261842	-0.9663695854992004	3.6549779024382554
-0.6960382395261842	-0.924013216030947	3.8372994592322085
-0.6960382395261842	-0.8816568465626936	3.24951279433009
-0.6960382395261842	-0.8393004770944402	3.8372994592322085
-0.6960382395261842	-0.7969441076261868	2.8817880142047736
-0.6960382395261842	-0.7545877381579336	inf
-0.6960382395261842	-0.7122313686896803	3.3672958299864737
-0.6960382395261842	-0.6698749992214268	3.5008272226109964
-0.6960382395261842	-0.6275186297531734	4.348125082998199
-0.6960382395261842	-0.5851622602849202	4.060443010546419
-0.6960382395261842	-0.5428058908166669	5.44673737166631
-0.6960382395261842	-0.5004495213484135	5.44673737166631
-0.6960382395261842	-0.4580931518801601	3.8372994592322085
-0.6960382395261842	-0.4157367824119067	5.44673737166631
-0.6960382395261842	-0.37338041294365354	4.348125082998199
-0.6960382395261842	-0.33102404347540015	5.44673737166631
-0.6960382395261842	-0.28866767400714677	5.44673737166631
-0.6960382395261842	-0.24631130453889338	inf
-0.6960382395261842	-0.20395493507064	inf
-0.6960382395261842	-0.16159856560238683	inf
-0.6960382395261842	-0.11924219613413345	inf
-0.6960382395261842	-0.07688582666588006	inf
-0.6960382395261842	-0.03452945719762668	inf
-0.6960382395261842	0.007826912270626707	inf
-0.6960382395261842	0.05018328173887987	inf
-0.6960382395261842	0.09253965120713326	5.44673737166631
-0.6960382395261842	0.13489602067538664	inf
-0.6960382395261842	0.17725239014364003	inf
-0.6960382395261842	0.2196087596118934	inf
-0.6960382395261842	0.2619651290801466	inf
-0.6960382395261842	0.30432149854839996	inf
-0.6960382395261842	0.34667786801665335	inf
-0.6960382395261842	0.38903423748490673	inf
-0.6960382395261842	0.4313906069531601	inf
-0.6960382395261842	0.4737469764214133	inf
-0.6960382395261842	0.5161033458896667	inf
-0.6960382395261842	0.55845971535792	inf
-0.6960382395261842	0.6008160848261734	inf
-0.6960382395261842	0.6431724542944268	inf
-0.6960382395261842	0.68552882376268	inf
-0.6960382395261842	0.7278851932309334	inf
-0.6960382395261842	0.7702415626991868	inf
-0.6960382395261842	0.8125979321674401	inf
-0.6960382395261842	0.8549543016356935	inf
-0.6960382395261842	0.8973106711039469	inf
-0.6960382395261842	0.9396670405722003	inf
-0.6960382395261842	0.9820234100404535	inf
-0.6960382395261842	1.0243797795087068	inf
-0.6960382395261842	1.0667361489769602	inf
-0.6960382395261842	1.1090925184452136	inf
-0.6960382395261842	1.151448887913467	inf
-0.6960382395261842	1.1938052573817202	inf
-0.6960382395261842	1.2361616268499735	inf
-0.6960382395261842	1.278517996318227	inf
-0.6960382395261842	1.32087436578648	inf
-0.6960382395261842	1.3632307352547337	inf
-0.6960382395261842	1.4055871047229873	inf
-0.6960382395261842	1.4479434741912405	inf
-0.6960382395261842	1.4902998436594936	inf
-0.6960382395261842	1.5326562131277468	inf
-0.6804261617038216	-2.660624364229334	inf
-0.6804261617038216	-2.618267994761081	inf
-0.6804261617038216	-2.5759116252928274	inf
-0.6804261617038216	-2.5335552558245737	inf
-0.6804261617038216	-2.4911988863563206	inf
-0.6804261617038216	-2.4488425168880674	inf
-0.6804261617038216	-2.4064861474198143	inf
-0.6804261617038216	-2.3641297779515607	inf
-0.6804261617038216	-2.321773408483307	inf
-0.6804261617038216	-2.279417039015054	inf
-0.6804261617038216	-2.2370606695468007	inf
-0.6804261617038216	-2.1947043000785476	inf
-0.6804261617038216	-2.152347930610294	5.44673737166631
-0.6804261617038216	-2.1099915611420403	inf
-0.6804261617038216	-2.067635191673787	4.7535901911063645
-0.6804261617038216	-2.025278822205534	4.348125082998199
-0.6804261617038216	-1.9829224527372806	4.7535901911063645
-0.6804261617038216	-1.9405660832690272	inf
-0.6804261617038216	-1.8982097138007739	inf
-0.6804261617038216	-1.8558533443325205	4.060443010546419
-0.6804261617038216	-1.8134969748642673	4.7535901911063645
-0.6804261617038216	-1.7711406053960137	4.7535901911063645
-0.6804261617038216	-1.7287842359277605	3.24951279433009
-0.6804261617038216	-1.6864278664595072	4.060443010546419
-0.6804261617038216	-1.6440714969912538	2.96183072187831
-0.6804261617038216	-1.6017151275230006	4.060443010546419
-0.6804261617038216	-1.559358758054747	3.24951279433009
-0.6804261617038216	-1.5170023885864938	3.3672958299864737
-0.6804261617038216	-1.4746460191182402	2.96183072187831
-0.6804261617038216	-1.432289649649987	2.96183072187831
-0.6804261617038216	-1.389933280181734	3.3672958299864737
-0.6804261617038216	-1.3475769107134803	3.144152278672263
-0.6804261617038216	-1.3052205412452271	3.048842098867939
-0.6804261617038216	-1.2628641717769735	2.96183072187831
-0.6804261617038216	-1.2205078023087204	3.24951279433009
-0.6804261617038216	-1.1781514328404672	3.6549779024382554
-0.6804261617038216	-1.1357950633722136	3.048842098867939
-0.6804261617038216	-1.0934386939039604	3.048842098867939
-0.6804261617038216	-1.0510823244357068	2.96183072187831
-0.6804261617038216	-1.0087259549674537	3.3672958299864737
-0.6804261617038216	-0.9663695854992004	3.3672958299864737
-0.6804261617038216	-0.924013216030947	3.8372994592322085
-0.6804261617038216	-0.8816568465626936	2.96183072187831
-0.6804261617038216	-0.8393004770944402	3.5008272226109964
-0.6804261617038216	-0.7969441076261868	4.060443010546419
-0.6804261617038216	-0.7545877381579336	3.144152278672263
-0.6804261617038216	-0.7122313686896803	3.5008272226109964
-0.6804261617038216	-0.6698749992214268	3.048842098867939
-0.6804261617038216	-0.6275186297531734	4.348125082998199
-0.6804261617038216	-0.5851622602849202	3.8372994592322085
-0.6804261617038216	-0.5428058908166669	3.8372994592322085
-0.6804261617038216	-0.5004495213484135	3.8372994592322085
-0.6804261617038216	-0.4580931518801601	3.24951279433009
-0.6804261617038216	-0.4157367824119067	4.7535901911063645
-0.6804261617038216	-0.37338041294365354	5.44673737166631
-0.6804261617038216	-0.33102404347540015	inf
-0.6804261617038216	-0.28866767400714677	4.348125082998199
-0.6804261617038216	-0.24631130453889338	4.7535901911063645
-0.6804261617038216	-0.20395493507064	inf
-0.6804261617038216	-0.16159856560238683	inf
-0.6804261617038216	-0.11924219613413345	inf
-0.6804261617038216	-0.07688582666588006	inf
-0.6804261617038216	-0.03452945719762668	inf
-0.6804261617038216	0.007826912270626707	inf
-0.6804261617038216	0.05018328173887987	inf
-0.6804261617038216	0.09253965120713326	inf
-0.6804261617038216	0.13489602067538664	inf
-0.6804261617038216	0.17725239014364003	inf
-0.6804261617038216	0.2196087596118934	inf
-0.6804261617038216	0.2619651290801466	inf
-0.6804261617038216	0.30432149854839996	inf
-0.6804261617038216	0.34667786801665335	inf
-0.6804261617038216	0.38903423748490673	inf
-0.6804261617038216	0.4313906069531601	inf
-0.6804261617038216	0.4737469764214133	inf
-0.6804261617038216	0.5161033458896667	inf
-0.6804261617038216	0.55845971535792	inf
-0.6804261617038216	0.6008160848261734	inf
-0.6804261617038216	0.6431724542944268	inf
-0.6804261617038216	0.68552882376268	inf
-0.6804261617038216	0.7278851932309334	inf
-0.6804261617038216	0.7702415626991868	inf
-0.6804261617038216	0.8125979321674401	inf
-0.6804261617038216	0.8549543016356935	inf
-0.6804261617038216	0.8973106711039469	inf
-0.6804261617038216	0.9396670405722003	inf
-0.6804261617038216	0.9820234100404535	inf
-0.6804261617038216	1.0243797795087068	inf
-0.6804261617038216	1.0667361489769602	inf
-0.6804261617038216	1.1090925184452136	inf
-0.6804261617038216	1.151448887913467	inf
-0.6804261617038216	1.1938052573817202	inf
-0.6804261617038216	1.2361616268499735	inf
-0.6804261617038216	1.278517996318227	inf
-0.6804261617038216	1.32087436578648	inf
-0.6804261617038216	1.3632307352547337	inf
-0.6804261617038216	1.4055871047229873	inf
-0.6804261617038216	1.4479434741912405	inf
-0.6804261617038216	1.4902998436594936	inf
-0.6804261617038216	1.5326562131277468	inf
-0.6648140838814589	-2.660624364229334	inf
-0.6648140838814589	-2.618267994761081	inf
-0.6648140838814589	-2.5759116252928274	inf
-0.6648140838814589	-2.5335552558245737	inf
-0.6648140838814589	-2.4911988863563206	inf
-0.6648140838814589	-2.4488425168880674	inf
-0.6648140838814589	-2.4064861474198143	inf
-0.6648140838814589	-2.3641297779515607	inf
-0.6648140838814589	-2.321773408483307	inf
-0.6648140838814589	-2.279417039015054	inf
-0.6648140838814589	-2.2370606695468007	inf
-0.6648140838814589	-2.1947043000785476	inf
-0.6648140838814589	-2.152347930610294	5.44673737166631
-0.6648140838814589	-2.1099915611420403	inf
-0.6648140838814589	-2.067635191673787	5.44673737166631
-0.6648140838814589	-2.025278822205534	5.44673737166631
-0.6648140838814589	-1.9829224527372806	5.44673737166631
-0.6648140838814589	-1.9405660832690272	5.44673737166631
-0.6648140838814589	-1.8982097138007739	5.44673737166631
-0.6648140838814589	-1.8558533443325205	5.44673737166631
-0.6648140838814589	-1.8134969748642673	4.060443010546419
-0.6648140838814589	-1.7711406053960137	4.348125082998199
-0.6648140838814589	-1.7287842359277605	3.6549779024382554
-0.6648140838814589	-1.6864278664595072	inf
-0.6648140838814589	-1.6440714969912538	3.048842098867939
-0.6648140838814589	-1.6017151275230006	3.3672958299864737
-0.6648140838814589	-1.559358758054747	3.24951279433009
-0.6648140838814589	-1.5170023885864938	3.3672958299864737
-0.6648140838814589	-1.4746460191182402	3.3672958299864737
-0.6648140838814589	-1.432289649649987	2.96183072187831
-0.6648140838814589	-1.389933280181734	3.24951279433009
-0.6648140838814589	-1.3475769107134803	2.96183072187831
-0.6648140838814589	-1.3052205412452271	2.5022983924998696
-0.6648140838814589	-1.2628641717769735	2.807680042051051
-0.6648140838814589	-1.2205078023087204	2.96183072187831
-0.6648140838814589	-1.1781514328404672	2.96183072187831
-0.6648140838814589	-1.1357950633722136	2.613524027610093
-0.6648140838814589	-1.0934386939039604	2.8817880142047736
-0.6648140838814589	-1.0510823244357068	3.048842098867939
-0.6648140838814589	-1.0087259549674537	2.5563656137701445
-0.6648140838814589	-0.9663695854992004	3.6549779024382554
-0.6648140838814589	-0.924013216030947	3.24951279433009
-0.6648140838814589	-0.8816568465626936	3.048842098867939
-0.6648140838814589	-0.8393004770944402	2.8817880142047736
-0.6648140838814589	-0.7969441076261868	2.96183072187831
-0.6648140838814589	-0.7545877381579336	3.3672958299864737
-0.6648140838814589	-0.7122313686896803	3.5008272226109964
-0.6648140838814589	-0.6698749992214268	3.3672958299864737
-0.6648140838814589	-0.6275186297531734	3.144152278672263
-0.6648140838814589	-0.5851622602849202	3.8372994592322085
-0.6648140838814589	-0.5428058908166669	3.8372994592322085
-0.6648140838814589	-0.5004495213484135	3.8372994592322085
-0.6648140838814589	-0.4580931518801601	4.348125082998199
-0.6648140838814589	-0.4157367824119067	5.44673737166631
-0.6648140838814589	-0.37338041294365354	3.8372994592322085
-0.6648140838814589	-0.33102404347540015	5.44673737166631
-0.6648140838814589	-0.28866767400714677	4.7535901911063645
-0.6648140838814589	-0.24631130453889338	inf
-0.6648140838814589	-0.20395493507064	inf
-0.6648140838814589	-0.16159856560238683	inf
-0.6648140838814589	-0.11924219613413345	inf
-0.6648140838814589	-0.07688582666588006	inf
-0.6648140838814589	-0.03452945719762668	inf
-0.6648140838814589	0.007826912270626707	inf
-0.6648140838814589	0.05018328173887987	inf
-0.6648140838814589	0.09253965120713326	inf
-0.6648140838814589	0.13489602067538664	inf
-0.6648140838814589	0.17725239014364003	inf
-0.6648140838814589	0.2196087596118934	inf
-0.6648140838814589	0.2619651290801466	inf
-0.6648140838814589	0.30432149854839996	inf
-0.6648140838814589	0.34667786801665335	inf
-0.6648140838814589	0.38903423748490673	inf
-0.6648140838814589	0.4313906069531601	inf
-0.6648140838814589	0.4737469764214133	inf
-0.6648140838814589	0.5161033458896667	inf
-0.6648140838814589	0.55845971535792	inf
-0.6648140838814589	0.6008160848261734	inf
-0.6648140838814589	0.6431724542944268	inf
-0.6648140838814589	0.68552882376268	inf
-0.6648140838814589	0.7278851932309334	inf
-0.6648140838814589	0.7702415626991868	inf
-0.6648140838814589	0.8125979321674401	inf
-0.6648140838814589	0.8549543016356935	inf
-0.6648140838814589	0.8973106711039469	inf
-0.6648140838814589	0.9396670405722003	inf
-0.6648140838814589	0.9820234100404535	inf
-0.6648140838814589	1.0243797795087068	inf
-0.6648140838814589	1.0667361489769602	inf
-0.6648140838814589	1.1090925184452136	inf
-0.6648140838814589	1.151448887913467	inf
-0.6648140838814589	1.1938052573817202	inf
-0.6648140838814589	1.2361616268499735	inf
-0.6648140838814589	1.278517996318227	inf
-0.6648140838814589	1.32087436578648	inf
-0.6648140838814589	1.3632307352547337	inf
-0.6648140838814589	1.4055871047229873	inf
-0.6648140838814589	1.4479434741912405	inf
-0.6648140838814589	1.4902998436594936	inf
-0.6648140838814589	1.5326562131277468	inf
-0.6492020060590964	-2.660624364229334	inf
-0.6492020060590964	-2.618267994761081	inf
-0.6492020060590964	-2.5759116252928274	inf
-0.6492020060590964	-2.5335552558245737	inf
-0.6492020060590964	-2.4911988863563206	inf
-0.6492020060590964	-2.4488425168880674	inf
-0.6492020060590964	-2.4064861474198143	inf
-0.6492020060590964	-2.3641297779515607	inf
-0.6492020060590964	-2.321773408483307	inf
-0.6492020060590964	-2.279417039015054	inf
-0.6492020060590964	-2.2370606695468007	inf
-0.6492020060590964	-2.1947043000785476	5.44673737166631
-0.6492020060590964	-2.152347930610294	inf
-0.6492020060590964	-2.1099915611420403	inf
-0.6492020060590964	-2.067635191673787	5.44673737166631
-0.6492020060590964	-2.025278822205534	5.44673737166631
-0.6492020060590964	-1.9829224527372806	4.7535901911063645
-0.6492020060590964	-1.9405660832690272	5.44673737166631
-0.6492020060590964	-1.8982097138007739	4.7535901911063645
-0.6492020060590964	-1.8558533443325205	3.8372994592322085
-0.6492020060590964	-1.8134969748642673	3.6549779024382554
-0.6492020060590964	-1.7711406053960137	4.060443010546419
-0.6492020060590964	-1.7287842359277605	3.24951279433009
-0.6492020060590964	-1.6864278664595072	4.060443010546419
-0.6492020060590964	-1.6440714969912538	3.6549779024382554
-0.6492020060590964	-1.6017151275230006	2.8817880142047736
-0.6492020060590964	-1.559358758054747	3.6549779024382554
-0.6492020060590964	-1.5170023885864938	2.807680042051051
-0.6492020060590964	-1.4746460191182402	3.048842098867939
-0.6492020060590964	-1.432289649649987	2.8817880142047736
-0.6492020060590964	-1.389933280181734	2.5022983924998696
-0.6492020060590964	-1.3475769107134803	2.807680042051051
-0.6492020060590964	-1.3052205412452271	2.6741486494265283
-0.6492020060590964	-1.2628641717769735	2.4510050981123177
-0.6492020060590964	-1.2205078023087204	2.96183072187831
-0.6492020060590964	-1.1781514328404672	2.807680042051051
-0.6492020060590964	-1.1357950633722136	2.8817880142047736
-0.6492020060590964	-1.0934386939039604	2.807680042051051
-0.6492020060590964	-1.0510823244357068	2.8817880142047736
-0.6492020060590964	-1.0087259549674537	3.24951279433009
-0.6492020060590964	-0.9663695854992004	2.7386871705640994
-0.6492020060590964	-0.924013216030947	2.96183072187831
-0.6492020060590964	-0.8816568465626936	2.96183072187831
-0.6492020060590964	-0.8393004770944402	2.96183072187831
-0.6492020060590964	-0.7969441076261868	3.24951279433009
-0.6492020060590964	-0.7545877381579336	3.6549779024382554
-0.6492020060590964	-0.7122313686896803	3.6549779024382554
-0.6492020060590964	-0.6698749992214268	2.613524027610093
-0.6492020060590964	-0.6275186297531734	3.6549779024382554
-0.6492020060590964	-0.5851622602849202	3.6549779024382554
-0.6492020060590964	-0.5428058908166669	3.6549779024382554
-0.6492020060590964	-0.5004495213484135	3.24951279433009
-0.6492020060590964	-0.4580931518801601	4.060443010546419
-0.6492020060590964	-0.4157367824119067	3.24951279433009
-0.6492020060590964	-0.37338041294365354	4.7535901911063645
-0.6492020060590964	-0.33102404347540015	4.7535901911063645
-0.6492020060590964	-0.28866767400714677	4.7535901911063645
-0.6492020060590964	-0.24631130453889338	5.44673737166631
-0.6492020060590964	-0.20395493507064	4.7535901911063645
-0.6492020060590964	-0.16159856560238683	5.44673737166631
-0.6492020060590964	-0.11924219613413345	inf
-0.6492020060590964	-0.07688582666588006	inf
-0.6492020060590964	-0.03452945719762668	inf
-0.6492020060590964	0.007826912270626707	inf
-0.6492020060590964	0.05018328173887987	inf
-0.6492020060590964	0.09253965120713326	inf
-0.6492020060590964	0.13489602067538664	inf
-0.6492020060590964	0.17725239014364003	inf
-0.6492020060590964	0.2196087596118934	inf
-0.6492020060590964	0.2619651290801466	inf
-0.6492020060590964	0.30432149854839996	inf
-0.6492020060590964	0.34667786801665335	inf
-0.6492020060590964	0.38903423748490673	inf
-0.6492020060590964	0.4313906069531601	inf
-0.6492020060590964	0.4737469764214133	inf
-0.6492020060590964	0.5161033458896667	inf
-0.6492020060590964	0.55845971535792	inf
-0.6492020060590964	0.6008160848261734	inf
-0.6492020060590964	0.6431724542944268	inf
-0.6492020060590964	0.68552882376268	inf
-0.6492020060590964	0.7278851932309334	inf
-0.6492020060590964	0.7702415626991868	inf
-0.6492020060590964	0.8125979321674401	inf
-0.6492020060590964	0.8549543016356935	inf
-0.6492020060590964	0.8973106711039469	inf
-0.6492020060590964	0.9396670405722003	inf
-0.6492020060590964	0.9820234100404535	inf
-0.6492020060590964	1.0243797795087068	inf
-0.6492020060590964	1.0667361489769602	inf
-0.6492020060590964	1.1090925184452136	inf
-0.6492020060590964	1.151448887913467	inf
-0.6492020060590964	1.1938052573817202	inf
-0.6492020060590964	1.2361616268499735	inf
-0.6492020060590964	1.278517996318227	inf
-0.6492020060590964	1.32087436578648	inf
-0.6492020060590964	1.3632307352547337	inf
-0.6492020060590964	1.4055871047229873	inf
-0.6492020060590964	1.4479434741912405	inf
-0.6492020060590964	1.4902998436594936	inf
-0.6492020060590964	1.5326562131277468	inf
-0.6335899282367337	-2.660624364229334	inf
-0.6335899282367337	-2.618267994761081	inf
-0.6335899282367337	-2.5759116252928274	inf
-0.6335899282367337	-2.5335552558245737	inf
-0.6335899282367337	-2.4911988863563206	inf
-0.6335899282367337	-2.4488425168880674	inf
-0.6335899282367337	-2.4064861474198143	inf
-0.6335899282367337	-2.3641297779515607	inf
-0.6335899282367337	-2.321773408483307	inf
-0.6335899282367337	-2.279417039015054	inf
-0.6335899282367337	-2.2370606695468007	inf
-0.6335899282367337	-2.1947043000785476	inf
-0.6335899282367337	-2.152347930610294	inf
-0.6335899282367337	-2.1099915611420403	inf
-0.6335899282367337	-2.067635191673787	4.348125082998199
-0.6335899282367337	-2.025278822205534	inf
-0.6335899282367337	-1.9829224527372806	5.44673737166631
-0.6335899282367337	-1.9405660832690272	4.348125082998199
-0.6335899282367337	-1.8982097138007739	3.6549779024382554
-0.6335899282367337	-1.8558533443325205	3.6549779024382554
-0.6335899282367337	-1.8134969748642673	4.348125082998199
-0.6335899282367337	-1.7711406053960137	4.060443010546419
-0.6335899282367337	-1.7287842359277605	3.6549779024382554
-0.6335899282367337	-1.6864278664595072	4.348125082998199
-0.6335899282367337	-1.6440714969912538	4.060443010546419
-0.6335899282367337	-1.6017151275230006	2.807680042051051
-0.6335899282367337	-1.559358758054747	3.24951279433009
-0.6335899282367337	-1.5170023885864938	2.4510050981123177
-0.6335899282367337	-1.4746460191182402	2.4022149339428873
-0.6335899282367337	-1.432289649649987	2.5022983924998696
-0.6335899282367337	-1.389933280181734	2.807680042051051
-0.6335899282367337	-1.3475769107134803	2.613524027610093
-0.6335899282367337	-1.3052205412452271	2.6741486494265283
-0.6335899282367337	-1.2628641717769735	2.807680042051051
-0.6335899282367337	-1.2205078023087204	2.4022149339428873
-0.6335899282367337	-1.1781514328404672	2.2686835413183646
-0.6335899282367337	-1.1357950633722136	2.5022983924998696
-0.6335899282367337	-1.0934386939039604	2.613524027610093
-0.6335899282367337	-1.0510823244357068	2.4022149339428873
-0.6335899282367337	-1.0087259549674537	3.24951279433009
-0.6335899282367337	-0.9663695854992004	2.8817880142047736
-0.6335899282367337	-0.924013216030947	2.5563656137701445
-0.6335899282367337	-0.8816568465626936	2.6741486494265283
-0.6335899282367337	-0.8393004770944402	2.6741486494265283
-0.6335899282367337	-0.7969441076261868	3.144152278672263
-0.6335899282367337	-0.7545877381579336	2.5022983924998696
-0.6335899282367337	-0.7122313686896803	3.048842098867939
-0.6335899282367337	-0.6698749992214268	3.5008272226109964
-0.6335899282367337	-0.6275186297531734	2.5563656137701445
-0.6335899282367337	-0.5851622602849202	3.144152278672263
-0.6335899282367337	-0.5428058908166669	3.144152278672263
-0.6335899282367337	-0.5004495213484135	3.6549779024382554
-0.6335899282367337	-0.4580931518801601	4.348125082998199
-0.6335899282367337	-0.4157367824119067	4.348125082998199
-0.6335899282367337	-0.37338041294365354	4.348125082998199
-0.6335899282367337	-0.33102404347540015	5.44673737166631
-0.6335899282367337	-0.28866767400714677	5.44673737166631
-0.6335899282367337	-0.24631130453889338	4.7535901911063645
-0.6335899282367337	-0.20395493507064	5.44673737166631
-0.6335899282367337	-0.16159856560238683	5.44673737166631
-0.6335899282367337	-0.11924219613413345	inf
-0.6335899282367337	-0.07688582666588006	inf
-0.6335899282367337	-0.03452945719762668	5.44673737166631
-0.6335899282367337	0.007826912270626707	inf
-0.6335899282367337	0.05018328173887987	inf
-0.6335899282367337	0.09253965120713326	inf
-0.6335899282367337	0.13489602067538664	inf
-0.6335899282367337	0.17725239014364003	inf
-0.6335899282367337	0.2196087596118934	inf
-0.6335899282367337	0.2619651290801466	inf
-0.6335899282367337	0.30432149854839996	inf
-0.6335899282367337	0.34667786801665335	inf
-0.6335899282367337	0.38903423748490673	inf
-0.6335899282367337	0.4313906069531601	inf
-0.6335899282367337	0.4737469764214133	inf
-0.6335899282367337	0.5161033458896667	inf
-0.6335899282367337	0.55845971535792	inf
-0.6335899282367337	0.6008160848261734	inf
-0.6335899282367337	0.6431724542944268	inf
-0.6335899282367337	0.68552882376268	inf
-0.6335899282367337	0.7278851932309334	inf
-0.6335899282367337	0.7702415626991868	inf
-0.6335899282367337	0.8125979321674401	inf
-0.6335899282367337	0.8549543016356935	inf
-0.6335899282367337	0.8973106711039469	inf
-0.6335899282367337	0.9396670405722003	inf
-0.6335899282367337	0.9820234100404535	inf
-0.6335899282367337	1.0243797795087068	inf
-0.6335899282367337	1.0667361489769602	inf
-0.6335899282367337	1.1090925184452136	inf
-0.6335899282367337	1.151448887913467	inf
-0.6335899282367337	1.1938052573817202	inf
-0.6335899282367337	1.2361616268499735	inf
-0.6335899282367337	1.278517996318227	inf
-0.6335899282367337	1.32087436578648	inf
-0.6335899282367337	1.3632307352547337	inf
-0.6335899282367337	1.4055871047229873	inf
-0.6335899282367337	1.4479434741912405	inf
-0.6335899282367337	1.4902998436594936	inf
[truncated: 8,001 more rows]
