# Supplementary material for: Navigating protein landscapes with a machine-learned transferable coarse-grained model
Source: Nat Chem. 2025 Jul 18;17(8):1284–92. doi: 10.1038/s41557-025-01874-0 (PMC12313527; doi:10.1038/s41557-025-01874-0)
Supplement: Supplementary file 4 — .csv files with free energy landscape data. [file 41557_2025_1874_MOESM4_ESM.zip › fig_data/1yrf_awsem_FES_in_TICA.csv]

TIC1	TIC2	FE
-1.6830761718040992	-0.5157352364074193	inf
-1.6830761718040992	-0.48593329272943026	inf
-1.6830761718040992	-0.45613134905144126	inf
-1.6830761718040992	-0.42632940537345226	inf
-1.6830761718040992	-0.39652746169546327	inf
-1.6830761718040992	-0.3667255180174742	inf
-1.6830761718040992	-0.3369235743394853	inf
-1.6830761718040992	-0.3071216306614962	inf
-1.6830761718040992	-0.2773196869835073	inf
-1.6830761718040992	-0.24751774330551826	inf
-1.6830761718040992	-0.21771579962752927	inf
-1.6830761718040992	-0.18791385594954024	inf
-1.6830761718040992	-0.15811191227155122	inf
-1.6830761718040992	-0.12830996859356222	inf
-1.6830761718040992	-0.09850802491557323	inf
-1.6830761718040992	-0.06870608123758423	inf
-1.6830761718040992	-0.03890413755959521	inf
-1.6830761718040992	-0.009102193881606213	inf
-1.6830761718040992	0.020699749796382783	inf
-1.6830761718040992	0.05050169347437178	inf
-1.6830761718040992	0.08030363715236077	inf
-1.6830761718040992	0.11010558083034977	inf
-1.6830761718040992	0.13990752450833877	inf
-1.6830761718040992	0.16970946818632782	inf
-1.6830761718040992	0.1995114118643168	inf
-1.6830761718040992	0.2293133555423058	inf
-1.6830761718040992	0.2591152992202948	inf
-1.6830761718040992	0.2889172428982838	inf
-1.6830761718040992	0.3187191865762728	inf
-1.6830761718040992	0.3485211302542618	inf
-1.6830761718040992	0.3783230739322508	inf
-1.6830761718040992	0.4081250176102398	inf
-1.6830761718040992	0.43792696128822883	inf
-1.6830761718040992	0.4677289049662179	inf
-1.6830761718040992	0.4975308486442068	inf
-1.6830761718040992	0.5273327923221958	inf
-1.6830761718040992	0.5571347360001848	inf
-1.6830761718040992	0.5869366796781739	inf
-1.6830761718040992	0.6167386233561628	inf
-1.6830761718040992	0.6465405670341517	inf
-1.6830761718040992	0.6763425107121408	inf
-1.6830761718040992	0.7061444543901298	inf
-1.6830761718040992	0.7359463980681189	inf
-1.6830761718040992	0.7657483417461078	inf
-1.6830761718040992	0.7955502854240968	inf
-1.6830761718040992	0.8253522291020858	inf
-1.6830761718040992	0.8551541727800749	inf
-1.6830761718040992	0.8849561164580639	inf
-1.6830761718040992	0.9147580601360529	inf
-1.6830761718040992	0.9445600038140418	inf
-1.6830761718040992	0.9743619474920309	inf
-1.6830761718040992	1.00416389117002	inf
-1.6830761718040992	1.0339658348480087	inf
-1.6830761718040992	1.0637677785259978	inf
-1.6830761718040992	1.0935697222039868	inf
-1.6830761718040992	1.123371665881976	inf
-1.6830761718040992	1.153173609559965	inf
-1.6830761718040992	1.182975553237954	inf
-1.6830761718040992	1.2127774969159428	inf
-1.6830761718040992	1.2425794405939319	inf
-1.6830761718040992	1.272381384271921	inf
-1.6830761718040992	1.3021833279499098	inf
-1.6830761718040992	1.3319852716278988	inf
-1.6830761718040992	1.3617872153058879	inf
-1.6830761718040992	1.391589158983877	inf
-1.6830761718040992	1.421391102661866	inf
-1.6830761718040992	1.451193046339855	inf
-1.6830761718040992	1.480994990017844	inf
-1.6830761718040992	1.510796933695833	inf
-1.6830761718040992	1.5405988773738217	inf
-1.6830761718040992	1.5704008210518108	inf
-1.6830761718040992	1.6002027647297998	inf
-1.6830761718040992	1.6300047084077889	inf
-1.6830761718040992	1.659806652085778	inf
-1.6830761718040992	1.689608595763767	inf
-1.6830761718040992	1.719410539441756	inf
-1.6830761718040992	1.749212483119745	inf
-1.6830761718040992	1.779014426797734	inf
-1.6830761718040992	1.8088163704757227	7.192182058713245
-1.6830761718040992	1.8386183141537118	inf
-1.6830761718040992	1.8684202578317008	inf
-1.6830761718040992	1.89822220150969	inf
-1.6830761718040992	1.928024145187679	inf
-1.6830761718040992	1.957826088865668	inf
-1.6830761718040992	1.987628032543657	7.192182058713245
-1.6830761718040992	2.017429976221646	inf
-1.6830761718040992	2.0472319198996347	inf
-1.6830761718040992	2.0770338635776238	inf
-1.6830761718040992	2.106835807255613	inf
-1.6830761718040992	2.136637750933602	inf
-1.6830761718040992	2.166439694611591	inf
-1.6830761718040992	2.19624163828958	inf
-1.6830761718040992	2.226043581967569	inf
-1.6830761718040992	2.255845525645558	inf
-1.6830761718040992	2.285647469323547	inf
-1.6830761718040992	2.315449413001536	inf
-1.6830761718040992	2.3452513566795252	inf
-1.6830761718040992	2.375053300357514	inf
-1.6830761718040992	2.404855244035503	inf
-1.6830761718040992	2.434657187713492	inf
-1.6607673066382096	-0.5157352364074193	inf
-1.6607673066382096	-0.48593329272943026	inf
-1.6607673066382096	-0.45613134905144126	inf
-1.6607673066382096	-0.42632940537345226	inf
-1.6607673066382096	-0.39652746169546327	inf
-1.6607673066382096	-0.3667255180174742	inf
-1.6607673066382096	-0.3369235743394853	inf
-1.6607673066382096	-0.3071216306614962	inf
-1.6607673066382096	-0.2773196869835073	inf
-1.6607673066382096	-0.24751774330551826	inf
-1.6607673066382096	-0.21771579962752927	inf
-1.6607673066382096	-0.18791385594954024	inf
-1.6607673066382096	-0.15811191227155122	inf
-1.6607673066382096	-0.12830996859356222	inf
-1.6607673066382096	-0.09850802491557323	inf
-1.6607673066382096	-0.06870608123758423	inf
-1.6607673066382096	-0.03890413755959521	inf
-1.6607673066382096	-0.009102193881606213	inf
-1.6607673066382096	0.020699749796382783	inf
-1.6607673066382096	0.05050169347437178	inf
-1.6607673066382096	0.08030363715236077	inf
-1.6607673066382096	0.11010558083034977	inf
-1.6607673066382096	0.13990752450833877	inf
-1.6607673066382096	0.16970946818632782	inf
-1.6607673066382096	0.1995114118643168	inf
-1.6607673066382096	0.2293133555423058	inf
-1.6607673066382096	0.2591152992202948	inf
-1.6607673066382096	0.2889172428982838	inf
-1.6607673066382096	0.3187191865762728	inf
-1.6607673066382096	0.3485211302542618	inf
-1.6607673066382096	0.3783230739322508	inf
-1.6607673066382096	0.4081250176102398	inf
-1.6607673066382096	0.43792696128822883	inf
-1.6607673066382096	0.4677289049662179	inf
-1.6607673066382096	0.4975308486442068	inf
-1.6607673066382096	0.5273327923221958	inf
-1.6607673066382096	0.5571347360001848	inf
-1.6607673066382096	0.5869366796781739	inf
-1.6607673066382096	0.6167386233561628	inf
-1.6607673066382096	0.6465405670341517	inf
-1.6607673066382096	0.6763425107121408	inf
-1.6607673066382096	0.7061444543901298	inf
-1.6607673066382096	0.7359463980681189	inf
-1.6607673066382096	0.7657483417461078	inf
-1.6607673066382096	0.7955502854240968	inf
-1.6607673066382096	0.8253522291020858	inf
-1.6607673066382096	0.8551541727800749	inf
-1.6607673066382096	0.8849561164580639	inf
-1.6607673066382096	0.9147580601360529	inf
-1.6607673066382096	0.9445600038140418	inf
-1.6607673066382096	0.9743619474920309	inf
-1.6607673066382096	1.00416389117002	inf
-1.6607673066382096	1.0339658348480087	inf
-1.6607673066382096	1.0637677785259978	inf
-1.6607673066382096	1.0935697222039868	inf
-1.6607673066382096	1.123371665881976	inf
-1.6607673066382096	1.153173609559965	inf
-1.6607673066382096	1.182975553237954	inf
-1.6607673066382096	1.2127774969159428	inf
-1.6607673066382096	1.2425794405939319	inf
-1.6607673066382096	1.272381384271921	inf
-1.6607673066382096	1.3021833279499098	inf
-1.6607673066382096	1.3319852716278988	inf
-1.6607673066382096	1.3617872153058879	inf
-1.6607673066382096	1.391589158983877	inf
-1.6607673066382096	1.421391102661866	inf
-1.6607673066382096	1.451193046339855	inf
-1.6607673066382096	1.480994990017844	inf
-1.6607673066382096	1.510796933695833	inf
-1.6607673066382096	1.5405988773738217	inf
-1.6607673066382096	1.5704008210518108	inf
-1.6607673066382096	1.6002027647297998	inf
-1.6607673066382096	1.6300047084077889	inf
-1.6607673066382096	1.659806652085778	inf
-1.6607673066382096	1.689608595763767	inf
-1.6607673066382096	1.719410539441756	inf
-1.6607673066382096	1.749212483119745	inf
-1.6607673066382096	1.779014426797734	inf
-1.6607673066382096	1.8088163704757227	inf
-1.6607673066382096	1.8386183141537118	inf
-1.6607673066382096	1.8684202578317008	7.192182058713245
-1.6607673066382096	1.89822220150969	inf
-1.6607673066382096	1.928024145187679	inf
-1.6607673066382096	1.957826088865668	inf
-1.6607673066382096	1.987628032543657	inf
-1.6607673066382096	2.017429976221646	inf
-1.6607673066382096	2.0472319198996347	inf
-1.6607673066382096	2.0770338635776238	inf
-1.6607673066382096	2.106835807255613	inf
-1.6607673066382096	2.136637750933602	inf
-1.6607673066382096	2.166439694611591	inf
-1.6607673066382096	2.19624163828958	inf
-1.6607673066382096	2.226043581967569	inf
-1.6607673066382096	2.255845525645558	inf
-1.6607673066382096	2.285647469323547	inf
-1.6607673066382096	2.315449413001536	inf
-1.6607673066382096	2.3452513566795252	inf
-1.6607673066382096	2.375053300357514	inf
-1.6607673066382096	2.404855244035503	inf
-1.6607673066382096	2.434657187713492	inf
-1.63845844147232	-0.5157352364074193	inf
-1.63845844147232	-0.48593329272943026	inf
-1.63845844147232	-0.45613134905144126	inf
-1.63845844147232	-0.42632940537345226	inf
-1.63845844147232	-0.39652746169546327	inf
-1.63845844147232	-0.3667255180174742	inf
-1.63845844147232	-0.3369235743394853	inf
-1.63845844147232	-0.3071216306614962	inf
-1.63845844147232	-0.2773196869835073	inf
-1.63845844147232	-0.24751774330551826	inf
-1.63845844147232	-0.21771579962752927	inf
-1.63845844147232	-0.18791385594954024	inf
-1.63845844147232	-0.15811191227155122	inf
-1.63845844147232	-0.12830996859356222	inf
-1.63845844147232	-0.09850802491557323	inf
-1.63845844147232	-0.06870608123758423	inf
-1.63845844147232	-0.03890413755959521	inf
-1.63845844147232	-0.009102193881606213	inf
-1.63845844147232	0.020699749796382783	inf
-1.63845844147232	0.05050169347437178	inf
-1.63845844147232	0.08030363715236077	inf
-1.63845844147232	0.11010558083034977	inf
-1.63845844147232	0.13990752450833877	inf
-1.63845844147232	0.16970946818632782	inf
-1.63845844147232	0.1995114118643168	inf
-1.63845844147232	0.2293133555423058	inf
-1.63845844147232	0.2591152992202948	inf
-1.63845844147232	0.2889172428982838	inf
-1.63845844147232	0.3187191865762728	inf
-1.63845844147232	0.3485211302542618	inf
-1.63845844147232	0.3783230739322508	inf
-1.63845844147232	0.4081250176102398	inf
-1.63845844147232	0.43792696128822883	inf
-1.63845844147232	0.4677289049662179	inf
-1.63845844147232	0.4975308486442068	inf
-1.63845844147232	0.5273327923221958	inf
-1.63845844147232	0.5571347360001848	inf
-1.63845844147232	0.5869366796781739	inf
-1.63845844147232	0.6167386233561628	inf
-1.63845844147232	0.6465405670341517	inf
-1.63845844147232	0.6763425107121408	inf
-1.63845844147232	0.7061444543901298	inf
-1.63845844147232	0.7359463980681189	inf
-1.63845844147232	0.7657483417461078	inf
-1.63845844147232	0.7955502854240968	inf
-1.63845844147232	0.8253522291020858	inf
-1.63845844147232	0.8551541727800749	inf
-1.63845844147232	0.8849561164580639	inf
-1.63845844147232	0.9147580601360529	inf
-1.63845844147232	0.9445600038140418	inf
-1.63845844147232	0.9743619474920309	inf
-1.63845844147232	1.00416389117002	inf
-1.63845844147232	1.0339658348480087	inf
-1.63845844147232	1.0637677785259978	inf
-1.63845844147232	1.0935697222039868	inf
-1.63845844147232	1.123371665881976	inf
-1.63845844147232	1.153173609559965	inf
-1.63845844147232	1.182975553237954	inf
-1.63845844147232	1.2127774969159428	inf
-1.63845844147232	1.2425794405939319	inf
-1.63845844147232	1.272381384271921	inf
-1.63845844147232	1.3021833279499098	inf
-1.63845844147232	1.3319852716278988	inf
-1.63845844147232	1.3617872153058879	inf
-1.63845844147232	1.391589158983877	inf
-1.63845844147232	1.421391102661866	inf
-1.63845844147232	1.451193046339855	inf
-1.63845844147232	1.480994990017844	inf
-1.63845844147232	1.510796933695833	inf
-1.63845844147232	1.5405988773738217	inf
-1.63845844147232	1.5704008210518108	inf
-1.63845844147232	1.6002027647297998	inf
-1.63845844147232	1.6300047084077889	inf
-1.63845844147232	1.659806652085778	inf
-1.63845844147232	1.689608595763767	inf
-1.63845844147232	1.719410539441756	inf
-1.63845844147232	1.749212483119745	inf
-1.63845844147232	1.779014426797734	inf
-1.63845844147232	1.8088163704757227	inf
-1.63845844147232	1.8386183141537118	7.192182058713245
-1.63845844147232	1.8684202578317008	inf
-1.63845844147232	1.89822220150969	7.192182058713245
-1.63845844147232	1.928024145187679	7.192182058713245
-1.63845844147232	1.957826088865668	inf
-1.63845844147232	1.987628032543657	inf
-1.63845844147232	2.017429976221646	inf
-1.63845844147232	2.0472319198996347	7.192182058713245
-1.63845844147232	2.0770338635776238	inf
-1.63845844147232	2.106835807255613	inf
-1.63845844147232	2.136637750933602	7.192182058713245
-1.63845844147232	2.166439694611591	inf
-1.63845844147232	2.19624163828958	inf
-1.63845844147232	2.226043581967569	inf
-1.63845844147232	2.255845525645558	inf
-1.63845844147232	2.285647469323547	inf
-1.63845844147232	2.315449413001536	inf
-1.63845844147232	2.3452513566795252	inf
-1.63845844147232	2.375053300357514	inf
-1.63845844147232	2.404855244035503	inf
-1.63845844147232	2.434657187713492	inf
-1.6161495763064306	-0.5157352364074193	inf
-1.6161495763064306	-0.48593329272943026	inf
-1.6161495763064306	-0.45613134905144126	inf
-1.6161495763064306	-0.42632940537345226	inf
-1.6161495763064306	-0.39652746169546327	inf
-1.6161495763064306	-0.3667255180174742	inf
-1.6161495763064306	-0.3369235743394853	inf
-1.6161495763064306	-0.3071216306614962	inf
-1.6161495763064306	-0.2773196869835073	inf
-1.6161495763064306	-0.24751774330551826	inf
-1.6161495763064306	-0.21771579962752927	inf
-1.6161495763064306	-0.18791385594954024	inf
-1.6161495763064306	-0.15811191227155122	inf
-1.6161495763064306	-0.12830996859356222	inf
-1.6161495763064306	-0.09850802491557323	inf
-1.6161495763064306	-0.06870608123758423	inf
-1.6161495763064306	-0.03890413755959521	inf
-1.6161495763064306	-0.009102193881606213	inf
-1.6161495763064306	0.020699749796382783	inf
-1.6161495763064306	0.05050169347437178	inf
-1.6161495763064306	0.08030363715236077	inf
-1.6161495763064306	0.11010558083034977	inf
-1.6161495763064306	0.13990752450833877	inf
-1.6161495763064306	0.16970946818632782	inf
-1.6161495763064306	0.1995114118643168	inf
-1.6161495763064306	0.2293133555423058	inf
-1.6161495763064306	0.2591152992202948	inf
-1.6161495763064306	0.2889172428982838	inf
-1.6161495763064306	0.3187191865762728	inf
-1.6161495763064306	0.3485211302542618	inf
-1.6161495763064306	0.3783230739322508	inf
-1.6161495763064306	0.4081250176102398	inf
-1.6161495763064306	0.43792696128822883	inf
-1.6161495763064306	0.4677289049662179	inf
-1.6161495763064306	0.4975308486442068	inf
-1.6161495763064306	0.5273327923221958	inf
-1.6161495763064306	0.5571347360001848	inf
-1.6161495763064306	0.5869366796781739	inf
-1.6161495763064306	0.6167386233561628	inf
-1.6161495763064306	0.6465405670341517	inf
-1.6161495763064306	0.6763425107121408	inf
-1.6161495763064306	0.7061444543901298	inf
-1.6161495763064306	0.7359463980681189	inf
-1.6161495763064306	0.7657483417461078	inf
-1.6161495763064306	0.7955502854240968	inf
-1.6161495763064306	0.8253522291020858	inf
-1.6161495763064306	0.8551541727800749	inf
-1.6161495763064306	0.8849561164580639	inf
-1.6161495763064306	0.9147580601360529	inf
-1.6161495763064306	0.9445600038140418	inf
-1.6161495763064306	0.9743619474920309	inf
-1.6161495763064306	1.00416389117002	inf
-1.6161495763064306	1.0339658348480087	inf
-1.6161495763064306	1.0637677785259978	inf
-1.6161495763064306	1.0935697222039868	inf
-1.6161495763064306	1.123371665881976	inf
-1.6161495763064306	1.153173609559965	inf
-1.6161495763064306	1.182975553237954	inf
-1.6161495763064306	1.2127774969159428	inf
-1.6161495763064306	1.2425794405939319	inf
-1.6161495763064306	1.272381384271921	inf
-1.6161495763064306	1.3021833279499098	inf
-1.6161495763064306	1.3319852716278988	inf
-1.6161495763064306	1.3617872153058879	inf
-1.6161495763064306	1.391589158983877	inf
-1.6161495763064306	1.421391102661866	inf
-1.6161495763064306	1.451193046339855	inf
-1.6161495763064306	1.480994990017844	inf
-1.6161495763064306	1.510796933695833	inf
-1.6161495763064306	1.5405988773738217	inf
-1.6161495763064306	1.5704008210518108	inf
-1.6161495763064306	1.6002027647297998	inf
-1.6161495763064306	1.6300047084077889	inf
-1.6161495763064306	1.659806652085778	inf
-1.6161495763064306	1.689608595763767	inf
-1.6161495763064306	1.719410539441756	inf
-1.6161495763064306	1.749212483119745	inf
-1.6161495763064306	1.779014426797734	inf
-1.6161495763064306	1.8088163704757227	inf
-1.6161495763064306	1.8386183141537118	inf
-1.6161495763064306	1.8684202578317008	inf
-1.6161495763064306	1.89822220150969	6.093569770045136
-1.6161495763064306	1.928024145187679	7.192182058713245
-1.6161495763064306	1.957826088865668	6.093569770045136
-1.6161495763064306	1.987628032543657	7.192182058713245
-1.6161495763064306	2.017429976221646	6.499034878153299
-1.6161495763064306	2.0472319198996347	6.499034878153299
-1.6161495763064306	2.0770338635776238	7.192182058713245
-1.6161495763064306	2.106835807255613	6.499034878153299
-1.6161495763064306	2.136637750933602	inf
-1.6161495763064306	2.166439694611591	7.192182058713245
-1.6161495763064306	2.19624163828958	inf
-1.6161495763064306	2.226043581967569	inf
-1.6161495763064306	2.255845525645558	inf
-1.6161495763064306	2.285647469323547	inf
-1.6161495763064306	2.315449413001536	inf
-1.6161495763064306	2.3452513566795252	inf
-1.6161495763064306	2.375053300357514	inf
-1.6161495763064306	2.404855244035503	inf
-1.6161495763064306	2.434657187713492	inf
-1.5938407111405413	-0.5157352364074193	inf
-1.5938407111405413	-0.48593329272943026	inf
-1.5938407111405413	-0.45613134905144126	inf
-1.5938407111405413	-0.42632940537345226	inf
-1.5938407111405413	-0.39652746169546327	inf
-1.5938407111405413	-0.3667255180174742	inf
-1.5938407111405413	-0.3369235743394853	inf
-1.5938407111405413	-0.3071216306614962	inf
-1.5938407111405413	-0.2773196869835073	inf
-1.5938407111405413	-0.24751774330551826	inf
-1.5938407111405413	-0.21771579962752927	inf
-1.5938407111405413	-0.18791385594954024	inf
-1.5938407111405413	-0.15811191227155122	inf
-1.5938407111405413	-0.12830996859356222	inf
-1.5938407111405413	-0.09850802491557323	inf
-1.5938407111405413	-0.06870608123758423	inf
-1.5938407111405413	-0.03890413755959521	inf
-1.5938407111405413	-0.009102193881606213	inf
-1.5938407111405413	0.020699749796382783	inf
-1.5938407111405413	0.05050169347437178	inf
-1.5938407111405413	0.08030363715236077	inf
-1.5938407111405413	0.11010558083034977	inf
-1.5938407111405413	0.13990752450833877	inf
-1.5938407111405413	0.16970946818632782	inf
-1.5938407111405413	0.1995114118643168	inf
-1.5938407111405413	0.2293133555423058	inf
-1.5938407111405413	0.2591152992202948	inf
-1.5938407111405413	0.2889172428982838	inf
-1.5938407111405413	0.3187191865762728	inf
-1.5938407111405413	0.3485211302542618	inf
-1.5938407111405413	0.3783230739322508	inf
-1.5938407111405413	0.4081250176102398	inf
-1.5938407111405413	0.43792696128822883	inf
-1.5938407111405413	0.4677289049662179	inf
-1.5938407111405413	0.4975308486442068	inf
-1.5938407111405413	0.5273327923221958	inf
-1.5938407111405413	0.5571347360001848	inf
-1.5938407111405413	0.5869366796781739	inf
-1.5938407111405413	0.6167386233561628	inf
-1.5938407111405413	0.6465405670341517	inf
-1.5938407111405413	0.6763425107121408	inf
-1.5938407111405413	0.7061444543901298	inf
-1.5938407111405413	0.7359463980681189	inf
-1.5938407111405413	0.7657483417461078	inf
-1.5938407111405413	0.7955502854240968	inf
-1.5938407111405413	0.8253522291020858	inf
-1.5938407111405413	0.8551541727800749	inf
-1.5938407111405413	0.8849561164580639	inf
-1.5938407111405413	0.9147580601360529	inf
-1.5938407111405413	0.9445600038140418	inf
-1.5938407111405413	0.9743619474920309	inf
-1.5938407111405413	1.00416389117002	inf
-1.5938407111405413	1.0339658348480087	inf
-1.5938407111405413	1.0637677785259978	inf
-1.5938407111405413	1.0935697222039868	inf
-1.5938407111405413	1.123371665881976	inf
-1.5938407111405413	1.153173609559965	inf
-1.5938407111405413	1.182975553237954	inf
-1.5938407111405413	1.2127774969159428	inf
-1.5938407111405413	1.2425794405939319	inf
-1.5938407111405413	1.272381384271921	inf
-1.5938407111405413	1.3021833279499098	inf
-1.5938407111405413	1.3319852716278988	inf
-1.5938407111405413	1.3617872153058879	inf
-1.5938407111405413	1.391589158983877	inf
-1.5938407111405413	1.421391102661866	inf
-1.5938407111405413	1.451193046339855	inf
-1.5938407111405413	1.480994990017844	inf
-1.5938407111405413	1.510796933695833	inf
-1.5938407111405413	1.5405988773738217	inf
-1.5938407111405413	1.5704008210518108	inf
-1.5938407111405413	1.6002027647297998	inf
-1.5938407111405413	1.6300047084077889	inf
-1.5938407111405413	1.659806652085778	inf
-1.5938407111405413	1.689608595763767	inf
-1.5938407111405413	1.719410539441756	inf
-1.5938407111405413	1.749212483119745	inf
-1.5938407111405413	1.779014426797734	7.192182058713245
-1.5938407111405413	1.8088163704757227	inf
-1.5938407111405413	1.8386183141537118	7.192182058713245
-1.5938407111405413	1.8684202578317008	inf
-1.5938407111405413	1.89822220150969	inf
-1.5938407111405413	1.928024145187679	6.093569770045136
-1.5938407111405413	1.957826088865668	7.192182058713245
-1.5938407111405413	1.987628032543657	6.093569770045136
-1.5938407111405413	2.017429976221646	7.192182058713245
-1.5938407111405413	2.0472319198996347	6.499034878153299
-1.5938407111405413	2.0770338635776238	7.192182058713245
-1.5938407111405413	2.106835807255613	7.192182058713245
-1.5938407111405413	2.136637750933602	7.192182058713245
-1.5938407111405413	2.166439694611591	7.192182058713245
-1.5938407111405413	2.19624163828958	inf
-1.5938407111405413	2.226043581967569	inf
-1.5938407111405413	2.255845525645558	inf
-1.5938407111405413	2.285647469323547	inf
-1.5938407111405413	2.315449413001536	inf
-1.5938407111405413	2.3452513566795252	inf
-1.5938407111405413	2.375053300357514	inf
-1.5938407111405413	2.404855244035503	inf
-1.5938407111405413	2.434657187713492	inf
-1.5715318459746517	-0.5157352364074193	inf
-1.5715318459746517	-0.48593329272943026	inf
-1.5715318459746517	-0.45613134905144126	inf
-1.5715318459746517	-0.42632940537345226	inf
-1.5715318459746517	-0.39652746169546327	inf
-1.5715318459746517	-0.3667255180174742	inf
-1.5715318459746517	-0.3369235743394853	inf
-1.5715318459746517	-0.3071216306614962	inf
-1.5715318459746517	-0.2773196869835073	inf
-1.5715318459746517	-0.24751774330551826	inf
-1.5715318459746517	-0.21771579962752927	inf
-1.5715318459746517	-0.18791385594954024	inf
-1.5715318459746517	-0.15811191227155122	inf
-1.5715318459746517	-0.12830996859356222	inf
-1.5715318459746517	-0.09850802491557323	inf
-1.5715318459746517	-0.06870608123758423	inf
-1.5715318459746517	-0.03890413755959521	inf
-1.5715318459746517	-0.009102193881606213	inf
-1.5715318459746517	0.020699749796382783	inf
-1.5715318459746517	0.05050169347437178	inf
-1.5715318459746517	0.08030363715236077	inf
-1.5715318459746517	0.11010558083034977	inf
-1.5715318459746517	0.13990752450833877	inf
-1.5715318459746517	0.16970946818632782	inf
-1.5715318459746517	0.1995114118643168	inf
-1.5715318459746517	0.2293133555423058	inf
-1.5715318459746517	0.2591152992202948	inf
-1.5715318459746517	0.2889172428982838	inf
-1.5715318459746517	0.3187191865762728	inf
-1.5715318459746517	0.3485211302542618	inf
-1.5715318459746517	0.3783230739322508	inf
-1.5715318459746517	0.4081250176102398	inf
-1.5715318459746517	0.43792696128822883	inf
-1.5715318459746517	0.4677289049662179	inf
-1.5715318459746517	0.4975308486442068	inf
-1.5715318459746517	0.5273327923221958	inf
-1.5715318459746517	0.5571347360001848	inf
-1.5715318459746517	0.5869366796781739	inf
-1.5715318459746517	0.6167386233561628	inf
-1.5715318459746517	0.6465405670341517	inf
-1.5715318459746517	0.6763425107121408	inf
-1.5715318459746517	0.7061444543901298	inf
-1.5715318459746517	0.7359463980681189	inf
-1.5715318459746517	0.7657483417461078	inf
-1.5715318459746517	0.7955502854240968	inf
-1.5715318459746517	0.8253522291020858	inf
-1.5715318459746517	0.8551541727800749	inf
-1.5715318459746517	0.8849561164580639	inf
-1.5715318459746517	0.9147580601360529	inf
-1.5715318459746517	0.9445600038140418	inf
-1.5715318459746517	0.9743619474920309	inf
-1.5715318459746517	1.00416389117002	inf
-1.5715318459746517	1.0339658348480087	inf
-1.5715318459746517	1.0637677785259978	inf
-1.5715318459746517	1.0935697222039868	inf
-1.5715318459746517	1.123371665881976	inf
-1.5715318459746517	1.153173609559965	inf
-1.5715318459746517	1.182975553237954	inf
-1.5715318459746517	1.2127774969159428	inf
-1.5715318459746517	1.2425794405939319	inf
-1.5715318459746517	1.272381384271921	inf
-1.5715318459746517	1.3021833279499098	inf
-1.5715318459746517	1.3319852716278988	inf
-1.5715318459746517	1.3617872153058879	inf
-1.5715318459746517	1.391589158983877	inf
-1.5715318459746517	1.421391102661866	inf
-1.5715318459746517	1.451193046339855	inf
-1.5715318459746517	1.480994990017844	inf
-1.5715318459746517	1.510796933695833	inf
-1.5715318459746517	1.5405988773738217	inf
-1.5715318459746517	1.5704008210518108	inf
-1.5715318459746517	1.6002027647297998	7.192182058713245
-1.5715318459746517	1.6300047084077889	inf
-1.5715318459746517	1.659806652085778	inf
-1.5715318459746517	1.689608595763767	inf
-1.5715318459746517	1.719410539441756	7.192182058713245
-1.5715318459746517	1.749212483119745	6.499034878153299
-1.5715318459746517	1.779014426797734	6.093569770045136
-1.5715318459746517	1.8088163704757227	inf
-1.5715318459746517	1.8386183141537118	7.192182058713245
-1.5715318459746517	1.8684202578317008	7.192182058713245
-1.5715318459746517	1.89822220150969	7.192182058713245
-1.5715318459746517	1.928024145187679	7.192182058713245
-1.5715318459746517	1.957826088865668	6.499034878153299
-1.5715318459746517	1.987628032543657	6.499034878153299
-1.5715318459746517	2.017429976221646	6.093569770045136
-1.5715318459746517	2.0472319198996347	6.499034878153299
-1.5715318459746517	2.0770338635776238	6.499034878153299
-1.5715318459746517	2.106835807255613	7.192182058713245
-1.5715318459746517	2.136637750933602	7.192182058713245
-1.5715318459746517	2.166439694611591	7.192182058713245
-1.5715318459746517	2.19624163828958	inf
-1.5715318459746517	2.226043581967569	inf
-1.5715318459746517	2.255845525645558	inf
-1.5715318459746517	2.285647469323547	inf
-1.5715318459746517	2.315449413001536	inf
-1.5715318459746517	2.3452513566795252	7.192182058713245
-1.5715318459746517	2.375053300357514	inf
-1.5715318459746517	2.404855244035503	inf
-1.5715318459746517	2.434657187713492	inf
-1.549222980808762	-0.5157352364074193	inf
-1.549222980808762	-0.48593329272943026	inf
-1.549222980808762	-0.45613134905144126	inf
-1.549222980808762	-0.42632940537345226	inf
-1.549222980808762	-0.39652746169546327	inf
-1.549222980808762	-0.3667255180174742	inf
-1.549222980808762	-0.3369235743394853	inf
-1.549222980808762	-0.3071216306614962	inf
-1.549222980808762	-0.2773196869835073	inf
-1.549222980808762	-0.24751774330551826	inf
-1.549222980808762	-0.21771579962752927	inf
-1.549222980808762	-0.18791385594954024	inf
-1.549222980808762	-0.15811191227155122	inf
-1.549222980808762	-0.12830996859356222	inf
-1.549222980808762	-0.09850802491557323	inf
-1.549222980808762	-0.06870608123758423	inf
-1.549222980808762	-0.03890413755959521	inf
-1.549222980808762	-0.009102193881606213	inf
-1.549222980808762	0.020699749796382783	inf
-1.549222980808762	0.05050169347437178	inf
-1.549222980808762	0.08030363715236077	inf
-1.549222980808762	0.11010558083034977	inf
-1.549222980808762	0.13990752450833877	inf
-1.549222980808762	0.16970946818632782	inf
-1.549222980808762	0.1995114118643168	inf
-1.549222980808762	0.2293133555423058	inf
-1.549222980808762	0.2591152992202948	inf
-1.549222980808762	0.2889172428982838	inf
-1.549222980808762	0.3187191865762728	inf
-1.549222980808762	0.3485211302542618	inf
-1.549222980808762	0.3783230739322508	inf
-1.549222980808762	0.4081250176102398	inf
-1.549222980808762	0.43792696128822883	inf
-1.549222980808762	0.4677289049662179	inf
-1.549222980808762	0.4975308486442068	inf
-1.549222980808762	0.5273327923221958	inf
-1.549222980808762	0.5571347360001848	inf
-1.549222980808762	0.5869366796781739	inf
-1.549222980808762	0.6167386233561628	inf
-1.549222980808762	0.6465405670341517	inf
-1.549222980808762	0.6763425107121408	inf
-1.549222980808762	0.7061444543901298	inf
-1.549222980808762	0.7359463980681189	inf
-1.549222980808762	0.7657483417461078	inf
-1.549222980808762	0.7955502854240968	inf
-1.549222980808762	0.8253522291020858	inf
-1.549222980808762	0.8551541727800749	inf
-1.549222980808762	0.8849561164580639	inf
-1.549222980808762	0.9147580601360529	inf
-1.549222980808762	0.9445600038140418	inf
-1.549222980808762	0.9743619474920309	inf
-1.549222980808762	1.00416389117002	inf
-1.549222980808762	1.0339658348480087	inf
-1.549222980808762	1.0637677785259978	inf
-1.549222980808762	1.0935697222039868	inf
-1.549222980808762	1.123371665881976	inf
-1.549222980808762	1.153173609559965	inf
-1.549222980808762	1.182975553237954	inf
-1.549222980808762	1.2127774969159428	inf
-1.549222980808762	1.2425794405939319	inf
-1.549222980808762	1.272381384271921	inf
-1.549222980808762	1.3021833279499098	inf
-1.549222980808762	1.3319852716278988	inf
-1.549222980808762	1.3617872153058879	inf
-1.549222980808762	1.391589158983877	inf
-1.549222980808762	1.421391102661866	inf
-1.549222980808762	1.451193046339855	inf
-1.549222980808762	1.480994990017844	inf
-1.549222980808762	1.510796933695833	inf
-1.549222980808762	1.5405988773738217	inf
-1.549222980808762	1.5704008210518108	inf
-1.549222980808762	1.6002027647297998	7.192182058713245
-1.549222980808762	1.6300047084077889	inf
-1.549222980808762	1.659806652085778	inf
-1.549222980808762	1.689608595763767	7.192182058713245
-1.549222980808762	1.719410539441756	7.192182058713245
-1.549222980808762	1.749212483119745	inf
-1.549222980808762	1.779014426797734	5.805887697593354
-1.549222980808762	1.8088163704757227	7.192182058713245
-1.549222980808762	1.8386183141537118	6.093569770045136
-1.549222980808762	1.8684202578317008	5.246271909657931
-1.549222980808762	1.89822220150969	6.093569770045136
-1.549222980808762	1.928024145187679	6.093569770045136
-1.549222980808762	1.957826088865668	5.582744146279145
-1.549222980808762	1.987628032543657	5.805887697593354
-1.549222980808762	2.017429976221646	6.093569770045136
-1.549222980808762	2.0472319198996347	6.093569770045136
-1.549222980808762	2.0770338635776238	5.805887697593354
-1.549222980808762	2.106835807255613	7.192182058713245
-1.549222980808762	2.136637750933602	7.192182058713245
-1.549222980808762	2.166439694611591	inf
-1.549222980808762	2.19624163828958	7.192182058713245
-1.549222980808762	2.226043581967569	7.192182058713245
-1.549222980808762	2.255845525645558	inf
-1.549222980808762	2.285647469323547	inf
-1.549222980808762	2.315449413001536	inf
-1.549222980808762	2.3452513566795252	inf
-1.549222980808762	2.375053300357514	inf
-1.549222980808762	2.404855244035503	inf
-1.549222980808762	2.434657187713492	inf
-1.5269141156428727	-0.5157352364074193	inf
-1.5269141156428727	-0.48593329272943026	inf
-1.5269141156428727	-0.45613134905144126	inf
-1.5269141156428727	-0.42632940537345226	inf
-1.5269141156428727	-0.39652746169546327	inf
-1.5269141156428727	-0.3667255180174742	inf
-1.5269141156428727	-0.3369235743394853	inf
-1.5269141156428727	-0.3071216306614962	inf
-1.5269141156428727	-0.2773196869835073	inf
-1.5269141156428727	-0.24751774330551826	inf
-1.5269141156428727	-0.21771579962752927	inf
-1.5269141156428727	-0.18791385594954024	inf
-1.5269141156428727	-0.15811191227155122	inf
-1.5269141156428727	-0.12830996859356222	inf
-1.5269141156428727	-0.09850802491557323	inf
-1.5269141156428727	-0.06870608123758423	inf
-1.5269141156428727	-0.03890413755959521	inf
-1.5269141156428727	-0.009102193881606213	inf
-1.5269141156428727	0.020699749796382783	inf
-1.5269141156428727	0.05050169347437178	inf
-1.5269141156428727	0.08030363715236077	inf
-1.5269141156428727	0.11010558083034977	inf
-1.5269141156428727	0.13990752450833877	inf
-1.5269141156428727	0.16970946818632782	inf
-1.5269141156428727	0.1995114118643168	inf
-1.5269141156428727	0.2293133555423058	inf
-1.5269141156428727	0.2591152992202948	inf
-1.5269141156428727	0.2889172428982838	inf
-1.5269141156428727	0.3187191865762728	inf
-1.5269141156428727	0.3485211302542618	inf
-1.5269141156428727	0.3783230739322508	inf
-1.5269141156428727	0.4081250176102398	inf
-1.5269141156428727	0.43792696128822883	inf
-1.5269141156428727	0.4677289049662179	inf
-1.5269141156428727	0.4975308486442068	inf
-1.5269141156428727	0.5273327923221958	inf
-1.5269141156428727	0.5571347360001848	inf
-1.5269141156428727	0.5869366796781739	inf
-1.5269141156428727	0.6167386233561628	inf
-1.5269141156428727	0.6465405670341517	inf
-1.5269141156428727	0.6763425107121408	inf
-1.5269141156428727	0.7061444543901298	inf
-1.5269141156428727	0.7359463980681189	inf
-1.5269141156428727	0.7657483417461078	inf
-1.5269141156428727	0.7955502854240968	inf
-1.5269141156428727	0.8253522291020858	inf
-1.5269141156428727	0.8551541727800749	inf
-1.5269141156428727	0.8849561164580639	inf
-1.5269141156428727	0.9147580601360529	inf
-1.5269141156428727	0.9445600038140418	inf
-1.5269141156428727	0.9743619474920309	inf
-1.5269141156428727	1.00416389117002	inf
-1.5269141156428727	1.0339658348480087	inf
-1.5269141156428727	1.0637677785259978	inf
-1.5269141156428727	1.0935697222039868	inf
-1.5269141156428727	1.123371665881976	inf
-1.5269141156428727	1.153173609559965	inf
-1.5269141156428727	1.182975553237954	inf
-1.5269141156428727	1.2127774969159428	inf
-1.5269141156428727	1.2425794405939319	inf
-1.5269141156428727	1.272381384271921	inf
-1.5269141156428727	1.3021833279499098	inf
-1.5269141156428727	1.3319852716278988	inf
-1.5269141156428727	1.3617872153058879	inf
-1.5269141156428727	1.391589158983877	inf
-1.5269141156428727	1.421391102661866	inf
-1.5269141156428727	1.451193046339855	inf
-1.5269141156428727	1.480994990017844	inf
-1.5269141156428727	1.510796933695833	inf
-1.5269141156428727	1.5405988773738217	inf
-1.5269141156428727	1.5704008210518108	inf
-1.5269141156428727	1.6002027647297998	inf
-1.5269141156428727	1.6300047084077889	7.192182058713245
-1.5269141156428727	1.659806652085778	7.192182058713245
-1.5269141156428727	1.689608595763767	inf
-1.5269141156428727	1.719410539441756	inf
-1.5269141156428727	1.749212483119745	7.192182058713245
-1.5269141156428727	1.779014426797734	6.093569770045136
-1.5269141156428727	1.8088163704757227	6.093569770045136
-1.5269141156428727	1.8386183141537118	6.093569770045136
-1.5269141156428727	1.8684202578317008	5.805887697593354
-1.5269141156428727	1.89822220150969	5.40042258948519
-1.5269141156428727	1.928024145187679	6.093569770045136
-1.5269141156428727	1.957826088865668	5.582744146279145
-1.5269141156428727	1.987628032543657	6.093569770045136
-1.5269141156428727	2.017429976221646	6.499034878153299
-1.5269141156428727	2.0472319198996347	6.499034878153299
-1.5269141156428727	2.0770338635776238	5.805887697593354
-1.5269141156428727	2.106835807255613	5.582744146279145
-1.5269141156428727	2.136637750933602	5.246271909657931
-1.5269141156428727	2.166439694611591	6.093569770045136
-1.5269141156428727	2.19624163828958	7.192182058713245
-1.5269141156428727	2.226043581967569	7.192182058713245
-1.5269141156428727	2.255845525645558	7.192182058713245
-1.5269141156428727	2.285647469323547	7.192182058713245
-1.5269141156428727	2.315449413001536	inf
-1.5269141156428727	2.3452513566795252	inf
-1.5269141156428727	2.375053300357514	inf
-1.5269141156428727	2.404855244035503	inf
-1.5269141156428727	2.434657187713492	inf
-1.5046052504769831	-0.5157352364074193	inf
-1.5046052504769831	-0.48593329272943026	inf
-1.5046052504769831	-0.45613134905144126	inf
-1.5046052504769831	-0.42632940537345226	inf
-1.5046052504769831	-0.39652746169546327	inf
-1.5046052504769831	-0.3667255180174742	inf
-1.5046052504769831	-0.3369235743394853	inf
-1.5046052504769831	-0.3071216306614962	inf
-1.5046052504769831	-0.2773196869835073	inf
-1.5046052504769831	-0.24751774330551826	inf
-1.5046052504769831	-0.21771579962752927	inf
-1.5046052504769831	-0.18791385594954024	inf
-1.5046052504769831	-0.15811191227155122	inf
-1.5046052504769831	-0.12830996859356222	inf
-1.5046052504769831	-0.09850802491557323	inf
-1.5046052504769831	-0.06870608123758423	inf
-1.5046052504769831	-0.03890413755959521	inf
-1.5046052504769831	-0.009102193881606213	inf
-1.5046052504769831	0.020699749796382783	inf
-1.5046052504769831	0.05050169347437178	inf
-1.5046052504769831	0.08030363715236077	inf
-1.5046052504769831	0.11010558083034977	inf
-1.5046052504769831	0.13990752450833877	inf
-1.5046052504769831	0.16970946818632782	inf
-1.5046052504769831	0.1995114118643168	inf
-1.5046052504769831	0.2293133555423058	inf
-1.5046052504769831	0.2591152992202948	inf
-1.5046052504769831	0.2889172428982838	inf
-1.5046052504769831	0.3187191865762728	inf
-1.5046052504769831	0.3485211302542618	inf
-1.5046052504769831	0.3783230739322508	inf
-1.5046052504769831	0.4081250176102398	inf
-1.5046052504769831	0.43792696128822883	inf
-1.5046052504769831	0.4677289049662179	inf
-1.5046052504769831	0.4975308486442068	inf
-1.5046052504769831	0.5273327923221958	inf
-1.5046052504769831	0.5571347360001848	inf
-1.5046052504769831	0.5869366796781739	inf
-1.5046052504769831	0.6167386233561628	inf
-1.5046052504769831	0.6465405670341517	inf
-1.5046052504769831	0.6763425107121408	inf
-1.5046052504769831	0.7061444543901298	inf
-1.5046052504769831	0.7359463980681189	inf
-1.5046052504769831	0.7657483417461078	inf
-1.5046052504769831	0.7955502854240968	inf
-1.5046052504769831	0.8253522291020858	inf
-1.5046052504769831	0.8551541727800749	inf
-1.5046052504769831	0.8849561164580639	inf
-1.5046052504769831	0.9147580601360529	inf
-1.5046052504769831	0.9445600038140418	inf
-1.5046052504769831	0.9743619474920309	inf
-1.5046052504769831	1.00416389117002	inf
-1.5046052504769831	1.0339658348480087	inf
-1.5046052504769831	1.0637677785259978	inf
-1.5046052504769831	1.0935697222039868	inf
-1.5046052504769831	1.123371665881976	inf
-1.5046052504769831	1.153173609559965	inf
-1.5046052504769831	1.182975553237954	inf
-1.5046052504769831	1.2127774969159428	inf
-1.5046052504769831	1.2425794405939319	inf
-1.5046052504769831	1.272381384271921	inf
-1.5046052504769831	1.3021833279499098	inf
-1.5046052504769831	1.3319852716278988	inf
-1.5046052504769831	1.3617872153058879	inf
-1.5046052504769831	1.391589158983877	inf
-1.5046052504769831	1.421391102661866	inf
-1.5046052504769831	1.451193046339855	inf
-1.5046052504769831	1.480994990017844	inf
-1.5046052504769831	1.510796933695833	inf
-1.5046052504769831	1.5405988773738217	7.192182058713245
-1.5046052504769831	1.5704008210518108	inf
-1.5046052504769831	1.6002027647297998	7.192182058713245
-1.5046052504769831	1.6300047084077889	7.192182058713245
-1.5046052504769831	1.659806652085778	inf
-1.5046052504769831	1.689608595763767	inf
-1.5046052504769831	1.719410539441756	6.093569770045136
-1.5046052504769831	1.749212483119745	7.192182058713245
-1.5046052504769831	1.779014426797734	5.582744146279145
-1.5046052504769831	1.8088163704757227	6.093569770045136
-1.5046052504769831	1.8386183141537118	6.499034878153299
-1.5046052504769831	1.8684202578317008	5.246271909657931
-1.5046052504769831	1.89822220150969	6.499034878153299
-1.5046052504769831	1.928024145187679	5.805887697593354
-1.5046052504769831	1.957826088865668	5.582744146279145
-1.5046052504769831	1.987628032543657	5.40042258948519
-1.5046052504769831	2.017429976221646	5.246271909657931
-1.5046052504769831	2.0472319198996347	4.6272327012517085
-1.5046052504769831	2.0770338635776238	5.40042258948519
-1.5046052504769831	2.106835807255613	4.9949574813770266
-1.5046052504769831	2.136637750933602	5.40042258948519
-1.5046052504769831	2.166439694611591	5.582744146279145
-1.5046052504769831	2.19624163828958	6.499034878153299
-1.5046052504769831	2.226043581967569	inf
-1.5046052504769831	2.255845525645558	6.093569770045136
-1.5046052504769831	2.285647469323547	7.192182058713245
-1.5046052504769831	2.315449413001536	inf
-1.5046052504769831	2.3452513566795252	inf
-1.5046052504769831	2.375053300357514	inf
-1.5046052504769831	2.404855244035503	inf
-1.5046052504769831	2.434657187713492	inf
-1.4822963853110935	-0.5157352364074193	inf
-1.4822963853110935	-0.48593329272943026	inf
-1.4822963853110935	-0.45613134905144126	inf
-1.4822963853110935	-0.42632940537345226	inf
-1.4822963853110935	-0.39652746169546327	inf
-1.4822963853110935	-0.3667255180174742	inf
-1.4822963853110935	-0.3369235743394853	inf
-1.4822963853110935	-0.3071216306614962	inf
-1.4822963853110935	-0.2773196869835073	inf
-1.4822963853110935	-0.24751774330551826	inf
-1.4822963853110935	-0.21771579962752927	inf
-1.4822963853110935	-0.18791385594954024	inf
-1.4822963853110935	-0.15811191227155122	inf
-1.4822963853110935	-0.12830996859356222	inf
-1.4822963853110935	-0.09850802491557323	inf
-1.4822963853110935	-0.06870608123758423	inf
-1.4822963853110935	-0.03890413755959521	inf
-1.4822963853110935	-0.009102193881606213	inf
-1.4822963853110935	0.020699749796382783	inf
-1.4822963853110935	0.05050169347437178	inf
-1.4822963853110935	0.08030363715236077	inf
-1.4822963853110935	0.11010558083034977	inf
-1.4822963853110935	0.13990752450833877	inf
-1.4822963853110935	0.16970946818632782	inf
-1.4822963853110935	0.1995114118643168	inf
-1.4822963853110935	0.2293133555423058	inf
-1.4822963853110935	0.2591152992202948	inf
-1.4822963853110935	0.2889172428982838	inf
-1.4822963853110935	0.3187191865762728	inf
-1.4822963853110935	0.3485211302542618	inf
-1.4822963853110935	0.3783230739322508	inf
-1.4822963853110935	0.4081250176102398	inf
-1.4822963853110935	0.43792696128822883	inf
-1.4822963853110935	0.4677289049662179	inf
-1.4822963853110935	0.4975308486442068	inf
-1.4822963853110935	0.5273327923221958	inf
-1.4822963853110935	0.5571347360001848	inf
-1.4822963853110935	0.5869366796781739	inf
-1.4822963853110935	0.6167386233561628	inf
-1.4822963853110935	0.6465405670341517	inf
-1.4822963853110935	0.6763425107121408	inf
-1.4822963853110935	0.7061444543901298	inf
-1.4822963853110935	0.7359463980681189	inf
-1.4822963853110935	0.7657483417461078	inf
-1.4822963853110935	0.7955502854240968	inf
-1.4822963853110935	0.8253522291020858	inf
-1.4822963853110935	0.8551541727800749	inf
-1.4822963853110935	0.8849561164580639	inf
-1.4822963853110935	0.9147580601360529	inf
-1.4822963853110935	0.9445600038140418	inf
-1.4822963853110935	0.9743619474920309	inf
-1.4822963853110935	1.00416389117002	inf
-1.4822963853110935	1.0339658348480087	inf
-1.4822963853110935	1.0637677785259978	inf
-1.4822963853110935	1.0935697222039868	inf
-1.4822963853110935	1.123371665881976	inf
-1.4822963853110935	1.153173609559965	inf
-1.4822963853110935	1.182975553237954	inf
-1.4822963853110935	1.2127774969159428	inf
-1.4822963853110935	1.2425794405939319	inf
-1.4822963853110935	1.272381384271921	inf
-1.4822963853110935	1.3021833279499098	inf
-1.4822963853110935	1.3319852716278988	inf
-1.4822963853110935	1.3617872153058879	inf
-1.4822963853110935	1.391589158983877	inf
-1.4822963853110935	1.421391102661866	inf
-1.4822963853110935	1.451193046339855	inf
-1.4822963853110935	1.480994990017844	inf
-1.4822963853110935	1.510796933695833	inf
-1.4822963853110935	1.5405988773738217	inf
-1.4822963853110935	1.5704008210518108	inf
-1.4822963853110935	1.6002027647297998	inf
-1.4822963853110935	1.6300047084077889	6.499034878153299
-1.4822963853110935	1.659806652085778	6.093569770045136
-1.4822963853110935	1.689608595763767	7.192182058713245
-1.4822963853110935	1.719410539441756	5.40042258948519
-1.4822963853110935	1.749212483119745	5.805887697593354
-1.4822963853110935	1.779014426797734	5.246271909657931
-1.4822963853110935	1.8088163704757227	4.9949574813770266
-1.4822963853110935	1.8386183141537118	5.112740517033409
-1.4822963853110935	1.8684202578317008	5.582744146279145
-1.4822963853110935	1.89822220150969	5.40042258948519
-1.4822963853110935	1.928024145187679	4.6272327012517085
-1.4822963853110935	1.957826088865668	4.707275408925245
-1.4822963853110935	1.987628032543657	4.484131857611034
-1.4822963853110935	2.017429976221646	4.6272327012517085
-1.4822963853110935	2.0472319198996347	4.794286785914874
-1.4822963853110935	2.0770338635776238	4.8895969657192
-1.4822963853110935	2.106835807255613	4.9949574813770266
-1.4822963853110935	2.136637750933602	5.805887697593354
-1.4822963853110935	2.166439694611591	4.553124729097986
-1.4822963853110935	2.19624163828958	6.093569770045136
-1.4822963853110935	2.226043581967569	5.805887697593354
-1.4822963853110935	2.255845525645558	6.499034878153299
-1.4822963853110935	2.285647469323547	5.246271909657931
-1.4822963853110935	2.315449413001536	7.192182058713245
-1.4822963853110935	2.3452513566795252	inf
-1.4822963853110935	2.375053300357514	7.192182058713245
-1.4822963853110935	2.404855244035503	inf
-1.4822963853110935	2.434657187713492	inf
-1.4599875201452042	-0.5157352364074193	inf
-1.4599875201452042	-0.48593329272943026	inf
-1.4599875201452042	-0.45613134905144126	inf
-1.4599875201452042	-0.42632940537345226	inf
-1.4599875201452042	-0.39652746169546327	inf
-1.4599875201452042	-0.3667255180174742	inf
-1.4599875201452042	-0.3369235743394853	inf
-1.4599875201452042	-0.3071216306614962	inf
-1.4599875201452042	-0.2773196869835073	inf
-1.4599875201452042	-0.24751774330551826	inf
-1.4599875201452042	-0.21771579962752927	inf
-1.4599875201452042	-0.18791385594954024	inf
-1.4599875201452042	-0.15811191227155122	inf
-1.4599875201452042	-0.12830996859356222	inf
-1.4599875201452042	-0.09850802491557323	inf
-1.4599875201452042	-0.06870608123758423	inf
-1.4599875201452042	-0.03890413755959521	inf
-1.4599875201452042	-0.009102193881606213	inf
-1.4599875201452042	0.020699749796382783	inf
-1.4599875201452042	0.05050169347437178	inf
-1.4599875201452042	0.08030363715236077	inf
-1.4599875201452042	0.11010558083034977	inf
-1.4599875201452042	0.13990752450833877	inf
-1.4599875201452042	0.16970946818632782	inf
-1.4599875201452042	0.1995114118643168	inf
-1.4599875201452042	0.2293133555423058	inf
-1.4599875201452042	0.2591152992202948	inf
-1.4599875201452042	0.2889172428982838	inf
-1.4599875201452042	0.3187191865762728	inf
-1.4599875201452042	0.3485211302542618	inf
-1.4599875201452042	0.3783230739322508	inf
-1.4599875201452042	0.4081250176102398	inf
-1.4599875201452042	0.43792696128822883	inf
-1.4599875201452042	0.4677289049662179	inf
-1.4599875201452042	0.4975308486442068	inf
-1.4599875201452042	0.5273327923221958	inf
-1.4599875201452042	0.5571347360001848	inf
-1.4599875201452042	0.5869366796781739	inf
-1.4599875201452042	0.6167386233561628	inf
-1.4599875201452042	0.6465405670341517	inf
-1.4599875201452042	0.6763425107121408	inf
-1.4599875201452042	0.7061444543901298	inf
-1.4599875201452042	0.7359463980681189	inf
-1.4599875201452042	0.7657483417461078	inf
-1.4599875201452042	0.7955502854240968	inf
-1.4599875201452042	0.8253522291020858	inf
-1.4599875201452042	0.8551541727800749	inf
-1.4599875201452042	0.8849561164580639	inf
-1.4599875201452042	0.9147580601360529	inf
-1.4599875201452042	0.9445600038140418	inf
-1.4599875201452042	0.9743619474920309	inf
-1.4599875201452042	1.00416389117002	inf
-1.4599875201452042	1.0339658348480087	inf
-1.4599875201452042	1.0637677785259978	inf
-1.4599875201452042	1.0935697222039868	inf
-1.4599875201452042	1.123371665881976	inf
-1.4599875201452042	1.153173609559965	inf
-1.4599875201452042	1.182975553237954	inf
-1.4599875201452042	1.2127774969159428	inf
-1.4599875201452042	1.2425794405939319	inf
-1.4599875201452042	1.272381384271921	inf
-1.4599875201452042	1.3021833279499098	inf
-1.4599875201452042	1.3319852716278988	inf
-1.4599875201452042	1.3617872153058879	inf
-1.4599875201452042	1.391589158983877	inf
-1.4599875201452042	1.421391102661866	inf
-1.4599875201452042	1.451193046339855	inf
-1.4599875201452042	1.480994990017844	inf
-1.4599875201452042	1.510796933695833	6.093569770045136
-1.4599875201452042	1.5405988773738217	inf
-1.4599875201452042	1.5704008210518108	7.192182058713245
-1.4599875201452042	1.6002027647297998	inf
-1.4599875201452042	1.6300047084077889	6.093569770045136
-1.4599875201452042	1.659806652085778	6.093569770045136
-1.4599875201452042	1.689608595763767	5.246271909657931
-1.4599875201452042	1.719410539441756	5.582744146279145
-1.4599875201452042	1.749212483119745	4.707275408925245
-1.4599875201452042	1.779014426797734	4.9949574813770266
-1.4599875201452042	1.8088163704757227	4.484131857611034
-1.4599875201452042	1.8386183141537118	3.9733062338450438
-1.4599875201452042	1.8684202578317008	4.6272327012517085
-1.4599875201452042	1.89822220150969	4.419593336473463
-1.4599875201452042	1.928024145187679	4.419593336473463
-1.4599875201452042	1.957826088865668	4.056687842784095
-1.4599875201452042	1.987628032543657	4.196449785159254
-1.4599875201452042	2.017429976221646	4.196449785159254
-1.4599875201452042	2.0472319198996347	4.196449785159254
-1.4599875201452042	2.0770338635776238	4.484131857611034
-1.4599875201452042	2.106835807255613	4.794286785914874
-1.4599875201452042	2.136637750933602	4.196449785159254
-1.4599875201452042	2.166439694611591	4.9949574813770266
-1.4599875201452042	2.19624163828958	5.582744146279145
-1.4599875201452042	2.226043581967569	5.805887697593354
-1.4599875201452042	2.255845525645558	7.192182058713245
-1.4599875201452042	2.285647469323547	5.582744146279145
-1.4599875201452042	2.315449413001536	6.499034878153299
-1.4599875201452042	2.3452513566795252	inf
-1.4599875201452042	2.375053300357514	inf
-1.4599875201452042	2.404855244035503	inf
-1.4599875201452042	2.434657187713492	inf
-1.4376786549793148	-0.5157352364074193	inf
-1.4376786549793148	-0.48593329272943026	inf
-1.4376786549793148	-0.45613134905144126	inf
-1.4376786549793148	-0.42632940537345226	inf
-1.4376786549793148	-0.39652746169546327	inf
-1.4376786549793148	-0.3667255180174742	inf
-1.4376786549793148	-0.3369235743394853	inf
-1.4376786549793148	-0.3071216306614962	inf
-1.4376786549793148	-0.2773196869835073	inf
-1.4376786549793148	-0.24751774330551826	inf
-1.4376786549793148	-0.21771579962752927	inf
-1.4376786549793148	-0.18791385594954024	inf
-1.4376786549793148	-0.15811191227155122	inf
-1.4376786549793148	-0.12830996859356222	inf
-1.4376786549793148	-0.09850802491557323	inf
-1.4376786549793148	-0.06870608123758423	inf
-1.4376786549793148	-0.03890413755959521	inf
-1.4376786549793148	-0.009102193881606213	inf
-1.4376786549793148	0.020699749796382783	inf
-1.4376786549793148	0.05050169347437178	inf
-1.4376786549793148	0.08030363715236077	inf
-1.4376786549793148	0.11010558083034977	inf
-1.4376786549793148	0.13990752450833877	inf
-1.4376786549793148	0.16970946818632782	inf
-1.4376786549793148	0.1995114118643168	inf
-1.4376786549793148	0.2293133555423058	inf
-1.4376786549793148	0.2591152992202948	inf
-1.4376786549793148	0.2889172428982838	inf
-1.4376786549793148	0.3187191865762728	inf
-1.4376786549793148	0.3485211302542618	inf
-1.4376786549793148	0.3783230739322508	inf
-1.4376786549793148	0.4081250176102398	inf
-1.4376786549793148	0.43792696128822883	inf
-1.4376786549793148	0.4677289049662179	inf
-1.4376786549793148	0.4975308486442068	inf
-1.4376786549793148	0.5273327923221958	inf
-1.4376786549793148	0.5571347360001848	inf
-1.4376786549793148	0.5869366796781739	inf
-1.4376786549793148	0.6167386233561628	inf
-1.4376786549793148	0.6465405670341517	inf
-1.4376786549793148	0.6763425107121408	inf
-1.4376786549793148	0.7061444543901298	inf
-1.4376786549793148	0.7359463980681189	inf
-1.4376786549793148	0.7657483417461078	inf
-1.4376786549793148	0.7955502854240968	inf
-1.4376786549793148	0.8253522291020858	inf
-1.4376786549793148	0.8551541727800749	inf
-1.4376786549793148	0.8849561164580639	inf
-1.4376786549793148	0.9147580601360529	inf
-1.4376786549793148	0.9445600038140418	inf
-1.4376786549793148	0.9743619474920309	inf
-1.4376786549793148	1.00416389117002	inf
-1.4376786549793148	1.0339658348480087	inf
-1.4376786549793148	1.0637677785259978	inf
-1.4376786549793148	1.0935697222039868	inf
-1.4376786549793148	1.123371665881976	inf
-1.4376786549793148	1.153173609559965	inf
-1.4376786549793148	1.182975553237954	inf
-1.4376786549793148	1.2127774969159428	inf
-1.4376786549793148	1.2425794405939319	inf
-1.4376786549793148	1.272381384271921	inf
-1.4376786549793148	1.3021833279499098	inf
-1.4376786549793148	1.3319852716278988	inf
-1.4376786549793148	1.3617872153058879	inf
-1.4376786549793148	1.391589158983877	inf
-1.4376786549793148	1.421391102661866	inf
-1.4376786549793148	1.451193046339855	7.192182058713245
-1.4376786549793148	1.480994990017844	6.093569770045136
-1.4376786549793148	1.510796933695833	6.093569770045136
-1.4376786549793148	1.5405988773738217	6.499034878153299
-1.4376786549793148	1.5704008210518108	6.499034878153299
-1.4376786549793148	1.6002027647297998	5.112740517033409
-1.4376786549793148	1.6300047084077889	5.805887697593354
-1.4376786549793148	1.659806652085778	4.707275408925245
-1.4376786549793148	1.689608595763767	5.582744146279145
-1.4376786549793148	1.719410539441756	5.246271909657931
-1.4376786549793148	1.749212483119745	5.40042258948519
-1.4376786549793148	1.779014426797734	4.9949574813770266
-1.4376786549793148	1.8088163704757227	4.484131857611034
-1.4376786549793148	1.8386183141537118	4.6272327012517085
-1.4376786549793148	1.8684202578317008	3.9733062338450438
-1.4376786549793148	1.89822220150969	4.056687842784095
-1.4376786549793148	1.928024145187679	4.0141282283652995
-1.4376786549793148	1.957826088865668	4.101139605354929
-1.4376786549793148	1.987628032543657	4.101139605354929
-1.4376786549793148	2.017429976221646	3.9733062338450438
-1.4376786549793148	2.0472319198996347	3.8963451927089157
-1.4376786549793148	2.0770338635776238	3.8599775485380405
-1.4376786549793148	2.106835807255613	4.419593336473463
-1.4376786549793148	2.136637750933602	4.707275408925245
-1.4376786549793148	2.166439694611591	4.553124729097986
-1.4376786549793148	2.19624163828958	4.8895969657192
-1.4376786549793148	2.226043581967569	5.246271909657931
-1.4376786549793148	2.255845525645558	6.093569770045136
-1.4376786549793148	2.285647469323547	6.093569770045136
-1.4376786549793148	2.315449413001536	6.499034878153299
-1.4376786549793148	2.3452513566795252	inf
-1.4376786549793148	2.375053300357514	inf
-1.4376786549793148	2.404855244035503	7.192182058713245
-1.4376786549793148	2.434657187713492	7.192182058713245
-1.4153697898134252	-0.5157352364074193	inf
-1.4153697898134252	-0.48593329272943026	inf
-1.4153697898134252	-0.45613134905144126	inf
-1.4153697898134252	-0.42632940537345226	inf
-1.4153697898134252	-0.39652746169546327	inf
-1.4153697898134252	-0.3667255180174742	inf
-1.4153697898134252	-0.3369235743394853	inf
-1.4153697898134252	-0.3071216306614962	inf
-1.4153697898134252	-0.2773196869835073	inf
-1.4153697898134252	-0.24751774330551826	inf
-1.4153697898134252	-0.21771579962752927	inf
-1.4153697898134252	-0.18791385594954024	inf
-1.4153697898134252	-0.15811191227155122	inf
-1.4153697898134252	-0.12830996859356222	inf
-1.4153697898134252	-0.09850802491557323	inf
-1.4153697898134252	-0.06870608123758423	inf
-1.4153697898134252	-0.03890413755959521	inf
-1.4153697898134252	-0.009102193881606213	inf
-1.4153697898134252	0.020699749796382783	inf
-1.4153697898134252	0.05050169347437178	inf
-1.4153697898134252	0.08030363715236077	inf
-1.4153697898134252	0.11010558083034977	inf
-1.4153697898134252	0.13990752450833877	inf
-1.4153697898134252	0.16970946818632782	inf
-1.4153697898134252	0.1995114118643168	inf
-1.4153697898134252	0.2293133555423058	inf
-1.4153697898134252	0.2591152992202948	inf
-1.4153697898134252	0.2889172428982838	inf
-1.4153697898134252	0.3187191865762728	inf
-1.4153697898134252	0.3485211302542618	inf
-1.4153697898134252	0.3783230739322508	inf
-1.4153697898134252	0.4081250176102398	inf
-1.4153697898134252	0.43792696128822883	inf
-1.4153697898134252	0.4677289049662179	inf
-1.4153697898134252	0.4975308486442068	inf
-1.4153697898134252	0.5273327923221958	inf
-1.4153697898134252	0.5571347360001848	inf
-1.4153697898134252	0.5869366796781739	inf
-1.4153697898134252	0.6167386233561628	inf
-1.4153697898134252	0.6465405670341517	inf
-1.4153697898134252	0.6763425107121408	inf
-1.4153697898134252	0.7061444543901298	inf
-1.4153697898134252	0.7359463980681189	inf
-1.4153697898134252	0.7657483417461078	inf
-1.4153697898134252	0.7955502854240968	inf
-1.4153697898134252	0.8253522291020858	inf
-1.4153697898134252	0.8551541727800749	inf
-1.4153697898134252	0.8849561164580639	inf
-1.4153697898134252	0.9147580601360529	inf
-1.4153697898134252	0.9445600038140418	inf
-1.4153697898134252	0.9743619474920309	inf
-1.4153697898134252	1.00416389117002	inf
-1.4153697898134252	1.0339658348480087	inf
-1.4153697898134252	1.0637677785259978	7.192182058713245
-1.4153697898134252	1.0935697222039868	inf
-1.4153697898134252	1.123371665881976	inf
-1.4153697898134252	1.153173609559965	inf
-1.4153697898134252	1.182975553237954	inf
-1.4153697898134252	1.2127774969159428	7.192182058713245
-1.4153697898134252	1.2425794405939319	inf
-1.4153697898134252	1.272381384271921	inf
-1.4153697898134252	1.3021833279499098	7.192182058713245
-1.4153697898134252	1.3319852716278988	inf
-1.4153697898134252	1.3617872153058879	7.192182058713245
-1.4153697898134252	1.391589158983877	6.499034878153299
-1.4153697898134252	1.421391102661866	7.192182058713245
-1.4153697898134252	1.451193046339855	7.192182058713245
-1.4153697898134252	1.480994990017844	7.192182058713245
-1.4153697898134252	1.510796933695833	inf
-1.4153697898134252	1.5405988773738217	6.499034878153299
-1.4153697898134252	1.5704008210518108	5.582744146279145
-1.4153697898134252	1.6002027647297998	5.582744146279145
-1.4153697898134252	1.6300047084077889	5.246271909657931
-1.4153697898134252	1.659806652085778	5.112740517033409
-1.4153697898134252	1.689608595763767	4.794286785914874
-1.4153697898134252	1.719410539441756	5.112740517033409
-1.4153697898134252	1.749212483119745	4.3589687146570295
-1.4153697898134252	1.779014426797734	4.6272327012517085
-1.4153697898134252	1.8088163704757227	4.196449785159254
-1.4153697898134252	1.8386183141537118	4.147659620989822
-1.4153697898134252	1.8684202578317008	3.7581948542280994
-1.4153697898134252	1.89822220150969	3.554595898986859
-1.4153697898134252	1.928024145187679	3.934085520691763
-1.4153697898134252	1.957826088865668	3.665821534097084
-1.4153697898134252	1.987628032543657	3.503302604599309
-1.4153697898134252	2.017429976221646	3.503302604599309
-1.4153697898134252	2.0472319198996347	3.4786099920089377
-1.4153697898134252	2.0770338635776238	3.454512440429877
-1.4153697898134252	2.106835807255613	4.101139605354929
-1.4153697898134252	2.136637750933602	4.0141282283652995
-1.4153697898134252	2.166439694611591	4.3589687146570295
-1.4153697898134252	2.19624163828958	4.301810300817081
-1.4153697898134252	2.226043581967569	4.196449785159254
-1.4153697898134252	2.255845525645558	5.112740517033409
-1.4153697898134252	2.285647469323547	6.093569770045136
-1.4153697898134252	2.315449413001536	6.093569770045136
-1.4153697898134252	2.3452513566795252	6.499034878153299
-1.4153697898134252	2.375053300357514	6.093569770045136
-1.4153697898134252	2.404855244035503	inf
-1.4153697898134252	2.434657187713492	inf
-1.3930609246475356	-0.5157352364074193	inf
-1.3930609246475356	-0.48593329272943026	inf
-1.3930609246475356	-0.45613134905144126	inf
-1.3930609246475356	-0.42632940537345226	inf
-1.3930609246475356	-0.39652746169546327	inf
-1.3930609246475356	-0.3667255180174742	inf
-1.3930609246475356	-0.3369235743394853	inf
-1.3930609246475356	-0.3071216306614962	inf
-1.3930609246475356	-0.2773196869835073	inf
-1.3930609246475356	-0.24751774330551826	inf
-1.3930609246475356	-0.21771579962752927	inf
-1.3930609246475356	-0.18791385594954024	inf
-1.3930609246475356	-0.15811191227155122	inf
-1.3930609246475356	-0.12830996859356222	inf
-1.3930609246475356	-0.09850802491557323	inf
-1.3930609246475356	-0.06870608123758423	inf
-1.3930609246475356	-0.03890413755959521	inf
-1.3930609246475356	-0.009102193881606213	inf
-1.3930609246475356	0.020699749796382783	inf
-1.3930609246475356	0.05050169347437178	inf
-1.3930609246475356	0.08030363715236077	inf
-1.3930609246475356	0.11010558083034977	inf
-1.3930609246475356	0.13990752450833877	inf
-1.3930609246475356	0.16970946818632782	inf
-1.3930609246475356	0.1995114118643168	inf
-1.3930609246475356	0.2293133555423058	inf
-1.3930609246475356	0.2591152992202948	inf
-1.3930609246475356	0.2889172428982838	inf
-1.3930609246475356	0.3187191865762728	inf
-1.3930609246475356	0.3485211302542618	inf
-1.3930609246475356	0.3783230739322508	7.192182058713245
-1.3930609246475356	0.4081250176102398	inf
-1.3930609246475356	0.43792696128822883	inf
-1.3930609246475356	0.4677289049662179	inf
-1.3930609246475356	0.4975308486442068	inf
-1.3930609246475356	0.5273327923221958	inf
-1.3930609246475356	0.5571347360001848	inf
-1.3930609246475356	0.5869366796781739	inf
-1.3930609246475356	0.6167386233561628	inf
-1.3930609246475356	0.6465405670341517	inf
-1.3930609246475356	0.6763425107121408	inf
-1.3930609246475356	0.7061444543901298	inf
-1.3930609246475356	0.7359463980681189	inf
-1.3930609246475356	0.7657483417461078	inf
-1.3930609246475356	0.7955502854240968	inf
-1.3930609246475356	0.8253522291020858	inf
-1.3930609246475356	0.8551541727800749	inf
-1.3930609246475356	0.8849561164580639	inf
-1.3930609246475356	0.9147580601360529	inf
-1.3930609246475356	0.9445600038140418	inf
-1.3930609246475356	0.9743619474920309	inf
-1.3930609246475356	1.00416389117002	inf
-1.3930609246475356	1.0339658348480087	inf
-1.3930609246475356	1.0637677785259978	inf
-1.3930609246475356	1.0935697222039868	inf
-1.3930609246475356	1.123371665881976	inf
-1.3930609246475356	1.153173609559965	inf
-1.3930609246475356	1.182975553237954	7.192182058713245
-1.3930609246475356	1.2127774969159428	inf
-1.3930609246475356	1.2425794405939319	inf
-1.3930609246475356	1.272381384271921	inf
-1.3930609246475356	1.3021833279499098	7.192182058713245
-1.3930609246475356	1.3319852716278988	inf
-1.3930609246475356	1.3617872153058879	6.499034878153299
-1.3930609246475356	1.391589158983877	6.499034878153299
-1.3930609246475356	1.421391102661866	6.093569770045136
-1.3930609246475356	1.451193046339855	6.499034878153299
-1.3930609246475356	1.480994990017844	7.192182058713245
-1.3930609246475356	1.510796933695833	5.246271909657931
-1.3930609246475356	1.5405988773738217	5.112740517033409
-1.3930609246475356	1.5704008210518108	5.246271909657931
-1.3930609246475356	1.6002027647297998	4.794286785914874
-1.3930609246475356	1.6300047084077889	4.8895969657192
-1.3930609246475356	1.659806652085778	4.3589687146570295
-1.3930609246475356	1.689608595763767	3.9733062338450438
-1.3930609246475356	1.719410539441756	4.196449785159254
-1.3930609246475356	1.749212483119745	4.196449785159254
-1.3930609246475356	1.779014426797734	4.301810300817081
-1.3930609246475356	1.8088163704757227	4.0141282283652995
-1.3930609246475356	1.8386183141537118	3.7581948542280994
-1.3930609246475356	1.8684202578317008	3.454512440429877
-1.3930609246475356	1.89822220150969	3.1317390481668266
-1.3930609246475356	1.928024145187679	3.320981047805354
-1.3930609246475356	1.957826088865668	3.385519568942925
-1.3930609246475356	1.987628032543657	3.166830367978097
-1.3930609246475356	2.017429976221646	3.166830367978097
-1.3930609246475356	2.0472319198996347	2.92950218167193
-1.3930609246475356	2.0770338635776238	3.430981943019683
-1.3930609246475356	2.106835807255613	3.503302604599309
-1.3930609246475356	2.136637750933602	3.3635406622241497
-1.3930609246475356	2.166439694611591	3.726446155913518
-1.3930609246475356	2.19624163828958	4.0141282283652995
-1.3930609246475356	2.226043581967569	4.2477430795468045
-1.3930609246475356	2.255845525645558	4.8895969657192
-1.3930609246475356	2.285647469323547	4.707275408925245
-1.3930609246475356	2.315449413001536	6.499034878153299
-1.3930609246475356	2.3452513566795252	5.805887697593354
-1.3930609246475356	2.375053300357514	6.499034878153299
-1.3930609246475356	2.404855244035503	inf
-1.3930609246475356	2.434657187713492	inf
-1.3707520594816462	-0.5157352364074193	inf
-1.3707520594816462	-0.48593329272943026	inf
-1.3707520594816462	-0.45613134905144126	inf
-1.3707520594816462	-0.42632940537345226	inf
-1.3707520594816462	-0.39652746169546327	inf
-1.3707520594816462	-0.3667255180174742	inf
-1.3707520594816462	-0.3369235743394853	inf
-1.3707520594816462	-0.3071216306614962	inf
-1.3707520594816462	-0.2773196869835073	inf
-1.3707520594816462	-0.24751774330551826	inf
-1.3707520594816462	-0.21771579962752927	inf
-1.3707520594816462	-0.18791385594954024	inf
-1.3707520594816462	-0.15811191227155122	inf
-1.3707520594816462	-0.12830996859356222	inf
-1.3707520594816462	-0.09850802491557323	inf
-1.3707520594816462	-0.06870608123758423	inf
-1.3707520594816462	-0.03890413755959521	inf
-1.3707520594816462	-0.009102193881606213	inf
-1.3707520594816462	0.020699749796382783	inf
-1.3707520594816462	0.05050169347437178	inf
-1.3707520594816462	0.08030363715236077	inf
-1.3707520594816462	0.11010558083034977	inf
-1.3707520594816462	0.13990752450833877	inf
-1.3707520594816462	0.16970946818632782	inf
-1.3707520594816462	0.1995114118643168	inf
-1.3707520594816462	0.2293133555423058	inf
-1.3707520594816462	0.2591152992202948	inf
-1.3707520594816462	0.2889172428982838	inf
-1.3707520594816462	0.3187191865762728	inf
-1.3707520594816462	0.3485211302542618	inf
-1.3707520594816462	0.3783230739322508	7.192182058713245
-1.3707520594816462	0.4081250176102398	inf
-1.3707520594816462	0.43792696128822883	7.192182058713245
-1.3707520594816462	0.4677289049662179	inf
-1.3707520594816462	0.4975308486442068	inf
-1.3707520594816462	0.5273327923221958	inf
-1.3707520594816462	0.5571347360001848	inf
-1.3707520594816462	0.5869366796781739	inf
-1.3707520594816462	0.6167386233561628	inf
-1.3707520594816462	0.6465405670341517	inf
-1.3707520594816462	0.6763425107121408	inf
-1.3707520594816462	0.7061444543901298	inf
-1.3707520594816462	0.7359463980681189	inf
-1.3707520594816462	0.7657483417461078	inf
-1.3707520594816462	0.7955502854240968	inf
-1.3707520594816462	0.8253522291020858	inf
-1.3707520594816462	0.8551541727800749	inf
-1.3707520594816462	0.8849561164580639	inf
-1.3707520594816462	0.9147580601360529	inf
-1.3707520594816462	0.9445600038140418	7.192182058713245
-1.3707520594816462	0.9743619474920309	inf
-1.3707520594816462	1.00416389117002	inf
-1.3707520594816462	1.0339658348480087	7.192182058713245
-1.3707520594816462	1.0637677785259978	inf
-1.3707520594816462	1.0935697222039868	inf
-1.3707520594816462	1.123371665881976	inf
-1.3707520594816462	1.153173609559965	7.192182058713245
-1.3707520594816462	1.182975553237954	7.192182058713245
-1.3707520594816462	1.2127774969159428	6.093569770045136
-1.3707520594816462	1.2425794405939319	7.192182058713245
-1.3707520594816462	1.272381384271921	7.192182058713245
-1.3707520594816462	1.3021833279499098	7.192182058713245
-1.3707520594816462	1.3319852716278988	6.499034878153299
-1.3707520594816462	1.3617872153058879	5.582744146279145
-1.3707520594816462	1.391589158983877	5.582744146279145
-1.3707520594816462	1.421391102661866	7.192182058713245
-1.3707520594816462	1.451193046339855	6.093569770045136
-1.3707520594816462	1.480994990017844	5.805887697593354
-1.3707520594816462	1.510796933695833	4.9949574813770266
-1.3707520594816462	1.5405988773738217	4.9949574813770266
-1.3707520594816462	1.5704008210518108	4.707275408925245
-1.3707520594816462	1.6002027647297998	4.301810300817081
-1.3707520594816462	1.6300047084077889	4.3589687146570295
-1.3707520594816462	1.659806652085778	3.9733062338450438
-1.3707520594816462	1.689608595763767	3.934085520691763
-1.3707520594816462	1.719410539441756	4.147659620989822
-1.3707520594816462	1.749212483119745	3.8599775485380405
-1.3707520594816462	1.779014426797734	3.665821534097084
-1.3707520594816462	1.8088163704757227	3.726446155913518
-1.3707520594816462	1.8386183141537118	3.4079924247949833
-1.3707520594816462	1.8684202578317008	3.4079924247949833
-1.3707520594816462	1.89822220150969	3.166830367978097
-1.3707520594816462	1.928024145187679	2.958075554115986
-1.3707520594816462	1.957826088865668	2.958075554115986
-1.3707520594816462	1.987628032543657	2.8881169655090755
-1.3707520594816462	2.017429976221646	2.7854628114489923
-1.3707520594816462	2.0472319198996347	2.8881169655090755
-1.3707520594816462	2.0770338635776238	2.7977329040408065
-1.3707520594816462	2.106835807255613	3.033298975353574
-1.3707520594816462	2.136637750933602	2.8614487184269137
-1.3707520594816462	2.166439694611591	3.5286204125835994
-1.3707520594816462	2.19624163828958	3.8963451927089157
-1.3707520594816462	2.226043581967569	4.196449785159254
-1.3707520594816462	2.255845525645558	4.707275408925245
-1.3707520594816462	2.285647469323547	5.246271909657931
-1.3707520594816462	2.315449413001536	5.805887697593354
-1.3707520594816462	2.3452513566795252	7.192182058713245
-1.3707520594816462	2.375053300357514	7.192182058713245
-1.3707520594816462	2.404855244035503	inf
-1.3707520594816462	2.434657187713492	inf
-1.3484431943157567	-0.5157352364074193	inf
-1.3484431943157567	-0.48593329272943026	inf
-1.3484431943157567	-0.45613134905144126	inf
-1.3484431943157567	-0.42632940537345226	inf
-1.3484431943157567	-0.39652746169546327	inf
-1.3484431943157567	-0.3667255180174742	inf
-1.3484431943157567	-0.3369235743394853	inf
-1.3484431943157567	-0.3071216306614962	inf
-1.3484431943157567	-0.2773196869835073	inf
-1.3484431943157567	-0.24751774330551826	inf
-1.3484431943157567	-0.21771579962752927	inf
-1.3484431943157567	-0.18791385594954024	inf
-1.3484431943157567	-0.15811191227155122	inf
-1.3484431943157567	-0.12830996859356222	inf
-1.3484431943157567	-0.09850802491557323	inf
-1.3484431943157567	-0.06870608123758423	inf
-1.3484431943157567	-0.03890413755959521	inf
-1.3484431943157567	-0.009102193881606213	inf
-1.3484431943157567	0.020699749796382783	inf
-1.3484431943157567	0.05050169347437178	inf
-1.3484431943157567	0.08030363715236077	inf
-1.3484431943157567	0.11010558083034977	inf
-1.3484431943157567	0.13990752450833877	inf
-1.3484431943157567	0.16970946818632782	inf
-1.3484431943157567	0.1995114118643168	inf
-1.3484431943157567	0.2293133555423058	inf
-1.3484431943157567	0.2591152992202948	inf
-1.3484431943157567	0.2889172428982838	inf
-1.3484431943157567	0.3187191865762728	inf
-1.3484431943157567	0.3485211302542618	inf
-1.3484431943157567	0.3783230739322508	inf
-1.3484431943157567	0.4081250176102398	7.192182058713245
-1.3484431943157567	0.43792696128822883	inf
-1.3484431943157567	0.4677289049662179	inf
-1.3484431943157567	0.4975308486442068	inf
-1.3484431943157567	0.5273327923221958	inf
-1.3484431943157567	0.5571347360001848	inf
-1.3484431943157567	0.5869366796781739	inf
-1.3484431943157567	0.6167386233561628	inf
-1.3484431943157567	0.6465405670341517	inf
-1.3484431943157567	0.6763425107121408	inf
-1.3484431943157567	0.7061444543901298	inf
-1.3484431943157567	0.7359463980681189	inf
-1.3484431943157567	0.7657483417461078	inf
-1.3484431943157567	0.7955502854240968	inf
-1.3484431943157567	0.8253522291020858	inf
-1.3484431943157567	0.8551541727800749	7.192182058713245
-1.3484431943157567	0.8849561164580639	7.192182058713245
-1.3484431943157567	0.9147580601360529	inf
-1.3484431943157567	0.9445600038140418	inf
-1.3484431943157567	0.9743619474920309	inf
-1.3484431943157567	1.00416389117002	7.192182058713245
-1.3484431943157567	1.0339658348480087	6.499034878153299
-1.3484431943157567	1.0637677785259978	7.192182058713245
-1.3484431943157567	1.0935697222039868	6.499034878153299
-1.3484431943157567	1.123371665881976	7.192182058713245
-1.3484431943157567	1.153173609559965	7.192182058713245
-1.3484431943157567	1.182975553237954	inf
-1.3484431943157567	1.2127774969159428	7.192182058713245
-1.3484431943157567	1.2425794405939319	6.499034878153299
-1.3484431943157567	1.272381384271921	6.093569770045136
-1.3484431943157567	1.3021833279499098	5.805887697593354
-1.3484431943157567	1.3319852716278988	4.9949574813770266
-1.3484431943157567	1.3617872153058879	5.246271909657931
-1.3484431943157567	1.391589158983877	5.805887697593354
-1.3484431943157567	1.421391102661866	4.8895969657192
-1.3484431943157567	1.451193046339855	4.553124729097986
-1.3484431943157567	1.480994990017844	4.9949574813770266
-1.3484431943157567	1.510796933695833	4.707275408925245
-1.3484431943157567	1.5405988773738217	4.3589687146570295
-1.3484431943157567	1.5704008210518108	4.2477430795468045
-1.3484431943157567	1.6002027647297998	4.101139605354929
-1.3484431943157567	1.6300047084077889	3.824886228726772
-1.3484431943157567	1.659806652085778	3.7581948542280994
-1.3484431943157567	1.689608595763767	3.430981943019683
-1.3484431943157567	1.719410539441756	3.430981943019683
-1.3484431943157567	1.749212483119745	3.503302604599309
-1.3484431943157567	1.779014426797734	3.1491307908786954
-1.3484431943157567	1.8088163704757227	3.2801590532850984
-1.3484431943157567	1.8386183141537118	3.114644614807526
-1.3484431943157567	1.8684202578317008	3.1491307908786954
-1.3484431943157567	1.89822220150969	2.617471080209862
-1.3484431943157567	1.928024145187679	2.491701692920829
-1.3484431943157567	1.957826088865668	2.6072145800426725
-1.3484431943157567	1.987628032543657	2.7378347624597374
-1.3484431943157567	2.017429976221646	2.491701692920829
-1.3484431943157567	2.0472319198996347	2.597062208578656
-1.3484431943157567	2.0770338635776238	2.7854628114489923
-1.3484431943157567	2.106835807255613	2.8101554240393636
-1.3484431943157567	2.136637750933602	3.0025273166868196
-1.3484431943157567	2.166439694611591	3.2603564259889186
-1.3484431943157567	2.19624163828958	4.056687842784095
-1.3484431943157567	2.226043581967569	4.147659620989822
-1.3484431943157567	2.255845525645558	4.196449785159254
-1.3484431943157567	2.285647469323547	4.8895969657192
-1.3484431943157567	2.315449413001536	6.093569770045136
-1.3484431943157567	2.3452513566795252	6.499034878153299
-1.3484431943157567	2.375053300357514	inf
-1.3484431943157567	2.404855244035503	inf
-1.3484431943157567	2.434657187713492	7.192182058713245
-1.326134329149867	-0.5157352364074193	inf
-1.326134329149867	-0.48593329272943026	inf
-1.326134329149867	-0.45613134905144126	inf
-1.326134329149867	-0.42632940537345226	inf
-1.326134329149867	-0.39652746169546327	inf
-1.326134329149867	-0.3667255180174742	inf
-1.326134329149867	-0.3369235743394853	inf
-1.326134329149867	-0.3071216306614962	inf
-1.326134329149867	-0.2773196869835073	inf
-1.326134329149867	-0.24751774330551826	inf
-1.326134329149867	-0.21771579962752927	inf
-1.326134329149867	-0.18791385594954024	inf
-1.326134329149867	-0.15811191227155122	inf
-1.326134329149867	-0.12830996859356222	inf
-1.326134329149867	-0.09850802491557323	inf
-1.326134329149867	-0.06870608123758423	inf
-1.326134329149867	-0.03890413755959521	inf
-1.326134329149867	-0.009102193881606213	inf
-1.326134329149867	0.020699749796382783	inf
-1.326134329149867	0.05050169347437178	inf
-1.326134329149867	0.08030363715236077	inf
-1.326134329149867	0.11010558083034977	inf
-1.326134329149867	0.13990752450833877	inf
-1.326134329149867	0.16970946818632782	inf
-1.326134329149867	0.1995114118643168	inf
-1.326134329149867	0.2293133555423058	7.192182058713245
-1.326134329149867	0.2591152992202948	inf
-1.326134329149867	0.2889172428982838	inf
-1.326134329149867	0.3187191865762728	inf
-1.326134329149867	0.3485211302542618	inf
-1.326134329149867	0.3783230739322508	inf
-1.326134329149867	0.4081250176102398	inf
-1.326134329149867	0.43792696128822883	inf
-1.326134329149867	0.4677289049662179	7.192182058713245
-1.326134329149867	0.4975308486442068	inf
-1.326134329149867	0.5273327923221958	inf
-1.326134329149867	0.5571347360001848	inf
-1.326134329149867	0.5869366796781739	inf
-1.326134329149867	0.6167386233561628	inf
-1.326134329149867	0.6465405670341517	inf
-1.326134329149867	0.6763425107121408	inf
-1.326134329149867	0.7061444543901298	inf
-1.326134329149867	0.7359463980681189	inf
-1.326134329149867	0.7657483417461078	inf
-1.326134329149867	0.7955502854240968	inf
-1.326134329149867	0.8253522291020858	6.499034878153299
-1.326134329149867	0.8551541727800749	6.093569770045136
-1.326134329149867	0.8849561164580639	7.192182058713245
-1.326134329149867	0.9147580601360529	7.192182058713245
-1.326134329149867	0.9445600038140418	inf
-1.326134329149867	0.9743619474920309	7.192182058713245
-1.326134329149867	1.00416389117002	6.093569770045136
-1.326134329149867	1.0339658348480087	6.499034878153299
-1.326134329149867	1.0637677785259978	7.192182058713245
-1.326134329149867	1.0935697222039868	6.499034878153299
-1.326134329149867	1.123371665881976	6.499034878153299
-1.326134329149867	1.153173609559965	7.192182058713245
-1.326134329149867	1.182975553237954	6.499034878153299
-1.326134329149867	1.2127774969159428	6.499034878153299
-1.326134329149867	1.2425794405939319	6.093569770045136
-1.326134329149867	1.272381384271921	5.112740517033409
-1.326134329149867	1.3021833279499098	4.707275408925245
-1.326134329149867	1.3319852716278988	5.112740517033409
-1.326134329149867	1.3617872153058879	4.8895969657192
-1.326134329149867	1.391589158983877	5.40042258948519
-1.326134329149867	1.421391102661866	4.419593336473463
-1.326134329149867	1.451193046339855	4.553124729097986
-1.326134329149867	1.480994990017844	4.147659620989822
-1.326134329149867	1.510796933695833	4.301810300817081
-1.326134329149867	1.5405988773738217	4.101139605354929
-1.326134329149867	1.5704008210518108	3.8599775485380405
-1.326134329149867	1.6002027647297998	3.454512440429877
-1.326134329149867	1.6300047084077889	3.2409383401318177
-1.326134329149867	1.659806652085778	3.385519568942925
-1.326134329149867	1.689608595763767	3.4079924247949833
-1.326134329149867	1.719410539441756	3.320981047805354
-1.326134329149867	1.749212483119745	3.3635406622241497
-1.326134329149867	1.779014426797734	3.221890145161124
-1.326134329149867	1.8088163704757227	2.7854628114489923
-1.326134329149867	1.8386183141537118	2.7378347624597374
-1.326134329149867	1.8684202578317008	2.703545688981105
-1.326134329149867	1.89822220150969	2.4736831874181515
-1.326134329149867	1.928024145187679	2.2649283735560406
-1.326134329149867	1.957826088865668	2.4300081239154885
-1.326134329149867	1.987628032543657	2.3799977033408286
-1.326134329149867	2.017429976221646	2.3479949722546536
-1.326134329149867	2.0472319198996347	2.3323696543515737
-1.326134329149867	2.0770338635776238	2.510050831589025
-1.326134329149867	2.106835807255613	2.7733414509166465
-1.326134329149867	2.136637750933602	2.8881169655090755
-1.326134329149867	2.166439694611591	3.2409383401318177
-1.326134329149867	2.19624163828958	3.3635406622241497
-1.326134329149867	2.226043581967569	3.8963451927089157
-1.326134329149867	2.255845525645558	4.196449785159254
-1.326134329149867	2.285647469323547	4.794286785914874
-1.326134329149867	2.315449413001536	4.707275408925245
-1.326134329149867	2.3452513566795252	6.093569770045136
-1.326134329149867	2.375053300357514	7.192182058713245
-1.326134329149867	2.404855244035503	inf
-1.326134329149867	2.434657187713492	inf
-1.3038254639839777	-0.5157352364074193	inf
-1.3038254639839777	-0.48593329272943026	inf
-1.3038254639839777	-0.45613134905144126	inf
-1.3038254639839777	-0.42632940537345226	inf
-1.3038254639839777	-0.39652746169546327	inf
-1.3038254639839777	-0.3667255180174742	inf
-1.3038254639839777	-0.3369235743394853	inf
-1.3038254639839777	-0.3071216306614962	inf
-1.3038254639839777	-0.2773196869835073	inf
-1.3038254639839777	-0.24751774330551826	inf
-1.3038254639839777	-0.21771579962752927	inf
-1.3038254639839777	-0.18791385594954024	inf
-1.3038254639839777	-0.15811191227155122	inf
-1.3038254639839777	-0.12830996859356222	inf
-1.3038254639839777	-0.09850802491557323	inf
-1.3038254639839777	-0.06870608123758423	inf
-1.3038254639839777	-0.03890413755959521	7.192182058713245
-1.3038254639839777	-0.009102193881606213	inf
-1.3038254639839777	0.020699749796382783	inf
-1.3038254639839777	0.05050169347437178	inf
-1.3038254639839777	0.08030363715236077	inf
-1.3038254639839777	0.11010558083034977	inf
-1.3038254639839777	0.13990752450833877	inf
-1.3038254639839777	0.16970946818632782	inf
-1.3038254639839777	0.1995114118643168	inf
-1.3038254639839777	0.2293133555423058	inf
-1.3038254639839777	0.2591152992202948	inf
-1.3038254639839777	0.2889172428982838	7.192182058713245
-1.3038254639839777	0.3187191865762728	inf
-1.3038254639839777	0.3485211302542618	7.192182058713245
-1.3038254639839777	0.3783230739322508	inf
-1.3038254639839777	0.4081250176102398	6.499034878153299
-1.3038254639839777	0.43792696128822883	6.499034878153299
-1.3038254639839777	0.4677289049662179	inf
-1.3038254639839777	0.4975308486442068	inf
-1.3038254639839777	0.5273327923221958	6.499034878153299
-1.3038254639839777	0.5571347360001848	inf
-1.3038254639839777	0.5869366796781739	inf
-1.3038254639839777	0.6167386233561628	7.192182058713245
-1.3038254639839777	0.6465405670341517	inf
-1.3038254639839777	0.6763425107121408	inf
-1.3038254639839777	0.7061444543901298	7.192182058713245
-1.3038254639839777	0.7359463980681189	inf
-1.3038254639839777	0.7657483417461078	inf
-1.3038254639839777	0.7955502854240968	7.192182058713245
-1.3038254639839777	0.8253522291020858	6.499034878153299
-1.3038254639839777	0.8551541727800749	7.192182058713245
-1.3038254639839777	0.8849561164580639	7.192182058713245
-1.3038254639839777	0.9147580601360529	7.192182058713245
-1.3038254639839777	0.9445600038140418	7.192182058713245
-1.3038254639839777	0.9743619474920309	inf
-1.3038254639839777	1.00416389117002	6.093569770045136
-1.3038254639839777	1.0339658348480087	7.192182058713245
-1.3038254639839777	1.0637677785259978	5.805887697593354
-1.3038254639839777	1.0935697222039868	5.582744146279145
-1.3038254639839777	1.123371665881976	6.093569770045136
-1.3038254639839777	1.153173609559965	5.40042258948519
-1.3038254639839777	1.182975553237954	5.112740517033409
-1.3038254639839777	1.2127774969159428	5.805887697593354
-1.3038254639839777	1.2425794405939319	4.794286785914874
-1.3038254639839777	1.272381384271921	4.707275408925245
-1.3038254639839777	1.3021833279499098	4.419593336473463
-1.3038254639839777	1.3319852716278988	4.6272327012517085
-1.3038254639839777	1.3617872153058879	4.484131857611034
-1.3038254639839777	1.391589158983877	4.147659620989822
-1.3038254639839777	1.421391102661866	4.196449785159254
-1.3038254639839777	1.451193046339855	4.2477430795468045
-1.3038254639839777	1.480994990017844	4.101139605354929
-1.3038254639839777	1.510796933695833	4.419593336473463
-1.3038254639839777	1.5405988773738217	3.430981943019683
-1.3038254639839777	1.5704008210518108	3.4079924247949833
-1.3038254639839777	1.6002027647297998	3.166830367978097
-1.3038254639839777	1.6300047084077889	3.385519568942925
-1.3038254639839777	1.659806652085778	2.958075554115986
-1.3038254639839777	1.689608595763767	3.0025273166868196
-1.3038254639839777	1.719410539441756	2.8614487184269137
-1.3038254639839777	1.749212483119745	2.9155159396971904
-1.3038254639839777	1.779014426797734	2.8101554240393636
-1.3038254639839777	1.8088163704757227	2.617471080209862
-1.3038254639839777	1.8386183141537118	2.4214974342475806
-1.3038254639839777	1.8684202578317008	2.4472499303499955
-1.3038254639839777	1.89822220150969	2.3246476082576635
-1.3038254639839777	1.928024145187679	2.236355001111985
-1.3038254639839777	1.957826088865668	2.0862365848126654
-1.3038254639839777	1.987628032543657	2.309380136126874
-1.3038254639839777	2.017429976221646	2.2085754370049084
-1.3038254639839777	2.0472319198996347	2.236355001111985
-1.3038254639839777	2.0770338635776238	2.388161013979989
-1.3038254639839777	2.106835807255613	2.714845244235038
-1.3038254639839777	2.136637750933602	2.7854628114489923
-1.3038254639839777	2.166439694611591	3.300361760602618
-1.3038254639839777	2.19624163828958	3.8599775485380405
-1.3038254639839777	2.226043581967569	3.8599775485380405
-1.3038254639839777	2.255845525645558	4.6272327012517085
-1.3038254639839777	2.285647469323547	5.246271909657931
-1.3038254639839777	2.315449413001536	6.093569770045136
-1.3038254639839777	2.3452513566795252	6.499034878153299
-1.3038254639839777	2.375053300357514	inf
-1.3038254639839777	2.404855244035503	inf
-1.3038254639839777	2.434657187713492	7.192182058713245
-1.281516598818088	-0.5157352364074193	inf
-1.281516598818088	-0.48593329272943026	inf
-1.281516598818088	-0.45613134905144126	inf
-1.281516598818088	-0.42632940537345226	inf
-1.281516598818088	-0.39652746169546327	inf
-1.281516598818088	-0.3667255180174742	inf
-1.281516598818088	-0.3369235743394853	inf
-1.281516598818088	-0.3071216306614962	inf
-1.281516598818088	-0.2773196869835073	inf
-1.281516598818088	-0.24751774330551826	inf
-1.281516598818088	-0.21771579962752927	inf
-1.281516598818088	-0.18791385594954024	inf
-1.281516598818088	-0.15811191227155122	inf
-1.281516598818088	-0.12830996859356222	inf
-1.281516598818088	-0.09850802491557323	inf
-1.281516598818088	-0.06870608123758423	inf
-1.281516598818088	-0.03890413755959521	inf
-1.281516598818088	-0.009102193881606213	inf
-1.281516598818088	0.020699749796382783	inf
-1.281516598818088	0.05050169347437178	inf
-1.281516598818088	0.08030363715236077	inf
-1.281516598818088	0.11010558083034977	inf
-1.281516598818088	0.13990752450833877	inf
-1.281516598818088	0.16970946818632782	inf
-1.281516598818088	0.1995114118643168	inf
-1.281516598818088	0.2293133555423058	inf
-1.281516598818088	0.2591152992202948	7.192182058713245
-1.281516598818088	0.2889172428982838	inf
-1.281516598818088	0.3187191865762728	7.192182058713245
-1.281516598818088	0.3485211302542618	7.192182058713245
-1.281516598818088	0.3783230739322508	inf
-1.281516598818088	0.4081250176102398	inf
-1.281516598818088	0.43792696128822883	7.192182058713245
-1.281516598818088	0.4677289049662179	7.192182058713245
-1.281516598818088	0.4975308486442068	6.499034878153299
-1.281516598818088	0.5273327923221958	6.499034878153299
-1.281516598818088	0.5571347360001848	inf
-1.281516598818088	0.5869366796781739	inf
-1.281516598818088	0.6167386233561628	6.499034878153299
-1.281516598818088	0.6465405670341517	6.499034878153299
-1.281516598818088	0.6763425107121408	7.192182058713245
-1.281516598818088	0.7061444543901298	6.499034878153299
-1.281516598818088	0.7359463980681189	7.192182058713245
-1.281516598818088	0.7657483417461078	6.093569770045136
-1.281516598818088	0.7955502854240968	6.093569770045136
-1.281516598818088	0.8253522291020858	6.499034878153299
-1.281516598818088	0.8551541727800749	5.40042258948519
-1.281516598818088	0.8849561164580639	6.093569770045136
-1.281516598818088	0.9147580601360529	5.582744146279145
-1.281516598818088	0.9445600038140418	5.805887697593354
-1.281516598818088	0.9743619474920309	5.246271909657931
-1.281516598818088	1.00416389117002	5.582744146279145
-1.281516598818088	1.0339658348480087	5.805887697593354
-1.281516598818088	1.0637677785259978	4.794286785914874
-1.281516598818088	1.0935697222039868	5.246271909657931
-1.281516598818088	1.123371665881976	5.246271909657931
-1.281516598818088	1.153173609559965	5.582744146279145
-1.281516598818088	1.182975553237954	5.40042258948519
-1.281516598818088	1.2127774969159428	4.707275408925245
-1.281516598818088	1.2425794405939319	4.553124729097986
-1.281516598818088	1.272381384271921	4.553124729097986
-1.281516598818088	1.3021833279499098	4.419593336473463
-1.281516598818088	1.3319852716278988	4.484131857611034
-1.281516598818088	1.3617872153058879	4.419593336473463
-1.281516598818088	1.391589158983877	3.8963451927089157
-1.281516598818088	1.421391102661866	3.5286204125835994
-1.281516598818088	1.451193046339855	4.0141282283652995
-1.281516598818088	1.480994990017844	3.7909846770510907
-1.281516598818088	1.510796933695833	3.7581948542280994
-1.281516598818088	1.5405988773738217	3.2409383401318177
-1.281516598818088	1.5704008210518108	3.166830367978097
-1.281516598818088	1.6002027647297998	3.065047673668154
-1.281516598818088	1.6300047084077889	2.98748943932228
-1.281516598818088	1.659806652085778	2.9436868166638863
-1.281516598818088	1.689608595763767	2.714845244235038
-1.281516598818088	1.719410539441756	2.587011872725153
-1.281516598818088	1.749212483119745	2.464794240000904
-1.281516598818088	1.779014426797734	2.309380136126874
-1.281516598818088	1.8088163704757227	2.363868321410944
-1.281516598818088	1.8386183141537118	2.129587025686279
-1.281516598818088	1.8684202578317008	2.250539636103941
-1.281516598818088	1.89822220150969	2.19496978494913
-1.281516598818088	1.928024145187679	2.062283343790172
-1.281516598818088	1.957826088865668	2.148756941793998
-1.281516598818088	1.987628032543657	1.9294918698083592
-1.281516598818088	2.017429976221646	2.1552294562996153
-1.281516598818088	2.0472319198996347	2.388161013979989
-1.281516598818088	2.0770338635776238	2.438591867606881
-1.281516598818088	2.106835807255613	2.567209245428975
-1.281516598818088	2.136637750933602	2.8614487184269137
-1.281516598818088	2.166439694611591	3.454512440429877
-1.281516598818088	2.19624163828958	3.4786099920089377
-1.281516598818088	2.226043581967569	4.301810300817081
-1.281516598818088	2.255845525645558	4.6272327012517085
-1.281516598818088	2.285647469323547	5.246271909657931
-1.281516598818088	2.315449413001536	6.499034878153299
-1.281516598818088	2.3452513566795252	7.192182058713245
-1.281516598818088	2.375053300357514	7.192182058713245
-1.281516598818088	2.404855244035503	inf
-1.281516598818088	2.434657187713492	7.192182058713245
-1.2592077336521987	-0.5157352364074193	inf
-1.2592077336521987	-0.48593329272943026	inf
-1.2592077336521987	-0.45613134905144126	inf
-1.2592077336521987	-0.42632940537345226	inf
-1.2592077336521987	-0.39652746169546327	inf
-1.2592077336521987	-0.3667255180174742	inf
-1.2592077336521987	-0.3369235743394853	inf
-1.2592077336521987	-0.3071216306614962	inf
-1.2592077336521987	-0.2773196869835073	inf
-1.2592077336521987	-0.24751774330551826	inf
-1.2592077336521987	-0.21771579962752927	inf
-1.2592077336521987	-0.18791385594954024	inf
-1.2592077336521987	-0.15811191227155122	inf
-1.2592077336521987	-0.12830996859356222	inf
-1.2592077336521987	-0.09850802491557323	inf
-1.2592077336521987	-0.06870608123758423	inf
-1.2592077336521987	-0.03890413755959521	inf
-1.2592077336521987	-0.009102193881606213	inf
-1.2592077336521987	0.020699749796382783	inf
-1.2592077336521987	0.05050169347437178	inf
-1.2592077336521987	0.08030363715236077	inf
-1.2592077336521987	0.11010558083034977	inf
-1.2592077336521987	0.13990752450833877	inf
-1.2592077336521987	0.16970946818632782	7.192182058713245
-1.2592077336521987	0.1995114118643168	inf
-1.2592077336521987	0.2293133555423058	6.499034878153299
-1.2592077336521987	0.2591152992202948	7.192182058713245
-1.2592077336521987	0.2889172428982838	6.499034878153299
-1.2592077336521987	0.3187191865762728	6.499034878153299
-1.2592077336521987	0.3485211302542618	6.093569770045136
-1.2592077336521987	0.3783230739322508	7.192182058713245
-1.2592077336521987	0.4081250176102398	6.499034878153299
-1.2592077336521987	0.43792696128822883	7.192182058713245
-1.2592077336521987	0.4677289049662179	inf
-1.2592077336521987	0.4975308486442068	7.192182058713245
-1.2592077336521987	0.5273327923221958	6.499034878153299
-1.2592077336521987	0.5571347360001848	7.192182058713245
-1.2592077336521987	0.5869366796781739	6.499034878153299
-1.2592077336521987	0.6167386233561628	7.192182058713245
-1.2592077336521987	0.6465405670341517	6.499034878153299
-1.2592077336521987	0.6763425107121408	6.499034878153299
-1.2592077336521987	0.7061444543901298	7.192182058713245
-1.2592077336521987	0.7359463980681189	6.499034878153299
-1.2592077336521987	0.7657483417461078	6.093569770045136
-1.2592077336521987	0.7955502854240968	5.246271909657931
-1.2592077336521987	0.8253522291020858	6.093569770045136
-1.2592077336521987	0.8551541727800749	5.805887697593354
-1.2592077336521987	0.8849561164580639	5.246271909657931
-1.2592077336521987	0.9147580601360529	5.805887697593354
-1.2592077336521987	0.9445600038140418	4.9949574813770266
-1.2592077336521987	0.9743619474920309	4.8895969657192
-1.2592077336521987	1.00416389117002	4.794286785914874
-1.2592077336521987	1.0339658348480087	5.112740517033409
-1.2592077336521987	1.0637677785259978	5.112740517033409
-1.2592077336521987	1.0935697222039868	4.2477430795468045
-1.2592077336521987	1.123371665881976	4.301810300817081
-1.2592077336521987	1.153173609559965	4.301810300817081
-1.2592077336521987	1.182975553237954	4.2477430795468045
-1.2592077336521987	1.2127774969159428	4.2477430795468045
-1.2592077336521987	1.2425794405939319	4.419593336473463
-1.2592077336521987	1.272381384271921	4.056687842784095
-1.2592077336521987	1.3021833279499098	3.665821534097084
-1.2592077336521987	1.3319852716278988	3.8599775485380405
-1.2592077336521987	1.3617872153058879	3.726446155913518
-1.2592077336521987	1.391589158983877	3.824886228726772
-1.2592077336521987	1.421391102661866	3.7909846770510907
-1.2592077336521987	1.451193046339855	3.5286204125835994
-1.2592077336521987	1.480994990017844	3.1848488734807745
-1.2592077336521987	1.510796933695833	3.0978374964911453
-1.2592077336521987	1.5405988773738217	2.8614487184269137
-1.2592077336521987	1.5704008210518108	2.6703934816642043
-1.2592077336521987	1.6002027647297998	2.6923723883829798
-1.2592077336521987	1.6300047084077889	2.51935322425134
-1.2592077336521987	1.659806652085778	2.340151794793629
-1.2592077336521987	1.689608595763767	2.3323696543515737
-1.2592077336521987	1.719410539441756	2.250539636103941
-1.2592077336521987	1.749212483119745	2.1683015378669683
-1.2592077336521987	1.779014426797734	2.2085754370049084
-1.2592077336521987	1.8088163704757227	2.0862365848126654
-1.2592077336521987	1.8386183141537118	2.117008243479418
-1.2592077336521987	1.8684202578317008	2.0505185022105863
-1.2592077336521987	1.89822220150969	2.0563836216629827
-1.2592077336521987	1.928024145187679	1.9718262336349213
-1.2592077336521987	1.957826088865668	1.9504350436536022
-1.2592077336521987	1.987628032543657	1.9992252078230344
-1.2592077336521987	2.017429976221646	2.092315630889047
-1.2592077336521987	2.0472319198996347	2.2943422587623346
-1.2592077336521987	2.0770338635776238	2.4472499303499955
-1.2592077336521987	2.106835807255613	2.681322552196395
-1.2592077336521987	2.136637750933602	2.8483766368595607
-1.2592077336521987	2.166439694611591	3.3635406622241497
-1.2592077336521987	2.19624163828958	3.7909846770510907
-1.2592077336521987	2.226043581967569	4.0141282283652995
-1.2592077336521987	2.255845525645558	4.553124729097986
-1.2592077336521987	2.285647469323547	4.8895969657192
-1.2592077336521987	2.315449413001536	6.093569770045136
-1.2592077336521987	2.3452513566795252	6.499034878153299
-1.2592077336521987	2.375053300357514	7.192182058713245
-1.2592077336521987	2.404855244035503	inf
[truncated: 8,001 more rows]
