# Supplementary material for: Navigating protein landscapes with a machine-learned transferable coarse-grained model
Source: Nat Chem. 2025 Jul 18;17(8):1284–92. doi: 10.1038/s41557-025-01874-0 (PMC12313527; doi:10.1038/s41557-025-01874-0)
Supplement: Supplementary file 4 — .csv files with free energy landscape data. [file 41557_2025_1874_MOESM4_ESM.zip › fig_data/1fme_aa_FES_in_TICA.csv]

TIC1	TIC2	FE
-3.7521830666769684	-4.130506579830924	inf
-3.7521830666769684	-4.047998149289298	inf
-3.7521830666769684	-3.965489718747672	inf
-3.7521830666769684	-3.8829812882060466	inf
-3.7521830666769684	-3.8004728576644204	inf
-3.7521830666769684	-3.7179644271227943	inf
-3.7521830666769684	-3.635455996581168	inf
-3.7521830666769684	-3.5529475660395424	inf
-3.7521830666769684	-3.4704391354979167	inf
-3.7521830666769684	-3.3879307049562906	inf
-3.7521830666769684	-3.3054222744146644	inf
-3.7521830666769684	-3.2229138438730383	inf
-3.7521830666769684	-3.140405413331413	inf
-3.7521830666769684	-3.057896982789787	inf
-3.7521830666769684	-2.9753885522481607	inf
-3.7521830666769684	-2.8928801217065345	inf
-3.7521830666769684	-2.8103716911649084	inf
-3.7521830666769684	-2.727863260623283	inf
-3.7521830666769684	-2.645354830081657	inf
-3.7521830666769684	-2.562846399540031	inf
-3.7521830666769684	-2.4803379689984046	inf
-3.7521830666769684	-2.3978295384567785	inf
-3.7521830666769684	-2.315321107915153	inf
-3.7521830666769684	-2.232812677373527	inf
-3.7521830666769684	-2.150304246831901	inf
-3.7521830666769684	-2.0677958162902748	inf
-3.7521830666769684	-1.985287385748649	inf
-3.7521830666769684	-1.902778955207023	inf
-3.7521830666769684	-1.820270524665397	inf
-3.7521830666769684	-1.737762094123771	inf
-3.7521830666769684	-1.655253663582145	12.223816122303216
-3.7521830666769684	-1.5727452330405192	11.53066894174327
-3.7521830666769684	-1.490236802498893	10.837521761183325
-3.7521830666769684	-1.407728371957267	10.277905973247902
-3.7521830666769684	-1.3252199414156411	11.53066894174327
-3.7521830666769684	-1.2427115108740152	12.223816122303216
-3.7521830666769684	-1.1602030803323893	inf
-3.7521830666769684	-1.0776946497907631	inf
-3.7521830666769684	-0.9951862192491372	11.53066894174327
-3.7521830666769684	-0.9126777887075113	12.16526702066137
-3.7521830666769684	-0.8301693581658853	inf
-3.7521830666769684	-0.7476609276242594	inf
-3.7521830666769684	-0.6651524970826332	inf
-3.7521830666769684	-0.5826440665410073	inf
-3.7521830666769684	-0.5001356359993814	inf
-3.7521830666769684	-0.41762720545775545	inf
-3.7521830666769684	-0.3351187749161295	inf
-3.7521830666769684	-0.2526103443745036	inf
-3.7521830666769684	-0.17010191383287765	inf
-3.7521830666769684	-0.0875934832912515	inf
-3.7521830666769684	-0.005085052749625341	inf
-3.7521830666769684	0.07742337779200037	inf
-3.7521830666769684	0.15993180833362608	inf
-3.7521830666769684	0.24244023887525223	inf
-3.7521830666769684	0.3249486694168784	inf
-3.7521830666769684	0.40745709995850454	inf
-3.7521830666769684	0.48996553050013025	inf
-3.7521830666769684	0.572473961041756	inf
-3.7521830666769684	0.6549823915833821	inf
-3.7521830666769684	0.7374908221250083	inf
-3.7521830666769684	0.8199992526666344	inf
-3.7521830666769684	0.9025076832082601	inf
-3.7521830666769684	0.9850161137498858	inf
-3.7521830666769684	1.067524544291512	inf
-3.7521830666769684	1.1500329748331382	inf
-3.7521830666769684	1.2325414053747643	inf
-3.7521830666769684	1.31504983591639	inf
-3.7521830666769684	1.3975582664580157	inf
-3.7521830666769684	1.4800666969996419	inf
-3.7521830666769684	1.562575127541268	inf
-3.7521830666769684	1.6450835580828942	inf
-3.7521830666769684	1.72759198862452	inf
-3.7521830666769684	1.8101004191661456	inf
-3.7521830666769684	1.8926088497077718	inf
-3.7521830666769684	1.975117280249398	inf
-3.7521830666769684	2.057625710791024	inf
-3.7521830666769684	2.14013414133265	inf
-3.7521830666769684	2.2226425718742755	inf
-3.7521830666769684	2.3051510024159017	inf
-3.7521830666769684	2.387659432957528	inf
-3.7521830666769684	2.470167863499154	inf
-3.7521830666769684	2.5526762940407797	inf
-3.7521830666769684	2.6351847245824054	inf
-3.7521830666769684	2.7176931551240315	inf
-3.7521830666769684	2.8002015856656577	inf
-3.7521830666769684	2.882710016207284	inf
-3.7521830666769684	2.9652184467489096	inf
-3.7521830666769684	3.0477268772905353	inf
-3.7521830666769684	3.1302353078321614	inf
-3.7521830666769684	3.2127437383737876	inf
-3.7521830666769684	3.2952521689154137	inf
-3.7521830666769684	3.3777605994570394	inf
-3.7521830666769684	3.460269029998665	inf
-3.7521830666769684	3.5427774605402913	inf
-3.7521830666769684	3.6252858910819175	inf
-3.7521830666769684	3.707794321623543	inf
-3.7521830666769684	3.790302752165169	inf
-3.7521830666769684	3.872811182706795	inf
-3.7521830666769684	3.955319613248421	inf
-3.7521830666769684	4.0378280437900465	inf
-3.7073236765089357	-4.130506579830924	inf
-3.7073236765089357	-4.047998149289298	inf
-3.7073236765089357	-3.965489718747672	inf
-3.7073236765089357	-3.8829812882060466	inf
-3.7073236765089357	-3.8004728576644204	inf
-3.7073236765089357	-3.7179644271227943	inf
-3.7073236765089357	-3.635455996581168	inf
-3.7073236765089357	-3.5529475660395424	inf
-3.7073236765089357	-3.4704391354979167	inf
-3.7073236765089357	-3.3879307049562906	inf
-3.7073236765089357	-3.3054222744146644	inf
-3.7073236765089357	-3.2229138438730383	inf
-3.7073236765089357	-3.140405413331413	inf
-3.7073236765089357	-3.057896982789787	inf
-3.7073236765089357	-2.9753885522481607	inf
-3.7073236765089357	-2.8928801217065345	inf
-3.7073236765089357	-2.8103716911649084	inf
-3.7073236765089357	-2.727863260623283	inf
-3.7073236765089357	-2.645354830081657	inf
-3.7073236765089357	-2.562846399540031	inf
-3.7073236765089357	-2.4803379689984046	inf
-3.7073236765089357	-2.3978295384567785	inf
-3.7073236765089357	-2.315321107915153	inf
-3.7073236765089357	-2.232812677373527	inf
-3.7073236765089357	-2.150304246831901	inf
-3.7073236765089357	-2.0677958162902748	inf
-3.7073236765089357	-1.985287385748649	inf
-3.7073236765089357	-1.902778955207023	inf
-3.7073236765089357	-1.820270524665397	inf
-3.7073236765089357	-1.737762094123771	10.837521761183325
-3.7073236765089357	-1.655253663582145	9.738909472515216
-3.7073236765089357	-1.5727452330405192	9.228083848749225
-3.7073236765089357	-1.490236802498893	8.965719584281734
-3.7073236765089357	-1.407728371957267	10.277905973247902
-3.7073236765089357	-1.3252199414156411	10.277905973247902
-3.7073236765089357	-1.2427115108740152	10.277905973247902
-3.7073236765089357	-1.1602030803323893	10.432056653075161
-3.7073236765089357	-1.0776946497907631	11.500965952449468
-3.7073236765089357	-0.9951862192491372	inf
-3.7073236765089357	-0.9126777887075113	inf
-3.7073236765089357	-0.8301693581658853	inf
-3.7073236765089357	-0.7476609276242594	inf
-3.7073236765089357	-0.6651524970826332	inf
-3.7073236765089357	-0.5826440665410073	inf
-3.7073236765089357	-0.5001356359993814	inf
-3.7073236765089357	-0.41762720545775545	inf
-3.7073236765089357	-0.3351187749161295	inf
-3.7073236765089357	-0.2526103443745036	inf
-3.7073236765089357	-0.17010191383287765	inf
-3.7073236765089357	-0.0875934832912515	inf
-3.7073236765089357	-0.005085052749625341	inf
-3.7073236765089357	0.07742337779200037	inf
-3.7073236765089357	0.15993180833362608	inf
-3.7073236765089357	0.24244023887525223	inf
-3.7073236765089357	0.3249486694168784	inf
-3.7073236765089357	0.40745709995850454	inf
-3.7073236765089357	0.48996553050013025	inf
-3.7073236765089357	0.572473961041756	inf
-3.7073236765089357	0.6549823915833821	inf
-3.7073236765089357	0.7374908221250083	inf
-3.7073236765089357	0.8199992526666344	inf
-3.7073236765089357	0.9025076832082601	inf
-3.7073236765089357	0.9850161137498858	inf
-3.7073236765089357	1.067524544291512	inf
-3.7073236765089357	1.1500329748331382	inf
-3.7073236765089357	1.2325414053747643	inf
-3.7073236765089357	1.31504983591639	inf
-3.7073236765089357	1.3975582664580157	inf
-3.7073236765089357	1.4800666969996419	inf
-3.7073236765089357	1.562575127541268	inf
-3.7073236765089357	1.6450835580828942	inf
-3.7073236765089357	1.72759198862452	inf
-3.7073236765089357	1.8101004191661456	inf
-3.7073236765089357	1.8926088497077718	inf
-3.7073236765089357	1.975117280249398	inf
-3.7073236765089357	2.057625710791024	inf
-3.7073236765089357	2.14013414133265	inf
-3.7073236765089357	2.2226425718742755	inf
-3.7073236765089357	2.3051510024159017	inf
-3.7073236765089357	2.387659432957528	inf
-3.7073236765089357	2.470167863499154	inf
-3.7073236765089357	2.5526762940407797	inf
-3.7073236765089357	2.6351847245824054	inf
-3.7073236765089357	2.7176931551240315	inf
-3.7073236765089357	2.8002015856656577	inf
-3.7073236765089357	2.882710016207284	inf
-3.7073236765089357	2.9652184467489096	inf
-3.7073236765089357	3.0477268772905353	inf
-3.7073236765089357	3.1302353078321614	inf
-3.7073236765089357	3.2127437383737876	inf
-3.7073236765089357	3.2952521689154137	inf
-3.7073236765089357	3.3777605994570394	inf
-3.7073236765089357	3.460269029998665	inf
-3.7073236765089357	3.5427774605402913	inf
-3.7073236765089357	3.6252858910819175	inf
-3.7073236765089357	3.707794321623543	inf
-3.7073236765089357	3.790302752165169	inf
-3.7073236765089357	3.872811182706795	inf
-3.7073236765089357	3.955319613248421	inf
-3.7073236765089357	4.0378280437900465	inf
-3.662464286340902	-4.130506579830924	inf
-3.662464286340902	-4.047998149289298	inf
-3.662464286340902	-3.965489718747672	inf
-3.662464286340902	-3.8829812882060466	inf
-3.662464286340902	-3.8004728576644204	inf
-3.662464286340902	-3.7179644271227943	inf
-3.662464286340902	-3.635455996581168	inf
-3.662464286340902	-3.5529475660395424	inf
-3.662464286340902	-3.4704391354979167	inf
-3.662464286340902	-3.3879307049562906	inf
-3.662464286340902	-3.3054222744146644	inf
-3.662464286340902	-3.2229138438730383	inf
-3.662464286340902	-3.140405413331413	inf
-3.662464286340902	-3.057896982789787	inf
-3.662464286340902	-2.9753885522481607	inf
-3.662464286340902	-2.8928801217065345	inf
-3.662464286340902	-2.8103716911649084	inf
-3.662464286340902	-2.727863260623283	inf
-3.662464286340902	-2.645354830081657	inf
-3.662464286340902	-2.562846399540031	inf
-3.662464286340902	-2.4803379689984046	inf
-3.662464286340902	-2.3978295384567785	inf
-3.662464286340902	-2.315321107915153	inf
-3.662464286340902	-2.232812677373527	inf
-3.662464286340902	-2.150304246831901	inf
-3.662464286340902	-2.0677958162902748	inf
-3.662464286340902	-1.985287385748649	12.200923590665404
-3.662464286340902	-1.902778955207023	10.40916412143735
-3.662464286340902	-1.820270524665397	9.003089485111134
-3.662464286340902	-1.737762094123771	8.163373111756796
-3.662464286340902	-1.655253663582145	7.56985577214569
-3.662464286340902	-1.5727452330405192	7.659467930835378
-3.662464286340902	-1.490236802498893	8.019123502912247
-3.662464286340902	-1.407728371957267	8.510244055598907
-3.662464286340902	-1.3252199414156411	9.004940297435015
-3.662464286340902	-1.2427115108740152	9.571920758305987
-3.662464286340902	-1.1602030803323893	11.085792724029991
-3.662464286340902	-1.0776946497907631	10.555829108227268
-3.662464286340902	-0.9951862192491372	11.472119840101424
-3.662464286340902	-0.9126777887075113	inf
-3.662464286340902	-0.8301693581658853	inf
-3.662464286340902	-0.7476609276242594	inf
-3.662464286340902	-0.6651524970826332	inf
-3.662464286340902	-0.5826440665410073	inf
-3.662464286340902	-0.5001356359993814	inf
-3.662464286340902	-0.41762720545775545	inf
-3.662464286340902	-0.3351187749161295	inf
-3.662464286340902	-0.2526103443745036	inf
-3.662464286340902	-0.17010191383287765	inf
-3.662464286340902	-0.0875934832912515	inf
-3.662464286340902	-0.005085052749625341	inf
-3.662464286340902	0.07742337779200037	inf
-3.662464286340902	0.15993180833362608	inf
-3.662464286340902	0.24244023887525223	inf
-3.662464286340902	0.3249486694168784	inf
-3.662464286340902	0.40745709995850454	inf
-3.662464286340902	0.48996553050013025	inf
-3.662464286340902	0.572473961041756	inf
-3.662464286340902	0.6549823915833821	inf
-3.662464286340902	0.7374908221250083	inf
-3.662464286340902	0.8199992526666344	inf
-3.662464286340902	0.9025076832082601	inf
-3.662464286340902	0.9850161137498858	inf
-3.662464286340902	1.067524544291512	inf
-3.662464286340902	1.1500329748331382	inf
-3.662464286340902	1.2325414053747643	inf
-3.662464286340902	1.31504983591639	inf
-3.662464286340902	1.3975582664580157	inf
-3.662464286340902	1.4800666969996419	inf
-3.662464286340902	1.562575127541268	inf
-3.662464286340902	1.6450835580828942	inf
-3.662464286340902	1.72759198862452	inf
-3.662464286340902	1.8101004191661456	inf
-3.662464286340902	1.8926088497077718	inf
-3.662464286340902	1.975117280249398	inf
-3.662464286340902	2.057625710791024	inf
-3.662464286340902	2.14013414133265	inf
-3.662464286340902	2.2226425718742755	inf
-3.662464286340902	2.3051510024159017	inf
-3.662464286340902	2.387659432957528	inf
-3.662464286340902	2.470167863499154	inf
-3.662464286340902	2.5526762940407797	inf
-3.662464286340902	2.6351847245824054	inf
-3.662464286340902	2.7176931551240315	inf
-3.662464286340902	2.8002015856656577	inf
-3.662464286340902	2.882710016207284	inf
-3.662464286340902	2.9652184467489096	inf
-3.662464286340902	3.0477268772905353	inf
-3.662464286340902	3.1302353078321614	inf
-3.662464286340902	3.2127437383737876	inf
-3.662464286340902	3.2952521689154137	inf
-3.662464286340902	3.3777605994570394	inf
-3.662464286340902	3.460269029998665	inf
-3.662464286340902	3.5427774605402913	inf
-3.662464286340902	3.6252858910819175	inf
-3.662464286340902	3.707794321623543	inf
-3.662464286340902	3.790302752165169	inf
-3.662464286340902	3.872811182706795	inf
-3.662464286340902	3.955319613248421	inf
-3.662464286340902	4.0378280437900465	inf
-3.6176048961728693	-4.130506579830924	inf
-3.6176048961728693	-4.047998149289298	inf
-3.6176048961728693	-3.965489718747672	inf
-3.6176048961728693	-3.8829812882060466	inf
-3.6176048961728693	-3.8004728576644204	inf
-3.6176048961728693	-3.7179644271227943	inf
-3.6176048961728693	-3.635455996581168	inf
-3.6176048961728693	-3.5529475660395424	inf
-3.6176048961728693	-3.4704391354979167	inf
-3.6176048961728693	-3.3879307049562906	inf
-3.6176048961728693	-3.3054222744146644	inf
-3.6176048961728693	-3.2229138438730383	inf
-3.6176048961728693	-3.140405413331413	inf
-3.6176048961728693	-3.057896982789787	inf
-3.6176048961728693	-2.9753885522481607	inf
-3.6176048961728693	-2.8928801217065345	inf
-3.6176048961728693	-2.8103716911649084	inf
-3.6176048961728693	-2.727863260623283	inf
-3.6176048961728693	-2.645354830081657	inf
-3.6176048961728693	-2.562846399540031	inf
-3.6176048961728693	-2.4803379689984046	inf
-3.6176048961728693	-2.3978295384567785	inf
-3.6176048961728693	-2.315321107915153	inf
-3.6176048961728693	-2.232812677373527	inf
-3.6176048961728693	-2.150304246831901	inf
-3.6176048961728693	-2.0677958162902748	inf
-3.6176048961728693	-1.985287385748649	10.121482048985568
-3.6176048961728693	-1.902778955207023	8.249679872083977
-3.6176048961728693	-1.820270524665397	7.3898438688728785
-3.6176048961728693	-1.737762094123771	7.009178493690765
-3.6176048961728693	-1.655253663582145	7.024935354010708
-3.6176048961728693	-1.5727452330405192	7.233383535524478
-3.6176048961728693	-1.490236802498893	7.356281671847631
-3.6176048961728693	-1.407728371957267	7.575374981406679
-3.6176048961728693	-1.3252199414156411	7.8117825859897305
-3.6176048961728693	-1.2427115108740152	8.294066009753477
-3.6176048961728693	-1.1602030803323893	8.797971190674895
-3.6176048961728693	-1.0776946497907631	8.987213190313422
-3.6176048961728693	-0.9951862192491372	10.778972659541479
-3.6176048961728693	-0.9126777887075113	11.472119840101424
-3.6176048961728693	-0.8301693581658853	inf
-3.6176048961728693	-0.7476609276242594	inf
-3.6176048961728693	-0.6651524970826332	inf
-3.6176048961728693	-0.5826440665410073	inf
-3.6176048961728693	-0.5001356359993814	inf
-3.6176048961728693	-0.41762720545775545	inf
-3.6176048961728693	-0.3351187749161295	inf
-3.6176048961728693	-0.2526103443745036	inf
-3.6176048961728693	-0.17010191383287765	inf
-3.6176048961728693	-0.0875934832912515	inf
-3.6176048961728693	-0.005085052749625341	inf
-3.6176048961728693	0.07742337779200037	inf
-3.6176048961728693	0.15993180833362608	inf
-3.6176048961728693	0.24244023887525223	inf
-3.6176048961728693	0.3249486694168784	inf
-3.6176048961728693	0.40745709995850454	inf
-3.6176048961728693	0.48996553050013025	inf
-3.6176048961728693	0.572473961041756	inf
-3.6176048961728693	0.6549823915833821	inf
-3.6176048961728693	0.7374908221250083	inf
-3.6176048961728693	0.8199992526666344	inf
-3.6176048961728693	0.9025076832082601	inf
-3.6176048961728693	0.9850161137498858	inf
-3.6176048961728693	1.067524544291512	inf
-3.6176048961728693	1.1500329748331382	inf
-3.6176048961728693	1.2325414053747643	inf
-3.6176048961728693	1.31504983591639	inf
-3.6176048961728693	1.3975582664580157	inf
-3.6176048961728693	1.4800666969996419	inf
-3.6176048961728693	1.562575127541268	inf
-3.6176048961728693	1.6450835580828942	inf
-3.6176048961728693	1.72759198862452	inf
-3.6176048961728693	1.8101004191661456	inf
-3.6176048961728693	1.8926088497077718	inf
-3.6176048961728693	1.975117280249398	inf
-3.6176048961728693	2.057625710791024	inf
-3.6176048961728693	2.14013414133265	inf
-3.6176048961728693	2.2226425718742755	inf
-3.6176048961728693	2.3051510024159017	inf
-3.6176048961728693	2.387659432957528	inf
-3.6176048961728693	2.470167863499154	inf
-3.6176048961728693	2.5526762940407797	inf
-3.6176048961728693	2.6351847245824054	inf
-3.6176048961728693	2.7176931551240315	inf
-3.6176048961728693	2.8002015856656577	inf
-3.6176048961728693	2.882710016207284	inf
-3.6176048961728693	2.9652184467489096	inf
-3.6176048961728693	3.0477268772905353	inf
-3.6176048961728693	3.1302353078321614	inf
-3.6176048961728693	3.2127437383737876	inf
-3.6176048961728693	3.2952521689154137	inf
-3.6176048961728693	3.3777605994570394	inf
-3.6176048961728693	3.460269029998665	inf
-3.6176048961728693	3.5427774605402913	inf
-3.6176048961728693	3.6252858910819175	inf
-3.6176048961728693	3.707794321623543	inf
-3.6176048961728693	3.790302752165169	inf
-3.6176048961728693	3.872811182706795	inf
-3.6176048961728693	3.955319613248421	inf
-3.6176048961728693	4.0378280437900465	inf
-3.5727455060048356	-4.130506579830924	inf
-3.5727455060048356	-4.047998149289298	inf
-3.5727455060048356	-3.965489718747672	inf
-3.5727455060048356	-3.8829812882060466	inf
-3.5727455060048356	-3.8004728576644204	inf
-3.5727455060048356	-3.7179644271227943	inf
-3.5727455060048356	-3.635455996581168	inf
-3.5727455060048356	-3.5529475660395424	inf
-3.5727455060048356	-3.4704391354979167	inf
-3.5727455060048356	-3.3879307049562906	inf
-3.5727455060048356	-3.3054222744146644	inf
-3.5727455060048356	-3.2229138438730383	inf
-3.5727455060048356	-3.140405413331413	inf
-3.5727455060048356	-3.057896982789787	inf
-3.5727455060048356	-2.9753885522481607	inf
-3.5727455060048356	-2.8928801217065345	inf
-3.5727455060048356	-2.8103716911649084	inf
-3.5727455060048356	-2.727863260623283	inf
-3.5727455060048356	-2.645354830081657	inf
-3.5727455060048356	-2.562846399540031	inf
-3.5727455060048356	-2.4803379689984046	inf
-3.5727455060048356	-2.3978295384567785	inf
-3.5727455060048356	-2.315321107915153	inf
-3.5727455060048356	-2.232812677373527	inf
-3.5727455060048356	-2.150304246831901	12.200923590665404
-3.5727455060048356	-2.0677958162902748	9.803028317867033
-3.5727455060048356	-1.985287385748649	8.309103292554779
-3.5727455060048356	-1.902778955207023	7.288268704929351
-3.5727455060048356	-1.820270524665397	6.784823188460987
-3.5727455060048356	-1.737762094123771	6.775973573184004
-3.5727455060048356	-1.655253663582145	6.77086506664433
-3.5727455060048356	-1.5727452330405192	6.873533789832445
-3.5727455060048356	-1.490236802498893	7.008877849027456
-3.5727455060048356	-1.407728371957267	7.082597325990779
-3.5727455060048356	-1.3252199414156411	7.550146503820107
-3.5727455060048356	-1.2427115108740152	7.580299541990794
-3.5727455060048356	-1.1602030803323893	7.931160516064107
-3.5727455060048356	-1.0776946497907631	8.554349108017144
-3.5727455060048356	-0.9951862192491372	9.274895262765204
-3.5727455060048356	-0.9126777887075113	11.472119840101424
-3.5727455060048356	-0.8301693581658853	inf
-3.5727455060048356	-0.7476609276242594	12.16526702066137
-3.5727455060048356	-0.6651524970826332	inf
-3.5727455060048356	-0.5826440665410073	12.16526702066137
-3.5727455060048356	-0.5001356359993814	inf
-3.5727455060048356	-0.41762720545775545	inf
-3.5727455060048356	-0.3351187749161295	inf
-3.5727455060048356	-0.2526103443745036	inf
-3.5727455060048356	-0.17010191383287765	inf
-3.5727455060048356	-0.0875934832912515	inf
-3.5727455060048356	-0.005085052749625341	inf
-3.5727455060048356	0.07742337779200037	inf
-3.5727455060048356	0.15993180833362608	inf
-3.5727455060048356	0.24244023887525223	inf
-3.5727455060048356	0.3249486694168784	inf
-3.5727455060048356	0.40745709995850454	inf
-3.5727455060048356	0.48996553050013025	inf
-3.5727455060048356	0.572473961041756	inf
-3.5727455060048356	0.6549823915833821	inf
-3.5727455060048356	0.7374908221250083	inf
-3.5727455060048356	0.8199992526666344	inf
-3.5727455060048356	0.9025076832082601	inf
-3.5727455060048356	0.9850161137498858	inf
-3.5727455060048356	1.067524544291512	inf
-3.5727455060048356	1.1500329748331382	inf
-3.5727455060048356	1.2325414053747643	inf
-3.5727455060048356	1.31504983591639	inf
-3.5727455060048356	1.3975582664580157	inf
-3.5727455060048356	1.4800666969996419	inf
-3.5727455060048356	1.562575127541268	inf
-3.5727455060048356	1.6450835580828942	inf
-3.5727455060048356	1.72759198862452	inf
-3.5727455060048356	1.8101004191661456	inf
-3.5727455060048356	1.8926088497077718	inf
-3.5727455060048356	1.975117280249398	inf
-3.5727455060048356	2.057625710791024	inf
-3.5727455060048356	2.14013414133265	inf
-3.5727455060048356	2.2226425718742755	inf
-3.5727455060048356	2.3051510024159017	inf
-3.5727455060048356	2.387659432957528	inf
-3.5727455060048356	2.470167863499154	inf
-3.5727455060048356	2.5526762940407797	inf
-3.5727455060048356	2.6351847245824054	inf
-3.5727455060048356	2.7176931551240315	inf
-3.5727455060048356	2.8002015856656577	inf
-3.5727455060048356	2.882710016207284	inf
-3.5727455060048356	2.9652184467489096	inf
-3.5727455060048356	3.0477268772905353	inf
-3.5727455060048356	3.1302353078321614	inf
-3.5727455060048356	3.2127437383737876	inf
-3.5727455060048356	3.2952521689154137	inf
-3.5727455060048356	3.3777605994570394	inf
-3.5727455060048356	3.460269029998665	inf
-3.5727455060048356	3.5427774605402913	inf
-3.5727455060048356	3.6252858910819175	inf
-3.5727455060048356	3.707794321623543	inf
-3.5727455060048356	3.790302752165169	inf
-3.5727455060048356	3.872811182706795	inf
-3.5727455060048356	3.955319613248421	inf
-3.5727455060048356	4.0378280437900465	inf
-3.527886115836803	-4.130506579830924	inf
-3.527886115836803	-4.047998149289298	inf
-3.527886115836803	-3.965489718747672	inf
-3.527886115836803	-3.8829812882060466	inf
-3.527886115836803	-3.8004728576644204	inf
-3.527886115836803	-3.7179644271227943	inf
-3.527886115836803	-3.635455996581168	inf
-3.527886115836803	-3.5529475660395424	inf
-3.527886115836803	-3.4704391354979167	inf
-3.527886115836803	-3.3879307049562906	inf
-3.527886115836803	-3.3054222744146644	inf
-3.527886115836803	-3.2229138438730383	inf
-3.527886115836803	-3.140405413331413	inf
-3.527886115836803	-3.057896982789787	inf
-3.527886115836803	-2.9753885522481607	inf
-3.527886115836803	-2.8928801217065345	inf
-3.527886115836803	-2.8103716911649084	inf
-3.527886115836803	-2.727863260623283	inf
-3.527886115836803	-2.645354830081657	inf
-3.527886115836803	-2.562846399540031	inf
-3.527886115836803	-2.4803379689984046	inf
-3.527886115836803	-2.3978295384567785	inf
-3.527886115836803	-2.315321107915153	12.247010317805518
-3.527886115836803	-2.232812677373527	10.301100168750205
-3.527886115836803	-2.150304246831901	10.044558844005717
-3.527886115836803	-2.0677958162902748	8.319078357176076
-3.527886115836803	-1.985287385748649	7.215526733815421
-3.527886115836803	-1.902778955207023	6.75247763197444
-3.527886115836803	-1.820270524665397	6.746141174041755
-3.527886115836803	-1.737762094123771	6.604685063225837
-3.527886115836803	-1.655253663582145	6.721184393918957
-3.527886115836803	-1.5727452330405192	6.573362089484963
-3.527886115836803	-1.490236802498893	6.713906023033964
-3.527886115836803	-1.407728371957267	6.691114438996205
-3.527886115836803	-1.3252199414156411	7.18166039895303
-3.527886115836803	-1.2427115108740152	7.611390129060826
-3.527886115836803	-1.1602030803323893	7.821461598807684
-3.527886115836803	-1.0776946497907631	8.554349108017144
-3.527886115836803	-0.9951862192491372	9.169534747107377
-3.527886115836803	-0.9126777887075113	9.96804244332515
-3.527886115836803	-0.8301693581658853	10.085825478981533
-3.527886115836803	-0.7476609276242594	10.88380229917905
-3.527886115836803	-0.6651524970826332	11.902167772108742
-3.527886115836803	-0.5826440665410073	11.902167772108742
-3.527886115836803	-0.5001356359993814	inf
-3.527886115836803	-0.41762720545775545	11.902167772108742
-3.527886115836803	-0.3351187749161295	inf
-3.527886115836803	-0.2526103443745036	inf
-3.527886115836803	-0.17010191383287765	inf
-3.527886115836803	-0.0875934832912515	inf
-3.527886115836803	-0.005085052749625341	inf
-3.527886115836803	0.07742337779200037	inf
-3.527886115836803	0.15993180833362608	inf
-3.527886115836803	0.24244023887525223	inf
-3.527886115836803	0.3249486694168784	inf
-3.527886115836803	0.40745709995850454	inf
-3.527886115836803	0.48996553050013025	inf
-3.527886115836803	0.572473961041756	inf
-3.527886115836803	0.6549823915833821	inf
-3.527886115836803	0.7374908221250083	inf
-3.527886115836803	0.8199992526666344	inf
-3.527886115836803	0.9025076832082601	inf
-3.527886115836803	0.9850161137498858	inf
-3.527886115836803	1.067524544291512	inf
-3.527886115836803	1.1500329748331382	inf
-3.527886115836803	1.2325414053747643	inf
-3.527886115836803	1.31504983591639	inf
-3.527886115836803	1.3975582664580157	inf
-3.527886115836803	1.4800666969996419	inf
-3.527886115836803	1.562575127541268	inf
-3.527886115836803	1.6450835580828942	inf
-3.527886115836803	1.72759198862452	inf
-3.527886115836803	1.8101004191661456	inf
-3.527886115836803	1.8926088497077718	inf
-3.527886115836803	1.975117280249398	inf
-3.527886115836803	2.057625710791024	inf
-3.527886115836803	2.14013414133265	inf
-3.527886115836803	2.2226425718742755	inf
-3.527886115836803	2.3051510024159017	inf
-3.527886115836803	2.387659432957528	inf
-3.527886115836803	2.470167863499154	inf
-3.527886115836803	2.5526762940407797	inf
-3.527886115836803	2.6351847245824054	inf
-3.527886115836803	2.7176931551240315	inf
-3.527886115836803	2.8002015856656577	inf
-3.527886115836803	2.882710016207284	inf
-3.527886115836803	2.9652184467489096	inf
-3.527886115836803	3.0477268772905353	inf
-3.527886115836803	3.1302353078321614	inf
-3.527886115836803	3.2127437383737876	inf
-3.527886115836803	3.2952521689154137	inf
-3.527886115836803	3.3777605994570394	inf
-3.527886115836803	3.460269029998665	inf
-3.527886115836803	3.5427774605402913	inf
-3.527886115836803	3.6252858910819175	inf
-3.527886115836803	3.707794321623543	inf
-3.527886115836803	3.790302752165169	inf
-3.527886115836803	3.872811182706795	inf
-3.527886115836803	3.955319613248421	inf
-3.527886115836803	4.0378280437900465	inf
-3.4830267256687693	-4.130506579830924	inf
-3.4830267256687693	-4.047998149289298	inf
-3.4830267256687693	-3.965489718747672	inf
-3.4830267256687693	-3.8829812882060466	inf
-3.4830267256687693	-3.8004728576644204	inf
-3.4830267256687693	-3.7179644271227943	inf
-3.4830267256687693	-3.635455996581168	inf
-3.4830267256687693	-3.5529475660395424	inf
-3.4830267256687693	-3.4704391354979167	inf
-3.4830267256687693	-3.3879307049562906	inf
-3.4830267256687693	-3.3054222744146644	inf
-3.4830267256687693	-3.2229138438730383	inf
-3.4830267256687693	-3.140405413331413	inf
-3.4830267256687693	-3.057896982789787	inf
-3.4830267256687693	-2.9753885522481607	inf
-3.4830267256687693	-2.8928801217065345	inf
-3.4830267256687693	-2.8103716911649084	inf
-3.4830267256687693	-2.727863260623283	inf
-3.4830267256687693	-2.645354830081657	inf
-3.4830267256687693	-2.562846399540031	inf
-3.4830267256687693	-2.4803379689984046	12.140483624843066
-3.4830267256687693	-2.3978295384567785	12.140483624843066
-3.4830267256687693	-2.315321107915153	9.977522370760772
-3.4830267256687693	-2.232812677373527	9.197149411311525
-3.4830267256687693	-2.150304246831901	8.418368921316425
-3.4830267256687693	-2.0677958162902748	7.693133426204978
-3.4830267256687693	-1.985287385748649	7.04300363072872
-3.4830267256687693	-1.902778955207023	6.770546765874002
-3.4830267256687693	-1.820270524665397	6.497617331897262
-3.4830267256687693	-1.737762094123771	6.367260136661013
-3.4830267256687693	-1.655253663582145	6.399290432163156
-3.4830267256687693	-1.5727452330405192	6.319702994244809
-3.4830267256687693	-1.490236802498893	6.520661167498686
-3.4830267256687693	-1.407728371957267	6.7680528928583
-3.4830267256687693	-1.3252199414156411	6.975194334217029
-3.4830267256687693	-1.2427115108740152	7.561003282918968
-3.4830267256687693	-1.1602030803323893	8.122418974560622
-3.4830267256687693	-1.0776946497907631	8.918911241736268
-3.4830267256687693	-0.9951862192491372	9.473077667613394
-3.4830267256687693	-0.9126777887075113	9.169056946008624
-3.4830267256687693	-0.8301693581658853	9.599582679114695
-3.4830267256687693	-0.7476609276242594	9.956257623053428
-3.4830267256687693	-0.6651524970826332	10.80355548344063
-3.4830267256687693	-0.5826440665410073	10.515873410988851
-3.4830267256687693	-0.5001356359993814	inf
-3.4830267256687693	-0.41762720545775545	inf
-3.4830267256687693	-0.3351187749161295	inf
-3.4830267256687693	-0.2526103443745036	inf
-3.4830267256687693	-0.17010191383287765	inf
-3.4830267256687693	-0.0875934832912515	inf
-3.4830267256687693	-0.005085052749625341	inf
-3.4830267256687693	0.07742337779200037	inf
-3.4830267256687693	0.15993180833362608	inf
-3.4830267256687693	0.24244023887525223	inf
-3.4830267256687693	0.3249486694168784	inf
-3.4830267256687693	0.40745709995850454	inf
-3.4830267256687693	0.48996553050013025	inf
-3.4830267256687693	0.572473961041756	inf
-3.4830267256687693	0.6549823915833821	inf
-3.4830267256687693	0.7374908221250083	inf
-3.4830267256687693	0.8199992526666344	inf
-3.4830267256687693	0.9025076832082601	inf
-3.4830267256687693	0.9850161137498858	inf
-3.4830267256687693	1.067524544291512	inf
-3.4830267256687693	1.1500329748331382	inf
-3.4830267256687693	1.2325414053747643	inf
-3.4830267256687693	1.31504983591639	inf
-3.4830267256687693	1.3975582664580157	inf
-3.4830267256687693	1.4800666969996419	inf
-3.4830267256687693	1.562575127541268	inf
-3.4830267256687693	1.6450835580828942	inf
-3.4830267256687693	1.72759198862452	inf
-3.4830267256687693	1.8101004191661456	inf
-3.4830267256687693	1.8926088497077718	inf
-3.4830267256687693	1.975117280249398	inf
-3.4830267256687693	2.057625710791024	inf
-3.4830267256687693	2.14013414133265	inf
-3.4830267256687693	2.2226425718742755	inf
-3.4830267256687693	2.3051510024159017	inf
-3.4830267256687693	2.387659432957528	inf
-3.4830267256687693	2.470167863499154	inf
-3.4830267256687693	2.5526762940407797	inf
-3.4830267256687693	2.6351847245824054	inf
-3.4830267256687693	2.7176931551240315	inf
-3.4830267256687693	2.8002015856656577	inf
-3.4830267256687693	2.882710016207284	inf
-3.4830267256687693	2.9652184467489096	inf
-3.4830267256687693	3.0477268772905353	inf
-3.4830267256687693	3.1302353078321614	inf
-3.4830267256687693	3.2127437383737876	inf
-3.4830267256687693	3.2952521689154137	inf
-3.4830267256687693	3.3777605994570394	inf
-3.4830267256687693	3.460269029998665	inf
-3.4830267256687693	3.5427774605402913	inf
-3.4830267256687693	3.6252858910819175	inf
-3.4830267256687693	3.707794321623543	inf
-3.4830267256687693	3.790302752165169	inf
-3.4830267256687693	3.872811182706795	inf
-3.4830267256687693	3.955319613248421	inf
-3.4830267256687693	4.0378280437900465	inf
-3.4381673355007356	-4.130506579830924	inf
-3.4381673355007356	-4.047998149289298	inf
-3.4381673355007356	-3.965489718747672	inf
-3.4381673355007356	-3.8829812882060466	inf
-3.4381673355007356	-3.8004728576644204	inf
-3.4381673355007356	-3.7179644271227943	inf
-3.4381673355007356	-3.635455996581168	inf
-3.4381673355007356	-3.5529475660395424	inf
-3.4381673355007356	-3.4704391354979167	inf
-3.4381673355007356	-3.3879307049562906	inf
-3.4381673355007356	-3.3054222744146644	inf
-3.4381673355007356	-3.2229138438730383	inf
-3.4381673355007356	-3.140405413331413	inf
-3.4381673355007356	-3.057896982789787	inf
-3.4381673355007356	-2.9753885522481607	inf
-3.4381673355007356	-2.8928801217065345	inf
-3.4381673355007356	-2.8103716911649084	inf
-3.4381673355007356	-2.727863260623283	inf
-3.4381673355007356	-2.645354830081657	inf
-3.4381673355007356	-2.562846399540031	11.041871336174957
-3.4381673355007356	-2.4803379689984046	11.041871336174957
-3.4381673355007356	-2.3978295384567785	9.742588352044695
-3.4381673355007356	-2.315321107915153	8.4028140065597
-3.4381673355007356	-2.232812677373527	8.023176297988625
-3.4381673355007356	-2.150304246831901	7.586748721736974
-3.4381673355007356	-2.0677958162902748	7.388883251587767
-3.4381673355007356	-1.985287385748649	6.915673266399281
-3.4381673355007356	-1.902778955207023	6.56084916186783
-3.4381673355007356	-1.820270524665397	6.469009821205486
-3.4381673355007356	-1.737762094123771	6.16834356744304
-3.4381673355007356	-1.655253663582145	6.2674810814079045
-3.4381673355007356	-1.5727452330405192	6.2040758076820275
-3.4381673355007356	-1.490236802498893	6.373350776268422
-3.4381673355007356	-1.407728371957267	6.698309836809196
-3.4381673355007356	-1.3252199414156411	7.257925624744614
-3.4381673355007356	-1.2427115108740152	7.594397861365826
-3.4381673355007356	-1.1602030803323893	8.588650134709694
-3.4381673355007356	-1.0776946497907631	8.616049108897807
-3.4381673355007356	-0.9951862192491372	9.339452708900032
-3.4381673355007356	-0.9126777887075113	8.90643549855475
-3.4381673355007356	-0.8301693581658853	9.704943194772522
-3.4381673355007356	-0.7476609276242594	9.337218414647204
-3.4381673355007356	-0.6651524970826332	10.110408302880685
-3.4381673355007356	-0.5826440665410073	9.011796014212576
-3.4381673355007356	-0.5001356359993814	10.29272985967464
-3.4381673355007356	-0.41762720545775545	inf
-3.4381673355007356	-0.3351187749161295	11.902167772108742
-3.4381673355007356	-0.2526103443745036	inf
-3.4381673355007356	-0.17010191383287765	inf
-3.4381673355007356	-0.0875934832912515	inf
-3.4381673355007356	-0.005085052749625341	inf
-3.4381673355007356	0.07742337779200037	inf
-3.4381673355007356	0.15993180833362608	inf
-3.4381673355007356	0.24244023887525223	inf
-3.4381673355007356	0.3249486694168784	inf
-3.4381673355007356	0.40745709995850454	inf
-3.4381673355007356	0.48996553050013025	inf
-3.4381673355007356	0.572473961041756	inf
-3.4381673355007356	0.6549823915833821	inf
-3.4381673355007356	0.7374908221250083	inf
-3.4381673355007356	0.8199992526666344	inf
-3.4381673355007356	0.9025076832082601	inf
-3.4381673355007356	0.9850161137498858	inf
-3.4381673355007356	1.067524544291512	inf
-3.4381673355007356	1.1500329748331382	inf
-3.4381673355007356	1.2325414053747643	inf
-3.4381673355007356	1.31504983591639	inf
-3.4381673355007356	1.3975582664580157	inf
-3.4381673355007356	1.4800666969996419	inf
-3.4381673355007356	1.562575127541268	inf
-3.4381673355007356	1.6450835580828942	inf
-3.4381673355007356	1.72759198862452	inf
-3.4381673355007356	1.8101004191661456	inf
-3.4381673355007356	1.8926088497077718	inf
-3.4381673355007356	1.975117280249398	inf
-3.4381673355007356	2.057625710791024	inf
-3.4381673355007356	2.14013414133265	inf
-3.4381673355007356	2.2226425718742755	inf
-3.4381673355007356	2.3051510024159017	inf
-3.4381673355007356	2.387659432957528	inf
-3.4381673355007356	2.470167863499154	inf
-3.4381673355007356	2.5526762940407797	inf
-3.4381673355007356	2.6351847245824054	inf
-3.4381673355007356	2.7176931551240315	inf
-3.4381673355007356	2.8002015856656577	inf
-3.4381673355007356	2.882710016207284	inf
-3.4381673355007356	2.9652184467489096	inf
-3.4381673355007356	3.0477268772905353	inf
-3.4381673355007356	3.1302353078321614	inf
-3.4381673355007356	3.2127437383737876	inf
-3.4381673355007356	3.2952521689154137	inf
-3.4381673355007356	3.3777605994570394	inf
-3.4381673355007356	3.460269029998665	inf
-3.4381673355007356	3.5427774605402913	inf
-3.4381673355007356	3.6252858910819175	inf
-3.4381673355007356	3.707794321623543	inf
-3.4381673355007356	3.790302752165169	inf
-3.4381673355007356	3.872811182706795	inf
-3.4381673355007356	3.955319613248421	inf
-3.4381673355007356	4.0378280437900465	inf
-3.393307945332703	-4.130506579830924	inf
-3.393307945332703	-4.047998149289298	inf
-3.393307945332703	-3.965489718747672	inf
-3.393307945332703	-3.8829812882060466	inf
-3.393307945332703	-3.8004728576644204	inf
-3.393307945332703	-3.7179644271227943	inf
-3.393307945332703	-3.635455996581168	inf
-3.393307945332703	-3.5529475660395424	inf
-3.393307945332703	-3.4704391354979167	inf
-3.393307945332703	-3.3879307049562906	inf
-3.393307945332703	-3.3054222744146644	inf
-3.393307945332703	-3.2229138438730383	inf
-3.393307945332703	-3.140405413331413	inf
-3.393307945332703	-3.057896982789787	inf
-3.393307945332703	-2.9753885522481607	inf
-3.393307945332703	-2.8928801217065345	inf
-3.393307945332703	-2.8103716911649084	12.140483624843066
-3.393307945332703	-2.727863260623283	11.041871336174957
-3.393307945332703	-2.645354830081657	10.194573475787754
-3.393307945332703	-2.562846399540031	9.501426295227807
-3.393307945332703	-2.4803379689984046	8.062946180937349
-3.393307945332703	-2.3978295384567785	7.191723734464896
-3.393307945332703	-2.315321107915153	7.022489812426308
-3.393307945332703	-2.232812677373527	6.877793435938177
-3.393307945332703	-2.150304246831901	6.890605429256469
-3.393307945332703	-2.0677958162902748	6.798923584066136
-3.393307945332703	-1.985287385748649	6.541481396804073
-3.393307945332703	-1.902778955207023	6.426626620926777
-3.393307945332703	-1.820270524665397	6.277581428456374
-3.393307945332703	-1.737762094123771	6.243823429561015
-3.393307945332703	-1.655253663582145	6.029499141680887
-3.393307945332703	-1.5727452330405192	6.1574219946458
-3.393307945332703	-1.490236802498893	6.370112829570807
-3.393307945332703	-1.407728371957267	6.738945622866259
-3.393307945332703	-1.3252199414156411	7.199952851346385
-3.393307945332703	-1.2427115108740152	7.843985623851339
-3.393307945332703	-1.1602030803323893	8.46189842907055
-3.393307945332703	-1.0776946497907631	8.650789149058479
-3.393307945332703	-0.9951862192491372	8.811125318750424
-3.393307945332703	-0.9126777887075113	9.194117571006531
-3.393307945332703	-0.8301693581658853	9.12957904986896
-3.393307945332703	-0.7476609276242594	9.011796014212576
-3.393307945332703	-0.6651524970826332	8.9577287929423
-3.393307945332703	-0.5826440665410073	8.90643549855475
-3.393307945332703	-0.5001356359993814	9.704943194772522
-3.393307945332703	-0.41762720545775545	11.209020591548796
-3.393307945332703	-0.3351187749161295	11.209020591548796
-3.393307945332703	-0.2526103443745036	inf
-3.393307945332703	-0.17010191383287765	inf
-3.393307945332703	-0.0875934832912515	inf
-3.393307945332703	-0.005085052749625341	inf
-3.393307945332703	0.07742337779200037	inf
-3.393307945332703	0.15993180833362608	inf
-3.393307945332703	0.24244023887525223	inf
-3.393307945332703	0.3249486694168784	inf
-3.393307945332703	0.40745709995850454	inf
-3.393307945332703	0.48996553050013025	inf
-3.393307945332703	0.572473961041756	inf
-3.393307945332703	0.6549823915833821	inf
-3.393307945332703	0.7374908221250083	inf
-3.393307945332703	0.8199992526666344	inf
-3.393307945332703	0.9025076832082601	inf
-3.393307945332703	0.9850161137498858	inf
-3.393307945332703	1.067524544291512	inf
-3.393307945332703	1.1500329748331382	inf
-3.393307945332703	1.2325414053747643	inf
-3.393307945332703	1.31504983591639	inf
-3.393307945332703	1.3975582664580157	inf
-3.393307945332703	1.4800666969996419	inf
-3.393307945332703	1.562575127541268	inf
-3.393307945332703	1.6450835580828942	inf
-3.393307945332703	1.72759198862452	inf
-3.393307945332703	1.8101004191661456	inf
-3.393307945332703	1.8926088497077718	inf
-3.393307945332703	1.975117280249398	inf
-3.393307945332703	2.057625710791024	inf
-3.393307945332703	2.14013414133265	inf
-3.393307945332703	2.2226425718742755	inf
-3.393307945332703	2.3051510024159017	inf
-3.393307945332703	2.387659432957528	inf
-3.393307945332703	2.470167863499154	inf
-3.393307945332703	2.5526762940407797	inf
-3.393307945332703	2.6351847245824054	inf
-3.393307945332703	2.7176931551240315	inf
-3.393307945332703	2.8002015856656577	inf
-3.393307945332703	2.882710016207284	inf
-3.393307945332703	2.9652184467489096	inf
-3.393307945332703	3.0477268772905353	inf
-3.393307945332703	3.1302353078321614	inf
-3.393307945332703	3.2127437383737876	inf
-3.393307945332703	3.2952521689154137	inf
-3.393307945332703	3.3777605994570394	inf
-3.393307945332703	3.460269029998665	inf
-3.393307945332703	3.5427774605402913	inf
-3.393307945332703	3.6252858910819175	inf
-3.393307945332703	3.707794321623543	inf
-3.393307945332703	3.790302752165169	inf
-3.393307945332703	3.872811182706795	inf
-3.393307945332703	3.955319613248421	inf
-3.393307945332703	4.0378280437900465	inf
-3.348448555164669	-4.130506579830924	inf
-3.348448555164669	-4.047998149289298	inf
-3.348448555164669	-3.965489718747672	inf
-3.348448555164669	-3.8829812882060466	inf
-3.348448555164669	-3.8004728576644204	inf
-3.348448555164669	-3.7179644271227943	inf
-3.348448555164669	-3.635455996581168	inf
-3.348448555164669	-3.5529475660395424	inf
-3.348448555164669	-3.4704391354979167	inf
-3.348448555164669	-3.3879307049562906	inf
-3.348448555164669	-3.3054222744146644	inf
-3.348448555164669	-3.2229138438730383	inf
-3.348448555164669	-3.140405413331413	inf
-3.348448555164669	-3.057896982789787	inf
-3.348448555164669	-2.9753885522481607	inf
-3.348448555164669	-2.8928801217065345	12.154790715743436
-3.348448555164669	-2.8103716911649084	10.208880566688123
-3.348448555164669	-2.727863260623283	9.208836051369488
-3.348448555164669	-2.645354830081657	9.442905231505891
-3.348448555164669	-2.562846399540031	8.10468582260294
-3.348448555164669	-2.4803379689984046	7.009039784732336
-3.348448555164669	-2.3978295384567785	6.481843188102557
-3.348448555164669	-2.315321107915153	6.248839413017292
-3.348448555164669	-2.232812677373527	6.362831301620405
-3.348448555164669	-2.150304246831901	6.650847372205135
-3.348448555164669	-2.0677958162902748	6.631778960126509
-3.348448555164669	-1.985287385748649	6.5033948891855715
-3.348448555164669	-1.902778955207023	6.3262639107622824
-3.348448555164669	-1.820270524665397	6.25419425023348
-3.348448555164669	-1.737762094123771	6.138706570882402
-3.348448555164669	-1.655253663582145	6.299303355881252
-3.348448555164669	-1.5727452330405192	6.2190293095874285
-3.348448555164669	-1.490236802498893	6.36306392006693
-3.348448555164669	-1.407728371957267	6.844779892479108
-3.348448555164669	-1.3252199414156411	7.400961217965897
-3.348448555164669	-1.2427115108740152	7.885469533414513
-3.348448555164669	-1.1602030803323893	8.617542440444597
-3.348448555164669	-1.0776946497907631	8.730935611631205
-3.348448555164669	-0.9951862192491372	8.857645334385317
-3.348448555164669	-0.9126777887075113	9.504272499310371
-3.348448555164669	-0.8301693581658853	8.9577287929423
-3.348448555164669	-0.7476609276242594	9.337218414647204
-3.348448555164669	-0.6651524970826332	8.857645334385317
-3.348448555164669	-0.5826440665410073	8.90643549855475
-3.348448555164669	-0.5001356359993814	9.504272499310371
-3.348448555164669	-0.41762720545775545	9.956257623053428
-3.348448555164669	-0.3351187749161295	11.902167772108742
-3.348448555164669	-0.2526103443745036	inf
-3.348448555164669	-0.17010191383287765	inf
-3.348448555164669	-0.0875934832912515	inf
-3.348448555164669	-0.005085052749625341	inf
-3.348448555164669	0.07742337779200037	inf
-3.348448555164669	0.15993180833362608	inf
-3.348448555164669	0.24244023887525223	inf
-3.348448555164669	0.3249486694168784	inf
-3.348448555164669	0.40745709995850454	inf
-3.348448555164669	0.48996553050013025	inf
-3.348448555164669	0.572473961041756	inf
-3.348448555164669	0.6549823915833821	inf
-3.348448555164669	0.7374908221250083	11.215280922990189
-3.348448555164669	0.8199992526666344	11.215280922990189
-3.348448555164669	0.9025076832082601	inf
-3.348448555164669	0.9850161137498858	inf
-3.348448555164669	1.067524544291512	inf
-3.348448555164669	1.1500329748331382	inf
-3.348448555164669	1.2325414053747643	inf
-3.348448555164669	1.31504983591639	inf
-3.348448555164669	1.3975582664580157	inf
-3.348448555164669	1.4800666969996419	inf
-3.348448555164669	1.562575127541268	inf
-3.348448555164669	1.6450835580828942	inf
-3.348448555164669	1.72759198862452	inf
-3.348448555164669	1.8101004191661456	inf
-3.348448555164669	1.8926088497077718	inf
-3.348448555164669	1.975117280249398	inf
-3.348448555164669	2.057625710791024	inf
-3.348448555164669	2.14013414133265	inf
-3.348448555164669	2.2226425718742755	inf
-3.348448555164669	2.3051510024159017	inf
-3.348448555164669	2.387659432957528	inf
-3.348448555164669	2.470167863499154	inf
-3.348448555164669	2.5526762940407797	inf
-3.348448555164669	2.6351847245824054	inf
-3.348448555164669	2.7176931551240315	inf
-3.348448555164669	2.8002015856656577	inf
-3.348448555164669	2.882710016207284	inf
-3.348448555164669	2.9652184467489096	inf
-3.348448555164669	3.0477268772905353	inf
-3.348448555164669	3.1302353078321614	inf
-3.348448555164669	3.2127437383737876	inf
-3.348448555164669	3.2952521689154137	inf
-3.348448555164669	3.3777605994570394	inf
-3.348448555164669	3.460269029998665	inf
-3.348448555164669	3.5427774605402913	inf
-3.348448555164669	3.6252858910819175	inf
-3.348448555164669	3.707794321623543	inf
-3.348448555164669	3.790302752165169	inf
-3.348448555164669	3.872811182706795	inf
-3.348448555164669	3.955319613248421	inf
-3.348448555164669	4.0378280437900465	inf
-3.3035891649966365	-4.130506579830924	inf
-3.3035891649966365	-4.047998149289298	inf
-3.3035891649966365	-3.965489718747672	inf
-3.3035891649966365	-3.8829812882060466	inf
-3.3035891649966365	-3.8004728576644204	inf
-3.3035891649966365	-3.7179644271227943	inf
-3.3035891649966365	-3.635455996581168	inf
-3.3035891649966365	-3.5529475660395424	inf
-3.3035891649966365	-3.4704391354979167	inf
-3.3035891649966365	-3.3879307049562906	inf
-3.3035891649966365	-3.3054222744146644	inf
-3.3035891649966365	-3.2229138438730383	inf
-3.3035891649966365	-3.140405413331413	inf
-3.3035891649966365	-3.057896982789787	inf
-3.3035891649966365	-2.9753885522481607	inf
-3.3035891649966365	-2.8928801217065345	inf
-3.3035891649966365	-2.8103716911649084	10.363031246515382
-3.3035891649966365	-2.727863260623283	9.110268278020014
-3.3035891649966365	-2.645354830081657	8.628430191127276
-3.3035891649966365	-2.562846399540031	7.688882597088853
-3.3035891649966365	-2.4803379689984046	6.841584736701652
-3.3035891649966365	-2.3978295384567785	6.392422183605765
-3.3035891649966365	-2.315321107915153	6.251385867145556
-3.3035891649966365	-2.232812677373527	6.435477211249198
-3.3035891649966365	-2.150304246831901	6.443928502164217
-3.3035891649966365	-2.0677958162902748	6.322297289640801
-3.3035891649966365	-1.985287385748649	6.268939493471095
-3.3035891649966365	-1.902778955207023	6.379488859325351
-3.3035891649966365	-1.820270524665397	6.315018887623367
-3.3035891649966365	-1.737762094123771	6.309824070746263
-3.3035891649966365	-1.655253663582145	6.436715822600888
-3.3035891649966365	-1.5727452330405192	6.512848526154318
-3.3035891649966365	-1.490236802498893	6.67244689356866
-3.3035891649966365	-1.407728371957267	6.916068976226411
-3.3035891649966365	-1.3252199414156411	7.565835861156131
-3.3035891649966365	-1.2427115108740152	8.186223687433648
-3.3035891649966365	-1.1602030803323893	8.341924397466238
-3.3035891649966365	-1.0776946497907631	8.599199871175811
-3.3035891649966365	-0.9951862192491372	8.698108095082501
-3.3035891649966365	-0.9126777887075113	9.164369096650788
-3.3035891649966365	-0.8301693581658853	8.651109654577045
-3.3035891649966365	-0.7476609276242594	8.770645704929624
-3.3035891649966365	-0.6651524970826332	8.683291947240539
-3.3035891649966365	-0.5826440665410073	9.12957904986896
-3.3035891649966365	-0.5001356359993814	9.599582679114695
-3.3035891649966365	-0.41762720545775545	11.209020591548796
-3.3035891649966365	-0.3351187749161295	11.902167772108742
-3.3035891649966365	-0.2526103443745036	11.902167772108742
-3.3035891649966365	-0.17010191383287765	inf
-3.3035891649966365	-0.0875934832912515	inf
-3.3035891649966365	-0.005085052749625341	inf
-3.3035891649966365	0.07742337779200037	inf
-3.3035891649966365	0.15993180833362608	inf
-3.3035891649966365	0.24244023887525223	inf
-3.3035891649966365	0.3249486694168784	11.209020591548796
-3.3035891649966365	0.40745709995850454	inf
-3.3035891649966365	0.48996553050013025	inf
-3.3035891649966365	0.572473961041756	11.209020591548796
-3.3035891649966365	0.6549823915833821	inf
-3.3035891649966365	0.7374908221250083	inf
-3.3035891649966365	0.8199992526666344	inf
-3.3035891649966365	0.9025076832082601	inf
-3.3035891649966365	0.9850161137498858	inf
-3.3035891649966365	1.067524544291512	inf
-3.3035891649966365	1.1500329748331382	inf
-3.3035891649966365	1.2325414053747643	inf
-3.3035891649966365	1.31504983591639	inf
-3.3035891649966365	1.3975582664580157	inf
-3.3035891649966365	1.4800666969996419	inf
-3.3035891649966365	1.562575127541268	inf
-3.3035891649966365	1.6450835580828942	inf
-3.3035891649966365	1.72759198862452	inf
-3.3035891649966365	1.8101004191661456	inf
-3.3035891649966365	1.8926088497077718	inf
-3.3035891649966365	1.975117280249398	inf
-3.3035891649966365	2.057625710791024	inf
-3.3035891649966365	2.14013414133265	inf
-3.3035891649966365	2.2226425718742755	inf
-3.3035891649966365	2.3051510024159017	inf
-3.3035891649966365	2.387659432957528	inf
-3.3035891649966365	2.470167863499154	inf
-3.3035891649966365	2.5526762940407797	inf
-3.3035891649966365	2.6351847245824054	inf
-3.3035891649966365	2.7176931551240315	inf
-3.3035891649966365	2.8002015856656577	inf
-3.3035891649966365	2.882710016207284	inf
-3.3035891649966365	2.9652184467489096	inf
-3.3035891649966365	3.0477268772905353	inf
-3.3035891649966365	3.1302353078321614	inf
-3.3035891649966365	3.2127437383737876	inf
-3.3035891649966365	3.2952521689154137	inf
-3.3035891649966365	3.3777605994570394	inf
-3.3035891649966365	3.460269029998665	inf
-3.3035891649966365	3.5427774605402913	inf
-3.3035891649966365	3.6252858910819175	inf
-3.3035891649966365	3.707794321623543	inf
-3.3035891649966365	3.790302752165169	inf
-3.3035891649966365	3.872811182706795	inf
-3.3035891649966365	3.955319613248421	inf
-3.3035891649966365	4.0378280437900465	inf
-3.258729774828603	-4.130506579830924	inf
-3.258729774828603	-4.047998149289298	inf
-3.258729774828603	-3.965489718747672	inf
-3.258729774828603	-3.8829812882060466	inf
-3.258729774828603	-3.8004728576644204	inf
-3.258729774828603	-3.7179644271227943	inf
-3.258729774828603	-3.635455996581168	inf
-3.258729774828603	-3.5529475660395424	inf
-3.258729774828603	-3.4704391354979167	inf
-3.258729774828603	-3.3879307049562906	inf
-3.258729774828603	-3.3054222744146644	inf
-3.258729774828603	-3.2229138438730383	inf
-3.258729774828603	-3.140405413331413	inf
-3.258729774828603	-3.057896982789787	inf
-3.258729774828603	-2.9753885522481607	inf
-3.258729774828603	-2.8928801217065345	inf
-3.258729774828603	-2.8103716911649084	10.545352803309337
-3.258729774828603	-2.727863260623283	9.756895442945066
-3.258729774828603	-2.645354830081657	8.491229069613789
-3.258729774828603	-2.562846399540031	7.837302602207126
-3.258729774828603	-2.4803379689984046	7.048845241842859
-3.258729774828603	-2.3978295384567785	6.743144663888399
-3.258729774828603	-2.315321107915153	6.548930543406589
-3.258729774828603	-2.232812677373527	6.495532649190272
-3.258729774828603	-2.150304246831901	6.39110113779903
-3.258729774828603	-2.0677958162902748	6.427004510270823
-3.258729774828603	-1.985287385748649	6.445018929186121
-3.258729774828603	-1.902778955207023	6.4598671655188316
-3.258729774828603	-1.820270524665397	6.498753824047569
-3.258729774828603	-1.737762094123771	6.591370461620972
-3.258729774828603	-1.655253663582145	6.68626506673016
-3.258729774828603	-1.5727452330405192	6.766222885719001
-3.258729774828603	-1.490236802498893	6.909729921944194
-3.258729774828603	-1.407728371957267	7.423603520641876
-3.258729774828603	-1.3252199414156411	7.7732716570145755
-3.258729774828603	-1.2427115108740152	8.04533049544136
-3.258729774828603	-1.1602030803323893	8.178888905098479
-3.258729774828603	-1.0776946497907631	8.046530313275303
-3.258729774828603	-0.9951862192491372	8.260104413573362
-3.258729774828603	-0.9126777887075113	8.819720201508787
-3.258729774828603	-0.8301693581658853	8.596576650194576
-3.258729774828603	-0.7476609276242594	8.774893208267041
-3.258729774828603	-0.6651524970826332	8.844982329648762
-3.258729774828603	-0.5826440665410073	10.02360252766199
-3.258729774828603	-0.5001356359993814	11.902167772108742
-3.258729774828603	-0.41762720545775545	11.902167772108742
-3.258729774828603	-0.3351187749161295	inf
-3.258729774828603	-0.2526103443745036	inf
-3.258729774828603	-0.17010191383287765	inf
-3.258729774828603	-0.0875934832912515	inf
-3.258729774828603	-0.005085052749625341	inf
-3.258729774828603	0.07742337779200037	11.902167772108742
-3.258729774828603	0.15993180833362608	inf
-3.258729774828603	0.24244023887525223	inf
-3.258729774828603	0.3249486694168784	11.902167772108742
-3.258729774828603	0.40745709995850454	inf
-3.258729774828603	0.48996553050013025	inf
-3.258729774828603	0.572473961041756	11.45140643487174
-3.258729774828603	0.6549823915833821	inf
-3.258729774828603	0.7374908221250083	11.215280922990189
-3.258729774828603	0.8199992526666344	10.522133742430244
-3.258729774828603	0.9025076832082601	inf
-3.258729774828603	0.9850161137498858	inf
-3.258729774828603	1.067524544291512	inf
-3.258729774828603	1.1500329748331382	11.215280922990189
-3.258729774828603	1.2325414053747643	inf
-3.258729774828603	1.31504983591639	inf
-3.258729774828603	1.3975582664580157	inf
-3.258729774828603	1.4800666969996419	inf
-3.258729774828603	1.562575127541268	inf
-3.258729774828603	1.6450835580828942	inf
-3.258729774828603	1.72759198862452	inf
-3.258729774828603	1.8101004191661456	inf
-3.258729774828603	1.8926088497077718	inf
-3.258729774828603	1.975117280249398	inf
-3.258729774828603	2.057625710791024	inf
-3.258729774828603	2.14013414133265	inf
-3.258729774828603	2.2226425718742755	inf
-3.258729774828603	2.3051510024159017	inf
-3.258729774828603	2.387659432957528	inf
-3.258729774828603	2.470167863499154	inf
-3.258729774828603	2.5526762940407797	inf
-3.258729774828603	2.6351847245824054	inf
-3.258729774828603	2.7176931551240315	inf
-3.258729774828603	2.8002015856656577	inf
-3.258729774828603	2.882710016207284	inf
-3.258729774828603	2.9652184467489096	inf
-3.258729774828603	3.0477268772905353	inf
-3.258729774828603	3.1302353078321614	inf
-3.258729774828603	3.2127437383737876	inf
-3.258729774828603	3.2952521689154137	inf
-3.258729774828603	3.3777605994570394	inf
-3.258729774828603	3.460269029998665	inf
-3.258729774828603	3.5427774605402913	inf
-3.258729774828603	3.6252858910819175	inf
-3.258729774828603	3.707794321623543	inf
-3.258729774828603	3.790302752165169	inf
-3.258729774828603	3.872811182706795	inf
-3.258729774828603	3.955319613248421	inf
-3.258729774828603	4.0378280437900465	inf
-3.21387038466057	-4.130506579830924	inf
-3.21387038466057	-4.047998149289298	inf
-3.21387038466057	-3.965489718747672	inf
-3.21387038466057	-3.8829812882060466	inf
-3.21387038466057	-3.8004728576644204	inf
-3.21387038466057	-3.7179644271227943	inf
-3.21387038466057	-3.635455996581168	inf
-3.21387038466057	-3.5529475660395424	inf
-3.21387038466057	-3.4704391354979167	inf
-3.21387038466057	-3.3879307049562906	inf
-3.21387038466057	-3.3054222744146644	inf
-3.21387038466057	-3.2229138438730383	inf
-3.21387038466057	-3.140405413331413	inf
-3.21387038466057	-3.057896982789787	inf
-3.21387038466057	-2.9753885522481607	12.220951478474259
-3.21387038466057	-2.8928801217065345	inf
-3.21387038466057	-2.8103716911649084	11.077749287086446
-3.21387038466057	-2.727863260623283	9.993780488152426
-3.21387038466057	-2.645354830081657	9.293284758990968
-3.21387038466057	-2.562846399540031	7.8805813207715225
-3.21387038466057	-2.4803379689984046	7.171850450167044
-3.21387038466057	-2.3978295384567785	6.88407630419073
-3.21387038466057	-2.315321107915153	6.676950091286496
-3.21387038466057	-2.232812677373527	6.637332670096466
-3.21387038466057	-2.150304246831901	6.414189118782261
-3.21387038466057	-2.0677958162902748	6.602780288589807
-3.21387038466057	-1.985287385748649	6.678466688945104
-3.21387038466057	-1.902778955207023	6.782276668855765
-3.21387038466057	-1.820270524665397	6.778066136319421
-3.21387038466057	-1.737762094123771	6.76139908383421
-3.21387038466057	-1.655253663582145	6.9551237024390495
-3.21387038466057	-1.5727452330405192	7.189867882053623
-3.21387038466057	-1.490236802498893	7.367008080105581
-3.21387038466057	-1.407728371957267	7.3440185618808815
-3.21387038466057	-1.3252199414156411	7.694220991313996
-3.21387038466057	-1.2427115108740152	7.97099785491956
-3.21387038466057	-1.1602030803323893	7.99044084662426
-3.21387038466057	-1.0776946497907631	8.308894577742794
-3.21387038466057	-0.9951862192491372	7.88690016768342
-3.21387038466057	-0.9126777887075113	8.386856119212506
-3.21387038466057	-0.8301693581658853	8.308894577742794
-3.21387038466057	-0.7476609276242594	8.95325159413331
-3.21387038466057	-0.6651524970826332	9.00204175830274
-3.21387038466057	-0.5826440665410073	10.051863882801419
-3.21387038466057	-0.5001356359993814	10.899161743188621
-3.21387038466057	-0.41762720545775545	inf
-3.21387038466057	-0.3351187749161295	11.176697280480049
-3.21387038466057	-0.2526103443745036	11.756440197054964
-3.21387038466057	-0.17010191383287765	inf
-3.21387038466057	-0.0875934832912515	11.756440197054964
-3.21387038466057	-0.005085052749625341	inf
-3.21387038466057	0.07742337779200037	inf
-3.21387038466057	0.15993180833362608	inf
-3.21387038466057	0.24244023887525223	inf
-3.21387038466057	0.3249486694168784	inf
-3.21387038466057	0.40745709995850454	11.756440197054964
-3.21387038466057	0.48996553050013025	inf
-3.21387038466057	0.572473961041756	11.45140643487174
-3.21387038466057	0.6549823915833821	inf
-3.21387038466057	0.7374908221250083	inf
-3.21387038466057	0.8199992526666344	11.215280922990189
-3.21387038466057	0.9025076832082601	10.522133742430244
-3.21387038466057	0.9850161137498858	11.215280922990189
-3.21387038466057	1.067524544291512	11.215280922990189
-3.21387038466057	1.1500329748331382	inf
-3.21387038466057	1.2325414053747643	inf
-3.21387038466057	1.31504983591639	inf
-3.21387038466057	1.3975582664580157	11.215280922990189
-3.21387038466057	1.4800666969996419	inf
-3.21387038466057	1.562575127541268	inf
-3.21387038466057	1.6450835580828942	inf
-3.21387038466057	1.72759198862452	inf
-3.21387038466057	1.8101004191661456	inf
-3.21387038466057	1.8926088497077718	inf
-3.21387038466057	1.975117280249398	inf
-3.21387038466057	2.057625710791024	inf
-3.21387038466057	2.14013414133265	inf
-3.21387038466057	2.2226425718742755	inf
-3.21387038466057	2.3051510024159017	inf
-3.21387038466057	2.387659432957528	inf
-3.21387038466057	2.470167863499154	inf
-3.21387038466057	2.5526762940407797	inf
-3.21387038466057	2.6351847245824054	inf
-3.21387038466057	2.7176931551240315	inf
-3.21387038466057	2.8002015856656577	inf
-3.21387038466057	2.882710016207284	inf
-3.21387038466057	2.9652184467489096	inf
-3.21387038466057	3.0477268772905353	inf
-3.21387038466057	3.1302353078321614	inf
-3.21387038466057	3.2127437383737876	inf
-3.21387038466057	3.2952521689154137	inf
-3.21387038466057	3.3777605994570394	inf
-3.21387038466057	3.460269029998665	inf
-3.21387038466057	3.5427774605402913	inf
-3.21387038466057	3.6252858910819175	inf
-3.21387038466057	3.707794321623543	inf
-3.21387038466057	3.790302752165169	inf
-3.21387038466057	3.872811182706795	inf
-3.21387038466057	3.955319613248421	inf
-3.21387038466057	4.0378280437900465	inf
-3.1690109944925364	-4.130506579830924	inf
-3.1690109944925364	-4.047998149289298	inf
-3.1690109944925364	-3.965489718747672	inf
-3.1690109944925364	-3.8829812882060466	inf
-3.1690109944925364	-3.8004728576644204	inf
-3.1690109944925364	-3.7179644271227943	inf
-3.1690109944925364	-3.635455996581168	inf
-3.1690109944925364	-3.5529475660395424	inf
-3.1690109944925364	-3.4704391354979167	inf
-3.1690109944925364	-3.3879307049562906	inf
-3.1690109944925364	-3.3054222744146644	inf
-3.1690109944925364	-3.2229138438730383	inf
-3.1690109944925364	-3.140405413331413	inf
-3.1690109944925364	-3.057896982789787	inf
-3.1690109944925364	-2.9753885522481607	12.220951478474259
-3.1690109944925364	-2.8928801217065345	11.527804297914313
-3.1690109944925364	-2.8103716911649084	11.527804297914313
-3.1690109944925364	-2.727863260623283	10.275041329418945
-3.1690109944925364	-2.645354830081657	9.042897648126313
-3.1690109944925364	-2.562846399540031	8.177900210639708
-3.1690109944925364	-2.4803379689984046	7.511421277161926
-3.1690109944925364	-2.3978295384567785	7.061896179259728
-3.1690109944925364	-2.315321107915153	6.846317468856451
-3.1690109944925364	-2.232812677373527	6.70258163105958
-3.1690109944925364	-2.150304246831901	6.5463169456079875
-3.1690109944925364	-2.0677958162902748	6.53732901200072
-3.1690109944925364	-1.985287385748649	6.615665682120106
-3.1690109944925364	-1.902778955207023	6.951752813731217
-3.1690109944925364	-1.820270524665397	6.893566774384677
-3.1690109944925364	-1.737762094123771	7.203398821612511
-3.1690109944925364	-1.655253663582145	7.169970842363002
-3.1690109944925364	-1.5727452330405192	7.364943227605114
-3.1690109944925364	-1.490236802498893	7.4732302933608885
-3.1690109944925364	-1.407728371957267	7.90933237093094
-3.1690109944925364	-1.3252199414156411	8.007312779291142
-3.1690109944925364	-1.2427115108740152	7.962470900125274
-3.1690109944925364	-1.1602030803323893	8.134146229134897
-3.1690109944925364	-1.0776946497907631	7.93733102131031
-3.1690109944925364	-0.9951862192491372	8.19111154208641
-3.1690109944925364	-0.9126777887075113	8.50126647039025
-3.1690109944925364	-0.8301693581658853	8.596576650194576
-3.1690109944925364	-0.7476609276242594	9.164560687800515
-3.1690109944925364	-0.6651524970826332	9.22518530961695
-3.1690109944925364	-0.5826440665410073	10.335184827755427
-3.1690109944925364	-0.5001356359993814	11.063293016495019
-3.1690109944925364	-0.41762720545775545	10.657827908386855
-3.1690109944925364	-0.3351187749161295	10.657827908386855
-3.1690109944925364	-0.2526103443745036	11.756440197054964
-3.1690109944925364	-0.17010191383287765	inf
-3.1690109944925364	-0.0875934832912515	inf
-3.1690109944925364	-0.005085052749625341	inf
-3.1690109944925364	0.07742337779200037	inf
-3.1690109944925364	0.15993180833362608	11.756440197054964
-3.1690109944925364	0.24244023887525223	inf
-3.1690109944925364	0.3249486694168784	11.45140643487174
-3.1690109944925364	0.40745709995850454	11.45140643487174
-3.1690109944925364	0.48996553050013025	11.45140643487174
-3.1690109944925364	0.572473961041756	11.45140643487174
-3.1690109944925364	0.6549823915833821	inf
-3.1690109944925364	0.7374908221250083	11.45140643487174
-3.1690109944925364	0.8199992526666344	11.215280922990189
-3.1690109944925364	0.9025076832082601	11.215280922990189
-3.1690109944925364	0.9850161137498858	10.116668634322078
-3.1690109944925364	1.067524544291512	11.215280922990189
-3.1690109944925364	1.1500329748331382	11.215280922990189
-3.1690109944925364	1.2325414053747643	inf
-3.1690109944925364	1.31504983591639	11.215280922990189
-3.1690109944925364	1.3975582664580157	inf
-3.1690109944925364	1.4800666969996419	inf
-3.1690109944925364	1.562575127541268	inf
-3.1690109944925364	1.6450835580828942	inf
-3.1690109944925364	1.72759198862452	inf
-3.1690109944925364	1.8101004191661456	inf
-3.1690109944925364	1.8926088497077718	inf
-3.1690109944925364	1.975117280249398	inf
-3.1690109944925364	2.057625710791024	inf
-3.1690109944925364	2.14013414133265	inf
-3.1690109944925364	2.2226425718742755	inf
-3.1690109944925364	2.3051510024159017	inf
-3.1690109944925364	2.387659432957528	inf
-3.1690109944925364	2.470167863499154	inf
-3.1690109944925364	2.5526762940407797	inf
-3.1690109944925364	2.6351847245824054	inf
-3.1690109944925364	2.7176931551240315	inf
-3.1690109944925364	2.8002015856656577	inf
-3.1690109944925364	2.882710016207284	inf
-3.1690109944925364	2.9652184467489096	inf
-3.1690109944925364	3.0477268772905353	inf
-3.1690109944925364	3.1302353078321614	inf
-3.1690109944925364	3.2127437383737876	inf
-3.1690109944925364	3.2952521689154137	inf
-3.1690109944925364	3.3777605994570394	inf
-3.1690109944925364	3.460269029998665	inf
-3.1690109944925364	3.5427774605402913	inf
-3.1690109944925364	3.6252858910819175	inf
-3.1690109944925364	3.707794321623543	inf
-3.1690109944925364	3.790302752165169	inf
-3.1690109944925364	3.872811182706795	inf
-3.1690109944925364	3.955319613248421	inf
-3.1690109944925364	4.0378280437900465	inf
-3.1241516043245037	-4.130506579830924	inf
-3.1241516043245037	-4.047998149289298	inf
-3.1241516043245037	-3.965489718747672	inf
-3.1241516043245037	-3.8829812882060466	inf
-3.1241516043245037	-3.8004728576644204	inf
-3.1241516043245037	-3.7179644271227943	inf
-3.1241516043245037	-3.635455996581168	inf
-3.1241516043245037	-3.5529475660395424	inf
-3.1241516043245037	-3.4704391354979167	inf
-3.1241516043245037	-3.3879307049562906	inf
-3.1241516043245037	-3.3054222744146644	inf
-3.1241516043245037	-3.2229138438730383	inf
-3.1241516043245037	-3.140405413331413	inf
-3.1241516043245037	-3.057896982789787	inf
-3.1241516043245037	-2.9753885522481607	11.120833204526669
-3.1241516043245037	-2.8928801217065345	11.527804297914313
-3.1241516043245037	-2.8103716911649084	11.12233918980615
-3.1241516043245037	-2.727863260623283	9.736044828686259
-3.1241516043245037	-2.645354830081657	9.225219204920268
-3.1241516043245037	-2.562846399540031	8.349750467566368
-3.1241516043245037	-2.4803379689984046	7.5024526071791655
-3.1241516043245037	-2.3978295384567785	7.0792879219715985
-3.1241516043245037	-2.315321107915153	6.937747749736268
-3.1241516043245037	-2.232812677373527	6.656695546657236
-3.1241516043245037	-2.150304246831901	6.51346602742078
-3.1241516043245037	-2.0677958162902748	6.672766933224354
-3.1241516043245037	-1.985287385748649	6.927529640784176
-3.1241516043245037	-1.902778955207023	6.975601218169231
-3.1241516043245037	-1.820270524665397	7.0877888792254
-3.1241516043245037	-1.737762094123771	7.181677811753948
-3.1241516043245037	-1.655253663582145	7.548676639034317
-3.1241516043245037	-1.5727452330405192	7.658238841545844
-3.1241516043245037	-1.490236802498893	7.748727539329691
-3.1241516043245037	-1.407728371957267	7.81733452036104
-3.1241516043245037	-1.3252199414156411	7.788537621972479
-3.1241516043245037	-1.2427115108740152	7.871421836807125
-3.1241516043245037	-1.1602030803323893	8.002998194595843
-3.1241516043245037	-1.0776946497907631	8.020467024319498
-3.1241516043245037	-0.9951862192491372	8.738429694492522
-3.1241516043245037	-0.9126777887075113	8.709774911263418
-3.1241516043245037	-0.8301693581658853	8.863574221874277
-3.1241516043245037	-0.7476609276242594	9.46838076360749
-3.1241516043245037	-0.6651524970826332	9.475530392145597
-3.1241516043245037	-0.5826440665410073	9.676998655375128
-3.1241516043245037	-0.5001356359993814	9.559215619718746
-3.1241516043245037	-0.41762720545775545	9.676998655375128
-3.1241516043245037	-0.3351187749161295	10.370145835935073
-3.1241516043245037	-0.2526103443745036	10.657827908386855
-3.1241516043245037	-0.17010191383287765	inf
-3.1241516043245037	-0.0875934832912515	inf
-3.1241516043245037	-0.005085052749625341	11.756440197054964
-3.1241516043245037	0.07742337779200037	inf
-3.1241516043245037	0.15993180833362608	11.756440197054964
-3.1241516043245037	0.24244023887525223	inf
-3.1241516043245037	0.3249486694168784	inf
-3.1241516043245037	0.40745709995850454	10.352794146203632
-3.1241516043245037	0.48996553050013025	11.45140643487174
-3.1241516043245037	0.572473961041756	inf
-3.1241516043245037	0.6549823915833821	11.45140643487174
-3.1241516043245037	0.7374908221250083	inf
-3.1241516043245037	0.8199992526666344	11.215280922990189
-3.1241516043245037	0.9025076832082601	10.522133742430244
-3.1241516043245037	0.9850161137498858	10.116668634322078
-3.1241516043245037	1.067524544291512	inf
-3.1241516043245037	1.1500329748331382	11.215280922990189
-3.1241516043245037	1.2325414053747643	11.215280922990189
-3.1241516043245037	1.31504983591639	inf
-3.1241516043245037	1.3975582664580157	10.522133742430244
-3.1241516043245037	1.4800666969996419	inf
-3.1241516043245037	1.562575127541268	inf
-3.1241516043245037	1.6450835580828942	inf
-3.1241516043245037	1.72759198862452	inf
-3.1241516043245037	1.8101004191661456	inf
-3.1241516043245037	1.8926088497077718	inf
-3.1241516043245037	1.975117280249398	inf
-3.1241516043245037	2.057625710791024	inf
-3.1241516043245037	2.14013414133265	inf
-3.1241516043245037	2.2226425718742755	inf
-3.1241516043245037	2.3051510024159017	inf
-3.1241516043245037	2.387659432957528	inf
-3.1241516043245037	2.470167863499154	inf
-3.1241516043245037	2.5526762940407797	inf
-3.1241516043245037	2.6351847245824054	inf
-3.1241516043245037	2.7176931551240315	inf
-3.1241516043245037	2.8002015856656577	inf
-3.1241516043245037	2.882710016207284	inf
-3.1241516043245037	2.9652184467489096	inf
-3.1241516043245037	3.0477268772905353	inf
-3.1241516043245037	3.1302353078321614	inf
-3.1241516043245037	3.2127437383737876	inf
-3.1241516043245037	3.2952521689154137	inf
-3.1241516043245037	3.3777605994570394	inf
-3.1241516043245037	3.460269029998665	inf
-3.1241516043245037	3.5427774605402913	inf
-3.1241516043245037	3.6252858910819175	inf
-3.1241516043245037	3.707794321623543	inf
-3.1241516043245037	3.790302752165169	inf
-3.1241516043245037	3.872811182706795	inf
-3.1241516043245037	3.955319613248421	inf
-3.1241516043245037	4.0378280437900465	inf
-3.07929221415647	-4.130506579830924	inf
-3.07929221415647	-4.047998149289298	inf
-3.07929221415647	-3.965489718747672	inf
-3.07929221415647	-3.8829812882060466	inf
-3.07929221415647	-3.8004728576644204	inf
-3.07929221415647	-3.7179644271227943	inf
-3.07929221415647	-3.635455996581168	inf
-3.07929221415647	-3.5529475660395424	inf
-3.07929221415647	-3.4704391354979167	inf
-3.07929221415647	-3.3879307049562906	inf
-3.07929221415647	-3.3054222744146644	inf
-3.07929221415647	-3.2229138438730383	inf
-3.07929221415647	-3.140405413331413	12.216440309580433
-3.07929221415647	-3.057896982789787	12.216440309580433
-3.07929221415647	-2.9753885522481607	inf
-3.07929221415647	-2.8928801217065345	11.117828020912324
-3.07929221415647	-2.8103716911649084	10.27053016052512
-3.07929221415647	-2.727863260623283	10.139251808519068
-3.07929221415647	-2.645354830081657	8.922940027707265
-3.07929221415647	-2.562846399540031	8.212123101251182
-3.07929221415647	-2.4803379689984046	7.482895770555887
-3.07929221415647	-2.3978295384567785	7.220916067224657
-3.07929221415647	-2.315321107915153	6.996462649598252
-3.07929221415647	-2.232812677373527	6.762655148359361
-3.07929221415647	-2.150304246831901	6.755732247034016
-3.07929221415647	-2.0677958162902748	6.824477437558425
-3.07929221415647	-1.985287385748649	6.910967328838854
-3.07929221415647	-1.902778955207023	7.0060940019867335
-3.07929221415647	-1.820270524665397	7.175163130732754
-3.07929221415647	-1.737762094123771	7.45852554204002
-3.07929221415647	-1.655253663582145	7.558155382988861
-3.07929221415647	-1.5727452330405192	7.7694644766560685
-3.07929221415647	-1.490236802498893	7.978009228549128
-3.07929221415647	-1.407728371957267	7.950330576381084
-3.07929221415647	-1.3252199414156411	7.927774773358257
-3.07929221415647	-1.2427115108740152	7.651021771438666
-3.07929221415647	-1.1602030803323893	7.871421836807125
-3.07929221415647	-1.0776946497907631	8.034746892910425
-3.07929221415647	-0.9951862192491372	8.154548092723045
-3.07929221415647	-0.9126777887075113	8.55096336531129
-3.07929221415647	-0.8301693581658853	8.777506896936535
-3.07929221415647	-0.7476609276242594	9.453855104060919
-3.07929221415647	-0.6651524970826332	8.923226852998749
-3.07929221415647	-0.5826440665410073	9.191490839593428
-3.07929221415647	-0.5001356359993814	8.537564372186765
-3.07929221415647	-0.41762720545775545	9.048389995952755
-3.07929221415647	-0.3351187749161295	9.117382867439705
-3.07929221415647	-0.2526103443745036	10.657827908386855
-3.07929221415647	-0.17010191383287765	11.063293016495019
-3.07929221415647	-0.0875934832912515	inf
-3.07929221415647	-0.005085052749625341	inf
-3.07929221415647	0.07742337779200037	11.756440197054964
-3.07929221415647	0.15993180833362608	10.89919024921019
-3.07929221415647	0.24244023887525223	10.758259254311795
-3.07929221415647	0.3249486694168784	10.758259254311795
-3.07929221415647	0.40745709995850454	11.45140643487174
-3.07929221415647	0.48996553050013025	11.45140643487174
-3.07929221415647	0.572473961041756	inf
-3.07929221415647	0.6549823915833821	inf
-3.07929221415647	0.7374908221250083	10.758259254311795
-3.07929221415647	0.8199992526666344	11.215280922990189
-3.07929221415647	0.9025076832082601	inf
-3.07929221415647	0.9850161137498858	9.828986561870298
-3.07929221415647	1.067524544291512	9.828986561870298
-3.07929221415647	1.1500329748331382	10.522133742430244
-3.07929221415647	1.2325414053747643	11.215280922990189
-3.07929221415647	1.31504983591639	9.828986561870298
-3.07929221415647	1.3975582664580157	10.522133742430244
-3.07929221415647	1.4800666969996419	11.215280922990189
-3.07929221415647	1.562575127541268	inf
-3.07929221415647	1.6450835580828942	inf
-3.07929221415647	1.72759198862452	inf
-3.07929221415647	1.8101004191661456	11.215280922990189
-3.07929221415647	1.8926088497077718	11.215280922990189
-3.07929221415647	1.975117280249398	inf
-3.07929221415647	2.057625710791024	inf
-3.07929221415647	2.14013414133265	inf
-3.07929221415647	2.2226425718742755	inf
-3.07929221415647	2.3051510024159017	inf
-3.07929221415647	2.387659432957528	inf
-3.07929221415647	2.470167863499154	inf
-3.07929221415647	2.5526762940407797	inf
-3.07929221415647	2.6351847245824054	inf
-3.07929221415647	2.7176931551240315	inf
-3.07929221415647	2.8002015856656577	inf
-3.07929221415647	2.882710016207284	inf
-3.07929221415647	2.9652184467489096	inf
-3.07929221415647	3.0477268772905353	inf
-3.07929221415647	3.1302353078321614	inf
-3.07929221415647	3.2127437383737876	inf
-3.07929221415647	3.2952521689154137	inf
-3.07929221415647	3.3777605994570394	inf
-3.07929221415647	3.460269029998665	inf
-3.07929221415647	3.5427774605402913	inf
-3.07929221415647	3.6252858910819175	inf
-3.07929221415647	3.707794321623543	inf
-3.07929221415647	3.790302752165169	inf
-3.07929221415647	3.872811182706795	inf
-3.07929221415647	3.955319613248421	inf
-3.07929221415647	4.0378280437900465	inf
-3.0344328239884373	-4.130506579830924	inf
-3.0344328239884373	-4.047998149289298	inf
-3.0344328239884373	-3.965489718747672	inf
-3.0344328239884373	-3.8829812882060466	inf
-3.0344328239884373	-3.8004728576644204	inf
-3.0344328239884373	-3.7179644271227943	inf
-3.0344328239884373	-3.635455996581168	inf
-3.0344328239884373	-3.5529475660395424	inf
-3.0344328239884373	-3.4704391354979167	inf
-3.0344328239884373	-3.3879307049562906	inf
-3.0344328239884373	-3.3054222744146644	inf
-3.0344328239884373	-3.2229138438730383	inf
-3.0344328239884373	-3.140405413331413	inf
-3.0344328239884373	-3.057896982789787	inf
-3.0344328239884373	-2.9753885522481607	11.117828020912324
-3.0344328239884373	-2.8928801217065345	12.216440309580433
-3.0344328239884373	-2.8103716911649084	9.913855216586388
-3.0344328239884373	-2.727863260623283	8.997564484712234
-3.0344328239884373	-2.645354830081657	8.138902865674714
-3.0344328239884373	-2.562846399540031	7.480241861185936
-3.0344328239884373	-2.4803379689984046	7.356142086798659
-3.0344328239884373	-2.3978295384567785	7.204909040305399
-3.0344328239884373	-2.315321107915153	6.932328503386726
-3.0344328239884373	-2.232812677373527	6.678197965106177
-3.0344328239884373	-2.150304246831901	6.84489420399705
-3.0344328239884373	-2.0677958162902748	6.882744705755185
-3.0344328239884373	-1.985287385748649	6.9993121833585885
-3.0344328239884373	-1.902778955207023	6.959172438943515
-3.0344328239884373	-1.820270524665397	7.346310377495106
-3.0344328239884373	-1.737762094123771	7.443176438823192
-3.0344328239884373	-1.655253663582145	7.603563566557977
-3.0344328239884373	-1.5727452330405192	7.800251365764796
-3.0344328239884373	-1.490236802498893	8.27943361421576
-3.0344328239884373	-1.407728371957267	7.728739704961647
-3.0344328239884373	-1.3252199414156411	7.515906079841132
-3.0344328239884373	-1.2427115108740152	7.566761427820927
-3.0344328239884373	-1.1602030803323893	7.927774773358257
-3.0344328239884373	-1.0776946497907631	8.270060979844889
-3.0344328239884373	-0.9951862192491372	8.55096336531129
-3.0344328239884373	-0.9126777887075113	8.82769123953765
-3.0344328239884373	-0.8301693581658853	9.299698932249594
-3.0344328239884373	-0.7476609276242594	9.117382867439705
-3.0344328239884373	-0.6651524970826332	8.620945981125816
-3.0344328239884373	-0.5826440665410073	8.424235686879761
-3.0344328239884373	-0.5001356359993814	8.460603331050637
-3.0344328239884373	-0.41762720545775545	9.048389995952755
-3.0344328239884373	-0.3351187749161295	9.96468072782691
-3.0344328239884373	-0.2526103443745036	9.96468072782691
-3.0344328239884373	-0.17010191383287765	11.063293016495019
-3.0344328239884373	-0.0875934832912515	11.063293016495019
-3.0344328239884373	-0.005085052749625341	11.063293016495019
-3.0344328239884373	0.07742337779200037	10.44450802156681
-3.0344328239884373	0.15993180833362608	11.45140643487174
-3.0344328239884373	0.24244023887525223	10.352794146203632
-3.0344328239884373	0.3249486694168784	10.065112073751852
-3.0344328239884373	0.40745709995850454	9.841968522437641
-3.0344328239884373	0.48996553050013025	9.659646965643686
-3.0344328239884373	0.572473961041756	10.758259254311795
-3.0344328239884373	0.6549823915833821	9.505496285816427
-3.0344328239884373	0.7374908221250083	inf
-3.0344328239884373	0.8199992526666344	inf
-3.0344328239884373	0.9025076832082601	10.522133742430244
-3.0344328239884373	0.9850161137498858	10.522133742430244
-3.0344328239884373	1.067524544291512	11.215280922990189
-3.0344328239884373	1.1500329748331382	9.423521453762133
-3.0344328239884373	1.2325414053747643	10.116668634322078
-3.0344328239884373	1.31504983591639	10.116668634322078
-3.0344328239884373	1.3975582664580157	10.522133742430244
-3.0344328239884373	1.4800666969996419	11.215280922990189
-3.0344328239884373	1.562575127541268	10.116668634322078
-3.0344328239884373	1.6450835580828942	11.215280922990189
-3.0344328239884373	1.72759198862452	inf
-3.0344328239884373	1.8101004191661456	10.522133742430244
-3.0344328239884373	1.8926088497077718	11.215280922990189
-3.0344328239884373	1.975117280249398	10.522133742430244
-3.0344328239884373	2.057625710791024	inf
-3.0344328239884373	2.14013414133265	11.215280922990189
-3.0344328239884373	2.2226425718742755	inf
-3.0344328239884373	2.3051510024159017	inf
-3.0344328239884373	2.387659432957528	inf
-3.0344328239884373	2.470167863499154	inf
-3.0344328239884373	2.5526762940407797	inf
-3.0344328239884373	2.6351847245824054	inf
-3.0344328239884373	2.7176931551240315	inf
-3.0344328239884373	2.8002015856656577	inf
-3.0344328239884373	2.882710016207284	inf
-3.0344328239884373	2.9652184467489096	inf
-3.0344328239884373	3.0477268772905353	inf
-3.0344328239884373	3.1302353078321614	inf
-3.0344328239884373	3.2127437383737876	inf
-3.0344328239884373	3.2952521689154137	inf
-3.0344328239884373	3.3777605994570394	inf
-3.0344328239884373	3.460269029998665	inf
-3.0344328239884373	3.5427774605402913	inf
-3.0344328239884373	3.6252858910819175	inf
-3.0344328239884373	3.707794321623543	inf
-3.0344328239884373	3.790302752165169	inf
-3.0344328239884373	3.872811182706795	inf
-3.0344328239884373	3.955319613248421	inf
-3.0344328239884373	4.0378280437900465	inf
-2.9895734338204036	-4.130506579830924	inf
-2.9895734338204036	-4.047998149289298	inf
-2.9895734338204036	-3.965489718747672	inf
-2.9895734338204036	-3.8829812882060466	inf
-2.9895734338204036	-3.8004728576644204	inf
-2.9895734338204036	-3.7179644271227943	inf
-2.9895734338204036	-3.635455996581168	inf
-2.9895734338204036	-3.5529475660395424	inf
-2.9895734338204036	-3.4704391354979167	inf
-2.9895734338204036	-3.3879307049562906	inf
-2.9895734338204036	-3.3054222744146644	inf
-2.9895734338204036	-3.2229138438730383	inf
-2.9895734338204036	-3.140405413331413	11.523293129020487
-2.9895734338204036	-3.057896982789787	12.216440309580433
-2.9895734338204036	-2.9753885522481607	inf
-2.9895734338204036	-2.8928801217065345	10.424680840352378
-2.9895734338204036	-2.8103716911649084	9.080946093651283
-2.9895734338204036	-2.727863260623283	8.366292707870375
-2.9895734338204036	-2.645354830081657	7.739103495102226
-2.9895734338204036	-2.562846399540031	7.497941438285336
-2.9895734338204036	-2.4803379689984046	7.199160472765508
-2.9895734338204036	-2.3978295384567785	7.176133284208367
-2.9895734338204036	-2.315321107915153	6.884519581520474
-2.9895734338204036	-2.232812677373527	6.915722488118998
-2.9895734338204036	-2.150304246831901	6.984272131608645
-2.9895734338204036	-2.0677958162902748	6.970785131378451
-2.9895734338204036	-1.985287385748649	7.103133127865023
-2.9895734338204036	-1.902778955207023	7.212084311653577
-2.9895734338204036	-1.820270524665397	7.392968053677903
-2.9895734338204036	-1.737762094123771	7.561590766113696
-2.9895734338204036	-1.655253663582145	7.983867191881135
-2.9895734338204036	-1.5727452330405192	7.916791310437858
-2.9895734338204036	-1.490236802498893	7.65557581117424
-2.9895734338204036	-1.407728371957267	7.714764682564571
-2.9895734338204036	-1.3252199414156411	7.388067752074043
-2.9895734338204036	-1.2427115108740152	7.461297498228781
-2.9895734338204036	-1.1602030803323893	7.625047201907046
-2.9895734338204036	-1.0776946497907631	7.801546326284578
-2.9895734338204036	-0.9951862192491372	8.26320087378417
-2.9895734338204036	-0.9126777887075113	8.706527186533028
-2.9895734338204036	-0.8301693581658853	8.908017374313507
-2.9895734338204036	-0.7476609276242594	9.191490839593428
-2.9895734338204036	-0.6651524970826332	8.812001217888524
-2.9895734338204036	-0.5826440665410073	8.460603331050637
-2.9895734338204036	-0.5001356359993814	8.812001217888524
-2.9895734338204036	-0.41762720545775545	8.923226852998749
-2.9895734338204036	-0.3351187749161295	8.923226852998749
-2.9895734338204036	-0.2526103443745036	9.676998655375128
-2.9895734338204036	-0.17010191383287765	11.756440197054964
-2.9895734338204036	-0.0875934832912515	10.370145835935073
-2.9895734338204036	-0.005085052749625341	inf
-2.9895734338204036	0.07742337779200037	10.758259254311795
-2.9895734338204036	0.15993180833362608	10.065112073751852
-2.9895734338204036	0.24244023887525223	9.841968522437641
-2.9895734338204036	0.3249486694168784	9.659646965643686
-2.9895734338204036	0.40745709995850454	8.743356233769532
-2.9895734338204036	0.48996553050013025	9.371964893191906
-2.9895734338204036	0.572473961041756	9.659646965643686
-2.9895734338204036	0.6549823915833821	9.659646965643686
-2.9895734338204036	0.7374908221250083	10.758259254311795
-2.9895734338204036	0.8199992526666344	11.45140643487174
-2.9895734338204036	0.9025076832082601	inf
-2.9895734338204036	0.9850161137498858	11.215280922990189
-2.9895734338204036	1.067524544291512	10.522133742430244
-2.9895734338204036	1.1500329748331382	9.605843010556088
-2.9895734338204036	1.2325414053747643	9.605843010556088
-2.9895734338204036	1.31504983591639	9.605843010556088
-2.9895734338204036	1.3975582664580157	10.522133742430244
-2.9895734338204036	1.4800666969996419	9.135839381310353
-2.9895734338204036	1.562575127541268	10.522133742430244
-2.9895734338204036	1.6450835580828942	10.116668634322078
-2.9895734338204036	1.72759198862452	inf
-2.9895734338204036	1.8101004191661456	11.215280922990189
-2.9895734338204036	1.8926088497077718	10.522133742430244
-2.9895734338204036	1.975117280249398	10.522133742430244
-2.9895734338204036	2.057625710791024	inf
-2.9895734338204036	2.14013414133265	inf
-2.9895734338204036	2.2226425718742755	inf
-2.9895734338204036	2.3051510024159017	inf
-2.9895734338204036	2.387659432957528	inf
-2.9895734338204036	2.470167863499154	inf
-2.9895734338204036	2.5526762940407797	inf
-2.9895734338204036	2.6351847245824054	inf
-2.9895734338204036	2.7176931551240315	inf
-2.9895734338204036	2.8002015856656577	inf
-2.9895734338204036	2.882710016207284	inf
-2.9895734338204036	2.9652184467489096	inf
-2.9895734338204036	3.0477268772905353	inf
-2.9895734338204036	3.1302353078321614	inf
-2.9895734338204036	3.2127437383737876	inf
-2.9895734338204036	3.2952521689154137	inf
-2.9895734338204036	3.3777605994570394	inf
-2.9895734338204036	3.460269029998665	inf
-2.9895734338204036	3.5427774605402913	inf
-2.9895734338204036	3.6252858910819175	inf
-2.9895734338204036	3.707794321623543	inf
-2.9895734338204036	3.790302752165169	inf
-2.9895734338204036	3.872811182706795	inf
-2.9895734338204036	3.955319613248421	inf
-2.9895734338204036	4.0378280437900465	inf
-2.9447140436523704	-4.130506579830924	inf
-2.9447140436523704	-4.047998149289298	inf
-2.9447140436523704	-3.965489718747672	inf
-2.9447140436523704	-3.8829812882060466	inf
-2.9447140436523704	-3.8004728576644204	inf
-2.9447140436523704	-3.7179644271227943	inf
-2.9447140436523704	-3.635455996581168	inf
-2.9447140436523704	-3.5529475660395424	inf
-2.9447140436523704	-3.4704391354979167	inf
-2.9447140436523704	-3.3879307049562906	inf
-2.9447140436523704	-3.3054222744146644	inf
-2.9447140436523704	-3.2229138438730383	11.309826162973122
-2.9447140436523704	-3.140405413331413	11.309826162973122
-2.9447140436523704	-3.057896982789787	12.216440309580433
-2.9447140436523704	-2.9753885522481607	11.523293129020487
-2.9447140436523704	-2.8928801217065345	10.607002397146333
-2.9447140436523704	-2.8103716911649084	9.220708036026442
-2.9447140436523704	-2.727863260623283	8.38779891309134
-2.9447140436523704	-2.645354830081657	7.834413674906552
-2.9447140436523704	-2.562846399540031	7.42064976398369
-2.9447140436523704	-2.4803379689984046	7.360341728044974
-2.9447140436523704	-2.3978295384567785	7.1389559159483955
-2.9447140436523704	-2.315321107915153	6.921657796888686
-2.9447140436523704	-2.232812677373527	7.128102180445264
-2.9447140436523704	-2.150304246831901	7.28650818584266
-2.9447140436523704	-2.0677958162902748	7.289078256616866
-2.9447140436523704	-1.985287385748649	7.220380054250382
-2.9447140436523704	-1.902778955207023	7.342295547451823
-2.9447140436523704	-1.820270524665397	7.695120703284786
-2.9447140436523704	-1.737762094123771	7.682665262443292
-2.9447140436523704	-1.655253663582145	7.73756816360925
-2.9447140436523704	-1.5727452330405192	7.901976224652717
-2.9447140436523704	-1.490236802498893	7.916791310437858
-2.9447140436523704	-1.407728371957267	7.727034775156385
-2.9447140436523704	-1.3252199414156411	7.526364079694234
-2.9447140436523704	-1.2427115108740152	7.5666127734439
-2.9447140436523704	-1.1602030803323893	7.5330135896918
-2.9447140436523704	-1.0776946497907631	7.630387753716976
-2.9447140436523704	-0.9951862192491372	8.100391382962712
-2.9447140436523704	-0.9126777887075113	8.641988665395457
-2.9447140436523704	-0.8301693581658853	9.163285589028744
-2.9447140436523704	-0.7476609276242594	10.273117319837151
-2.9447140436523704	-0.6651524970826332	9.81053004799965
-2.9447140436523704	-0.5826440665410073	9.117382867439705
-2.9447140436523704	-0.5001356359993814	9.117382867439705
-2.9447140436523704	-0.41762720545775545	9.117382867439705
-2.9447140436523704	-0.3351187749161295	9.048389995952755
-2.9447140436523704	-0.2526103443745036	9.559215619718746
-2.9447140436523704	-0.17010191383287765	11.063293016495019
-2.9447140436523704	-0.0875934832912515	10.657827908386855
-2.9447140436523704	-0.005085052749625341	9.841968522437641
-2.9447140436523704	0.07742337779200037	10.065112073751852
-2.9447140436523704	0.15993180833362608	9.841968522437641
-2.9447140436523704	0.24244023887525223	8.743356233769532
-2.9447140436523704	0.3249486694168784	8.886457077410205
-2.9447140436523704	0.40745709995850454	8.618193090815526
-2.9447140436523704	0.48996553050013025	8.812349105256484
-2.9447140436523704	0.572473961041756	8.678817712631961
-2.9447140436523704	0.6549823915833821	9.254181857535523
-2.9447140436523704	0.7374908221250083	10.352794146203632
-2.9447140436523704	0.8199992526666344	10.065112073751852
-2.9447140436523704	0.9025076832082601	inf
-2.9447140436523704	0.9850161137498858	10.522133742430244
-2.9447140436523704	1.067524544291512	10.522133742430244
-2.9447140436523704	1.1500329748331382	10.522133742430244
-2.9447140436523704	1.2325414053747643	9.605843010556088
-2.9447140436523704	1.31504983591639	11.215280922990189
-2.9447140436523704	1.3975582664580157	9.605843010556088
-2.9447140436523704	1.4800666969996419	10.522133742430244
-2.9447140436523704	1.562575127541268	10.522133742430244
-2.9447140436523704	1.6450835580828942	9.828986561870298
-2.9447140436523704	1.72759198862452	11.215280922990189
-2.9447140436523704	1.8101004191661456	11.215280922990189
-2.9447140436523704	1.8926088497077718	10.116668634322078
-2.9447140436523704	1.975117280249398	9.018056345653969
-2.9447140436523704	2.057625710791024	11.215280922990189
-2.9447140436523704	2.14013414133265	inf
-2.9447140436523704	2.2226425718742755	11.215280922990189
-2.9447140436523704	2.3051510024159017	inf
-2.9447140436523704	2.387659432957528	inf
-2.9447140436523704	2.470167863499154	inf
-2.9447140436523704	2.5526762940407797	inf
-2.9447140436523704	2.6351847245824054	inf
-2.9447140436523704	2.7176931551240315	inf
-2.9447140436523704	2.8002015856656577	inf
-2.9447140436523704	2.882710016207284	inf
-2.9447140436523704	2.9652184467489096	inf
-2.9447140436523704	3.0477268772905353	inf
-2.9447140436523704	3.1302353078321614	inf
-2.9447140436523704	3.2127437383737876	inf
-2.9447140436523704	3.2952521689154137	inf
-2.9447140436523704	3.3777605994570394	inf
-2.9447140436523704	3.460269029998665	inf
-2.9447140436523704	3.5427774605402913	inf
-2.9447140436523704	3.6252858910819175	inf
-2.9447140436523704	3.707794321623543	inf
-2.9447140436523704	3.790302752165169	inf
-2.9447140436523704	3.872811182706795	inf
-2.9447140436523704	3.955319613248421	inf
-2.9447140436523704	4.0378280437900465	inf
-2.8998546534843372	-4.130506579830924	inf
-2.8998546534843372	-4.047998149289298	inf
-2.8998546534843372	-3.965489718747672	inf
-2.8998546534843372	-3.8829812882060466	inf
-2.8998546534843372	-3.8004728576644204	inf
-2.8998546534843372	-3.7179644271227943	inf
-2.8998546534843372	-3.635455996581168	inf
-2.8998546534843372	-3.5529475660395424	inf
-2.8998546534843372	-3.4704391354979167	inf
-2.8998546534843372	-3.3879307049562906	12.002973343533068
-2.8998546534843372	-3.3054222744146644	10.211213874305013
-2.8998546534843372	-3.2229138438730383	9.923531801853231
-2.8998546534843372	-3.140405413331413	10.393535431098968
-2.8998546534843372	-3.057896982789787	10.211213874305013
-2.8998546534843372	-2.9753885522481607	10.97057961978817
-2.8998546534843372	-2.8928801217065345	9.890297582972515
-2.8998546534843372	-2.8103716911649084	8.95823326863559
-2.8998546534843372	-2.727863260623283	8.304321534246542
-2.8998546534843372	-2.645354830081657	7.797487613996296
-2.8998546534843372	-2.562846399540031	7.480137450837525
-2.8998546534843372	-2.4803379689984046	7.125472918132397
-2.8998546534843372	-2.3978295384567785	7.017085685917488
-2.8998546534843372	-2.315321107915153	7.214534686217572
-2.8998546534843372	-2.232812677373527	7.380326941060316
-2.8998546534843372	-2.150304246831901	7.520908891681506
-2.8998546534843372	-2.0677958162902748	7.330048015039999
-2.8998546534843372	-1.985287385748649	7.220221881119759
-2.8998546534843372	-1.902778955207023	7.269447687056147
-2.8998546534843372	-1.820270524665397	7.3757423457057705
-2.8998546534843372	-1.737762094123771	7.4534513300330865
-2.8998546534843372	-1.655253663582145	7.5058592366164945
-2.8998546534843372	-1.5727452330405192	7.587618280220731
-2.8998546534843372	-1.490236802498893	7.566082134130095
-2.8998546534843372	-1.407728371957267	7.462015864588439
-2.8998546534843372	-1.3252199414156411	7.65769954321169
-2.8998546534843372	-1.2427115108740152	7.630387753716976
-2.8998546534843372	-1.1602030803323893	7.964589841803651
-2.8998546534843372	-1.0776946497907631	7.980590183150092
-2.8998546534843372	-0.9951862192491372	8.370054949911815
-2.8998546534843372	-0.9126777887075113	8.811887702190855
-2.8998546534843372	-0.8301693581658853	9.335135845955403
-2.8998546534843372	-0.7476609276242594	9.163285589028744
-2.8998546534843372	-0.6651524970826332	9.326370253620652
-2.8998546534843372	-0.5826440665410073	9.43500650881977
-2.8998546534843372	-0.5001356359993814	8.83637521638147
-2.8998546534843372	-0.41762720545775545	9.538294499055562
-2.8998546534843372	-0.3351187749161295	9.355972942261607
-2.8998546534843372	-0.2526103443745036	8.896440612883167
-2.8998546534843372	-0.17010191383287765	9.643655014713387
-2.8998546534843372	-0.0875934832912515	10.342104480443114
-2.8998546534843372	-0.005085052749625341	9.841968522437641
-2.8998546534843372	0.07742337779200037	10.352794146203632
-2.8998546534843372	0.15993180833362608	9.148821341877696
-2.8998546534843372	0.24244023887525223	8.45567416131775
-2.8998546534843372	0.3249486694168784	9.053511162073372
-2.8998546534843372	0.40745709995850454	8.743356233769532
-2.8998546534843372	0.48996553050013025	8.743356233769532
-2.8998546534843372	0.572473961041756	8.618193090815526
-2.8998546534843372	0.6549823915833821	9.053511162073372
-2.8998546534843372	0.7374908221250083	11.45140643487174
-2.8998546534843372	0.8199992526666344	9.505496285816427
-2.8998546534843372	0.9025076832082601	10.352794146203632
-2.8998546534843372	0.9850161137498858	11.215280922990189
-2.8998546534843372	1.067524544291512	inf
-2.8998546534843372	1.1500329748331382	10.522133742430244
-2.8998546534843372	1.2325414053747643	10.116668634322078
-2.8998546534843372	1.31504983591639	9.269370773934876
-2.8998546534843372	1.3975582664580157	10.522133742430244
-2.8998546534843372	1.4800666969996419	9.828986561870298
-2.8998546534843372	1.562575127541268	9.828986561870298
-2.8998546534843372	1.6450835580828942	9.828986561870298
-2.8998546534843372	1.72759198862452	11.215280922990189
-2.8998546534843372	1.8101004191661456	10.522133742430244
-2.8998546534843372	1.8926088497077718	9.605843010556088
-2.8998546534843372	1.975117280249398	9.605843010556088
-2.8998546534843372	2.057625710791024	9.828986561870298
-2.8998546534843372	2.14013414133265	10.522133742430244
-2.8998546534843372	2.2226425718742755	10.116668634322078
-2.8998546534843372	2.3051510024159017	inf
-2.8998546534843372	2.387659432957528	inf
-2.8998546534843372	2.470167863499154	inf
-2.8998546534843372	2.5526762940407797	inf
-2.8998546534843372	2.6351847245824054	inf
-2.8998546534843372	2.7176931551240315	inf
-2.8998546534843372	2.8002015856656577	inf
-2.8998546534843372	2.882710016207284	inf
-2.8998546534843372	2.9652184467489096	inf
-2.8998546534843372	3.0477268772905353	inf
-2.8998546534843372	3.1302353078321614	inf
-2.8998546534843372	3.2127437383737876	inf
-2.8998546534843372	3.2952521689154137	inf
-2.8998546534843372	3.3777605994570394	inf
-2.8998546534843372	3.460269029998665	inf
-2.8998546534843372	3.5427774605402913	inf
-2.8998546534843372	3.6252858910819175	inf
-2.8998546534843372	3.707794321623543	inf
-2.8998546534843372	3.790302752165169	inf
-2.8998546534843372	3.872811182706795	inf
-2.8998546534843372	3.955319613248421	inf
[truncated: 8,001 more rows]
