# Supplementary material for: Navigating protein landscapes with a machine-learned transferable coarse-grained model
Source: Nat Chem. 2025 Jul 18;17(8):1284–92. doi: 10.1038/s41557-025-01874-0 (PMC12313527; doi:10.1038/s41557-025-01874-0)
Supplement: Supplementary file 4 — .csv files with free energy landscape data. [file 41557_2025_1874_MOESM4_ESM.zip › fig_data/1yrf_cgschnet_FES_in_TICA.csv]

TIC1	TIC2	FE
-2.5761048462131813	-1.2706466134108647	inf
-2.5761048462131813	-1.228326586463618	inf
-2.5761048462131813	-1.1860065595163711	inf
-2.5761048462131813	-1.1436865325691243	inf
-2.5761048462131813	-1.1013665056218775	inf
-2.5761048462131813	-1.0590464786746308	inf
-2.5761048462131813	-1.016726451727384	inf
-2.5761048462131813	-0.9744064247801372	inf
-2.5761048462131813	-0.9320863978328904	inf
-2.5761048462131813	-0.8897663708856436	inf
-2.5761048462131813	-0.8474463439383968	inf
-2.5761048462131813	-0.80512631699115	inf
-2.5761048462131813	-0.7628062900439033	inf
-2.5761048462131813	-0.7204862630966565	inf
-2.5761048462131813	-0.6781662361494097	9.070503426788383
-2.5761048462131813	-0.635846209202163	inf
-2.5761048462131813	-0.5935261822549162	inf
-2.5761048462131813	-0.5512061553076694	inf
-2.5761048462131813	-0.5088861283604226	inf
-2.5761048462131813	-0.4665661014131758	inf
-2.5761048462131813	-0.424246074465929	inf
-2.5761048462131813	-0.3819260475186822	inf
-2.5761048462131813	-0.3396060205714354	inf
-2.5761048462131813	-0.29728599362418867	inf
-2.5761048462131813	-0.25496596667694194	inf
-2.5761048462131813	-0.21264593972969514	inf
-2.5761048462131813	-0.17032591278244835	inf
-2.5761048462131813	-0.12800588583520156	inf
-2.5761048462131813	-0.08568585888795477	inf
-2.5761048462131813	-0.04336583194070798	9.070503426788383
-2.5761048462131813	-0.0010458049934611857	9.070503426788383
-2.5761048462131813	0.041274221953785606	inf
-2.5761048462131813	0.0835942489010324	inf
-2.5761048462131813	0.1259142758482792	inf
-2.5761048462131813	0.16823430279552598	inf
-2.5761048462131813	0.21055432974277277	inf
-2.5761048462131813	0.25287435669001956	inf
-2.5761048462131813	0.29519438363726636	inf
-2.5761048462131813	0.33751441058451315	inf
-2.5761048462131813	0.37983443753175994	inf
-2.5761048462131813	0.42215446447900673	inf
-2.5761048462131813	0.4644744914262535	inf
-2.5761048462131813	0.5067945183735003	inf
-2.5761048462131813	0.5491145453207471	inf
-2.5761048462131813	0.5914345722679939	inf
-2.5761048462131813	0.6337545992152407	inf
-2.5761048462131813	0.6760746261624875	inf
-2.5761048462131813	0.7183946531097342	inf
-2.5761048462131813	0.7607146800569808	9.070503426788383
-2.5761048462131813	0.8030347070042276	inf
-2.5761048462131813	0.8453547339514744	inf
-2.5761048462131813	0.8876747608987212	inf
-2.5761048462131813	0.929994787845968	inf
-2.5761048462131813	0.9723148147932148	inf
-2.5761048462131813	1.0146348417404616	inf
-2.5761048462131813	1.0569548686877084	9.070503426788383
-2.5761048462131813	1.0992748956349552	inf
-2.5761048462131813	1.141594922582202	inf
-2.5761048462131813	1.1839149495294488	inf
-2.5761048462131813	1.2262349764766955	inf
-2.5761048462131813	1.2685550034239423	inf
-2.5761048462131813	1.3108750303711891	inf
-2.5761048462131813	1.353195057318436	inf
-2.5761048462131813	1.3955150842656827	inf
-2.5761048462131813	1.4378351112129295	inf
-2.5761048462131813	1.4801551381601763	inf
-2.5761048462131813	1.522475165107423	inf
-2.5761048462131813	1.5647951920546699	inf
-2.5761048462131813	1.6071152190019167	inf
-2.5761048462131813	1.6494352459491635	inf
-2.5761048462131813	1.6917552728964103	inf
-2.5761048462131813	1.734075299843657	inf
-2.5761048462131813	1.7763953267909038	inf
-2.5761048462131813	1.8187153537381506	inf
-2.5761048462131813	1.8610353806853974	inf
-2.5761048462131813	1.9033554076326442	inf
-2.5761048462131813	1.945675434579891	inf
-2.5761048462131813	1.9879954615271378	inf
-2.5761048462131813	2.0303154884743844	inf
-2.5761048462131813	2.0726355154216316	inf
-2.5761048462131813	2.114955542368878	inf
-2.5761048462131813	2.157275569316125	inf
-2.5761048462131813	2.1995955962633715	inf
-2.5761048462131813	2.2419156232106188	inf
-2.5761048462131813	2.284235650157865	inf
-2.5761048462131813	2.3265556771051124	inf
-2.5761048462131813	2.3688757040523587	inf
-2.5761048462131813	2.411195730999606	inf
-2.5761048462131813	2.4535157579468523	inf
-2.5761048462131813	2.4958357848940995	inf
-2.5761048462131813	2.538155811841346	inf
-2.5761048462131813	2.580475838788593	inf
-2.5761048462131813	2.6227958657358394	inf
-2.5761048462131813	2.6651158926830867	inf
-2.5761048462131813	2.707435919630333	inf
-2.5761048462131813	2.74975594657758	inf
-2.5761048462131813	2.7920759735248266	inf
-2.5761048462131813	2.8343960004720734	inf
-2.5761048462131813	2.87671602741932	inf
-2.5761048462131813	2.919036054366567	inf
-2.5431291675676717	-1.2706466134108647	inf
-2.5431291675676717	-1.228326586463618	inf
-2.5431291675676717	-1.1860065595163711	inf
-2.5431291675676717	-1.1436865325691243	inf
-2.5431291675676717	-1.1013665056218775	inf
-2.5431291675676717	-1.0590464786746308	inf
-2.5431291675676717	-1.016726451727384	inf
-2.5431291675676717	-0.9744064247801372	inf
-2.5431291675676717	-0.9320863978328904	inf
-2.5431291675676717	-0.8897663708856436	inf
-2.5431291675676717	-0.8474463439383968	inf
-2.5431291675676717	-0.80512631699115	inf
-2.5431291675676717	-0.7628062900439033	inf
-2.5431291675676717	-0.7204862630966565	inf
-2.5431291675676717	-0.6781662361494097	inf
-2.5431291675676717	-0.635846209202163	inf
-2.5431291675676717	-0.5935261822549162	inf
-2.5431291675676717	-0.5512061553076694	inf
-2.5431291675676717	-0.5088861283604226	inf
-2.5431291675676717	-0.4665661014131758	inf
-2.5431291675676717	-0.424246074465929	inf
-2.5431291675676717	-0.3819260475186822	inf
-2.5431291675676717	-0.3396060205714354	inf
-2.5431291675676717	-0.29728599362418867	inf
-2.5431291675676717	-0.25496596667694194	inf
-2.5431291675676717	-0.21264593972969514	inf
-2.5431291675676717	-0.17032591278244835	inf
-2.5431291675676717	-0.12800588583520156	inf
-2.5431291675676717	-0.08568585888795477	inf
-2.5431291675676717	-0.04336583194070798	inf
-2.5431291675676717	-0.0010458049934611857	inf
-2.5431291675676717	0.041274221953785606	inf
-2.5431291675676717	0.0835942489010324	inf
-2.5431291675676717	0.1259142758482792	inf
-2.5431291675676717	0.16823430279552598	inf
-2.5431291675676717	0.21055432974277277	inf
-2.5431291675676717	0.25287435669001956	inf
-2.5431291675676717	0.29519438363726636	inf
-2.5431291675676717	0.33751441058451315	inf
-2.5431291675676717	0.37983443753175994	inf
-2.5431291675676717	0.42215446447900673	inf
-2.5431291675676717	0.4644744914262535	inf
-2.5431291675676717	0.5067945183735003	inf
-2.5431291675676717	0.5491145453207471	inf
-2.5431291675676717	0.5914345722679939	inf
-2.5431291675676717	0.6337545992152407	inf
-2.5431291675676717	0.6760746261624875	inf
-2.5431291675676717	0.7183946531097342	inf
-2.5431291675676717	0.7607146800569808	inf
-2.5431291675676717	0.8030347070042276	inf
-2.5431291675676717	0.8453547339514744	inf
-2.5431291675676717	0.8876747608987212	inf
-2.5431291675676717	0.929994787845968	inf
-2.5431291675676717	0.9723148147932148	inf
-2.5431291675676717	1.0146348417404616	inf
-2.5431291675676717	1.0569548686877084	inf
-2.5431291675676717	1.0992748956349552	inf
-2.5431291675676717	1.141594922582202	inf
-2.5431291675676717	1.1839149495294488	inf
-2.5431291675676717	1.2262349764766955	inf
-2.5431291675676717	1.2685550034239423	inf
-2.5431291675676717	1.3108750303711891	inf
-2.5431291675676717	1.353195057318436	inf
-2.5431291675676717	1.3955150842656827	inf
-2.5431291675676717	1.4378351112129295	inf
-2.5431291675676717	1.4801551381601763	inf
-2.5431291675676717	1.522475165107423	inf
-2.5431291675676717	1.5647951920546699	inf
-2.5431291675676717	1.6071152190019167	inf
-2.5431291675676717	1.6494352459491635	inf
-2.5431291675676717	1.6917552728964103	inf
-2.5431291675676717	1.734075299843657	inf
-2.5431291675676717	1.7763953267909038	inf
-2.5431291675676717	1.8187153537381506	inf
-2.5431291675676717	1.8610353806853974	inf
-2.5431291675676717	1.9033554076326442	inf
-2.5431291675676717	1.945675434579891	inf
-2.5431291675676717	1.9879954615271378	inf
-2.5431291675676717	2.0303154884743844	inf
-2.5431291675676717	2.0726355154216316	inf
-2.5431291675676717	2.114955542368878	inf
-2.5431291675676717	2.157275569316125	inf
-2.5431291675676717	2.1995955962633715	inf
-2.5431291675676717	2.2419156232106188	inf
-2.5431291675676717	2.284235650157865	inf
-2.5431291675676717	2.3265556771051124	inf
-2.5431291675676717	2.3688757040523587	inf
-2.5431291675676717	2.411195730999606	inf
-2.5431291675676717	2.4535157579468523	inf
-2.5431291675676717	2.4958357848940995	inf
-2.5431291675676717	2.538155811841346	inf
-2.5431291675676717	2.580475838788593	inf
-2.5431291675676717	2.6227958657358394	inf
-2.5431291675676717	2.6651158926830867	inf
-2.5431291675676717	2.707435919630333	inf
-2.5431291675676717	2.74975594657758	inf
-2.5431291675676717	2.7920759735248266	inf
-2.5431291675676717	2.8343960004720734	inf
-2.5431291675676717	2.87671602741932	inf
-2.5431291675676717	2.919036054366567	inf
-2.510153488922162	-1.2706466134108647	inf
-2.510153488922162	-1.228326586463618	inf
-2.510153488922162	-1.1860065595163711	inf
-2.510153488922162	-1.1436865325691243	inf
-2.510153488922162	-1.1013665056218775	inf
-2.510153488922162	-1.0590464786746308	inf
-2.510153488922162	-1.016726451727384	inf
-2.510153488922162	-0.9744064247801372	inf
-2.510153488922162	-0.9320863978328904	inf
-2.510153488922162	-0.8897663708856436	9.070503426788383
-2.510153488922162	-0.8474463439383968	inf
-2.510153488922162	-0.80512631699115	inf
-2.510153488922162	-0.7628062900439033	inf
-2.510153488922162	-0.7204862630966565	inf
-2.510153488922162	-0.6781662361494097	inf
-2.510153488922162	-0.635846209202163	inf
-2.510153488922162	-0.5935261822549162	inf
-2.510153488922162	-0.5512061553076694	inf
-2.510153488922162	-0.5088861283604226	inf
-2.510153488922162	-0.4665661014131758	inf
-2.510153488922162	-0.424246074465929	inf
-2.510153488922162	-0.3819260475186822	inf
-2.510153488922162	-0.3396060205714354	inf
-2.510153488922162	-0.29728599362418867	inf
-2.510153488922162	-0.25496596667694194	inf
-2.510153488922162	-0.21264593972969514	inf
-2.510153488922162	-0.17032591278244835	inf
-2.510153488922162	-0.12800588583520156	inf
-2.510153488922162	-0.08568585888795477	inf
-2.510153488922162	-0.04336583194070798	inf
-2.510153488922162	-0.0010458049934611857	inf
-2.510153488922162	0.041274221953785606	inf
-2.510153488922162	0.0835942489010324	inf
-2.510153488922162	0.1259142758482792	inf
-2.510153488922162	0.16823430279552598	inf
-2.510153488922162	0.21055432974277277	inf
-2.510153488922162	0.25287435669001956	inf
-2.510153488922162	0.29519438363726636	inf
-2.510153488922162	0.33751441058451315	inf
-2.510153488922162	0.37983443753175994	inf
-2.510153488922162	0.42215446447900673	inf
-2.510153488922162	0.4644744914262535	inf
-2.510153488922162	0.5067945183735003	9.070503426788383
-2.510153488922162	0.5491145453207471	inf
-2.510153488922162	0.5914345722679939	inf
-2.510153488922162	0.6337545992152407	inf
-2.510153488922162	0.6760746261624875	inf
-2.510153488922162	0.7183946531097342	inf
-2.510153488922162	0.7607146800569808	inf
-2.510153488922162	0.8030347070042276	inf
-2.510153488922162	0.8453547339514744	9.070503426788383
-2.510153488922162	0.8876747608987212	inf
-2.510153488922162	0.929994787845968	9.070503426788383
-2.510153488922162	0.9723148147932148	inf
-2.510153488922162	1.0146348417404616	inf
-2.510153488922162	1.0569548686877084	inf
-2.510153488922162	1.0992748956349552	inf
-2.510153488922162	1.141594922582202	inf
-2.510153488922162	1.1839149495294488	inf
-2.510153488922162	1.2262349764766955	inf
-2.510153488922162	1.2685550034239423	inf
-2.510153488922162	1.3108750303711891	inf
-2.510153488922162	1.353195057318436	inf
-2.510153488922162	1.3955150842656827	inf
-2.510153488922162	1.4378351112129295	inf
-2.510153488922162	1.4801551381601763	inf
-2.510153488922162	1.522475165107423	inf
-2.510153488922162	1.5647951920546699	inf
-2.510153488922162	1.6071152190019167	inf
-2.510153488922162	1.6494352459491635	inf
-2.510153488922162	1.6917552728964103	inf
-2.510153488922162	1.734075299843657	inf
-2.510153488922162	1.7763953267909038	inf
-2.510153488922162	1.8187153537381506	inf
-2.510153488922162	1.8610353806853974	inf
-2.510153488922162	1.9033554076326442	inf
-2.510153488922162	1.945675434579891	inf
-2.510153488922162	1.9879954615271378	inf
-2.510153488922162	2.0303154884743844	inf
-2.510153488922162	2.0726355154216316	inf
-2.510153488922162	2.114955542368878	inf
-2.510153488922162	2.157275569316125	inf
-2.510153488922162	2.1995955962633715	inf
-2.510153488922162	2.2419156232106188	inf
-2.510153488922162	2.284235650157865	inf
-2.510153488922162	2.3265556771051124	inf
-2.510153488922162	2.3688757040523587	inf
-2.510153488922162	2.411195730999606	inf
-2.510153488922162	2.4535157579468523	inf
-2.510153488922162	2.4958357848940995	inf
-2.510153488922162	2.538155811841346	inf
-2.510153488922162	2.580475838788593	inf
-2.510153488922162	2.6227958657358394	inf
-2.510153488922162	2.6651158926830867	inf
-2.510153488922162	2.707435919630333	inf
-2.510153488922162	2.74975594657758	inf
-2.510153488922162	2.7920759735248266	inf
-2.510153488922162	2.8343960004720734	inf
-2.510153488922162	2.87671602741932	inf
-2.510153488922162	2.919036054366567	inf
-2.477177810276653	-1.2706466134108647	inf
-2.477177810276653	-1.228326586463618	inf
-2.477177810276653	-1.1860065595163711	inf
-2.477177810276653	-1.1436865325691243	inf
-2.477177810276653	-1.1013665056218775	inf
-2.477177810276653	-1.0590464786746308	inf
-2.477177810276653	-1.016726451727384	inf
-2.477177810276653	-0.9744064247801372	inf
-2.477177810276653	-0.9320863978328904	inf
-2.477177810276653	-0.8897663708856436	inf
-2.477177810276653	-0.8474463439383968	inf
-2.477177810276653	-0.80512631699115	inf
-2.477177810276653	-0.7628062900439033	inf
-2.477177810276653	-0.7204862630966565	inf
-2.477177810276653	-0.6781662361494097	inf
-2.477177810276653	-0.635846209202163	inf
-2.477177810276653	-0.5935261822549162	inf
-2.477177810276653	-0.5512061553076694	inf
-2.477177810276653	-0.5088861283604226	inf
-2.477177810276653	-0.4665661014131758	inf
-2.477177810276653	-0.424246074465929	9.070503426788383
-2.477177810276653	-0.3819260475186822	inf
-2.477177810276653	-0.3396060205714354	9.070503426788383
-2.477177810276653	-0.29728599362418867	9.070503426788383
-2.477177810276653	-0.25496596667694194	inf
-2.477177810276653	-0.21264593972969514	inf
-2.477177810276653	-0.17032591278244835	inf
-2.477177810276653	-0.12800588583520156	inf
-2.477177810276653	-0.08568585888795477	9.070503426788383
-2.477177810276653	-0.04336583194070798	inf
-2.477177810276653	-0.0010458049934611857	inf
-2.477177810276653	0.041274221953785606	inf
-2.477177810276653	0.0835942489010324	inf
-2.477177810276653	0.1259142758482792	inf
-2.477177810276653	0.16823430279552598	inf
-2.477177810276653	0.21055432974277277	inf
-2.477177810276653	0.25287435669001956	inf
-2.477177810276653	0.29519438363726636	inf
-2.477177810276653	0.33751441058451315	inf
-2.477177810276653	0.37983443753175994	inf
-2.477177810276653	0.42215446447900673	inf
-2.477177810276653	0.4644744914262535	inf
-2.477177810276653	0.5067945183735003	inf
-2.477177810276653	0.5491145453207471	inf
-2.477177810276653	0.5914345722679939	inf
-2.477177810276653	0.6337545992152407	inf
-2.477177810276653	0.6760746261624875	inf
-2.477177810276653	0.7183946531097342	9.070503426788383
-2.477177810276653	0.7607146800569808	inf
-2.477177810276653	0.8030347070042276	9.070503426788383
-2.477177810276653	0.8453547339514744	inf
-2.477177810276653	0.8876747608987212	9.070503426788383
-2.477177810276653	0.929994787845968	9.070503426788383
-2.477177810276653	0.9723148147932148	9.070503426788383
-2.477177810276653	1.0146348417404616	inf
-2.477177810276653	1.0569548686877084	9.070503426788383
-2.477177810276653	1.0992748956349552	9.070503426788383
-2.477177810276653	1.141594922582202	inf
-2.477177810276653	1.1839149495294488	inf
-2.477177810276653	1.2262349764766955	inf
-2.477177810276653	1.2685550034239423	inf
-2.477177810276653	1.3108750303711891	inf
-2.477177810276653	1.353195057318436	inf
-2.477177810276653	1.3955150842656827	inf
-2.477177810276653	1.4378351112129295	inf
-2.477177810276653	1.4801551381601763	inf
-2.477177810276653	1.522475165107423	inf
-2.477177810276653	1.5647951920546699	inf
-2.477177810276653	1.6071152190019167	inf
-2.477177810276653	1.6494352459491635	inf
-2.477177810276653	1.6917552728964103	inf
-2.477177810276653	1.734075299843657	inf
-2.477177810276653	1.7763953267909038	inf
-2.477177810276653	1.8187153537381506	inf
-2.477177810276653	1.8610353806853974	inf
-2.477177810276653	1.9033554076326442	inf
-2.477177810276653	1.945675434579891	inf
-2.477177810276653	1.9879954615271378	inf
-2.477177810276653	2.0303154884743844	inf
-2.477177810276653	2.0726355154216316	inf
-2.477177810276653	2.114955542368878	inf
-2.477177810276653	2.157275569316125	inf
-2.477177810276653	2.1995955962633715	inf
-2.477177810276653	2.2419156232106188	inf
-2.477177810276653	2.284235650157865	inf
-2.477177810276653	2.3265556771051124	inf
-2.477177810276653	2.3688757040523587	inf
-2.477177810276653	2.411195730999606	inf
-2.477177810276653	2.4535157579468523	inf
-2.477177810276653	2.4958357848940995	inf
-2.477177810276653	2.538155811841346	inf
-2.477177810276653	2.580475838788593	inf
-2.477177810276653	2.6227958657358394	inf
-2.477177810276653	2.6651158926830867	inf
-2.477177810276653	2.707435919630333	inf
-2.477177810276653	2.74975594657758	inf
-2.477177810276653	2.7920759735248266	inf
-2.477177810276653	2.8343960004720734	inf
-2.477177810276653	2.87671602741932	inf
-2.477177810276653	2.919036054366567	inf
-2.4442021316311435	-1.2706466134108647	inf
-2.4442021316311435	-1.228326586463618	inf
-2.4442021316311435	-1.1860065595163711	inf
-2.4442021316311435	-1.1436865325691243	inf
-2.4442021316311435	-1.1013665056218775	inf
-2.4442021316311435	-1.0590464786746308	inf
-2.4442021316311435	-1.016726451727384	inf
-2.4442021316311435	-0.9744064247801372	inf
-2.4442021316311435	-0.9320863978328904	inf
-2.4442021316311435	-0.8897663708856436	inf
-2.4442021316311435	-0.8474463439383968	inf
-2.4442021316311435	-0.80512631699115	inf
-2.4442021316311435	-0.7628062900439033	inf
-2.4442021316311435	-0.7204862630966565	inf
-2.4442021316311435	-0.6781662361494097	inf
-2.4442021316311435	-0.635846209202163	inf
-2.4442021316311435	-0.5935261822549162	9.070503426788383
-2.4442021316311435	-0.5512061553076694	inf
-2.4442021316311435	-0.5088861283604226	9.070503426788383
-2.4442021316311435	-0.4665661014131758	inf
-2.4442021316311435	-0.424246074465929	9.070503426788383
-2.4442021316311435	-0.3819260475186822	inf
-2.4442021316311435	-0.3396060205714354	inf
-2.4442021316311435	-0.29728599362418867	9.070503426788383
-2.4442021316311435	-0.25496596667694194	inf
-2.4442021316311435	-0.21264593972969514	inf
-2.4442021316311435	-0.17032591278244835	inf
-2.4442021316311435	-0.12800588583520156	inf
-2.4442021316311435	-0.08568585888795477	7.971891138120274
-2.4442021316311435	-0.04336583194070798	8.377356246228437
-2.4442021316311435	-0.0010458049934611857	inf
-2.4442021316311435	0.041274221953785606	inf
-2.4442021316311435	0.0835942489010324	9.070503426788383
-2.4442021316311435	0.1259142758482792	inf
-2.4442021316311435	0.16823430279552598	inf
-2.4442021316311435	0.21055432974277277	inf
-2.4442021316311435	0.25287435669001956	inf
-2.4442021316311435	0.29519438363726636	inf
-2.4442021316311435	0.33751441058451315	inf
-2.4442021316311435	0.37983443753175994	inf
-2.4442021316311435	0.42215446447900673	inf
-2.4442021316311435	0.4644744914262535	8.377356246228437
-2.4442021316311435	0.5067945183735003	inf
-2.4442021316311435	0.5491145453207471	inf
-2.4442021316311435	0.5914345722679939	inf
-2.4442021316311435	0.6337545992152407	inf
-2.4442021316311435	0.6760746261624875	inf
-2.4442021316311435	0.7183946531097342	9.070503426788383
-2.4442021316311435	0.7607146800569808	inf
-2.4442021316311435	0.8030347070042276	inf
-2.4442021316311435	0.8453547339514744	9.070503426788383
-2.4442021316311435	0.8876747608987212	inf
-2.4442021316311435	0.929994787845968	9.070503426788383
-2.4442021316311435	0.9723148147932148	9.070503426788383
-2.4442021316311435	1.0146348417404616	9.070503426788383
-2.4442021316311435	1.0569548686877084	9.070503426788383
-2.4442021316311435	1.0992748956349552	inf
-2.4442021316311435	1.141594922582202	9.070503426788383
-2.4442021316311435	1.1839149495294488	inf
-2.4442021316311435	1.2262349764766955	inf
-2.4442021316311435	1.2685550034239423	inf
-2.4442021316311435	1.3108750303711891	inf
-2.4442021316311435	1.353195057318436	inf
-2.4442021316311435	1.3955150842656827	inf
-2.4442021316311435	1.4378351112129295	inf
-2.4442021316311435	1.4801551381601763	inf
-2.4442021316311435	1.522475165107423	inf
-2.4442021316311435	1.5647951920546699	inf
-2.4442021316311435	1.6071152190019167	inf
-2.4442021316311435	1.6494352459491635	inf
-2.4442021316311435	1.6917552728964103	inf
-2.4442021316311435	1.734075299843657	inf
-2.4442021316311435	1.7763953267909038	inf
-2.4442021316311435	1.8187153537381506	inf
-2.4442021316311435	1.8610353806853974	inf
-2.4442021316311435	1.9033554076326442	inf
-2.4442021316311435	1.945675434579891	inf
-2.4442021316311435	1.9879954615271378	inf
-2.4442021316311435	2.0303154884743844	inf
-2.4442021316311435	2.0726355154216316	inf
-2.4442021316311435	2.114955542368878	inf
-2.4442021316311435	2.157275569316125	inf
-2.4442021316311435	2.1995955962633715	inf
-2.4442021316311435	2.2419156232106188	inf
-2.4442021316311435	2.284235650157865	inf
-2.4442021316311435	2.3265556771051124	inf
-2.4442021316311435	2.3688757040523587	inf
-2.4442021316311435	2.411195730999606	inf
-2.4442021316311435	2.4535157579468523	inf
-2.4442021316311435	2.4958357848940995	inf
-2.4442021316311435	2.538155811841346	inf
-2.4442021316311435	2.580475838788593	inf
-2.4442021316311435	2.6227958657358394	inf
-2.4442021316311435	2.6651158926830867	inf
-2.4442021316311435	2.707435919630333	inf
-2.4442021316311435	2.74975594657758	inf
-2.4442021316311435	2.7920759735248266	inf
-2.4442021316311435	2.8343960004720734	inf
-2.4442021316311435	2.87671602741932	inf
-2.4442021316311435	2.919036054366567	inf
-2.411226452985634	-1.2706466134108647	inf
-2.411226452985634	-1.228326586463618	inf
-2.411226452985634	-1.1860065595163711	inf
-2.411226452985634	-1.1436865325691243	inf
-2.411226452985634	-1.1013665056218775	inf
-2.411226452985634	-1.0590464786746308	inf
-2.411226452985634	-1.016726451727384	inf
-2.411226452985634	-0.9744064247801372	inf
-2.411226452985634	-0.9320863978328904	inf
-2.411226452985634	-0.8897663708856436	inf
-2.411226452985634	-0.8474463439383968	inf
-2.411226452985634	-0.80512631699115	inf
-2.411226452985634	-0.7628062900439033	inf
-2.411226452985634	-0.7204862630966565	inf
-2.411226452985634	-0.6781662361494097	inf
-2.411226452985634	-0.635846209202163	inf
-2.411226452985634	-0.5935261822549162	inf
-2.411226452985634	-0.5512061553076694	inf
-2.411226452985634	-0.5088861283604226	inf
-2.411226452985634	-0.4665661014131758	inf
-2.411226452985634	-0.424246074465929	inf
-2.411226452985634	-0.3819260475186822	inf
-2.411226452985634	-0.3396060205714354	9.070503426788383
-2.411226452985634	-0.29728599362418867	inf
-2.411226452985634	-0.25496596667694194	inf
-2.411226452985634	-0.21264593972969514	9.070503426788383
-2.411226452985634	-0.17032591278244835	9.070503426788383
-2.411226452985634	-0.12800588583520156	9.070503426788383
-2.411226452985634	-0.08568585888795477	9.070503426788383
-2.411226452985634	-0.04336583194070798	inf
-2.411226452985634	-0.0010458049934611857	8.377356246228437
-2.411226452985634	0.041274221953785606	9.070503426788383
-2.411226452985634	0.0835942489010324	9.070503426788383
-2.411226452985634	0.1259142758482792	inf
-2.411226452985634	0.16823430279552598	9.070503426788383
-2.411226452985634	0.21055432974277277	9.070503426788383
-2.411226452985634	0.25287435669001956	9.070503426788383
-2.411226452985634	0.29519438363726636	8.377356246228437
-2.411226452985634	0.33751441058451315	9.070503426788383
-2.411226452985634	0.37983443753175994	inf
-2.411226452985634	0.42215446447900673	8.377356246228437
-2.411226452985634	0.4644744914262535	inf
-2.411226452985634	0.5067945183735003	inf
-2.411226452985634	0.5491145453207471	8.377356246228437
-2.411226452985634	0.5914345722679939	9.070503426788383
-2.411226452985634	0.6337545992152407	inf
-2.411226452985634	0.6760746261624875	9.070503426788383
-2.411226452985634	0.7183946531097342	9.070503426788383
-2.411226452985634	0.7607146800569808	inf
-2.411226452985634	0.8030347070042276	9.070503426788383
-2.411226452985634	0.8453547339514744	inf
-2.411226452985634	0.8876747608987212	inf
-2.411226452985634	0.929994787845968	inf
-2.411226452985634	0.9723148147932148	inf
-2.411226452985634	1.0146348417404616	8.377356246228437
-2.411226452985634	1.0569548686877084	inf
-2.411226452985634	1.0992748956349552	9.070503426788383
-2.411226452985634	1.141594922582202	inf
-2.411226452985634	1.1839149495294488	inf
-2.411226452985634	1.2262349764766955	inf
-2.411226452985634	1.2685550034239423	inf
-2.411226452985634	1.3108750303711891	inf
-2.411226452985634	1.353195057318436	inf
-2.411226452985634	1.3955150842656827	inf
-2.411226452985634	1.4378351112129295	inf
-2.411226452985634	1.4801551381601763	inf
-2.411226452985634	1.522475165107423	inf
-2.411226452985634	1.5647951920546699	inf
-2.411226452985634	1.6071152190019167	inf
-2.411226452985634	1.6494352459491635	inf
-2.411226452985634	1.6917552728964103	inf
-2.411226452985634	1.734075299843657	inf
-2.411226452985634	1.7763953267909038	inf
-2.411226452985634	1.8187153537381506	inf
-2.411226452985634	1.8610353806853974	inf
-2.411226452985634	1.9033554076326442	inf
-2.411226452985634	1.945675434579891	inf
-2.411226452985634	1.9879954615271378	inf
-2.411226452985634	2.0303154884743844	inf
-2.411226452985634	2.0726355154216316	inf
-2.411226452985634	2.114955542368878	inf
-2.411226452985634	2.157275569316125	inf
-2.411226452985634	2.1995955962633715	inf
-2.411226452985634	2.2419156232106188	inf
-2.411226452985634	2.284235650157865	inf
-2.411226452985634	2.3265556771051124	inf
-2.411226452985634	2.3688757040523587	inf
-2.411226452985634	2.411195730999606	inf
-2.411226452985634	2.4535157579468523	inf
-2.411226452985634	2.4958357848940995	inf
-2.411226452985634	2.538155811841346	inf
-2.411226452985634	2.580475838788593	inf
-2.411226452985634	2.6227958657358394	inf
-2.411226452985634	2.6651158926830867	inf
-2.411226452985634	2.707435919630333	inf
-2.411226452985634	2.74975594657758	inf
-2.411226452985634	2.7920759735248266	inf
-2.411226452985634	2.8343960004720734	inf
-2.411226452985634	2.87671602741932	inf
-2.411226452985634	2.919036054366567	inf
-2.378250774340125	-1.2706466134108647	inf
-2.378250774340125	-1.228326586463618	inf
-2.378250774340125	-1.1860065595163711	inf
-2.378250774340125	-1.1436865325691243	inf
-2.378250774340125	-1.1013665056218775	inf
-2.378250774340125	-1.0590464786746308	inf
-2.378250774340125	-1.016726451727384	inf
-2.378250774340125	-0.9744064247801372	inf
-2.378250774340125	-0.9320863978328904	9.070503426788383
-2.378250774340125	-0.8897663708856436	inf
-2.378250774340125	-0.8474463439383968	inf
-2.378250774340125	-0.80512631699115	inf
-2.378250774340125	-0.7628062900439033	inf
-2.378250774340125	-0.7204862630966565	inf
-2.378250774340125	-0.6781662361494097	inf
-2.378250774340125	-0.635846209202163	inf
-2.378250774340125	-0.5935261822549162	inf
-2.378250774340125	-0.5512061553076694	9.070503426788383
-2.378250774340125	-0.5088861283604226	9.070503426788383
-2.378250774340125	-0.4665661014131758	9.070503426788383
-2.378250774340125	-0.424246074465929	inf
-2.378250774340125	-0.3819260475186822	inf
-2.378250774340125	-0.3396060205714354	9.070503426788383
-2.378250774340125	-0.29728599362418867	inf
-2.378250774340125	-0.25496596667694194	inf
-2.378250774340125	-0.21264593972969514	8.377356246228437
-2.378250774340125	-0.17032591278244835	9.070503426788383
-2.378250774340125	-0.12800588583520156	inf
-2.378250774340125	-0.08568585888795477	8.377356246228437
-2.378250774340125	-0.04336583194070798	9.070503426788383
-2.378250774340125	-0.0010458049934611857	8.377356246228437
-2.378250774340125	0.041274221953785606	8.377356246228437
-2.378250774340125	0.0835942489010324	9.070503426788383
-2.378250774340125	0.1259142758482792	9.070503426788383
-2.378250774340125	0.16823430279552598	9.070503426788383
-2.378250774340125	0.21055432974277277	9.070503426788383
-2.378250774340125	0.25287435669001956	inf
-2.378250774340125	0.29519438363726636	inf
-2.378250774340125	0.33751441058451315	9.070503426788383
-2.378250774340125	0.37983443753175994	9.070503426788383
-2.378250774340125	0.42215446447900673	9.070503426788383
-2.378250774340125	0.4644744914262535	inf
-2.378250774340125	0.5067945183735003	9.070503426788383
-2.378250774340125	0.5491145453207471	9.070503426788383
-2.378250774340125	0.5914345722679939	8.377356246228437
-2.378250774340125	0.6337545992152407	8.377356246228437
-2.378250774340125	0.6760746261624875	7.461065514354283
-2.378250774340125	0.7183946531097342	9.070503426788383
-2.378250774340125	0.7607146800569808	9.070503426788383
-2.378250774340125	0.8030347070042276	9.070503426788383
-2.378250774340125	0.8453547339514744	9.070503426788383
-2.378250774340125	0.8876747608987212	7.971891138120274
-2.378250774340125	0.929994787845968	9.070503426788383
-2.378250774340125	0.9723148147932148	7.971891138120274
-2.378250774340125	1.0146348417404616	inf
-2.378250774340125	1.0569548686877084	8.377356246228437
-2.378250774340125	1.0992748956349552	8.377356246228437
-2.378250774340125	1.141594922582202	9.070503426788383
-2.378250774340125	1.1839149495294488	inf
-2.378250774340125	1.2262349764766955	inf
-2.378250774340125	1.2685550034239423	inf
-2.378250774340125	1.3108750303711891	inf
-2.378250774340125	1.353195057318436	inf
-2.378250774340125	1.3955150842656827	inf
-2.378250774340125	1.4378351112129295	inf
-2.378250774340125	1.4801551381601763	inf
-2.378250774340125	1.522475165107423	inf
-2.378250774340125	1.5647951920546699	inf
-2.378250774340125	1.6071152190019167	inf
-2.378250774340125	1.6494352459491635	inf
-2.378250774340125	1.6917552728964103	inf
-2.378250774340125	1.734075299843657	inf
-2.378250774340125	1.7763953267909038	inf
-2.378250774340125	1.8187153537381506	inf
-2.378250774340125	1.8610353806853974	inf
-2.378250774340125	1.9033554076326442	inf
-2.378250774340125	1.945675434579891	inf
-2.378250774340125	1.9879954615271378	inf
-2.378250774340125	2.0303154884743844	inf
-2.378250774340125	2.0726355154216316	inf
-2.378250774340125	2.114955542368878	inf
-2.378250774340125	2.157275569316125	inf
-2.378250774340125	2.1995955962633715	inf
-2.378250774340125	2.2419156232106188	inf
-2.378250774340125	2.284235650157865	inf
-2.378250774340125	2.3265556771051124	inf
-2.378250774340125	2.3688757040523587	inf
-2.378250774340125	2.411195730999606	inf
-2.378250774340125	2.4535157579468523	inf
-2.378250774340125	2.4958357848940995	inf
-2.378250774340125	2.538155811841346	inf
-2.378250774340125	2.580475838788593	inf
-2.378250774340125	2.6227958657358394	inf
-2.378250774340125	2.6651158926830867	inf
-2.378250774340125	2.707435919630333	inf
-2.378250774340125	2.74975594657758	inf
-2.378250774340125	2.7920759735248266	inf
-2.378250774340125	2.8343960004720734	inf
-2.378250774340125	2.87671602741932	inf
-2.378250774340125	2.919036054366567	inf
-2.3452750956946153	-1.2706466134108647	inf
-2.3452750956946153	-1.228326586463618	inf
-2.3452750956946153	-1.1860065595163711	inf
-2.3452750956946153	-1.1436865325691243	inf
-2.3452750956946153	-1.1013665056218775	inf
-2.3452750956946153	-1.0590464786746308	inf
-2.3452750956946153	-1.016726451727384	inf
-2.3452750956946153	-0.9744064247801372	inf
-2.3452750956946153	-0.9320863978328904	inf
-2.3452750956946153	-0.8897663708856436	inf
-2.3452750956946153	-0.8474463439383968	inf
-2.3452750956946153	-0.80512631699115	inf
-2.3452750956946153	-0.7628062900439033	inf
-2.3452750956946153	-0.7204862630966565	inf
-2.3452750956946153	-0.6781662361494097	inf
-2.3452750956946153	-0.635846209202163	9.070503426788383
-2.3452750956946153	-0.5935261822549162	9.070503426788383
-2.3452750956946153	-0.5512061553076694	inf
-2.3452750956946153	-0.5088861283604226	7.971891138120274
-2.3452750956946153	-0.4665661014131758	inf
-2.3452750956946153	-0.424246074465929	9.070503426788383
-2.3452750956946153	-0.3819260475186822	9.070503426788383
-2.3452750956946153	-0.3396060205714354	inf
-2.3452750956946153	-0.29728599362418867	inf
-2.3452750956946153	-0.25496596667694194	7.684209065668492
-2.3452750956946153	-0.21264593972969514	inf
-2.3452750956946153	-0.17032591278244835	8.377356246228437
-2.3452750956946153	-0.12800588583520156	7.971891138120274
-2.3452750956946153	-0.08568585888795477	7.461065514354283
-2.3452750956946153	-0.04336583194070798	8.377356246228437
-2.3452750956946153	-0.0010458049934611857	8.377356246228437
-2.3452750956946153	0.041274221953785606	7.461065514354283
-2.3452750956946153	0.0835942489010324	7.971891138120274
-2.3452750956946153	0.1259142758482792	9.070503426788383
-2.3452750956946153	0.16823430279552598	inf
-2.3452750956946153	0.21055432974277277	9.070503426788383
-2.3452750956946153	0.25287435669001956	9.070503426788383
-2.3452750956946153	0.29519438363726636	8.377356246228437
-2.3452750956946153	0.33751441058451315	9.070503426788383
-2.3452750956946153	0.37983443753175994	9.070503426788383
-2.3452750956946153	0.42215446447900673	8.377356246228437
-2.3452750956946153	0.4644744914262535	inf
-2.3452750956946153	0.5067945183735003	inf
-2.3452750956946153	0.5491145453207471	inf
-2.3452750956946153	0.5914345722679939	7.971891138120274
-2.3452750956946153	0.6337545992152407	8.377356246228437
-2.3452750956946153	0.6760746261624875	9.070503426788383
-2.3452750956946153	0.7183946531097342	8.377356246228437
-2.3452750956946153	0.7607146800569808	9.070503426788383
-2.3452750956946153	0.8030347070042276	inf
-2.3452750956946153	0.8453547339514744	9.070503426788383
-2.3452750956946153	0.8876747608987212	8.377356246228437
-2.3452750956946153	0.929994787845968	9.070503426788383
-2.3452750956946153	0.9723148147932148	8.377356246228437
-2.3452750956946153	1.0146348417404616	7.684209065668492
-2.3452750956946153	1.0569548686877084	8.377356246228437
-2.3452750956946153	1.0992748956349552	inf
-2.3452750956946153	1.141594922582202	inf
-2.3452750956946153	1.1839149495294488	9.070503426788383
-2.3452750956946153	1.2262349764766955	9.070503426788383
-2.3452750956946153	1.2685550034239423	inf
-2.3452750956946153	1.3108750303711891	inf
-2.3452750956946153	1.353195057318436	inf
-2.3452750956946153	1.3955150842656827	inf
-2.3452750956946153	1.4378351112129295	inf
-2.3452750956946153	1.4801551381601763	inf
-2.3452750956946153	1.522475165107423	inf
-2.3452750956946153	1.5647951920546699	inf
-2.3452750956946153	1.6071152190019167	inf
-2.3452750956946153	1.6494352459491635	inf
-2.3452750956946153	1.6917552728964103	inf
-2.3452750956946153	1.734075299843657	inf
-2.3452750956946153	1.7763953267909038	inf
-2.3452750956946153	1.8187153537381506	inf
-2.3452750956946153	1.8610353806853974	inf
-2.3452750956946153	1.9033554076326442	inf
-2.3452750956946153	1.945675434579891	inf
-2.3452750956946153	1.9879954615271378	inf
-2.3452750956946153	2.0303154884743844	inf
-2.3452750956946153	2.0726355154216316	inf
-2.3452750956946153	2.114955542368878	inf
-2.3452750956946153	2.157275569316125	inf
-2.3452750956946153	2.1995955962633715	inf
-2.3452750956946153	2.2419156232106188	inf
-2.3452750956946153	2.284235650157865	inf
-2.3452750956946153	2.3265556771051124	inf
-2.3452750956946153	2.3688757040523587	inf
-2.3452750956946153	2.411195730999606	inf
-2.3452750956946153	2.4535157579468523	inf
-2.3452750956946153	2.4958357848940995	inf
-2.3452750956946153	2.538155811841346	inf
-2.3452750956946153	2.580475838788593	inf
-2.3452750956946153	2.6227958657358394	inf
-2.3452750956946153	2.6651158926830867	inf
-2.3452750956946153	2.707435919630333	inf
-2.3452750956946153	2.74975594657758	inf
-2.3452750956946153	2.7920759735248266	inf
-2.3452750956946153	2.8343960004720734	inf
-2.3452750956946153	2.87671602741932	inf
-2.3452750956946153	2.919036054366567	inf
-2.312299417049106	-1.2706466134108647	inf
-2.312299417049106	-1.228326586463618	inf
-2.312299417049106	-1.1860065595163711	inf
-2.312299417049106	-1.1436865325691243	inf
-2.312299417049106	-1.1013665056218775	inf
-2.312299417049106	-1.0590464786746308	inf
-2.312299417049106	-1.016726451727384	inf
-2.312299417049106	-0.9744064247801372	inf
-2.312299417049106	-0.9320863978328904	inf
-2.312299417049106	-0.8897663708856436	inf
-2.312299417049106	-0.8474463439383968	9.070503426788383
-2.312299417049106	-0.80512631699115	inf
-2.312299417049106	-0.7628062900439033	inf
-2.312299417049106	-0.7204862630966565	9.070503426788383
-2.312299417049106	-0.6781662361494097	inf
-2.312299417049106	-0.635846209202163	inf
-2.312299417049106	-0.5935261822549162	9.070503426788383
-2.312299417049106	-0.5512061553076694	inf
-2.312299417049106	-0.5088861283604226	inf
-2.312299417049106	-0.4665661014131758	inf
-2.312299417049106	-0.424246074465929	inf
-2.312299417049106	-0.3819260475186822	inf
-2.312299417049106	-0.3396060205714354	inf
-2.312299417049106	-0.29728599362418867	9.070503426788383
-2.312299417049106	-0.25496596667694194	inf
-2.312299417049106	-0.21264593972969514	9.070503426788383
-2.312299417049106	-0.17032591278244835	8.377356246228437
-2.312299417049106	-0.12800588583520156	7.461065514354283
-2.312299417049106	-0.08568585888795477	7.971891138120274
-2.312299417049106	-0.04336583194070798	8.377356246228437
-2.312299417049106	-0.0010458049934611857	7.684209065668492
-2.312299417049106	0.041274221953785606	7.684209065668492
-2.312299417049106	0.0835942489010324	7.684209065668492
-2.312299417049106	0.1259142758482792	9.070503426788383
-2.312299417049106	0.16823430279552598	7.684209065668492
-2.312299417049106	0.21055432974277277	9.070503426788383
-2.312299417049106	0.25287435669001956	9.070503426788383
-2.312299417049106	0.29519438363726636	6.767918333794338
-2.312299417049106	0.33751441058451315	7.971891138120274
-2.312299417049106	0.37983443753175994	7.684209065668492
-2.312299417049106	0.42215446447900673	7.684209065668492
-2.312299417049106	0.4644744914262535	7.684209065668492
-2.312299417049106	0.5067945183735003	7.971891138120274
-2.312299417049106	0.5491145453207471	7.461065514354283
-2.312299417049106	0.5914345722679939	7.278743957560328
-2.312299417049106	0.6337545992152407	9.070503426788383
-2.312299417049106	0.6760746261624875	7.971891138120274
-2.312299417049106	0.7183946531097342	8.377356246228437
-2.312299417049106	0.7607146800569808	7.971891138120274
-2.312299417049106	0.8030347070042276	8.377356246228437
-2.312299417049106	0.8453547339514744	8.377356246228437
-2.312299417049106	0.8876747608987212	7.461065514354283
-2.312299417049106	0.929994787845968	9.070503426788383
-2.312299417049106	0.9723148147932148	9.070503426788383
-2.312299417049106	1.0146348417404616	7.971891138120274
-2.312299417049106	1.0569548686877084	9.070503426788383
-2.312299417049106	1.0992748956349552	9.070503426788383
-2.312299417049106	1.141594922582202	9.070503426788383
-2.312299417049106	1.1839149495294488	9.070503426788383
-2.312299417049106	1.2262349764766955	9.070503426788383
-2.312299417049106	1.2685550034239423	9.070503426788383
-2.312299417049106	1.3108750303711891	inf
-2.312299417049106	1.353195057318436	inf
-2.312299417049106	1.3955150842656827	inf
-2.312299417049106	1.4378351112129295	inf
-2.312299417049106	1.4801551381601763	inf
-2.312299417049106	1.522475165107423	inf
-2.312299417049106	1.5647951920546699	inf
-2.312299417049106	1.6071152190019167	inf
-2.312299417049106	1.6494352459491635	inf
-2.312299417049106	1.6917552728964103	inf
-2.312299417049106	1.734075299843657	inf
-2.312299417049106	1.7763953267909038	inf
-2.312299417049106	1.8187153537381506	inf
-2.312299417049106	1.8610353806853974	inf
-2.312299417049106	1.9033554076326442	inf
-2.312299417049106	1.945675434579891	inf
-2.312299417049106	1.9879954615271378	inf
-2.312299417049106	2.0303154884743844	inf
-2.312299417049106	2.0726355154216316	inf
-2.312299417049106	2.114955542368878	inf
-2.312299417049106	2.157275569316125	inf
-2.312299417049106	2.1995955962633715	inf
-2.312299417049106	2.2419156232106188	inf
-2.312299417049106	2.284235650157865	inf
-2.312299417049106	2.3265556771051124	inf
-2.312299417049106	2.3688757040523587	inf
-2.312299417049106	2.411195730999606	inf
-2.312299417049106	2.4535157579468523	inf
-2.312299417049106	2.4958357848940995	inf
-2.312299417049106	2.538155811841346	inf
-2.312299417049106	2.580475838788593	inf
-2.312299417049106	2.6227958657358394	inf
-2.312299417049106	2.6651158926830867	inf
-2.312299417049106	2.707435919630333	inf
-2.312299417049106	2.74975594657758	inf
-2.312299417049106	2.7920759735248266	inf
-2.312299417049106	2.8343960004720734	inf
-2.312299417049106	2.87671602741932	inf
-2.312299417049106	2.919036054366567	inf
-2.2793237384035967	-1.2706466134108647	inf
-2.2793237384035967	-1.228326586463618	inf
-2.2793237384035967	-1.1860065595163711	inf
-2.2793237384035967	-1.1436865325691243	inf
-2.2793237384035967	-1.1013665056218775	inf
-2.2793237384035967	-1.0590464786746308	inf
-2.2793237384035967	-1.016726451727384	inf
-2.2793237384035967	-0.9744064247801372	inf
-2.2793237384035967	-0.9320863978328904	inf
-2.2793237384035967	-0.8897663708856436	inf
-2.2793237384035967	-0.8474463439383968	inf
-2.2793237384035967	-0.80512631699115	9.070503426788383
-2.2793237384035967	-0.7628062900439033	inf
-2.2793237384035967	-0.7204862630966565	9.070503426788383
-2.2793237384035967	-0.6781662361494097	9.070503426788383
-2.2793237384035967	-0.635846209202163	inf
-2.2793237384035967	-0.5935261822549162	inf
-2.2793237384035967	-0.5512061553076694	inf
-2.2793237384035967	-0.5088861283604226	inf
-2.2793237384035967	-0.4665661014131758	inf
-2.2793237384035967	-0.424246074465929	inf
-2.2793237384035967	-0.3819260475186822	inf
-2.2793237384035967	-0.3396060205714354	inf
-2.2793237384035967	-0.29728599362418867	8.377356246228437
-2.2793237384035967	-0.25496596667694194	inf
-2.2793237384035967	-0.21264593972969514	8.377356246228437
-2.2793237384035967	-0.17032591278244835	9.070503426788383
-2.2793237384035967	-0.12800588583520156	7.971891138120274
-2.2793237384035967	-0.08568585888795477	7.461065514354283
-2.2793237384035967	-0.04336583194070798	7.971891138120274
-2.2793237384035967	-0.0010458049934611857	7.461065514354283
-2.2793237384035967	0.041274221953785606	8.377356246228437
-2.2793237384035967	0.0835942489010324	9.070503426788383
-2.2793237384035967	0.1259142758482792	7.461065514354283
-2.2793237384035967	0.16823430279552598	7.461065514354283
-2.2793237384035967	0.21055432974277277	7.684209065668492
-2.2793237384035967	0.25287435669001956	8.377356246228437
-2.2793237384035967	0.29519438363726636	7.278743957560328
-2.2793237384035967	0.33751441058451315	7.124593277733069
-2.2793237384035967	0.37983443753175994	7.461065514354283
-2.2793237384035967	0.42215446447900673	7.684209065668492
-2.2793237384035967	0.4644744914262535	6.991061885108547
-2.2793237384035967	0.5067945183735003	6.767918333794338
-2.2793237384035967	0.5491145453207471	7.461065514354283
-2.2793237384035967	0.5914345722679939	7.461065514354283
-2.2793237384035967	0.6337545992152407	6.767918333794338
-2.2793237384035967	0.6760746261624875	8.377356246228437
-2.2793237384035967	0.7183946531097342	7.461065514354283
-2.2793237384035967	0.7607146800569808	7.124593277733069
-2.2793237384035967	0.8030347070042276	7.461065514354283
-2.2793237384035967	0.8453547339514744	8.377356246228437
-2.2793237384035967	0.8876747608987212	8.377356246228437
-2.2793237384035967	0.929994787845968	8.377356246228437
-2.2793237384035967	0.9723148147932148	7.971891138120274
-2.2793237384035967	1.0146348417404616	8.377356246228437
-2.2793237384035967	1.0569548686877084	9.070503426788383
-2.2793237384035967	1.0992748956349552	8.377356246228437
-2.2793237384035967	1.141594922582202	8.377356246228437
-2.2793237384035967	1.1839149495294488	inf
-2.2793237384035967	1.2262349764766955	9.070503426788383
-2.2793237384035967	1.2685550034239423	inf
-2.2793237384035967	1.3108750303711891	9.070503426788383
-2.2793237384035967	1.353195057318436	inf
-2.2793237384035967	1.3955150842656827	inf
-2.2793237384035967	1.4378351112129295	inf
-2.2793237384035967	1.4801551381601763	inf
-2.2793237384035967	1.522475165107423	inf
-2.2793237384035967	1.5647951920546699	inf
-2.2793237384035967	1.6071152190019167	inf
-2.2793237384035967	1.6494352459491635	inf
-2.2793237384035967	1.6917552728964103	inf
-2.2793237384035967	1.734075299843657	inf
-2.2793237384035967	1.7763953267909038	inf
-2.2793237384035967	1.8187153537381506	inf
-2.2793237384035967	1.8610353806853974	inf
-2.2793237384035967	1.9033554076326442	inf
-2.2793237384035967	1.945675434579891	inf
-2.2793237384035967	1.9879954615271378	inf
-2.2793237384035967	2.0303154884743844	inf
-2.2793237384035967	2.0726355154216316	inf
-2.2793237384035967	2.114955542368878	inf
-2.2793237384035967	2.157275569316125	inf
-2.2793237384035967	2.1995955962633715	inf
-2.2793237384035967	2.2419156232106188	inf
-2.2793237384035967	2.284235650157865	inf
-2.2793237384035967	2.3265556771051124	inf
-2.2793237384035967	2.3688757040523587	inf
-2.2793237384035967	2.411195730999606	inf
-2.2793237384035967	2.4535157579468523	inf
-2.2793237384035967	2.4958357848940995	inf
-2.2793237384035967	2.538155811841346	inf
-2.2793237384035967	2.580475838788593	inf
-2.2793237384035967	2.6227958657358394	inf
-2.2793237384035967	2.6651158926830867	inf
-2.2793237384035967	2.707435919630333	inf
-2.2793237384035967	2.74975594657758	inf
-2.2793237384035967	2.7920759735248266	inf
-2.2793237384035967	2.8343960004720734	inf
-2.2793237384035967	2.87671602741932	inf
-2.2793237384035967	2.919036054366567	inf
-2.2463480597580876	-1.2706466134108647	inf
-2.2463480597580876	-1.228326586463618	inf
-2.2463480597580876	-1.1860065595163711	inf
-2.2463480597580876	-1.1436865325691243	inf
-2.2463480597580876	-1.1013665056218775	inf
-2.2463480597580876	-1.0590464786746308	inf
-2.2463480597580876	-1.016726451727384	inf
-2.2463480597580876	-0.9744064247801372	inf
-2.2463480597580876	-0.9320863978328904	inf
-2.2463480597580876	-0.8897663708856436	inf
-2.2463480597580876	-0.8474463439383968	inf
-2.2463480597580876	-0.80512631699115	9.070503426788383
-2.2463480597580876	-0.7628062900439033	inf
-2.2463480597580876	-0.7204862630966565	inf
-2.2463480597580876	-0.6781662361494097	9.070503426788383
-2.2463480597580876	-0.635846209202163	8.377356246228437
-2.2463480597580876	-0.5935261822549162	inf
-2.2463480597580876	-0.5512061553076694	8.377356246228437
-2.2463480597580876	-0.5088861283604226	inf
-2.2463480597580876	-0.4665661014131758	inf
-2.2463480597580876	-0.424246074465929	8.377356246228437
-2.2463480597580876	-0.3819260475186822	9.070503426788383
-2.2463480597580876	-0.3396060205714354	9.070503426788383
-2.2463480597580876	-0.29728599362418867	8.377356246228437
-2.2463480597580876	-0.25496596667694194	inf
-2.2463480597580876	-0.21264593972969514	9.070503426788383
-2.2463480597580876	-0.17032591278244835	7.684209065668492
-2.2463480597580876	-0.12800588583520156	9.070503426788383
-2.2463480597580876	-0.08568585888795477	7.278743957560328
-2.2463480597580876	-0.04336583194070798	7.461065514354283
-2.2463480597580876	-0.0010458049934611857	7.278743957560328
-2.2463480597580876	0.041274221953785606	7.461065514354283
-2.2463480597580876	0.0835942489010324	6.767918333794338
-2.2463480597580876	0.1259142758482792	6.767918333794338
-2.2463480597580876	0.16823430279552598	7.124593277733069
-2.2463480597580876	0.21055432974277277	7.684209065668492
-2.2463480597580876	0.25287435669001956	7.278743957560328
-2.2463480597580876	0.29519438363726636	6.767918333794338
-2.2463480597580876	0.33751441058451315	6.873278849452163
-2.2463480597580876	0.37983443753175994	7.684209065668492
-2.2463480597580876	0.42215446447900673	6.991061885108547
-2.2463480597580876	0.4644744914262535	6.672608153990012
-2.2463480597580876	0.5067945183735003	6.362453225686172
-2.2463480597580876	0.5491145453207471	6.672608153990012
-2.2463480597580876	0.5914345722679939	6.767918333794338
-2.2463480597580876	0.6337545992152407	7.278743957560328
-2.2463480597580876	0.6760746261624875	7.278743957560328
-2.2463480597580876	0.7183946531097342	7.971891138120274
-2.2463480597580876	0.7607146800569808	7.684209065668492
-2.2463480597580876	0.8030347070042276	7.684209065668492
-2.2463480597580876	0.8453547339514744	7.124593277733069
-2.2463480597580876	0.8876747608987212	9.070503426788383
-2.2463480597580876	0.929994787845968	7.684209065668492
-2.2463480597580876	0.9723148147932148	9.070503426788383
-2.2463480597580876	1.0146348417404616	8.377356246228437
-2.2463480597580876	1.0569548686877084	inf
-2.2463480597580876	1.0992748956349552	9.070503426788383
-2.2463480597580876	1.141594922582202	9.070503426788383
-2.2463480597580876	1.1839149495294488	9.070503426788383
-2.2463480597580876	1.2262349764766955	9.070503426788383
-2.2463480597580876	1.2685550034239423	inf
-2.2463480597580876	1.3108750303711891	inf
-2.2463480597580876	1.353195057318436	9.070503426788383
-2.2463480597580876	1.3955150842656827	inf
-2.2463480597580876	1.4378351112129295	9.070503426788383
-2.2463480597580876	1.4801551381601763	inf
-2.2463480597580876	1.522475165107423	inf
-2.2463480597580876	1.5647951920546699	inf
-2.2463480597580876	1.6071152190019167	inf
-2.2463480597580876	1.6494352459491635	inf
-2.2463480597580876	1.6917552728964103	inf
-2.2463480597580876	1.734075299843657	inf
-2.2463480597580876	1.7763953267909038	inf
-2.2463480597580876	1.8187153537381506	inf
-2.2463480597580876	1.8610353806853974	inf
-2.2463480597580876	1.9033554076326442	inf
-2.2463480597580876	1.945675434579891	inf
-2.2463480597580876	1.9879954615271378	inf
-2.2463480597580876	2.0303154884743844	inf
-2.2463480597580876	2.0726355154216316	inf
-2.2463480597580876	2.114955542368878	inf
-2.2463480597580876	2.157275569316125	inf
-2.2463480597580876	2.1995955962633715	inf
-2.2463480597580876	2.2419156232106188	inf
-2.2463480597580876	2.284235650157865	inf
-2.2463480597580876	2.3265556771051124	inf
-2.2463480597580876	2.3688757040523587	inf
-2.2463480597580876	2.411195730999606	inf
-2.2463480597580876	2.4535157579468523	inf
-2.2463480597580876	2.4958357848940995	inf
-2.2463480597580876	2.538155811841346	inf
-2.2463480597580876	2.580475838788593	inf
-2.2463480597580876	2.6227958657358394	inf
-2.2463480597580876	2.6651158926830867	inf
-2.2463480597580876	2.707435919630333	inf
-2.2463480597580876	2.74975594657758	inf
-2.2463480597580876	2.7920759735248266	inf
-2.2463480597580876	2.8343960004720734	inf
-2.2463480597580876	2.87671602741932	inf
-2.2463480597580876	2.919036054366567	inf
-2.2133723811125776	-1.2706466134108647	inf
-2.2133723811125776	-1.228326586463618	inf
-2.2133723811125776	-1.1860065595163711	inf
-2.2133723811125776	-1.1436865325691243	inf
-2.2133723811125776	-1.1013665056218775	inf
-2.2133723811125776	-1.0590464786746308	inf
-2.2133723811125776	-1.016726451727384	inf
-2.2133723811125776	-0.9744064247801372	inf
-2.2133723811125776	-0.9320863978328904	inf
-2.2133723811125776	-0.8897663708856436	inf
-2.2133723811125776	-0.8474463439383968	inf
-2.2133723811125776	-0.80512631699115	inf
-2.2133723811125776	-0.7628062900439033	inf
-2.2133723811125776	-0.7204862630966565	inf
-2.2133723811125776	-0.6781662361494097	inf
-2.2133723811125776	-0.635846209202163	inf
-2.2133723811125776	-0.5935261822549162	9.070503426788383
-2.2133723811125776	-0.5512061553076694	9.070503426788383
-2.2133723811125776	-0.5088861283604226	8.377356246228437
-2.2133723811125776	-0.4665661014131758	inf
-2.2133723811125776	-0.424246074465929	8.377356246228437
-2.2133723811125776	-0.3819260475186822	9.070503426788383
-2.2133723811125776	-0.3396060205714354	7.971891138120274
-2.2133723811125776	-0.29728599362418867	7.278743957560328
-2.2133723811125776	-0.25496596667694194	8.377356246228437
-2.2133723811125776	-0.21264593972969514	7.461065514354283
-2.2133723811125776	-0.17032591278244835	8.377356246228437
-2.2133723811125776	-0.12800588583520156	7.124593277733069
-2.2133723811125776	-0.08568585888795477	7.278743957560328
-2.2133723811125776	-0.04336583194070798	7.461065514354283
-2.2133723811125776	-0.0010458049934611857	7.124593277733069
-2.2133723811125776	0.041274221953785606	8.377356246228437
-2.2133723811125776	0.0835942489010324	6.873278849452163
-2.2133723811125776	0.1259142758482792	6.873278849452163
-2.2133723811125776	0.16823430279552598	6.991061885108547
-2.2133723811125776	0.21055432974277277	7.461065514354283
-2.2133723811125776	0.25287435669001956	7.124593277733069
-2.2133723811125776	0.29519438363726636	6.767918333794338
-2.2133723811125776	0.33751441058451315	6.431446097173124
-2.2133723811125776	0.37983443753175994	6.5055540693268465
-2.2133723811125776	0.42215446447900673	6.991061885108547
-2.2133723811125776	0.4644744914262535	7.124593277733069
-2.2133723811125776	0.5067945183735003	6.585596777000383
-2.2133723811125776	0.5491145453207471	6.873278849452163
-2.2133723811125776	0.5914345722679939	6.991061885108547
-2.2133723811125776	0.6337545992152407	6.991061885108547
-2.2133723811125776	0.6760746261624875	6.991061885108547
-2.2133723811125776	0.7183946531097342	7.461065514354283
-2.2133723811125776	0.7607146800569808	7.461065514354283
-2.2133723811125776	0.8030347070042276	6.991061885108547
-2.2133723811125776	0.8453547339514744	7.461065514354283
-2.2133723811125776	0.8876747608987212	7.278743957560328
-2.2133723811125776	0.929994787845968	7.971891138120274
-2.2133723811125776	0.9723148147932148	8.377356246228437
-2.2133723811125776	1.0146348417404616	9.070503426788383
-2.2133723811125776	1.0569548686877084	7.971891138120274
-2.2133723811125776	1.0992748956349552	7.971891138120274
-2.2133723811125776	1.141594922582202	7.971891138120274
-2.2133723811125776	1.1839149495294488	inf
-2.2133723811125776	1.2262349764766955	7.971891138120274
-2.2133723811125776	1.2685550034239423	9.070503426788383
-2.2133723811125776	1.3108750303711891	inf
-2.2133723811125776	1.353195057318436	8.377356246228437
-2.2133723811125776	1.3955150842656827	inf
-2.2133723811125776	1.4378351112129295	inf
-2.2133723811125776	1.4801551381601763	inf
-2.2133723811125776	1.522475165107423	inf
-2.2133723811125776	1.5647951920546699	inf
-2.2133723811125776	1.6071152190019167	inf
-2.2133723811125776	1.6494352459491635	inf
-2.2133723811125776	1.6917552728964103	inf
-2.2133723811125776	1.734075299843657	inf
-2.2133723811125776	1.7763953267909038	inf
-2.2133723811125776	1.8187153537381506	inf
-2.2133723811125776	1.8610353806853974	inf
-2.2133723811125776	1.9033554076326442	inf
-2.2133723811125776	1.945675434579891	9.070503426788383
-2.2133723811125776	1.9879954615271378	inf
-2.2133723811125776	2.0303154884743844	inf
-2.2133723811125776	2.0726355154216316	inf
-2.2133723811125776	2.114955542368878	inf
-2.2133723811125776	2.157275569316125	inf
-2.2133723811125776	2.1995955962633715	inf
-2.2133723811125776	2.2419156232106188	inf
-2.2133723811125776	2.284235650157865	inf
-2.2133723811125776	2.3265556771051124	inf
-2.2133723811125776	2.3688757040523587	inf
-2.2133723811125776	2.411195730999606	inf
-2.2133723811125776	2.4535157579468523	inf
-2.2133723811125776	2.4958357848940995	inf
-2.2133723811125776	2.538155811841346	inf
-2.2133723811125776	2.580475838788593	inf
-2.2133723811125776	2.6227958657358394	inf
-2.2133723811125776	2.6651158926830867	inf
-2.2133723811125776	2.707435919630333	inf
-2.2133723811125776	2.74975594657758	inf
-2.2133723811125776	2.7920759735248266	inf
-2.2133723811125776	2.8343960004720734	inf
-2.2133723811125776	2.87671602741932	inf
-2.2133723811125776	2.919036054366567	inf
-2.1803967024670685	-1.2706466134108647	inf
-2.1803967024670685	-1.228326586463618	inf
-2.1803967024670685	-1.1860065595163711	inf
-2.1803967024670685	-1.1436865325691243	inf
-2.1803967024670685	-1.1013665056218775	inf
-2.1803967024670685	-1.0590464786746308	inf
-2.1803967024670685	-1.016726451727384	inf
-2.1803967024670685	-0.9744064247801372	inf
-2.1803967024670685	-0.9320863978328904	inf
-2.1803967024670685	-0.8897663708856436	inf
-2.1803967024670685	-0.8474463439383968	inf
-2.1803967024670685	-0.80512631699115	9.070503426788383
-2.1803967024670685	-0.7628062900439033	8.377356246228437
-2.1803967024670685	-0.7204862630966565	9.070503426788383
-2.1803967024670685	-0.6781662361494097	8.377356246228437
-2.1803967024670685	-0.635846209202163	9.070503426788383
-2.1803967024670685	-0.5935261822549162	8.377356246228437
-2.1803967024670685	-0.5512061553076694	9.070503426788383
-2.1803967024670685	-0.5088861283604226	7.278743957560328
-2.1803967024670685	-0.4665661014131758	8.377356246228437
-2.1803967024670685	-0.424246074465929	7.971891138120274
-2.1803967024670685	-0.3819260475186822	7.684209065668492
-2.1803967024670685	-0.3396060205714354	8.377356246228437
-2.1803967024670685	-0.29728599362418867	7.971891138120274
-2.1803967024670685	-0.25496596667694194	7.278743957560328
-2.1803967024670685	-0.21264593972969514	8.377356246228437
-2.1803967024670685	-0.17032591278244835	8.377356246228437
-2.1803967024670685	-0.12800588583520156	6.991061885108547
-2.1803967024670685	-0.08568585888795477	6.585596777000383
-2.1803967024670685	-0.04336583194070798	6.237290082732168
-2.1803967024670685	-0.0010458049934611857	6.991061885108547
-2.1803967024670685	0.041274221953785606	6.362453225686172
-2.1803967024670685	0.0835942489010324	6.767918333794338
-2.1803967024670685	0.1259142758482792	6.237290082732168
-2.1803967024670685	0.16823430279552598	6.672608153990012
-2.1803967024670685	0.21055432974277277	6.180131668892217
-2.1803967024670685	0.25287435669001956	5.812406888766901
-2.1803967024670685	0.29519438363726636	6.237290082732168
-2.1803967024670685	0.33751441058451315	6.126064447621943
-2.1803967024670685	0.37983443753175994	5.8924495964404375
-2.1803967024670685	0.42215446447900673	6.5055540693268465
-2.1803967024670685	0.4644744914262535	6.297914704548601
-2.1803967024670685	0.5067945183735003	6.672608153990012
-2.1803967024670685	0.5491145453207471	6.585596777000383
-2.1803967024670685	0.5914345722679939	6.362453225686172
-2.1803967024670685	0.6337545992152407	6.585596777000383
-2.1803967024670685	0.6760746261624875	6.767918333794338
-2.1803967024670685	0.7183946531097342	7.461065514354283
-2.1803967024670685	0.7607146800569808	7.461065514354283
-2.1803967024670685	0.8030347070042276	6.767918333794338
-2.1803967024670685	0.8453547339514744	9.070503426788383
-2.1803967024670685	0.8876747608987212	7.684209065668492
-2.1803967024670685	0.929994787845968	7.971891138120274
-2.1803967024670685	0.9723148147932148	8.377356246228437
-2.1803967024670685	1.0146348417404616	8.377356246228437
-2.1803967024670685	1.0569548686877084	7.461065514354283
-2.1803967024670685	1.0992748956349552	7.971891138120274
-2.1803967024670685	1.141594922582202	7.971891138120274
-2.1803967024670685	1.1839149495294488	7.684209065668492
-2.1803967024670685	1.2262349764766955	9.070503426788383
-2.1803967024670685	1.2685550034239423	inf
-2.1803967024670685	1.3108750303711891	9.070503426788383
-2.1803967024670685	1.353195057318436	9.070503426788383
-2.1803967024670685	1.3955150842656827	9.070503426788383
-2.1803967024670685	1.4378351112129295	inf
-2.1803967024670685	1.4801551381601763	9.070503426788383
-2.1803967024670685	1.522475165107423	inf
-2.1803967024670685	1.5647951920546699	inf
-2.1803967024670685	1.6071152190019167	inf
-2.1803967024670685	1.6494352459491635	inf
-2.1803967024670685	1.6917552728964103	inf
-2.1803967024670685	1.734075299843657	inf
-2.1803967024670685	1.7763953267909038	inf
-2.1803967024670685	1.8187153537381506	inf
-2.1803967024670685	1.8610353806853974	9.070503426788383
-2.1803967024670685	1.9033554076326442	inf
-2.1803967024670685	1.945675434579891	inf
-2.1803967024670685	1.9879954615271378	inf
-2.1803967024670685	2.0303154884743844	inf
-2.1803967024670685	2.0726355154216316	inf
-2.1803967024670685	2.114955542368878	inf
-2.1803967024670685	2.157275569316125	inf
-2.1803967024670685	2.1995955962633715	inf
-2.1803967024670685	2.2419156232106188	9.070503426788383
-2.1803967024670685	2.284235650157865	inf
-2.1803967024670685	2.3265556771051124	inf
-2.1803967024670685	2.3688757040523587	inf
-2.1803967024670685	2.411195730999606	9.070503426788383
-2.1803967024670685	2.4535157579468523	inf
-2.1803967024670685	2.4958357848940995	inf
-2.1803967024670685	2.538155811841346	inf
-2.1803967024670685	2.580475838788593	inf
-2.1803967024670685	2.6227958657358394	inf
-2.1803967024670685	2.6651158926830867	inf
-2.1803967024670685	2.707435919630333	inf
-2.1803967024670685	2.74975594657758	inf
-2.1803967024670685	2.7920759735248266	inf
-2.1803967024670685	2.8343960004720734	inf
-2.1803967024670685	2.87671602741932	inf
-2.1803967024670685	2.919036054366567	inf
-2.1474210238215594	-1.2706466134108647	inf
-2.1474210238215594	-1.228326586463618	inf
-2.1474210238215594	-1.1860065595163711	inf
-2.1474210238215594	-1.1436865325691243	inf
-2.1474210238215594	-1.1013665056218775	inf
-2.1474210238215594	-1.0590464786746308	inf
-2.1474210238215594	-1.016726451727384	inf
-2.1474210238215594	-0.9744064247801372	inf
-2.1474210238215594	-0.9320863978328904	inf
-2.1474210238215594	-0.8897663708856436	inf
-2.1474210238215594	-0.8474463439383968	9.070503426788383
-2.1474210238215594	-0.80512631699115	inf
-2.1474210238215594	-0.7628062900439033	9.070503426788383
-2.1474210238215594	-0.7204862630966565	inf
-2.1474210238215594	-0.6781662361494097	9.070503426788383
-2.1474210238215594	-0.635846209202163	9.070503426788383
-2.1474210238215594	-0.5935261822549162	inf
-2.1474210238215594	-0.5512061553076694	7.971891138120274
-2.1474210238215594	-0.5088861283604226	7.971891138120274
-2.1474210238215594	-0.4665661014131758	8.377356246228437
-2.1474210238215594	-0.424246074465929	7.971891138120274
-2.1474210238215594	-0.3819260475186822	9.070503426788383
-2.1474210238215594	-0.3396060205714354	7.461065514354283
-2.1474210238215594	-0.29728599362418867	inf
-2.1474210238215594	-0.25496596667694194	6.991061885108547
-2.1474210238215594	-0.21264593972969514	7.278743957560328
-2.1474210238215594	-0.17032591278244835	6.873278849452163
-2.1474210238215594	-0.12800588583520156	6.767918333794338
-2.1474210238215594	-0.08568585888795477	6.672608153990012
-2.1474210238215594	-0.04336583194070798	6.074771153234392
-2.1474210238215594	-0.0010458049934611857	6.431446097173124
-2.1474210238215594	0.041274221953785606	5.979460973430067
-2.1474210238215594	0.0835942489010324	6.5055540693268465
-2.1474210238215594	0.1259142758482792	6.074771153234392
-2.1474210238215594	0.16823430279552598	5.935009210859233
-2.1474210238215594	0.21055432974277277	5.812406888766901
-2.1474210238215594	0.25287435669001956	5.544142902172222
-2.1474210238215594	0.29519438363726636	5.774666560784054
-2.1474210238215594	0.33751441058451315	5.774666560784054
-2.1474210238215594	0.37983443753175994	6.237290082732168
-2.1474210238215594	0.42215446447900673	5.935009210859233
-2.1474210238215594	0.4644744914262535	6.180131668892217
-2.1474210238215594	0.5067945183735003	6.5055540693268465
-2.1474210238215594	0.5491145453207471	6.074771153234392
-2.1474210238215594	0.5914345722679939	5.935009210859233
-2.1474210238215594	0.6337545992152407	6.585596777000383
-2.1474210238215594	0.6760746261624875	6.5055540693268465
-2.1474210238215594	0.7183946531097342	6.767918333794338
-2.1474210238215594	0.7607146800569808	6.873278849452163
-2.1474210238215594	0.8030347070042276	7.971891138120274
-2.1474210238215594	0.8453547339514744	6.991061885108547
-2.1474210238215594	0.8876747608987212	7.461065514354283
-2.1474210238215594	0.929994787845968	7.124593277733069
-2.1474210238215594	0.9723148147932148	7.124593277733069
-2.1474210238215594	1.0146348417404616	7.278743957560328
-2.1474210238215594	1.0569548686877084	7.278743957560328
-2.1474210238215594	1.0992748956349552	7.461065514354283
-2.1474210238215594	1.141594922582202	7.461065514354283
-2.1474210238215594	1.1839149495294488	7.684209065668492
-2.1474210238215594	1.2262349764766955	8.377356246228437
-2.1474210238215594	1.2685550034239423	8.377356246228437
-2.1474210238215594	1.3108750303711891	7.971891138120274
-2.1474210238215594	1.353195057318436	8.377356246228437
-2.1474210238215594	1.3955150842656827	inf
-2.1474210238215594	1.4378351112129295	inf
-2.1474210238215594	1.4801551381601763	inf
-2.1474210238215594	1.522475165107423	inf
-2.1474210238215594	1.5647951920546699	inf
-2.1474210238215594	1.6071152190019167	inf
-2.1474210238215594	1.6494352459491635	inf
-2.1474210238215594	1.6917552728964103	inf
-2.1474210238215594	1.734075299843657	inf
-2.1474210238215594	1.7763953267909038	inf
-2.1474210238215594	1.8187153537381506	inf
-2.1474210238215594	1.8610353806853974	9.070503426788383
-2.1474210238215594	1.9033554076326442	inf
-2.1474210238215594	1.945675434579891	8.377356246228437
-2.1474210238215594	1.9879954615271378	inf
-2.1474210238215594	2.0303154884743844	9.070503426788383
-2.1474210238215594	2.0726355154216316	inf
-2.1474210238215594	2.114955542368878	inf
-2.1474210238215594	2.157275569316125	inf
-2.1474210238215594	2.1995955962633715	inf
-2.1474210238215594	2.2419156232106188	inf
-2.1474210238215594	2.284235650157865	inf
-2.1474210238215594	2.3265556771051124	9.070503426788383
-2.1474210238215594	2.3688757040523587	inf
-2.1474210238215594	2.411195730999606	inf
-2.1474210238215594	2.4535157579468523	9.070503426788383
-2.1474210238215594	2.4958357848940995	inf
-2.1474210238215594	2.538155811841346	inf
-2.1474210238215594	2.580475838788593	inf
-2.1474210238215594	2.6227958657358394	inf
-2.1474210238215594	2.6651158926830867	inf
-2.1474210238215594	2.707435919630333	inf
-2.1474210238215594	2.74975594657758	inf
-2.1474210238215594	2.7920759735248266	inf
-2.1474210238215594	2.8343960004720734	inf
-2.1474210238215594	2.87671602741932	inf
-2.1474210238215594	2.919036054366567	inf
-2.1144453451760494	-1.2706466134108647	inf
-2.1144453451760494	-1.228326586463618	inf
-2.1144453451760494	-1.1860065595163711	inf
-2.1144453451760494	-1.1436865325691243	inf
-2.1144453451760494	-1.1013665056218775	inf
-2.1144453451760494	-1.0590464786746308	inf
-2.1144453451760494	-1.016726451727384	inf
-2.1144453451760494	-0.9744064247801372	inf
-2.1144453451760494	-0.9320863978328904	inf
-2.1144453451760494	-0.8897663708856436	inf
-2.1144453451760494	-0.8474463439383968	inf
-2.1144453451760494	-0.80512631699115	inf
-2.1144453451760494	-0.7628062900439033	9.070503426788383
-2.1144453451760494	-0.7204862630966565	inf
-2.1144453451760494	-0.6781662361494097	inf
-2.1144453451760494	-0.635846209202163	inf
-2.1144453451760494	-0.5935261822549162	8.377356246228437
-2.1144453451760494	-0.5512061553076694	9.070503426788383
-2.1144453451760494	-0.5088861283604226	8.377356246228437
-2.1144453451760494	-0.4665661014131758	8.377356246228437
-2.1144453451760494	-0.424246074465929	7.684209065668492
-2.1144453451760494	-0.3819260475186822	8.377356246228437
-2.1144453451760494	-0.3396060205714354	7.684209065668492
-2.1144453451760494	-0.29728599362418867	7.461065514354283
-2.1144453451760494	-0.25496596667694194	6.873278849452163
-2.1144453451760494	-0.21264593972969514	6.672608153990012
-2.1144453451760494	-0.17032591278244835	6.767918333794338
-2.1144453451760494	-0.12800588583520156	6.362453225686172
-2.1144453451760494	-0.08568585888795477	6.180131668892217
-2.1144453451760494	-0.04336583194070798	6.074771153234392
-2.1144453451760494	-0.0010458049934611857	5.432917267061997
-2.1144453451760494	0.041274221953785606	5.979460973430067
-2.1144453451760494	0.0835942489010324	5.8924495964404375
-2.1144453451760494	0.1259142758482792	5.263840937018063
-2.1144453451760494	0.16823430279552598	5.459585514144159
-2.1144453451760494	0.21055432974277277	5.738298916613179
-2.1144453451760494	0.25287435669001956	5.459585514144159
-2.1144453451760494	0.29519438363726636	5.486984488332274
-2.1144453451760494	0.33751441058451315	5.51515536529897
-2.1144453451760494	0.37983443753175994	5.851627601920182
-2.1144453451760494	0.42215446447900673	5.6365162223032375
-2.1144453451760494	0.4644744914262535	5.703207596801908
-2.1144453451760494	0.5067945183735003	5.774666560784054
-2.1144453451760494	0.5491145453207471	5.8924495964404375
-2.1144453451760494	0.5914345722679939	6.180131668892217
-2.1144453451760494	0.6337545992152407	6.362453225686172
-2.1144453451760494	0.6760746261624875	6.5055540693268465
-2.1144453451760494	0.7183946531097342	6.873278849452163
-2.1144453451760494	0.7607146800569808	6.297914704548601
-2.1144453451760494	0.8030347070042276	6.126064447621943
-2.1144453451760494	0.8453547339514744	6.5055540693268465
-2.1144453451760494	0.8876747608987212	6.991061885108547
-2.1144453451760494	0.929994787845968	6.672608153990012
-2.1144453451760494	0.9723148147932148	7.278743957560328
-2.1144453451760494	1.0146348417404616	6.585596777000383
-2.1144453451760494	1.0569548686877084	6.991061885108547
-2.1144453451760494	1.0992748956349552	7.971891138120274
-2.1144453451760494	1.141594922582202	7.278743957560328
-2.1144453451760494	1.1839149495294488	6.991061885108547
-2.1144453451760494	1.2262349764766955	7.684209065668492
-2.1144453451760494	1.2685550034239423	7.971891138120274
-2.1144453451760494	1.3108750303711891	7.684209065668492
-2.1144453451760494	1.353195057318436	9.070503426788383
-2.1144453451760494	1.3955150842656827	9.070503426788383
-2.1144453451760494	1.4378351112129295	inf
-2.1144453451760494	1.4801551381601763	inf
-2.1144453451760494	1.522475165107423	inf
-2.1144453451760494	1.5647951920546699	inf
-2.1144453451760494	1.6071152190019167	9.070503426788383
-2.1144453451760494	1.6494352459491635	inf
-2.1144453451760494	1.6917552728964103	inf
-2.1144453451760494	1.734075299843657	inf
-2.1144453451760494	1.7763953267909038	inf
-2.1144453451760494	1.8187153537381506	inf
-2.1144453451760494	1.8610353806853974	inf
-2.1144453451760494	1.9033554076326442	inf
-2.1144453451760494	1.945675434579891	inf
-2.1144453451760494	1.9879954615271378	9.070503426788383
-2.1144453451760494	2.0303154884743844	inf
-2.1144453451760494	2.0726355154216316	inf
-2.1144453451760494	2.114955542368878	inf
-2.1144453451760494	2.157275569316125	7.971891138120274
-2.1144453451760494	2.1995955962633715	inf
-2.1144453451760494	2.2419156232106188	9.070503426788383
-2.1144453451760494	2.284235650157865	8.377356246228437
-2.1144453451760494	2.3265556771051124	8.377356246228437
-2.1144453451760494	2.3688757040523587	8.377356246228437
-2.1144453451760494	2.411195730999606	inf
-2.1144453451760494	2.4535157579468523	9.070503426788383
-2.1144453451760494	2.4958357848940995	inf
-2.1144453451760494	2.538155811841346	inf
-2.1144453451760494	2.580475838788593	inf
-2.1144453451760494	2.6227958657358394	inf
-2.1144453451760494	2.6651158926830867	inf
-2.1144453451760494	2.707435919630333	inf
-2.1144453451760494	2.74975594657758	inf
-2.1144453451760494	2.7920759735248266	inf
-2.1144453451760494	2.8343960004720734	inf
-2.1144453451760494	2.87671602741932	inf
-2.1144453451760494	2.919036054366567	inf
-2.0814696665305403	-1.2706466134108647	inf
-2.0814696665305403	-1.228326586463618	inf
-2.0814696665305403	-1.1860065595163711	inf
-2.0814696665305403	-1.1436865325691243	inf
-2.0814696665305403	-1.1013665056218775	inf
-2.0814696665305403	-1.0590464786746308	inf
-2.0814696665305403	-1.016726451727384	inf
-2.0814696665305403	-0.9744064247801372	inf
-2.0814696665305403	-0.9320863978328904	inf
-2.0814696665305403	-0.8897663708856436	inf
-2.0814696665305403	-0.8474463439383968	inf
-2.0814696665305403	-0.80512631699115	inf
-2.0814696665305403	-0.7628062900439033	inf
-2.0814696665305403	-0.7204862630966565	inf
-2.0814696665305403	-0.6781662361494097	inf
-2.0814696665305403	-0.635846209202163	9.070503426788383
-2.0814696665305403	-0.5935261822549162	7.971891138120274
-2.0814696665305403	-0.5512061553076694	8.377356246228437
-2.0814696665305403	-0.5088861283604226	7.124593277733069
-2.0814696665305403	-0.4665661014131758	7.124593277733069
-2.0814696665305403	-0.424246074465929	9.070503426788383
-2.0814696665305403	-0.3819260475186822	7.971891138120274
-2.0814696665305403	-0.3396060205714354	7.971891138120274
-2.0814696665305403	-0.29728599362418867	6.5055540693268465
-2.0814696665305403	-0.25496596667694194	6.672608153990012
-2.0814696665305403	-0.21264593972969514	6.585596777000383
-2.0814696665305403	-0.17032591278244835	6.297914704548601
-2.0814696665305403	-0.12800588583520156	6.180131668892217
-2.0814696665305403	-0.08568585888795477	6.02598098906496
-2.0814696665305403	-0.04336583194070798	5.8924495964404375
-2.0814696665305403	-0.0010458049934611857	5.774666560784054
-2.0814696665305403	0.041274221953785606	5.356931360084076
-2.0814696665305403	0.0835942489010324	5.486984488332274
-2.0814696665305403	0.1259142758482792	5.10021151323626
-2.0814696665305403	0.16823430279552598	5.544142902172222
-2.0814696665305403	0.21055432974277277	5.0274521589538335
-2.0814696665305403	0.25287435669001956	5.10021151323626
-2.0814696665305403	0.29519438363726636	5.51515536529897
-2.0814696665305403	0.33751441058451315	5.486984488332274
-2.0814696665305403	0.37983443753175994	5.604767523988656
-2.0814696665305403	0.42215446447900673	5.459585514144159
-2.0814696665305403	0.4644744914262535	5.544142902172222
-2.0814696665305403	0.5067945183735003	5.738298916613179
-2.0814696665305403	0.5491145453207471	5.774666560784054
-2.0814696665305403	0.5914345722679939	5.738298916613179
-2.0814696665305403	0.6337545992152407	6.126064447621943
-2.0814696665305403	0.6760746261624875	5.979460973430067
-2.0814696665305403	0.7183946531097342	5.774666560784054
-2.0814696665305403	0.7607146800569808	5.979460973430067
-2.0814696665305403	0.8030347070042276	6.074771153234392
-2.0814696665305403	0.8453547339514744	6.180131668892217
-2.0814696665305403	0.8876747608987212	6.5055540693268465
-2.0814696665305403	0.929994787845968	6.180131668892217
-2.0814696665305403	0.9723148147932148	6.5055540693268465
-2.0814696665305403	1.0146348417404616	6.767918333794338
-2.0814696665305403	1.0569548686877084	6.585596777000383
-2.0814696665305403	1.0992748956349552	6.431446097173124
-2.0814696665305403	1.141594922582202	7.684209065668492
-2.0814696665305403	1.1839149495294488	7.124593277733069
-2.0814696665305403	1.2262349764766955	6.873278849452163
-2.0814696665305403	1.2685550034239423	7.971891138120274
-2.0814696665305403	1.3108750303711891	7.684209065668492
-2.0814696665305403	1.353195057318436	7.278743957560328
-2.0814696665305403	1.3955150842656827	7.461065514354283
-2.0814696665305403	1.4378351112129295	inf
-2.0814696665305403	1.4801551381601763	inf
-2.0814696665305403	1.522475165107423	9.070503426788383
-2.0814696665305403	1.5647951920546699	8.377356246228437
-2.0814696665305403	1.6071152190019167	8.377356246228437
-2.0814696665305403	1.6494352459491635	9.070503426788383
-2.0814696665305403	1.6917552728964103	8.377356246228437
-2.0814696665305403	1.734075299843657	inf
-2.0814696665305403	1.7763953267909038	7.971891138120274
-2.0814696665305403	1.8187153537381506	8.377356246228437
-2.0814696665305403	1.8610353806853974	8.377356246228437
-2.0814696665305403	1.9033554076326442	inf
-2.0814696665305403	1.945675434579891	9.070503426788383
-2.0814696665305403	1.9879954615271378	inf
-2.0814696665305403	2.0303154884743844	inf
-2.0814696665305403	2.0726355154216316	9.070503426788383
-2.0814696665305403	2.114955542368878	inf
-2.0814696665305403	2.157275569316125	7.971891138120274
-2.0814696665305403	2.1995955962633715	8.377356246228437
-2.0814696665305403	2.2419156232106188	8.377356246228437
-2.0814696665305403	2.284235650157865	7.461065514354283
-2.0814696665305403	2.3265556771051124	8.377356246228437
-2.0814696665305403	2.3688757040523587	7.461065514354283
-2.0814696665305403	2.411195730999606	7.971891138120274
-2.0814696665305403	2.4535157579468523	9.070503426788383
-2.0814696665305403	2.4958357848940995	7.971891138120274
-2.0814696665305403	2.538155811841346	9.070503426788383
-2.0814696665305403	2.580475838788593	inf
-2.0814696665305403	2.6227958657358394	inf
-2.0814696665305403	2.6651158926830867	inf
-2.0814696665305403	2.707435919630333	inf
-2.0814696665305403	2.74975594657758	inf
-2.0814696665305403	2.7920759735248266	inf
-2.0814696665305403	2.8343960004720734	inf
-2.0814696665305403	2.87671602741932	inf
-2.0814696665305403	2.919036054366567	inf
-2.0484939878850312	-1.2706466134108647	inf
-2.0484939878850312	-1.228326586463618	inf
-2.0484939878850312	-1.1860065595163711	inf
-2.0484939878850312	-1.1436865325691243	inf
-2.0484939878850312	-1.1013665056218775	inf
-2.0484939878850312	-1.0590464786746308	inf
-2.0484939878850312	-1.016726451727384	inf
-2.0484939878850312	-0.9744064247801372	inf
-2.0484939878850312	-0.9320863978328904	9.070503426788383
-2.0484939878850312	-0.8897663708856436	inf
-2.0484939878850312	-0.8474463439383968	inf
-2.0484939878850312	-0.80512631699115	inf
-2.0484939878850312	-0.7628062900439033	inf
-2.0484939878850312	-0.7204862630966565	inf
-2.0484939878850312	-0.6781662361494097	9.070503426788383
-2.0484939878850312	-0.635846209202163	7.971891138120274
-2.0484939878850312	-0.5935261822549162	9.070503426788383
-2.0484939878850312	-0.5512061553076694	7.684209065668492
-2.0484939878850312	-0.5088861283604226	9.070503426788383
-2.0484939878850312	-0.4665661014131758	7.971891138120274
-2.0484939878850312	-0.424246074465929	8.377356246228437
-2.0484939878850312	-0.3819260475186822	7.124593277733069
-2.0484939878850312	-0.3396060205714354	6.873278849452163
-2.0484939878850312	-0.29728599362418867	7.124593277733069
-2.0484939878850312	-0.25496596667694194	6.672608153990012
-2.0484939878850312	-0.21264593972969514	6.126064447621943
-2.0484939878850312	-0.17032591278244835	5.8924495964404375
-2.0484939878850312	-0.12800588583520156	5.812406888766901
-2.0484939878850312	-0.08568585888795477	5.703207596801908
-2.0484939878850312	-0.04336583194070798	5.381623972674447
-2.0484939878850312	-0.0010458049934611857	5.286313792870121
-2.0484939878850312	0.041274221953785606	5.406941780658737
-2.0484939878850312	0.0835942489010324	5.158480421360236
-2.0484939878850312	0.1259142758482792	5.0274521589538335
-2.0484939878850312	0.16823430279552598	5.0631702415559126
-2.0484939878850312	0.21055432974277277	4.992965982882664
-2.0484939878850312	0.25287435669001956	5.138677794064057
-2.0484939878850312	0.29519438363726636	4.992965982882664
-2.0484939878850312	0.33751441058451315	5.220355825078325
-2.0484939878850312	0.37983443753175994	5.263840937018063
-2.0484939878850312	0.42215446447900673	5.604767523988656
-2.0484939878850312	0.4644744914262535	5.263840937018063
-2.0484939878850312	0.5067945183735003	5.263840937018063
-2.0484939878850312	0.5491145453207471	5.486984488332274
-2.0484939878850312	0.5914345722679939	5.432917267061997
-2.0484939878850312	0.6337545992152407	5.51515536529897
-2.0484939878850312	0.6760746261624875	5.812406888766901
-2.0484939878850312	0.7183946531097342	6.126064447621943
-2.0484939878850312	0.7607146800569808	6.431446097173124
-2.0484939878850312	0.8030347070042276	5.774666560784054
-2.0484939878850312	0.8453547339514744	5.459585514144159
-2.0484939878850312	0.8876747608987212	5.738298916613179
-2.0484939878850312	0.929994787845968	6.074771153234392
-2.0484939878850312	0.9723148147932148	6.431446097173124
-2.0484939878850312	1.0146348417404616	6.297914704548601
-2.0484939878850312	1.0569548686877084	6.431446097173124
-2.0484939878850312	1.0992748956349552	6.237290082732168
-2.0484939878850312	1.141594922582202	6.180131668892217
-2.0484939878850312	1.1839149495294488	6.991061885108547
-2.0484939878850312	1.2262349764766955	7.971891138120274
-2.0484939878850312	1.2685550034239423	7.278743957560328
-2.0484939878850312	1.3108750303711891	6.991061885108547
-2.0484939878850312	1.353195057318436	7.971891138120274
-2.0484939878850312	1.3955150842656827	8.377356246228437
-2.0484939878850312	1.4378351112129295	9.070503426788383
-2.0484939878850312	1.4801551381601763	9.070503426788383
-2.0484939878850312	1.522475165107423	9.070503426788383
-2.0484939878850312	1.5647951920546699	inf
-2.0484939878850312	1.6071152190019167	9.070503426788383
-2.0484939878850312	1.6494352459491635	inf
-2.0484939878850312	1.6917552728964103	8.377356246228437
-2.0484939878850312	1.734075299843657	8.377356246228437
-2.0484939878850312	1.7763953267909038	8.377356246228437
-2.0484939878850312	1.8187153537381506	7.971891138120274
-2.0484939878850312	1.8610353806853974	8.377356246228437
-2.0484939878850312	1.9033554076326442	inf
-2.0484939878850312	1.945675434579891	7.971891138120274
-2.0484939878850312	1.9879954615271378	7.684209065668492
-2.0484939878850312	2.0303154884743844	7.461065514354283
-2.0484939878850312	2.0726355154216316	8.377356246228437
-2.0484939878850312	2.114955542368878	9.070503426788383
-2.0484939878850312	2.157275569316125	7.684209065668492
-2.0484939878850312	2.1995955962633715	7.461065514354283
-2.0484939878850312	2.2419156232106188	6.991061885108547
-2.0484939878850312	2.284235650157865	6.991061885108547
-2.0484939878850312	2.3265556771051124	7.278743957560328
-2.0484939878850312	2.3688757040523587	7.124593277733069
-2.0484939878850312	2.411195730999606	8.377356246228437
-2.0484939878850312	2.4535157579468523	7.971891138120274
-2.0484939878850312	2.4958357848940995	7.461065514354283
-2.0484939878850312	2.538155811841346	7.684209065668492
-2.0484939878850312	2.580475838788593	7.684209065668492
-2.0484939878850312	2.6227958657358394	9.070503426788383
-2.0484939878850312	2.6651158926830867	inf
-2.0484939878850312	2.707435919630333	inf
-2.0484939878850312	2.74975594657758	inf
-2.0484939878850312	2.7920759735248266	inf
-2.0484939878850312	2.8343960004720734	inf
-2.0484939878850312	2.87671602741932	inf
-2.0484939878850312	2.919036054366567	inf
-2.0155183092395217	-1.2706466134108647	inf
-2.0155183092395217	-1.228326586463618	inf
-2.0155183092395217	-1.1860065595163711	inf
-2.0155183092395217	-1.1436865325691243	inf
-2.0155183092395217	-1.1013665056218775	inf
-2.0155183092395217	-1.0590464786746308	inf
-2.0155183092395217	-1.016726451727384	inf
-2.0155183092395217	-0.9744064247801372	inf
-2.0155183092395217	-0.9320863978328904	inf
-2.0155183092395217	-0.8897663708856436	inf
-2.0155183092395217	-0.8474463439383968	inf
-2.0155183092395217	-0.80512631699115	inf
-2.0155183092395217	-0.7628062900439033	inf
-2.0155183092395217	-0.7204862630966565	inf
-2.0155183092395217	-0.6781662361494097	7.684209065668492
-2.0155183092395217	-0.635846209202163	7.971891138120274
-2.0155183092395217	-0.5935261822549162	7.461065514354283
-2.0155183092395217	-0.5512061553076694	9.070503426788383
-2.0155183092395217	-0.5088861283604226	9.070503426788383
-2.0155183092395217	-0.4665661014131758	7.124593277733069
-2.0155183092395217	-0.424246074465929	6.585596777000383
-2.0155183092395217	-0.3819260475186822	6.767918333794338
-2.0155183092395217	-0.3396060205714354	6.991061885108547
-2.0155183092395217	-0.29728599362418867	6.5055540693268465
-2.0155183092395217	-0.25496596667694194	6.362453225686172
-2.0155183092395217	-0.21264593972969514	6.02598098906496
-2.0155183092395217	-0.17032591278244835	5.703207596801908
-2.0155183092395217	-0.12800588583520156	5.851627601920182
-2.0155183092395217	-0.08568585888795477	5.459585514144159
-2.0155183092395217	-0.04336583194070798	5.199302415880492
-2.0155183092395217	-0.0010458049934611857	5.220355825078325
-2.0155183092395217	0.041274221953785606	5.0631702415559126
-2.0155183092395217	0.0835942489010324	4.9116203434287105
-2.0155183092395217	0.1259142758482792	4.822008184739024
-2.0155183092395217	0.16823430279552598	4.713794600098792
-2.0155183092395217	0.21055432974277277	4.676054272115945
-2.0155183092395217	0.25287435669001956	4.992965982882664
-2.0155183092395217	0.29519438363726636	5.138677794064057
-2.0155183092395217	0.33751441058451315	4.793837307772328
-2.0155183092395217	0.37983443753175994	5.010060416241963
-2.0155183092395217	0.42215446447900673	5.286313792870121
-2.0155183092395217	0.4644744914262535	5.199302415880492
-2.0155183092395217	0.5067945183735003	5.138677794064057
-2.0155183092395217	0.5491145453207471	5.263840937018063
-2.0155183092395217	0.5914345722679939	5.544142902172222
-2.0155183092395217	0.6337545992152407	5.119259708206956
-2.0155183092395217	0.6760746261624875	5.332833808505015
-2.0155183092395217	0.7183946531097342	5.332833808505015
-2.0155183092395217	0.7607146800569808	5.432917267061997
-2.0155183092395217	0.8030347070042276	5.573995865321903
-2.0155183092395217	0.8453547339514744	5.486984488332274
-2.0155183092395217	0.8876747608987212	6.074771153234392
-2.0155183092395217	0.929994787845968	5.703207596801908
-2.0155183092395217	0.9723148147932148	5.669306045126227
-2.0155183092395217	1.0146348417404616	5.851627601920182
-2.0155183092395217	1.0569548686877084	5.8924495964404375
-2.0155183092395217	1.0992748956349552	6.362453225686172
-2.0155183092395217	1.141594922582202	6.362453225686172
-2.0155183092395217	1.1839149495294488	6.5055540693268465
-2.0155183092395217	1.2262349764766955	6.362453225686172
-2.0155183092395217	1.2685550034239423	6.431446097173124
-2.0155183092395217	1.3108750303711891	6.991061885108547
-2.0155183092395217	1.353195057318436	6.873278849452163
-2.0155183092395217	1.3955150842656827	7.124593277733069
-2.0155183092395217	1.4378351112129295	9.070503426788383
-2.0155183092395217	1.4801551381601763	inf
-2.0155183092395217	1.522475165107423	9.070503426788383
-2.0155183092395217	1.5647951920546699	7.971891138120274
-2.0155183092395217	1.6071152190019167	9.070503426788383
-2.0155183092395217	1.6494352459491635	9.070503426788383
-2.0155183092395217	1.6917552728964103	7.684209065668492
-2.0155183092395217	1.734075299843657	7.684209065668492
-2.0155183092395217	1.7763953267909038	8.377356246228437
-2.0155183092395217	1.8187153537381506	7.461065514354283
-2.0155183092395217	1.8610353806853974	7.278743957560328
-2.0155183092395217	1.9033554076326442	7.461065514354283
-2.0155183092395217	1.945675434579891	7.971891138120274
-2.0155183092395217	1.9879954615271378	7.971891138120274
-2.0155183092395217	2.0303154884743844	7.461065514354283
-2.0155183092395217	2.0726355154216316	7.461065514354283
-2.0155183092395217	2.114955542368878	7.684209065668492
-2.0155183092395217	2.157275569316125	7.461065514354283
-2.0155183092395217	2.1995955962633715	6.074771153234392
-2.0155183092395217	2.2419156232106188	6.873278849452163
-2.0155183092395217	2.284235650157865	6.362453225686172
-2.0155183092395217	2.3265556771051124	6.991061885108547
-2.0155183092395217	2.3688757040523587	7.124593277733069
-2.0155183092395217	2.411195730999606	6.672608153990012
-2.0155183092395217	2.4535157579468523	7.124593277733069
-2.0155183092395217	2.4958357848940995	6.991061885108547
-2.0155183092395217	2.538155811841346	7.971891138120274
-2.0155183092395217	2.580475838788593	8.377356246228437
-2.0155183092395217	2.6227958657358394	8.377356246228437
-2.0155183092395217	2.6651158926830867	inf
-2.0155183092395217	2.707435919630333	9.070503426788383
-2.0155183092395217	2.74975594657758	inf
-2.0155183092395217	2.7920759735248266	inf
-2.0155183092395217	2.8343960004720734	inf
-2.0155183092395217	2.87671602741932	inf
-2.0155183092395217	2.919036054366567	inf
-1.9825426305940121	-1.2706466134108647	inf
-1.9825426305940121	-1.228326586463618	inf
-1.9825426305940121	-1.1860065595163711	inf
-1.9825426305940121	-1.1436865325691243	inf
-1.9825426305940121	-1.1013665056218775	inf
-1.9825426305940121	-1.0590464786746308	inf
-1.9825426305940121	-1.016726451727384	inf
-1.9825426305940121	-0.9744064247801372	inf
-1.9825426305940121	-0.9320863978328904	inf
-1.9825426305940121	-0.8897663708856436	inf
-1.9825426305940121	-0.8474463439383968	inf
-1.9825426305940121	-0.80512631699115	inf
-1.9825426305940121	-0.7628062900439033	inf
-1.9825426305940121	-0.7204862630966565	9.070503426788383
-1.9825426305940121	-0.6781662361494097	7.971891138120274
-1.9825426305940121	-0.635846209202163	7.684209065668492
-1.9825426305940121	-0.5935261822549162	7.971891138120274
-1.9825426305940121	-0.5512061553076694	7.124593277733069
-1.9825426305940121	-0.5088861283604226	7.278743957560328
-1.9825426305940121	-0.4665661014131758	6.585596777000383
-1.9825426305940121	-0.424246074465929	6.672608153990012
-1.9825426305940121	-0.3819260475186822	6.585596777000383
-1.9825426305940121	-0.3396060205714354	6.237290082732168
-1.9825426305940121	-0.29728599362418867	6.237290082732168
-1.9825426305940121	-0.25496596667694194	6.585596777000383
-1.9825426305940121	-0.21264593972969514	6.074771153234392
-1.9825426305940121	-0.17032591278244835	5.851627601920182
-1.9825426305940121	-0.12800588583520156	5.406941780658737
-1.9825426305940121	-0.08568585888795477	5.0631702415559126
-1.9825426305940121	-0.04336583194070798	4.959629562615072
-1.9825426305940121	-0.0010458049934611857	4.753015313252073
-1.9825426305940121	0.041274221953785606	4.807823549747068
-1.9825426305940121	0.0835942489010324	4.688476792114502
-1.9825426305940121	0.1259142758482792	4.7664383335842135
-1.9825426305940121	0.16823430279552598	4.627852170298066
-1.9825426305940121	0.21055432974277277	4.407064332676317
-1.9825426305940121	0.25287435669001956	4.52720864451838
-1.9825426305940121	0.29519438363726636	4.604595308133799
-1.9825426305940121	0.33751441058451315	4.6161561305348755
-1.9825426305940121	0.37983443753175994	4.713794600098792
-1.9825426305940121	0.42215446447900673	4.9116203434287105
-1.9825426305940121	0.4644744914262535	4.7664383335842135
-1.9825426305940121	0.5067945183735003	4.850995721612277
-1.9825426305940121	0.5491145453207471	5.0274521589538335
-1.9825426305940121	0.5914345722679939	5.158480421360236
-1.9825426305940121	0.6337545992152407	4.9116203434287105
-1.9825426305940121	0.6760746261624875	5.0631702415559126
-1.9825426305940121	0.7183946531097342	4.959629562615072
-1.9825426305940121	0.7607146800569808	4.865810807397416
-1.9825426305940121	0.8030347070042276	5.119259708206956
-1.9825426305940121	0.8453547339514744	5.199302415880492
-1.9825426305940121	0.8876747608987212	5.381623972674447
-1.9825426305940121	0.929994787845968	4.992965982882664
-1.9825426305940121	0.9723148147932148	5.406941780658737
-1.9825426305940121	1.0146348417404616	5.486984488332274
-1.9825426305940121	1.0569548686877084	5.812406888766901
-1.9825426305940121	1.0992748956349552	5.774666560784054
-1.9825426305940121	1.141594922582202	5.851627601920182
-1.9825426305940121	1.1839149495294488	6.180131668892217
-1.9825426305940121	1.2262349764766955	6.672608153990012
-1.9825426305940121	1.2685550034239423	6.873278849452163
-1.9825426305940121	1.3108750303711891	6.672608153990012
-1.9825426305940121	1.353195057318436	6.672608153990012
-1.9825426305940121	1.3955150842656827	7.124593277733069
-1.9825426305940121	1.4378351112129295	7.684209065668492
-1.9825426305940121	1.4801551381601763	7.461065514354283
-1.9825426305940121	1.522475165107423	7.461065514354283
-1.9825426305940121	1.5647951920546699	7.971891138120274
-1.9825426305940121	1.6071152190019167	7.971891138120274
-1.9825426305940121	1.6494352459491635	7.278743957560328
-1.9825426305940121	1.6917552728964103	7.461065514354283
-1.9825426305940121	1.734075299843657	7.684209065668492
-1.9825426305940121	1.7763953267909038	7.461065514354283
-1.9825426305940121	1.8187153537381506	8.377356246228437
-1.9825426305940121	1.8610353806853974	9.070503426788383
-1.9825426305940121	1.9033554076326442	7.461065514354283
-1.9825426305940121	1.945675434579891	8.377356246228437
-1.9825426305940121	1.9879954615271378	6.873278849452163
-1.9825426305940121	2.0303154884743844	6.991061885108547
-1.9825426305940121	2.0726355154216316	7.124593277733069
-1.9825426305940121	2.114955542368878	6.362453225686172
-1.9825426305940121	2.157275569316125	6.767918333794338
-1.9825426305940121	2.1995955962633715	6.297914704548601
-1.9825426305940121	2.2419156232106188	6.02598098906496
-1.9825426305940121	2.284235650157865	6.431446097173124
-1.9825426305940121	2.3265556771051124	6.126064447621943
-1.9825426305940121	2.3688757040523587	7.278743957560328
-1.9825426305940121	2.411195730999606	6.991061885108547
-1.9825426305940121	2.4535157579468523	7.971891138120274
-1.9825426305940121	2.4958357848940995	6.767918333794338
-1.9825426305940121	2.538155811841346	6.431446097173124
-1.9825426305940121	2.580475838788593	6.991061885108547
-1.9825426305940121	2.6227958657358394	7.124593277733069
-1.9825426305940121	2.6651158926830867	6.991061885108547
-1.9825426305940121	2.707435919630333	7.684209065668492
-1.9825426305940121	2.74975594657758	9.070503426788383
-1.9825426305940121	2.7920759735248266	inf
-1.9825426305940121	2.8343960004720734	inf
-1.9825426305940121	2.87671602741932	inf
-1.9825426305940121	2.919036054366567	inf
-1.9495669519485028	-1.2706466134108647	inf
-1.9495669519485028	-1.228326586463618	inf
-1.9495669519485028	-1.1860065595163711	inf
-1.9495669519485028	-1.1436865325691243	inf
-1.9495669519485028	-1.1013665056218775	inf
-1.9495669519485028	-1.0590464786746308	inf
-1.9495669519485028	-1.016726451727384	inf
-1.9495669519485028	-0.9744064247801372	9.070503426788383
-1.9495669519485028	-0.9320863978328904	inf
-1.9495669519485028	-0.8897663708856436	inf
-1.9495669519485028	-0.8474463439383968	inf
-1.9495669519485028	-0.80512631699115	inf
-1.9495669519485028	-0.7628062900439033	inf
-1.9495669519485028	-0.7204862630966565	inf
-1.9495669519485028	-0.6781662361494097	9.070503426788383
-1.9495669519485028	-0.635846209202163	7.278743957560328
-1.9495669519485028	-0.5935261822549162	7.971891138120274
-1.9495669519485028	-0.5512061553076694	6.362453225686172
-1.9495669519485028	-0.5088861283604226	6.672608153990012
-1.9495669519485028	-0.4665661014131758	6.5055540693268465
-1.9495669519485028	-0.424246074465929	6.180131668892217
-1.9495669519485028	-0.3819260475186822	6.362453225686172
-1.9495669519485028	-0.3396060205714354	5.774666560784054
-1.9495669519485028	-0.29728599362418867	6.02598098906496
-1.9495669519485028	-0.25496596667694194	5.459585514144159
-1.9495669519485028	-0.21264593972969514	5.703207596801908
-1.9495669519485028	-0.17032591278244835	5.220355825078325
-1.9495669519485028	-0.12800588583520156	5.220355825078325
-1.9495669519485028	-0.08568585888795477	4.780043985639992
-1.9495669519485028	-0.04336583194070798	5.010060416241963
-1.9495669519485028	-0.0010458049934611857	4.6396866279450695
-1.9495669519485028	0.041274221953785606	4.6161561305348755
-1.9495669519485028	0.0835942489010324	4.506155235320547
-1.9495669519485028	0.1259142758482792	4.416543076630859
-1.9495669519485028	0.16823430279552598	4.435774438558747
-1.9495669519485028	0.21055432974277277	4.379155544559239
-1.9495669519485028	0.25287435669001956	4.4855359481178105
-1.9495669519485028	0.29519438363726636	4.445530613504111
-1.9495669519485028	0.33751441058451315	4.52720864451838
-1.9495669519485028	0.37983443753175994	4.495792448285
-1.9495669519485028	0.42215446447900673	4.506155235320547
-1.9495669519485028	0.4644744914262535	4.548714849739342
-1.9495669519485028	0.5067945183735003	4.688476792114502
-1.9495669519485028	0.5491145453207471	4.627852170298066
-1.9495669519485028	0.5914345722679939	4.506155235320547
-1.9495669519485028	0.6337545992152407	4.739770086502052
-1.9495669519485028	0.6760746261624875	4.6161561305348755
-1.9495669519485028	0.7183946531097342	4.688476792114502
-1.9495669519485028	0.7607146800569808	4.6161561305348755
-1.9495669519485028	0.8030347070042276	4.739770086502052
-1.9495669519485028	0.8453547339514744	4.713794600098792
-1.9495669519485028	0.8876747608987212	4.793837307772328
-1.9495669519485028	0.929994787845968	4.865810807397416
-1.9495669519485028	0.9723148147932148	5.0274521589538335
-1.9495669519485028	1.0146348417404616	5.138677794064057
-1.9495669519485028	1.0569548686877084	5.544142902172222
-1.9495669519485028	1.0992748956349552	5.406941780658737
-1.9495669519485028	1.141594922582202	5.573995865321903
-1.9495669519485028	1.1839149495294488	5.979460973430067
-1.9495669519485028	1.2262349764766955	5.573995865321903
-1.9495669519485028	1.2685550034239423	5.774666560784054
-1.9495669519485028	1.3108750303711891	6.672608153990012
-1.9495669519485028	1.353195057318436	6.362453225686172
-1.9495669519485028	1.3955150842656827	7.278743957560328
-1.9495669519485028	1.4378351112129295	6.873278849452163
-1.9495669519485028	1.4801551381601763	6.991061885108547
-1.9495669519485028	1.522475165107423	7.971891138120274
-1.9495669519485028	1.5647951920546699	7.124593277733069
-1.9495669519485028	1.6071152190019167	7.124593277733069
-1.9495669519485028	1.6494352459491635	6.991061885108547
-1.9495669519485028	1.6917552728964103	7.278743957560328
-1.9495669519485028	1.734075299843657	7.124593277733069
-1.9495669519485028	1.7763953267909038	7.971891138120274
-1.9495669519485028	1.8187153537381506	7.461065514354283
-1.9495669519485028	1.8610353806853974	7.971891138120274
-1.9495669519485028	1.9033554076326442	7.971891138120274
-1.9495669519485028	1.945675434579891	6.991061885108547
-1.9495669519485028	1.9879954615271378	6.767918333794338
-1.9495669519485028	2.0303154884743844	6.431446097173124
-1.9495669519485028	2.0726355154216316	6.585596777000383
-1.9495669519485028	2.114955542368878	6.672608153990012
-1.9495669519485028	2.157275569316125	6.180131668892217
-1.9495669519485028	2.1995955962633715	5.8924495964404375
-1.9495669519485028	2.2419156232106188	5.979460973430067
-1.9495669519485028	2.284235650157865	6.02598098906496
-1.9495669519485028	2.3265556771051124	6.180131668892217
-1.9495669519485028	2.3688757040523587	6.672608153990012
-1.9495669519485028	2.411195730999606	6.767918333794338
-1.9495669519485028	2.4535157579468523	6.767918333794338
-1.9495669519485028	2.4958357848940995	6.767918333794338
-1.9495669519485028	2.538155811841346	6.297914704548601
-1.9495669519485028	2.580475838788593	6.02598098906496
-1.9495669519485028	2.6227958657358394	6.237290082732168
-1.9495669519485028	2.6651158926830867	5.703207596801908
-1.9495669519485028	2.707435919630333	6.074771153234392
-1.9495669519485028	2.74975594657758	6.5055540693268465
-1.9495669519485028	2.7920759735248266	6.767918333794338
-1.9495669519485028	2.8343960004720734	7.971891138120274
-1.9495669519485028	2.87671602741932	7.971891138120274
[truncated: 8,001 more rows]
