# Supplementary material for: Navigating protein landscapes with a machine-learned transferable coarse-grained model
Source: Nat Chem. 2025 Jul 18;17(8):1284–92. doi: 10.1038/s41557-025-01874-0 (PMC12313527; doi:10.1038/s41557-025-01874-0)
Supplement: Supplementary file 4 — .csv files with free energy landscape data. [file 41557_2025_1874_MOESM4_ESM.zip › fig_data/2jof_cgschnet_FES_in_TICA.csv]

TIC1	TIC2	FE
-1.6176846294642782	-3.1483665293066454	inf
-1.6176846294642782	-3.0892888236144467	inf
-1.6176846294642782	-3.0302111179222475	inf
-1.6176846294642782	-2.9711334122300483	inf
-1.6176846294642782	-2.912055706537849	inf
-1.6176846294642782	-2.8529780008456505	inf
-1.6176846294642782	-2.7939002951534513	inf
-1.6176846294642782	-2.7348225894612526	inf
-1.6176846294642782	-2.6757448837690534	inf
-1.6176846294642782	-2.6166671780768542	inf
-1.6176846294642782	-2.5575894723846555	inf
-1.6176846294642782	-2.4985117666924563	inf
-1.6176846294642782	-2.4394340610002576	inf
-1.6176846294642782	-2.3803563553080584	inf
-1.6176846294642782	-2.3212786496158593	inf
-1.6176846294642782	-2.2622009439236606	inf
-1.6176846294642782	-2.2031232382314614	inf
-1.6176846294642782	-2.1440455325392622	inf
-1.6176846294642782	-2.0849678268470635	inf
-1.6176846294642782	-2.0258901211548643	inf
-1.6176846294642782	-1.9668124154626652	inf
-1.6176846294642782	-1.9077347097704664	inf
-1.6176846294642782	-1.8486570040782673	inf
-1.6176846294642782	-1.7895792983860683	inf
-1.6176846294642782	-1.7305015926938694	inf
-1.6176846294642782	-1.6714238870016702	inf
-1.6176846294642782	-1.6123461813094713	inf
-1.6176846294642782	-1.5532684756172723	inf
-1.6176846294642782	-1.4941907699250732	inf
-1.6176846294642782	-1.4351130642328744	inf
-1.6176846294642782	-1.3760353585406753	inf
-1.6176846294642782	-1.316957652848476	inf
-1.6176846294642782	-1.2578799471562774	inf
-1.6176846294642782	-1.1988022414640782	inf
-1.6176846294642782	-1.1397245357718793	inf
-1.6176846294642782	-1.0806468300796803	inf
-1.6176846294642782	-1.0215691243874812	inf
-1.6176846294642782	-0.9624914186952822	9.008101781341868
-1.6176846294642782	-0.9034137130030833	inf
-1.6176846294642782	-0.8443360073108841	inf
-1.6176846294642782	-0.7852583016186852	9.701248961901815
-1.6176846294642782	-0.7261805959264862	inf
-1.6176846294642782	-0.667102890234287	inf
-1.6176846294642782	-0.6080251845420881	inf
-1.6176846294642782	-0.5489474788498891	inf
-1.6176846294642782	-0.4898697731576902	inf
-1.6176846294642782	-0.43079206746549126	inf
-1.6176846294642782	-0.3717143617732921	inf
-1.6176846294642782	-0.31263665608109314	inf
-1.6176846294642782	-0.2535589503888942	inf
-1.6176846294642782	-0.19448124469669503	inf
-1.6176846294642782	-0.1354035390044961	inf
-1.6176846294642782	-0.07632583331229714	inf
-1.6176846294642782	-0.017248127620097975	inf
-1.6176846294642782	0.04182957807210097	inf
-1.6176846294642782	0.10090728376429992	inf
-1.6176846294642782	0.15998498945649908	inf
-1.6176846294642782	0.21906269514869803	inf
-1.6176846294642782	0.278140400840897	inf
-1.6176846294642782	0.3372181065330959	inf
-1.6176846294642782	0.39629581222529486	inf
-1.6176846294642782	0.45537351791749403	inf
-1.6176846294642782	0.514451223609693	inf
-1.6176846294642782	0.5735289293018919	inf
-1.6176846294642782	0.6326066349940911	inf
-1.6176846294642782	0.69168434068629	inf
-1.6176846294642782	0.750762046378489	inf
-1.6176846294642782	0.8098397520706881	inf
-1.6176846294642782	0.8689174577628873	inf
-1.6176846294642782	0.927995163455086	inf
-1.6176846294642782	0.9870728691472848	inf
-1.6176846294642782	1.046150574839484	inf
-1.6176846294642782	1.105228280531683	inf
-1.6176846294642782	1.1643059862238823	inf
-1.6176846294642782	1.2233836919160814	inf
-1.6176846294642782	1.2824613976082802	inf
-1.6176846294642782	1.3415391033004789	inf
-1.6176846294642782	1.400616808992678	inf
-1.6176846294642782	1.4596945146848772	inf
-1.6176846294642782	1.5187722203770764	inf
-1.6176846294642782	1.577849926069275	inf
-1.6176846294642782	1.6369276317614738	inf
-1.6176846294642782	1.696005337453673	inf
-1.6176846294642782	1.7550830431458722	inf
-1.6176846294642782	1.8141607488380713	inf
-1.6176846294642782	1.8732384545302705	inf
-1.6176846294642782	1.9323161602224692	inf
-1.6176846294642782	1.991393865914668	inf
-1.6176846294642782	2.050471571606867	inf
-1.6176846294642782	2.1095492772990663	inf
-1.6176846294642782	2.1686269829912654	inf
-1.6176846294642782	2.227704688683464	inf
-1.6176846294642782	2.286782394375663	inf
-1.6176846294642782	2.345860100067862	inf
-1.6176846294642782	2.404937805760061	inf
-1.6176846294642782	2.4640155114522604	inf
-1.6176846294642782	2.5230932171444596	inf
-1.6176846294642782	2.5821709228366583	inf
-1.6176846294642782	2.641248628528857	inf
-1.6176846294642782	2.7003263342210566	inf
-1.5929815381477257	-3.1483665293066454	inf
-1.5929815381477257	-3.0892888236144467	inf
-1.5929815381477257	-3.0302111179222475	inf
-1.5929815381477257	-2.9711334122300483	inf
-1.5929815381477257	-2.912055706537849	inf
-1.5929815381477257	-2.8529780008456505	inf
-1.5929815381477257	-2.7939002951534513	inf
-1.5929815381477257	-2.7348225894612526	inf
-1.5929815381477257	-2.6757448837690534	inf
-1.5929815381477257	-2.6166671780768542	inf
-1.5929815381477257	-2.5575894723846555	inf
-1.5929815381477257	-2.4985117666924563	inf
-1.5929815381477257	-2.4394340610002576	inf
-1.5929815381477257	-2.3803563553080584	inf
-1.5929815381477257	-2.3212786496158593	inf
-1.5929815381477257	-2.2622009439236606	inf
-1.5929815381477257	-2.2031232382314614	inf
-1.5929815381477257	-2.1440455325392622	inf
-1.5929815381477257	-2.0849678268470635	inf
-1.5929815381477257	-2.0258901211548643	inf
-1.5929815381477257	-1.9668124154626652	inf
-1.5929815381477257	-1.9077347097704664	inf
-1.5929815381477257	-1.8486570040782673	inf
-1.5929815381477257	-1.7895792983860683	inf
-1.5929815381477257	-1.7305015926938694	inf
-1.5929815381477257	-1.6714238870016702	inf
-1.5929815381477257	-1.6123461813094713	inf
-1.5929815381477257	-1.5532684756172723	inf
-1.5929815381477257	-1.4941907699250732	inf
-1.5929815381477257	-1.4351130642328744	inf
-1.5929815381477257	-1.3760353585406753	inf
-1.5929815381477257	-1.316957652848476	9.701248961901815
-1.5929815381477257	-1.2578799471562774	9.701248961901815
-1.5929815381477257	-1.1988022414640782	9.701248961901815
-1.5929815381477257	-1.1397245357718793	9.008101781341868
-1.5929815381477257	-1.0806468300796803	9.701248961901815
-1.5929815381477257	-1.0215691243874812	9.701248961901815
-1.5929815381477257	-0.9624914186952822	inf
-1.5929815381477257	-0.9034137130030833	9.008101781341868
-1.5929815381477257	-0.8443360073108841	inf
-1.5929815381477257	-0.7852583016186852	9.701248961901815
-1.5929815381477257	-0.7261805959264862	inf
-1.5929815381477257	-0.667102890234287	9.701248961901815
-1.5929815381477257	-0.6080251845420881	9.701248961901815
-1.5929815381477257	-0.5489474788498891	inf
-1.5929815381477257	-0.4898697731576902	inf
-1.5929815381477257	-0.43079206746549126	inf
-1.5929815381477257	-0.3717143617732921	9.008101781341868
-1.5929815381477257	-0.31263665608109314	inf
-1.5929815381477257	-0.2535589503888942	inf
-1.5929815381477257	-0.19448124469669503	inf
-1.5929815381477257	-0.1354035390044961	inf
-1.5929815381477257	-0.07632583331229714	inf
-1.5929815381477257	-0.017248127620097975	inf
-1.5929815381477257	0.04182957807210097	inf
-1.5929815381477257	0.10090728376429992	inf
-1.5929815381477257	0.15998498945649908	inf
-1.5929815381477257	0.21906269514869803	inf
-1.5929815381477257	0.278140400840897	inf
-1.5929815381477257	0.3372181065330959	inf
-1.5929815381477257	0.39629581222529486	inf
-1.5929815381477257	0.45537351791749403	inf
-1.5929815381477257	0.514451223609693	inf
-1.5929815381477257	0.5735289293018919	inf
-1.5929815381477257	0.6326066349940911	inf
-1.5929815381477257	0.69168434068629	inf
-1.5929815381477257	0.750762046378489	inf
-1.5929815381477257	0.8098397520706881	inf
-1.5929815381477257	0.8689174577628873	inf
-1.5929815381477257	0.927995163455086	inf
-1.5929815381477257	0.9870728691472848	inf
-1.5929815381477257	1.046150574839484	inf
-1.5929815381477257	1.105228280531683	inf
-1.5929815381477257	1.1643059862238823	inf
-1.5929815381477257	1.2233836919160814	inf
-1.5929815381477257	1.2824613976082802	inf
-1.5929815381477257	1.3415391033004789	inf
-1.5929815381477257	1.400616808992678	inf
-1.5929815381477257	1.4596945146848772	inf
-1.5929815381477257	1.5187722203770764	inf
-1.5929815381477257	1.577849926069275	inf
-1.5929815381477257	1.6369276317614738	inf
-1.5929815381477257	1.696005337453673	inf
-1.5929815381477257	1.7550830431458722	inf
-1.5929815381477257	1.8141607488380713	inf
-1.5929815381477257	1.8732384545302705	inf
-1.5929815381477257	1.9323161602224692	inf
-1.5929815381477257	1.991393865914668	inf
-1.5929815381477257	2.050471571606867	inf
-1.5929815381477257	2.1095492772990663	inf
-1.5929815381477257	2.1686269829912654	inf
-1.5929815381477257	2.227704688683464	inf
-1.5929815381477257	2.286782394375663	inf
-1.5929815381477257	2.345860100067862	inf
-1.5929815381477257	2.404937805760061	inf
-1.5929815381477257	2.4640155114522604	inf
-1.5929815381477257	2.5230932171444596	inf
-1.5929815381477257	2.5821709228366583	inf
-1.5929815381477257	2.641248628528857	inf
-1.5929815381477257	2.7003263342210566	inf
-1.5682784468311732	-3.1483665293066454	inf
-1.5682784468311732	-3.0892888236144467	inf
-1.5682784468311732	-3.0302111179222475	inf
-1.5682784468311732	-2.9711334122300483	inf
-1.5682784468311732	-2.912055706537849	inf
-1.5682784468311732	-2.8529780008456505	inf
-1.5682784468311732	-2.7939002951534513	inf
-1.5682784468311732	-2.7348225894612526	inf
-1.5682784468311732	-2.6757448837690534	inf
-1.5682784468311732	-2.6166671780768542	inf
-1.5682784468311732	-2.5575894723846555	inf
-1.5682784468311732	-2.4985117666924563	inf
-1.5682784468311732	-2.4394340610002576	inf
-1.5682784468311732	-2.3803563553080584	inf
-1.5682784468311732	-2.3212786496158593	inf
-1.5682784468311732	-2.2622009439236606	inf
-1.5682784468311732	-2.2031232382314614	inf
-1.5682784468311732	-2.1440455325392622	inf
-1.5682784468311732	-2.0849678268470635	inf
-1.5682784468311732	-2.0258901211548643	inf
-1.5682784468311732	-1.9668124154626652	inf
-1.5682784468311732	-1.9077347097704664	inf
-1.5682784468311732	-1.8486570040782673	inf
-1.5682784468311732	-1.7895792983860683	inf
-1.5682784468311732	-1.7305015926938694	inf
-1.5682784468311732	-1.6714238870016702	inf
-1.5682784468311732	-1.6123461813094713	inf
-1.5682784468311732	-1.5532684756172723	inf
-1.5682784468311732	-1.4941907699250732	inf
-1.5682784468311732	-1.4351130642328744	inf
-1.5682784468311732	-1.3760353585406753	inf
-1.5682784468311732	-1.316957652848476	inf
-1.5682784468311732	-1.2578799471562774	inf
-1.5682784468311732	-1.1988022414640782	inf
-1.5682784468311732	-1.1397245357718793	8.602636673233704
-1.5682784468311732	-1.0806468300796803	9.008101781341868
-1.5682784468311732	-1.0215691243874812	9.701248961901815
-1.5682784468311732	-0.9624914186952822	9.008101781341868
-1.5682784468311732	-0.9034137130030833	inf
-1.5682784468311732	-0.8443360073108841	9.701248961901815
-1.5682784468311732	-0.7852583016186852	9.701248961901815
-1.5682784468311732	-0.7261805959264862	inf
-1.5682784468311732	-0.667102890234287	8.602636673233704
-1.5682784468311732	-0.6080251845420881	9.701248961901815
-1.5682784468311732	-0.5489474788498891	inf
-1.5682784468311732	-0.4898697731576902	inf
-1.5682784468311732	-0.43079206746549126	inf
-1.5682784468311732	-0.3717143617732921	9.008101781341868
-1.5682784468311732	-0.31263665608109314	inf
-1.5682784468311732	-0.2535589503888942	inf
-1.5682784468311732	-0.19448124469669503	inf
-1.5682784468311732	-0.1354035390044961	inf
-1.5682784468311732	-0.07632583331229714	inf
-1.5682784468311732	-0.017248127620097975	inf
-1.5682784468311732	0.04182957807210097	inf
-1.5682784468311732	0.10090728376429992	inf
-1.5682784468311732	0.15998498945649908	inf
-1.5682784468311732	0.21906269514869803	inf
-1.5682784468311732	0.278140400840897	inf
-1.5682784468311732	0.3372181065330959	inf
-1.5682784468311732	0.39629581222529486	inf
-1.5682784468311732	0.45537351791749403	inf
-1.5682784468311732	0.514451223609693	inf
-1.5682784468311732	0.5735289293018919	inf
-1.5682784468311732	0.6326066349940911	inf
-1.5682784468311732	0.69168434068629	inf
-1.5682784468311732	0.750762046378489	inf
-1.5682784468311732	0.8098397520706881	inf
-1.5682784468311732	0.8689174577628873	inf
-1.5682784468311732	0.927995163455086	inf
-1.5682784468311732	0.9870728691472848	inf
-1.5682784468311732	1.046150574839484	inf
-1.5682784468311732	1.105228280531683	inf
-1.5682784468311732	1.1643059862238823	inf
-1.5682784468311732	1.2233836919160814	inf
-1.5682784468311732	1.2824613976082802	inf
-1.5682784468311732	1.3415391033004789	inf
-1.5682784468311732	1.400616808992678	inf
-1.5682784468311732	1.4596945146848772	inf
-1.5682784468311732	1.5187722203770764	inf
-1.5682784468311732	1.577849926069275	inf
-1.5682784468311732	1.6369276317614738	inf
-1.5682784468311732	1.696005337453673	inf
-1.5682784468311732	1.7550830431458722	inf
-1.5682784468311732	1.8141607488380713	inf
-1.5682784468311732	1.8732384545302705	inf
-1.5682784468311732	1.9323161602224692	inf
-1.5682784468311732	1.991393865914668	inf
-1.5682784468311732	2.050471571606867	inf
-1.5682784468311732	2.1095492772990663	inf
-1.5682784468311732	2.1686269829912654	inf
-1.5682784468311732	2.227704688683464	inf
-1.5682784468311732	2.286782394375663	inf
-1.5682784468311732	2.345860100067862	inf
-1.5682784468311732	2.404937805760061	inf
-1.5682784468311732	2.4640155114522604	inf
-1.5682784468311732	2.5230932171444596	inf
-1.5682784468311732	2.5821709228366583	inf
-1.5682784468311732	2.641248628528857	inf
-1.5682784468311732	2.7003263342210566	inf
-1.543575355514621	-3.1483665293066454	inf
-1.543575355514621	-3.0892888236144467	inf
-1.543575355514621	-3.0302111179222475	inf
-1.543575355514621	-2.9711334122300483	inf
-1.543575355514621	-2.912055706537849	inf
-1.543575355514621	-2.8529780008456505	inf
-1.543575355514621	-2.7939002951534513	inf
-1.543575355514621	-2.7348225894612526	inf
-1.543575355514621	-2.6757448837690534	inf
-1.543575355514621	-2.6166671780768542	inf
-1.543575355514621	-2.5575894723846555	inf
-1.543575355514621	-2.4985117666924563	inf
-1.543575355514621	-2.4394340610002576	inf
-1.543575355514621	-2.3803563553080584	inf
-1.543575355514621	-2.3212786496158593	inf
-1.543575355514621	-2.2622009439236606	inf
-1.543575355514621	-2.2031232382314614	inf
-1.543575355514621	-2.1440455325392622	inf
-1.543575355514621	-2.0849678268470635	inf
-1.543575355514621	-2.0258901211548643	inf
-1.543575355514621	-1.9668124154626652	inf
-1.543575355514621	-1.9077347097704664	inf
-1.543575355514621	-1.8486570040782673	inf
-1.543575355514621	-1.7895792983860683	inf
-1.543575355514621	-1.7305015926938694	inf
-1.543575355514621	-1.6714238870016702	inf
-1.543575355514621	-1.6123461813094713	inf
-1.543575355514621	-1.5532684756172723	inf
-1.543575355514621	-1.4941907699250732	inf
-1.543575355514621	-1.4351130642328744	inf
-1.543575355514621	-1.3760353585406753	inf
-1.543575355514621	-1.316957652848476	inf
-1.543575355514621	-1.2578799471562774	9.701248961901815
-1.543575355514621	-1.1988022414640782	inf
-1.543575355514621	-1.1397245357718793	8.314954600781924
-1.543575355514621	-1.0806468300796803	8.602636673233704
-1.543575355514621	-1.0215691243874812	8.602636673233704
-1.543575355514621	-0.9624914186952822	9.701248961901815
-1.543575355514621	-0.9034137130030833	9.008101781341868
-1.543575355514621	-0.8443360073108841	9.008101781341868
-1.543575355514621	-0.7852583016186852	9.008101781341868
-1.543575355514621	-0.7261805959264862	9.701248961901815
-1.543575355514621	-0.667102890234287	9.701248961901815
-1.543575355514621	-0.6080251845420881	inf
-1.543575355514621	-0.5489474788498891	9.701248961901815
-1.543575355514621	-0.4898697731576902	9.701248961901815
-1.543575355514621	-0.43079206746549126	inf
-1.543575355514621	-0.3717143617732921	9.701248961901815
-1.543575355514621	-0.31263665608109314	inf
-1.543575355514621	-0.2535589503888942	inf
-1.543575355514621	-0.19448124469669503	9.701248961901815
-1.543575355514621	-0.1354035390044961	9.701248961901815
-1.543575355514621	-0.07632583331229714	9.701248961901815
-1.543575355514621	-0.017248127620097975	inf
-1.543575355514621	0.04182957807210097	inf
-1.543575355514621	0.10090728376429992	inf
-1.543575355514621	0.15998498945649908	inf
-1.543575355514621	0.21906269514869803	inf
-1.543575355514621	0.278140400840897	inf
-1.543575355514621	0.3372181065330959	inf
-1.543575355514621	0.39629581222529486	inf
-1.543575355514621	0.45537351791749403	inf
-1.543575355514621	0.514451223609693	inf
-1.543575355514621	0.5735289293018919	inf
-1.543575355514621	0.6326066349940911	inf
-1.543575355514621	0.69168434068629	inf
-1.543575355514621	0.750762046378489	inf
-1.543575355514621	0.8098397520706881	inf
-1.543575355514621	0.8689174577628873	inf
-1.543575355514621	0.927995163455086	inf
-1.543575355514621	0.9870728691472848	inf
-1.543575355514621	1.046150574839484	inf
-1.543575355514621	1.105228280531683	inf
-1.543575355514621	1.1643059862238823	inf
-1.543575355514621	1.2233836919160814	inf
-1.543575355514621	1.2824613976082802	inf
-1.543575355514621	1.3415391033004789	inf
-1.543575355514621	1.400616808992678	inf
-1.543575355514621	1.4596945146848772	inf
-1.543575355514621	1.5187722203770764	inf
-1.543575355514621	1.577849926069275	inf
-1.543575355514621	1.6369276317614738	inf
-1.543575355514621	1.696005337453673	inf
-1.543575355514621	1.7550830431458722	inf
-1.543575355514621	1.8141607488380713	inf
-1.543575355514621	1.8732384545302705	inf
-1.543575355514621	1.9323161602224692	inf
-1.543575355514621	1.991393865914668	inf
-1.543575355514621	2.050471571606867	inf
-1.543575355514621	2.1095492772990663	inf
-1.543575355514621	2.1686269829912654	inf
-1.543575355514621	2.227704688683464	inf
-1.543575355514621	2.286782394375663	inf
-1.543575355514621	2.345860100067862	inf
-1.543575355514621	2.404937805760061	inf
-1.543575355514621	2.4640155114522604	inf
-1.543575355514621	2.5230932171444596	inf
-1.543575355514621	2.5821709228366583	inf
-1.543575355514621	2.641248628528857	inf
-1.543575355514621	2.7003263342210566	inf
-1.5188722641980683	-3.1483665293066454	inf
-1.5188722641980683	-3.0892888236144467	inf
-1.5188722641980683	-3.0302111179222475	inf
-1.5188722641980683	-2.9711334122300483	inf
-1.5188722641980683	-2.912055706537849	inf
-1.5188722641980683	-2.8529780008456505	inf
-1.5188722641980683	-2.7939002951534513	inf
-1.5188722641980683	-2.7348225894612526	inf
-1.5188722641980683	-2.6757448837690534	inf
-1.5188722641980683	-2.6166671780768542	inf
-1.5188722641980683	-2.5575894723846555	inf
-1.5188722641980683	-2.4985117666924563	inf
-1.5188722641980683	-2.4394340610002576	inf
-1.5188722641980683	-2.3803563553080584	inf
-1.5188722641980683	-2.3212786496158593	inf
-1.5188722641980683	-2.2622009439236606	inf
-1.5188722641980683	-2.2031232382314614	inf
-1.5188722641980683	-2.1440455325392622	inf
-1.5188722641980683	-2.0849678268470635	inf
-1.5188722641980683	-2.0258901211548643	inf
-1.5188722641980683	-1.9668124154626652	inf
-1.5188722641980683	-1.9077347097704664	inf
-1.5188722641980683	-1.8486570040782673	inf
-1.5188722641980683	-1.7895792983860683	inf
-1.5188722641980683	-1.7305015926938694	inf
-1.5188722641980683	-1.6714238870016702	inf
-1.5188722641980683	-1.6123461813094713	inf
-1.5188722641980683	-1.5532684756172723	inf
-1.5188722641980683	-1.4941907699250732	inf
-1.5188722641980683	-1.4351130642328744	inf
-1.5188722641980683	-1.3760353585406753	inf
-1.5188722641980683	-1.316957652848476	inf
-1.5188722641980683	-1.2578799471562774	9.701248961901815
-1.5188722641980683	-1.1988022414640782	9.701248961901815
-1.5188722641980683	-1.1397245357718793	9.008101781341868
-1.5188722641980683	-1.0806468300796803	9.008101781341868
-1.5188722641980683	-1.0215691243874812	9.701248961901815
-1.5188722641980683	-0.9624914186952822	9.008101781341868
-1.5188722641980683	-0.9034137130030833	9.008101781341868
-1.5188722641980683	-0.8443360073108841	8.314954600781924
-1.5188722641980683	-0.7852583016186852	9.008101781341868
-1.5188722641980683	-0.7261805959264862	9.008101781341868
-1.5188722641980683	-0.667102890234287	inf
-1.5188722641980683	-0.6080251845420881	8.314954600781924
-1.5188722641980683	-0.5489474788498891	7.909489492673759
-1.5188722641980683	-0.4898697731576902	9.008101781341868
-1.5188722641980683	-0.43079206746549126	9.008101781341868
-1.5188722641980683	-0.3717143617732921	9.701248961901815
-1.5188722641980683	-0.31263665608109314	9.008101781341868
-1.5188722641980683	-0.2535589503888942	inf
-1.5188722641980683	-0.19448124469669503	inf
-1.5188722641980683	-0.1354035390044961	9.701248961901815
-1.5188722641980683	-0.07632583331229714	9.701248961901815
-1.5188722641980683	-0.017248127620097975	9.701248961901815
-1.5188722641980683	0.04182957807210097	inf
-1.5188722641980683	0.10090728376429992	inf
-1.5188722641980683	0.15998498945649908	inf
-1.5188722641980683	0.21906269514869803	inf
-1.5188722641980683	0.278140400840897	inf
-1.5188722641980683	0.3372181065330959	inf
-1.5188722641980683	0.39629581222529486	inf
-1.5188722641980683	0.45537351791749403	inf
-1.5188722641980683	0.514451223609693	inf
-1.5188722641980683	0.5735289293018919	inf
-1.5188722641980683	0.6326066349940911	inf
-1.5188722641980683	0.69168434068629	inf
-1.5188722641980683	0.750762046378489	inf
-1.5188722641980683	0.8098397520706881	inf
-1.5188722641980683	0.8689174577628873	inf
-1.5188722641980683	0.927995163455086	inf
-1.5188722641980683	0.9870728691472848	inf
-1.5188722641980683	1.046150574839484	inf
-1.5188722641980683	1.105228280531683	inf
-1.5188722641980683	1.1643059862238823	inf
-1.5188722641980683	1.2233836919160814	inf
-1.5188722641980683	1.2824613976082802	inf
-1.5188722641980683	1.3415391033004789	inf
-1.5188722641980683	1.400616808992678	inf
-1.5188722641980683	1.4596945146848772	inf
-1.5188722641980683	1.5187722203770764	inf
-1.5188722641980683	1.577849926069275	inf
-1.5188722641980683	1.6369276317614738	inf
-1.5188722641980683	1.696005337453673	inf
-1.5188722641980683	1.7550830431458722	inf
-1.5188722641980683	1.8141607488380713	inf
-1.5188722641980683	1.8732384545302705	inf
-1.5188722641980683	1.9323161602224692	inf
-1.5188722641980683	1.991393865914668	inf
-1.5188722641980683	2.050471571606867	inf
-1.5188722641980683	2.1095492772990663	inf
-1.5188722641980683	2.1686269829912654	inf
-1.5188722641980683	2.227704688683464	inf
-1.5188722641980683	2.286782394375663	inf
-1.5188722641980683	2.345860100067862	inf
-1.5188722641980683	2.404937805760061	inf
-1.5188722641980683	2.4640155114522604	inf
-1.5188722641980683	2.5230932171444596	inf
-1.5188722641980683	2.5821709228366583	inf
-1.5188722641980683	2.641248628528857	inf
-1.5188722641980683	2.7003263342210566	inf
-1.494169172881516	-3.1483665293066454	inf
-1.494169172881516	-3.0892888236144467	inf
-1.494169172881516	-3.0302111179222475	inf
-1.494169172881516	-2.9711334122300483	inf
-1.494169172881516	-2.912055706537849	inf
-1.494169172881516	-2.8529780008456505	inf
-1.494169172881516	-2.7939002951534513	inf
-1.494169172881516	-2.7348225894612526	inf
-1.494169172881516	-2.6757448837690534	inf
-1.494169172881516	-2.6166671780768542	inf
-1.494169172881516	-2.5575894723846555	inf
-1.494169172881516	-2.4985117666924563	inf
-1.494169172881516	-2.4394340610002576	inf
-1.494169172881516	-2.3803563553080584	inf
-1.494169172881516	-2.3212786496158593	inf
-1.494169172881516	-2.2622009439236606	inf
-1.494169172881516	-2.2031232382314614	inf
-1.494169172881516	-2.1440455325392622	inf
-1.494169172881516	-2.0849678268470635	inf
-1.494169172881516	-2.0258901211548643	inf
-1.494169172881516	-1.9668124154626652	inf
-1.494169172881516	-1.9077347097704664	inf
-1.494169172881516	-1.8486570040782673	inf
-1.494169172881516	-1.7895792983860683	inf
-1.494169172881516	-1.7305015926938694	inf
-1.494169172881516	-1.6714238870016702	inf
-1.494169172881516	-1.6123461813094713	inf
-1.494169172881516	-1.5532684756172723	inf
-1.494169172881516	-1.4941907699250732	9.701248961901815
-1.494169172881516	-1.4351130642328744	9.701248961901815
-1.494169172881516	-1.3760353585406753	9.701248961901815
-1.494169172881516	-1.316957652848476	9.008101781341868
-1.494169172881516	-1.2578799471562774	9.008101781341868
-1.494169172881516	-1.1988022414640782	9.701248961901815
-1.494169172881516	-1.1397245357718793	9.008101781341868
-1.494169172881516	-1.0806468300796803	7.909489492673759
-1.494169172881516	-1.0215691243874812	9.008101781341868
-1.494169172881516	-0.9624914186952822	inf
-1.494169172881516	-0.9034137130030833	8.314954600781924
-1.494169172881516	-0.8443360073108841	8.314954600781924
-1.494169172881516	-0.7852583016186852	9.701248961901815
-1.494169172881516	-0.7261805959264862	9.008101781341868
-1.494169172881516	-0.667102890234287	8.314954600781924
-1.494169172881516	-0.6080251845420881	inf
-1.494169172881516	-0.5489474788498891	8.314954600781924
-1.494169172881516	-0.4898697731576902	8.602636673233704
-1.494169172881516	-0.43079206746549126	9.701248961901815
-1.494169172881516	-0.3717143617732921	8.602636673233704
-1.494169172881516	-0.31263665608109314	8.602636673233704
-1.494169172881516	-0.2535589503888942	inf
-1.494169172881516	-0.19448124469669503	9.701248961901815
-1.494169172881516	-0.1354035390044961	8.602636673233704
-1.494169172881516	-0.07632583331229714	9.701248961901815
-1.494169172881516	-0.017248127620097975	inf
-1.494169172881516	0.04182957807210097	inf
-1.494169172881516	0.10090728376429992	inf
-1.494169172881516	0.15998498945649908	inf
-1.494169172881516	0.21906269514869803	inf
-1.494169172881516	0.278140400840897	inf
-1.494169172881516	0.3372181065330959	inf
-1.494169172881516	0.39629581222529486	inf
-1.494169172881516	0.45537351791749403	inf
-1.494169172881516	0.514451223609693	inf
-1.494169172881516	0.5735289293018919	inf
-1.494169172881516	0.6326066349940911	inf
-1.494169172881516	0.69168434068629	inf
-1.494169172881516	0.750762046378489	inf
-1.494169172881516	0.8098397520706881	inf
-1.494169172881516	0.8689174577628873	inf
-1.494169172881516	0.927995163455086	inf
-1.494169172881516	0.9870728691472848	inf
-1.494169172881516	1.046150574839484	inf
-1.494169172881516	1.105228280531683	inf
-1.494169172881516	1.1643059862238823	inf
-1.494169172881516	1.2233836919160814	inf
-1.494169172881516	1.2824613976082802	inf
-1.494169172881516	1.3415391033004789	inf
-1.494169172881516	1.400616808992678	inf
-1.494169172881516	1.4596945146848772	inf
-1.494169172881516	1.5187722203770764	inf
-1.494169172881516	1.577849926069275	inf
-1.494169172881516	1.6369276317614738	inf
-1.494169172881516	1.696005337453673	inf
-1.494169172881516	1.7550830431458722	inf
-1.494169172881516	1.8141607488380713	inf
-1.494169172881516	1.8732384545302705	inf
-1.494169172881516	1.9323161602224692	inf
-1.494169172881516	1.991393865914668	inf
-1.494169172881516	2.050471571606867	inf
-1.494169172881516	2.1095492772990663	inf
-1.494169172881516	2.1686269829912654	inf
-1.494169172881516	2.227704688683464	inf
-1.494169172881516	2.286782394375663	inf
-1.494169172881516	2.345860100067862	inf
-1.494169172881516	2.404937805760061	inf
-1.494169172881516	2.4640155114522604	inf
-1.494169172881516	2.5230932171444596	inf
-1.494169172881516	2.5821709228366583	inf
-1.494169172881516	2.641248628528857	inf
-1.494169172881516	2.7003263342210566	inf
-1.4694660815649638	-3.1483665293066454	inf
-1.4694660815649638	-3.0892888236144467	inf
-1.4694660815649638	-3.0302111179222475	inf
-1.4694660815649638	-2.9711334122300483	inf
-1.4694660815649638	-2.912055706537849	inf
-1.4694660815649638	-2.8529780008456505	inf
-1.4694660815649638	-2.7939002951534513	inf
-1.4694660815649638	-2.7348225894612526	inf
-1.4694660815649638	-2.6757448837690534	inf
-1.4694660815649638	-2.6166671780768542	inf
-1.4694660815649638	-2.5575894723846555	inf
-1.4694660815649638	-2.4985117666924563	inf
-1.4694660815649638	-2.4394340610002576	inf
-1.4694660815649638	-2.3803563553080584	inf
-1.4694660815649638	-2.3212786496158593	inf
-1.4694660815649638	-2.2622009439236606	inf
-1.4694660815649638	-2.2031232382314614	inf
-1.4694660815649638	-2.1440455325392622	inf
-1.4694660815649638	-2.0849678268470635	inf
-1.4694660815649638	-2.0258901211548643	inf
-1.4694660815649638	-1.9668124154626652	9.008101781341868
-1.4694660815649638	-1.9077347097704664	inf
-1.4694660815649638	-1.8486570040782673	inf
-1.4694660815649638	-1.7895792983860683	inf
-1.4694660815649638	-1.7305015926938694	inf
-1.4694660815649638	-1.6714238870016702	inf
-1.4694660815649638	-1.6123461813094713	inf
-1.4694660815649638	-1.5532684756172723	inf
-1.4694660815649638	-1.4941907699250732	inf
-1.4694660815649638	-1.4351130642328744	9.701248961901815
-1.4694660815649638	-1.3760353585406753	inf
-1.4694660815649638	-1.316957652848476	inf
-1.4694660815649638	-1.2578799471562774	9.701248961901815
-1.4694660815649638	-1.1988022414640782	8.314954600781924
-1.4694660815649638	-1.1397245357718793	8.602636673233704
-1.4694660815649638	-1.0806468300796803	9.008101781341868
-1.4694660815649638	-1.0215691243874812	8.602636673233704
-1.4694660815649638	-0.9624914186952822	9.701248961901815
-1.4694660815649638	-0.9034137130030833	8.314954600781924
-1.4694660815649638	-0.8443360073108841	7.504024384565596
-1.4694660815649638	-0.7852583016186852	8.602636673233704
-1.4694660815649638	-0.7261805959264862	8.602636673233704
-1.4694660815649638	-0.667102890234287	9.701248961901815
-1.4694660815649638	-0.6080251845420881	7.7553388128465
-1.4694660815649638	-0.5489474788498891	9.008101781341868
-1.4694660815649638	-0.4898697731576902	8.314954600781924
-1.4694660815649638	-0.43079206746549126	9.701248961901815
-1.4694660815649638	-0.3717143617732921	8.602636673233704
-1.4694660815649638	-0.31263665608109314	inf
-1.4694660815649638	-0.2535589503888942	8.602636673233704
-1.4694660815649638	-0.19448124469669503	9.008101781341868
-1.4694660815649638	-0.1354035390044961	8.602636673233704
-1.4694660815649638	-0.07632583331229714	9.008101781341868
-1.4694660815649638	-0.017248127620097975	9.701248961901815
-1.4694660815649638	0.04182957807210097	inf
-1.4694660815649638	0.10090728376429992	inf
-1.4694660815649638	0.15998498945649908	inf
-1.4694660815649638	0.21906269514869803	inf
-1.4694660815649638	0.278140400840897	inf
-1.4694660815649638	0.3372181065330959	inf
-1.4694660815649638	0.39629581222529486	inf
-1.4694660815649638	0.45537351791749403	inf
-1.4694660815649638	0.514451223609693	inf
-1.4694660815649638	0.5735289293018919	inf
-1.4694660815649638	0.6326066349940911	inf
-1.4694660815649638	0.69168434068629	inf
-1.4694660815649638	0.750762046378489	inf
-1.4694660815649638	0.8098397520706881	inf
-1.4694660815649638	0.8689174577628873	inf
-1.4694660815649638	0.927995163455086	inf
-1.4694660815649638	0.9870728691472848	inf
-1.4694660815649638	1.046150574839484	inf
-1.4694660815649638	1.105228280531683	inf
-1.4694660815649638	1.1643059862238823	inf
-1.4694660815649638	1.2233836919160814	inf
-1.4694660815649638	1.2824613976082802	inf
-1.4694660815649638	1.3415391033004789	inf
-1.4694660815649638	1.400616808992678	inf
-1.4694660815649638	1.4596945146848772	inf
-1.4694660815649638	1.5187722203770764	inf
-1.4694660815649638	1.577849926069275	inf
-1.4694660815649638	1.6369276317614738	inf
-1.4694660815649638	1.696005337453673	inf
-1.4694660815649638	1.7550830431458722	inf
-1.4694660815649638	1.8141607488380713	inf
-1.4694660815649638	1.8732384545302705	inf
-1.4694660815649638	1.9323161602224692	inf
-1.4694660815649638	1.991393865914668	inf
-1.4694660815649638	2.050471571606867	inf
-1.4694660815649638	2.1095492772990663	inf
-1.4694660815649638	2.1686269829912654	inf
-1.4694660815649638	2.227704688683464	inf
-1.4694660815649638	2.286782394375663	inf
-1.4694660815649638	2.345860100067862	inf
-1.4694660815649638	2.404937805760061	inf
-1.4694660815649638	2.4640155114522604	inf
-1.4694660815649638	2.5230932171444596	inf
-1.4694660815649638	2.5821709228366583	inf
-1.4694660815649638	2.641248628528857	inf
-1.4694660815649638	2.7003263342210566	inf
-1.4447629902484111	-3.1483665293066454	inf
-1.4447629902484111	-3.0892888236144467	inf
-1.4447629902484111	-3.0302111179222475	inf
-1.4447629902484111	-2.9711334122300483	inf
-1.4447629902484111	-2.912055706537849	inf
-1.4447629902484111	-2.8529780008456505	inf
-1.4447629902484111	-2.7939002951534513	inf
-1.4447629902484111	-2.7348225894612526	inf
-1.4447629902484111	-2.6757448837690534	inf
-1.4447629902484111	-2.6166671780768542	inf
-1.4447629902484111	-2.5575894723846555	inf
-1.4447629902484111	-2.4985117666924563	inf
-1.4447629902484111	-2.4394340610002576	inf
-1.4447629902484111	-2.3803563553080584	inf
-1.4447629902484111	-2.3212786496158593	inf
-1.4447629902484111	-2.2622009439236606	inf
-1.4447629902484111	-2.2031232382314614	inf
-1.4447629902484111	-2.1440455325392622	inf
-1.4447629902484111	-2.0849678268470635	9.701248961901815
-1.4447629902484111	-2.0258901211548643	9.701248961901815
-1.4447629902484111	-1.9668124154626652	inf
-1.4447629902484111	-1.9077347097704664	9.701248961901815
-1.4447629902484111	-1.8486570040782673	inf
-1.4447629902484111	-1.7895792983860683	9.701248961901815
-1.4447629902484111	-1.7305015926938694	9.701248961901815
-1.4447629902484111	-1.6714238870016702	9.701248961901815
-1.4447629902484111	-1.6123461813094713	inf
-1.4447629902484111	-1.5532684756172723	inf
-1.4447629902484111	-1.4941907699250732	9.701248961901815
-1.4447629902484111	-1.4351130642328744	8.602636673233704
-1.4447629902484111	-1.3760353585406753	9.008101781341868
-1.4447629902484111	-1.316957652848476	9.701248961901815
-1.4447629902484111	-1.2578799471562774	9.701248961901815
-1.4447629902484111	-1.1988022414640782	8.602636673233704
-1.4447629902484111	-1.1397245357718793	9.008101781341868
-1.4447629902484111	-1.0806468300796803	9.008101781341868
-1.4447629902484111	-1.0215691243874812	8.091811049467715
-1.4447629902484111	-0.9624914186952822	8.314954600781924
-1.4447629902484111	-0.9034137130030833	8.314954600781924
-1.4447629902484111	-0.8443360073108841	9.701248961901815
-1.4447629902484111	-0.7852583016186852	8.314954600781924
-1.4447629902484111	-0.7261805959264862	7.909489492673759
-1.4447629902484111	-0.667102890234287	7.621807420221978
-1.4447629902484111	-0.6080251845420881	7.909489492673759
-1.4447629902484111	-0.5489474788498891	7.216342312113814
-1.4447629902484111	-0.4898697731576902	9.701248961901815
-1.4447629902484111	-0.43079206746549126	7.504024384565596
-1.4447629902484111	-0.3717143617732921	9.008101781341868
-1.4447629902484111	-0.31263665608109314	8.314954600781924
-1.4447629902484111	-0.2535589503888942	7.909489492673759
-1.4447629902484111	-0.19448124469669503	9.008101781341868
-1.4447629902484111	-0.1354035390044961	9.008101781341868
-1.4447629902484111	-0.07632583331229714	inf
-1.4447629902484111	-0.017248127620097975	inf
-1.4447629902484111	0.04182957807210097	9.008101781341868
-1.4447629902484111	0.10090728376429992	inf
-1.4447629902484111	0.15998498945649908	9.701248961901815
-1.4447629902484111	0.21906269514869803	inf
-1.4447629902484111	0.278140400840897	inf
-1.4447629902484111	0.3372181065330959	inf
-1.4447629902484111	0.39629581222529486	9.701248961901815
-1.4447629902484111	0.45537351791749403	inf
-1.4447629902484111	0.514451223609693	inf
-1.4447629902484111	0.5735289293018919	inf
-1.4447629902484111	0.6326066349940911	inf
-1.4447629902484111	0.69168434068629	inf
-1.4447629902484111	0.750762046378489	inf
-1.4447629902484111	0.8098397520706881	inf
-1.4447629902484111	0.8689174577628873	inf
-1.4447629902484111	0.927995163455086	inf
-1.4447629902484111	0.9870728691472848	inf
-1.4447629902484111	1.046150574839484	inf
-1.4447629902484111	1.105228280531683	inf
-1.4447629902484111	1.1643059862238823	inf
-1.4447629902484111	1.2233836919160814	inf
-1.4447629902484111	1.2824613976082802	inf
-1.4447629902484111	1.3415391033004789	inf
-1.4447629902484111	1.400616808992678	inf
-1.4447629902484111	1.4596945146848772	inf
-1.4447629902484111	1.5187722203770764	inf
-1.4447629902484111	1.577849926069275	inf
-1.4447629902484111	1.6369276317614738	inf
-1.4447629902484111	1.696005337453673	inf
-1.4447629902484111	1.7550830431458722	inf
-1.4447629902484111	1.8141607488380713	inf
-1.4447629902484111	1.8732384545302705	inf
-1.4447629902484111	1.9323161602224692	inf
-1.4447629902484111	1.991393865914668	inf
-1.4447629902484111	2.050471571606867	inf
-1.4447629902484111	2.1095492772990663	inf
-1.4447629902484111	2.1686269829912654	inf
-1.4447629902484111	2.227704688683464	inf
-1.4447629902484111	2.286782394375663	inf
-1.4447629902484111	2.345860100067862	inf
-1.4447629902484111	2.404937805760061	inf
-1.4447629902484111	2.4640155114522604	inf
-1.4447629902484111	2.5230932171444596	inf
-1.4447629902484111	2.5821709228366583	inf
-1.4447629902484111	2.641248628528857	inf
-1.4447629902484111	2.7003263342210566	inf
-1.420059898931859	-3.1483665293066454	inf
-1.420059898931859	-3.0892888236144467	inf
-1.420059898931859	-3.0302111179222475	inf
-1.420059898931859	-2.9711334122300483	inf
-1.420059898931859	-2.912055706537849	inf
-1.420059898931859	-2.8529780008456505	inf
-1.420059898931859	-2.7939002951534513	inf
-1.420059898931859	-2.7348225894612526	inf
-1.420059898931859	-2.6757448837690534	inf
-1.420059898931859	-2.6166671780768542	inf
-1.420059898931859	-2.5575894723846555	inf
-1.420059898931859	-2.4985117666924563	inf
-1.420059898931859	-2.4394340610002576	inf
-1.420059898931859	-2.3803563553080584	inf
-1.420059898931859	-2.3212786496158593	inf
-1.420059898931859	-2.2622009439236606	inf
-1.420059898931859	-2.2031232382314614	inf
-1.420059898931859	-2.1440455325392622	inf
-1.420059898931859	-2.0849678268470635	inf
-1.420059898931859	-2.0258901211548643	9.701248961901815
-1.420059898931859	-1.9668124154626652	inf
-1.420059898931859	-1.9077347097704664	inf
-1.420059898931859	-1.8486570040782673	inf
-1.420059898931859	-1.7895792983860683	inf
-1.420059898931859	-1.7305015926938694	inf
-1.420059898931859	-1.6714238870016702	inf
-1.420059898931859	-1.6123461813094713	inf
-1.420059898931859	-1.5532684756172723	9.008101781341868
-1.420059898931859	-1.4941907699250732	9.008101781341868
-1.420059898931859	-1.4351130642328744	9.701248961901815
-1.420059898931859	-1.3760353585406753	inf
-1.420059898931859	-1.316957652848476	9.008101781341868
-1.420059898931859	-1.2578799471562774	9.008101781341868
-1.420059898931859	-1.1988022414640782	8.602636673233704
-1.420059898931859	-1.1397245357718793	7.909489492673759
-1.420059898931859	-1.0806468300796803	inf
-1.420059898931859	-1.0215691243874812	9.008101781341868
-1.420059898931859	-0.9624914186952822	7.7553388128465
-1.420059898931859	-0.9034137130030833	7.504024384565596
-1.420059898931859	-0.8443360073108841	7.621807420221978
-1.420059898931859	-0.7852583016186852	8.091811049467715
-1.420059898931859	-0.7261805959264862	7.909489492673759
-1.420059898931859	-0.667102890234287	7.398663868907769
-1.420059898931859	-0.6080251845420881	9.008101781341868
-1.420059898931859	-0.5489474788498891	7.398663868907769
-1.420059898931859	-0.4898697731576902	8.091811049467715
-1.420059898931859	-0.43079206746549126	8.314954600781924
-1.420059898931859	-0.3717143617732921	8.091811049467715
-1.420059898931859	-0.31263665608109314	8.091811049467715
-1.420059898931859	-0.2535589503888942	7.909489492673759
-1.420059898931859	-0.19448124469669503	8.314954600781924
-1.420059898931859	-0.1354035390044961	9.701248961901815
-1.420059898931859	-0.07632583331229714	8.602636673233704
-1.420059898931859	-0.017248127620097975	9.701248961901815
-1.420059898931859	0.04182957807210097	9.701248961901815
-1.420059898931859	0.10090728376429992	9.701248961901815
-1.420059898931859	0.15998498945649908	9.701248961901815
-1.420059898931859	0.21906269514869803	9.701248961901815
-1.420059898931859	0.278140400840897	9.008101781341868
-1.420059898931859	0.3372181065330959	inf
-1.420059898931859	0.39629581222529486	inf
-1.420059898931859	0.45537351791749403	inf
-1.420059898931859	0.514451223609693	inf
-1.420059898931859	0.5735289293018919	inf
-1.420059898931859	0.6326066349940911	inf
-1.420059898931859	0.69168434068629	inf
-1.420059898931859	0.750762046378489	inf
-1.420059898931859	0.8098397520706881	inf
-1.420059898931859	0.8689174577628873	inf
-1.420059898931859	0.927995163455086	inf
-1.420059898931859	0.9870728691472848	inf
-1.420059898931859	1.046150574839484	inf
-1.420059898931859	1.105228280531683	inf
-1.420059898931859	1.1643059862238823	inf
-1.420059898931859	1.2233836919160814	inf
-1.420059898931859	1.2824613976082802	inf
-1.420059898931859	1.3415391033004789	inf
-1.420059898931859	1.400616808992678	inf
-1.420059898931859	1.4596945146848772	inf
-1.420059898931859	1.5187722203770764	inf
-1.420059898931859	1.577849926069275	inf
-1.420059898931859	1.6369276317614738	inf
-1.420059898931859	1.696005337453673	inf
-1.420059898931859	1.7550830431458722	inf
-1.420059898931859	1.8141607488380713	inf
-1.420059898931859	1.8732384545302705	inf
-1.420059898931859	1.9323161602224692	inf
-1.420059898931859	1.991393865914668	inf
-1.420059898931859	2.050471571606867	inf
-1.420059898931859	2.1095492772990663	inf
-1.420059898931859	2.1686269829912654	inf
-1.420059898931859	2.227704688683464	inf
-1.420059898931859	2.286782394375663	inf
-1.420059898931859	2.345860100067862	inf
-1.420059898931859	2.404937805760061	inf
-1.420059898931859	2.4640155114522604	inf
-1.420059898931859	2.5230932171444596	inf
-1.420059898931859	2.5821709228366583	inf
-1.420059898931859	2.641248628528857	inf
-1.420059898931859	2.7003263342210566	inf
-1.3953568076153067	-3.1483665293066454	inf
-1.3953568076153067	-3.0892888236144467	inf
-1.3953568076153067	-3.0302111179222475	inf
-1.3953568076153067	-2.9711334122300483	inf
-1.3953568076153067	-2.912055706537849	inf
-1.3953568076153067	-2.8529780008456505	inf
-1.3953568076153067	-2.7939002951534513	inf
-1.3953568076153067	-2.7348225894612526	inf
-1.3953568076153067	-2.6757448837690534	inf
-1.3953568076153067	-2.6166671780768542	inf
-1.3953568076153067	-2.5575894723846555	inf
-1.3953568076153067	-2.4985117666924563	inf
-1.3953568076153067	-2.4394340610002576	inf
-1.3953568076153067	-2.3803563553080584	inf
-1.3953568076153067	-2.3212786496158593	inf
-1.3953568076153067	-2.2622009439236606	inf
-1.3953568076153067	-2.2031232382314614	inf
-1.3953568076153067	-2.1440455325392622	inf
-1.3953568076153067	-2.0849678268470635	9.701248961901815
-1.3953568076153067	-2.0258901211548643	9.701248961901815
-1.3953568076153067	-1.9668124154626652	inf
-1.3953568076153067	-1.9077347097704664	9.701248961901815
-1.3953568076153067	-1.8486570040782673	inf
-1.3953568076153067	-1.7895792983860683	inf
-1.3953568076153067	-1.7305015926938694	inf
-1.3953568076153067	-1.6714238870016702	inf
-1.3953568076153067	-1.6123461813094713	9.701248961901815
-1.3953568076153067	-1.5532684756172723	9.008101781341868
-1.3953568076153067	-1.4941907699250732	9.701248961901815
-1.3953568076153067	-1.4351130642328744	9.008101781341868
-1.3953568076153067	-1.3760353585406753	9.008101781341868
-1.3953568076153067	-1.316957652848476	8.314954600781924
-1.3953568076153067	-1.2578799471562774	8.602636673233704
-1.3953568076153067	-1.1988022414640782	7.504024384565596
-1.3953568076153067	-1.1397245357718793	8.091811049467715
-1.3953568076153067	-1.0806468300796803	9.701248961901815
-1.3953568076153067	-1.0215691243874812	7.7553388128465
-1.3953568076153067	-0.9624914186952822	8.602636673233704
-1.3953568076153067	-0.9034137130030833	8.091811049467715
-1.3953568076153067	-0.8443360073108841	7.909489492673759
-1.3953568076153067	-0.7852583016186852	7.398663868907769
-1.3953568076153067	-0.7261805959264862	7.909489492673759
-1.3953568076153067	-0.667102890234287	7.1362996044402776
-1.3953568076153067	-0.6080251845420881	7.504024384565596
-1.3953568076153067	-0.5489474788498891	7.398663868907769
-1.3953568076153067	-0.4898697731576902	7.7553388128465
-1.3953568076153067	-0.43079206746549126	7.398663868907769
-1.3953568076153067	-0.3717143617732921	6.705516688347823
-1.3953568076153067	-0.31263665608109314	6.868035617845599
-1.3953568076153067	-0.2535589503888942	7.303353689103443
-1.3953568076153067	-0.19448124469669503	7.621807420221978
-1.3953568076153067	-0.1354035390044961	8.091811049467715
-1.3953568076153067	-0.07632583331229714	8.091811049467715
-1.3953568076153067	-0.017248127620097975	7.909489492673759
-1.3953568076153067	0.04182957807210097	9.701248961901815
-1.3953568076153067	0.10090728376429992	9.008101781341868
-1.3953568076153067	0.15998498945649908	inf
-1.3953568076153067	0.21906269514869803	inf
-1.3953568076153067	0.278140400840897	inf
-1.3953568076153067	0.3372181065330959	inf
-1.3953568076153067	0.39629581222529486	inf
-1.3953568076153067	0.45537351791749403	9.701248961901815
-1.3953568076153067	0.514451223609693	inf
-1.3953568076153067	0.5735289293018919	inf
-1.3953568076153067	0.6326066349940911	inf
-1.3953568076153067	0.69168434068629	inf
-1.3953568076153067	0.750762046378489	inf
-1.3953568076153067	0.8098397520706881	inf
-1.3953568076153067	0.8689174577628873	inf
-1.3953568076153067	0.927995163455086	inf
-1.3953568076153067	0.9870728691472848	inf
-1.3953568076153067	1.046150574839484	inf
-1.3953568076153067	1.105228280531683	inf
-1.3953568076153067	1.1643059862238823	inf
-1.3953568076153067	1.2233836919160814	inf
-1.3953568076153067	1.2824613976082802	inf
-1.3953568076153067	1.3415391033004789	inf
-1.3953568076153067	1.400616808992678	inf
-1.3953568076153067	1.4596945146848772	inf
-1.3953568076153067	1.5187722203770764	inf
-1.3953568076153067	1.577849926069275	inf
-1.3953568076153067	1.6369276317614738	inf
-1.3953568076153067	1.696005337453673	inf
-1.3953568076153067	1.7550830431458722	inf
-1.3953568076153067	1.8141607488380713	inf
-1.3953568076153067	1.8732384545302705	inf
-1.3953568076153067	1.9323161602224692	inf
-1.3953568076153067	1.991393865914668	inf
-1.3953568076153067	2.050471571606867	inf
-1.3953568076153067	2.1095492772990663	inf
-1.3953568076153067	2.1686269829912654	inf
-1.3953568076153067	2.227704688683464	inf
-1.3953568076153067	2.286782394375663	inf
-1.3953568076153067	2.345860100067862	inf
-1.3953568076153067	2.404937805760061	inf
-1.3953568076153067	2.4640155114522604	inf
-1.3953568076153067	2.5230932171444596	inf
-1.3953568076153067	2.5821709228366583	inf
-1.3953568076153067	2.641248628528857	inf
-1.3953568076153067	2.7003263342210566	inf
-1.370653716298754	-3.1483665293066454	inf
-1.370653716298754	-3.0892888236144467	inf
-1.370653716298754	-3.0302111179222475	inf
-1.370653716298754	-2.9711334122300483	inf
-1.370653716298754	-2.912055706537849	inf
-1.370653716298754	-2.8529780008456505	inf
-1.370653716298754	-2.7939002951534513	inf
-1.370653716298754	-2.7348225894612526	inf
-1.370653716298754	-2.6757448837690534	inf
-1.370653716298754	-2.6166671780768542	inf
-1.370653716298754	-2.5575894723846555	inf
-1.370653716298754	-2.4985117666924563	inf
-1.370653716298754	-2.4394340610002576	inf
-1.370653716298754	-2.3803563553080584	inf
-1.370653716298754	-2.3212786496158593	inf
-1.370653716298754	-2.2622009439236606	inf
-1.370653716298754	-2.2031232382314614	inf
-1.370653716298754	-2.1440455325392622	inf
-1.370653716298754	-2.0849678268470635	inf
-1.370653716298754	-2.0258901211548643	inf
-1.370653716298754	-1.9668124154626652	inf
-1.370653716298754	-1.9077347097704664	inf
-1.370653716298754	-1.8486570040782673	inf
-1.370653716298754	-1.7895792983860683	9.008101781341868
-1.370653716298754	-1.7305015926938694	9.701248961901815
-1.370653716298754	-1.6714238870016702	9.701248961901815
-1.370653716298754	-1.6123461813094713	inf
-1.370653716298754	-1.5532684756172723	inf
-1.370653716298754	-1.4941907699250732	inf
-1.370653716298754	-1.4351130642328744	8.602636673233704
-1.370653716298754	-1.3760353585406753	8.091811049467715
-1.370653716298754	-1.316957652848476	8.602636673233704
-1.370653716298754	-1.2578799471562774	7.909489492673759
-1.370653716298754	-1.1988022414640782	7.7553388128465
-1.370653716298754	-1.1397245357718793	8.314954600781924
-1.370653716298754	-1.0806468300796803	8.314954600781924
-1.370653716298754	-1.0215691243874812	7.7553388128465
-1.370653716298754	-0.9624914186952822	8.314954600781924
-1.370653716298754	-0.9034137130030833	8.091811049467715
-1.370653716298754	-0.8443360073108841	7.303353689103443
-1.370653716298754	-0.7852583016186852	7.216342312113814
-1.370653716298754	-0.7261805959264862	7.7553388128465
-1.370653716298754	-0.667102890234287	7.504024384565596
-1.370653716298754	-0.6080251845420881	7.062191632286555
-1.370653716298754	-0.5489474788498891	6.868035617845599
-1.370653716298754	-0.4898697731576902	7.303353689103443
-1.370653716298754	-0.43079206746549126	6.5231951315538685
-1.370653716298754	-0.3717143617732921	7.062191632286555
-1.370653716298754	-0.31263665608109314	6.928660239662032
-1.370653716298754	-0.2535589503888942	7.1362996044402776
-1.370653716298754	-0.19448124469669503	7.621807420221978
-1.370653716298754	-0.1354035390044961	6.868035617845599
-1.370653716298754	-0.07632583331229714	7.216342312113814
-1.370653716298754	-0.017248127620097975	8.314954600781924
-1.370653716298754	0.04182957807210097	7.621807420221978
-1.370653716298754	0.10090728376429992	9.701248961901815
-1.370653716298754	0.15998498945649908	8.091811049467715
-1.370653716298754	0.21906269514869803	8.091811049467715
-1.370653716298754	0.278140400840897	8.602636673233704
-1.370653716298754	0.3372181065330959	9.008101781341868
-1.370653716298754	0.39629581222529486	inf
-1.370653716298754	0.45537351791749403	inf
-1.370653716298754	0.514451223609693	9.008101781341868
-1.370653716298754	0.5735289293018919	inf
-1.370653716298754	0.6326066349940911	inf
-1.370653716298754	0.69168434068629	inf
-1.370653716298754	0.750762046378489	inf
-1.370653716298754	0.8098397520706881	inf
-1.370653716298754	0.8689174577628873	inf
-1.370653716298754	0.927995163455086	inf
-1.370653716298754	0.9870728691472848	inf
-1.370653716298754	1.046150574839484	inf
-1.370653716298754	1.105228280531683	inf
-1.370653716298754	1.1643059862238823	inf
-1.370653716298754	1.2233836919160814	inf
-1.370653716298754	1.2824613976082802	inf
-1.370653716298754	1.3415391033004789	inf
-1.370653716298754	1.400616808992678	inf
-1.370653716298754	1.4596945146848772	inf
-1.370653716298754	1.5187722203770764	inf
-1.370653716298754	1.577849926069275	inf
-1.370653716298754	1.6369276317614738	inf
-1.370653716298754	1.696005337453673	inf
-1.370653716298754	1.7550830431458722	inf
-1.370653716298754	1.8141607488380713	inf
-1.370653716298754	1.8732384545302705	inf
-1.370653716298754	1.9323161602224692	inf
-1.370653716298754	1.991393865914668	inf
-1.370653716298754	2.050471571606867	inf
-1.370653716298754	2.1095492772990663	inf
-1.370653716298754	2.1686269829912654	inf
-1.370653716298754	2.227704688683464	inf
-1.370653716298754	2.286782394375663	inf
-1.370653716298754	2.345860100067862	inf
-1.370653716298754	2.404937805760061	inf
-1.370653716298754	2.4640155114522604	inf
-1.370653716298754	2.5230932171444596	inf
-1.370653716298754	2.5821709228366583	inf
-1.370653716298754	2.641248628528857	inf
-1.370653716298754	2.7003263342210566	inf
-1.3459506249822017	-3.1483665293066454	inf
-1.3459506249822017	-3.0892888236144467	inf
-1.3459506249822017	-3.0302111179222475	inf
-1.3459506249822017	-2.9711334122300483	inf
-1.3459506249822017	-2.912055706537849	inf
-1.3459506249822017	-2.8529780008456505	inf
-1.3459506249822017	-2.7939002951534513	inf
-1.3459506249822017	-2.7348225894612526	inf
-1.3459506249822017	-2.6757448837690534	inf
-1.3459506249822017	-2.6166671780768542	inf
-1.3459506249822017	-2.5575894723846555	inf
-1.3459506249822017	-2.4985117666924563	inf
-1.3459506249822017	-2.4394340610002576	inf
-1.3459506249822017	-2.3803563553080584	inf
-1.3459506249822017	-2.3212786496158593	inf
-1.3459506249822017	-2.2622009439236606	inf
-1.3459506249822017	-2.2031232382314614	inf
-1.3459506249822017	-2.1440455325392622	9.008101781341868
-1.3459506249822017	-2.0849678268470635	9.701248961901815
-1.3459506249822017	-2.0258901211548643	9.701248961901815
-1.3459506249822017	-1.9668124154626652	inf
-1.3459506249822017	-1.9077347097704664	inf
-1.3459506249822017	-1.8486570040782673	9.701248961901815
-1.3459506249822017	-1.7895792983860683	inf
-1.3459506249822017	-1.7305015926938694	9.701248961901815
-1.3459506249822017	-1.6714238870016702	9.701248961901815
-1.3459506249822017	-1.6123461813094713	9.701248961901815
-1.3459506249822017	-1.5532684756172723	9.008101781341868
-1.3459506249822017	-1.4941907699250732	inf
-1.3459506249822017	-1.4351130642328744	inf
-1.3459506249822017	-1.3760353585406753	8.602636673233704
-1.3459506249822017	-1.316957652848476	7.504024384565596
-1.3459506249822017	-1.2578799471562774	8.091811049467715
-1.3459506249822017	-1.1988022414640782	7.621807420221978
-1.3459506249822017	-1.1397245357718793	8.314954600781924
-1.3459506249822017	-1.0806468300796803	7.7553388128465
-1.3459506249822017	-1.0215691243874812	8.314954600781924
-1.3459506249822017	-0.9624914186952822	7.7553388128465
-1.3459506249822017	-0.9034137130030833	7.7553388128465
-1.3459506249822017	-0.8443360073108841	7.7553388128465
-1.3459506249822017	-0.7852583016186852	6.610206508543498
-1.3459506249822017	-0.7261805959264862	7.621807420221978
-1.3459506249822017	-0.667102890234287	7.621807420221978
-1.3459506249822017	-0.6080251845420881	7.398663868907769
-1.3459506249822017	-0.5489474788498891	6.705516688347823
-1.3459506249822017	-0.4898697731576902	6.756809982735374
-1.3459506249822017	-0.43079206746549126	6.610206508543498
-1.3459506249822017	-0.3717143617732921	6.868035617845599
-1.3459506249822017	-0.31263665608109314	6.333953131915341
-1.3459506249822017	-0.2535589503888942	6.443152423880332
-1.3459506249822017	-0.19448124469669503	6.928660239662032
-1.3459506249822017	-0.1354035390044961	6.868035617845599
-1.3459506249822017	-0.07632583331229714	7.303353689103443
-1.3459506249822017	-0.017248127620097975	7.303353689103443
-1.3459506249822017	0.04182957807210097	7.216342312113814
-1.3459506249822017	0.10090728376429992	7.504024384565596
-1.3459506249822017	0.15998498945649908	7.909489492673759
-1.3459506249822017	0.21906269514869803	7.909489492673759
-1.3459506249822017	0.278140400840897	9.008101781341868
-1.3459506249822017	0.3372181065330959	7.909489492673759
-1.3459506249822017	0.39629581222529486	9.008101781341868
-1.3459506249822017	0.45537351791749403	9.008101781341868
-1.3459506249822017	0.514451223609693	9.701248961901815
-1.3459506249822017	0.5735289293018919	9.008101781341868
-1.3459506249822017	0.6326066349940911	inf
-1.3459506249822017	0.69168434068629	9.701248961901815
-1.3459506249822017	0.750762046378489	inf
-1.3459506249822017	0.8098397520706881	inf
-1.3459506249822017	0.8689174577628873	inf
-1.3459506249822017	0.927995163455086	inf
-1.3459506249822017	0.9870728691472848	inf
-1.3459506249822017	1.046150574839484	inf
-1.3459506249822017	1.105228280531683	inf
-1.3459506249822017	1.1643059862238823	inf
-1.3459506249822017	1.2233836919160814	inf
-1.3459506249822017	1.2824613976082802	inf
-1.3459506249822017	1.3415391033004789	inf
-1.3459506249822017	1.400616808992678	inf
-1.3459506249822017	1.4596945146848772	inf
-1.3459506249822017	1.5187722203770764	inf
-1.3459506249822017	1.577849926069275	inf
-1.3459506249822017	1.6369276317614738	inf
-1.3459506249822017	1.696005337453673	inf
-1.3459506249822017	1.7550830431458722	inf
-1.3459506249822017	1.8141607488380713	inf
-1.3459506249822017	1.8732384545302705	inf
-1.3459506249822017	1.9323161602224692	inf
-1.3459506249822017	1.991393865914668	inf
-1.3459506249822017	2.050471571606867	inf
-1.3459506249822017	2.1095492772990663	inf
-1.3459506249822017	2.1686269829912654	inf
-1.3459506249822017	2.227704688683464	inf
-1.3459506249822017	2.286782394375663	inf
-1.3459506249822017	2.345860100067862	inf
-1.3459506249822017	2.404937805760061	inf
-1.3459506249822017	2.4640155114522604	inf
-1.3459506249822017	2.5230932171444596	inf
-1.3459506249822017	2.5821709228366583	inf
-1.3459506249822017	2.641248628528857	inf
-1.3459506249822017	2.7003263342210566	inf
-1.3212475336656495	-3.1483665293066454	inf
-1.3212475336656495	-3.0892888236144467	inf
-1.3212475336656495	-3.0302111179222475	inf
-1.3212475336656495	-2.9711334122300483	inf
-1.3212475336656495	-2.912055706537849	inf
-1.3212475336656495	-2.8529780008456505	inf
-1.3212475336656495	-2.7939002951534513	inf
-1.3212475336656495	-2.7348225894612526	inf
-1.3212475336656495	-2.6757448837690534	inf
-1.3212475336656495	-2.6166671780768542	inf
-1.3212475336656495	-2.5575894723846555	inf
-1.3212475336656495	-2.4985117666924563	inf
-1.3212475336656495	-2.4394340610002576	inf
-1.3212475336656495	-2.3803563553080584	inf
-1.3212475336656495	-2.3212786496158593	inf
-1.3212475336656495	-2.2622009439236606	inf
-1.3212475336656495	-2.2031232382314614	inf
-1.3212475336656495	-2.1440455325392622	inf
-1.3212475336656495	-2.0849678268470635	9.701248961901815
-1.3212475336656495	-2.0258901211548643	8.602636673233704
-1.3212475336656495	-1.9668124154626652	9.701248961901815
-1.3212475336656495	-1.9077347097704664	inf
-1.3212475336656495	-1.8486570040782673	8.314954600781924
-1.3212475336656495	-1.7895792983860683	inf
-1.3212475336656495	-1.7305015926938694	inf
-1.3212475336656495	-1.6714238870016702	9.701248961901815
-1.3212475336656495	-1.6123461813094713	9.008101781341868
-1.3212475336656495	-1.5532684756172723	9.008101781341868
-1.3212475336656495	-1.4941907699250732	9.701248961901815
-1.3212475336656495	-1.4351130642328744	8.091811049467715
-1.3212475336656495	-1.3760353585406753	8.091811049467715
-1.3212475336656495	-1.316957652848476	7.909489492673759
-1.3212475336656495	-1.2578799471562774	7.504024384565596
-1.3212475336656495	-1.1988022414640782	8.602636673233704
-1.3212475336656495	-1.1397245357718793	7.909489492673759
-1.3212475336656495	-1.0806468300796803	7.7553388128465
-1.3212475336656495	-1.0215691243874812	7.216342312113814
-1.3212475336656495	-0.9624914186952822	7.621807420221978
-1.3212475336656495	-0.9034137130030833	7.303353689103443
-1.3212475336656495	-0.8443360073108841	6.5231951315538685
-1.3212475336656495	-0.7852583016186852	6.928660239662032
-1.3212475336656495	-0.7261805959264862	6.868035617845599
-1.3212475336656495	-0.667102890234287	6.928660239662032
-1.3212475336656495	-0.6080251845420881	6.81087720400565
-1.3212475336656495	-0.5489474788498891	6.993198760799605
-1.3212475336656495	-0.4898697731576902	6.443152423880332
-1.3212475336656495	-0.43079206746549126	6.565754745972664
-1.3212475336656495	-0.3717143617732921	6.2672617574166685
-1.3212475336656495	-0.31263665608109314	6.30005158023966
-1.3212475336656495	-0.2535589503888942	6.2672617574166685
-1.3212475336656495	-0.19448124469669503	6.145900900412401
-1.3212475336656495	-0.1354035390044961	6.610206508543498
-1.3212475336656495	-0.07632583331229714	6.928660239662032
-1.3212475336656495	-0.017248127620097975	6.756809982735374
-1.3212475336656495	0.04182957807210097	7.398663868907769
-1.3212475336656495	0.10090728376429992	6.565754745972664
-1.3212475336656495	0.15998498945649908	7.909489492673759
-1.3212475336656495	0.21906269514869803	7.504024384565596
-1.3212475336656495	0.278140400840897	8.091811049467715
-1.3212475336656495	0.3372181065330959	9.008101781341868
-1.3212475336656495	0.39629581222529486	7.398663868907769
-1.3212475336656495	0.45537351791749403	7.909489492673759
-1.3212475336656495	0.514451223609693	8.602636673233704
-1.3212475336656495	0.5735289293018919	inf
-1.3212475336656495	0.6326066349940911	9.701248961901815
-1.3212475336656495	0.69168434068629	9.008101781341868
-1.3212475336656495	0.750762046378489	inf
-1.3212475336656495	0.8098397520706881	inf
-1.3212475336656495	0.8689174577628873	inf
-1.3212475336656495	0.927995163455086	inf
-1.3212475336656495	0.9870728691472848	inf
-1.3212475336656495	1.046150574839484	inf
-1.3212475336656495	1.105228280531683	inf
-1.3212475336656495	1.1643059862238823	inf
-1.3212475336656495	1.2233836919160814	inf
-1.3212475336656495	1.2824613976082802	inf
-1.3212475336656495	1.3415391033004789	inf
-1.3212475336656495	1.400616808992678	inf
-1.3212475336656495	1.4596945146848772	inf
-1.3212475336656495	1.5187722203770764	inf
-1.3212475336656495	1.577849926069275	inf
-1.3212475336656495	1.6369276317614738	inf
-1.3212475336656495	1.696005337453673	inf
-1.3212475336656495	1.7550830431458722	inf
-1.3212475336656495	1.8141607488380713	inf
-1.3212475336656495	1.8732384545302705	inf
-1.3212475336656495	1.9323161602224692	inf
-1.3212475336656495	1.991393865914668	inf
-1.3212475336656495	2.050471571606867	inf
-1.3212475336656495	2.1095492772990663	inf
-1.3212475336656495	2.1686269829912654	inf
-1.3212475336656495	2.227704688683464	inf
-1.3212475336656495	2.286782394375663	inf
-1.3212475336656495	2.345860100067862	inf
-1.3212475336656495	2.404937805760061	inf
-1.3212475336656495	2.4640155114522604	inf
-1.3212475336656495	2.5230932171444596	inf
-1.3212475336656495	2.5821709228366583	inf
-1.3212475336656495	2.641248628528857	inf
-1.3212475336656495	2.7003263342210566	inf
-1.2965444423490968	-3.1483665293066454	inf
-1.2965444423490968	-3.0892888236144467	inf
-1.2965444423490968	-3.0302111179222475	inf
-1.2965444423490968	-2.9711334122300483	inf
-1.2965444423490968	-2.912055706537849	inf
-1.2965444423490968	-2.8529780008456505	inf
-1.2965444423490968	-2.7939002951534513	inf
-1.2965444423490968	-2.7348225894612526	inf
-1.2965444423490968	-2.6757448837690534	inf
-1.2965444423490968	-2.6166671780768542	inf
-1.2965444423490968	-2.5575894723846555	inf
-1.2965444423490968	-2.4985117666924563	inf
-1.2965444423490968	-2.4394340610002576	inf
-1.2965444423490968	-2.3803563553080584	inf
-1.2965444423490968	-2.3212786496158593	inf
-1.2965444423490968	-2.2622009439236606	inf
-1.2965444423490968	-2.2031232382314614	9.701248961901815
-1.2965444423490968	-2.1440455325392622	9.008101781341868
-1.2965444423490968	-2.0849678268470635	8.602636673233704
-1.2965444423490968	-2.0258901211548643	inf
-1.2965444423490968	-1.9668124154626652	inf
-1.2965444423490968	-1.9077347097704664	inf
-1.2965444423490968	-1.8486570040782673	inf
-1.2965444423490968	-1.7895792983860683	inf
-1.2965444423490968	-1.7305015926938694	8.602636673233704
-1.2965444423490968	-1.6714238870016702	inf
-1.2965444423490968	-1.6123461813094713	9.701248961901815
-1.2965444423490968	-1.5532684756172723	inf
-1.2965444423490968	-1.4941907699250732	7.909489492673759
-1.2965444423490968	-1.4351130642328744	8.314954600781924
-1.2965444423490968	-1.3760353585406753	7.621807420221978
-1.2965444423490968	-1.316957652848476	7.398663868907769
-1.2965444423490968	-1.2578799471562774	8.314954600781924
-1.2965444423490968	-1.1988022414640782	7.504024384565596
-1.2965444423490968	-1.1397245357718793	7.303353689103443
-1.2965444423490968	-1.0806468300796803	6.81087720400565
-1.2965444423490968	-1.0215691243874812	7.216342312113814
-1.2965444423490968	-0.9624914186952822	7.504024384565596
-1.2965444423490968	-0.9034137130030833	7.062191632286555
-1.2965444423490968	-0.8443360073108841	6.656726524178391
-1.2965444423490968	-0.7852583016186852	6.993198760799605
-1.2965444423490968	-0.7261805959264862	6.36904445172661
-1.2965444423490968	-0.667102890234287	6.063662802175428
-1.2965444423490968	-0.6080251845420881	6.656726524178391
-1.2965444423490968	-0.5489474788498891	6.333953131915341
-1.2965444423490968	-0.4898697731576902	6.174888437285653
-1.2965444423490968	-0.43079206746549126	5.963579343618446
-1.2965444423490968	-0.3717143617732921	6.235513059102089
-1.2965444423490968	-0.31263665608109314	6.235513059102089
-1.2965444423490968	-0.2535589503888942	6.117730023445705
-1.2965444423490968	-0.19448124469669503	5.940048846208252
-1.2965444423490968	-0.1354035390044961	5.940048846208252
-1.2965444423490968	-0.07632583331229714	6.333953131915341
-1.2965444423490968	-0.017248127620097975	6.443152423880332
-1.2965444423490968	0.04182957807210097	6.610206508543498
-1.2965444423490968	0.10090728376429992	6.81087720400565
-1.2965444423490968	0.15998498945649908	6.993198760799605
-1.2965444423490968	0.21906269514869803	6.993198760799605
-1.2965444423490968	0.278140400840897	7.216342312113814
-1.2965444423490968	0.3372181065330959	7.7553388128465
-1.2965444423490968	0.39629581222529486	8.091811049467715
-1.2965444423490968	0.45537351791749403	8.314954600781924
-1.2965444423490968	0.514451223609693	8.091811049467715
-1.2965444423490968	0.5735289293018919	8.091811049467715
-1.2965444423490968	0.6326066349940911	9.701248961901815
-1.2965444423490968	0.69168434068629	inf
-1.2965444423490968	0.750762046378489	inf
-1.2965444423490968	0.8098397520706881	inf
-1.2965444423490968	0.8689174577628873	9.701248961901815
-1.2965444423490968	0.927995163455086	inf
-1.2965444423490968	0.9870728691472848	inf
-1.2965444423490968	1.046150574839484	inf
-1.2965444423490968	1.105228280531683	inf
-1.2965444423490968	1.1643059862238823	inf
-1.2965444423490968	1.2233836919160814	inf
-1.2965444423490968	1.2824613976082802	inf
-1.2965444423490968	1.3415391033004789	inf
-1.2965444423490968	1.400616808992678	inf
-1.2965444423490968	1.4596945146848772	inf
-1.2965444423490968	1.5187722203770764	inf
-1.2965444423490968	1.577849926069275	inf
-1.2965444423490968	1.6369276317614738	inf
-1.2965444423490968	1.696005337453673	inf
-1.2965444423490968	1.7550830431458722	inf
-1.2965444423490968	1.8141607488380713	inf
-1.2965444423490968	1.8732384545302705	inf
-1.2965444423490968	1.9323161602224692	inf
-1.2965444423490968	1.991393865914668	inf
-1.2965444423490968	2.050471571606867	inf
-1.2965444423490968	2.1095492772990663	inf
-1.2965444423490968	2.1686269829912654	inf
-1.2965444423490968	2.227704688683464	inf
-1.2965444423490968	2.286782394375663	inf
-1.2965444423490968	2.345860100067862	inf
-1.2965444423490968	2.404937805760061	inf
-1.2965444423490968	2.4640155114522604	inf
-1.2965444423490968	2.5230932171444596	inf
-1.2965444423490968	2.5821709228366583	inf
-1.2965444423490968	2.641248628528857	inf
-1.2965444423490968	2.7003263342210566	inf
-1.2718413510325446	-3.1483665293066454	inf
-1.2718413510325446	-3.0892888236144467	inf
-1.2718413510325446	-3.0302111179222475	inf
-1.2718413510325446	-2.9711334122300483	inf
-1.2718413510325446	-2.912055706537849	inf
-1.2718413510325446	-2.8529780008456505	inf
-1.2718413510325446	-2.7939002951534513	inf
-1.2718413510325446	-2.7348225894612526	inf
-1.2718413510325446	-2.6757448837690534	inf
-1.2718413510325446	-2.6166671780768542	inf
-1.2718413510325446	-2.5575894723846555	inf
-1.2718413510325446	-2.4985117666924563	inf
-1.2718413510325446	-2.4394340610002576	inf
-1.2718413510325446	-2.3803563553080584	inf
-1.2718413510325446	-2.3212786496158593	inf
-1.2718413510325446	-2.2622009439236606	inf
-1.2718413510325446	-2.2031232382314614	9.701248961901815
-1.2718413510325446	-2.1440455325392622	9.008101781341868
-1.2718413510325446	-2.0849678268470635	9.008101781341868
-1.2718413510325446	-2.0258901211548643	inf
-1.2718413510325446	-1.9668124154626652	9.701248961901815
-1.2718413510325446	-1.9077347097704664	9.008101781341868
-1.2718413510325446	-1.8486570040782673	9.701248961901815
-1.2718413510325446	-1.7895792983860683	9.008101781341868
-1.2718413510325446	-1.7305015926938694	9.008101781341868
-1.2718413510325446	-1.6714238870016702	9.701248961901815
-1.2718413510325446	-1.6123461813094713	inf
-1.2718413510325446	-1.5532684756172723	9.008101781341868
-1.2718413510325446	-1.4941907699250732	8.091811049467715
-1.2718413510325446	-1.4351130642328744	9.008101781341868
-1.2718413510325446	-1.3760353585406753	8.602636673233704
-1.2718413510325446	-1.316957652848476	7.7553388128465
-1.2718413510325446	-1.2578799471562774	7.1362996044402776
-1.2718413510325446	-1.1988022414640782	8.314954600781924
-1.2718413510325446	-1.1397245357718793	6.756809982735374
-1.2718413510325446	-1.0806468300796803	6.756809982735374
-1.2718413510325446	-1.0215691243874812	7.062191632286555
-1.2718413510325446	-0.9624914186952822	6.868035617845599
-1.2718413510325446	-0.9034137130030833	6.204741400435334
-1.2718413510325446	-0.8443360073108841	6.30005158023966
-1.2718413510325446	-0.7852583016186852	6.2672617574166685
-1.2718413510325446	-0.7261805959264862	5.963579343618446
-1.2718413510325446	-0.667102890234287	6.565754745972664
-1.2718413510325446	-0.6080251845420881	6.30005158023966
-1.2718413510325446	-0.5489474788498891	6.063662802175428
-1.2718413510325446	-0.4898697731576902	6.037687315772168
-1.2718413510325446	-0.43079206746549126	5.917059327983552
-1.2718413510325446	-0.3717143617732921	6.063662802175428
-1.2718413510325446	-0.31263665608109314	5.917059327983552
-1.2718413510325446	-0.2535589503888942	5.830047950993923
-1.2718413510325446	-0.19448124469669503	5.511594219875389
-1.2718413510325446	-0.1354035390044961	5.851101360191756
-1.2718413510325446	-0.07632583331229714	5.894586472131494
-1.2718413510325446	-0.017248127620097975	6.204741400435334
-1.2718413510325446	0.04182957807210097	6.09033104925759
-1.2718413510325446	0.10090728376429992	6.868035617845599
-1.2718413510325446	0.15998498945649908	6.204741400435334
-1.2718413510325446	0.21906269514869803	6.36904445172661
-1.2718413510325446	0.278140400840897	6.868035617845599
-1.2718413510325446	0.3372181065330959	7.504024384565596
-1.2718413510325446	0.39629581222529486	7.909489492673759
-1.2718413510325446	0.45537351791749403	7.216342312113814
-1.2718413510325446	0.514451223609693	8.314954600781924
-1.2718413510325446	0.5735289293018919	7.504024384565596
-1.2718413510325446	0.6326066349940911	8.314954600781924
-1.2718413510325446	0.69168434068629	9.008101781341868
-1.2718413510325446	0.750762046378489	inf
-1.2718413510325446	0.8098397520706881	inf
-1.2718413510325446	0.8689174577628873	inf
-1.2718413510325446	0.927995163455086	inf
-1.2718413510325446	0.9870728691472848	inf
-1.2718413510325446	1.046150574839484	inf
-1.2718413510325446	1.105228280531683	inf
-1.2718413510325446	1.1643059862238823	inf
-1.2718413510325446	1.2233836919160814	inf
-1.2718413510325446	1.2824613976082802	inf
-1.2718413510325446	1.3415391033004789	inf
-1.2718413510325446	1.400616808992678	inf
-1.2718413510325446	1.4596945146848772	inf
-1.2718413510325446	1.5187722203770764	inf
-1.2718413510325446	1.577849926069275	inf
-1.2718413510325446	1.6369276317614738	inf
-1.2718413510325446	1.696005337453673	inf
-1.2718413510325446	1.7550830431458722	inf
-1.2718413510325446	1.8141607488380713	inf
-1.2718413510325446	1.8732384545302705	inf
-1.2718413510325446	1.9323161602224692	inf
-1.2718413510325446	1.991393865914668	inf
-1.2718413510325446	2.050471571606867	inf
-1.2718413510325446	2.1095492772990663	inf
-1.2718413510325446	2.1686269829912654	inf
-1.2718413510325446	2.227704688683464	inf
-1.2718413510325446	2.286782394375663	inf
-1.2718413510325446	2.345860100067862	inf
-1.2718413510325446	2.404937805760061	inf
-1.2718413510325446	2.4640155114522604	inf
-1.2718413510325446	2.5230932171444596	inf
-1.2718413510325446	2.5821709228366583	inf
-1.2718413510325446	2.641248628528857	inf
-1.2718413510325446	2.7003263342210566	inf
-1.247138259715992	-3.1483665293066454	inf
-1.247138259715992	-3.0892888236144467	inf
-1.247138259715992	-3.0302111179222475	inf
-1.247138259715992	-2.9711334122300483	inf
-1.247138259715992	-2.912055706537849	inf
-1.247138259715992	-2.8529780008456505	inf
-1.247138259715992	-2.7939002951534513	inf
-1.247138259715992	-2.7348225894612526	inf
-1.247138259715992	-2.6757448837690534	inf
-1.247138259715992	-2.6166671780768542	inf
-1.247138259715992	-2.5575894723846555	inf
-1.247138259715992	-2.4985117666924563	inf
-1.247138259715992	-2.4394340610002576	inf
-1.247138259715992	-2.3803563553080584	inf
-1.247138259715992	-2.3212786496158593	inf
-1.247138259715992	-2.2622009439236606	inf
-1.247138259715992	-2.2031232382314614	9.701248961901815
-1.247138259715992	-2.1440455325392622	inf
-1.247138259715992	-2.0849678268470635	9.008101781341868
-1.247138259715992	-2.0258901211548643	7.909489492673759
-1.247138259715992	-1.9668124154626652	9.701248961901815
-1.247138259715992	-1.9077347097704664	8.602636673233704
-1.247138259715992	-1.8486570040782673	8.091811049467715
-1.247138259715992	-1.7895792983860683	7.909489492673759
-1.247138259715992	-1.7305015926938694	9.701248961901815
-1.247138259715992	-1.6714238870016702	8.091811049467715
-1.247138259715992	-1.6123461813094713	9.701248961901815
-1.247138259715992	-1.5532684756172723	8.602636673233704
-1.247138259715992	-1.4941907699250732	8.314954600781924
-1.247138259715992	-1.4351130642328744	7.909489492673759
-1.247138259715992	-1.3760353585406753	9.008101781341868
-1.247138259715992	-1.316957652848476	7.216342312113814
-1.247138259715992	-1.2578799471562774	7.303353689103443
-1.247138259715992	-1.1988022414640782	6.993198760799605
-1.247138259715992	-1.1397245357718793	6.756809982735374
-1.247138259715992	-1.0806468300796803	6.30005158023966
-1.247138259715992	-1.0215691243874812	6.174888437285653
-1.247138259715992	-0.9624914186952822	5.917059327983552
-1.247138259715992	-0.9034137130030833	6.037687315772168
-1.247138259715992	-0.8443360073108841	6.037687315772168
-1.247138259715992	-0.7852583016186852	6.30005158023966
-1.247138259715992	-0.7261805959264862	6.405412095897485
-1.247138259715992	-0.667102890234287	6.037687315772168
-1.247138259715992	-0.6080251845420881	6.012369507787878
-1.247138259715992	-0.5489474788498891	5.963579343618446
-1.247138259715992	-0.4898697731576902	5.809428663791187
-1.247138259715992	-0.43079206746549126	6.037687315772168
-1.247138259715992	-0.3717143617732921	5.712264915337539
-1.247138259715992	-0.31263665608109314	5.769423329177488
-1.247138259715992	-0.2535589503888942	5.730957048349693
-1.247138259715992	-0.19448124469669503	5.769423329177488
-1.247138259715992	-0.1354035390044961	5.623711517996095
-1.247138259715992	-0.07632583331229714	5.438569084860499
-1.247138259715992	-0.017248127620097975	5.693915776669344
-1.247138259715992	0.04182957807210097	6.145900900412401
-1.247138259715992	0.10090728376429992	6.063662802175428
-1.247138259715992	0.15998498945649908	6.30005158023966
-1.247138259715992	0.21906269514869803	6.5231951315538685
-1.247138259715992	0.278140400840897	6.012369507787878
-1.247138259715992	0.3372181065330959	6.756809982735374
-1.247138259715992	0.39629581222529486	6.705516688347823
-1.247138259715992	0.45537351791749403	7.1362996044402776
-1.247138259715992	0.514451223609693	6.993198760799605
-1.247138259715992	0.5735289293018919	7.303353689103443
-1.247138259715992	0.6326066349940911	7.909489492673759
-1.247138259715992	0.69168434068629	9.008101781341868
-1.247138259715992	0.750762046378489	9.701248961901815
-1.247138259715992	0.8098397520706881	inf
-1.247138259715992	0.8689174577628873	inf
-1.247138259715992	0.927995163455086	inf
-1.247138259715992	0.9870728691472848	inf
-1.247138259715992	1.046150574839484	inf
-1.247138259715992	1.105228280531683	inf
-1.247138259715992	1.1643059862238823	inf
-1.247138259715992	1.2233836919160814	inf
-1.247138259715992	1.2824613976082802	inf
-1.247138259715992	1.3415391033004789	inf
-1.247138259715992	1.400616808992678	inf
-1.247138259715992	1.4596945146848772	inf
-1.247138259715992	1.5187722203770764	inf
-1.247138259715992	1.577849926069275	inf
-1.247138259715992	1.6369276317614738	inf
-1.247138259715992	1.696005337453673	inf
-1.247138259715992	1.7550830431458722	inf
-1.247138259715992	1.8141607488380713	inf
-1.247138259715992	1.8732384545302705	inf
-1.247138259715992	1.9323161602224692	inf
-1.247138259715992	1.991393865914668	inf
-1.247138259715992	2.050471571606867	inf
-1.247138259715992	2.1095492772990663	inf
-1.247138259715992	2.1686269829912654	inf
-1.247138259715992	2.227704688683464	inf
-1.247138259715992	2.286782394375663	inf
-1.247138259715992	2.345860100067862	inf
-1.247138259715992	2.404937805760061	inf
-1.247138259715992	2.4640155114522604	inf
-1.247138259715992	2.5230932171444596	inf
-1.247138259715992	2.5821709228366583	inf
-1.247138259715992	2.641248628528857	inf
-1.247138259715992	2.7003263342210566	inf
-1.2224351683994397	-3.1483665293066454	inf
-1.2224351683994397	-3.0892888236144467	inf
-1.2224351683994397	-3.0302111179222475	inf
-1.2224351683994397	-2.9711334122300483	inf
-1.2224351683994397	-2.912055706537849	inf
-1.2224351683994397	-2.8529780008456505	inf
-1.2224351683994397	-2.7939002951534513	inf
-1.2224351683994397	-2.7348225894612526	inf
-1.2224351683994397	-2.6757448837690534	inf
-1.2224351683994397	-2.6166671780768542	inf
-1.2224351683994397	-2.5575894723846555	inf
-1.2224351683994397	-2.4985117666924563	inf
-1.2224351683994397	-2.4394340610002576	inf
-1.2224351683994397	-2.3803563553080584	inf
-1.2224351683994397	-2.3212786496158593	inf
-1.2224351683994397	-2.2622009439236606	9.701248961901815
-1.2224351683994397	-2.2031232382314614	inf
-1.2224351683994397	-2.1440455325392622	9.008101781341868
-1.2224351683994397	-2.0849678268470635	8.314954600781924
-1.2224351683994397	-2.0258901211548643	8.602636673233704
-1.2224351683994397	-1.9668124154626652	8.314954600781924
-1.2224351683994397	-1.9077347097704664	8.314954600781924
-1.2224351683994397	-1.8486570040782673	7.7553388128465
-1.2224351683994397	-1.7895792983860683	9.701248961901815
-1.2224351683994397	-1.7305015926938694	7.909489492673759
-1.2224351683994397	-1.6714238870016702	7.504024384565596
-1.2224351683994397	-1.6123461813094713	8.314954600781924
-1.2224351683994397	-1.5532684756172723	8.091811049467715
-1.2224351683994397	-1.4941907699250732	7.909489492673759
-1.2224351683994397	-1.4351130642328744	7.303353689103443
-1.2224351683994397	-1.3760353585406753	7.1362996044402776
-1.2224351683994397	-1.316957652848476	6.928660239662032
-1.2224351683994397	-1.2578799471562774	6.928660239662032
-1.2224351683994397	-1.1988022414640782	6.656726524178391
-1.2224351683994397	-1.1397245357718793	6.443152423880332
-1.2224351683994397	-1.0806468300796803	6.012369507787878
-1.2224351683994397	-1.0215691243874812	5.769423329177488
-1.2224351683994397	-0.9624914186952822	5.963579343618446
-1.2224351683994397	-0.9034137130030833	6.09033104925759
-1.2224351683994397	-0.8443360073108841	5.809428663791187
-1.2224351683994397	-0.7852583016186852	5.712264915337539
-1.2224351683994397	-0.7261805959264862	5.940048846208252
-1.2224351683994397	-0.667102890234287	5.830047950993923
-1.2224351683994397	-0.6080251845420881	6.117730023445705
-1.2224351683994397	-0.5489474788498891	5.7892259564736674
-1.2224351683994397	-0.4898697731576902	5.606904399679714
-1.2224351683994397	-0.43079206746549126	5.526861692006178
-1.2224351683994397	-0.3717143617732921	5.675897271166664
-1.2224351683994397	-0.31263665608109314	5.467142457304555
-1.2224351683994397	-0.2535589503888942	5.438569084860499
-1.2224351683994397	-0.19448124469669503	5.6581976940672645
-1.2224351683994397	-0.1354035390044961	5.496556342510849
-1.2224351683994397	-0.07632583331229714	5.606904399679714
-1.2224351683994397	-0.017248127620097975	5.623711517996095
-1.2224351683994397	0.04182957807210097	5.558114235510282
-1.2224351683994397	0.10090728376429992	5.6581976940672645
-1.2224351683994397	0.15998498945649908	5.7892259564736674
-1.2224351683994397	0.21906269514869803	5.917059327983552
-1.2224351683994397	0.278140400840897	6.063662802175428
-1.2224351683994397	0.3372181065330959	6.117730023445705
-1.2224351683994397	0.39629581222529486	6.482373137033613
-1.2224351683994397	0.45537351791749403	6.993198760799605
-1.2224351683994397	0.514451223609693	7.216342312113814
-1.2224351683994397	0.5735289293018919	6.756809982735374
-1.2224351683994397	0.6326066349940911	9.701248961901815
-1.2224351683994397	0.69168434068629	8.091811049467715
-1.2224351683994397	0.750762046378489	9.701248961901815
-1.2224351683994397	0.8098397520706881	9.701248961901815
-1.2224351683994397	0.8689174577628873	inf
-1.2224351683994397	0.927995163455086	inf
-1.2224351683994397	0.9870728691472848	inf
-1.2224351683994397	1.046150574839484	inf
-1.2224351683994397	1.105228280531683	inf
-1.2224351683994397	1.1643059862238823	inf
-1.2224351683994397	1.2233836919160814	inf
-1.2224351683994397	1.2824613976082802	inf
-1.2224351683994397	1.3415391033004789	inf
-1.2224351683994397	1.400616808992678	inf
-1.2224351683994397	1.4596945146848772	inf
-1.2224351683994397	1.5187722203770764	inf
-1.2224351683994397	1.577849926069275	inf
-1.2224351683994397	1.6369276317614738	inf
-1.2224351683994397	1.696005337453673	inf
-1.2224351683994397	1.7550830431458722	inf
-1.2224351683994397	1.8141607488380713	inf
-1.2224351683994397	1.8732384545302705	inf
-1.2224351683994397	1.9323161602224692	inf
-1.2224351683994397	1.991393865914668	inf
-1.2224351683994397	2.050471571606867	inf
-1.2224351683994397	2.1095492772990663	inf
-1.2224351683994397	2.1686269829912654	inf
-1.2224351683994397	2.227704688683464	inf
-1.2224351683994397	2.286782394375663	inf
-1.2224351683994397	2.345860100067862	inf
-1.2224351683994397	2.404937805760061	inf
-1.2224351683994397	2.4640155114522604	inf
-1.2224351683994397	2.5230932171444596	inf
-1.2224351683994397	2.5821709228366583	inf
-1.2224351683994397	2.641248628528857	inf
-1.2224351683994397	2.7003263342210566	inf
-1.1977320770828874	-3.1483665293066454	inf
-1.1977320770828874	-3.0892888236144467	inf
-1.1977320770828874	-3.0302111179222475	inf
-1.1977320770828874	-2.9711334122300483	inf
-1.1977320770828874	-2.912055706537849	inf
-1.1977320770828874	-2.8529780008456505	inf
-1.1977320770828874	-2.7939002951534513	inf
-1.1977320770828874	-2.7348225894612526	inf
-1.1977320770828874	-2.6757448837690534	inf
-1.1977320770828874	-2.6166671780768542	inf
-1.1977320770828874	-2.5575894723846555	9.701248961901815
-1.1977320770828874	-2.4985117666924563	inf
-1.1977320770828874	-2.4394340610002576	inf
-1.1977320770828874	-2.3803563553080584	inf
-1.1977320770828874	-2.3212786496158593	inf
-1.1977320770828874	-2.2622009439236606	9.008101781341868
-1.1977320770828874	-2.2031232382314614	9.701248961901815
-1.1977320770828874	-2.1440455325392622	8.602636673233704
-1.1977320770828874	-2.0849678268470635	9.008101781341868
-1.1977320770828874	-2.0258901211548643	7.7553388128465
-1.1977320770828874	-1.9668124154626652	8.314954600781924
-1.1977320770828874	-1.9077347097704664	8.091811049467715
-1.1977320770828874	-1.8486570040782673	7.909489492673759
-1.1977320770828874	-1.7895792983860683	7.7553388128465
-1.1977320770828874	-1.7305015926938694	7.398663868907769
-1.1977320770828874	-1.6714238870016702	7.7553388128465
-1.1977320770828874	-1.6123461813094713	7.504024384565596
-1.1977320770828874	-1.5532684756172723	8.091811049467715
-1.1977320770828874	-1.4941907699250732	7.216342312113814
-1.1977320770828874	-1.4351130642328744	6.928660239662032
-1.1977320770828874	-1.3760353585406753	6.868035617845599
-1.1977320770828874	-1.316957652848476	6.443152423880332
-1.1977320770828874	-1.2578799471562774	6.405412095897485
-1.1977320770828874	-1.1988022414640782	6.204741400435334
-1.1977320770828874	-1.1397245357718793	6.117730023445705
-1.1977320770828874	-1.0806468300796803	5.809428663791187
-1.1977320770828874	-1.0215691243874812	5.730957048349693
-1.1977320770828874	-0.9624914186952822	5.830047950993923
-1.1977320770828874	-0.9034137130030833	5.370515621615483
-1.1977320770828874	-0.8443360073108841	5.558114235510282
-1.1977320770828874	-0.7852583016186852	5.940048846208252
-1.1977320770828874	-0.7261805959264862	5.542365878542143
-1.1977320770828874	-0.667102890234287	5.606904399679714
-1.1977320770828874	-0.6080251845420881	5.769423329177488
-1.1977320770828874	-0.5489474788498891	5.6581976940672645
-1.1977320770828874	-0.4898697731576902	5.675897271166664
-1.1977320770828874	-0.43079206746549126	5.452753719852455
-1.1977320770828874	-0.3717143617732921	5.712264915337539
-1.1977320770828874	-0.31263665608109314	5.424582842885759
-1.1977320770828874	-0.2535589503888942	5.344540135212223
-1.1977320770828874	-0.19448124469669503	5.331801109434793
-1.1977320770828874	-0.1354035390044961	5.23534084324723
-1.1977320770828874	-0.07632583331229714	5.438569084860499
-1.1977320770828874	-0.017248127620097975	5.294529714637561
-1.1977320770828874	0.04182957807210097	5.542365878542143
-1.1977320770828874	0.10090728376429992	5.331801109434793
-1.1977320770828874	0.15998498945649908	5.370515621615483
-1.1977320770828874	0.21906269514869803	5.481741256725708
-1.1977320770828874	0.278140400840897	5.830047950993923
-1.1977320770828874	0.3372181065330959	5.830047950993923
-1.1977320770828874	0.39629581222529486	6.063662802175428
-1.1977320770828874	0.45537351791749403	6.610206508543498
-1.1977320770828874	0.514451223609693	6.5231951315538685
-1.1977320770828874	0.5735289293018919	6.928660239662032
-1.1977320770828874	0.6326066349940911	7.303353689103443
-1.1977320770828874	0.69168434068629	7.7553388128465
-1.1977320770828874	0.750762046378489	inf
-1.1977320770828874	0.8098397520706881	9.008101781341868
-1.1977320770828874	0.8689174577628873	inf
-1.1977320770828874	0.927995163455086	inf
-1.1977320770828874	0.9870728691472848	inf
-1.1977320770828874	1.046150574839484	inf
-1.1977320770828874	1.105228280531683	inf
-1.1977320770828874	1.1643059862238823	inf
-1.1977320770828874	1.2233836919160814	inf
-1.1977320770828874	1.2824613976082802	inf
-1.1977320770828874	1.3415391033004789	inf
-1.1977320770828874	1.400616808992678	inf
-1.1977320770828874	1.4596945146848772	inf
-1.1977320770828874	1.5187722203770764	inf
-1.1977320770828874	1.577849926069275	inf
-1.1977320770828874	1.6369276317614738	inf
-1.1977320770828874	1.696005337453673	inf
-1.1977320770828874	1.7550830431458722	inf
-1.1977320770828874	1.8141607488380713	inf
-1.1977320770828874	1.8732384545302705	inf
-1.1977320770828874	1.9323161602224692	inf
-1.1977320770828874	1.991393865914668	inf
-1.1977320770828874	2.050471571606867	inf
-1.1977320770828874	2.1095492772990663	inf
-1.1977320770828874	2.1686269829912654	inf
-1.1977320770828874	2.227704688683464	inf
-1.1977320770828874	2.286782394375663	inf
-1.1977320770828874	2.345860100067862	inf
-1.1977320770828874	2.404937805760061	inf
-1.1977320770828874	2.4640155114522604	inf
-1.1977320770828874	2.5230932171444596	inf
-1.1977320770828874	2.5821709228366583	inf
-1.1977320770828874	2.641248628528857	inf
-1.1977320770828874	2.7003263342210566	inf
-1.1730289857663347	-3.1483665293066454	inf
-1.1730289857663347	-3.0892888236144467	inf
-1.1730289857663347	-3.0302111179222475	inf
-1.1730289857663347	-2.9711334122300483	inf
-1.1730289857663347	-2.912055706537849	inf
-1.1730289857663347	-2.8529780008456505	inf
-1.1730289857663347	-2.7939002951534513	inf
-1.1730289857663347	-2.7348225894612526	inf
-1.1730289857663347	-2.6757448837690534	inf
-1.1730289857663347	-2.6166671780768542	inf
-1.1730289857663347	-2.5575894723846555	inf
-1.1730289857663347	-2.4985117666924563	inf
-1.1730289857663347	-2.4394340610002576	inf
-1.1730289857663347	-2.3803563553080584	9.701248961901815
-1.1730289857663347	-2.3212786496158593	8.602636673233704
-1.1730289857663347	-2.2622009439236606	inf
-1.1730289857663347	-2.2031232382314614	8.602636673233704
-1.1730289857663347	-2.1440455325392622	8.602636673233704
-1.1730289857663347	-2.0849678268470635	8.314954600781924
-1.1730289857663347	-2.0258901211548643	9.008101781341868
-1.1730289857663347	-1.9668124154626652	7.621807420221978
-1.1730289857663347	-1.9077347097704664	7.062191632286555
-1.1730289857663347	-1.8486570040782673	6.705516688347823
-1.1730289857663347	-1.7895792983860683	6.705516688347823
-1.1730289857663347	-1.7305015926938694	7.062191632286555
-1.1730289857663347	-1.6714238870016702	7.1362996044402776
-1.1730289857663347	-1.6123461813094713	7.398663868907769
-1.1730289857663347	-1.5532684756172723	7.504024384565596
-1.1730289857663347	-1.4941907699250732	7.398663868907769
-1.1730289857663347	-1.4351130642328744	7.398663868907769
-1.1730289857663347	-1.3760353585406753	6.705516688347823
-1.1730289857663347	-1.316957652848476	6.5231951315538685
-1.1730289857663347	-1.2578799471562774	6.30005158023966
-1.1730289857663347	-1.1988022414640782	5.7892259564736674
-1.1730289857663347	-1.1397245357718793	5.693915776669344
-1.1730289857663347	-1.0806468300796803	5.693915776669344
-1.1730289857663347	-1.0215691243874812	5.331801109434793
-1.1730289857663347	-0.9624914186952822	5.481741256725708
-1.1730289857663347	-0.9034137130030833	5.223912147423609
-1.1730289857663347	-0.8443360073108841	5.179460384852773
-1.1730289857663347	-0.7852583016186852	5.282408354105217
-1.1730289857663347	-0.7261805959264862	5.438569084860499
-1.1730289857663347	-0.667102890234287	5.606904399679714
-1.1730289857663347	-0.6080251845420881	5.331801109434793
-1.1730289857663347	-0.5489474788498891	5.526861692006178
-1.1730289857663347	-0.4898697731576902	5.424582842885759
-1.1730289857663347	-0.43079206746549126	5.306799807229376
-1.1730289857663347	-0.3717143617732921	5.496556342510849
-1.1730289857663347	-0.31263665608109314	5.282408354105217
-1.1730289857663347	-0.2535589503888942	5.258597705411497
-1.1730289857663347	-0.19448124469669503	5.126537983398431
-1.1730289857663347	-0.1354035390044961	5.201439291571549
-1.1730289857663347	-0.07632583331229714	5.258597705411497
-1.1730289857663347	-0.017248127620097975	5.190389455384964
-1.1730289857663347	0.04182957807210097	5.066519973672178
-1.1730289857663347	0.10090728376429992	5.452753719852455
-1.1730289857663347	0.15998498945649908	5.282408354105217
-1.1730289857663347	0.21906269514869803	5.526861692006178
-1.1730289857663347	0.278140400840897	5.590375097728503
-1.1730289857663347	0.3372181065330959	5.640805951355396
-1.1730289857663347	0.39629581222529486	5.558114235510282
-1.1730289857663347	0.45537351791749403	5.940048846208252
-1.1730289857663347	0.514451223609693	5.940048846208252
-1.1730289857663347	0.5735289293018919	6.5231951315538685
-1.1730289857663347	0.6326066349940911	6.482373137033613
-1.1730289857663347	0.69168434068629	7.216342312113814
-1.1730289857663347	0.750762046378489	7.909489492673759
-1.1730289857663347	0.8098397520706881	8.314954600781924
-1.1730289857663347	0.8689174577628873	8.314954600781924
-1.1730289857663347	0.927995163455086	8.602636673233704
-1.1730289857663347	0.9870728691472848	9.701248961901815
-1.1730289857663347	1.046150574839484	inf
-1.1730289857663347	1.105228280531683	inf
-1.1730289857663347	1.1643059862238823	inf
-1.1730289857663347	1.2233836919160814	inf
-1.1730289857663347	1.2824613976082802	inf
-1.1730289857663347	1.3415391033004789	inf
-1.1730289857663347	1.400616808992678	inf
-1.1730289857663347	1.4596945146848772	inf
-1.1730289857663347	1.5187722203770764	inf
-1.1730289857663347	1.577849926069275	inf
-1.1730289857663347	1.6369276317614738	inf
-1.1730289857663347	1.696005337453673	inf
-1.1730289857663347	1.7550830431458722	inf
-1.1730289857663347	1.8141607488380713	inf
-1.1730289857663347	1.8732384545302705	inf
-1.1730289857663347	1.9323161602224692	inf
-1.1730289857663347	1.991393865914668	inf
-1.1730289857663347	2.050471571606867	inf
-1.1730289857663347	2.1095492772990663	inf
-1.1730289857663347	2.1686269829912654	inf
-1.1730289857663347	2.227704688683464	inf
-1.1730289857663347	2.286782394375663	inf
-1.1730289857663347	2.345860100067862	inf
-1.1730289857663347	2.404937805760061	inf
-1.1730289857663347	2.4640155114522604	inf
-1.1730289857663347	2.5230932171444596	inf
-1.1730289857663347	2.5821709228366583	inf
-1.1730289857663347	2.641248628528857	inf
-1.1730289857663347	2.7003263342210566	inf
-1.1483258944497825	-3.1483665293066454	inf
-1.1483258944497825	-3.0892888236144467	inf
-1.1483258944497825	-3.0302111179222475	inf
-1.1483258944497825	-2.9711334122300483	inf
-1.1483258944497825	-2.912055706537849	inf
-1.1483258944497825	-2.8529780008456505	inf
-1.1483258944497825	-2.7939002951534513	inf
-1.1483258944497825	-2.7348225894612526	inf
-1.1483258944497825	-2.6757448837690534	inf
-1.1483258944497825	-2.6166671780768542	inf
-1.1483258944497825	-2.5575894723846555	inf
-1.1483258944497825	-2.4985117666924563	inf
-1.1483258944497825	-2.4394340610002576	inf
-1.1483258944497825	-2.3803563553080584	9.008101781341868
-1.1483258944497825	-2.3212786496158593	9.701248961901815
-1.1483258944497825	-2.2622009439236606	9.008101781341868
-1.1483258944497825	-2.2031232382314614	8.091811049467715
-1.1483258944497825	-2.1440455325392622	7.7553388128465
-1.1483258944497825	-2.0849678268470635	7.303353689103443
-1.1483258944497825	-2.0258901211548643	7.303353689103443
-1.1483258944497825	-1.9668124154626652	7.398663868907769
-1.1483258944497825	-1.9077347097704664	6.993198760799605
-1.1483258944497825	-1.8486570040782673	6.868035617845599
-1.1483258944497825	-1.7895792983860683	6.993198760799605
-1.1483258944497825	-1.7305015926938694	6.928660239662032
-1.1483258944497825	-1.6714238870016702	7.621807420221978
-1.1483258944497825	-1.6123461813094713	7.062191632286555
-1.1483258944497825	-1.5532684756172723	7.398663868907769
-1.1483258944497825	-1.4941907699250732	6.756809982735374
-1.1483258944497825	-1.4351130642328744	6.928660239662032
-1.1483258944497825	-1.3760353585406753	6.928660239662032
-1.1483258944497825	-1.316957652848476	6.204741400435334
-1.1483258944497825	-1.2578799471562774	6.063662802175428
-1.1483258944497825	-1.1988022414640782	5.917059327983552
-1.1483258944497825	-1.1397245357718793	5.511594219875389
-1.1483258944497825	-1.0806468300796803	5.096078775913724
-1.1483258944497825	-1.0215691243874812	5.190389455384964
-1.1483258944497825	-0.9624914186952822	5.076276148617544
-1.1483258944497825	-0.9034137130030833	5.086128445060555
-1.1483258944497825	-0.8443360073108841	4.913757219119769
-1.1483258944497825	-0.7852583016186852	5.066519973672178
-1.1483258944497825	-0.7261805959264862	5.179460384852773
-1.1483258944497825	-0.667102890234287	5.157954179631811
-1.1483258944497825	-0.6080251845420881	5.2704321630585005
-1.1483258944497825	-0.5489474788498891	5.383760848365504
-1.1483258944497825	-0.4898697731576902	5.23534084324723
-1.1483258944497825	-0.43079206746549126	5.179460384852773
-1.1483258944497825	-0.3717143617732921	5.2469016656483065
-1.1483258944497825	-0.31263665608109314	5.028420127439909
-1.1483258944497825	-0.2535589503888942	5.028420127439909
-1.1483258944497825	-0.19448124469669503	5.037809867789748
-1.1483258944497825	-0.1354035390044961	5.179460384852773
-1.1483258944497825	-0.07632583331229714	4.81089983368006
-1.1483258944497825	-0.017248127620097975	4.922125468790285
-1.1483258944497825	0.04182957807210097	4.973861143189473
-1.1483258944497825	0.10090728376429992	5.028420127439909
-1.1483258944497825	0.15998498945649908	4.826051638700663
-1.1483258944497825	0.21906269514869803	5.086128445060555
-1.1483258944497825	0.278140400840897	5.136900770433978
-1.1483258944497825	0.3372181065330959	5.136900770433978
-1.1483258944497825	0.39629581222529486	5.452753719852455
-1.1483258944497825	0.45537351791749403	5.201439291571549
-1.1483258944497825	0.514451223609693	5.830047950993923
-1.1483258944497825	0.5735289293018919	5.917059327983552
-1.1483258944497825	0.6326066349940911	6.012369507787878
-1.1483258944497825	0.69168434068629	6.565754745972664
-1.1483258944497825	0.750762046378489	7.216342312113814
-1.1483258944497825	0.8098397520706881	7.909489492673759
-1.1483258944497825	0.8689174577628873	8.314954600781924
-1.1483258944497825	0.927995163455086	8.602636673233704
-1.1483258944497825	0.9870728691472848	9.701248961901815
-1.1483258944497825	1.046150574839484	inf
-1.1483258944497825	1.105228280531683	inf
-1.1483258944497825	1.1643059862238823	inf
-1.1483258944497825	1.2233836919160814	inf
-1.1483258944497825	1.2824613976082802	inf
-1.1483258944497825	1.3415391033004789	inf
-1.1483258944497825	1.400616808992678	inf
-1.1483258944497825	1.4596945146848772	inf
-1.1483258944497825	1.5187722203770764	inf
-1.1483258944497825	1.577849926069275	inf
-1.1483258944497825	1.6369276317614738	inf
-1.1483258944497825	1.696005337453673	inf
-1.1483258944497825	1.7550830431458722	inf
-1.1483258944497825	1.8141607488380713	inf
-1.1483258944497825	1.8732384545302705	inf
-1.1483258944497825	1.9323161602224692	inf
-1.1483258944497825	1.991393865914668	inf
-1.1483258944497825	2.050471571606867	inf
-1.1483258944497825	2.1095492772990663	inf
-1.1483258944497825	2.1686269829912654	inf
-1.1483258944497825	2.227704688683464	inf
-1.1483258944497825	2.286782394375663	inf
-1.1483258944497825	2.345860100067862	inf
-1.1483258944497825	2.404937805760061	inf
-1.1483258944497825	2.4640155114522604	inf
-1.1483258944497825	2.5230932171444596	inf
-1.1483258944497825	2.5821709228366583	inf
-1.1483258944497825	2.641248628528857	inf
[truncated: 8,001 more rows]
