# Supplementary material for: Navigating protein landscapes with a machine-learned transferable coarse-grained model
Source: Nat Chem. 2025 Jul 18;17(8):1284–92. doi: 10.1038/s41557-025-01874-0 (PMC12313527; doi:10.1038/s41557-025-01874-0)
Supplement: Supplementary file 4 — .csv files with free energy landscape data. [file 41557_2025_1874_MOESM4_ESM.zip › fig_data/2jof_martini_FES_in_TICA.csv]

TIC1	TIC2	FE
-1.2096500493035263	-2.507464946262637	inf
-1.2096500493035263	-2.459458872763311	inf
-1.2096500493035263	-2.4114527992639854	inf
-1.2096500493035263	-2.3634467257646605	inf
-1.2096500493035263	-2.315440652265335	inf
-1.2096500493035263	-2.267434578766009	inf
-1.2096500493035263	-2.2194285052666842	inf
-1.2096500493035263	-2.1714224317673585	inf
-1.2096500493035263	-2.123416358268033	inf
-1.2096500493035263	-2.075410284768708	inf
-1.2096500493035263	-2.027404211269382	inf
-1.2096500493035263	-1.979398137770057	inf
-1.2096500493035263	-1.9313920642707314	inf
-1.2096500493035263	-1.883385990771406	inf
-1.2096500493035263	-1.8353799172720806	inf
-1.2096500493035263	-1.787373843772755	inf
-1.2096500493035263	-1.7393677702734298	inf
-1.2096500493035263	-1.6913616967741043	inf
-1.2096500493035263	-1.643355623274779	inf
-1.2096500493035263	-1.5953495497754535	inf
-1.2096500493035263	-1.547343476276128	inf
-1.2096500493035263	-1.4993374027768027	inf
-1.2096500493035263	-1.4513313292774772	inf
-1.2096500493035263	-1.4033252557781517	inf
-1.2096500493035263	-1.3553191822788264	inf
-1.2096500493035263	-1.307313108779501	inf
-1.2096500493035263	-1.2593070352801754	inf
-1.2096500493035263	-1.2113009617808501	inf
-1.2096500493035263	-1.1632948882815246	inf
-1.2096500493035263	-1.115288814782199	inf
-1.2096500493035263	-1.0672827412828738	inf
-1.2096500493035263	-1.0192766677835485	inf
-1.2096500493035263	-0.9712705942842229	inf
-1.2096500493035263	-0.9232645207848975	inf
-1.2096500493035263	-0.8752584472855721	4.007333185232471
-1.2096500493035263	-0.8272523737862467	inf
-1.2096500493035263	-0.7792463002869213	inf
-1.2096500493035263	-0.7312402267875958	inf
-1.2096500493035263	-0.6832341532882704	inf
-1.2096500493035263	-0.635228079788945	4.007333185232471
-1.2096500493035263	-0.5872220062896195	inf
-1.2096500493035263	-0.5392159327902941	inf
-1.2096500493035263	-0.49120985929096883	inf
-1.2096500493035263	-0.4432037857916433	inf
-1.2096500493035263	-0.3951977122923178	inf
-1.2096500493035263	-0.34719163879299253	inf
-1.2096500493035263	-0.299185565293667	inf
-1.2096500493035263	-0.2511794917943415	inf
-1.2096500493035263	-0.20317341829501623	inf
-1.2096500493035263	-0.15516734479569072	inf
-1.2096500493035263	-0.10716127129636521	inf
-1.2096500493035263	-0.05915519779703993	inf
-1.2096500493035263	-0.011149124297714419	inf
-1.2096500493035263	0.03685694920161109	inf
-1.2096500493035263	0.08486302270093637	inf
-1.2096500493035263	0.13286909620026188	inf
-1.2096500493035263	0.1808751696995874	inf
-1.2096500493035263	0.22888124319891268	inf
-1.2096500493035263	0.27688731669823796	inf
-1.2096500493035263	0.32489339019756347	inf
-1.2096500493035263	0.372899463696889	inf
-1.2096500493035263	0.42090553719621426	inf
-1.2096500493035263	0.46891161069553977	inf
-1.2096500493035263	0.5169176841948653	inf
-1.2096500493035263	0.5649237576941906	inf
-1.2096500493035263	0.6129298311935161	inf
-1.2096500493035263	0.6609359046928416	inf
-1.2096500493035263	0.7089419781921669	inf
-1.2096500493035263	0.7569480516914924	inf
-1.2096500493035263	0.8049541251908179	inf
-1.2096500493035263	0.8529601986901432	inf
-1.2096500493035263	0.9009662721894685	inf
-1.2096500493035263	0.948972345688794	inf
-1.2096500493035263	0.9969784191881195	inf
-1.2096500493035263	1.0449844926874448	inf
-1.2096500493035263	1.0929905661867703	inf
-1.2096500493035263	1.1409966396860958	inf
-1.2096500493035263	1.189002713185421	inf
-1.2096500493035263	1.2370087866847466	inf
-1.2096500493035263	1.285014860184072	inf
-1.2096500493035263	1.3330209336833974	inf
-1.2096500493035263	1.3810270071827229	inf
-1.2096500493035263	1.4290330806820484	inf
-1.2096500493035263	1.4770391541813737	inf
-1.2096500493035263	1.5250452276806992	inf
-1.2096500493035263	1.5730513011800245	inf
-1.2096500493035263	1.6210573746793497	inf
-1.2096500493035263	1.6690634481786755	inf
-1.2096500493035263	1.7170695216780008	inf
-1.2096500493035263	1.765075595177326	inf
-1.2096500493035263	1.8130816686766518	inf
-1.2096500493035263	1.861087742175977	inf
-1.2096500493035263	1.9090938156753023	inf
-1.2096500493035263	1.957099889174628	inf
-1.2096500493035263	2.0051059626739534	inf
-1.2096500493035263	2.0531120361732786	inf
-1.2096500493035263	2.1011181096726044	inf
-1.2096500493035263	2.1491241831719297	inf
-1.2096500493035263	2.197130256671255	inf
-1.2096500493035263	2.245136330170581	inf
-1.1935714832187414	-2.507464946262637	inf
-1.1935714832187414	-2.459458872763311	inf
-1.1935714832187414	-2.4114527992639854	inf
-1.1935714832187414	-2.3634467257646605	inf
-1.1935714832187414	-2.315440652265335	inf
-1.1935714832187414	-2.267434578766009	inf
-1.1935714832187414	-2.2194285052666842	inf
-1.1935714832187414	-2.1714224317673585	inf
-1.1935714832187414	-2.123416358268033	inf
-1.1935714832187414	-2.075410284768708	inf
-1.1935714832187414	-2.027404211269382	inf
-1.1935714832187414	-1.979398137770057	inf
-1.1935714832187414	-1.9313920642707314	inf
-1.1935714832187414	-1.883385990771406	inf
-1.1935714832187414	-1.8353799172720806	inf
-1.1935714832187414	-1.787373843772755	inf
-1.1935714832187414	-1.7393677702734298	inf
-1.1935714832187414	-1.6913616967741043	inf
-1.1935714832187414	-1.643355623274779	inf
-1.1935714832187414	-1.5953495497754535	inf
-1.1935714832187414	-1.547343476276128	inf
-1.1935714832187414	-1.4993374027768027	inf
-1.1935714832187414	-1.4513313292774772	inf
-1.1935714832187414	-1.4033252557781517	inf
-1.1935714832187414	-1.3553191822788264	inf
-1.1935714832187414	-1.307313108779501	inf
-1.1935714832187414	-1.2593070352801754	inf
-1.1935714832187414	-1.2113009617808501	inf
-1.1935714832187414	-1.1632948882815246	inf
-1.1935714832187414	-1.115288814782199	inf
-1.1935714832187414	-1.0672827412828738	inf
-1.1935714832187414	-1.0192766677835485	inf
-1.1935714832187414	-0.9712705942842229	inf
-1.1935714832187414	-0.9232645207848975	inf
-1.1935714832187414	-0.8752584472855721	inf
-1.1935714832187414	-0.8272523737862467	inf
-1.1935714832187414	-0.7792463002869213	inf
-1.1935714832187414	-0.7312402267875958	inf
-1.1935714832187414	-0.6832341532882704	inf
-1.1935714832187414	-0.635228079788945	inf
-1.1935714832187414	-0.5872220062896195	inf
-1.1935714832187414	-0.5392159327902941	inf
-1.1935714832187414	-0.49120985929096883	inf
-1.1935714832187414	-0.4432037857916433	inf
-1.1935714832187414	-0.3951977122923178	inf
-1.1935714832187414	-0.34719163879299253	inf
-1.1935714832187414	-0.299185565293667	inf
-1.1935714832187414	-0.2511794917943415	inf
-1.1935714832187414	-0.20317341829501623	inf
-1.1935714832187414	-0.15516734479569072	inf
-1.1935714832187414	-0.10716127129636521	inf
-1.1935714832187414	-0.05915519779703993	inf
-1.1935714832187414	-0.011149124297714419	inf
-1.1935714832187414	0.03685694920161109	inf
-1.1935714832187414	0.08486302270093637	inf
-1.1935714832187414	0.13286909620026188	inf
-1.1935714832187414	0.1808751696995874	inf
-1.1935714832187414	0.22888124319891268	inf
-1.1935714832187414	0.27688731669823796	inf
-1.1935714832187414	0.32489339019756347	inf
-1.1935714832187414	0.372899463696889	inf
-1.1935714832187414	0.42090553719621426	inf
-1.1935714832187414	0.46891161069553977	inf
-1.1935714832187414	0.5169176841948653	inf
-1.1935714832187414	0.5649237576941906	inf
-1.1935714832187414	0.6129298311935161	inf
-1.1935714832187414	0.6609359046928416	inf
-1.1935714832187414	0.7089419781921669	inf
-1.1935714832187414	0.7569480516914924	inf
-1.1935714832187414	0.8049541251908179	inf
-1.1935714832187414	0.8529601986901432	inf
-1.1935714832187414	0.9009662721894685	inf
-1.1935714832187414	0.948972345688794	inf
-1.1935714832187414	0.9969784191881195	inf
-1.1935714832187414	1.0449844926874448	inf
-1.1935714832187414	1.0929905661867703	inf
-1.1935714832187414	1.1409966396860958	inf
-1.1935714832187414	1.189002713185421	inf
-1.1935714832187414	1.2370087866847466	inf
-1.1935714832187414	1.285014860184072	inf
-1.1935714832187414	1.3330209336833974	inf
-1.1935714832187414	1.3810270071827229	inf
-1.1935714832187414	1.4290330806820484	inf
-1.1935714832187414	1.4770391541813737	inf
-1.1935714832187414	1.5250452276806992	inf
-1.1935714832187414	1.5730513011800245	inf
-1.1935714832187414	1.6210573746793497	inf
-1.1935714832187414	1.6690634481786755	inf
-1.1935714832187414	1.7170695216780008	inf
-1.1935714832187414	1.765075595177326	inf
-1.1935714832187414	1.8130816686766518	inf
-1.1935714832187414	1.861087742175977	inf
-1.1935714832187414	1.9090938156753023	inf
-1.1935714832187414	1.957099889174628	inf
-1.1935714832187414	2.0051059626739534	inf
-1.1935714832187414	2.0531120361732786	inf
-1.1935714832187414	2.1011181096726044	inf
-1.1935714832187414	2.1491241831719297	inf
-1.1935714832187414	2.197130256671255	inf
-1.1935714832187414	2.245136330170581	inf
-1.1774929171339568	-2.507464946262637	inf
-1.1774929171339568	-2.459458872763311	inf
-1.1774929171339568	-2.4114527992639854	inf
-1.1774929171339568	-2.3634467257646605	inf
-1.1774929171339568	-2.315440652265335	inf
-1.1774929171339568	-2.267434578766009	inf
-1.1774929171339568	-2.2194285052666842	inf
-1.1774929171339568	-2.1714224317673585	inf
-1.1774929171339568	-2.123416358268033	inf
-1.1774929171339568	-2.075410284768708	inf
-1.1774929171339568	-2.027404211269382	inf
-1.1774929171339568	-1.979398137770057	inf
-1.1774929171339568	-1.9313920642707314	inf
-1.1774929171339568	-1.883385990771406	inf
-1.1774929171339568	-1.8353799172720806	inf
-1.1774929171339568	-1.787373843772755	inf
-1.1774929171339568	-1.7393677702734298	inf
-1.1774929171339568	-1.6913616967741043	inf
-1.1774929171339568	-1.643355623274779	inf
-1.1774929171339568	-1.5953495497754535	inf
-1.1774929171339568	-1.547343476276128	inf
-1.1774929171339568	-1.4993374027768027	inf
-1.1774929171339568	-1.4513313292774772	inf
-1.1774929171339568	-1.4033252557781517	inf
-1.1774929171339568	-1.3553191822788264	inf
-1.1774929171339568	-1.307313108779501	inf
-1.1774929171339568	-1.2593070352801754	inf
-1.1774929171339568	-1.2113009617808501	inf
-1.1774929171339568	-1.1632948882815246	inf
-1.1774929171339568	-1.115288814782199	inf
-1.1774929171339568	-1.0672827412828738	inf
-1.1774929171339568	-1.0192766677835485	inf
-1.1774929171339568	-0.9712705942842229	inf
-1.1774929171339568	-0.9232645207848975	inf
-1.1774929171339568	-0.8752584472855721	inf
-1.1774929171339568	-0.8272523737862467	inf
-1.1774929171339568	-0.7792463002869213	inf
-1.1774929171339568	-0.7312402267875958	inf
-1.1774929171339568	-0.6832341532882704	inf
-1.1774929171339568	-0.635228079788945	inf
-1.1774929171339568	-0.5872220062896195	inf
-1.1774929171339568	-0.5392159327902941	inf
-1.1774929171339568	-0.49120985929096883	inf
-1.1774929171339568	-0.4432037857916433	inf
-1.1774929171339568	-0.3951977122923178	inf
-1.1774929171339568	-0.34719163879299253	inf
-1.1774929171339568	-0.299185565293667	inf
-1.1774929171339568	-0.2511794917943415	inf
-1.1774929171339568	-0.20317341829501623	inf
-1.1774929171339568	-0.15516734479569072	inf
-1.1774929171339568	-0.10716127129636521	inf
-1.1774929171339568	-0.05915519779703993	inf
-1.1774929171339568	-0.011149124297714419	inf
-1.1774929171339568	0.03685694920161109	inf
-1.1774929171339568	0.08486302270093637	inf
-1.1774929171339568	0.13286909620026188	inf
-1.1774929171339568	0.1808751696995874	inf
-1.1774929171339568	0.22888124319891268	inf
-1.1774929171339568	0.27688731669823796	inf
-1.1774929171339568	0.32489339019756347	inf
-1.1774929171339568	0.372899463696889	inf
-1.1774929171339568	0.42090553719621426	inf
-1.1774929171339568	0.46891161069553977	inf
-1.1774929171339568	0.5169176841948653	inf
-1.1774929171339568	0.5649237576941906	inf
-1.1774929171339568	0.6129298311935161	inf
-1.1774929171339568	0.6609359046928416	inf
-1.1774929171339568	0.7089419781921669	inf
-1.1774929171339568	0.7569480516914924	inf
-1.1774929171339568	0.8049541251908179	inf
-1.1774929171339568	0.8529601986901432	inf
-1.1774929171339568	0.9009662721894685	inf
-1.1774929171339568	0.948972345688794	inf
-1.1774929171339568	0.9969784191881195	inf
-1.1774929171339568	1.0449844926874448	inf
-1.1774929171339568	1.0929905661867703	inf
-1.1774929171339568	1.1409966396860958	inf
-1.1774929171339568	1.189002713185421	inf
-1.1774929171339568	1.2370087866847466	inf
-1.1774929171339568	1.285014860184072	inf
-1.1774929171339568	1.3330209336833974	inf
-1.1774929171339568	1.3810270071827229	inf
-1.1774929171339568	1.4290330806820484	inf
-1.1774929171339568	1.4770391541813737	inf
-1.1774929171339568	1.5250452276806992	inf
-1.1774929171339568	1.5730513011800245	inf
-1.1774929171339568	1.6210573746793497	inf
-1.1774929171339568	1.6690634481786755	inf
-1.1774929171339568	1.7170695216780008	inf
-1.1774929171339568	1.765075595177326	inf
-1.1774929171339568	1.8130816686766518	inf
-1.1774929171339568	1.861087742175977	inf
-1.1774929171339568	1.9090938156753023	inf
-1.1774929171339568	1.957099889174628	inf
-1.1774929171339568	2.0051059626739534	inf
-1.1774929171339568	2.0531120361732786	inf
-1.1774929171339568	2.1011181096726044	inf
-1.1774929171339568	2.1491241831719297	inf
-1.1774929171339568	2.197130256671255	inf
-1.1774929171339568	2.245136330170581	inf
-1.1614143510491721	-2.507464946262637	inf
-1.1614143510491721	-2.459458872763311	inf
-1.1614143510491721	-2.4114527992639854	inf
-1.1614143510491721	-2.3634467257646605	inf
-1.1614143510491721	-2.315440652265335	inf
-1.1614143510491721	-2.267434578766009	inf
-1.1614143510491721	-2.2194285052666842	inf
-1.1614143510491721	-2.1714224317673585	inf
-1.1614143510491721	-2.123416358268033	inf
-1.1614143510491721	-2.075410284768708	inf
-1.1614143510491721	-2.027404211269382	inf
-1.1614143510491721	-1.979398137770057	inf
-1.1614143510491721	-1.9313920642707314	inf
-1.1614143510491721	-1.883385990771406	inf
-1.1614143510491721	-1.8353799172720806	inf
-1.1614143510491721	-1.787373843772755	inf
-1.1614143510491721	-1.7393677702734298	inf
-1.1614143510491721	-1.6913616967741043	inf
-1.1614143510491721	-1.643355623274779	inf
-1.1614143510491721	-1.5953495497754535	inf
-1.1614143510491721	-1.547343476276128	inf
-1.1614143510491721	-1.4993374027768027	inf
-1.1614143510491721	-1.4513313292774772	inf
-1.1614143510491721	-1.4033252557781517	inf
-1.1614143510491721	-1.3553191822788264	inf
-1.1614143510491721	-1.307313108779501	inf
-1.1614143510491721	-1.2593070352801754	inf
-1.1614143510491721	-1.2113009617808501	inf
-1.1614143510491721	-1.1632948882815246	inf
-1.1614143510491721	-1.115288814782199	inf
-1.1614143510491721	-1.0672827412828738	inf
-1.1614143510491721	-1.0192766677835485	inf
-1.1614143510491721	-0.9712705942842229	inf
-1.1614143510491721	-0.9232645207848975	inf
-1.1614143510491721	-0.8752584472855721	inf
-1.1614143510491721	-0.8272523737862467	inf
-1.1614143510491721	-0.7792463002869213	inf
-1.1614143510491721	-0.7312402267875958	inf
-1.1614143510491721	-0.6832341532882704	inf
-1.1614143510491721	-0.635228079788945	inf
-1.1614143510491721	-0.5872220062896195	inf
-1.1614143510491721	-0.5392159327902941	inf
-1.1614143510491721	-0.49120985929096883	inf
-1.1614143510491721	-0.4432037857916433	inf
-1.1614143510491721	-0.3951977122923178	inf
-1.1614143510491721	-0.34719163879299253	inf
-1.1614143510491721	-0.299185565293667	inf
-1.1614143510491721	-0.2511794917943415	inf
-1.1614143510491721	-0.20317341829501623	inf
-1.1614143510491721	-0.15516734479569072	inf
-1.1614143510491721	-0.10716127129636521	inf
-1.1614143510491721	-0.05915519779703993	inf
-1.1614143510491721	-0.011149124297714419	inf
-1.1614143510491721	0.03685694920161109	inf
-1.1614143510491721	0.08486302270093637	inf
-1.1614143510491721	0.13286909620026188	inf
-1.1614143510491721	0.1808751696995874	inf
-1.1614143510491721	0.22888124319891268	inf
-1.1614143510491721	0.27688731669823796	inf
-1.1614143510491721	0.32489339019756347	inf
-1.1614143510491721	0.372899463696889	inf
-1.1614143510491721	0.42090553719621426	inf
-1.1614143510491721	0.46891161069553977	inf
-1.1614143510491721	0.5169176841948653	inf
-1.1614143510491721	0.5649237576941906	inf
-1.1614143510491721	0.6129298311935161	inf
-1.1614143510491721	0.6609359046928416	inf
-1.1614143510491721	0.7089419781921669	inf
-1.1614143510491721	0.7569480516914924	inf
-1.1614143510491721	0.8049541251908179	inf
-1.1614143510491721	0.8529601986901432	inf
-1.1614143510491721	0.9009662721894685	inf
-1.1614143510491721	0.948972345688794	inf
-1.1614143510491721	0.9969784191881195	inf
-1.1614143510491721	1.0449844926874448	inf
-1.1614143510491721	1.0929905661867703	inf
-1.1614143510491721	1.1409966396860958	inf
-1.1614143510491721	1.189002713185421	inf
-1.1614143510491721	1.2370087866847466	inf
-1.1614143510491721	1.285014860184072	inf
-1.1614143510491721	1.3330209336833974	inf
-1.1614143510491721	1.3810270071827229	inf
-1.1614143510491721	1.4290330806820484	inf
-1.1614143510491721	1.4770391541813737	inf
-1.1614143510491721	1.5250452276806992	inf
-1.1614143510491721	1.5730513011800245	inf
-1.1614143510491721	1.6210573746793497	inf
-1.1614143510491721	1.6690634481786755	inf
-1.1614143510491721	1.7170695216780008	inf
-1.1614143510491721	1.765075595177326	inf
-1.1614143510491721	1.8130816686766518	inf
-1.1614143510491721	1.861087742175977	inf
-1.1614143510491721	1.9090938156753023	inf
-1.1614143510491721	1.957099889174628	inf
-1.1614143510491721	2.0051059626739534	inf
-1.1614143510491721	2.0531120361732786	inf
-1.1614143510491721	2.1011181096726044	inf
-1.1614143510491721	2.1491241831719297	inf
-1.1614143510491721	2.197130256671255	inf
-1.1614143510491721	2.245136330170581	inf
-1.1453357849643873	-2.507464946262637	inf
-1.1453357849643873	-2.459458872763311	inf
-1.1453357849643873	-2.4114527992639854	inf
-1.1453357849643873	-2.3634467257646605	inf
-1.1453357849643873	-2.315440652265335	inf
-1.1453357849643873	-2.267434578766009	inf
-1.1453357849643873	-2.2194285052666842	inf
-1.1453357849643873	-2.1714224317673585	inf
-1.1453357849643873	-2.123416358268033	inf
-1.1453357849643873	-2.075410284768708	inf
-1.1453357849643873	-2.027404211269382	inf
-1.1453357849643873	-1.979398137770057	inf
-1.1453357849643873	-1.9313920642707314	inf
-1.1453357849643873	-1.883385990771406	inf
-1.1453357849643873	-1.8353799172720806	inf
-1.1453357849643873	-1.787373843772755	inf
-1.1453357849643873	-1.7393677702734298	inf
-1.1453357849643873	-1.6913616967741043	inf
-1.1453357849643873	-1.643355623274779	inf
-1.1453357849643873	-1.5953495497754535	inf
-1.1453357849643873	-1.547343476276128	inf
-1.1453357849643873	-1.4993374027768027	inf
-1.1453357849643873	-1.4513313292774772	inf
-1.1453357849643873	-1.4033252557781517	inf
-1.1453357849643873	-1.3553191822788264	inf
-1.1453357849643873	-1.307313108779501	inf
-1.1453357849643873	-1.2593070352801754	inf
-1.1453357849643873	-1.2113009617808501	inf
-1.1453357849643873	-1.1632948882815246	inf
-1.1453357849643873	-1.115288814782199	inf
-1.1453357849643873	-1.0672827412828738	inf
-1.1453357849643873	-1.0192766677835485	inf
-1.1453357849643873	-0.9712705942842229	inf
-1.1453357849643873	-0.9232645207848975	inf
-1.1453357849643873	-0.8752584472855721	inf
-1.1453357849643873	-0.8272523737862467	inf
-1.1453357849643873	-0.7792463002869213	inf
-1.1453357849643873	-0.7312402267875958	inf
-1.1453357849643873	-0.6832341532882704	inf
-1.1453357849643873	-0.635228079788945	inf
-1.1453357849643873	-0.5872220062896195	inf
-1.1453357849643873	-0.5392159327902941	inf
-1.1453357849643873	-0.49120985929096883	inf
-1.1453357849643873	-0.4432037857916433	inf
-1.1453357849643873	-0.3951977122923178	inf
-1.1453357849643873	-0.34719163879299253	inf
-1.1453357849643873	-0.299185565293667	inf
-1.1453357849643873	-0.2511794917943415	inf
-1.1453357849643873	-0.20317341829501623	inf
-1.1453357849643873	-0.15516734479569072	inf
-1.1453357849643873	-0.10716127129636521	inf
-1.1453357849643873	-0.05915519779703993	inf
-1.1453357849643873	-0.011149124297714419	inf
-1.1453357849643873	0.03685694920161109	inf
-1.1453357849643873	0.08486302270093637	inf
-1.1453357849643873	0.13286909620026188	inf
-1.1453357849643873	0.1808751696995874	inf
-1.1453357849643873	0.22888124319891268	inf
-1.1453357849643873	0.27688731669823796	inf
-1.1453357849643873	0.32489339019756347	inf
-1.1453357849643873	0.372899463696889	inf
-1.1453357849643873	0.42090553719621426	inf
-1.1453357849643873	0.46891161069553977	inf
-1.1453357849643873	0.5169176841948653	inf
-1.1453357849643873	0.5649237576941906	inf
-1.1453357849643873	0.6129298311935161	inf
-1.1453357849643873	0.6609359046928416	inf
-1.1453357849643873	0.7089419781921669	inf
-1.1453357849643873	0.7569480516914924	inf
-1.1453357849643873	0.8049541251908179	inf
-1.1453357849643873	0.8529601986901432	inf
-1.1453357849643873	0.9009662721894685	inf
-1.1453357849643873	0.948972345688794	inf
-1.1453357849643873	0.9969784191881195	inf
-1.1453357849643873	1.0449844926874448	inf
-1.1453357849643873	1.0929905661867703	inf
-1.1453357849643873	1.1409966396860958	inf
-1.1453357849643873	1.189002713185421	inf
-1.1453357849643873	1.2370087866847466	inf
-1.1453357849643873	1.285014860184072	inf
-1.1453357849643873	1.3330209336833974	inf
-1.1453357849643873	1.3810270071827229	inf
-1.1453357849643873	1.4290330806820484	inf
-1.1453357849643873	1.4770391541813737	inf
-1.1453357849643873	1.5250452276806992	inf
-1.1453357849643873	1.5730513011800245	inf
-1.1453357849643873	1.6210573746793497	inf
-1.1453357849643873	1.6690634481786755	inf
-1.1453357849643873	1.7170695216780008	inf
-1.1453357849643873	1.765075595177326	inf
-1.1453357849643873	1.8130816686766518	inf
-1.1453357849643873	1.861087742175977	inf
-1.1453357849643873	1.9090938156753023	inf
-1.1453357849643873	1.957099889174628	inf
-1.1453357849643873	2.0051059626739534	inf
-1.1453357849643873	2.0531120361732786	inf
-1.1453357849643873	2.1011181096726044	inf
-1.1453357849643873	2.1491241831719297	inf
-1.1453357849643873	2.197130256671255	inf
-1.1453357849643873	2.245136330170581	inf
-1.1292572188796024	-2.507464946262637	inf
-1.1292572188796024	-2.459458872763311	inf
-1.1292572188796024	-2.4114527992639854	inf
-1.1292572188796024	-2.3634467257646605	inf
-1.1292572188796024	-2.315440652265335	inf
-1.1292572188796024	-2.267434578766009	inf
-1.1292572188796024	-2.2194285052666842	inf
-1.1292572188796024	-2.1714224317673585	inf
-1.1292572188796024	-2.123416358268033	inf
-1.1292572188796024	-2.075410284768708	inf
-1.1292572188796024	-2.027404211269382	inf
-1.1292572188796024	-1.979398137770057	inf
-1.1292572188796024	-1.9313920642707314	inf
-1.1292572188796024	-1.883385990771406	inf
-1.1292572188796024	-1.8353799172720806	inf
-1.1292572188796024	-1.787373843772755	inf
-1.1292572188796024	-1.7393677702734298	inf
-1.1292572188796024	-1.6913616967741043	inf
-1.1292572188796024	-1.643355623274779	inf
-1.1292572188796024	-1.5953495497754535	inf
-1.1292572188796024	-1.547343476276128	inf
-1.1292572188796024	-1.4993374027768027	inf
-1.1292572188796024	-1.4513313292774772	inf
-1.1292572188796024	-1.4033252557781517	inf
-1.1292572188796024	-1.3553191822788264	inf
-1.1292572188796024	-1.307313108779501	inf
-1.1292572188796024	-1.2593070352801754	inf
-1.1292572188796024	-1.2113009617808501	inf
-1.1292572188796024	-1.1632948882815246	inf
-1.1292572188796024	-1.115288814782199	inf
-1.1292572188796024	-1.0672827412828738	inf
-1.1292572188796024	-1.0192766677835485	inf
-1.1292572188796024	-0.9712705942842229	inf
-1.1292572188796024	-0.9232645207848975	inf
-1.1292572188796024	-0.8752584472855721	inf
-1.1292572188796024	-0.8272523737862467	4.007333185232471
-1.1292572188796024	-0.7792463002869213	inf
-1.1292572188796024	-0.7312402267875958	inf
-1.1292572188796024	-0.6832341532882704	inf
-1.1292572188796024	-0.635228079788945	4.007333185232471
-1.1292572188796024	-0.5872220062896195	inf
-1.1292572188796024	-0.5392159327902941	inf
-1.1292572188796024	-0.49120985929096883	inf
-1.1292572188796024	-0.4432037857916433	inf
-1.1292572188796024	-0.3951977122923178	inf
-1.1292572188796024	-0.34719163879299253	inf
-1.1292572188796024	-0.299185565293667	inf
-1.1292572188796024	-0.2511794917943415	inf
-1.1292572188796024	-0.20317341829501623	inf
-1.1292572188796024	-0.15516734479569072	4.007333185232471
-1.1292572188796024	-0.10716127129636521	4.007333185232471
-1.1292572188796024	-0.05915519779703993	inf
-1.1292572188796024	-0.011149124297714419	inf
-1.1292572188796024	0.03685694920161109	inf
-1.1292572188796024	0.08486302270093637	inf
-1.1292572188796024	0.13286909620026188	inf
-1.1292572188796024	0.1808751696995874	inf
-1.1292572188796024	0.22888124319891268	inf
-1.1292572188796024	0.27688731669823796	inf
-1.1292572188796024	0.32489339019756347	inf
-1.1292572188796024	0.372899463696889	inf
-1.1292572188796024	0.42090553719621426	inf
-1.1292572188796024	0.46891161069553977	inf
-1.1292572188796024	0.5169176841948653	inf
-1.1292572188796024	0.5649237576941906	inf
-1.1292572188796024	0.6129298311935161	inf
-1.1292572188796024	0.6609359046928416	inf
-1.1292572188796024	0.7089419781921669	inf
-1.1292572188796024	0.7569480516914924	inf
-1.1292572188796024	0.8049541251908179	inf
-1.1292572188796024	0.8529601986901432	inf
-1.1292572188796024	0.9009662721894685	inf
-1.1292572188796024	0.948972345688794	inf
-1.1292572188796024	0.9969784191881195	inf
-1.1292572188796024	1.0449844926874448	inf
-1.1292572188796024	1.0929905661867703	inf
-1.1292572188796024	1.1409966396860958	inf
-1.1292572188796024	1.189002713185421	inf
-1.1292572188796024	1.2370087866847466	inf
-1.1292572188796024	1.285014860184072	inf
-1.1292572188796024	1.3330209336833974	inf
-1.1292572188796024	1.3810270071827229	inf
-1.1292572188796024	1.4290330806820484	inf
-1.1292572188796024	1.4770391541813737	inf
-1.1292572188796024	1.5250452276806992	inf
-1.1292572188796024	1.5730513011800245	inf
-1.1292572188796024	1.6210573746793497	inf
-1.1292572188796024	1.6690634481786755	inf
-1.1292572188796024	1.7170695216780008	inf
-1.1292572188796024	1.765075595177326	inf
-1.1292572188796024	1.8130816686766518	inf
-1.1292572188796024	1.861087742175977	inf
-1.1292572188796024	1.9090938156753023	inf
-1.1292572188796024	1.957099889174628	inf
-1.1292572188796024	2.0051059626739534	inf
-1.1292572188796024	2.0531120361732786	inf
-1.1292572188796024	2.1011181096726044	inf
-1.1292572188796024	2.1491241831719297	inf
-1.1292572188796024	2.197130256671255	inf
-1.1292572188796024	2.245136330170581	inf
-1.1131786527948178	-2.507464946262637	inf
-1.1131786527948178	-2.459458872763311	inf
-1.1131786527948178	-2.4114527992639854	inf
-1.1131786527948178	-2.3634467257646605	inf
-1.1131786527948178	-2.315440652265335	inf
-1.1131786527948178	-2.267434578766009	inf
-1.1131786527948178	-2.2194285052666842	inf
-1.1131786527948178	-2.1714224317673585	inf
-1.1131786527948178	-2.123416358268033	inf
-1.1131786527948178	-2.075410284768708	inf
-1.1131786527948178	-2.027404211269382	inf
-1.1131786527948178	-1.979398137770057	inf
-1.1131786527948178	-1.9313920642707314	inf
-1.1131786527948178	-1.883385990771406	inf
-1.1131786527948178	-1.8353799172720806	inf
-1.1131786527948178	-1.787373843772755	inf
-1.1131786527948178	-1.7393677702734298	inf
-1.1131786527948178	-1.6913616967741043	inf
-1.1131786527948178	-1.643355623274779	inf
-1.1131786527948178	-1.5953495497754535	inf
-1.1131786527948178	-1.547343476276128	inf
-1.1131786527948178	-1.4993374027768027	inf
-1.1131786527948178	-1.4513313292774772	inf
-1.1131786527948178	-1.4033252557781517	inf
-1.1131786527948178	-1.3553191822788264	inf
-1.1131786527948178	-1.307313108779501	inf
-1.1131786527948178	-1.2593070352801754	inf
-1.1131786527948178	-1.2113009617808501	inf
-1.1131786527948178	-1.1632948882815246	inf
-1.1131786527948178	-1.115288814782199	inf
-1.1131786527948178	-1.0672827412828738	inf
-1.1131786527948178	-1.0192766677835485	inf
-1.1131786527948178	-0.9712705942842229	inf
-1.1131786527948178	-0.9232645207848975	inf
-1.1131786527948178	-0.8752584472855721	inf
-1.1131786527948178	-0.8272523737862467	inf
-1.1131786527948178	-0.7792463002869213	inf
-1.1131786527948178	-0.7312402267875958	inf
-1.1131786527948178	-0.6832341532882704	inf
-1.1131786527948178	-0.635228079788945	inf
-1.1131786527948178	-0.5872220062896195	4.007333185232471
-1.1131786527948178	-0.5392159327902941	inf
-1.1131786527948178	-0.49120985929096883	inf
-1.1131786527948178	-0.4432037857916433	inf
-1.1131786527948178	-0.3951977122923178	inf
-1.1131786527948178	-0.34719163879299253	4.007333185232471
-1.1131786527948178	-0.299185565293667	inf
-1.1131786527948178	-0.2511794917943415	inf
-1.1131786527948178	-0.20317341829501623	inf
-1.1131786527948178	-0.15516734479569072	inf
-1.1131786527948178	-0.10716127129636521	inf
-1.1131786527948178	-0.05915519779703993	inf
-1.1131786527948178	-0.011149124297714419	inf
-1.1131786527948178	0.03685694920161109	inf
-1.1131786527948178	0.08486302270093637	inf
-1.1131786527948178	0.13286909620026188	inf
-1.1131786527948178	0.1808751696995874	inf
-1.1131786527948178	0.22888124319891268	inf
-1.1131786527948178	0.27688731669823796	inf
-1.1131786527948178	0.32489339019756347	inf
-1.1131786527948178	0.372899463696889	inf
-1.1131786527948178	0.42090553719621426	inf
-1.1131786527948178	0.46891161069553977	inf
-1.1131786527948178	0.5169176841948653	inf
-1.1131786527948178	0.5649237576941906	inf
-1.1131786527948178	0.6129298311935161	inf
-1.1131786527948178	0.6609359046928416	inf
-1.1131786527948178	0.7089419781921669	inf
-1.1131786527948178	0.7569480516914924	inf
-1.1131786527948178	0.8049541251908179	inf
-1.1131786527948178	0.8529601986901432	inf
-1.1131786527948178	0.9009662721894685	inf
-1.1131786527948178	0.948972345688794	inf
-1.1131786527948178	0.9969784191881195	inf
-1.1131786527948178	1.0449844926874448	inf
-1.1131786527948178	1.0929905661867703	inf
-1.1131786527948178	1.1409966396860958	inf
-1.1131786527948178	1.189002713185421	inf
-1.1131786527948178	1.2370087866847466	inf
-1.1131786527948178	1.285014860184072	inf
-1.1131786527948178	1.3330209336833974	inf
-1.1131786527948178	1.3810270071827229	inf
-1.1131786527948178	1.4290330806820484	inf
-1.1131786527948178	1.4770391541813737	inf
-1.1131786527948178	1.5250452276806992	inf
-1.1131786527948178	1.5730513011800245	inf
-1.1131786527948178	1.6210573746793497	inf
-1.1131786527948178	1.6690634481786755	inf
-1.1131786527948178	1.7170695216780008	inf
-1.1131786527948178	1.765075595177326	inf
-1.1131786527948178	1.8130816686766518	inf
-1.1131786527948178	1.861087742175977	inf
-1.1131786527948178	1.9090938156753023	inf
-1.1131786527948178	1.957099889174628	inf
-1.1131786527948178	2.0051059626739534	inf
-1.1131786527948178	2.0531120361732786	inf
-1.1131786527948178	2.1011181096726044	inf
-1.1131786527948178	2.1491241831719297	inf
-1.1131786527948178	2.197130256671255	inf
-1.1131786527948178	2.245136330170581	inf
-1.0971000867100331	-2.507464946262637	inf
-1.0971000867100331	-2.459458872763311	inf
-1.0971000867100331	-2.4114527992639854	inf
-1.0971000867100331	-2.3634467257646605	inf
-1.0971000867100331	-2.315440652265335	inf
-1.0971000867100331	-2.267434578766009	inf
-1.0971000867100331	-2.2194285052666842	inf
-1.0971000867100331	-2.1714224317673585	inf
-1.0971000867100331	-2.123416358268033	inf
-1.0971000867100331	-2.075410284768708	inf
-1.0971000867100331	-2.027404211269382	inf
-1.0971000867100331	-1.979398137770057	inf
-1.0971000867100331	-1.9313920642707314	inf
-1.0971000867100331	-1.883385990771406	inf
-1.0971000867100331	-1.8353799172720806	inf
-1.0971000867100331	-1.787373843772755	inf
-1.0971000867100331	-1.7393677702734298	inf
-1.0971000867100331	-1.6913616967741043	inf
-1.0971000867100331	-1.643355623274779	inf
-1.0971000867100331	-1.5953495497754535	inf
-1.0971000867100331	-1.547343476276128	inf
-1.0971000867100331	-1.4993374027768027	inf
-1.0971000867100331	-1.4513313292774772	inf
-1.0971000867100331	-1.4033252557781517	inf
-1.0971000867100331	-1.3553191822788264	inf
-1.0971000867100331	-1.307313108779501	inf
-1.0971000867100331	-1.2593070352801754	inf
-1.0971000867100331	-1.2113009617808501	inf
-1.0971000867100331	-1.1632948882815246	inf
-1.0971000867100331	-1.115288814782199	inf
-1.0971000867100331	-1.0672827412828738	inf
-1.0971000867100331	-1.0192766677835485	inf
-1.0971000867100331	-0.9712705942842229	inf
-1.0971000867100331	-0.9232645207848975	inf
-1.0971000867100331	-0.8752584472855721	inf
-1.0971000867100331	-0.8272523737862467	inf
-1.0971000867100331	-0.7792463002869213	inf
-1.0971000867100331	-0.7312402267875958	inf
-1.0971000867100331	-0.6832341532882704	inf
-1.0971000867100331	-0.635228079788945	inf
-1.0971000867100331	-0.5872220062896195	inf
-1.0971000867100331	-0.5392159327902941	inf
-1.0971000867100331	-0.49120985929096883	inf
-1.0971000867100331	-0.4432037857916433	inf
-1.0971000867100331	-0.3951977122923178	inf
-1.0971000867100331	-0.34719163879299253	inf
-1.0971000867100331	-0.299185565293667	inf
-1.0971000867100331	-0.2511794917943415	inf
-1.0971000867100331	-0.20317341829501623	inf
-1.0971000867100331	-0.15516734479569072	inf
-1.0971000867100331	-0.10716127129636521	inf
-1.0971000867100331	-0.05915519779703993	4.007333185232471
-1.0971000867100331	-0.011149124297714419	inf
-1.0971000867100331	0.03685694920161109	inf
-1.0971000867100331	0.08486302270093637	inf
-1.0971000867100331	0.13286909620026188	inf
-1.0971000867100331	0.1808751696995874	inf
-1.0971000867100331	0.22888124319891268	inf
-1.0971000867100331	0.27688731669823796	inf
-1.0971000867100331	0.32489339019756347	inf
-1.0971000867100331	0.372899463696889	inf
-1.0971000867100331	0.42090553719621426	inf
-1.0971000867100331	0.46891161069553977	inf
-1.0971000867100331	0.5169176841948653	inf
-1.0971000867100331	0.5649237576941906	inf
-1.0971000867100331	0.6129298311935161	inf
-1.0971000867100331	0.6609359046928416	inf
-1.0971000867100331	0.7089419781921669	inf
-1.0971000867100331	0.7569480516914924	inf
-1.0971000867100331	0.8049541251908179	inf
-1.0971000867100331	0.8529601986901432	inf
-1.0971000867100331	0.9009662721894685	inf
-1.0971000867100331	0.948972345688794	inf
-1.0971000867100331	0.9969784191881195	inf
-1.0971000867100331	1.0449844926874448	inf
-1.0971000867100331	1.0929905661867703	inf
-1.0971000867100331	1.1409966396860958	inf
-1.0971000867100331	1.189002713185421	inf
-1.0971000867100331	1.2370087866847466	inf
-1.0971000867100331	1.285014860184072	inf
-1.0971000867100331	1.3330209336833974	inf
-1.0971000867100331	1.3810270071827229	inf
-1.0971000867100331	1.4290330806820484	inf
-1.0971000867100331	1.4770391541813737	inf
-1.0971000867100331	1.5250452276806992	inf
-1.0971000867100331	1.5730513011800245	inf
-1.0971000867100331	1.6210573746793497	inf
-1.0971000867100331	1.6690634481786755	inf
-1.0971000867100331	1.7170695216780008	inf
-1.0971000867100331	1.765075595177326	inf
-1.0971000867100331	1.8130816686766518	inf
-1.0971000867100331	1.861087742175977	inf
-1.0971000867100331	1.9090938156753023	inf
-1.0971000867100331	1.957099889174628	inf
-1.0971000867100331	2.0051059626739534	inf
-1.0971000867100331	2.0531120361732786	inf
-1.0971000867100331	2.1011181096726044	inf
-1.0971000867100331	2.1491241831719297	inf
-1.0971000867100331	2.197130256671255	inf
-1.0971000867100331	2.245136330170581	inf
-1.0810215206252483	-2.507464946262637	inf
-1.0810215206252483	-2.459458872763311	inf
-1.0810215206252483	-2.4114527992639854	inf
-1.0810215206252483	-2.3634467257646605	inf
-1.0810215206252483	-2.315440652265335	inf
-1.0810215206252483	-2.267434578766009	inf
-1.0810215206252483	-2.2194285052666842	inf
-1.0810215206252483	-2.1714224317673585	inf
-1.0810215206252483	-2.123416358268033	inf
-1.0810215206252483	-2.075410284768708	inf
-1.0810215206252483	-2.027404211269382	inf
-1.0810215206252483	-1.979398137770057	inf
-1.0810215206252483	-1.9313920642707314	inf
-1.0810215206252483	-1.883385990771406	inf
-1.0810215206252483	-1.8353799172720806	inf
-1.0810215206252483	-1.787373843772755	inf
-1.0810215206252483	-1.7393677702734298	inf
-1.0810215206252483	-1.6913616967741043	inf
-1.0810215206252483	-1.643355623274779	inf
-1.0810215206252483	-1.5953495497754535	inf
-1.0810215206252483	-1.547343476276128	inf
-1.0810215206252483	-1.4993374027768027	inf
-1.0810215206252483	-1.4513313292774772	inf
-1.0810215206252483	-1.4033252557781517	inf
-1.0810215206252483	-1.3553191822788264	inf
-1.0810215206252483	-1.307313108779501	inf
-1.0810215206252483	-1.2593070352801754	inf
-1.0810215206252483	-1.2113009617808501	inf
-1.0810215206252483	-1.1632948882815246	inf
-1.0810215206252483	-1.115288814782199	inf
-1.0810215206252483	-1.0672827412828738	inf
-1.0810215206252483	-1.0192766677835485	inf
-1.0810215206252483	-0.9712705942842229	4.007333185232471
-1.0810215206252483	-0.9232645207848975	inf
-1.0810215206252483	-0.8752584472855721	inf
-1.0810215206252483	-0.8272523737862467	inf
-1.0810215206252483	-0.7792463002869213	inf
-1.0810215206252483	-0.7312402267875958	inf
-1.0810215206252483	-0.6832341532882704	inf
-1.0810215206252483	-0.635228079788945	inf
-1.0810215206252483	-0.5872220062896195	inf
-1.0810215206252483	-0.5392159327902941	4.007333185232471
-1.0810215206252483	-0.49120985929096883	inf
-1.0810215206252483	-0.4432037857916433	4.007333185232471
-1.0810215206252483	-0.3951977122923178	inf
-1.0810215206252483	-0.34719163879299253	4.007333185232471
-1.0810215206252483	-0.299185565293667	inf
-1.0810215206252483	-0.2511794917943415	4.007333185232471
-1.0810215206252483	-0.20317341829501623	inf
-1.0810215206252483	-0.15516734479569072	inf
-1.0810215206252483	-0.10716127129636521	inf
-1.0810215206252483	-0.05915519779703993	inf
-1.0810215206252483	-0.011149124297714419	4.007333185232471
-1.0810215206252483	0.03685694920161109	inf
-1.0810215206252483	0.08486302270093637	4.007333185232471
-1.0810215206252483	0.13286909620026188	inf
-1.0810215206252483	0.1808751696995874	inf
-1.0810215206252483	0.22888124319891268	inf
-1.0810215206252483	0.27688731669823796	inf
-1.0810215206252483	0.32489339019756347	inf
-1.0810215206252483	0.372899463696889	inf
-1.0810215206252483	0.42090553719621426	inf
-1.0810215206252483	0.46891161069553977	inf
-1.0810215206252483	0.5169176841948653	inf
-1.0810215206252483	0.5649237576941906	inf
-1.0810215206252483	0.6129298311935161	inf
-1.0810215206252483	0.6609359046928416	inf
-1.0810215206252483	0.7089419781921669	inf
-1.0810215206252483	0.7569480516914924	inf
-1.0810215206252483	0.8049541251908179	inf
-1.0810215206252483	0.8529601986901432	inf
-1.0810215206252483	0.9009662721894685	inf
-1.0810215206252483	0.948972345688794	inf
-1.0810215206252483	0.9969784191881195	inf
-1.0810215206252483	1.0449844926874448	inf
-1.0810215206252483	1.0929905661867703	inf
-1.0810215206252483	1.1409966396860958	inf
-1.0810215206252483	1.189002713185421	inf
-1.0810215206252483	1.2370087866847466	inf
-1.0810215206252483	1.285014860184072	inf
-1.0810215206252483	1.3330209336833974	inf
-1.0810215206252483	1.3810270071827229	inf
-1.0810215206252483	1.4290330806820484	inf
-1.0810215206252483	1.4770391541813737	inf
-1.0810215206252483	1.5250452276806992	inf
-1.0810215206252483	1.5730513011800245	inf
-1.0810215206252483	1.6210573746793497	inf
-1.0810215206252483	1.6690634481786755	inf
-1.0810215206252483	1.7170695216780008	inf
-1.0810215206252483	1.765075595177326	inf
-1.0810215206252483	1.8130816686766518	inf
-1.0810215206252483	1.861087742175977	inf
-1.0810215206252483	1.9090938156753023	inf
-1.0810215206252483	1.957099889174628	inf
-1.0810215206252483	2.0051059626739534	inf
-1.0810215206252483	2.0531120361732786	inf
-1.0810215206252483	2.1011181096726044	inf
-1.0810215206252483	2.1491241831719297	inf
-1.0810215206252483	2.197130256671255	inf
-1.0810215206252483	2.245136330170581	inf
-1.0649429545404634	-2.507464946262637	inf
-1.0649429545404634	-2.459458872763311	inf
-1.0649429545404634	-2.4114527992639854	inf
-1.0649429545404634	-2.3634467257646605	inf
-1.0649429545404634	-2.315440652265335	inf
-1.0649429545404634	-2.267434578766009	inf
-1.0649429545404634	-2.2194285052666842	inf
-1.0649429545404634	-2.1714224317673585	inf
-1.0649429545404634	-2.123416358268033	inf
-1.0649429545404634	-2.075410284768708	inf
-1.0649429545404634	-2.027404211269382	inf
-1.0649429545404634	-1.979398137770057	inf
-1.0649429545404634	-1.9313920642707314	inf
-1.0649429545404634	-1.883385990771406	inf
-1.0649429545404634	-1.8353799172720806	inf
-1.0649429545404634	-1.787373843772755	inf
-1.0649429545404634	-1.7393677702734298	inf
-1.0649429545404634	-1.6913616967741043	inf
-1.0649429545404634	-1.643355623274779	inf
-1.0649429545404634	-1.5953495497754535	inf
-1.0649429545404634	-1.547343476276128	inf
-1.0649429545404634	-1.4993374027768027	inf
-1.0649429545404634	-1.4513313292774772	inf
-1.0649429545404634	-1.4033252557781517	inf
-1.0649429545404634	-1.3553191822788264	inf
-1.0649429545404634	-1.307313108779501	inf
-1.0649429545404634	-1.2593070352801754	inf
-1.0649429545404634	-1.2113009617808501	inf
-1.0649429545404634	-1.1632948882815246	inf
-1.0649429545404634	-1.115288814782199	inf
-1.0649429545404634	-1.0672827412828738	inf
-1.0649429545404634	-1.0192766677835485	inf
-1.0649429545404634	-0.9712705942842229	4.007333185232471
-1.0649429545404634	-0.9232645207848975	inf
-1.0649429545404634	-0.8752584472855721	inf
-1.0649429545404634	-0.8272523737862467	inf
-1.0649429545404634	-0.7792463002869213	inf
-1.0649429545404634	-0.7312402267875958	inf
-1.0649429545404634	-0.6832341532882704	inf
-1.0649429545404634	-0.635228079788945	4.007333185232471
-1.0649429545404634	-0.5872220062896195	inf
-1.0649429545404634	-0.5392159327902941	inf
-1.0649429545404634	-0.49120985929096883	inf
-1.0649429545404634	-0.4432037857916433	inf
-1.0649429545404634	-0.3951977122923178	inf
-1.0649429545404634	-0.34719163879299253	inf
-1.0649429545404634	-0.299185565293667	inf
-1.0649429545404634	-0.2511794917943415	4.007333185232471
-1.0649429545404634	-0.20317341829501623	inf
-1.0649429545404634	-0.15516734479569072	inf
-1.0649429545404634	-0.10716127129636521	inf
-1.0649429545404634	-0.05915519779703993	inf
-1.0649429545404634	-0.011149124297714419	inf
-1.0649429545404634	0.03685694920161109	inf
-1.0649429545404634	0.08486302270093637	inf
-1.0649429545404634	0.13286909620026188	inf
-1.0649429545404634	0.1808751696995874	inf
-1.0649429545404634	0.22888124319891268	inf
-1.0649429545404634	0.27688731669823796	inf
-1.0649429545404634	0.32489339019756347	inf
-1.0649429545404634	0.372899463696889	inf
-1.0649429545404634	0.42090553719621426	inf
-1.0649429545404634	0.46891161069553977	inf
-1.0649429545404634	0.5169176841948653	inf
-1.0649429545404634	0.5649237576941906	inf
-1.0649429545404634	0.6129298311935161	inf
-1.0649429545404634	0.6609359046928416	inf
-1.0649429545404634	0.7089419781921669	inf
-1.0649429545404634	0.7569480516914924	inf
-1.0649429545404634	0.8049541251908179	inf
-1.0649429545404634	0.8529601986901432	inf
-1.0649429545404634	0.9009662721894685	inf
-1.0649429545404634	0.948972345688794	inf
-1.0649429545404634	0.9969784191881195	inf
-1.0649429545404634	1.0449844926874448	inf
-1.0649429545404634	1.0929905661867703	inf
-1.0649429545404634	1.1409966396860958	inf
-1.0649429545404634	1.189002713185421	inf
-1.0649429545404634	1.2370087866847466	inf
-1.0649429545404634	1.285014860184072	inf
-1.0649429545404634	1.3330209336833974	inf
-1.0649429545404634	1.3810270071827229	inf
-1.0649429545404634	1.4290330806820484	inf
-1.0649429545404634	1.4770391541813737	inf
-1.0649429545404634	1.5250452276806992	inf
-1.0649429545404634	1.5730513011800245	inf
-1.0649429545404634	1.6210573746793497	inf
-1.0649429545404634	1.6690634481786755	inf
-1.0649429545404634	1.7170695216780008	inf
-1.0649429545404634	1.765075595177326	inf
-1.0649429545404634	1.8130816686766518	inf
-1.0649429545404634	1.861087742175977	inf
-1.0649429545404634	1.9090938156753023	inf
-1.0649429545404634	1.957099889174628	inf
-1.0649429545404634	2.0051059626739534	inf
-1.0649429545404634	2.0531120361732786	inf
-1.0649429545404634	2.1011181096726044	inf
-1.0649429545404634	2.1491241831719297	inf
-1.0649429545404634	2.197130256671255	inf
-1.0649429545404634	2.245136330170581	inf
-1.0488643884556788	-2.507464946262637	inf
-1.0488643884556788	-2.459458872763311	inf
-1.0488643884556788	-2.4114527992639854	inf
-1.0488643884556788	-2.3634467257646605	inf
-1.0488643884556788	-2.315440652265335	inf
-1.0488643884556788	-2.267434578766009	inf
-1.0488643884556788	-2.2194285052666842	inf
-1.0488643884556788	-2.1714224317673585	inf
-1.0488643884556788	-2.123416358268033	inf
-1.0488643884556788	-2.075410284768708	inf
-1.0488643884556788	-2.027404211269382	inf
-1.0488643884556788	-1.979398137770057	inf
-1.0488643884556788	-1.9313920642707314	inf
-1.0488643884556788	-1.883385990771406	inf
-1.0488643884556788	-1.8353799172720806	inf
-1.0488643884556788	-1.787373843772755	inf
-1.0488643884556788	-1.7393677702734298	inf
-1.0488643884556788	-1.6913616967741043	inf
-1.0488643884556788	-1.643355623274779	inf
-1.0488643884556788	-1.5953495497754535	inf
-1.0488643884556788	-1.547343476276128	inf
-1.0488643884556788	-1.4993374027768027	inf
-1.0488643884556788	-1.4513313292774772	inf
-1.0488643884556788	-1.4033252557781517	inf
-1.0488643884556788	-1.3553191822788264	inf
-1.0488643884556788	-1.307313108779501	inf
-1.0488643884556788	-1.2593070352801754	inf
-1.0488643884556788	-1.2113009617808501	inf
-1.0488643884556788	-1.1632948882815246	inf
-1.0488643884556788	-1.115288814782199	inf
-1.0488643884556788	-1.0672827412828738	inf
-1.0488643884556788	-1.0192766677835485	inf
-1.0488643884556788	-0.9712705942842229	inf
-1.0488643884556788	-0.9232645207848975	inf
-1.0488643884556788	-0.8752584472855721	inf
-1.0488643884556788	-0.8272523737862467	inf
-1.0488643884556788	-0.7792463002869213	inf
-1.0488643884556788	-0.7312402267875958	inf
-1.0488643884556788	-0.6832341532882704	inf
-1.0488643884556788	-0.635228079788945	inf
-1.0488643884556788	-0.5872220062896195	inf
-1.0488643884556788	-0.5392159327902941	4.007333185232471
-1.0488643884556788	-0.49120985929096883	inf
-1.0488643884556788	-0.4432037857916433	inf
-1.0488643884556788	-0.3951977122923178	inf
-1.0488643884556788	-0.34719163879299253	inf
-1.0488643884556788	-0.299185565293667	inf
-1.0488643884556788	-0.2511794917943415	inf
-1.0488643884556788	-0.20317341829501623	4.007333185232471
-1.0488643884556788	-0.15516734479569072	inf
-1.0488643884556788	-0.10716127129636521	inf
-1.0488643884556788	-0.05915519779703993	inf
-1.0488643884556788	-0.011149124297714419	inf
-1.0488643884556788	0.03685694920161109	inf
-1.0488643884556788	0.08486302270093637	inf
-1.0488643884556788	0.13286909620026188	inf
-1.0488643884556788	0.1808751696995874	inf
-1.0488643884556788	0.22888124319891268	4.007333185232471
-1.0488643884556788	0.27688731669823796	inf
-1.0488643884556788	0.32489339019756347	inf
-1.0488643884556788	0.372899463696889	inf
-1.0488643884556788	0.42090553719621426	inf
-1.0488643884556788	0.46891161069553977	inf
-1.0488643884556788	0.5169176841948653	inf
-1.0488643884556788	0.5649237576941906	inf
-1.0488643884556788	0.6129298311935161	inf
-1.0488643884556788	0.6609359046928416	inf
-1.0488643884556788	0.7089419781921669	inf
-1.0488643884556788	0.7569480516914924	inf
-1.0488643884556788	0.8049541251908179	inf
-1.0488643884556788	0.8529601986901432	inf
-1.0488643884556788	0.9009662721894685	inf
-1.0488643884556788	0.948972345688794	inf
-1.0488643884556788	0.9969784191881195	inf
-1.0488643884556788	1.0449844926874448	inf
-1.0488643884556788	1.0929905661867703	inf
-1.0488643884556788	1.1409966396860958	inf
-1.0488643884556788	1.189002713185421	inf
-1.0488643884556788	1.2370087866847466	inf
-1.0488643884556788	1.285014860184072	inf
-1.0488643884556788	1.3330209336833974	inf
-1.0488643884556788	1.3810270071827229	inf
-1.0488643884556788	1.4290330806820484	inf
-1.0488643884556788	1.4770391541813737	inf
-1.0488643884556788	1.5250452276806992	inf
-1.0488643884556788	1.5730513011800245	inf
-1.0488643884556788	1.6210573746793497	inf
-1.0488643884556788	1.6690634481786755	inf
-1.0488643884556788	1.7170695216780008	inf
-1.0488643884556788	1.765075595177326	inf
-1.0488643884556788	1.8130816686766518	inf
-1.0488643884556788	1.861087742175977	inf
-1.0488643884556788	1.9090938156753023	inf
-1.0488643884556788	1.957099889174628	inf
-1.0488643884556788	2.0051059626739534	inf
-1.0488643884556788	2.0531120361732786	inf
-1.0488643884556788	2.1011181096726044	inf
-1.0488643884556788	2.1491241831719297	inf
-1.0488643884556788	2.197130256671255	inf
-1.0488643884556788	2.245136330170581	inf
-1.0327858223708941	-2.507464946262637	inf
-1.0327858223708941	-2.459458872763311	inf
-1.0327858223708941	-2.4114527992639854	inf
-1.0327858223708941	-2.3634467257646605	inf
-1.0327858223708941	-2.315440652265335	inf
-1.0327858223708941	-2.267434578766009	inf
-1.0327858223708941	-2.2194285052666842	inf
-1.0327858223708941	-2.1714224317673585	inf
-1.0327858223708941	-2.123416358268033	inf
-1.0327858223708941	-2.075410284768708	inf
-1.0327858223708941	-2.027404211269382	inf
-1.0327858223708941	-1.979398137770057	inf
-1.0327858223708941	-1.9313920642707314	inf
-1.0327858223708941	-1.883385990771406	inf
-1.0327858223708941	-1.8353799172720806	inf
-1.0327858223708941	-1.787373843772755	inf
-1.0327858223708941	-1.7393677702734298	inf
-1.0327858223708941	-1.6913616967741043	inf
-1.0327858223708941	-1.643355623274779	4.007333185232471
-1.0327858223708941	-1.5953495497754535	inf
-1.0327858223708941	-1.547343476276128	inf
-1.0327858223708941	-1.4993374027768027	inf
-1.0327858223708941	-1.4513313292774772	inf
-1.0327858223708941	-1.4033252557781517	inf
-1.0327858223708941	-1.3553191822788264	inf
-1.0327858223708941	-1.307313108779501	inf
-1.0327858223708941	-1.2593070352801754	4.007333185232471
-1.0327858223708941	-1.2113009617808501	inf
-1.0327858223708941	-1.1632948882815246	inf
-1.0327858223708941	-1.115288814782199	inf
-1.0327858223708941	-1.0672827412828738	inf
-1.0327858223708941	-1.0192766677835485	inf
-1.0327858223708941	-0.9712705942842229	4.007333185232471
-1.0327858223708941	-0.9232645207848975	inf
-1.0327858223708941	-0.8752584472855721	inf
-1.0327858223708941	-0.8272523737862467	inf
-1.0327858223708941	-0.7792463002869213	inf
-1.0327858223708941	-0.7312402267875958	inf
-1.0327858223708941	-0.6832341532882704	inf
-1.0327858223708941	-0.635228079788945	inf
-1.0327858223708941	-0.5872220062896195	inf
-1.0327858223708941	-0.5392159327902941	inf
-1.0327858223708941	-0.49120985929096883	inf
-1.0327858223708941	-0.4432037857916433	inf
-1.0327858223708941	-0.3951977122923178	4.007333185232471
-1.0327858223708941	-0.34719163879299253	inf
-1.0327858223708941	-0.299185565293667	3.3141860046725258
-1.0327858223708941	-0.2511794917943415	4.007333185232471
-1.0327858223708941	-0.20317341829501623	inf
-1.0327858223708941	-0.15516734479569072	inf
-1.0327858223708941	-0.10716127129636521	inf
-1.0327858223708941	-0.05915519779703993	inf
-1.0327858223708941	-0.011149124297714419	4.007333185232471
-1.0327858223708941	0.03685694920161109	inf
-1.0327858223708941	0.08486302270093637	inf
-1.0327858223708941	0.13286909620026188	inf
-1.0327858223708941	0.1808751696995874	inf
-1.0327858223708941	0.22888124319891268	4.007333185232471
-1.0327858223708941	0.27688731669823796	inf
-1.0327858223708941	0.32489339019756347	inf
-1.0327858223708941	0.372899463696889	inf
-1.0327858223708941	0.42090553719621426	inf
-1.0327858223708941	0.46891161069553977	inf
-1.0327858223708941	0.5169176841948653	inf
-1.0327858223708941	0.5649237576941906	inf
-1.0327858223708941	0.6129298311935161	inf
-1.0327858223708941	0.6609359046928416	inf
-1.0327858223708941	0.7089419781921669	inf
-1.0327858223708941	0.7569480516914924	4.007333185232471
-1.0327858223708941	0.8049541251908179	inf
-1.0327858223708941	0.8529601986901432	inf
-1.0327858223708941	0.9009662721894685	inf
-1.0327858223708941	0.948972345688794	inf
-1.0327858223708941	0.9969784191881195	inf
-1.0327858223708941	1.0449844926874448	inf
-1.0327858223708941	1.0929905661867703	inf
-1.0327858223708941	1.1409966396860958	inf
-1.0327858223708941	1.189002713185421	inf
-1.0327858223708941	1.2370087866847466	inf
-1.0327858223708941	1.285014860184072	inf
-1.0327858223708941	1.3330209336833974	inf
-1.0327858223708941	1.3810270071827229	inf
-1.0327858223708941	1.4290330806820484	inf
-1.0327858223708941	1.4770391541813737	inf
-1.0327858223708941	1.5250452276806992	inf
-1.0327858223708941	1.5730513011800245	inf
-1.0327858223708941	1.6210573746793497	inf
-1.0327858223708941	1.6690634481786755	inf
-1.0327858223708941	1.7170695216780008	inf
-1.0327858223708941	1.765075595177326	inf
-1.0327858223708941	1.8130816686766518	inf
-1.0327858223708941	1.861087742175977	inf
-1.0327858223708941	1.9090938156753023	inf
-1.0327858223708941	1.957099889174628	inf
-1.0327858223708941	2.0051059626739534	inf
-1.0327858223708941	2.0531120361732786	inf
-1.0327858223708941	2.1011181096726044	inf
-1.0327858223708941	2.1491241831719297	inf
-1.0327858223708941	2.197130256671255	inf
-1.0327858223708941	2.245136330170581	inf
-1.0167072562861093	-2.507464946262637	inf
-1.0167072562861093	-2.459458872763311	inf
-1.0167072562861093	-2.4114527992639854	inf
-1.0167072562861093	-2.3634467257646605	inf
-1.0167072562861093	-2.315440652265335	inf
-1.0167072562861093	-2.267434578766009	inf
-1.0167072562861093	-2.2194285052666842	inf
-1.0167072562861093	-2.1714224317673585	inf
-1.0167072562861093	-2.123416358268033	inf
-1.0167072562861093	-2.075410284768708	inf
-1.0167072562861093	-2.027404211269382	inf
-1.0167072562861093	-1.979398137770057	inf
-1.0167072562861093	-1.9313920642707314	inf
-1.0167072562861093	-1.883385990771406	inf
-1.0167072562861093	-1.8353799172720806	inf
-1.0167072562861093	-1.787373843772755	inf
-1.0167072562861093	-1.7393677702734298	inf
-1.0167072562861093	-1.6913616967741043	inf
-1.0167072562861093	-1.643355623274779	inf
-1.0167072562861093	-1.5953495497754535	inf
-1.0167072562861093	-1.547343476276128	inf
-1.0167072562861093	-1.4993374027768027	inf
-1.0167072562861093	-1.4513313292774772	inf
-1.0167072562861093	-1.4033252557781517	inf
-1.0167072562861093	-1.3553191822788264	inf
-1.0167072562861093	-1.307313108779501	inf
-1.0167072562861093	-1.2593070352801754	inf
-1.0167072562861093	-1.2113009617808501	inf
-1.0167072562861093	-1.1632948882815246	inf
-1.0167072562861093	-1.115288814782199	inf
-1.0167072562861093	-1.0672827412828738	inf
-1.0167072562861093	-1.0192766677835485	inf
-1.0167072562861093	-0.9712705942842229	inf
-1.0167072562861093	-0.9232645207848975	4.007333185232471
-1.0167072562861093	-0.8752584472855721	inf
-1.0167072562861093	-0.8272523737862467	inf
-1.0167072562861093	-0.7792463002869213	inf
-1.0167072562861093	-0.7312402267875958	inf
-1.0167072562861093	-0.6832341532882704	inf
-1.0167072562861093	-0.635228079788945	4.007333185232471
-1.0167072562861093	-0.5872220062896195	inf
-1.0167072562861093	-0.5392159327902941	4.007333185232471
-1.0167072562861093	-0.49120985929096883	4.007333185232471
-1.0167072562861093	-0.4432037857916433	4.007333185232471
-1.0167072562861093	-0.3951977122923178	4.007333185232471
-1.0167072562861093	-0.34719163879299253	inf
-1.0167072562861093	-0.299185565293667	inf
-1.0167072562861093	-0.2511794917943415	4.007333185232471
-1.0167072562861093	-0.20317341829501623	4.007333185232471
-1.0167072562861093	-0.15516734479569072	inf
-1.0167072562861093	-0.10716127129636521	inf
-1.0167072562861093	-0.05915519779703993	inf
-1.0167072562861093	-0.011149124297714419	inf
-1.0167072562861093	0.03685694920161109	4.007333185232471
-1.0167072562861093	0.08486302270093637	inf
-1.0167072562861093	0.13286909620026188	4.007333185232471
-1.0167072562861093	0.1808751696995874	inf
-1.0167072562861093	0.22888124319891268	inf
-1.0167072562861093	0.27688731669823796	3.3141860046725258
-1.0167072562861093	0.32489339019756347	inf
-1.0167072562861093	0.372899463696889	inf
-1.0167072562861093	0.42090553719621426	4.007333185232471
-1.0167072562861093	0.46891161069553977	inf
-1.0167072562861093	0.5169176841948653	inf
-1.0167072562861093	0.5649237576941906	4.007333185232471
-1.0167072562861093	0.6129298311935161	inf
-1.0167072562861093	0.6609359046928416	inf
-1.0167072562861093	0.7089419781921669	inf
-1.0167072562861093	0.7569480516914924	inf
-1.0167072562861093	0.8049541251908179	inf
-1.0167072562861093	0.8529601986901432	inf
-1.0167072562861093	0.9009662721894685	inf
-1.0167072562861093	0.948972345688794	inf
-1.0167072562861093	0.9969784191881195	inf
-1.0167072562861093	1.0449844926874448	inf
-1.0167072562861093	1.0929905661867703	inf
-1.0167072562861093	1.1409966396860958	inf
-1.0167072562861093	1.189002713185421	inf
-1.0167072562861093	1.2370087866847466	inf
-1.0167072562861093	1.285014860184072	inf
-1.0167072562861093	1.3330209336833974	inf
-1.0167072562861093	1.3810270071827229	inf
-1.0167072562861093	1.4290330806820484	inf
-1.0167072562861093	1.4770391541813737	inf
-1.0167072562861093	1.5250452276806992	inf
-1.0167072562861093	1.5730513011800245	inf
-1.0167072562861093	1.6210573746793497	inf
-1.0167072562861093	1.6690634481786755	inf
-1.0167072562861093	1.7170695216780008	inf
-1.0167072562861093	1.765075595177326	inf
-1.0167072562861093	1.8130816686766518	inf
-1.0167072562861093	1.861087742175977	inf
-1.0167072562861093	1.9090938156753023	inf
-1.0167072562861093	1.957099889174628	inf
-1.0167072562861093	2.0051059626739534	inf
-1.0167072562861093	2.0531120361732786	inf
-1.0167072562861093	2.1011181096726044	inf
-1.0167072562861093	2.1491241831719297	inf
-1.0167072562861093	2.197130256671255	inf
-1.0167072562861093	2.245136330170581	inf
-1.0006286902013246	-2.507464946262637	inf
-1.0006286902013246	-2.459458872763311	inf
-1.0006286902013246	-2.4114527992639854	inf
-1.0006286902013246	-2.3634467257646605	inf
-1.0006286902013246	-2.315440652265335	inf
-1.0006286902013246	-2.267434578766009	inf
-1.0006286902013246	-2.2194285052666842	inf
-1.0006286902013246	-2.1714224317673585	inf
-1.0006286902013246	-2.123416358268033	inf
-1.0006286902013246	-2.075410284768708	inf
-1.0006286902013246	-2.027404211269382	inf
-1.0006286902013246	-1.979398137770057	inf
-1.0006286902013246	-1.9313920642707314	inf
-1.0006286902013246	-1.883385990771406	inf
-1.0006286902013246	-1.8353799172720806	inf
-1.0006286902013246	-1.787373843772755	inf
-1.0006286902013246	-1.7393677702734298	inf
-1.0006286902013246	-1.6913616967741043	inf
-1.0006286902013246	-1.643355623274779	inf
-1.0006286902013246	-1.5953495497754535	inf
-1.0006286902013246	-1.547343476276128	inf
-1.0006286902013246	-1.4993374027768027	inf
-1.0006286902013246	-1.4513313292774772	inf
-1.0006286902013246	-1.4033252557781517	inf
-1.0006286902013246	-1.3553191822788264	inf
-1.0006286902013246	-1.307313108779501	inf
-1.0006286902013246	-1.2593070352801754	inf
-1.0006286902013246	-1.2113009617808501	inf
-1.0006286902013246	-1.1632948882815246	inf
-1.0006286902013246	-1.115288814782199	inf
-1.0006286902013246	-1.0672827412828738	4.007333185232471
-1.0006286902013246	-1.0192766677835485	inf
-1.0006286902013246	-0.9712705942842229	inf
-1.0006286902013246	-0.9232645207848975	inf
-1.0006286902013246	-0.8752584472855721	inf
-1.0006286902013246	-0.8272523737862467	inf
-1.0006286902013246	-0.7792463002869213	inf
-1.0006286902013246	-0.7312402267875958	inf
-1.0006286902013246	-0.6832341532882704	inf
-1.0006286902013246	-0.635228079788945	inf
-1.0006286902013246	-0.5872220062896195	inf
-1.0006286902013246	-0.5392159327902941	inf
-1.0006286902013246	-0.49120985929096883	inf
-1.0006286902013246	-0.4432037857916433	4.007333185232471
-1.0006286902013246	-0.3951977122923178	inf
-1.0006286902013246	-0.34719163879299253	3.3141860046725258
-1.0006286902013246	-0.299185565293667	inf
-1.0006286902013246	-0.2511794917943415	2.9087208965643603
-1.0006286902013246	-0.20317341829501623	4.007333185232471
-1.0006286902013246	-0.15516734479569072	inf
-1.0006286902013246	-0.10716127129636521	inf
-1.0006286902013246	-0.05915519779703993	4.007333185232471
-1.0006286902013246	-0.011149124297714419	inf
-1.0006286902013246	0.03685694920161109	3.3141860046725258
-1.0006286902013246	0.08486302270093637	inf
-1.0006286902013246	0.13286909620026188	inf
-1.0006286902013246	0.1808751696995874	inf
-1.0006286902013246	0.22888124319891268	inf
-1.0006286902013246	0.27688731669823796	inf
-1.0006286902013246	0.32489339019756347	inf
-1.0006286902013246	0.372899463696889	inf
-1.0006286902013246	0.42090553719621426	inf
-1.0006286902013246	0.46891161069553977	4.007333185232471
-1.0006286902013246	0.5169176841948653	inf
-1.0006286902013246	0.5649237576941906	inf
-1.0006286902013246	0.6129298311935161	inf
-1.0006286902013246	0.6609359046928416	inf
-1.0006286902013246	0.7089419781921669	inf
-1.0006286902013246	0.7569480516914924	inf
-1.0006286902013246	0.8049541251908179	inf
-1.0006286902013246	0.8529601986901432	inf
-1.0006286902013246	0.9009662721894685	inf
-1.0006286902013246	0.948972345688794	inf
-1.0006286902013246	0.9969784191881195	inf
-1.0006286902013246	1.0449844926874448	inf
-1.0006286902013246	1.0929905661867703	inf
-1.0006286902013246	1.1409966396860958	inf
-1.0006286902013246	1.189002713185421	inf
-1.0006286902013246	1.2370087866847466	inf
-1.0006286902013246	1.285014860184072	inf
-1.0006286902013246	1.3330209336833974	inf
-1.0006286902013246	1.3810270071827229	inf
-1.0006286902013246	1.4290330806820484	inf
-1.0006286902013246	1.4770391541813737	inf
-1.0006286902013246	1.5250452276806992	inf
-1.0006286902013246	1.5730513011800245	inf
-1.0006286902013246	1.6210573746793497	inf
-1.0006286902013246	1.6690634481786755	inf
-1.0006286902013246	1.7170695216780008	inf
-1.0006286902013246	1.765075595177326	inf
-1.0006286902013246	1.8130816686766518	inf
-1.0006286902013246	1.861087742175977	inf
-1.0006286902013246	1.9090938156753023	inf
-1.0006286902013246	1.957099889174628	inf
-1.0006286902013246	2.0051059626739534	inf
-1.0006286902013246	2.0531120361732786	inf
-1.0006286902013246	2.1011181096726044	inf
-1.0006286902013246	2.1491241831719297	inf
-1.0006286902013246	2.197130256671255	inf
-1.0006286902013246	2.245136330170581	inf
-0.9845501241165397	-2.507464946262637	inf
-0.9845501241165397	-2.459458872763311	inf
-0.9845501241165397	-2.4114527992639854	inf
-0.9845501241165397	-2.3634467257646605	inf
-0.9845501241165397	-2.315440652265335	inf
-0.9845501241165397	-2.267434578766009	inf
-0.9845501241165397	-2.2194285052666842	inf
-0.9845501241165397	-2.1714224317673585	inf
-0.9845501241165397	-2.123416358268033	inf
-0.9845501241165397	-2.075410284768708	inf
-0.9845501241165397	-2.027404211269382	inf
-0.9845501241165397	-1.979398137770057	inf
-0.9845501241165397	-1.9313920642707314	inf
-0.9845501241165397	-1.883385990771406	inf
-0.9845501241165397	-1.8353799172720806	inf
-0.9845501241165397	-1.787373843772755	inf
-0.9845501241165397	-1.7393677702734298	inf
-0.9845501241165397	-1.6913616967741043	inf
-0.9845501241165397	-1.643355623274779	inf
-0.9845501241165397	-1.5953495497754535	inf
-0.9845501241165397	-1.547343476276128	inf
-0.9845501241165397	-1.4993374027768027	inf
-0.9845501241165397	-1.4513313292774772	inf
-0.9845501241165397	-1.4033252557781517	inf
-0.9845501241165397	-1.3553191822788264	inf
-0.9845501241165397	-1.307313108779501	inf
-0.9845501241165397	-1.2593070352801754	inf
-0.9845501241165397	-1.2113009617808501	inf
-0.9845501241165397	-1.1632948882815246	inf
-0.9845501241165397	-1.115288814782199	inf
-0.9845501241165397	-1.0672827412828738	inf
-0.9845501241165397	-1.0192766677835485	inf
-0.9845501241165397	-0.9712705942842229	4.007333185232471
-0.9845501241165397	-0.9232645207848975	inf
-0.9845501241165397	-0.8752584472855721	4.007333185232471
-0.9845501241165397	-0.8272523737862467	3.3141860046725258
-0.9845501241165397	-0.7792463002869213	inf
-0.9845501241165397	-0.7312402267875958	inf
-0.9845501241165397	-0.6832341532882704	inf
-0.9845501241165397	-0.635228079788945	inf
-0.9845501241165397	-0.5872220062896195	3.3141860046725258
-0.9845501241165397	-0.5392159327902941	inf
-0.9845501241165397	-0.49120985929096883	inf
-0.9845501241165397	-0.4432037857916433	4.007333185232471
-0.9845501241165397	-0.3951977122923178	4.007333185232471
-0.9845501241165397	-0.34719163879299253	3.3141860046725258
-0.9845501241165397	-0.299185565293667	inf
-0.9845501241165397	-0.2511794917943415	inf
-0.9845501241165397	-0.20317341829501623	3.3141860046725258
-0.9845501241165397	-0.15516734479569072	inf
-0.9845501241165397	-0.10716127129636521	inf
-0.9845501241165397	-0.05915519779703993	inf
-0.9845501241165397	-0.011149124297714419	inf
-0.9845501241165397	0.03685694920161109	4.007333185232471
-0.9845501241165397	0.08486302270093637	inf
-0.9845501241165397	0.13286909620026188	inf
-0.9845501241165397	0.1808751696995874	inf
-0.9845501241165397	0.22888124319891268	inf
-0.9845501241165397	0.27688731669823796	inf
-0.9845501241165397	0.32489339019756347	4.007333185232471
-0.9845501241165397	0.372899463696889	4.007333185232471
-0.9845501241165397	0.42090553719621426	inf
-0.9845501241165397	0.46891161069553977	inf
-0.9845501241165397	0.5169176841948653	4.007333185232471
-0.9845501241165397	0.5649237576941906	inf
-0.9845501241165397	0.6129298311935161	4.007333185232471
-0.9845501241165397	0.6609359046928416	inf
-0.9845501241165397	0.7089419781921669	inf
-0.9845501241165397	0.7569480516914924	inf
-0.9845501241165397	0.8049541251908179	inf
-0.9845501241165397	0.8529601986901432	inf
-0.9845501241165397	0.9009662721894685	inf
-0.9845501241165397	0.948972345688794	inf
-0.9845501241165397	0.9969784191881195	4.007333185232471
-0.9845501241165397	1.0449844926874448	inf
-0.9845501241165397	1.0929905661867703	inf
-0.9845501241165397	1.1409966396860958	inf
-0.9845501241165397	1.189002713185421	inf
-0.9845501241165397	1.2370087866847466	inf
-0.9845501241165397	1.285014860184072	inf
-0.9845501241165397	1.3330209336833974	inf
-0.9845501241165397	1.3810270071827229	inf
-0.9845501241165397	1.4290330806820484	inf
-0.9845501241165397	1.4770391541813737	inf
-0.9845501241165397	1.5250452276806992	inf
-0.9845501241165397	1.5730513011800245	inf
-0.9845501241165397	1.6210573746793497	inf
-0.9845501241165397	1.6690634481786755	inf
-0.9845501241165397	1.7170695216780008	inf
-0.9845501241165397	1.765075595177326	inf
-0.9845501241165397	1.8130816686766518	inf
-0.9845501241165397	1.861087742175977	inf
-0.9845501241165397	1.9090938156753023	inf
-0.9845501241165397	1.957099889174628	inf
-0.9845501241165397	2.0051059626739534	inf
-0.9845501241165397	2.0531120361732786	inf
-0.9845501241165397	2.1011181096726044	inf
-0.9845501241165397	2.1491241831719297	inf
-0.9845501241165397	2.197130256671255	inf
-0.9845501241165397	2.245136330170581	inf
-0.9684715580317551	-2.507464946262637	inf
-0.9684715580317551	-2.459458872763311	inf
-0.9684715580317551	-2.4114527992639854	inf
-0.9684715580317551	-2.3634467257646605	inf
-0.9684715580317551	-2.315440652265335	inf
-0.9684715580317551	-2.267434578766009	inf
-0.9684715580317551	-2.2194285052666842	inf
-0.9684715580317551	-2.1714224317673585	inf
-0.9684715580317551	-2.123416358268033	inf
-0.9684715580317551	-2.075410284768708	inf
-0.9684715580317551	-2.027404211269382	inf
-0.9684715580317551	-1.979398137770057	inf
-0.9684715580317551	-1.9313920642707314	inf
-0.9684715580317551	-1.883385990771406	inf
-0.9684715580317551	-1.8353799172720806	inf
-0.9684715580317551	-1.787373843772755	inf
-0.9684715580317551	-1.7393677702734298	inf
-0.9684715580317551	-1.6913616967741043	inf
-0.9684715580317551	-1.643355623274779	inf
-0.9684715580317551	-1.5953495497754535	inf
-0.9684715580317551	-1.547343476276128	inf
-0.9684715580317551	-1.4993374027768027	inf
-0.9684715580317551	-1.4513313292774772	inf
-0.9684715580317551	-1.4033252557781517	inf
-0.9684715580317551	-1.3553191822788264	inf
-0.9684715580317551	-1.307313108779501	inf
-0.9684715580317551	-1.2593070352801754	inf
-0.9684715580317551	-1.2113009617808501	inf
-0.9684715580317551	-1.1632948882815246	inf
-0.9684715580317551	-1.115288814782199	inf
-0.9684715580317551	-1.0672827412828738	inf
-0.9684715580317551	-1.0192766677835485	inf
-0.9684715580317551	-0.9712705942842229	inf
-0.9684715580317551	-0.9232645207848975	inf
-0.9684715580317551	-0.8752584472855721	3.3141860046725258
-0.9684715580317551	-0.8272523737862467	inf
-0.9684715580317551	-0.7792463002869213	inf
-0.9684715580317551	-0.7312402267875958	inf
-0.9684715580317551	-0.6832341532882704	inf
-0.9684715580317551	-0.635228079788945	4.007333185232471
-0.9684715580317551	-0.5872220062896195	4.007333185232471
-0.9684715580317551	-0.5392159327902941	inf
-0.9684715580317551	-0.49120985929096883	inf
-0.9684715580317551	-0.4432037857916433	inf
-0.9684715580317551	-0.3951977122923178	inf
-0.9684715580317551	-0.34719163879299253	2.6210388241125804
-0.9684715580317551	-0.299185565293667	4.007333185232471
-0.9684715580317551	-0.2511794917943415	inf
-0.9684715580317551	-0.20317341829501623	4.007333185232471
-0.9684715580317551	-0.15516734479569072	4.007333185232471
-0.9684715580317551	-0.10716127129636521	4.007333185232471
-0.9684715580317551	-0.05915519779703993	4.007333185232471
-0.9684715580317551	-0.011149124297714419	inf
-0.9684715580317551	0.03685694920161109	inf
-0.9684715580317551	0.08486302270093637	inf
-0.9684715580317551	0.13286909620026188	4.007333185232471
-0.9684715580317551	0.1808751696995874	inf
-0.9684715580317551	0.22888124319891268	4.007333185232471
-0.9684715580317551	0.27688731669823796	4.007333185232471
-0.9684715580317551	0.32489339019756347	inf
-0.9684715580317551	0.372899463696889	4.007333185232471
-0.9684715580317551	0.42090553719621426	inf
-0.9684715580317551	0.46891161069553977	inf
-0.9684715580317551	0.5169176841948653	inf
-0.9684715580317551	0.5649237576941906	inf
-0.9684715580317551	0.6129298311935161	inf
-0.9684715580317551	0.6609359046928416	inf
-0.9684715580317551	0.7089419781921669	inf
-0.9684715580317551	0.7569480516914924	inf
-0.9684715580317551	0.8049541251908179	inf
-0.9684715580317551	0.8529601986901432	inf
-0.9684715580317551	0.9009662721894685	inf
-0.9684715580317551	0.948972345688794	inf
-0.9684715580317551	0.9969784191881195	inf
-0.9684715580317551	1.0449844926874448	inf
-0.9684715580317551	1.0929905661867703	inf
-0.9684715580317551	1.1409966396860958	inf
-0.9684715580317551	1.189002713185421	inf
-0.9684715580317551	1.2370087866847466	inf
-0.9684715580317551	1.285014860184072	inf
-0.9684715580317551	1.3330209336833974	inf
-0.9684715580317551	1.3810270071827229	inf
-0.9684715580317551	1.4290330806820484	inf
-0.9684715580317551	1.4770391541813737	inf
-0.9684715580317551	1.5250452276806992	4.007333185232471
-0.9684715580317551	1.5730513011800245	inf
-0.9684715580317551	1.6210573746793497	inf
-0.9684715580317551	1.6690634481786755	inf
-0.9684715580317551	1.7170695216780008	inf
-0.9684715580317551	1.765075595177326	inf
-0.9684715580317551	1.8130816686766518	inf
-0.9684715580317551	1.861087742175977	inf
-0.9684715580317551	1.9090938156753023	inf
-0.9684715580317551	1.957099889174628	inf
-0.9684715580317551	2.0051059626739534	inf
-0.9684715580317551	2.0531120361732786	inf
-0.9684715580317551	2.1011181096726044	inf
-0.9684715580317551	2.1491241831719297	inf
-0.9684715580317551	2.197130256671255	inf
-0.9684715580317551	2.245136330170581	inf
-0.9523929919469702	-2.507464946262637	inf
-0.9523929919469702	-2.459458872763311	inf
-0.9523929919469702	-2.4114527992639854	inf
-0.9523929919469702	-2.3634467257646605	inf
-0.9523929919469702	-2.315440652265335	inf
-0.9523929919469702	-2.267434578766009	inf
-0.9523929919469702	-2.2194285052666842	inf
-0.9523929919469702	-2.1714224317673585	inf
-0.9523929919469702	-2.123416358268033	inf
-0.9523929919469702	-2.075410284768708	inf
-0.9523929919469702	-2.027404211269382	inf
-0.9523929919469702	-1.979398137770057	inf
-0.9523929919469702	-1.9313920642707314	inf
-0.9523929919469702	-1.883385990771406	inf
-0.9523929919469702	-1.8353799172720806	inf
-0.9523929919469702	-1.787373843772755	4.007333185232471
-0.9523929919469702	-1.7393677702734298	inf
-0.9523929919469702	-1.6913616967741043	inf
-0.9523929919469702	-1.643355623274779	inf
-0.9523929919469702	-1.5953495497754535	inf
-0.9523929919469702	-1.547343476276128	inf
-0.9523929919469702	-1.4993374027768027	inf
-0.9523929919469702	-1.4513313292774772	inf
-0.9523929919469702	-1.4033252557781517	inf
-0.9523929919469702	-1.3553191822788264	inf
-0.9523929919469702	-1.307313108779501	inf
-0.9523929919469702	-1.2593070352801754	inf
-0.9523929919469702	-1.2113009617808501	inf
-0.9523929919469702	-1.1632948882815246	inf
-0.9523929919469702	-1.115288814782199	4.007333185232471
-0.9523929919469702	-1.0672827412828738	inf
-0.9523929919469702	-1.0192766677835485	inf
-0.9523929919469702	-0.9712705942842229	4.007333185232471
-0.9523929919469702	-0.9232645207848975	inf
-0.9523929919469702	-0.8752584472855721	inf
-0.9523929919469702	-0.8272523737862467	4.007333185232471
-0.9523929919469702	-0.7792463002869213	inf
-0.9523929919469702	-0.7312402267875958	4.007333185232471
-0.9523929919469702	-0.6832341532882704	4.007333185232471
-0.9523929919469702	-0.635228079788945	4.007333185232471
-0.9523929919469702	-0.5872220062896195	inf
-0.9523929919469702	-0.5392159327902941	2.9087208965643603
-0.9523929919469702	-0.49120985929096883	inf
-0.9523929919469702	-0.4432037857916433	inf
-0.9523929919469702	-0.3951977122923178	4.007333185232471
-0.9523929919469702	-0.34719163879299253	3.3141860046725258
-0.9523929919469702	-0.299185565293667	3.3141860046725258
-0.9523929919469702	-0.2511794917943415	4.007333185232471
-0.9523929919469702	-0.20317341829501623	inf
-0.9523929919469702	-0.15516734479569072	2.9087208965643603
-0.9523929919469702	-0.10716127129636521	2.9087208965643603
-0.9523929919469702	-0.05915519779703993	3.3141860046725258
-0.9523929919469702	-0.011149124297714419	inf
-0.9523929919469702	0.03685694920161109	3.3141860046725258
-0.9523929919469702	0.08486302270093637	inf
-0.9523929919469702	0.13286909620026188	3.3141860046725258
-0.9523929919469702	0.1808751696995874	3.3141860046725258
-0.9523929919469702	0.22888124319891268	4.007333185232471
-0.9523929919469702	0.27688731669823796	4.007333185232471
-0.9523929919469702	0.32489339019756347	4.007333185232471
-0.9523929919469702	0.372899463696889	4.007333185232471
-0.9523929919469702	0.42090553719621426	inf
-0.9523929919469702	0.46891161069553977	3.3141860046725258
-0.9523929919469702	0.5169176841948653	4.007333185232471
-0.9523929919469702	0.5649237576941906	inf
-0.9523929919469702	0.6129298311935161	4.007333185232471
-0.9523929919469702	0.6609359046928416	inf
-0.9523929919469702	0.7089419781921669	inf
-0.9523929919469702	0.7569480516914924	inf
-0.9523929919469702	0.8049541251908179	inf
-0.9523929919469702	0.8529601986901432	inf
-0.9523929919469702	0.9009662721894685	inf
-0.9523929919469702	0.948972345688794	inf
-0.9523929919469702	0.9969784191881195	inf
-0.9523929919469702	1.0449844926874448	inf
-0.9523929919469702	1.0929905661867703	inf
-0.9523929919469702	1.1409966396860958	inf
-0.9523929919469702	1.189002713185421	inf
-0.9523929919469702	1.2370087866847466	inf
-0.9523929919469702	1.285014860184072	inf
-0.9523929919469702	1.3330209336833974	inf
-0.9523929919469702	1.3810270071827229	inf
-0.9523929919469702	1.4290330806820484	inf
-0.9523929919469702	1.4770391541813737	inf
-0.9523929919469702	1.5250452276806992	inf
-0.9523929919469702	1.5730513011800245	inf
-0.9523929919469702	1.6210573746793497	inf
-0.9523929919469702	1.6690634481786755	inf
-0.9523929919469702	1.7170695216780008	inf
-0.9523929919469702	1.765075595177326	inf
-0.9523929919469702	1.8130816686766518	inf
-0.9523929919469702	1.861087742175977	inf
-0.9523929919469702	1.9090938156753023	inf
-0.9523929919469702	1.957099889174628	inf
-0.9523929919469702	2.0051059626739534	inf
-0.9523929919469702	2.0531120361732786	inf
-0.9523929919469702	2.1011181096726044	inf
-0.9523929919469702	2.1491241831719297	inf
-0.9523929919469702	2.197130256671255	inf
-0.9523929919469702	2.245136330170581	inf
-0.9363144258621856	-2.507464946262637	inf
-0.9363144258621856	-2.459458872763311	inf
-0.9363144258621856	-2.4114527992639854	inf
-0.9363144258621856	-2.3634467257646605	inf
-0.9363144258621856	-2.315440652265335	inf
-0.9363144258621856	-2.267434578766009	inf
-0.9363144258621856	-2.2194285052666842	inf
-0.9363144258621856	-2.1714224317673585	inf
-0.9363144258621856	-2.123416358268033	inf
-0.9363144258621856	-2.075410284768708	inf
-0.9363144258621856	-2.027404211269382	inf
-0.9363144258621856	-1.979398137770057	inf
-0.9363144258621856	-1.9313920642707314	inf
-0.9363144258621856	-1.883385990771406	inf
-0.9363144258621856	-1.8353799172720806	inf
-0.9363144258621856	-1.787373843772755	inf
-0.9363144258621856	-1.7393677702734298	inf
-0.9363144258621856	-1.6913616967741043	inf
-0.9363144258621856	-1.643355623274779	4.007333185232471
-0.9363144258621856	-1.5953495497754535	inf
-0.9363144258621856	-1.547343476276128	inf
-0.9363144258621856	-1.4993374027768027	inf
-0.9363144258621856	-1.4513313292774772	inf
-0.9363144258621856	-1.4033252557781517	4.007333185232471
-0.9363144258621856	-1.3553191822788264	inf
-0.9363144258621856	-1.307313108779501	inf
-0.9363144258621856	-1.2593070352801754	inf
-0.9363144258621856	-1.2113009617808501	4.007333185232471
-0.9363144258621856	-1.1632948882815246	inf
-0.9363144258621856	-1.115288814782199	inf
-0.9363144258621856	-1.0672827412828738	4.007333185232471
-0.9363144258621856	-1.0192766677835485	inf
-0.9363144258621856	-0.9712705942842229	inf
-0.9363144258621856	-0.9232645207848975	inf
-0.9363144258621856	-0.8752584472855721	inf
-0.9363144258621856	-0.8272523737862467	4.007333185232471
-0.9363144258621856	-0.7792463002869213	4.007333185232471
-0.9363144258621856	-0.7312402267875958	4.007333185232471
-0.9363144258621856	-0.6832341532882704	inf
-0.9363144258621856	-0.635228079788945	4.007333185232471
-0.9363144258621856	-0.5872220062896195	4.007333185232471
-0.9363144258621856	-0.5392159327902941	3.3141860046725258
-0.9363144258621856	-0.49120985929096883	inf
-0.9363144258621856	-0.4432037857916433	4.007333185232471
-0.9363144258621856	-0.3951977122923178	inf
-0.9363144258621856	-0.34719163879299253	inf
-0.9363144258621856	-0.299185565293667	2.9087208965643603
-0.9363144258621856	-0.2511794917943415	3.3141860046725258
-0.9363144258621856	-0.20317341829501623	3.3141860046725258
-0.9363144258621856	-0.15516734479569072	3.3141860046725258
-0.9363144258621856	-0.10716127129636521	inf
-0.9363144258621856	-0.05915519779703993	4.007333185232471
-0.9363144258621856	-0.011149124297714419	4.007333185232471
-0.9363144258621856	0.03685694920161109	inf
-0.9363144258621856	0.08486302270093637	3.3141860046725258
-0.9363144258621856	0.13286909620026188	inf
-0.9363144258621856	0.1808751696995874	4.007333185232471
-0.9363144258621856	0.22888124319891268	3.3141860046725258
-0.9363144258621856	0.27688731669823796	inf
-0.9363144258621856	0.32489339019756347	4.007333185232471
-0.9363144258621856	0.372899463696889	4.007333185232471
-0.9363144258621856	0.42090553719621426	inf
-0.9363144258621856	0.46891161069553977	3.3141860046725258
-0.9363144258621856	0.5169176841948653	inf
-0.9363144258621856	0.5649237576941906	inf
-0.9363144258621856	0.6129298311935161	4.007333185232471
-0.9363144258621856	0.6609359046928416	3.3141860046725258
-0.9363144258621856	0.7089419781921669	inf
-0.9363144258621856	0.7569480516914924	inf
-0.9363144258621856	0.8049541251908179	inf
-0.9363144258621856	0.8529601986901432	inf
-0.9363144258621856	0.9009662721894685	inf
-0.9363144258621856	0.948972345688794	inf
-0.9363144258621856	0.9969784191881195	inf
-0.9363144258621856	1.0449844926874448	inf
-0.9363144258621856	1.0929905661867703	inf
-0.9363144258621856	1.1409966396860958	inf
-0.9363144258621856	1.189002713185421	inf
-0.9363144258621856	1.2370087866847466	inf
-0.9363144258621856	1.285014860184072	inf
-0.9363144258621856	1.3330209336833974	inf
-0.9363144258621856	1.3810270071827229	inf
-0.9363144258621856	1.4290330806820484	inf
-0.9363144258621856	1.4770391541813737	inf
-0.9363144258621856	1.5250452276806992	inf
-0.9363144258621856	1.5730513011800245	inf
-0.9363144258621856	1.6210573746793497	inf
-0.9363144258621856	1.6690634481786755	inf
-0.9363144258621856	1.7170695216780008	inf
-0.9363144258621856	1.765075595177326	inf
-0.9363144258621856	1.8130816686766518	inf
-0.9363144258621856	1.861087742175977	inf
-0.9363144258621856	1.9090938156753023	inf
-0.9363144258621856	1.957099889174628	inf
-0.9363144258621856	2.0051059626739534	inf
-0.9363144258621856	2.0531120361732786	inf
-0.9363144258621856	2.1011181096726044	inf
-0.9363144258621856	2.1491241831719297	inf
-0.9363144258621856	2.197130256671255	inf
-0.9363144258621856	2.245136330170581	inf
-0.9202358597774007	-2.507464946262637	inf
-0.9202358597774007	-2.459458872763311	inf
-0.9202358597774007	-2.4114527992639854	inf
-0.9202358597774007	-2.3634467257646605	inf
-0.9202358597774007	-2.315440652265335	inf
-0.9202358597774007	-2.267434578766009	inf
-0.9202358597774007	-2.2194285052666842	inf
-0.9202358597774007	-2.1714224317673585	inf
-0.9202358597774007	-2.123416358268033	inf
-0.9202358597774007	-2.075410284768708	inf
-0.9202358597774007	-2.027404211269382	inf
-0.9202358597774007	-1.979398137770057	inf
-0.9202358597774007	-1.9313920642707314	inf
-0.9202358597774007	-1.883385990771406	inf
-0.9202358597774007	-1.8353799172720806	inf
-0.9202358597774007	-1.787373843772755	inf
-0.9202358597774007	-1.7393677702734298	inf
-0.9202358597774007	-1.6913616967741043	inf
-0.9202358597774007	-1.643355623274779	inf
-0.9202358597774007	-1.5953495497754535	inf
-0.9202358597774007	-1.547343476276128	inf
-0.9202358597774007	-1.4993374027768027	inf
-0.9202358597774007	-1.4513313292774772	inf
-0.9202358597774007	-1.4033252557781517	inf
-0.9202358597774007	-1.3553191822788264	inf
-0.9202358597774007	-1.307313108779501	inf
-0.9202358597774007	-1.2593070352801754	inf
-0.9202358597774007	-1.2113009617808501	inf
-0.9202358597774007	-1.1632948882815246	inf
-0.9202358597774007	-1.115288814782199	inf
-0.9202358597774007	-1.0672827412828738	inf
-0.9202358597774007	-1.0192766677835485	inf
-0.9202358597774007	-0.9712705942842229	inf
-0.9202358597774007	-0.9232645207848975	4.007333185232471
-0.9202358597774007	-0.8752584472855721	4.007333185232471
-0.9202358597774007	-0.8272523737862467	inf
-0.9202358597774007	-0.7792463002869213	4.007333185232471
-0.9202358597774007	-0.7312402267875958	4.007333185232471
-0.9202358597774007	-0.6832341532882704	4.007333185232471
-0.9202358597774007	-0.635228079788945	3.3141860046725258
-0.9202358597774007	-0.5872220062896195	inf
-0.9202358597774007	-0.5392159327902941	3.3141860046725258
-0.9202358597774007	-0.49120985929096883	3.3141860046725258
-0.9202358597774007	-0.4432037857916433	2.9087208965643603
-0.9202358597774007	-0.3951977122923178	inf
-0.9202358597774007	-0.34719163879299253	2.9087208965643603
-0.9202358597774007	-0.299185565293667	2.6210388241125804
-0.9202358597774007	-0.2511794917943415	4.007333185232471
-0.9202358597774007	-0.20317341829501623	3.3141860046725258
-0.9202358597774007	-0.15516734479569072	2.9087208965643603
-0.9202358597774007	-0.10716127129636521	2.9087208965643603
-0.9202358597774007	-0.05915519779703993	4.007333185232471
-0.9202358597774007	-0.011149124297714419	3.3141860046725258
-0.9202358597774007	0.03685694920161109	3.3141860046725258
-0.9202358597774007	0.08486302270093637	2.9087208965643603
-0.9202358597774007	0.13286909620026188	3.3141860046725258
-0.9202358597774007	0.1808751696995874	2.9087208965643603
-0.9202358597774007	0.22888124319891268	4.007333185232471
-0.9202358597774007	0.27688731669823796	3.3141860046725258
-0.9202358597774007	0.32489339019756347	inf
-0.9202358597774007	0.372899463696889	4.007333185232471
-0.9202358597774007	0.42090553719621426	3.3141860046725258
-0.9202358597774007	0.46891161069553977	inf
-0.9202358597774007	0.5169176841948653	inf
-0.9202358597774007	0.5649237576941906	inf
-0.9202358597774007	0.6129298311935161	inf
-0.9202358597774007	0.6609359046928416	4.007333185232471
-0.9202358597774007	0.7089419781921669	4.007333185232471
-0.9202358597774007	0.7569480516914924	inf
-0.9202358597774007	0.8049541251908179	inf
-0.9202358597774007	0.8529601986901432	inf
-0.9202358597774007	0.9009662721894685	inf
-0.9202358597774007	0.948972345688794	inf
-0.9202358597774007	0.9969784191881195	inf
-0.9202358597774007	1.0449844926874448	4.007333185232471
-0.9202358597774007	1.0929905661867703	inf
-0.9202358597774007	1.1409966396860958	inf
-0.9202358597774007	1.189002713185421	inf
-0.9202358597774007	1.2370087866847466	inf
-0.9202358597774007	1.285014860184072	inf
-0.9202358597774007	1.3330209336833974	inf
-0.9202358597774007	1.3810270071827229	inf
-0.9202358597774007	1.4290330806820484	inf
-0.9202358597774007	1.4770391541813737	inf
-0.9202358597774007	1.5250452276806992	inf
-0.9202358597774007	1.5730513011800245	inf
-0.9202358597774007	1.6210573746793497	inf
-0.9202358597774007	1.6690634481786755	inf
-0.9202358597774007	1.7170695216780008	inf
-0.9202358597774007	1.765075595177326	inf
-0.9202358597774007	1.8130816686766518	inf
-0.9202358597774007	1.861087742175977	inf
-0.9202358597774007	1.9090938156753023	inf
-0.9202358597774007	1.957099889174628	inf
-0.9202358597774007	2.0051059626739534	inf
-0.9202358597774007	2.0531120361732786	inf
-0.9202358597774007	2.1011181096726044	inf
-0.9202358597774007	2.1491241831719297	inf
-0.9202358597774007	2.197130256671255	inf
-0.9202358597774007	2.245136330170581	inf
-0.9041572936926161	-2.507464946262637	inf
-0.9041572936926161	-2.459458872763311	inf
-0.9041572936926161	-2.4114527992639854	inf
-0.9041572936926161	-2.3634467257646605	inf
-0.9041572936926161	-2.315440652265335	inf
-0.9041572936926161	-2.267434578766009	inf
-0.9041572936926161	-2.2194285052666842	inf
-0.9041572936926161	-2.1714224317673585	inf
-0.9041572936926161	-2.123416358268033	inf
-0.9041572936926161	-2.075410284768708	inf
-0.9041572936926161	-2.027404211269382	inf
-0.9041572936926161	-1.979398137770057	inf
-0.9041572936926161	-1.9313920642707314	inf
-0.9041572936926161	-1.883385990771406	inf
-0.9041572936926161	-1.8353799172720806	inf
-0.9041572936926161	-1.787373843772755	inf
-0.9041572936926161	-1.7393677702734298	inf
-0.9041572936926161	-1.6913616967741043	inf
-0.9041572936926161	-1.643355623274779	inf
-0.9041572936926161	-1.5953495497754535	inf
-0.9041572936926161	-1.547343476276128	inf
-0.9041572936926161	-1.4993374027768027	inf
-0.9041572936926161	-1.4513313292774772	inf
-0.9041572936926161	-1.4033252557781517	inf
-0.9041572936926161	-1.3553191822788264	inf
-0.9041572936926161	-1.307313108779501	inf
-0.9041572936926161	-1.2593070352801754	4.007333185232471
-0.9041572936926161	-1.2113009617808501	inf
-0.9041572936926161	-1.1632948882815246	inf
-0.9041572936926161	-1.115288814782199	4.007333185232471
-0.9041572936926161	-1.0672827412828738	inf
-0.9041572936926161	-1.0192766677835485	4.007333185232471
-0.9041572936926161	-0.9712705942842229	inf
-0.9041572936926161	-0.9232645207848975	2.9087208965643603
-0.9041572936926161	-0.8752584472855721	4.007333185232471
-0.9041572936926161	-0.8272523737862467	inf
-0.9041572936926161	-0.7792463002869213	4.007333185232471
-0.9041572936926161	-0.7312402267875958	inf
-0.9041572936926161	-0.6832341532882704	inf
-0.9041572936926161	-0.635228079788945	3.3141860046725258
-0.9041572936926161	-0.5872220062896195	2.39789527279837
-0.9041572936926161	-0.5392159327902941	2.6210388241125804
-0.9041572936926161	-0.49120985929096883	inf
-0.9041572936926161	-0.4432037857916433	3.3141860046725258
-0.9041572936926161	-0.3951977122923178	inf
-0.9041572936926161	-0.34719163879299253	2.39789527279837
-0.9041572936926161	-0.299185565293667	4.007333185232471
-0.9041572936926161	-0.2511794917943415	3.3141860046725258
-0.9041572936926161	-0.20317341829501623	2.9087208965643603
-0.9041572936926161	-0.15516734479569072	3.3141860046725258
-0.9041572936926161	-0.10716127129636521	2.6210388241125804
-0.9041572936926161	-0.05915519779703993	4.007333185232471
-0.9041572936926161	-0.011149124297714419	2.6210388241125804
-0.9041572936926161	0.03685694920161109	inf
-0.9041572936926161	0.08486302270093637	4.007333185232471
-0.9041572936926161	0.13286909620026188	4.007333185232471
-0.9041572936926161	0.1808751696995874	3.3141860046725258
-0.9041572936926161	0.22888124319891268	4.007333185232471
-0.9041572936926161	0.27688731669823796	inf
-0.9041572936926161	0.32489339019756347	4.007333185232471
-0.9041572936926161	0.372899463696889	inf
-0.9041572936926161	0.42090553719621426	4.007333185232471
-0.9041572936926161	0.46891161069553977	3.3141860046725258
-0.9041572936926161	0.5169176841948653	2.9087208965643603
-0.9041572936926161	0.5649237576941906	inf
-0.9041572936926161	0.6129298311935161	inf
-0.9041572936926161	0.6609359046928416	3.3141860046725258
-0.9041572936926161	0.7089419781921669	inf
-0.9041572936926161	0.7569480516914924	inf
-0.9041572936926161	0.8049541251908179	4.007333185232471
-0.9041572936926161	0.8529601986901432	4.007333185232471
-0.9041572936926161	0.9009662721894685	inf
-0.9041572936926161	0.948972345688794	inf
-0.9041572936926161	0.9969784191881195	inf
-0.9041572936926161	1.0449844926874448	inf
-0.9041572936926161	1.0929905661867703	inf
-0.9041572936926161	1.1409966396860958	inf
-0.9041572936926161	1.189002713185421	inf
-0.9041572936926161	1.2370087866847466	inf
-0.9041572936926161	1.285014860184072	inf
-0.9041572936926161	1.3330209336833974	inf
-0.9041572936926161	1.3810270071827229	inf
-0.9041572936926161	1.4290330806820484	inf
-0.9041572936926161	1.4770391541813737	inf
-0.9041572936926161	1.5250452276806992	inf
-0.9041572936926161	1.5730513011800245	inf
-0.9041572936926161	1.6210573746793497	inf
-0.9041572936926161	1.6690634481786755	inf
-0.9041572936926161	1.7170695216780008	inf
-0.9041572936926161	1.765075595177326	inf
-0.9041572936926161	1.8130816686766518	inf
-0.9041572936926161	1.861087742175977	inf
-0.9041572936926161	1.9090938156753023	inf
-0.9041572936926161	1.957099889174628	inf
-0.9041572936926161	2.0051059626739534	inf
-0.9041572936926161	2.0531120361732786	inf
-0.9041572936926161	2.1011181096726044	inf
-0.9041572936926161	2.1491241831719297	inf
-0.9041572936926161	2.197130256671255	inf
[truncated: 8,001 more rows]
