# Supplementary material for: Navigating protein landscapes with a machine-learned transferable coarse-grained model
Source: Nat Chem. 2025 Jul 18;17(8):1284–92. doi: 10.1038/s41557-025-01874-0 (PMC12313527; doi:10.1038/s41557-025-01874-0)
Supplement: Supplementary file 4 — .csv files with free energy landscape data. [file 41557_2025_1874_MOESM4_ESM.zip › fig_data/cln_martini_FES_in_TICA.csv]

TIC1	TIC2	FE
0.056455107737188794	-3.922364311894657	inf
0.056455107737188794	-3.833400177198391	inf
0.056455107737188794	-3.744436042502125	inf
0.056455107737188794	-3.6554719078058584	inf
0.056455107737188794	-3.5665077731095924	inf
0.056455107737188794	-3.477543638413326	inf
0.056455107737188794	-3.38857950371706	inf
0.056455107737188794	-3.2996153690207937	inf
0.056455107737188794	-3.2106512343245277	inf
0.056455107737188794	-3.1216870996282613	inf
0.056455107737188794	-3.0327229649319953	inf
0.056455107737188794	-2.943758830235729	inf
0.056455107737188794	-2.8547946955394625	inf
0.056455107737188794	-2.7658305608431966	inf
0.056455107737188794	-2.67686642614693	inf
0.056455107737188794	-2.587902291450664	inf
0.056455107737188794	-2.498938156754398	inf
0.056455107737188794	-2.409974022058132	inf
0.056455107737188794	-2.3210098873618654	inf
0.056455107737188794	-2.2320457526655995	inf
0.056455107737188794	-2.143081617969333	inf
0.056455107737188794	-2.0541174832730666	inf
0.056455107737188794	-1.9651533485768007	inf
0.056455107737188794	-1.8761892138805343	inf
0.056455107737188794	-1.787225079184268	inf
0.056455107737188794	-1.698260944488002	inf
0.056455107737188794	-1.6092968097917357	inf
0.056455107737188794	-1.5203326750954695	inf
0.056455107737188794	-1.4313685403992034	inf
0.056455107737188794	-1.3424044057029372	inf
0.056455107737188794	-1.253440271006671	inf
0.056455107737188794	-1.1644761363104048	inf
0.056455107737188794	-1.0755120016141384	inf
0.056455107737188794	-0.9865478669178722	inf
0.056455107737188794	-0.897583732221606	inf
0.056455107737188794	-0.8086195975253399	inf
0.056455107737188794	-0.7196554628290737	4.394449154672438
0.056455107737188794	-0.6306913281328075	inf
0.056455107737188794	-0.5417271934365413	inf
0.056455107737188794	-0.4527630587402751	inf
0.056455107737188794	-0.36379892404400893	inf
0.056455107737188794	-0.2748347893477425	inf
0.056455107737188794	-0.18587065465147634	inf
0.056455107737188794	-0.09690651995521016	inf
0.056455107737188794	-0.007942385258943974	inf
0.056455107737188794	0.08102174943732221	inf
0.056455107737188794	0.16998588413358862	inf
0.056455107737188794	0.258950018829855	inf
0.056455107737188794	0.347914153526121	inf
0.056455107737188794	0.43687828822238695	inf
0.056455107737188794	0.5258424229186534	inf
0.056455107737188794	0.6148065576149198	inf
0.056455107737188794	0.7037706923111857	inf
0.056455107737188794	0.7927348270074517	4.394449154672438
0.056455107737188794	0.8816989617037181	inf
0.056455107737188794	0.9706630963999845	inf
0.056455107737188794	1.059627231096251	4.394449154672438
0.056455107737188794	1.1485913657925169	inf
0.056455107737188794	1.2375555004887828	inf
0.056455107737188794	1.3265196351850492	inf
0.056455107737188794	1.4154837698813156	inf
0.056455107737188794	1.5044479045775816	inf
0.056455107737188794	1.5934120392738476	inf
0.056455107737188794	1.682376173970114	inf
0.056455107737188794	1.7713403086663804	inf
0.056455107737188794	1.8603044433626468	inf
0.056455107737188794	1.9492685780589127	inf
0.056455107737188794	2.0382327127551787	inf
0.056455107737188794	2.127196847451445	inf
0.056455107737188794	2.2161609821477115	inf
0.056455107737188794	2.3051251168439775	inf
0.056455107737188794	2.3940892515402434	inf
0.056455107737188794	2.48305338623651	inf
0.056455107737188794	2.5720175209327762	inf
0.056455107737188794	2.6609816556290427	inf
0.056455107737188794	2.7499457903253086	inf
0.056455107737188794	2.8389099250215746	inf
0.056455107737188794	2.927874059717841	inf
0.056455107737188794	3.0168381944141074	inf
0.056455107737188794	3.1058023291103733	inf
0.056455107737188794	3.1947664638066393	inf
0.056455107737188794	3.2837305985029057	inf
0.056455107737188794	3.372694733199172	inf
0.056455107737188794	3.4616588678954385	inf
0.056455107737188794	3.5506230025917045	inf
0.056455107737188794	3.6395871372879705	inf
0.056455107737188794	3.728551271984237	inf
0.056455107737188794	3.8175154066805033	inf
0.056455107737188794	3.9064795413767697	inf
0.056455107737188794	3.9954436760730356	inf
0.056455107737188794	4.084407810769302	inf
0.056455107737188794	4.1733719454655684	inf
0.056455107737188794	4.262336080161834	inf
0.056455107737188794	4.3513002148581	inf
0.056455107737188794	4.440264349554367	inf
0.056455107737188794	4.529228484250633	inf
0.056455107737188794	4.6181926189469	inf
0.056455107737188794	4.707156753643165	inf
0.056455107737188794	4.7961208883394315	inf
0.056455107737188794	4.885085023035698	inf
0.0996256470800172	-3.922364311894657	inf
0.0996256470800172	-3.833400177198391	inf
0.0996256470800172	-3.744436042502125	inf
0.0996256470800172	-3.6554719078058584	inf
0.0996256470800172	-3.5665077731095924	inf
0.0996256470800172	-3.477543638413326	inf
0.0996256470800172	-3.38857950371706	inf
0.0996256470800172	-3.2996153690207937	inf
0.0996256470800172	-3.2106512343245277	inf
0.0996256470800172	-3.1216870996282613	inf
0.0996256470800172	-3.0327229649319953	inf
0.0996256470800172	-2.943758830235729	inf
0.0996256470800172	-2.8547946955394625	inf
0.0996256470800172	-2.7658305608431966	inf
0.0996256470800172	-2.67686642614693	inf
0.0996256470800172	-2.587902291450664	inf
0.0996256470800172	-2.498938156754398	inf
0.0996256470800172	-2.409974022058132	inf
0.0996256470800172	-2.3210098873618654	inf
0.0996256470800172	-2.2320457526655995	inf
0.0996256470800172	-2.143081617969333	inf
0.0996256470800172	-2.0541174832730666	inf
0.0996256470800172	-1.9651533485768007	inf
0.0996256470800172	-1.8761892138805343	inf
0.0996256470800172	-1.787225079184268	inf
0.0996256470800172	-1.698260944488002	inf
0.0996256470800172	-1.6092968097917357	inf
0.0996256470800172	-1.5203326750954695	inf
0.0996256470800172	-1.4313685403992034	inf
0.0996256470800172	-1.3424044057029372	inf
0.0996256470800172	-1.253440271006671	inf
0.0996256470800172	-1.1644761363104048	inf
0.0996256470800172	-1.0755120016141384	inf
0.0996256470800172	-0.9865478669178722	inf
0.0996256470800172	-0.897583732221606	inf
0.0996256470800172	-0.8086195975253399	inf
0.0996256470800172	-0.7196554628290737	inf
0.0996256470800172	-0.6306913281328075	inf
0.0996256470800172	-0.5417271934365413	inf
0.0996256470800172	-0.4527630587402751	inf
0.0996256470800172	-0.36379892404400893	inf
0.0996256470800172	-0.2748347893477425	inf
0.0996256470800172	-0.18587065465147634	inf
0.0996256470800172	-0.09690651995521016	inf
0.0996256470800172	-0.007942385258943974	inf
0.0996256470800172	0.08102174943732221	inf
0.0996256470800172	0.16998588413358862	inf
0.0996256470800172	0.258950018829855	inf
0.0996256470800172	0.347914153526121	inf
0.0996256470800172	0.43687828822238695	inf
0.0996256470800172	0.5258424229186534	inf
0.0996256470800172	0.6148065576149198	inf
0.0996256470800172	0.7037706923111857	inf
0.0996256470800172	0.7927348270074517	inf
0.0996256470800172	0.8816989617037181	inf
0.0996256470800172	0.9706630963999845	4.394449154672438
0.0996256470800172	1.059627231096251	inf
0.0996256470800172	1.1485913657925169	inf
0.0996256470800172	1.2375555004887828	inf
0.0996256470800172	1.3265196351850492	inf
0.0996256470800172	1.4154837698813156	inf
0.0996256470800172	1.5044479045775816	inf
0.0996256470800172	1.5934120392738476	inf
0.0996256470800172	1.682376173970114	inf
0.0996256470800172	1.7713403086663804	inf
0.0996256470800172	1.8603044433626468	inf
0.0996256470800172	1.9492685780589127	inf
0.0996256470800172	2.0382327127551787	inf
0.0996256470800172	2.127196847451445	inf
0.0996256470800172	2.2161609821477115	inf
0.0996256470800172	2.3051251168439775	inf
0.0996256470800172	2.3940892515402434	inf
0.0996256470800172	2.48305338623651	inf
0.0996256470800172	2.5720175209327762	inf
0.0996256470800172	2.6609816556290427	inf
0.0996256470800172	2.7499457903253086	inf
0.0996256470800172	2.8389099250215746	inf
0.0996256470800172	2.927874059717841	inf
0.0996256470800172	3.0168381944141074	inf
0.0996256470800172	3.1058023291103733	inf
0.0996256470800172	3.1947664638066393	inf
0.0996256470800172	3.2837305985029057	inf
0.0996256470800172	3.372694733199172	inf
0.0996256470800172	3.4616588678954385	inf
0.0996256470800172	3.5506230025917045	inf
0.0996256470800172	3.6395871372879705	inf
0.0996256470800172	3.728551271984237	inf
0.0996256470800172	3.8175154066805033	inf
0.0996256470800172	3.9064795413767697	inf
0.0996256470800172	3.9954436760730356	inf
0.0996256470800172	4.084407810769302	inf
0.0996256470800172	4.1733719454655684	inf
0.0996256470800172	4.262336080161834	inf
0.0996256470800172	4.3513002148581	inf
0.0996256470800172	4.440264349554367	inf
0.0996256470800172	4.529228484250633	inf
0.0996256470800172	4.6181926189469	inf
0.0996256470800172	4.707156753643165	inf
0.0996256470800172	4.7961208883394315	inf
0.0996256470800172	4.885085023035698	inf
0.14279618642284558	-3.922364311894657	inf
0.14279618642284558	-3.833400177198391	inf
0.14279618642284558	-3.744436042502125	inf
0.14279618642284558	-3.6554719078058584	inf
0.14279618642284558	-3.5665077731095924	inf
0.14279618642284558	-3.477543638413326	inf
0.14279618642284558	-3.38857950371706	inf
0.14279618642284558	-3.2996153690207937	inf
0.14279618642284558	-3.2106512343245277	inf
0.14279618642284558	-3.1216870996282613	inf
0.14279618642284558	-3.0327229649319953	inf
0.14279618642284558	-2.943758830235729	inf
0.14279618642284558	-2.8547946955394625	inf
0.14279618642284558	-2.7658305608431966	inf
0.14279618642284558	-2.67686642614693	inf
0.14279618642284558	-2.587902291450664	inf
0.14279618642284558	-2.498938156754398	inf
0.14279618642284558	-2.409974022058132	inf
0.14279618642284558	-2.3210098873618654	inf
0.14279618642284558	-2.2320457526655995	inf
0.14279618642284558	-2.143081617969333	inf
0.14279618642284558	-2.0541174832730666	inf
0.14279618642284558	-1.9651533485768007	inf
0.14279618642284558	-1.8761892138805343	inf
0.14279618642284558	-1.787225079184268	inf
0.14279618642284558	-1.698260944488002	inf
0.14279618642284558	-1.6092968097917357	inf
0.14279618642284558	-1.5203326750954695	inf
0.14279618642284558	-1.4313685403992034	inf
0.14279618642284558	-1.3424044057029372	inf
0.14279618642284558	-1.253440271006671	4.394449154672438
0.14279618642284558	-1.1644761363104048	inf
0.14279618642284558	-1.0755120016141384	inf
0.14279618642284558	-0.9865478669178722	inf
0.14279618642284558	-0.897583732221606	inf
0.14279618642284558	-0.8086195975253399	inf
0.14279618642284558	-0.7196554628290737	inf
0.14279618642284558	-0.6306913281328075	inf
0.14279618642284558	-0.5417271934365413	inf
0.14279618642284558	-0.4527630587402751	4.394449154672438
0.14279618642284558	-0.36379892404400893	inf
0.14279618642284558	-0.2748347893477425	4.394449154672438
0.14279618642284558	-0.18587065465147634	inf
0.14279618642284558	-0.09690651995521016	inf
0.14279618642284558	-0.007942385258943974	inf
0.14279618642284558	0.08102174943732221	inf
0.14279618642284558	0.16998588413358862	inf
0.14279618642284558	0.258950018829855	inf
0.14279618642284558	0.347914153526121	inf
0.14279618642284558	0.43687828822238695	inf
0.14279618642284558	0.5258424229186534	inf
0.14279618642284558	0.6148065576149198	inf
0.14279618642284558	0.7037706923111857	inf
0.14279618642284558	0.7927348270074517	inf
0.14279618642284558	0.8816989617037181	inf
0.14279618642284558	0.9706630963999845	inf
0.14279618642284558	1.059627231096251	inf
0.14279618642284558	1.1485913657925169	inf
0.14279618642284558	1.2375555004887828	inf
0.14279618642284558	1.3265196351850492	inf
0.14279618642284558	1.4154837698813156	inf
0.14279618642284558	1.5044479045775816	inf
0.14279618642284558	1.5934120392738476	inf
0.14279618642284558	1.682376173970114	inf
0.14279618642284558	1.7713403086663804	inf
0.14279618642284558	1.8603044433626468	inf
0.14279618642284558	1.9492685780589127	inf
0.14279618642284558	2.0382327127551787	inf
0.14279618642284558	2.127196847451445	inf
0.14279618642284558	2.2161609821477115	inf
0.14279618642284558	2.3051251168439775	inf
0.14279618642284558	2.3940892515402434	inf
0.14279618642284558	2.48305338623651	inf
0.14279618642284558	2.5720175209327762	inf
0.14279618642284558	2.6609816556290427	inf
0.14279618642284558	2.7499457903253086	inf
0.14279618642284558	2.8389099250215746	inf
0.14279618642284558	2.927874059717841	inf
0.14279618642284558	3.0168381944141074	inf
0.14279618642284558	3.1058023291103733	inf
0.14279618642284558	3.1947664638066393	inf
0.14279618642284558	3.2837305985029057	inf
0.14279618642284558	3.372694733199172	inf
0.14279618642284558	3.4616588678954385	inf
0.14279618642284558	3.5506230025917045	inf
0.14279618642284558	3.6395871372879705	inf
0.14279618642284558	3.728551271984237	inf
0.14279618642284558	3.8175154066805033	inf
0.14279618642284558	3.9064795413767697	inf
0.14279618642284558	3.9954436760730356	inf
0.14279618642284558	4.084407810769302	inf
0.14279618642284558	4.1733719454655684	inf
0.14279618642284558	4.262336080161834	inf
0.14279618642284558	4.3513002148581	inf
0.14279618642284558	4.440264349554367	inf
0.14279618642284558	4.529228484250633	inf
0.14279618642284558	4.6181926189469	inf
0.14279618642284558	4.707156753643165	inf
0.14279618642284558	4.7961208883394315	inf
0.14279618642284558	4.885085023035698	inf
0.185966725765674	-3.922364311894657	inf
0.185966725765674	-3.833400177198391	inf
0.185966725765674	-3.744436042502125	inf
0.185966725765674	-3.6554719078058584	inf
0.185966725765674	-3.5665077731095924	inf
0.185966725765674	-3.477543638413326	inf
0.185966725765674	-3.38857950371706	inf
0.185966725765674	-3.2996153690207937	inf
0.185966725765674	-3.2106512343245277	inf
0.185966725765674	-3.1216870996282613	inf
0.185966725765674	-3.0327229649319953	inf
0.185966725765674	-2.943758830235729	inf
0.185966725765674	-2.8547946955394625	inf
0.185966725765674	-2.7658305608431966	inf
0.185966725765674	-2.67686642614693	inf
0.185966725765674	-2.587902291450664	inf
0.185966725765674	-2.498938156754398	inf
0.185966725765674	-2.409974022058132	inf
0.185966725765674	-2.3210098873618654	inf
0.185966725765674	-2.2320457526655995	inf
0.185966725765674	-2.143081617969333	inf
0.185966725765674	-2.0541174832730666	inf
0.185966725765674	-1.9651533485768007	inf
0.185966725765674	-1.8761892138805343	inf
0.185966725765674	-1.787225079184268	inf
0.185966725765674	-1.698260944488002	inf
0.185966725765674	-1.6092968097917357	inf
0.185966725765674	-1.5203326750954695	inf
0.185966725765674	-1.4313685403992034	inf
0.185966725765674	-1.3424044057029372	inf
0.185966725765674	-1.253440271006671	inf
0.185966725765674	-1.1644761363104048	inf
0.185966725765674	-1.0755120016141384	inf
0.185966725765674	-0.9865478669178722	inf
0.185966725765674	-0.897583732221606	inf
0.185966725765674	-0.8086195975253399	inf
0.185966725765674	-0.7196554628290737	inf
0.185966725765674	-0.6306913281328075	inf
0.185966725765674	-0.5417271934365413	inf
0.185966725765674	-0.4527630587402751	inf
0.185966725765674	-0.36379892404400893	inf
0.185966725765674	-0.2748347893477425	inf
0.185966725765674	-0.18587065465147634	inf
0.185966725765674	-0.09690651995521016	inf
0.185966725765674	-0.007942385258943974	inf
0.185966725765674	0.08102174943732221	inf
0.185966725765674	0.16998588413358862	inf
0.185966725765674	0.258950018829855	inf
0.185966725765674	0.347914153526121	inf
0.185966725765674	0.43687828822238695	inf
0.185966725765674	0.5258424229186534	4.394449154672438
0.185966725765674	0.6148065576149198	inf
0.185966725765674	0.7037706923111857	inf
0.185966725765674	0.7927348270074517	inf
0.185966725765674	0.8816989617037181	inf
0.185966725765674	0.9706630963999845	inf
0.185966725765674	1.059627231096251	inf
0.185966725765674	1.1485913657925169	inf
0.185966725765674	1.2375555004887828	inf
0.185966725765674	1.3265196351850492	inf
0.185966725765674	1.4154837698813156	inf
0.185966725765674	1.5044479045775816	inf
0.185966725765674	1.5934120392738476	4.394449154672438
0.185966725765674	1.682376173970114	inf
0.185966725765674	1.7713403086663804	4.394449154672438
0.185966725765674	1.8603044433626468	inf
0.185966725765674	1.9492685780589127	inf
0.185966725765674	2.0382327127551787	inf
0.185966725765674	2.127196847451445	inf
0.185966725765674	2.2161609821477115	inf
0.185966725765674	2.3051251168439775	inf
0.185966725765674	2.3940892515402434	inf
0.185966725765674	2.48305338623651	inf
0.185966725765674	2.5720175209327762	inf
0.185966725765674	2.6609816556290427	inf
0.185966725765674	2.7499457903253086	inf
0.185966725765674	2.8389099250215746	inf
0.185966725765674	2.927874059717841	inf
0.185966725765674	3.0168381944141074	inf
0.185966725765674	3.1058023291103733	inf
0.185966725765674	3.1947664638066393	inf
0.185966725765674	3.2837305985029057	inf
0.185966725765674	3.372694733199172	inf
0.185966725765674	3.4616588678954385	inf
0.185966725765674	3.5506230025917045	inf
0.185966725765674	3.6395871372879705	inf
0.185966725765674	3.728551271984237	inf
0.185966725765674	3.8175154066805033	inf
0.185966725765674	3.9064795413767697	inf
0.185966725765674	3.9954436760730356	inf
0.185966725765674	4.084407810769302	inf
0.185966725765674	4.1733719454655684	inf
0.185966725765674	4.262336080161834	inf
0.185966725765674	4.3513002148581	inf
0.185966725765674	4.440264349554367	inf
0.185966725765674	4.529228484250633	inf
0.185966725765674	4.6181926189469	inf
0.185966725765674	4.707156753643165	inf
0.185966725765674	4.7961208883394315	inf
0.185966725765674	4.885085023035698	inf
0.22913726510850238	-3.922364311894657	inf
0.22913726510850238	-3.833400177198391	inf
0.22913726510850238	-3.744436042502125	inf
0.22913726510850238	-3.6554719078058584	inf
0.22913726510850238	-3.5665077731095924	inf
0.22913726510850238	-3.477543638413326	inf
0.22913726510850238	-3.38857950371706	inf
0.22913726510850238	-3.2996153690207937	inf
0.22913726510850238	-3.2106512343245277	inf
0.22913726510850238	-3.1216870996282613	inf
0.22913726510850238	-3.0327229649319953	inf
0.22913726510850238	-2.943758830235729	inf
0.22913726510850238	-2.8547946955394625	inf
0.22913726510850238	-2.7658305608431966	inf
0.22913726510850238	-2.67686642614693	inf
0.22913726510850238	-2.587902291450664	inf
0.22913726510850238	-2.498938156754398	inf
0.22913726510850238	-2.409974022058132	inf
0.22913726510850238	-2.3210098873618654	inf
0.22913726510850238	-2.2320457526655995	inf
0.22913726510850238	-2.143081617969333	inf
0.22913726510850238	-2.0541174832730666	inf
0.22913726510850238	-1.9651533485768007	inf
0.22913726510850238	-1.8761892138805343	inf
0.22913726510850238	-1.787225079184268	inf
0.22913726510850238	-1.698260944488002	inf
0.22913726510850238	-1.6092968097917357	inf
0.22913726510850238	-1.5203326750954695	inf
0.22913726510850238	-1.4313685403992034	inf
0.22913726510850238	-1.3424044057029372	inf
0.22913726510850238	-1.253440271006671	inf
0.22913726510850238	-1.1644761363104048	inf
0.22913726510850238	-1.0755120016141384	inf
0.22913726510850238	-0.9865478669178722	inf
0.22913726510850238	-0.897583732221606	inf
0.22913726510850238	-0.8086195975253399	inf
0.22913726510850238	-0.7196554628290737	inf
0.22913726510850238	-0.6306913281328075	inf
0.22913726510850238	-0.5417271934365413	inf
0.22913726510850238	-0.4527630587402751	inf
0.22913726510850238	-0.36379892404400893	inf
0.22913726510850238	-0.2748347893477425	inf
0.22913726510850238	-0.18587065465147634	inf
0.22913726510850238	-0.09690651995521016	inf
0.22913726510850238	-0.007942385258943974	inf
0.22913726510850238	0.08102174943732221	inf
0.22913726510850238	0.16998588413358862	inf
0.22913726510850238	0.258950018829855	inf
0.22913726510850238	0.347914153526121	inf
0.22913726510850238	0.43687828822238695	inf
0.22913726510850238	0.5258424229186534	inf
0.22913726510850238	0.6148065576149198	inf
0.22913726510850238	0.7037706923111857	inf
0.22913726510850238	0.7927348270074517	inf
0.22913726510850238	0.8816989617037181	inf
0.22913726510850238	0.9706630963999845	inf
0.22913726510850238	1.059627231096251	inf
0.22913726510850238	1.1485913657925169	inf
0.22913726510850238	1.2375555004887828	inf
0.22913726510850238	1.3265196351850492	inf
0.22913726510850238	1.4154837698813156	inf
0.22913726510850238	1.5044479045775816	inf
0.22913726510850238	1.5934120392738476	inf
0.22913726510850238	1.682376173970114	inf
0.22913726510850238	1.7713403086663804	inf
0.22913726510850238	1.8603044433626468	inf
0.22913726510850238	1.9492685780589127	inf
0.22913726510850238	2.0382327127551787	inf
0.22913726510850238	2.127196847451445	inf
0.22913726510850238	2.2161609821477115	inf
0.22913726510850238	2.3051251168439775	inf
0.22913726510850238	2.3940892515402434	inf
0.22913726510850238	2.48305338623651	inf
0.22913726510850238	2.5720175209327762	inf
0.22913726510850238	2.6609816556290427	inf
0.22913726510850238	2.7499457903253086	inf
0.22913726510850238	2.8389099250215746	inf
0.22913726510850238	2.927874059717841	inf
0.22913726510850238	3.0168381944141074	inf
0.22913726510850238	3.1058023291103733	inf
0.22913726510850238	3.1947664638066393	inf
0.22913726510850238	3.2837305985029057	inf
0.22913726510850238	3.372694733199172	inf
0.22913726510850238	3.4616588678954385	inf
0.22913726510850238	3.5506230025917045	inf
0.22913726510850238	3.6395871372879705	inf
0.22913726510850238	3.728551271984237	inf
0.22913726510850238	3.8175154066805033	inf
0.22913726510850238	3.9064795413767697	inf
0.22913726510850238	3.9954436760730356	inf
0.22913726510850238	4.084407810769302	inf
0.22913726510850238	4.1733719454655684	inf
0.22913726510850238	4.262336080161834	inf
0.22913726510850238	4.3513002148581	inf
0.22913726510850238	4.440264349554367	inf
0.22913726510850238	4.529228484250633	inf
0.22913726510850238	4.6181926189469	inf
0.22913726510850238	4.707156753643165	inf
0.22913726510850238	4.7961208883394315	inf
0.22913726510850238	4.885085023035698	inf
0.2723078044513308	-3.922364311894657	inf
0.2723078044513308	-3.833400177198391	inf
0.2723078044513308	-3.744436042502125	inf
0.2723078044513308	-3.6554719078058584	inf
0.2723078044513308	-3.5665077731095924	inf
0.2723078044513308	-3.477543638413326	inf
0.2723078044513308	-3.38857950371706	inf
0.2723078044513308	-3.2996153690207937	inf
0.2723078044513308	-3.2106512343245277	inf
0.2723078044513308	-3.1216870996282613	inf
0.2723078044513308	-3.0327229649319953	inf
0.2723078044513308	-2.943758830235729	inf
0.2723078044513308	-2.8547946955394625	inf
0.2723078044513308	-2.7658305608431966	inf
0.2723078044513308	-2.67686642614693	inf
0.2723078044513308	-2.587902291450664	inf
0.2723078044513308	-2.498938156754398	inf
0.2723078044513308	-2.409974022058132	inf
0.2723078044513308	-2.3210098873618654	inf
0.2723078044513308	-2.2320457526655995	inf
0.2723078044513308	-2.143081617969333	inf
0.2723078044513308	-2.0541174832730666	inf
0.2723078044513308	-1.9651533485768007	inf
0.2723078044513308	-1.8761892138805343	inf
0.2723078044513308	-1.787225079184268	inf
0.2723078044513308	-1.698260944488002	inf
0.2723078044513308	-1.6092968097917357	inf
0.2723078044513308	-1.5203326750954695	4.394449154672438
0.2723078044513308	-1.4313685403992034	inf
0.2723078044513308	-1.3424044057029372	inf
0.2723078044513308	-1.253440271006671	inf
0.2723078044513308	-1.1644761363104048	inf
0.2723078044513308	-1.0755120016141384	inf
0.2723078044513308	-0.9865478669178722	inf
0.2723078044513308	-0.897583732221606	inf
0.2723078044513308	-0.8086195975253399	inf
0.2723078044513308	-0.7196554628290737	inf
0.2723078044513308	-0.6306913281328075	inf
0.2723078044513308	-0.5417271934365413	inf
0.2723078044513308	-0.4527630587402751	4.394449154672438
0.2723078044513308	-0.36379892404400893	inf
0.2723078044513308	-0.2748347893477425	inf
0.2723078044513308	-0.18587065465147634	inf
0.2723078044513308	-0.09690651995521016	inf
0.2723078044513308	-0.007942385258943974	inf
0.2723078044513308	0.08102174943732221	inf
0.2723078044513308	0.16998588413358862	inf
0.2723078044513308	0.258950018829855	inf
0.2723078044513308	0.347914153526121	inf
0.2723078044513308	0.43687828822238695	inf
0.2723078044513308	0.5258424229186534	inf
0.2723078044513308	0.6148065576149198	inf
0.2723078044513308	0.7037706923111857	inf
0.2723078044513308	0.7927348270074517	inf
0.2723078044513308	0.8816989617037181	inf
0.2723078044513308	0.9706630963999845	inf
0.2723078044513308	1.059627231096251	inf
0.2723078044513308	1.1485913657925169	inf
0.2723078044513308	1.2375555004887828	inf
0.2723078044513308	1.3265196351850492	inf
0.2723078044513308	1.4154837698813156	inf
0.2723078044513308	1.5044479045775816	inf
0.2723078044513308	1.5934120392738476	inf
0.2723078044513308	1.682376173970114	inf
0.2723078044513308	1.7713403086663804	inf
0.2723078044513308	1.8603044433626468	inf
0.2723078044513308	1.9492685780589127	inf
0.2723078044513308	2.0382327127551787	inf
0.2723078044513308	2.127196847451445	inf
0.2723078044513308	2.2161609821477115	inf
0.2723078044513308	2.3051251168439775	inf
0.2723078044513308	2.3940892515402434	inf
0.2723078044513308	2.48305338623651	inf
0.2723078044513308	2.5720175209327762	inf
0.2723078044513308	2.6609816556290427	inf
0.2723078044513308	2.7499457903253086	inf
0.2723078044513308	2.8389099250215746	inf
0.2723078044513308	2.927874059717841	inf
0.2723078044513308	3.0168381944141074	inf
0.2723078044513308	3.1058023291103733	inf
0.2723078044513308	3.1947664638066393	inf
0.2723078044513308	3.2837305985029057	inf
0.2723078044513308	3.372694733199172	inf
0.2723078044513308	3.4616588678954385	inf
0.2723078044513308	3.5506230025917045	inf
0.2723078044513308	3.6395871372879705	inf
0.2723078044513308	3.728551271984237	inf
0.2723078044513308	3.8175154066805033	inf
0.2723078044513308	3.9064795413767697	inf
0.2723078044513308	3.9954436760730356	inf
0.2723078044513308	4.084407810769302	inf
0.2723078044513308	4.1733719454655684	inf
0.2723078044513308	4.262336080161834	inf
0.2723078044513308	4.3513002148581	inf
0.2723078044513308	4.440264349554367	inf
0.2723078044513308	4.529228484250633	inf
0.2723078044513308	4.6181926189469	inf
0.2723078044513308	4.707156753643165	inf
0.2723078044513308	4.7961208883394315	inf
0.2723078044513308	4.885085023035698	inf
0.3154783437941592	-3.922364311894657	inf
0.3154783437941592	-3.833400177198391	inf
0.3154783437941592	-3.744436042502125	inf
0.3154783437941592	-3.6554719078058584	inf
0.3154783437941592	-3.5665077731095924	inf
0.3154783437941592	-3.477543638413326	inf
0.3154783437941592	-3.38857950371706	inf
0.3154783437941592	-3.2996153690207937	inf
0.3154783437941592	-3.2106512343245277	inf
0.3154783437941592	-3.1216870996282613	inf
0.3154783437941592	-3.0327229649319953	inf
0.3154783437941592	-2.943758830235729	inf
0.3154783437941592	-2.8547946955394625	inf
0.3154783437941592	-2.7658305608431966	inf
0.3154783437941592	-2.67686642614693	inf
0.3154783437941592	-2.587902291450664	inf
0.3154783437941592	-2.498938156754398	inf
0.3154783437941592	-2.409974022058132	inf
0.3154783437941592	-2.3210098873618654	inf
0.3154783437941592	-2.2320457526655995	inf
0.3154783437941592	-2.143081617969333	inf
0.3154783437941592	-2.0541174832730666	inf
0.3154783437941592	-1.9651533485768007	inf
0.3154783437941592	-1.8761892138805343	inf
0.3154783437941592	-1.787225079184268	inf
0.3154783437941592	-1.698260944488002	inf
0.3154783437941592	-1.6092968097917357	inf
0.3154783437941592	-1.5203326750954695	inf
0.3154783437941592	-1.4313685403992034	inf
0.3154783437941592	-1.3424044057029372	inf
0.3154783437941592	-1.253440271006671	inf
0.3154783437941592	-1.1644761363104048	inf
0.3154783437941592	-1.0755120016141384	inf
0.3154783437941592	-0.9865478669178722	inf
0.3154783437941592	-0.897583732221606	inf
0.3154783437941592	-0.8086195975253399	inf
0.3154783437941592	-0.7196554628290737	inf
0.3154783437941592	-0.6306913281328075	inf
0.3154783437941592	-0.5417271934365413	4.394449154672438
0.3154783437941592	-0.4527630587402751	inf
0.3154783437941592	-0.36379892404400893	inf
0.3154783437941592	-0.2748347893477425	inf
0.3154783437941592	-0.18587065465147634	inf
0.3154783437941592	-0.09690651995521016	inf
0.3154783437941592	-0.007942385258943974	inf
0.3154783437941592	0.08102174943732221	inf
0.3154783437941592	0.16998588413358862	inf
0.3154783437941592	0.258950018829855	4.394449154672438
0.3154783437941592	0.347914153526121	4.394449154672438
0.3154783437941592	0.43687828822238695	inf
0.3154783437941592	0.5258424229186534	inf
0.3154783437941592	0.6148065576149198	inf
0.3154783437941592	0.7037706923111857	4.394449154672438
0.3154783437941592	0.7927348270074517	4.394449154672438
0.3154783437941592	0.8816989617037181	inf
0.3154783437941592	0.9706630963999845	inf
0.3154783437941592	1.059627231096251	inf
0.3154783437941592	1.1485913657925169	inf
0.3154783437941592	1.2375555004887828	inf
0.3154783437941592	1.3265196351850492	inf
0.3154783437941592	1.4154837698813156	inf
0.3154783437941592	1.5044479045775816	inf
0.3154783437941592	1.5934120392738476	inf
0.3154783437941592	1.682376173970114	inf
0.3154783437941592	1.7713403086663804	inf
0.3154783437941592	1.8603044433626468	inf
0.3154783437941592	1.9492685780589127	inf
0.3154783437941592	2.0382327127551787	inf
0.3154783437941592	2.127196847451445	inf
0.3154783437941592	2.2161609821477115	inf
0.3154783437941592	2.3051251168439775	inf
0.3154783437941592	2.3940892515402434	inf
0.3154783437941592	2.48305338623651	inf
0.3154783437941592	2.5720175209327762	inf
0.3154783437941592	2.6609816556290427	inf
0.3154783437941592	2.7499457903253086	inf
0.3154783437941592	2.8389099250215746	inf
0.3154783437941592	2.927874059717841	inf
0.3154783437941592	3.0168381944141074	inf
0.3154783437941592	3.1058023291103733	inf
0.3154783437941592	3.1947664638066393	inf
0.3154783437941592	3.2837305985029057	inf
0.3154783437941592	3.372694733199172	inf
0.3154783437941592	3.4616588678954385	inf
0.3154783437941592	3.5506230025917045	inf
0.3154783437941592	3.6395871372879705	inf
0.3154783437941592	3.728551271984237	inf
0.3154783437941592	3.8175154066805033	inf
0.3154783437941592	3.9064795413767697	inf
0.3154783437941592	3.9954436760730356	inf
0.3154783437941592	4.084407810769302	inf
0.3154783437941592	4.1733719454655684	inf
0.3154783437941592	4.262336080161834	inf
0.3154783437941592	4.3513002148581	inf
0.3154783437941592	4.440264349554367	inf
0.3154783437941592	4.529228484250633	inf
0.3154783437941592	4.6181926189469	inf
0.3154783437941592	4.707156753643165	inf
0.3154783437941592	4.7961208883394315	inf
0.3154783437941592	4.885085023035698	inf
0.3586488831369876	-3.922364311894657	inf
0.3586488831369876	-3.833400177198391	inf
0.3586488831369876	-3.744436042502125	inf
0.3586488831369876	-3.6554719078058584	inf
0.3586488831369876	-3.5665077731095924	inf
0.3586488831369876	-3.477543638413326	inf
0.3586488831369876	-3.38857950371706	inf
0.3586488831369876	-3.2996153690207937	inf
0.3586488831369876	-3.2106512343245277	inf
0.3586488831369876	-3.1216870996282613	inf
0.3586488831369876	-3.0327229649319953	inf
0.3586488831369876	-2.943758830235729	inf
0.3586488831369876	-2.8547946955394625	inf
0.3586488831369876	-2.7658305608431966	inf
0.3586488831369876	-2.67686642614693	inf
0.3586488831369876	-2.587902291450664	inf
0.3586488831369876	-2.498938156754398	inf
0.3586488831369876	-2.409974022058132	inf
0.3586488831369876	-2.3210098873618654	inf
0.3586488831369876	-2.2320457526655995	inf
0.3586488831369876	-2.143081617969333	inf
0.3586488831369876	-2.0541174832730666	inf
0.3586488831369876	-1.9651533485768007	4.394449154672438
0.3586488831369876	-1.8761892138805343	inf
0.3586488831369876	-1.787225079184268	inf
0.3586488831369876	-1.698260944488002	inf
0.3586488831369876	-1.6092968097917357	inf
0.3586488831369876	-1.5203326750954695	inf
0.3586488831369876	-1.4313685403992034	4.394449154672438
0.3586488831369876	-1.3424044057029372	inf
0.3586488831369876	-1.253440271006671	inf
0.3586488831369876	-1.1644761363104048	inf
0.3586488831369876	-1.0755120016141384	inf
0.3586488831369876	-0.9865478669178722	4.394449154672438
0.3586488831369876	-0.897583732221606	inf
0.3586488831369876	-0.8086195975253399	inf
0.3586488831369876	-0.7196554628290737	inf
0.3586488831369876	-0.6306913281328075	inf
0.3586488831369876	-0.5417271934365413	inf
0.3586488831369876	-0.4527630587402751	inf
0.3586488831369876	-0.36379892404400893	inf
0.3586488831369876	-0.2748347893477425	4.394449154672438
0.3586488831369876	-0.18587065465147634	inf
0.3586488831369876	-0.09690651995521016	4.394449154672438
0.3586488831369876	-0.007942385258943974	4.394449154672438
0.3586488831369876	0.08102174943732221	4.394449154672438
0.3586488831369876	0.16998588413358862	inf
0.3586488831369876	0.258950018829855	inf
0.3586488831369876	0.347914153526121	inf
0.3586488831369876	0.43687828822238695	inf
0.3586488831369876	0.5258424229186534	inf
0.3586488831369876	0.6148065576149198	inf
0.3586488831369876	0.7037706923111857	inf
0.3586488831369876	0.7927348270074517	inf
0.3586488831369876	0.8816989617037181	inf
0.3586488831369876	0.9706630963999845	4.394449154672438
0.3586488831369876	1.059627231096251	inf
0.3586488831369876	1.1485913657925169	inf
0.3586488831369876	1.2375555004887828	inf
0.3586488831369876	1.3265196351850492	inf
0.3586488831369876	1.4154837698813156	4.394449154672438
0.3586488831369876	1.5044479045775816	inf
0.3586488831369876	1.5934120392738476	inf
0.3586488831369876	1.682376173970114	inf
0.3586488831369876	1.7713403086663804	inf
0.3586488831369876	1.8603044433626468	inf
0.3586488831369876	1.9492685780589127	inf
0.3586488831369876	2.0382327127551787	inf
0.3586488831369876	2.127196847451445	inf
0.3586488831369876	2.2161609821477115	inf
0.3586488831369876	2.3051251168439775	inf
0.3586488831369876	2.3940892515402434	inf
0.3586488831369876	2.48305338623651	inf
0.3586488831369876	2.5720175209327762	inf
0.3586488831369876	2.6609816556290427	inf
0.3586488831369876	2.7499457903253086	inf
0.3586488831369876	2.8389099250215746	inf
0.3586488831369876	2.927874059717841	inf
0.3586488831369876	3.0168381944141074	inf
0.3586488831369876	3.1058023291103733	inf
0.3586488831369876	3.1947664638066393	inf
0.3586488831369876	3.2837305985029057	inf
0.3586488831369876	3.372694733199172	inf
0.3586488831369876	3.4616588678954385	inf
0.3586488831369876	3.5506230025917045	inf
0.3586488831369876	3.6395871372879705	inf
0.3586488831369876	3.728551271984237	inf
0.3586488831369876	3.8175154066805033	inf
0.3586488831369876	3.9064795413767697	inf
0.3586488831369876	3.9954436760730356	inf
0.3586488831369876	4.084407810769302	inf
0.3586488831369876	4.1733719454655684	inf
0.3586488831369876	4.262336080161834	inf
0.3586488831369876	4.3513002148581	inf
0.3586488831369876	4.440264349554367	inf
0.3586488831369876	4.529228484250633	inf
0.3586488831369876	4.6181926189469	inf
0.3586488831369876	4.707156753643165	inf
0.3586488831369876	4.7961208883394315	inf
0.3586488831369876	4.885085023035698	inf
0.40181942247981595	-3.922364311894657	inf
0.40181942247981595	-3.833400177198391	inf
0.40181942247981595	-3.744436042502125	inf
0.40181942247981595	-3.6554719078058584	inf
0.40181942247981595	-3.5665077731095924	inf
0.40181942247981595	-3.477543638413326	inf
0.40181942247981595	-3.38857950371706	inf
0.40181942247981595	-3.2996153690207937	inf
0.40181942247981595	-3.2106512343245277	inf
0.40181942247981595	-3.1216870996282613	inf
0.40181942247981595	-3.0327229649319953	inf
0.40181942247981595	-2.943758830235729	inf
0.40181942247981595	-2.8547946955394625	inf
0.40181942247981595	-2.7658305608431966	inf
0.40181942247981595	-2.67686642614693	inf
0.40181942247981595	-2.587902291450664	inf
0.40181942247981595	-2.498938156754398	inf
0.40181942247981595	-2.409974022058132	inf
0.40181942247981595	-2.3210098873618654	inf
0.40181942247981595	-2.2320457526655995	inf
0.40181942247981595	-2.143081617969333	inf
0.40181942247981595	-2.0541174832730666	inf
0.40181942247981595	-1.9651533485768007	inf
0.40181942247981595	-1.8761892138805343	inf
0.40181942247981595	-1.787225079184268	inf
0.40181942247981595	-1.698260944488002	inf
0.40181942247981595	-1.6092968097917357	inf
0.40181942247981595	-1.5203326750954695	inf
0.40181942247981595	-1.4313685403992034	inf
0.40181942247981595	-1.3424044057029372	inf
0.40181942247981595	-1.253440271006671	inf
0.40181942247981595	-1.1644761363104048	inf
0.40181942247981595	-1.0755120016141384	inf
0.40181942247981595	-0.9865478669178722	inf
0.40181942247981595	-0.897583732221606	3.7013019741124946
0.40181942247981595	-0.8086195975253399	inf
0.40181942247981595	-0.7196554628290737	inf
0.40181942247981595	-0.6306913281328075	inf
0.40181942247981595	-0.5417271934365413	inf
0.40181942247981595	-0.4527630587402751	inf
0.40181942247981595	-0.36379892404400893	inf
0.40181942247981595	-0.2748347893477425	inf
0.40181942247981595	-0.18587065465147634	inf
0.40181942247981595	-0.09690651995521016	inf
0.40181942247981595	-0.007942385258943974	inf
0.40181942247981595	0.08102174943732221	inf
0.40181942247981595	0.16998588413358862	inf
0.40181942247981595	0.258950018829855	inf
0.40181942247981595	0.347914153526121	inf
0.40181942247981595	0.43687828822238695	inf
0.40181942247981595	0.5258424229186534	inf
0.40181942247981595	0.6148065576149198	inf
0.40181942247981595	0.7037706923111857	inf
0.40181942247981595	0.7927348270074517	3.7013019741124946
0.40181942247981595	0.8816989617037181	inf
0.40181942247981595	0.9706630963999845	inf
0.40181942247981595	1.059627231096251	inf
0.40181942247981595	1.1485913657925169	inf
0.40181942247981595	1.2375555004887828	inf
0.40181942247981595	1.3265196351850492	inf
0.40181942247981595	1.4154837698813156	inf
0.40181942247981595	1.5044479045775816	4.394449154672438
0.40181942247981595	1.5934120392738476	4.394449154672438
0.40181942247981595	1.682376173970114	inf
0.40181942247981595	1.7713403086663804	inf
0.40181942247981595	1.8603044433626468	inf
0.40181942247981595	1.9492685780589127	inf
0.40181942247981595	2.0382327127551787	inf
0.40181942247981595	2.127196847451445	inf
0.40181942247981595	2.2161609821477115	inf
0.40181942247981595	2.3051251168439775	inf
0.40181942247981595	2.3940892515402434	inf
0.40181942247981595	2.48305338623651	inf
0.40181942247981595	2.5720175209327762	inf
0.40181942247981595	2.6609816556290427	inf
0.40181942247981595	2.7499457903253086	inf
0.40181942247981595	2.8389099250215746	inf
0.40181942247981595	2.927874059717841	inf
0.40181942247981595	3.0168381944141074	inf
0.40181942247981595	3.1058023291103733	inf
0.40181942247981595	3.1947664638066393	inf
0.40181942247981595	3.2837305985029057	inf
0.40181942247981595	3.372694733199172	inf
0.40181942247981595	3.4616588678954385	inf
0.40181942247981595	3.5506230025917045	inf
0.40181942247981595	3.6395871372879705	inf
0.40181942247981595	3.728551271984237	inf
0.40181942247981595	3.8175154066805033	inf
0.40181942247981595	3.9064795413767697	inf
0.40181942247981595	3.9954436760730356	inf
0.40181942247981595	4.084407810769302	inf
0.40181942247981595	4.1733719454655684	inf
0.40181942247981595	4.262336080161834	inf
0.40181942247981595	4.3513002148581	inf
0.40181942247981595	4.440264349554367	inf
0.40181942247981595	4.529228484250633	inf
0.40181942247981595	4.6181926189469	inf
0.40181942247981595	4.707156753643165	inf
0.40181942247981595	4.7961208883394315	inf
0.40181942247981595	4.885085023035698	inf
0.4449899618226444	-3.922364311894657	inf
0.4449899618226444	-3.833400177198391	inf
0.4449899618226444	-3.744436042502125	inf
0.4449899618226444	-3.6554719078058584	inf
0.4449899618226444	-3.5665077731095924	inf
0.4449899618226444	-3.477543638413326	inf
0.4449899618226444	-3.38857950371706	inf
0.4449899618226444	-3.2996153690207937	inf
0.4449899618226444	-3.2106512343245277	inf
0.4449899618226444	-3.1216870996282613	inf
0.4449899618226444	-3.0327229649319953	inf
0.4449899618226444	-2.943758830235729	inf
0.4449899618226444	-2.8547946955394625	inf
0.4449899618226444	-2.7658305608431966	inf
0.4449899618226444	-2.67686642614693	inf
0.4449899618226444	-2.587902291450664	inf
0.4449899618226444	-2.498938156754398	inf
0.4449899618226444	-2.409974022058132	inf
0.4449899618226444	-2.3210098873618654	inf
0.4449899618226444	-2.2320457526655995	inf
0.4449899618226444	-2.143081617969333	inf
0.4449899618226444	-2.0541174832730666	inf
0.4449899618226444	-1.9651533485768007	inf
0.4449899618226444	-1.8761892138805343	inf
0.4449899618226444	-1.787225079184268	inf
0.4449899618226444	-1.698260944488002	inf
0.4449899618226444	-1.6092968097917357	inf
0.4449899618226444	-1.5203326750954695	inf
0.4449899618226444	-1.4313685403992034	inf
0.4449899618226444	-1.3424044057029372	inf
0.4449899618226444	-1.253440271006671	4.394449154672438
0.4449899618226444	-1.1644761363104048	inf
0.4449899618226444	-1.0755120016141384	inf
0.4449899618226444	-0.9865478669178722	inf
0.4449899618226444	-0.897583732221606	inf
0.4449899618226444	-0.8086195975253399	inf
0.4449899618226444	-0.7196554628290737	inf
0.4449899618226444	-0.6306913281328075	inf
0.4449899618226444	-0.5417271934365413	inf
0.4449899618226444	-0.4527630587402751	4.394449154672438
0.4449899618226444	-0.36379892404400893	inf
0.4449899618226444	-0.2748347893477425	4.394449154672438
0.4449899618226444	-0.18587065465147634	4.394449154672438
0.4449899618226444	-0.09690651995521016	inf
0.4449899618226444	-0.007942385258943974	inf
0.4449899618226444	0.08102174943732221	3.7013019741124946
0.4449899618226444	0.16998588413358862	inf
0.4449899618226444	0.258950018829855	inf
0.4449899618226444	0.347914153526121	inf
0.4449899618226444	0.43687828822238695	3.7013019741124946
0.4449899618226444	0.5258424229186534	inf
0.4449899618226444	0.6148065576149198	inf
0.4449899618226444	0.7037706923111857	4.394449154672438
0.4449899618226444	0.7927348270074517	inf
0.4449899618226444	0.8816989617037181	inf
0.4449899618226444	0.9706630963999845	inf
0.4449899618226444	1.059627231096251	inf
0.4449899618226444	1.1485913657925169	inf
0.4449899618226444	1.2375555004887828	4.394449154672438
0.4449899618226444	1.3265196351850492	4.394449154672438
0.4449899618226444	1.4154837698813156	3.295836866004329
0.4449899618226444	1.5044479045775816	4.394449154672438
0.4449899618226444	1.5934120392738476	inf
0.4449899618226444	1.682376173970114	inf
0.4449899618226444	1.7713403086663804	inf
0.4449899618226444	1.8603044433626468	inf
0.4449899618226444	1.9492685780589127	inf
0.4449899618226444	2.0382327127551787	inf
0.4449899618226444	2.127196847451445	inf
0.4449899618226444	2.2161609821477115	inf
0.4449899618226444	2.3051251168439775	inf
0.4449899618226444	2.3940892515402434	inf
0.4449899618226444	2.48305338623651	inf
0.4449899618226444	2.5720175209327762	4.394449154672438
0.4449899618226444	2.6609816556290427	inf
0.4449899618226444	2.7499457903253086	inf
0.4449899618226444	2.8389099250215746	inf
0.4449899618226444	2.927874059717841	inf
0.4449899618226444	3.0168381944141074	inf
0.4449899618226444	3.1058023291103733	inf
0.4449899618226444	3.1947664638066393	inf
0.4449899618226444	3.2837305985029057	inf
0.4449899618226444	3.372694733199172	inf
0.4449899618226444	3.4616588678954385	inf
0.4449899618226444	3.5506230025917045	inf
0.4449899618226444	3.6395871372879705	inf
0.4449899618226444	3.728551271984237	inf
0.4449899618226444	3.8175154066805033	inf
0.4449899618226444	3.9064795413767697	inf
0.4449899618226444	3.9954436760730356	inf
0.4449899618226444	4.084407810769302	inf
0.4449899618226444	4.1733719454655684	inf
0.4449899618226444	4.262336080161834	inf
0.4449899618226444	4.3513002148581	inf
0.4449899618226444	4.440264349554367	inf
0.4449899618226444	4.529228484250633	inf
0.4449899618226444	4.6181926189469	inf
0.4449899618226444	4.707156753643165	inf
0.4449899618226444	4.7961208883394315	inf
0.4449899618226444	4.885085023035698	inf
0.48816050116547277	-3.922364311894657	inf
0.48816050116547277	-3.833400177198391	inf
0.48816050116547277	-3.744436042502125	inf
0.48816050116547277	-3.6554719078058584	inf
0.48816050116547277	-3.5665077731095924	inf
0.48816050116547277	-3.477543638413326	inf
0.48816050116547277	-3.38857950371706	inf
0.48816050116547277	-3.2996153690207937	inf
0.48816050116547277	-3.2106512343245277	inf
0.48816050116547277	-3.1216870996282613	inf
0.48816050116547277	-3.0327229649319953	inf
0.48816050116547277	-2.943758830235729	inf
0.48816050116547277	-2.8547946955394625	inf
0.48816050116547277	-2.7658305608431966	inf
0.48816050116547277	-2.67686642614693	inf
0.48816050116547277	-2.587902291450664	inf
0.48816050116547277	-2.498938156754398	inf
0.48816050116547277	-2.409974022058132	inf
0.48816050116547277	-2.3210098873618654	inf
0.48816050116547277	-2.2320457526655995	inf
0.48816050116547277	-2.143081617969333	inf
0.48816050116547277	-2.0541174832730666	inf
0.48816050116547277	-1.9651533485768007	inf
0.48816050116547277	-1.8761892138805343	4.394449154672438
0.48816050116547277	-1.787225079184268	inf
0.48816050116547277	-1.698260944488002	inf
0.48816050116547277	-1.6092968097917357	inf
0.48816050116547277	-1.5203326750954695	4.394449154672438
0.48816050116547277	-1.4313685403992034	inf
0.48816050116547277	-1.3424044057029372	inf
0.48816050116547277	-1.253440271006671	inf
0.48816050116547277	-1.1644761363104048	inf
0.48816050116547277	-1.0755120016141384	inf
0.48816050116547277	-0.9865478669178722	inf
0.48816050116547277	-0.897583732221606	4.394449154672438
0.48816050116547277	-0.8086195975253399	4.394449154672438
0.48816050116547277	-0.7196554628290737	inf
0.48816050116547277	-0.6306913281328075	inf
0.48816050116547277	-0.5417271934365413	inf
0.48816050116547277	-0.4527630587402751	inf
0.48816050116547277	-0.36379892404400893	inf
0.48816050116547277	-0.2748347893477425	inf
0.48816050116547277	-0.18587065465147634	3.295836866004329
0.48816050116547277	-0.09690651995521016	4.394449154672438
0.48816050116547277	-0.007942385258943974	4.394449154672438
0.48816050116547277	0.08102174943732221	4.394449154672438
0.48816050116547277	0.16998588413358862	4.394449154672438
0.48816050116547277	0.258950018829855	4.394449154672438
0.48816050116547277	0.347914153526121	4.394449154672438
0.48816050116547277	0.43687828822238695	inf
0.48816050116547277	0.5258424229186534	4.394449154672438
0.48816050116547277	0.6148065576149198	inf
0.48816050116547277	0.7037706923111857	3.7013019741124946
0.48816050116547277	0.7927348270074517	4.394449154672438
0.48816050116547277	0.8816989617037181	inf
0.48816050116547277	0.9706630963999845	inf
0.48816050116547277	1.059627231096251	inf
0.48816050116547277	1.1485913657925169	inf
0.48816050116547277	1.2375555004887828	4.394449154672438
0.48816050116547277	1.3265196351850492	3.7013019741124946
0.48816050116547277	1.4154837698813156	inf
0.48816050116547277	1.5044479045775816	inf
0.48816050116547277	1.5934120392738476	inf
0.48816050116547277	1.682376173970114	inf
0.48816050116547277	1.7713403086663804	inf
0.48816050116547277	1.8603044433626468	inf
0.48816050116547277	1.9492685780589127	4.394449154672438
0.48816050116547277	2.0382327127551787	inf
0.48816050116547277	2.127196847451445	inf
0.48816050116547277	2.2161609821477115	inf
0.48816050116547277	2.3051251168439775	inf
0.48816050116547277	2.3940892515402434	inf
0.48816050116547277	2.48305338623651	inf
0.48816050116547277	2.5720175209327762	inf
0.48816050116547277	2.6609816556290427	inf
0.48816050116547277	2.7499457903253086	inf
0.48816050116547277	2.8389099250215746	inf
0.48816050116547277	2.927874059717841	inf
0.48816050116547277	3.0168381944141074	inf
0.48816050116547277	3.1058023291103733	inf
0.48816050116547277	3.1947664638066393	inf
0.48816050116547277	3.2837305985029057	inf
0.48816050116547277	3.372694733199172	inf
0.48816050116547277	3.4616588678954385	inf
0.48816050116547277	3.5506230025917045	inf
0.48816050116547277	3.6395871372879705	inf
0.48816050116547277	3.728551271984237	inf
0.48816050116547277	3.8175154066805033	inf
0.48816050116547277	3.9064795413767697	inf
0.48816050116547277	3.9954436760730356	inf
0.48816050116547277	4.084407810769302	inf
0.48816050116547277	4.1733719454655684	inf
0.48816050116547277	4.262336080161834	inf
0.48816050116547277	4.3513002148581	inf
0.48816050116547277	4.440264349554367	inf
0.48816050116547277	4.529228484250633	inf
0.48816050116547277	4.6181926189469	inf
0.48816050116547277	4.707156753643165	inf
0.48816050116547277	4.7961208883394315	inf
0.48816050116547277	4.885085023035698	inf
0.5313310405083012	-3.922364311894657	inf
0.5313310405083012	-3.833400177198391	inf
0.5313310405083012	-3.744436042502125	inf
0.5313310405083012	-3.6554719078058584	inf
0.5313310405083012	-3.5665077731095924	inf
0.5313310405083012	-3.477543638413326	inf
0.5313310405083012	-3.38857950371706	inf
0.5313310405083012	-3.2996153690207937	inf
0.5313310405083012	-3.2106512343245277	inf
0.5313310405083012	-3.1216870996282613	inf
0.5313310405083012	-3.0327229649319953	inf
0.5313310405083012	-2.943758830235729	inf
0.5313310405083012	-2.8547946955394625	inf
0.5313310405083012	-2.7658305608431966	inf
0.5313310405083012	-2.67686642614693	4.394449154672438
0.5313310405083012	-2.587902291450664	inf
0.5313310405083012	-2.498938156754398	inf
0.5313310405083012	-2.409974022058132	inf
0.5313310405083012	-2.3210098873618654	inf
0.5313310405083012	-2.2320457526655995	inf
0.5313310405083012	-2.143081617969333	inf
0.5313310405083012	-2.0541174832730666	inf
0.5313310405083012	-1.9651533485768007	inf
0.5313310405083012	-1.8761892138805343	4.394449154672438
0.5313310405083012	-1.787225079184268	4.394449154672438
0.5313310405083012	-1.698260944488002	inf
0.5313310405083012	-1.6092968097917357	inf
0.5313310405083012	-1.5203326750954695	inf
0.5313310405083012	-1.4313685403992034	inf
0.5313310405083012	-1.3424044057029372	inf
0.5313310405083012	-1.253440271006671	inf
0.5313310405083012	-1.1644761363104048	inf
0.5313310405083012	-1.0755120016141384	inf
0.5313310405083012	-0.9865478669178722	inf
0.5313310405083012	-0.897583732221606	inf
0.5313310405083012	-0.8086195975253399	4.394449154672438
0.5313310405083012	-0.7196554628290737	4.394449154672438
0.5313310405083012	-0.6306913281328075	inf
0.5313310405083012	-0.5417271934365413	4.394449154672438
0.5313310405083012	-0.4527630587402751	inf
0.5313310405083012	-0.36379892404400893	4.394449154672438
0.5313310405083012	-0.2748347893477425	inf
0.5313310405083012	-0.18587065465147634	inf
0.5313310405083012	-0.09690651995521016	4.394449154672438
0.5313310405083012	-0.007942385258943974	4.394449154672438
0.5313310405083012	0.08102174943732221	4.394449154672438
0.5313310405083012	0.16998588413358862	4.394449154672438
0.5313310405083012	0.258950018829855	inf
0.5313310405083012	0.347914153526121	4.394449154672438
0.5313310405083012	0.43687828822238695	4.394449154672438
0.5313310405083012	0.5258424229186534	inf
0.5313310405083012	0.6148065576149198	3.0081547935525492
0.5313310405083012	0.7037706923111857	3.295836866004329
0.5313310405083012	0.7927348270074517	inf
0.5313310405083012	0.8816989617037181	4.394449154672438
0.5313310405083012	0.9706630963999845	3.7013019741124946
0.5313310405083012	1.059627231096251	4.394449154672438
0.5313310405083012	1.1485913657925169	4.394449154672438
0.5313310405083012	1.2375555004887828	inf
0.5313310405083012	1.3265196351850492	inf
0.5313310405083012	1.4154837698813156	inf
0.5313310405083012	1.5044479045775816	inf
0.5313310405083012	1.5934120392738476	inf
0.5313310405083012	1.682376173970114	inf
0.5313310405083012	1.7713403086663804	4.394449154672438
0.5313310405083012	1.8603044433626468	inf
0.5313310405083012	1.9492685780589127	4.394449154672438
0.5313310405083012	2.0382327127551787	inf
0.5313310405083012	2.127196847451445	inf
0.5313310405083012	2.2161609821477115	inf
0.5313310405083012	2.3051251168439775	inf
0.5313310405083012	2.3940892515402434	inf
0.5313310405083012	2.48305338623651	inf
0.5313310405083012	2.5720175209327762	4.394449154672438
0.5313310405083012	2.6609816556290427	inf
0.5313310405083012	2.7499457903253086	inf
0.5313310405083012	2.8389099250215746	inf
0.5313310405083012	2.927874059717841	inf
0.5313310405083012	3.0168381944141074	inf
0.5313310405083012	3.1058023291103733	inf
0.5313310405083012	3.1947664638066393	inf
0.5313310405083012	3.2837305985029057	inf
0.5313310405083012	3.372694733199172	inf
0.5313310405083012	3.4616588678954385	inf
0.5313310405083012	3.5506230025917045	inf
0.5313310405083012	3.6395871372879705	inf
0.5313310405083012	3.728551271984237	inf
0.5313310405083012	3.8175154066805033	inf
0.5313310405083012	3.9064795413767697	inf
0.5313310405083012	3.9954436760730356	inf
0.5313310405083012	4.084407810769302	inf
0.5313310405083012	4.1733719454655684	inf
0.5313310405083012	4.262336080161834	inf
0.5313310405083012	4.3513002148581	inf
0.5313310405083012	4.440264349554367	inf
0.5313310405083012	4.529228484250633	inf
0.5313310405083012	4.6181926189469	inf
0.5313310405083012	4.707156753643165	inf
0.5313310405083012	4.7961208883394315	inf
0.5313310405083012	4.885085023035698	inf
0.5745015798511296	-3.922364311894657	inf
0.5745015798511296	-3.833400177198391	inf
0.5745015798511296	-3.744436042502125	inf
0.5745015798511296	-3.6554719078058584	inf
0.5745015798511296	-3.5665077731095924	inf
0.5745015798511296	-3.477543638413326	inf
0.5745015798511296	-3.38857950371706	inf
0.5745015798511296	-3.2996153690207937	inf
0.5745015798511296	-3.2106512343245277	inf
0.5745015798511296	-3.1216870996282613	inf
0.5745015798511296	-3.0327229649319953	inf
0.5745015798511296	-2.943758830235729	inf
0.5745015798511296	-2.8547946955394625	inf
0.5745015798511296	-2.7658305608431966	inf
0.5745015798511296	-2.67686642614693	inf
0.5745015798511296	-2.587902291450664	inf
0.5745015798511296	-2.498938156754398	inf
0.5745015798511296	-2.409974022058132	inf
0.5745015798511296	-2.3210098873618654	inf
0.5745015798511296	-2.2320457526655995	inf
0.5745015798511296	-2.143081617969333	inf
0.5745015798511296	-2.0541174832730666	inf
0.5745015798511296	-1.9651533485768007	inf
0.5745015798511296	-1.8761892138805343	4.394449154672438
0.5745015798511296	-1.787225079184268	inf
0.5745015798511296	-1.698260944488002	inf
0.5745015798511296	-1.6092968097917357	inf
0.5745015798511296	-1.5203326750954695	inf
0.5745015798511296	-1.4313685403992034	inf
0.5745015798511296	-1.3424044057029372	4.394449154672438
0.5745015798511296	-1.253440271006671	inf
0.5745015798511296	-1.1644761363104048	inf
0.5745015798511296	-1.0755120016141384	4.394449154672438
0.5745015798511296	-0.9865478669178722	4.394449154672438
0.5745015798511296	-0.897583732221606	4.394449154672438
0.5745015798511296	-0.8086195975253399	4.394449154672438
0.5745015798511296	-0.7196554628290737	inf
0.5745015798511296	-0.6306913281328075	inf
0.5745015798511296	-0.5417271934365413	4.394449154672438
0.5745015798511296	-0.4527630587402751	3.7013019741124946
0.5745015798511296	-0.36379892404400893	inf
0.5745015798511296	-0.2748347893477425	3.7013019741124946
0.5745015798511296	-0.18587065465147634	4.394449154672438
0.5745015798511296	-0.09690651995521016	inf
0.5745015798511296	-0.007942385258943974	3.295836866004329
0.5745015798511296	0.08102174943732221	4.394449154672438
0.5745015798511296	0.16998588413358862	3.295836866004329
0.5745015798511296	0.258950018829855	4.394449154672438
0.5745015798511296	0.347914153526121	4.394449154672438
0.5745015798511296	0.43687828822238695	4.394449154672438
0.5745015798511296	0.5258424229186534	inf
0.5745015798511296	0.6148065576149198	3.7013019741124946
0.5745015798511296	0.7037706923111857	4.394449154672438
0.5745015798511296	0.7927348270074517	inf
0.5745015798511296	0.8816989617037181	inf
0.5745015798511296	0.9706630963999845	inf
0.5745015798511296	1.059627231096251	inf
0.5745015798511296	1.1485913657925169	inf
0.5745015798511296	1.2375555004887828	4.394449154672438
0.5745015798511296	1.3265196351850492	4.394449154672438
0.5745015798511296	1.4154837698813156	inf
0.5745015798511296	1.5044479045775816	4.394449154672438
0.5745015798511296	1.5934120392738476	inf
0.5745015798511296	1.682376173970114	4.394449154672438
0.5745015798511296	1.7713403086663804	inf
0.5745015798511296	1.8603044433626468	inf
0.5745015798511296	1.9492685780589127	4.394449154672438
0.5745015798511296	2.0382327127551787	inf
0.5745015798511296	2.127196847451445	inf
0.5745015798511296	2.2161609821477115	inf
0.5745015798511296	2.3051251168439775	inf
0.5745015798511296	2.3940892515402434	inf
0.5745015798511296	2.48305338623651	inf
0.5745015798511296	2.5720175209327762	inf
0.5745015798511296	2.6609816556290427	inf
0.5745015798511296	2.7499457903253086	inf
0.5745015798511296	2.8389099250215746	inf
0.5745015798511296	2.927874059717841	inf
0.5745015798511296	3.0168381944141074	inf
0.5745015798511296	3.1058023291103733	inf
0.5745015798511296	3.1947664638066393	inf
0.5745015798511296	3.2837305985029057	inf
0.5745015798511296	3.372694733199172	inf
0.5745015798511296	3.4616588678954385	inf
0.5745015798511296	3.5506230025917045	inf
0.5745015798511296	3.6395871372879705	inf
0.5745015798511296	3.728551271984237	inf
0.5745015798511296	3.8175154066805033	inf
0.5745015798511296	3.9064795413767697	inf
0.5745015798511296	3.9954436760730356	inf
0.5745015798511296	4.084407810769302	inf
0.5745015798511296	4.1733719454655684	inf
0.5745015798511296	4.262336080161834	inf
0.5745015798511296	4.3513002148581	inf
0.5745015798511296	4.440264349554367	inf
0.5745015798511296	4.529228484250633	inf
0.5745015798511296	4.6181926189469	inf
0.5745015798511296	4.707156753643165	inf
0.5745015798511296	4.7961208883394315	inf
0.5745015798511296	4.885085023035698	inf
0.617672119193958	-3.922364311894657	inf
0.617672119193958	-3.833400177198391	inf
0.617672119193958	-3.744436042502125	inf
0.617672119193958	-3.6554719078058584	inf
0.617672119193958	-3.5665077731095924	inf
0.617672119193958	-3.477543638413326	inf
0.617672119193958	-3.38857950371706	inf
0.617672119193958	-3.2996153690207937	4.394449154672438
0.617672119193958	-3.2106512343245277	inf
0.617672119193958	-3.1216870996282613	inf
0.617672119193958	-3.0327229649319953	inf
0.617672119193958	-2.943758830235729	inf
0.617672119193958	-2.8547946955394625	inf
0.617672119193958	-2.7658305608431966	inf
0.617672119193958	-2.67686642614693	inf
0.617672119193958	-2.587902291450664	inf
0.617672119193958	-2.498938156754398	inf
0.617672119193958	-2.409974022058132	inf
0.617672119193958	-2.3210098873618654	inf
0.617672119193958	-2.2320457526655995	inf
0.617672119193958	-2.143081617969333	inf
0.617672119193958	-2.0541174832730666	inf
0.617672119193958	-1.9651533485768007	inf
0.617672119193958	-1.8761892138805343	inf
0.617672119193958	-1.787225079184268	inf
0.617672119193958	-1.698260944488002	inf
0.617672119193958	-1.6092968097917357	inf
0.617672119193958	-1.5203326750954695	inf
0.617672119193958	-1.4313685403992034	inf
0.617672119193958	-1.3424044057029372	inf
0.617672119193958	-1.253440271006671	inf
0.617672119193958	-1.1644761363104048	3.7013019741124946
0.617672119193958	-1.0755120016141384	4.394449154672438
0.617672119193958	-0.9865478669178722	inf
0.617672119193958	-0.897583732221606	inf
0.617672119193958	-0.8086195975253399	4.394449154672438
0.617672119193958	-0.7196554628290737	inf
0.617672119193958	-0.6306913281328075	4.394449154672438
0.617672119193958	-0.5417271934365413	4.394449154672438
0.617672119193958	-0.4527630587402751	4.394449154672438
0.617672119193958	-0.36379892404400893	3.7013019741124946
0.617672119193958	-0.2748347893477425	4.394449154672438
0.617672119193958	-0.18587065465147634	4.394449154672438
0.617672119193958	-0.09690651995521016	inf
0.617672119193958	-0.007942385258943974	4.394449154672438
0.617672119193958	0.08102174943732221	inf
0.617672119193958	0.16998588413358862	3.295836866004329
0.617672119193958	0.258950018829855	inf
0.617672119193958	0.347914153526121	4.394449154672438
0.617672119193958	0.43687828822238695	3.7013019741124946
0.617672119193958	0.5258424229186534	3.295836866004329
0.617672119193958	0.6148065576149198	inf
0.617672119193958	0.7037706923111857	inf
0.617672119193958	0.7927348270074517	inf
0.617672119193958	0.8816989617037181	4.394449154672438
0.617672119193958	0.9706630963999845	inf
0.617672119193958	1.059627231096251	inf
0.617672119193958	1.1485913657925169	inf
0.617672119193958	1.2375555004887828	4.394449154672438
0.617672119193958	1.3265196351850492	inf
0.617672119193958	1.4154837698813156	inf
0.617672119193958	1.5044479045775816	3.295836866004329
0.617672119193958	1.5934120392738476	4.394449154672438
0.617672119193958	1.682376173970114	4.394449154672438
0.617672119193958	1.7713403086663804	inf
0.617672119193958	1.8603044433626468	inf
0.617672119193958	1.9492685780589127	inf
0.617672119193958	2.0382327127551787	inf
0.617672119193958	2.127196847451445	inf
0.617672119193958	2.2161609821477115	4.394449154672438
0.617672119193958	2.3051251168439775	inf
0.617672119193958	2.3940892515402434	inf
0.617672119193958	2.48305338623651	inf
0.617672119193958	2.5720175209327762	inf
0.617672119193958	2.6609816556290427	inf
0.617672119193958	2.7499457903253086	inf
0.617672119193958	2.8389099250215746	inf
0.617672119193958	2.927874059717841	inf
0.617672119193958	3.0168381944141074	inf
0.617672119193958	3.1058023291103733	inf
0.617672119193958	3.1947664638066393	inf
0.617672119193958	3.2837305985029057	4.394449154672438
0.617672119193958	3.372694733199172	inf
0.617672119193958	3.4616588678954385	inf
0.617672119193958	3.5506230025917045	inf
0.617672119193958	3.6395871372879705	inf
0.617672119193958	3.728551271984237	inf
0.617672119193958	3.8175154066805033	inf
0.617672119193958	3.9064795413767697	inf
0.617672119193958	3.9954436760730356	inf
0.617672119193958	4.084407810769302	inf
0.617672119193958	4.1733719454655684	inf
0.617672119193958	4.262336080161834	inf
0.617672119193958	4.3513002148581	inf
0.617672119193958	4.440264349554367	inf
0.617672119193958	4.529228484250633	inf
0.617672119193958	4.6181926189469	inf
0.617672119193958	4.707156753643165	inf
0.617672119193958	4.7961208883394315	inf
0.617672119193958	4.885085023035698	inf
0.6608426585367864	-3.922364311894657	inf
0.6608426585367864	-3.833400177198391	inf
0.6608426585367864	-3.744436042502125	inf
0.6608426585367864	-3.6554719078058584	inf
0.6608426585367864	-3.5665077731095924	inf
0.6608426585367864	-3.477543638413326	inf
0.6608426585367864	-3.38857950371706	inf
0.6608426585367864	-3.2996153690207937	inf
0.6608426585367864	-3.2106512343245277	inf
0.6608426585367864	-3.1216870996282613	inf
0.6608426585367864	-3.0327229649319953	inf
0.6608426585367864	-2.943758830235729	inf
0.6608426585367864	-2.8547946955394625	inf
0.6608426585367864	-2.7658305608431966	inf
0.6608426585367864	-2.67686642614693	inf
0.6608426585367864	-2.587902291450664	inf
0.6608426585367864	-2.498938156754398	inf
0.6608426585367864	-2.409974022058132	inf
0.6608426585367864	-2.3210098873618654	inf
0.6608426585367864	-2.2320457526655995	inf
0.6608426585367864	-2.143081617969333	inf
0.6608426585367864	-2.0541174832730666	inf
0.6608426585367864	-1.9651533485768007	inf
0.6608426585367864	-1.8761892138805343	inf
0.6608426585367864	-1.787225079184268	inf
0.6608426585367864	-1.698260944488002	inf
0.6608426585367864	-1.6092968097917357	4.394449154672438
0.6608426585367864	-1.5203326750954695	inf
0.6608426585367864	-1.4313685403992034	inf
0.6608426585367864	-1.3424044057029372	inf
0.6608426585367864	-1.253440271006671	inf
0.6608426585367864	-1.1644761363104048	inf
0.6608426585367864	-1.0755120016141384	inf
0.6608426585367864	-0.9865478669178722	4.394449154672438
0.6608426585367864	-0.897583732221606	inf
0.6608426585367864	-0.8086195975253399	inf
0.6608426585367864	-0.7196554628290737	3.7013019741124946
0.6608426585367864	-0.6306913281328075	4.394449154672438
0.6608426585367864	-0.5417271934365413	4.394449154672438
0.6608426585367864	-0.4527630587402751	4.394449154672438
0.6608426585367864	-0.36379892404400893	inf
0.6608426585367864	-0.2748347893477425	inf
0.6608426585367864	-0.18587065465147634	inf
0.6608426585367864	-0.09690651995521016	inf
0.6608426585367864	-0.007942385258943974	4.394449154672438
0.6608426585367864	0.08102174943732221	4.394449154672438
0.6608426585367864	0.16998588413358862	3.295836866004329
0.6608426585367864	0.258950018829855	3.0081547935525492
0.6608426585367864	0.347914153526121	3.0081547935525492
0.6608426585367864	0.43687828822238695	3.7013019741124946
0.6608426585367864	0.5258424229186534	3.295836866004329
0.6608426585367864	0.6148065576149198	3.7013019741124946
0.6608426585367864	0.7037706923111857	inf
0.6608426585367864	0.7927348270074517	4.394449154672438
0.6608426585367864	0.8816989617037181	4.394449154672438
0.6608426585367864	0.9706630963999845	3.295836866004329
0.6608426585367864	1.059627231096251	4.394449154672438
0.6608426585367864	1.1485913657925169	inf
0.6608426585367864	1.2375555004887828	inf
0.6608426585367864	1.3265196351850492	3.7013019741124946
0.6608426585367864	1.4154837698813156	inf
0.6608426585367864	1.5044479045775816	inf
0.6608426585367864	1.5934120392738476	inf
0.6608426585367864	1.682376173970114	inf
0.6608426585367864	1.7713403086663804	4.394449154672438
0.6608426585367864	1.8603044433626468	inf
0.6608426585367864	1.9492685780589127	inf
0.6608426585367864	2.0382327127551787	inf
0.6608426585367864	2.127196847451445	4.394449154672438
0.6608426585367864	2.2161609821477115	inf
0.6608426585367864	2.3051251168439775	inf
0.6608426585367864	2.3940892515402434	4.394449154672438
0.6608426585367864	2.48305338623651	inf
0.6608426585367864	2.5720175209327762	inf
0.6608426585367864	2.6609816556290427	inf
0.6608426585367864	2.7499457903253086	inf
0.6608426585367864	2.8389099250215746	inf
0.6608426585367864	2.927874059717841	inf
0.6608426585367864	3.0168381944141074	inf
0.6608426585367864	3.1058023291103733	inf
0.6608426585367864	3.1947664638066393	inf
0.6608426585367864	3.2837305985029057	inf
0.6608426585367864	3.372694733199172	inf
0.6608426585367864	3.4616588678954385	inf
0.6608426585367864	3.5506230025917045	inf
0.6608426585367864	3.6395871372879705	4.394449154672438
0.6608426585367864	3.728551271984237	inf
0.6608426585367864	3.8175154066805033	inf
0.6608426585367864	3.9064795413767697	inf
0.6608426585367864	3.9954436760730356	inf
0.6608426585367864	4.084407810769302	inf
0.6608426585367864	4.1733719454655684	inf
0.6608426585367864	4.262336080161834	inf
0.6608426585367864	4.3513002148581	inf
0.6608426585367864	4.440264349554367	inf
0.6608426585367864	4.529228484250633	inf
0.6608426585367864	4.6181926189469	inf
0.6608426585367864	4.707156753643165	inf
0.6608426585367864	4.7961208883394315	inf
0.6608426585367864	4.885085023035698	inf
0.7040131978796147	-3.922364311894657	inf
0.7040131978796147	-3.833400177198391	inf
0.7040131978796147	-3.744436042502125	inf
0.7040131978796147	-3.6554719078058584	inf
0.7040131978796147	-3.5665077731095924	inf
0.7040131978796147	-3.477543638413326	inf
0.7040131978796147	-3.38857950371706	inf
0.7040131978796147	-3.2996153690207937	inf
0.7040131978796147	-3.2106512343245277	inf
0.7040131978796147	-3.1216870996282613	inf
0.7040131978796147	-3.0327229649319953	inf
0.7040131978796147	-2.943758830235729	inf
0.7040131978796147	-2.8547946955394625	inf
0.7040131978796147	-2.7658305608431966	inf
0.7040131978796147	-2.67686642614693	inf
0.7040131978796147	-2.587902291450664	inf
0.7040131978796147	-2.498938156754398	inf
0.7040131978796147	-2.409974022058132	4.394449154672438
0.7040131978796147	-2.3210098873618654	inf
0.7040131978796147	-2.2320457526655995	inf
0.7040131978796147	-2.143081617969333	inf
0.7040131978796147	-2.0541174832730666	inf
0.7040131978796147	-1.9651533485768007	inf
0.7040131978796147	-1.8761892138805343	inf
0.7040131978796147	-1.787225079184268	3.7013019741124946
0.7040131978796147	-1.698260944488002	inf
0.7040131978796147	-1.6092968097917357	inf
0.7040131978796147	-1.5203326750954695	inf
0.7040131978796147	-1.4313685403992034	inf
0.7040131978796147	-1.3424044057029372	inf
0.7040131978796147	-1.253440271006671	4.394449154672438
0.7040131978796147	-1.1644761363104048	inf
0.7040131978796147	-1.0755120016141384	3.7013019741124946
0.7040131978796147	-0.9865478669178722	inf
0.7040131978796147	-0.897583732221606	inf
0.7040131978796147	-0.8086195975253399	inf
0.7040131978796147	-0.7196554628290737	3.295836866004329
0.7040131978796147	-0.6306913281328075	3.0081547935525492
0.7040131978796147	-0.5417271934365413	4.394449154672438
0.7040131978796147	-0.4527630587402751	4.394449154672438
0.7040131978796147	-0.36379892404400893	inf
0.7040131978796147	-0.2748347893477425	3.7013019741124946
0.7040131978796147	-0.18587065465147634	4.394449154672438
0.7040131978796147	-0.09690651995521016	4.394449154672438
0.7040131978796147	-0.007942385258943974	3.0081547935525492
0.7040131978796147	0.08102174943732221	3.7013019741124946
0.7040131978796147	0.16998588413358862	4.394449154672438
0.7040131978796147	0.258950018829855	2.7850112422383386
0.7040131978796147	0.347914153526121	3.295836866004329
0.7040131978796147	0.43687828822238695	4.394449154672438
0.7040131978796147	0.5258424229186534	inf
0.7040131978796147	0.6148065576149198	3.7013019741124946
0.7040131978796147	0.7037706923111857	4.394449154672438
0.7040131978796147	0.7927348270074517	3.7013019741124946
0.7040131978796147	0.8816989617037181	3.7013019741124946
0.7040131978796147	0.9706630963999845	inf
0.7040131978796147	1.059627231096251	4.394449154672438
0.7040131978796147	1.1485913657925169	3.7013019741124946
0.7040131978796147	1.2375555004887828	4.394449154672438
0.7040131978796147	1.3265196351850492	4.394449154672438
0.7040131978796147	1.4154837698813156	3.7013019741124946
0.7040131978796147	1.5044479045775816	inf
0.7040131978796147	1.5934120392738476	inf
0.7040131978796147	1.682376173970114	inf
0.7040131978796147	1.7713403086663804	inf
0.7040131978796147	1.8603044433626468	inf
0.7040131978796147	1.9492685780589127	4.394449154672438
0.7040131978796147	2.0382327127551787	4.394449154672438
0.7040131978796147	2.127196847451445	inf
0.7040131978796147	2.2161609821477115	4.394449154672438
0.7040131978796147	2.3051251168439775	4.394449154672438
0.7040131978796147	2.3940892515402434	inf
0.7040131978796147	2.48305338623651	inf
0.7040131978796147	2.5720175209327762	inf
0.7040131978796147	2.6609816556290427	inf
0.7040131978796147	2.7499457903253086	inf
0.7040131978796147	2.8389099250215746	inf
0.7040131978796147	2.927874059717841	inf
0.7040131978796147	3.0168381944141074	inf
0.7040131978796147	3.1058023291103733	inf
0.7040131978796147	3.1947664638066393	inf
0.7040131978796147	3.2837305985029057	inf
0.7040131978796147	3.372694733199172	inf
0.7040131978796147	3.4616588678954385	inf
0.7040131978796147	3.5506230025917045	inf
0.7040131978796147	3.6395871372879705	inf
0.7040131978796147	3.728551271984237	inf
0.7040131978796147	3.8175154066805033	inf
0.7040131978796147	3.9064795413767697	inf
0.7040131978796147	3.9954436760730356	inf
0.7040131978796147	4.084407810769302	inf
0.7040131978796147	4.1733719454655684	inf
0.7040131978796147	4.262336080161834	inf
0.7040131978796147	4.3513002148581	inf
0.7040131978796147	4.440264349554367	inf
0.7040131978796147	4.529228484250633	inf
0.7040131978796147	4.6181926189469	inf
0.7040131978796147	4.707156753643165	inf
0.7040131978796147	4.7961208883394315	inf
0.7040131978796147	4.885085023035698	inf
0.7471837372224432	-3.922364311894657	inf
0.7471837372224432	-3.833400177198391	inf
0.7471837372224432	-3.744436042502125	inf
0.7471837372224432	-3.6554719078058584	inf
0.7471837372224432	-3.5665077731095924	inf
0.7471837372224432	-3.477543638413326	inf
0.7471837372224432	-3.38857950371706	inf
0.7471837372224432	-3.2996153690207937	inf
0.7471837372224432	-3.2106512343245277	inf
0.7471837372224432	-3.1216870996282613	inf
0.7471837372224432	-3.0327229649319953	inf
0.7471837372224432	-2.943758830235729	inf
0.7471837372224432	-2.8547946955394625	inf
0.7471837372224432	-2.7658305608431966	inf
0.7471837372224432	-2.67686642614693	inf
0.7471837372224432	-2.587902291450664	inf
0.7471837372224432	-2.498938156754398	inf
0.7471837372224432	-2.409974022058132	inf
0.7471837372224432	-2.3210098873618654	inf
0.7471837372224432	-2.2320457526655995	inf
0.7471837372224432	-2.143081617969333	inf
0.7471837372224432	-2.0541174832730666	inf
0.7471837372224432	-1.9651533485768007	inf
0.7471837372224432	-1.8761892138805343	inf
0.7471837372224432	-1.787225079184268	inf
0.7471837372224432	-1.698260944488002	inf
0.7471837372224432	-1.6092968097917357	3.7013019741124946
0.7471837372224432	-1.5203326750954695	4.394449154672438
0.7471837372224432	-1.4313685403992034	4.394449154672438
0.7471837372224432	-1.3424044057029372	3.7013019741124946
0.7471837372224432	-1.253440271006671	inf
0.7471837372224432	-1.1644761363104048	4.394449154672438
0.7471837372224432	-1.0755120016141384	4.394449154672438
0.7471837372224432	-0.9865478669178722	3.295836866004329
0.7471837372224432	-0.897583732221606	3.7013019741124946
0.7471837372224432	-0.8086195975253399	3.7013019741124946
0.7471837372224432	-0.7196554628290737	4.394449154672438
0.7471837372224432	-0.6306913281328075	4.394449154672438
0.7471837372224432	-0.5417271934365413	inf
0.7471837372224432	-0.4527630587402751	3.7013019741124946
0.7471837372224432	-0.36379892404400893	3.295836866004329
0.7471837372224432	-0.2748347893477425	inf
0.7471837372224432	-0.18587065465147634	3.295836866004329
0.7471837372224432	-0.09690651995521016	3.7013019741124946
0.7471837372224432	-0.007942385258943974	3.7013019741124946
0.7471837372224432	0.08102174943732221	3.295836866004329
0.7471837372224432	0.16998588413358862	3.7013019741124946
0.7471837372224432	0.258950018829855	3.7013019741124946
0.7471837372224432	0.347914153526121	2.6026896854443837
0.7471837372224432	0.43687828822238695	2.7850112422383386
0.7471837372224432	0.5258424229186534	4.394449154672438
0.7471837372224432	0.6148065576149198	4.394449154672438
0.7471837372224432	0.7037706923111857	3.7013019741124946
0.7471837372224432	0.7927348270074517	inf
0.7471837372224432	0.8816989617037181	3.7013019741124946
0.7471837372224432	0.9706630963999845	3.0081547935525492
0.7471837372224432	1.059627231096251	3.7013019741124946
0.7471837372224432	1.1485913657925169	inf
0.7471837372224432	1.2375555004887828	inf
0.7471837372224432	1.3265196351850492	4.394449154672438
0.7471837372224432	1.4154837698813156	3.295836866004329
0.7471837372224432	1.5044479045775816	3.7013019741124946
0.7471837372224432	1.5934120392738476	4.394449154672438
0.7471837372224432	1.682376173970114	4.394449154672438
0.7471837372224432	1.7713403086663804	inf
0.7471837372224432	1.8603044433626468	4.394449154672438
0.7471837372224432	1.9492685780589127	inf
0.7471837372224432	2.0382327127551787	4.394449154672438
0.7471837372224432	2.127196847451445	inf
0.7471837372224432	2.2161609821477115	3.7013019741124946
0.7471837372224432	2.3051251168439775	4.394449154672438
0.7471837372224432	2.3940892515402434	inf
0.7471837372224432	2.48305338623651	inf
0.7471837372224432	2.5720175209327762	inf
0.7471837372224432	2.6609816556290427	4.394449154672438
0.7471837372224432	2.7499457903253086	inf
0.7471837372224432	2.8389099250215746	inf
0.7471837372224432	2.927874059717841	4.394449154672438
0.7471837372224432	3.0168381944141074	inf
0.7471837372224432	3.1058023291103733	inf
0.7471837372224432	3.1947664638066393	inf
0.7471837372224432	3.2837305985029057	inf
0.7471837372224432	3.372694733199172	inf
0.7471837372224432	3.4616588678954385	inf
0.7471837372224432	3.5506230025917045	inf
0.7471837372224432	3.6395871372879705	inf
0.7471837372224432	3.728551271984237	inf
0.7471837372224432	3.8175154066805033	inf
0.7471837372224432	3.9064795413767697	inf
0.7471837372224432	3.9954436760730356	inf
0.7471837372224432	4.084407810769302	inf
0.7471837372224432	4.1733719454655684	inf
0.7471837372224432	4.262336080161834	inf
0.7471837372224432	4.3513002148581	inf
0.7471837372224432	4.440264349554367	inf
0.7471837372224432	4.529228484250633	inf
0.7471837372224432	4.6181926189469	inf
0.7471837372224432	4.707156753643165	inf
0.7471837372224432	4.7961208883394315	inf
0.7471837372224432	4.885085023035698	inf
0.7903542765652716	-3.922364311894657	inf
0.7903542765652716	-3.833400177198391	inf
0.7903542765652716	-3.744436042502125	inf
0.7903542765652716	-3.6554719078058584	inf
0.7903542765652716	-3.5665077731095924	inf
0.7903542765652716	-3.477543638413326	inf
0.7903542765652716	-3.38857950371706	inf
0.7903542765652716	-3.2996153690207937	inf
0.7903542765652716	-3.2106512343245277	inf
0.7903542765652716	-3.1216870996282613	inf
0.7903542765652716	-3.0327229649319953	inf
0.7903542765652716	-2.943758830235729	inf
0.7903542765652716	-2.8547946955394625	inf
0.7903542765652716	-2.7658305608431966	inf
0.7903542765652716	-2.67686642614693	4.394449154672438
0.7903542765652716	-2.587902291450664	inf
0.7903542765652716	-2.498938156754398	4.394449154672438
0.7903542765652716	-2.409974022058132	inf
0.7903542765652716	-2.3210098873618654	inf
0.7903542765652716	-2.2320457526655995	inf
0.7903542765652716	-2.143081617969333	inf
0.7903542765652716	-2.0541174832730666	inf
0.7903542765652716	-1.9651533485768007	4.394449154672438
0.7903542765652716	-1.8761892138805343	inf
0.7903542765652716	-1.787225079184268	inf
0.7903542765652716	-1.698260944488002	inf
0.7903542765652716	-1.6092968097917357	inf
0.7903542765652716	-1.5203326750954695	inf
0.7903542765652716	-1.4313685403992034	inf
0.7903542765652716	-1.3424044057029372	inf
0.7903542765652716	-1.253440271006671	inf
0.7903542765652716	-1.1644761363104048	inf
0.7903542765652716	-1.0755120016141384	3.7013019741124946
0.7903542765652716	-0.9865478669178722	inf
0.7903542765652716	-0.897583732221606	4.394449154672438
0.7903542765652716	-0.8086195975253399	3.7013019741124946
0.7903542765652716	-0.7196554628290737	inf
0.7903542765652716	-0.6306913281328075	3.0081547935525492
0.7903542765652716	-0.5417271934365413	4.394449154672438
0.7903542765652716	-0.4527630587402751	4.394449154672438
0.7903542765652716	-0.36379892404400893	inf
0.7903542765652716	-0.2748347893477425	3.0081547935525492
0.7903542765652716	-0.18587065465147634	4.394449154672438
0.7903542765652716	-0.09690651995521016	3.7013019741124946
0.7903542765652716	-0.007942385258943974	4.394449154672438
0.7903542765652716	0.08102174943732221	2.7850112422383386
0.7903542765652716	0.16998588413358862	2.6026896854443837
0.7903542765652716	0.258950018829855	3.7013019741124946
0.7903542765652716	0.347914153526121	3.295836866004329
0.7903542765652716	0.43687828822238695	3.7013019741124946
0.7903542765652716	0.5258424229186534	3.0081547935525492
0.7903542765652716	0.6148065576149198	3.7013019741124946
0.7903542765652716	0.7037706923111857	3.295836866004329
0.7903542765652716	0.7927348270074517	2.6026896854443837
0.7903542765652716	0.8816989617037181	3.0081547935525492
0.7903542765652716	0.9706630963999845	3.295836866004329
0.7903542765652716	1.059627231096251	inf
0.7903542765652716	1.1485913657925169	3.295836866004329
0.7903542765652716	1.2375555004887828	3.295836866004329
0.7903542765652716	1.3265196351850492	3.295836866004329
0.7903542765652716	1.4154837698813156	4.394449154672438
0.7903542765652716	1.5044479045775816	inf
0.7903542765652716	1.5934120392738476	4.394449154672438
0.7903542765652716	1.682376173970114	4.394449154672438
0.7903542765652716	1.7713403086663804	3.295836866004329
0.7903542765652716	1.8603044433626468	inf
0.7903542765652716	1.9492685780589127	inf
0.7903542765652716	2.0382327127551787	4.394449154672438
0.7903542765652716	2.127196847451445	4.394449154672438
0.7903542765652716	2.2161609821477115	inf
0.7903542765652716	2.3051251168439775	4.394449154672438
0.7903542765652716	2.3940892515402434	inf
0.7903542765652716	2.48305338623651	inf
0.7903542765652716	2.5720175209327762	4.394449154672438
0.7903542765652716	2.6609816556290427	inf
0.7903542765652716	2.7499457903253086	inf
0.7903542765652716	2.8389099250215746	inf
0.7903542765652716	2.927874059717841	4.394449154672438
0.7903542765652716	3.0168381944141074	inf
0.7903542765652716	3.1058023291103733	inf
0.7903542765652716	3.1947664638066393	inf
0.7903542765652716	3.2837305985029057	inf
0.7903542765652716	3.372694733199172	inf
0.7903542765652716	3.4616588678954385	inf
0.7903542765652716	3.5506230025917045	inf
0.7903542765652716	3.6395871372879705	inf
0.7903542765652716	3.728551271984237	inf
0.7903542765652716	3.8175154066805033	inf
0.7903542765652716	3.9064795413767697	inf
0.7903542765652716	3.9954436760730356	inf
0.7903542765652716	4.084407810769302	inf
0.7903542765652716	4.1733719454655684	inf
0.7903542765652716	4.262336080161834	inf
0.7903542765652716	4.3513002148581	inf
0.7903542765652716	4.440264349554367	inf
0.7903542765652716	4.529228484250633	inf
0.7903542765652716	4.6181926189469	inf
0.7903542765652716	4.707156753643165	inf
0.7903542765652716	4.7961208883394315	inf
0.7903542765652716	4.885085023035698	inf
0.8335248159080999	-3.922364311894657	inf
0.8335248159080999	-3.833400177198391	inf
0.8335248159080999	-3.744436042502125	inf
0.8335248159080999	-3.6554719078058584	inf
0.8335248159080999	-3.5665077731095924	inf
0.8335248159080999	-3.477543638413326	inf
0.8335248159080999	-3.38857950371706	inf
0.8335248159080999	-3.2996153690207937	inf
0.8335248159080999	-3.2106512343245277	inf
0.8335248159080999	-3.1216870996282613	inf
0.8335248159080999	-3.0327229649319953	inf
0.8335248159080999	-2.943758830235729	inf
0.8335248159080999	-2.8547946955394625	inf
0.8335248159080999	-2.7658305608431966	inf
0.8335248159080999	-2.67686642614693	inf
0.8335248159080999	-2.587902291450664	inf
0.8335248159080999	-2.498938156754398	inf
0.8335248159080999	-2.409974022058132	inf
0.8335248159080999	-2.3210098873618654	inf
0.8335248159080999	-2.2320457526655995	inf
0.8335248159080999	-2.143081617969333	inf
0.8335248159080999	-2.0541174832730666	3.7013019741124946
0.8335248159080999	-1.9651533485768007	inf
0.8335248159080999	-1.8761892138805343	inf
0.8335248159080999	-1.787225079184268	inf
0.8335248159080999	-1.698260944488002	3.7013019741124946
0.8335248159080999	-1.6092968097917357	3.295836866004329
0.8335248159080999	-1.5203326750954695	inf
0.8335248159080999	-1.4313685403992034	3.7013019741124946
0.8335248159080999	-1.3424044057029372	3.7013019741124946
0.8335248159080999	-1.253440271006671	4.394449154672438
0.8335248159080999	-1.1644761363104048	3.7013019741124946
0.8335248159080999	-1.0755120016141384	4.394449154672438
0.8335248159080999	-0.9865478669178722	4.394449154672438
0.8335248159080999	-0.897583732221606	3.295836866004329
0.8335248159080999	-0.8086195975253399	3.0081547935525492
0.8335248159080999	-0.7196554628290737	3.7013019741124946
0.8335248159080999	-0.6306913281328075	3.0081547935525492
0.8335248159080999	-0.5417271934365413	3.295836866004329
0.8335248159080999	-0.4527630587402751	3.0081547935525492
0.8335248159080999	-0.36379892404400893	2.6026896854443837
0.8335248159080999	-0.2748347893477425	3.295836866004329
0.8335248159080999	-0.18587065465147634	2.7850112422383386
0.8335248159080999	-0.09690651995521016	2.0918640616783932
0.8335248159080999	-0.007942385258943974	3.295836866004329
0.8335248159080999	0.08102174943732221	2.7850112422383386
0.8335248159080999	0.16998588413358862	3.295836866004329
0.8335248159080999	0.258950018829855	4.394449154672438
0.8335248159080999	0.347914153526121	inf
0.8335248159080999	0.43687828822238695	2.4485390056171266
0.8335248159080999	0.5258424229186534	2.315007612992604
0.8335248159080999	0.6148065576149198	2.7850112422383386
0.8335248159080999	0.7037706923111857	2.7850112422383386
0.8335248159080999	0.7927348270074517	4.394449154672438
0.8335248159080999	0.8816989617037181	3.0081547935525492
0.8335248159080999	0.9706630963999845	2.315007612992604
0.8335248159080999	1.059627231096251	3.7013019741124946
0.8335248159080999	1.1485913657925169	3.295836866004329
0.8335248159080999	1.2375555004887828	3.0081547935525492
0.8335248159080999	1.3265196351850492	2.6026896854443837
0.8335248159080999	1.4154837698813156	4.394449154672438
0.8335248159080999	1.5044479045775816	3.0081547935525492
0.8335248159080999	1.5934120392738476	3.7013019741124946
0.8335248159080999	1.682376173970114	3.295836866004329
0.8335248159080999	1.7713403086663804	4.394449154672438
0.8335248159080999	1.8603044433626468	inf
0.8335248159080999	1.9492685780589127	inf
0.8335248159080999	2.0382327127551787	3.7013019741124946
0.8335248159080999	2.127196847451445	4.394449154672438
0.8335248159080999	2.2161609821477115	inf
0.8335248159080999	2.3051251168439775	inf
0.8335248159080999	2.3940892515402434	inf
0.8335248159080999	2.48305338623651	inf
0.8335248159080999	2.5720175209327762	inf
0.8335248159080999	2.6609816556290427	4.394449154672438
0.8335248159080999	2.7499457903253086	inf
0.8335248159080999	2.8389099250215746	inf
0.8335248159080999	2.927874059717841	inf
0.8335248159080999	3.0168381944141074	inf
0.8335248159080999	3.1058023291103733	inf
0.8335248159080999	3.1947664638066393	4.394449154672438
0.8335248159080999	3.2837305985029057	inf
0.8335248159080999	3.372694733199172	4.394449154672438
0.8335248159080999	3.4616588678954385	inf
0.8335248159080999	3.5506230025917045	inf
0.8335248159080999	3.6395871372879705	inf
0.8335248159080999	3.728551271984237	inf
0.8335248159080999	3.8175154066805033	inf
0.8335248159080999	3.9064795413767697	inf
0.8335248159080999	3.9954436760730356	inf
0.8335248159080999	4.084407810769302	inf
0.8335248159080999	4.1733719454655684	inf
0.8335248159080999	4.262336080161834	inf
0.8335248159080999	4.3513002148581	inf
0.8335248159080999	4.440264349554367	inf
0.8335248159080999	4.529228484250633	inf
0.8335248159080999	4.6181926189469	inf
0.8335248159080999	4.707156753643165	inf
0.8335248159080999	4.7961208883394315	inf
0.8335248159080999	4.885085023035698	inf
0.8766953552509283	-3.922364311894657	inf
0.8766953552509283	-3.833400177198391	inf
0.8766953552509283	-3.744436042502125	inf
0.8766953552509283	-3.6554719078058584	inf
0.8766953552509283	-3.5665077731095924	inf
0.8766953552509283	-3.477543638413326	inf
0.8766953552509283	-3.38857950371706	inf
0.8766953552509283	-3.2996153690207937	inf
0.8766953552509283	-3.2106512343245277	inf
0.8766953552509283	-3.1216870996282613	inf
0.8766953552509283	-3.0327229649319953	inf
0.8766953552509283	-2.943758830235729	inf
0.8766953552509283	-2.8547946955394625	inf
0.8766953552509283	-2.7658305608431966	4.394449154672438
0.8766953552509283	-2.67686642614693	inf
0.8766953552509283	-2.587902291450664	inf
0.8766953552509283	-2.498938156754398	inf
0.8766953552509283	-2.409974022058132	inf
0.8766953552509283	-2.3210098873618654	inf
0.8766953552509283	-2.2320457526655995	inf
0.8766953552509283	-2.143081617969333	inf
0.8766953552509283	-2.0541174832730666	inf
0.8766953552509283	-1.9651533485768007	inf
0.8766953552509283	-1.8761892138805343	4.394449154672438
0.8766953552509283	-1.787225079184268	inf
0.8766953552509283	-1.698260944488002	inf
0.8766953552509283	-1.6092968097917357	3.7013019741124946
0.8766953552509283	-1.5203326750954695	inf
0.8766953552509283	-1.4313685403992034	4.394449154672438
0.8766953552509283	-1.3424044057029372	4.394449154672438
0.8766953552509283	-1.253440271006671	inf
0.8766953552509283	-1.1644761363104048	3.7013019741124946
0.8766953552509283	-1.0755120016141384	4.394449154672438
0.8766953552509283	-0.9865478669178722	3.295836866004329
0.8766953552509283	-0.897583732221606	3.295836866004329
0.8766953552509283	-0.8086195975253399	3.295836866004329
0.8766953552509283	-0.7196554628290737	3.0081547935525492
0.8766953552509283	-0.6306913281328075	3.7013019741124946
0.8766953552509283	-0.5417271934365413	3.0081547935525492
0.8766953552509283	-0.4527630587402751	3.295836866004329
0.8766953552509283	-0.36379892404400893	3.295836866004329
0.8766953552509283	-0.2748347893477425	3.295836866004329
0.8766953552509283	-0.18587065465147634	2.7850112422383386
0.8766953552509283	-0.09690651995521016	2.7850112422383386
0.8766953552509283	-0.007942385258943974	3.0081547935525492
0.8766953552509283	0.08102174943732221	3.0081547935525492
0.8766953552509283	0.16998588413358862	2.7850112422383386
0.8766953552509283	0.258950018829855	2.4485390056171266
0.8766953552509283	0.347914153526121	3.295836866004329
0.8766953552509283	0.43687828822238695	3.295836866004329
0.8766953552509283	0.5258424229186534	2.4485390056171266
0.8766953552509283	0.6148065576149198	3.295836866004329
0.8766953552509283	0.7037706923111857	3.0081547935525492
0.8766953552509283	0.7927348270074517	2.6026896854443837
0.8766953552509283	0.8816989617037181	3.7013019741124946
0.8766953552509283	0.9706630963999845	2.7850112422383386
0.8766953552509283	1.059627231096251	2.4485390056171266
0.8766953552509283	1.1485913657925169	3.0081547935525492
0.8766953552509283	1.2375555004887828	3.7013019741124946
0.8766953552509283	1.3265196351850492	4.394449154672438
0.8766953552509283	1.4154837698813156	inf
0.8766953552509283	1.5044479045775816	3.295836866004329
0.8766953552509283	1.5934120392738476	3.7013019741124946
0.8766953552509283	1.682376173970114	3.7013019741124946
0.8766953552509283	1.7713403086663804	3.295836866004329
0.8766953552509283	1.8603044433626468	3.295836866004329
0.8766953552509283	1.9492685780589127	inf
0.8766953552509283	2.0382327127551787	3.7013019741124946
0.8766953552509283	2.127196847451445	inf
0.8766953552509283	2.2161609821477115	4.394449154672438
0.8766953552509283	2.3051251168439775	inf
0.8766953552509283	2.3940892515402434	4.394449154672438
0.8766953552509283	2.48305338623651	inf
0.8766953552509283	2.5720175209327762	inf
0.8766953552509283	2.6609816556290427	inf
0.8766953552509283	2.7499457903253086	inf
0.8766953552509283	2.8389099250215746	inf
0.8766953552509283	2.927874059717841	inf
0.8766953552509283	3.0168381944141074	inf
0.8766953552509283	3.1058023291103733	inf
0.8766953552509283	3.1947664638066393	inf
0.8766953552509283	3.2837305985029057	inf
0.8766953552509283	3.372694733199172	inf
0.8766953552509283	3.4616588678954385	inf
0.8766953552509283	3.5506230025917045	inf
0.8766953552509283	3.6395871372879705	inf
0.8766953552509283	3.728551271984237	inf
0.8766953552509283	3.8175154066805033	inf
0.8766953552509283	3.9064795413767697	inf
0.8766953552509283	3.9954436760730356	inf
0.8766953552509283	4.084407810769302	inf
0.8766953552509283	4.1733719454655684	inf
0.8766953552509283	4.262336080161834	inf
0.8766953552509283	4.3513002148581	inf
0.8766953552509283	4.440264349554367	inf
0.8766953552509283	4.529228484250633	inf
0.8766953552509283	4.6181926189469	inf
0.8766953552509283	4.707156753643165	inf
0.8766953552509283	4.7961208883394315	inf
[truncated: 8,001 more rows]
