# Supplementary material for: Navigating protein landscapes with a machine-learned transferable coarse-grained model
Source: Nat Chem. 2025 Jul 18;17(8):1284–92. doi: 10.1038/s41557-025-01874-0 (PMC12313527; doi:10.1038/s41557-025-01874-0)
Supplement: Supplementary file 4 — .csv files with free energy landscape data. [file 41557_2025_1874_MOESM4_ESM.zip › fig_data/2jof_aa_FES_in_TICA.csv]

TIC1	TIC2	FE
-1.8093629471498198	-4.383078236280745	inf
-1.8093629471498198	-4.306933440357213	inf
-1.8093629471498198	-4.230788644433682	inf
-1.8093629471498198	-4.154643848510149	inf
-1.8093629471498198	-4.0784990525866185	inf
-1.8093629471498198	-4.002354256663086	inf
-1.8093629471498198	-3.9262094607395546	inf
-1.8093629471498198	-3.850064664816023	inf
-1.8093629471498198	-3.773919868892491	inf
-1.8093629471498198	-3.6977750729689594	inf
-1.8093629471498198	-3.6216302770454276	inf
-1.8093629471498198	-3.545485481121896	inf
-1.8093629471498198	-3.469340685198364	inf
-1.8093629471498198	-3.3931958892748324	inf
-1.8093629471498198	-3.3170510933513007	13.049528368685984
-1.8093629471498198	-3.240906297427769	13.049528368685984
-1.8093629471498198	-3.164761501504237	inf
-1.8093629471498198	-3.0886167055807054	inf
-1.8093629471498198	-3.0124719096571737	13.049528368685984
-1.8093629471498198	-2.936327113733642	13.049528368685984
-1.8093629471498198	-2.8601823178101102	inf
-1.8093629471498198	-2.7840375218865785	inf
-1.8093629471498198	-2.7078927259630468	inf
-1.8093629471498198	-2.631747930039515	inf
-1.8093629471498198	-2.5556031341159833	inf
-1.8093629471498198	-2.4794583381924515	inf
-1.8093629471498198	-2.40331354226892	inf
-1.8093629471498198	-2.327168746345388	inf
-1.8093629471498198	-2.2510239504218563	inf
-1.8093629471498198	-2.1748791544983246	inf
-1.8093629471498198	-2.098734358574793	inf
-1.8093629471498198	-2.022589562651261	inf
-1.8093629471498198	-1.9464447667277294	inf
-1.8093629471498198	-1.8702999708041976	inf
-1.8093629471498198	-1.794155174880666	inf
-1.8093629471498198	-1.7180103789571342	inf
-1.8093629471498198	-1.6418655830336024	inf
-1.8093629471498198	-1.5657207871100707	inf
-1.8093629471498198	-1.489575991186539	inf
-1.8093629471498198	-1.4134311952630072	inf
-1.8093629471498198	-1.3372863993394755	inf
-1.8093629471498198	-1.2611416034159437	inf
-1.8093629471498198	-1.184996807492412	inf
-1.8093629471498198	-1.1088520115688802	inf
-1.8093629471498198	-1.0327072156453485	inf
-1.8093629471498198	-0.9565624197218168	inf
-1.8093629471498198	-0.880417623798285	inf
-1.8093629471498198	-0.8042728278747533	inf
-1.8093629471498198	-0.7281280319512216	inf
-1.8093629471498198	-0.6519832360276898	inf
-1.8093629471498198	-0.5758384401041581	inf
-1.8093629471498198	-0.49969364418062634	inf
-1.8093629471498198	-0.4235488482570946	inf
-1.8093629471498198	-0.34740405233356286	inf
-1.8093629471498198	-0.2712592564100311	inf
-1.8093629471498198	-0.19511446048649939	inf
-1.8093629471498198	-0.11896966456296765	inf
-1.8093629471498198	-0.04282486863943591	inf
-1.8093629471498198	0.03331992728409583	inf
-1.8093629471498198	0.10946472320762757	inf
-1.8093629471498198	0.1856095191311593	inf
-1.8093629471498198	0.26175431505469104	inf
-1.8093629471498198	0.3378991109782228	inf
-1.8093629471498198	0.4140439069017545	inf
-1.8093629471498198	0.49018870282528626	inf
-1.8093629471498198	0.566333498748818	inf
-1.8093629471498198	0.6424782946723497	inf
-1.8093629471498198	0.7186230905958815	inf
-1.8093629471498198	0.7947678865194132	inf
-1.8093629471498198	0.870912682442945	inf
-1.8093629471498198	0.9470574783664767	inf
-1.8093629471498198	1.0232022742900084	inf
-1.8093629471498198	1.0993470702135402	inf
-1.8093629471498198	1.175491866137072	inf
-1.8093629471498198	1.2516366620606036	inf
-1.8093629471498198	1.3277814579841354	inf
-1.8093629471498198	1.4039262539076671	inf
-1.8093629471498198	1.4800710498311989	inf
-1.8093629471498198	1.5562158457547306	inf
-1.8093629471498198	1.6323606416782623	inf
-1.8093629471498198	1.708505437601794	inf
-1.8093629471498198	1.7846502335253258	inf
-1.8093629471498198	1.8607950294488576	inf
-1.8093629471498198	1.9369398253723893	inf
-1.8093629471498198	2.013084621295921	inf
-1.8093629471498198	2.0892294172194528	inf
-1.8093629471498198	2.1653742131429845	inf
-1.8093629471498198	2.2415190090665162	inf
-1.8093629471498198	2.317663804990048	inf
-1.8093629471498198	2.3938086009135797	inf
-1.8093629471498198	2.4699533968371115	inf
-1.8093629471498198	2.546098192760643	inf
-1.8093629471498198	2.622242988684175	inf
-1.8093629471498198	2.6983877846077067	inf
-1.8093629471498198	2.7745325805312384	inf
-1.8093629471498198	2.85067737645477	inf
-1.8093629471498198	2.926822172378302	inf
-1.8093629471498198	3.0029669683018336	inf
-1.8093629471498198	3.0791117642253654	inf
-1.8093629471498198	3.1552565601488967	inf
-1.781661663853239	-4.383078236280745	inf
-1.781661663853239	-4.306933440357213	inf
-1.781661663853239	-4.230788644433682	inf
-1.781661663853239	-4.154643848510149	inf
-1.781661663853239	-4.0784990525866185	inf
-1.781661663853239	-4.002354256663086	inf
-1.781661663853239	-3.9262094607395546	inf
-1.781661663853239	-3.850064664816023	inf
-1.781661663853239	-3.773919868892491	inf
-1.781661663853239	-3.6977750729689594	inf
-1.781661663853239	-3.6216302770454276	inf
-1.781661663853239	-3.545485481121896	inf
-1.781661663853239	-3.469340685198364	12.356381188126038
-1.781661663853239	-3.3931958892748324	11.950916080017874
-1.781661663853239	-3.3170510933513007	13.049528368685984
-1.781661663853239	-3.240906297427769	11.440090456251882
-1.781661663853239	-3.164761501504237	12.356381188126038
-1.781661663853239	-3.0886167055807054	inf
-1.781661663853239	-3.0124719096571737	11.950916080017874
-1.781661663853239	-2.936327113733642	12.356381188126038
-1.781661663853239	-2.8601823178101102	12.356381188126038
-1.781661663853239	-2.7840375218865785	13.049528368685984
-1.781661663853239	-2.7078927259630468	inf
-1.781661663853239	-2.631747930039515	inf
-1.781661663853239	-2.5556031341159833	inf
-1.781661663853239	-2.4794583381924515	inf
-1.781661663853239	-2.40331354226892	inf
-1.781661663853239	-2.327168746345388	inf
-1.781661663853239	-2.2510239504218563	inf
-1.781661663853239	-2.1748791544983246	inf
-1.781661663853239	-2.098734358574793	inf
-1.781661663853239	-2.022589562651261	inf
-1.781661663853239	-1.9464447667277294	inf
-1.781661663853239	-1.8702999708041976	inf
-1.781661663853239	-1.794155174880666	inf
-1.781661663853239	-1.7180103789571342	inf
-1.781661663853239	-1.6418655830336024	inf
-1.781661663853239	-1.5657207871100707	inf
-1.781661663853239	-1.489575991186539	inf
-1.781661663853239	-1.4134311952630072	inf
-1.781661663853239	-1.3372863993394755	inf
-1.781661663853239	-1.2611416034159437	inf
-1.781661663853239	-1.184996807492412	inf
-1.781661663853239	-1.1088520115688802	inf
-1.781661663853239	-1.0327072156453485	inf
-1.781661663853239	-0.9565624197218168	inf
-1.781661663853239	-0.880417623798285	inf
-1.781661663853239	-0.8042728278747533	inf
-1.781661663853239	-0.7281280319512216	inf
-1.781661663853239	-0.6519832360276898	inf
-1.781661663853239	-0.5758384401041581	inf
-1.781661663853239	-0.49969364418062634	inf
-1.781661663853239	-0.4235488482570946	inf
-1.781661663853239	-0.34740405233356286	inf
-1.781661663853239	-0.2712592564100311	inf
-1.781661663853239	-0.19511446048649939	inf
-1.781661663853239	-0.11896966456296765	inf
-1.781661663853239	-0.04282486863943591	inf
-1.781661663853239	0.03331992728409583	inf
-1.781661663853239	0.10946472320762757	inf
-1.781661663853239	0.1856095191311593	inf
-1.781661663853239	0.26175431505469104	inf
-1.781661663853239	0.3378991109782228	inf
-1.781661663853239	0.4140439069017545	inf
-1.781661663853239	0.49018870282528626	inf
-1.781661663853239	0.566333498748818	inf
-1.781661663853239	0.6424782946723497	inf
-1.781661663853239	0.7186230905958815	inf
-1.781661663853239	0.7947678865194132	inf
-1.781661663853239	0.870912682442945	inf
-1.781661663853239	0.9470574783664767	inf
-1.781661663853239	1.0232022742900084	inf
-1.781661663853239	1.0993470702135402	inf
-1.781661663853239	1.175491866137072	inf
-1.781661663853239	1.2516366620606036	inf
-1.781661663853239	1.3277814579841354	inf
-1.781661663853239	1.4039262539076671	inf
-1.781661663853239	1.4800710498311989	inf
-1.781661663853239	1.5562158457547306	inf
-1.781661663853239	1.6323606416782623	inf
-1.781661663853239	1.708505437601794	inf
-1.781661663853239	1.7846502335253258	inf
-1.781661663853239	1.8607950294488576	inf
-1.781661663853239	1.9369398253723893	inf
-1.781661663853239	2.013084621295921	inf
-1.781661663853239	2.0892294172194528	inf
-1.781661663853239	2.1653742131429845	inf
-1.781661663853239	2.2415190090665162	inf
-1.781661663853239	2.317663804990048	inf
-1.781661663853239	2.3938086009135797	inf
-1.781661663853239	2.4699533968371115	inf
-1.781661663853239	2.546098192760643	inf
-1.781661663853239	2.622242988684175	inf
-1.781661663853239	2.6983877846077067	inf
-1.781661663853239	2.7745325805312384	inf
-1.781661663853239	2.85067737645477	inf
-1.781661663853239	2.926822172378302	inf
-1.781661663853239	3.0029669683018336	inf
-1.781661663853239	3.0791117642253654	inf
-1.781661663853239	3.1552565601488967	inf
-1.753960380556658	-4.383078236280745	inf
-1.753960380556658	-4.306933440357213	inf
-1.753960380556658	-4.230788644433682	inf
-1.753960380556658	-4.154643848510149	inf
-1.753960380556658	-4.0784990525866185	inf
-1.753960380556658	-4.002354256663086	inf
-1.753960380556658	-3.9262094607395546	inf
-1.753960380556658	-3.850064664816023	inf
-1.753960380556658	-3.773919868892491	inf
-1.753960380556658	-3.6977750729689594	inf
-1.753960380556658	-3.6216302770454276	13.049528368685984
-1.753960380556658	-3.545485481121896	12.356381188126038
-1.753960380556658	-3.469340685198364	11.663234007566093
-1.753960380556658	-3.3931958892748324	11.440090456251882
-1.753960380556658	-3.3170510933513007	10.852303791349764
-1.753960380556658	-3.240906297427769	10.410471039070725
-1.753960380556658	-3.164761501504237	10.970086827006147
-1.753960380556658	-3.0886167055807054	11.440090456251882
-1.753960380556658	-3.0124719096571737	inf
-1.753960380556658	-2.936327113733642	12.356381188126038
-1.753960380556658	-2.8601823178101102	12.356381188126038
-1.753960380556658	-2.7840375218865785	13.049528368685984
-1.753960380556658	-2.7078927259630468	12.356381188126038
-1.753960380556658	-2.631747930039515	13.049528368685984
-1.753960380556658	-2.5556031341159833	inf
-1.753960380556658	-2.4794583381924515	13.049528368685984
-1.753960380556658	-2.40331354226892	inf
-1.753960380556658	-2.327168746345388	inf
-1.753960380556658	-2.2510239504218563	inf
-1.753960380556658	-2.1748791544983246	inf
-1.753960380556658	-2.098734358574793	inf
-1.753960380556658	-2.022589562651261	inf
-1.753960380556658	-1.9464447667277294	inf
-1.753960380556658	-1.8702999708041976	inf
-1.753960380556658	-1.794155174880666	inf
-1.753960380556658	-1.7180103789571342	inf
-1.753960380556658	-1.6418655830336024	inf
-1.753960380556658	-1.5657207871100707	inf
-1.753960380556658	-1.489575991186539	inf
-1.753960380556658	-1.4134311952630072	inf
-1.753960380556658	-1.3372863993394755	inf
-1.753960380556658	-1.2611416034159437	inf
-1.753960380556658	-1.184996807492412	inf
-1.753960380556658	-1.1088520115688802	inf
-1.753960380556658	-1.0327072156453485	inf
-1.753960380556658	-0.9565624197218168	inf
-1.753960380556658	-0.880417623798285	inf
-1.753960380556658	-0.8042728278747533	inf
-1.753960380556658	-0.7281280319512216	inf
-1.753960380556658	-0.6519832360276898	inf
-1.753960380556658	-0.5758384401041581	inf
-1.753960380556658	-0.49969364418062634	inf
-1.753960380556658	-0.4235488482570946	inf
-1.753960380556658	-0.34740405233356286	inf
-1.753960380556658	-0.2712592564100311	inf
-1.753960380556658	-0.19511446048649939	inf
-1.753960380556658	-0.11896966456296765	inf
-1.753960380556658	-0.04282486863943591	inf
-1.753960380556658	0.03331992728409583	inf
-1.753960380556658	0.10946472320762757	inf
-1.753960380556658	0.1856095191311593	inf
-1.753960380556658	0.26175431505469104	inf
-1.753960380556658	0.3378991109782228	inf
-1.753960380556658	0.4140439069017545	inf
-1.753960380556658	0.49018870282528626	inf
-1.753960380556658	0.566333498748818	inf
-1.753960380556658	0.6424782946723497	inf
-1.753960380556658	0.7186230905958815	inf
-1.753960380556658	0.7947678865194132	inf
-1.753960380556658	0.870912682442945	inf
-1.753960380556658	0.9470574783664767	inf
-1.753960380556658	1.0232022742900084	inf
-1.753960380556658	1.0993470702135402	inf
-1.753960380556658	1.175491866137072	inf
-1.753960380556658	1.2516366620606036	inf
-1.753960380556658	1.3277814579841354	inf
-1.753960380556658	1.4039262539076671	inf
-1.753960380556658	1.4800710498311989	inf
-1.753960380556658	1.5562158457547306	inf
-1.753960380556658	1.6323606416782623	inf
-1.753960380556658	1.708505437601794	inf
-1.753960380556658	1.7846502335253258	inf
-1.753960380556658	1.8607950294488576	inf
-1.753960380556658	1.9369398253723893	inf
-1.753960380556658	2.013084621295921	inf
-1.753960380556658	2.0892294172194528	inf
-1.753960380556658	2.1653742131429845	inf
-1.753960380556658	2.2415190090665162	inf
-1.753960380556658	2.317663804990048	inf
-1.753960380556658	2.3938086009135797	inf
-1.753960380556658	2.4699533968371115	inf
-1.753960380556658	2.546098192760643	inf
-1.753960380556658	2.622242988684175	inf
-1.753960380556658	2.6983877846077067	inf
-1.753960380556658	2.7745325805312384	inf
-1.753960380556658	2.85067737645477	inf
-1.753960380556658	2.926822172378302	inf
-1.753960380556658	3.0029669683018336	inf
-1.753960380556658	3.0791117642253654	inf
-1.753960380556658	3.1552565601488967	inf
-1.726259097260077	-4.383078236280745	inf
-1.726259097260077	-4.306933440357213	inf
-1.726259097260077	-4.230788644433682	inf
-1.726259097260077	-4.154643848510149	inf
-1.726259097260077	-4.0784990525866185	inf
-1.726259097260077	-4.002354256663086	inf
-1.726259097260077	-3.9262094607395546	inf
-1.726259097260077	-3.850064664816023	inf
-1.726259097260077	-3.773919868892491	11.533053231992806
-1.726259097260077	-3.6977750729689594	13.049528368685984
-1.726259097260077	-3.6216302770454276	12.226200412552751
-1.726259097260077	-3.545485481121896	12.356381188126038
-1.726259097260077	-3.469340685198364	10.852303791349764
-1.726259097260077	-3.3931958892748324	10.410471039070725
-1.726259097260077	-3.3170510933513007	9.871474538338038
-1.726259097260077	-3.240906297427769	10.216315024629768
-1.726259097260077	-3.164761501504237	10.005005930962561
-1.726259097260077	-3.0886167055807054	10.341478167583773
-1.726259097260077	-3.0124719096571737	10.746943275691939
-1.726259097260077	-2.936327113733642	11.950916080017874
-1.726259097260077	-2.8601823178101102	11.440090456251882
-1.726259097260077	-2.7840375218865785	11.663234007566093
-1.726259097260077	-2.7078927259630468	13.049528368685984
-1.726259097260077	-2.631747930039515	12.356381188126038
-1.726259097260077	-2.5556031341159833	inf
-1.726259097260077	-2.4794583381924515	13.049528368685984
-1.726259097260077	-2.40331354226892	inf
-1.726259097260077	-2.327168746345388	inf
-1.726259097260077	-2.2510239504218563	inf
-1.726259097260077	-2.1748791544983246	inf
-1.726259097260077	-2.098734358574793	inf
-1.726259097260077	-2.022589562651261	inf
-1.726259097260077	-1.9464447667277294	inf
-1.726259097260077	-1.8702999708041976	inf
-1.726259097260077	-1.794155174880666	inf
-1.726259097260077	-1.7180103789571342	inf
-1.726259097260077	-1.6418655830336024	inf
-1.726259097260077	-1.5657207871100707	inf
-1.726259097260077	-1.489575991186539	inf
-1.726259097260077	-1.4134311952630072	inf
-1.726259097260077	-1.3372863993394755	inf
-1.726259097260077	-1.2611416034159437	inf
-1.726259097260077	-1.184996807492412	inf
-1.726259097260077	-1.1088520115688802	inf
-1.726259097260077	-1.0327072156453485	inf
-1.726259097260077	-0.9565624197218168	inf
-1.726259097260077	-0.880417623798285	inf
-1.726259097260077	-0.8042728278747533	inf
-1.726259097260077	-0.7281280319512216	inf
-1.726259097260077	-0.6519832360276898	inf
-1.726259097260077	-0.5758384401041581	inf
-1.726259097260077	-0.49969364418062634	inf
-1.726259097260077	-0.4235488482570946	inf
-1.726259097260077	-0.34740405233356286	inf
-1.726259097260077	-0.2712592564100311	inf
-1.726259097260077	-0.19511446048649939	inf
-1.726259097260077	-0.11896966456296765	inf
-1.726259097260077	-0.04282486863943591	inf
-1.726259097260077	0.03331992728409583	inf
-1.726259097260077	0.10946472320762757	inf
-1.726259097260077	0.1856095191311593	inf
-1.726259097260077	0.26175431505469104	inf
-1.726259097260077	0.3378991109782228	inf
-1.726259097260077	0.4140439069017545	inf
-1.726259097260077	0.49018870282528626	inf
-1.726259097260077	0.566333498748818	inf
-1.726259097260077	0.6424782946723497	inf
-1.726259097260077	0.7186230905958815	inf
-1.726259097260077	0.7947678865194132	inf
-1.726259097260077	0.870912682442945	inf
-1.726259097260077	0.9470574783664767	inf
-1.726259097260077	1.0232022742900084	inf
-1.726259097260077	1.0993470702135402	inf
-1.726259097260077	1.175491866137072	inf
-1.726259097260077	1.2516366620606036	inf
-1.726259097260077	1.3277814579841354	inf
-1.726259097260077	1.4039262539076671	inf
-1.726259097260077	1.4800710498311989	inf
-1.726259097260077	1.5562158457547306	inf
-1.726259097260077	1.6323606416782623	inf
-1.726259097260077	1.708505437601794	inf
-1.726259097260077	1.7846502335253258	inf
-1.726259097260077	1.8607950294488576	inf
-1.726259097260077	1.9369398253723893	inf
-1.726259097260077	2.013084621295921	inf
-1.726259097260077	2.0892294172194528	inf
-1.726259097260077	2.1653742131429845	inf
-1.726259097260077	2.2415190090665162	inf
-1.726259097260077	2.317663804990048	inf
-1.726259097260077	2.3938086009135797	inf
-1.726259097260077	2.4699533968371115	inf
-1.726259097260077	2.546098192760643	inf
-1.726259097260077	2.622242988684175	inf
-1.726259097260077	2.6983877846077067	inf
-1.726259097260077	2.7745325805312384	inf
-1.726259097260077	2.85067737645477	inf
-1.726259097260077	2.926822172378302	inf
-1.726259097260077	3.0029669683018336	inf
-1.726259097260077	3.0791117642253654	inf
-1.726259097260077	3.1552565601488967	inf
-1.6985578139634963	-4.383078236280745	inf
-1.6985578139634963	-4.306933440357213	inf
-1.6985578139634963	-4.230788644433682	inf
-1.6985578139634963	-4.154643848510149	inf
-1.6985578139634963	-4.0784990525866185	inf
-1.6985578139634963	-4.002354256663086	inf
-1.6985578139634963	-3.9262094607395546	inf
-1.6985578139634963	-3.850064664816023	inf
-1.6985578139634963	-3.773919868892491	11.309909680678597
-1.6985578139634963	-3.6977750729689594	11.309909680678597
-1.6985578139634963	-3.6216302770454276	11.127588123884642
-1.6985578139634963	-3.545485481121896	10.722123015776479
-1.6985578139634963	-3.469340685198364	10.107910214833657
-1.6985578139634963	-3.3931958892748324	9.635403483674134
-1.6985578139634963	-3.3170510933513007	9.24332686992745
-1.6985578139634963	-3.240906297427769	8.955529529798124
-1.6985578139634963	-3.164761501504237	8.92097455807437
-1.6985578139634963	-3.0886167055807054	9.539918331417205
-1.6985578139634963	-3.0124719096571737	10.27016224703688
-1.6985578139634963	-2.936327113733642	10.147139474758683
-1.6985578139634963	-2.8601823178101102	10.595710521353398
-1.6985578139634963	-2.7840375218865785	10.421707858118301
-1.6985578139634963	-2.7078927259630468	10.989834906212335
-1.6985578139634963	-2.631747930039515	12.858171690406726
-1.6985578139634963	-2.5556031341159833	12.16502450984678
-1.6985578139634963	-2.4794583381924515	12.858171690406726
-1.6985578139634963	-2.40331354226892	inf
-1.6985578139634963	-2.327168746345388	inf
-1.6985578139634963	-2.2510239504218563	inf
-1.6985578139634963	-2.1748791544983246	inf
-1.6985578139634963	-2.098734358574793	inf
-1.6985578139634963	-2.022589562651261	inf
-1.6985578139634963	-1.9464447667277294	inf
-1.6985578139634963	-1.8702999708041976	inf
-1.6985578139634963	-1.794155174880666	inf
-1.6985578139634963	-1.7180103789571342	inf
-1.6985578139634963	-1.6418655830336024	inf
-1.6985578139634963	-1.5657207871100707	inf
-1.6985578139634963	-1.489575991186539	inf
-1.6985578139634963	-1.4134311952630072	inf
-1.6985578139634963	-1.3372863993394755	inf
-1.6985578139634963	-1.2611416034159437	inf
-1.6985578139634963	-1.184996807492412	inf
-1.6985578139634963	-1.1088520115688802	inf
-1.6985578139634963	-1.0327072156453485	inf
-1.6985578139634963	-0.9565624197218168	inf
-1.6985578139634963	-0.880417623798285	inf
-1.6985578139634963	-0.8042728278747533	inf
-1.6985578139634963	-0.7281280319512216	inf
-1.6985578139634963	-0.6519832360276898	inf
-1.6985578139634963	-0.5758384401041581	inf
-1.6985578139634963	-0.49969364418062634	inf
-1.6985578139634963	-0.4235488482570946	inf
-1.6985578139634963	-0.34740405233356286	inf
-1.6985578139634963	-0.2712592564100311	inf
-1.6985578139634963	-0.19511446048649939	inf
-1.6985578139634963	-0.11896966456296765	inf
-1.6985578139634963	-0.04282486863943591	inf
-1.6985578139634963	0.03331992728409583	inf
-1.6985578139634963	0.10946472320762757	inf
-1.6985578139634963	0.1856095191311593	inf
-1.6985578139634963	0.26175431505469104	inf
-1.6985578139634963	0.3378991109782228	inf
-1.6985578139634963	0.4140439069017545	inf
-1.6985578139634963	0.49018870282528626	inf
-1.6985578139634963	0.566333498748818	inf
-1.6985578139634963	0.6424782946723497	inf
-1.6985578139634963	0.7186230905958815	inf
-1.6985578139634963	0.7947678865194132	inf
-1.6985578139634963	0.870912682442945	inf
-1.6985578139634963	0.9470574783664767	inf
-1.6985578139634963	1.0232022742900084	inf
-1.6985578139634963	1.0993470702135402	inf
-1.6985578139634963	1.175491866137072	inf
-1.6985578139634963	1.2516366620606036	inf
-1.6985578139634963	1.3277814579841354	inf
-1.6985578139634963	1.4039262539076671	inf
-1.6985578139634963	1.4800710498311989	inf
-1.6985578139634963	1.5562158457547306	inf
-1.6985578139634963	1.6323606416782623	inf
-1.6985578139634963	1.708505437601794	inf
-1.6985578139634963	1.7846502335253258	inf
-1.6985578139634963	1.8607950294488576	inf
-1.6985578139634963	1.9369398253723893	inf
-1.6985578139634963	2.013084621295921	inf
-1.6985578139634963	2.0892294172194528	inf
-1.6985578139634963	2.1653742131429845	inf
-1.6985578139634963	2.2415190090665162	inf
-1.6985578139634963	2.317663804990048	inf
-1.6985578139634963	2.3938086009135797	inf
-1.6985578139634963	2.4699533968371115	inf
-1.6985578139634963	2.546098192760643	inf
-1.6985578139634963	2.622242988684175	inf
-1.6985578139634963	2.6983877846077067	inf
-1.6985578139634963	2.7745325805312384	inf
-1.6985578139634963	2.85067737645477	inf
-1.6985578139634963	2.926822172378302	inf
-1.6985578139634963	3.0029669683018336	inf
-1.6985578139634963	3.0791117642253654	inf
-1.6985578139634963	3.1552565601488967	inf
-1.6708565306669154	-4.383078236280745	inf
-1.6708565306669154	-4.306933440357213	inf
-1.6708565306669154	-4.230788644433682	inf
-1.6708565306669154	-4.154643848510149	inf
-1.6708565306669154	-4.0784990525866185	inf
-1.6708565306669154	-4.002354256663086	inf
-1.6708565306669154	-3.9262094607395546	inf
-1.6708565306669154	-3.850064664816023	11.820735304444588
-1.6708565306669154	-3.773919868892491	10.973437444057383
-1.6708565306669154	-3.6977750729689594	10.722123015776479
-1.6708565306669154	-3.6216302770454276	10.83990605143286
-1.6708565306669154	-3.545485481121896	9.661251055091215
-1.6708565306669154	-3.469340685198364	9.623510727108368
-1.6708565306669154	-3.3931958892748324	9.048699608183497
-1.6708565306669154	-3.3170510933513007	8.56421735350506
-1.6708565306669154	-3.240906297427769	8.351124138044351
-1.6708565306669154	-3.164761501504237	8.36127650950837
-1.6708565306669154	-3.0886167055807054	8.741551368787974
-1.6708565306669154	-3.0124719096571737	9.282682342049295
-1.6708565306669154	-2.936327113733642	9.74491561346649
-1.6708565306669154	-2.8601823178101102	10.77873014872689
-1.6708565306669154	-2.7840375218865785	10.219114360791467
-1.6708565306669154	-2.7078927259630468	10.55558659741268
-1.6708565306669154	-2.631747930039515	10.77873014872689
-1.6708565306669154	-2.5556031341159833	12.858171690406726
-1.6708565306669154	-2.4794583381924515	12.16502450984678
-1.6708565306669154	-2.40331354226892	inf
-1.6708565306669154	-2.327168746345388	inf
-1.6708565306669154	-2.2510239504218563	inf
-1.6708565306669154	-2.1748791544983246	inf
-1.6708565306669154	-2.098734358574793	inf
-1.6708565306669154	-2.022589562651261	inf
-1.6708565306669154	-1.9464447667277294	inf
-1.6708565306669154	-1.8702999708041976	inf
-1.6708565306669154	-1.794155174880666	inf
-1.6708565306669154	-1.7180103789571342	inf
-1.6708565306669154	-1.6418655830336024	inf
-1.6708565306669154	-1.5657207871100707	inf
-1.6708565306669154	-1.489575991186539	inf
-1.6708565306669154	-1.4134311952630072	inf
-1.6708565306669154	-1.3372863993394755	inf
-1.6708565306669154	-1.2611416034159437	inf
-1.6708565306669154	-1.184996807492412	inf
-1.6708565306669154	-1.1088520115688802	inf
-1.6708565306669154	-1.0327072156453485	inf
-1.6708565306669154	-0.9565624197218168	inf
-1.6708565306669154	-0.880417623798285	inf
-1.6708565306669154	-0.8042728278747533	inf
-1.6708565306669154	-0.7281280319512216	inf
-1.6708565306669154	-0.6519832360276898	inf
-1.6708565306669154	-0.5758384401041581	inf
-1.6708565306669154	-0.49969364418062634	inf
-1.6708565306669154	-0.4235488482570946	inf
-1.6708565306669154	-0.34740405233356286	inf
-1.6708565306669154	-0.2712592564100311	inf
-1.6708565306669154	-0.19511446048649939	inf
-1.6708565306669154	-0.11896966456296765	inf
-1.6708565306669154	-0.04282486863943591	inf
-1.6708565306669154	0.03331992728409583	inf
-1.6708565306669154	0.10946472320762757	inf
-1.6708565306669154	0.1856095191311593	inf
-1.6708565306669154	0.26175431505469104	inf
-1.6708565306669154	0.3378991109782228	inf
-1.6708565306669154	0.4140439069017545	inf
-1.6708565306669154	0.49018870282528626	inf
-1.6708565306669154	0.566333498748818	inf
-1.6708565306669154	0.6424782946723497	inf
-1.6708565306669154	0.7186230905958815	inf
-1.6708565306669154	0.7947678865194132	inf
-1.6708565306669154	0.870912682442945	inf
-1.6708565306669154	0.9470574783664767	inf
-1.6708565306669154	1.0232022742900084	inf
-1.6708565306669154	1.0993470702135402	inf
-1.6708565306669154	1.175491866137072	inf
-1.6708565306669154	1.2516366620606036	inf
-1.6708565306669154	1.3277814579841354	inf
-1.6708565306669154	1.4039262539076671	inf
-1.6708565306669154	1.4800710498311989	inf
-1.6708565306669154	1.5562158457547306	inf
-1.6708565306669154	1.6323606416782623	inf
-1.6708565306669154	1.708505437601794	inf
-1.6708565306669154	1.7846502335253258	inf
-1.6708565306669154	1.8607950294488576	inf
-1.6708565306669154	1.9369398253723893	inf
-1.6708565306669154	2.013084621295921	inf
-1.6708565306669154	2.0892294172194528	inf
-1.6708565306669154	2.1653742131429845	inf
-1.6708565306669154	2.2415190090665162	inf
-1.6708565306669154	2.317663804990048	inf
-1.6708565306669154	2.3938086009135797	inf
-1.6708565306669154	2.4699533968371115	inf
-1.6708565306669154	2.546098192760643	inf
-1.6708565306669154	2.622242988684175	inf
-1.6708565306669154	2.6983877846077067	inf
-1.6708565306669154	2.7745325805312384	inf
-1.6708565306669154	2.85067737645477	inf
-1.6708565306669154	2.926822172378302	inf
-1.6708565306669154	3.0029669683018336	inf
-1.6708565306669154	3.0791117642253654	inf
-1.6708565306669154	3.1552565601488967	inf
-1.6431552473703346	-4.383078236280745	inf
-1.6431552473703346	-4.306933440357213	inf
-1.6431552473703346	-4.230788644433682	inf
-1.6431552473703346	-4.154643848510149	inf
-1.6431552473703346	-4.0784990525866185	inf
-1.6431552473703346	-4.002354256663086	inf
-1.6431552473703346	-3.9262094607395546	12.226200412552751
-1.6431552473703346	-3.850064664816023	inf
-1.6431552473703346	-3.773919868892491	10.280290263497438
-1.6431552473703346	-3.6977750729689594	9.923615319558706
-1.6431552473703346	-3.6216302770454276	9.623510727108368
-1.6431552473703346	-3.545485481121896	9.334451325881519
-1.6431552473703346	-3.469340685198364	8.925779808850466
-1.6431552473703346	-3.3931958892748324	8.626771968094673
-1.6431552473703346	-3.3170510933513007	8.27990289465338
-1.6431552473703346	-3.240906297427769	8.108507531405772
-1.6431552473703346	-3.164761501504237	8.045534028038709
-1.6431552473703346	-3.0886167055807054	8.138471655704077
-1.6431552473703346	-3.0124719096571737	8.5670460694689
-1.6431552473703346	-2.936327113733642	9.331811165790565
-1.6431552473703346	-2.8601823178101102	9.562334824402397
-1.6431552473703346	-2.7840375218865785	9.600075152385244
-1.6431552473703346	-2.7078927259630468	10.77873014872689
-1.6431552473703346	-2.631747930039515	10.460276417608355
-1.6431552473703346	-2.5556031341159833	11.759559401738617
-1.6431552473703346	-2.4794583381924515	12.858171690406726
-1.6431552473703346	-2.40331354226892	12.858171690406726
-1.6431552473703346	-2.327168746345388	inf
-1.6431552473703346	-2.2510239504218563	inf
-1.6431552473703346	-2.1748791544983246	inf
-1.6431552473703346	-2.098734358574793	inf
-1.6431552473703346	-2.022589562651261	inf
-1.6431552473703346	-1.9464447667277294	inf
-1.6431552473703346	-1.8702999708041976	inf
-1.6431552473703346	-1.794155174880666	inf
-1.6431552473703346	-1.7180103789571342	inf
-1.6431552473703346	-1.6418655830336024	inf
-1.6431552473703346	-1.5657207871100707	inf
-1.6431552473703346	-1.489575991186539	inf
-1.6431552473703346	-1.4134311952630072	inf
-1.6431552473703346	-1.3372863993394755	inf
-1.6431552473703346	-1.2611416034159437	inf
-1.6431552473703346	-1.184996807492412	inf
-1.6431552473703346	-1.1088520115688802	inf
-1.6431552473703346	-1.0327072156453485	inf
-1.6431552473703346	-0.9565624197218168	inf
-1.6431552473703346	-0.880417623798285	inf
-1.6431552473703346	-0.8042728278747533	inf
-1.6431552473703346	-0.7281280319512216	inf
-1.6431552473703346	-0.6519832360276898	inf
-1.6431552473703346	-0.5758384401041581	inf
-1.6431552473703346	-0.49969364418062634	inf
-1.6431552473703346	-0.4235488482570946	inf
-1.6431552473703346	-0.34740405233356286	inf
-1.6431552473703346	-0.2712592564100311	inf
-1.6431552473703346	-0.19511446048649939	inf
-1.6431552473703346	-0.11896966456296765	inf
-1.6431552473703346	-0.04282486863943591	inf
-1.6431552473703346	0.03331992728409583	inf
-1.6431552473703346	0.10946472320762757	inf
-1.6431552473703346	0.1856095191311593	inf
-1.6431552473703346	0.26175431505469104	inf
-1.6431552473703346	0.3378991109782228	inf
-1.6431552473703346	0.4140439069017545	inf
-1.6431552473703346	0.49018870282528626	inf
-1.6431552473703346	0.566333498748818	inf
-1.6431552473703346	0.6424782946723497	inf
-1.6431552473703346	0.7186230905958815	inf
-1.6431552473703346	0.7947678865194132	inf
-1.6431552473703346	0.870912682442945	inf
-1.6431552473703346	0.9470574783664767	inf
-1.6431552473703346	1.0232022742900084	inf
-1.6431552473703346	1.0993470702135402	inf
-1.6431552473703346	1.175491866137072	inf
-1.6431552473703346	1.2516366620606036	inf
-1.6431552473703346	1.3277814579841354	inf
-1.6431552473703346	1.4039262539076671	inf
-1.6431552473703346	1.4800710498311989	inf
-1.6431552473703346	1.5562158457547306	inf
-1.6431552473703346	1.6323606416782623	inf
-1.6431552473703346	1.708505437601794	inf
-1.6431552473703346	1.7846502335253258	inf
-1.6431552473703346	1.8607950294488576	inf
-1.6431552473703346	1.9369398253723893	inf
-1.6431552473703346	2.013084621295921	inf
-1.6431552473703346	2.0892294172194528	inf
-1.6431552473703346	2.1653742131429845	inf
-1.6431552473703346	2.2415190090665162	inf
-1.6431552473703346	2.317663804990048	inf
-1.6431552473703346	2.3938086009135797	inf
-1.6431552473703346	2.4699533968371115	inf
-1.6431552473703346	2.546098192760643	inf
-1.6431552473703346	2.622242988684175	inf
-1.6431552473703346	2.6983877846077067	inf
-1.6431552473703346	2.7745325805312384	inf
-1.6431552473703346	2.85067737645477	inf
-1.6431552473703346	2.926822172378302	inf
-1.6431552473703346	3.0029669683018336	inf
-1.6431552473703346	3.0791117642253654	inf
-1.6431552473703346	3.1552565601488967	inf
-1.6154539640737535	-4.383078236280745	inf
-1.6154539640737535	-4.306933440357213	inf
-1.6154539640737535	-4.230788644433682	inf
-1.6154539640737535	-4.154643848510149	inf
-1.6154539640737535	-4.0784990525866185	inf
-1.6154539640737535	-4.002354256663086	inf
-1.6154539640737535	-3.9262094607395546	inf
-1.6154539640737535	-3.850064664816023	10.925011157314868
-1.6154539640737535	-3.773919868892491	10.473026033571811
-1.6154539640737535	-3.6977750729689594	9.538716796194977
-1.6154539640737535	-3.6216302770454276	8.999720295462291
-1.6154539640737535	-3.545485481121896	9.042279909881087
-1.6154539640737535	-3.469340685198364	8.46420205910593
-1.6154539640737535	-3.3931958892748324	8.152422435075088
-1.6154539640737535	-3.3170510933513007	8.18929807846067
-1.6154539640737535	-3.240906297427769	7.930857212556745
-1.6154539640737535	-3.164761501504237	7.878213479071325
-1.6154539640737535	-3.0886167055807054	8.140577743538815
-1.6154539640737535	-3.0124719096571737	8.32784360322875
-1.6154539640737535	-2.936327113733642	9.012048327977123
-1.6154539640737535	-2.8601823178101102	9.199512645432062
-1.6154539640737535	-2.7840375218865785	9.64258721307359
-1.6154539640737535	-2.7078927259630468	10.151948678146905
-1.6154539640737535	-2.631747930039515	10.025764047553412
-1.6154539640737535	-2.5556031341159833	11.471877329286835
-1.6154539640737535	-2.4794583381924515	11.248733777972625
-1.6154539640737535	-2.40331354226892	12.16502450984678
-1.6154539640737535	-2.327168746345388	12.858171690406726
-1.6154539640737535	-2.2510239504218563	inf
-1.6154539640737535	-2.1748791544983246	inf
-1.6154539640737535	-2.098734358574793	inf
-1.6154539640737535	-2.022589562651261	inf
-1.6154539640737535	-1.9464447667277294	inf
-1.6154539640737535	-1.8702999708041976	inf
-1.6154539640737535	-1.794155174880666	inf
-1.6154539640737535	-1.7180103789571342	inf
-1.6154539640737535	-1.6418655830336024	inf
-1.6154539640737535	-1.5657207871100707	inf
-1.6154539640737535	-1.489575991186539	inf
-1.6154539640737535	-1.4134311952630072	inf
-1.6154539640737535	-1.3372863993394755	inf
-1.6154539640737535	-1.2611416034159437	inf
-1.6154539640737535	-1.184996807492412	inf
-1.6154539640737535	-1.1088520115688802	inf
-1.6154539640737535	-1.0327072156453485	inf
-1.6154539640737535	-0.9565624197218168	inf
-1.6154539640737535	-0.880417623798285	inf
-1.6154539640737535	-0.8042728278747533	inf
-1.6154539640737535	-0.7281280319512216	inf
-1.6154539640737535	-0.6519832360276898	inf
-1.6154539640737535	-0.5758384401041581	inf
-1.6154539640737535	-0.49969364418062634	inf
-1.6154539640737535	-0.4235488482570946	inf
-1.6154539640737535	-0.34740405233356286	inf
-1.6154539640737535	-0.2712592564100311	inf
-1.6154539640737535	-0.19511446048649939	inf
-1.6154539640737535	-0.11896966456296765	inf
-1.6154539640737535	-0.04282486863943591	inf
-1.6154539640737535	0.03331992728409583	inf
-1.6154539640737535	0.10946472320762757	inf
-1.6154539640737535	0.1856095191311593	inf
-1.6154539640737535	0.26175431505469104	inf
-1.6154539640737535	0.3378991109782228	inf
-1.6154539640737535	0.4140439069017545	inf
-1.6154539640737535	0.49018870282528626	inf
-1.6154539640737535	0.566333498748818	inf
-1.6154539640737535	0.6424782946723497	inf
-1.6154539640737535	0.7186230905958815	inf
-1.6154539640737535	0.7947678865194132	inf
-1.6154539640737535	0.870912682442945	inf
-1.6154539640737535	0.9470574783664767	inf
-1.6154539640737535	1.0232022742900084	inf
-1.6154539640737535	1.0993470702135402	inf
-1.6154539640737535	1.175491866137072	inf
-1.6154539640737535	1.2516366620606036	inf
-1.6154539640737535	1.3277814579841354	inf
-1.6154539640737535	1.4039262539076671	inf
-1.6154539640737535	1.4800710498311989	inf
-1.6154539640737535	1.5562158457547306	inf
-1.6154539640737535	1.6323606416782623	inf
-1.6154539640737535	1.708505437601794	inf
-1.6154539640737535	1.7846502335253258	inf
-1.6154539640737535	1.8607950294488576	inf
-1.6154539640737535	1.9369398253723893	inf
-1.6154539640737535	2.013084621295921	inf
-1.6154539640737535	2.0892294172194528	inf
-1.6154539640737535	2.1653742131429845	inf
-1.6154539640737535	2.2415190090665162	inf
-1.6154539640737535	2.317663804990048	inf
-1.6154539640737535	2.3938086009135797	inf
-1.6154539640737535	2.4699533968371115	inf
-1.6154539640737535	2.546098192760643	inf
-1.6154539640737535	2.622242988684175	inf
-1.6154539640737535	2.6983877846077067	inf
-1.6154539640737535	2.7745325805312384	inf
-1.6154539640737535	2.85067737645477	inf
-1.6154539640737535	2.926822172378302	inf
-1.6154539640737535	3.0029669683018336	inf
-1.6154539640737535	3.0791117642253654	inf
-1.6154539640737535	3.1552565601488967	inf
-1.5877526807771727	-4.383078236280745	inf
-1.5877526807771727	-4.306933440357213	inf
-1.5877526807771727	-4.230788644433682	inf
-1.5877526807771727	-4.154643848510149	inf
-1.5877526807771727	-4.0784990525866185	inf
-1.5877526807771727	-4.002354256663086	inf
-1.5877526807771727	-3.9262094607395546	12.874198869815418
-1.5877526807771727	-3.850064664816023	10.793117203610798
-1.5877526807771727	-3.773919868892491	10.387105984563167
-1.5877526807771727	-3.6977750729689594	9.183105882517417
-1.5877526807771727	-3.6216302770454276	8.682506802097079
-1.5877526807771727	-3.545485481121896	8.429194391709126
-1.5877526807771727	-3.469340685198364	8.15297769423733
-1.5877526807771727	-3.3931958892748324	7.988316527265008
-1.5877526807771727	-3.3170510933513007	7.918688185239633
-1.5877526807771727	-3.240906297427769	7.913089258595935
-1.5877526807771727	-3.164761501504237	7.714906755691699
-1.5877526807771727	-3.0886167055807054	7.801990590970577
-1.5877526807771727	-3.0124719096571737	8.400013766569991
-1.5877526807771727	-2.936327113733642	8.612356717056135
-1.5877526807771727	-2.8601823178101102	9.375450124719357
-1.5877526807771727	-2.7840375218865785	9.345597161569676
-1.5877526807771727	-2.7078927259630468	9.613861148164355
-1.5877526807771727	-2.631747930039515	10.099368963946057
-1.5877526807771727	-2.5556031341159833	12.178810505625892
-1.5877526807771727	-2.4794583381924515	11.773345397517728
-1.5877526807771727	-2.40331354226892	12.871957686185837
-1.5877526807771727	-2.327168746345388	inf
-1.5877526807771727	-2.2510239504218563	inf
-1.5877526807771727	-2.1748791544983246	inf
-1.5877526807771727	-2.098734358574793	inf
-1.5877526807771727	-2.022589562651261	inf
-1.5877526807771727	-1.9464447667277294	inf
-1.5877526807771727	-1.8702999708041976	inf
-1.5877526807771727	-1.794155174880666	inf
-1.5877526807771727	-1.7180103789571342	inf
-1.5877526807771727	-1.6418655830336024	inf
-1.5877526807771727	-1.5657207871100707	inf
-1.5877526807771727	-1.489575991186539	inf
-1.5877526807771727	-1.4134311952630072	inf
-1.5877526807771727	-1.3372863993394755	inf
-1.5877526807771727	-1.2611416034159437	inf
-1.5877526807771727	-1.184996807492412	inf
-1.5877526807771727	-1.1088520115688802	inf
-1.5877526807771727	-1.0327072156453485	inf
-1.5877526807771727	-0.9565624197218168	inf
-1.5877526807771727	-0.880417623798285	inf
-1.5877526807771727	-0.8042728278747533	inf
-1.5877526807771727	-0.7281280319512216	inf
-1.5877526807771727	-0.6519832360276898	inf
-1.5877526807771727	-0.5758384401041581	inf
-1.5877526807771727	-0.49969364418062634	inf
-1.5877526807771727	-0.4235488482570946	inf
-1.5877526807771727	-0.34740405233356286	inf
-1.5877526807771727	-0.2712592564100311	inf
-1.5877526807771727	-0.19511446048649939	inf
-1.5877526807771727	-0.11896966456296765	inf
-1.5877526807771727	-0.04282486863943591	inf
-1.5877526807771727	0.03331992728409583	inf
-1.5877526807771727	0.10946472320762757	inf
-1.5877526807771727	0.1856095191311593	inf
-1.5877526807771727	0.26175431505469104	inf
-1.5877526807771727	0.3378991109782228	inf
-1.5877526807771727	0.4140439069017545	inf
-1.5877526807771727	0.49018870282528626	inf
-1.5877526807771727	0.566333498748818	inf
-1.5877526807771727	0.6424782946723497	inf
-1.5877526807771727	0.7186230905958815	inf
-1.5877526807771727	0.7947678865194132	inf
-1.5877526807771727	0.870912682442945	inf
-1.5877526807771727	0.9470574783664767	inf
-1.5877526807771727	1.0232022742900084	inf
-1.5877526807771727	1.0993470702135402	inf
-1.5877526807771727	1.175491866137072	inf
-1.5877526807771727	1.2516366620606036	inf
-1.5877526807771727	1.3277814579841354	inf
-1.5877526807771727	1.4039262539076671	inf
-1.5877526807771727	1.4800710498311989	inf
-1.5877526807771727	1.5562158457547306	inf
-1.5877526807771727	1.6323606416782623	inf
-1.5877526807771727	1.708505437601794	inf
-1.5877526807771727	1.7846502335253258	inf
-1.5877526807771727	1.8607950294488576	inf
-1.5877526807771727	1.9369398253723893	inf
-1.5877526807771727	2.013084621295921	inf
-1.5877526807771727	2.0892294172194528	inf
-1.5877526807771727	2.1653742131429845	inf
-1.5877526807771727	2.2415190090665162	inf
-1.5877526807771727	2.317663804990048	inf
-1.5877526807771727	2.3938086009135797	inf
-1.5877526807771727	2.4699533968371115	inf
-1.5877526807771727	2.546098192760643	inf
-1.5877526807771727	2.622242988684175	inf
-1.5877526807771727	2.6983877846077067	inf
-1.5877526807771727	2.7745325805312384	inf
-1.5877526807771727	2.85067737645477	inf
-1.5877526807771727	2.926822172378302	inf
-1.5877526807771727	3.0029669683018336	inf
-1.5877526807771727	3.0791117642253654	inf
-1.5877526807771727	3.1552565601488967	inf
-1.5600513974805919	-4.383078236280745	inf
-1.5600513974805919	-4.306933440357213	inf
-1.5600513974805919	-4.230788644433682	inf
-1.5600513974805919	-4.154643848510149	inf
-1.5600513974805919	-4.0784990525866185	inf
-1.5600513974805919	-4.002354256663086	inf
-1.5600513974805919	-3.9262094607395546	12.181051689255472
-1.5600513974805919	-3.850064664816023	11.775586581147309
-1.5600513974805919	-3.773919868892491	10.040985525759202
-1.5600513974805919	-3.6977750729689594	8.866865684582947
-1.5600513974805919	-3.6216302770454276	8.129266741452168
-1.5600513974805919	-3.545485481121896	8.201370035353513
-1.5600513974805919	-3.469340685198364	8.022168605895802
-1.5600513974805919	-3.3931958892748324	7.783597160699706
-1.5600513974805919	-3.3170510933513007	7.585149530778965
-1.5600513974805919	-3.240906297427769	7.744871255655678
-1.5600513974805919	-3.164761501504237	7.7789654669986525
-1.5600513974805919	-3.0886167055807054	7.990614638887127
-1.5600513974805919	-3.0124719096571737	8.432693123201224
-1.5600513974805919	-2.936327113733642	8.728822959794304
-1.5600513974805919	-2.8601823178101102	9.15838561948153
-1.5600513974805919	-2.7840375218865785	9.927518707019397
-1.5600513974805919	-2.7078927259630468	9.927518707019397
-1.5600513974805919	-2.631747930039515	11.485663325065946
-1.5600513974805919	-2.5556031341159833	11.773345397517728
-1.5600513974805919	-2.4794583381924515	11.773345397517728
-1.5600513974805919	-2.40331354226892	inf
-1.5600513974805919	-2.327168746345388	12.871957686185837
-1.5600513974805919	-2.2510239504218563	inf
-1.5600513974805919	-2.1748791544983246	12.871957686185837
-1.5600513974805919	-2.098734358574793	inf
-1.5600513974805919	-2.022589562651261	inf
-1.5600513974805919	-1.9464447667277294	inf
-1.5600513974805919	-1.8702999708041976	inf
-1.5600513974805919	-1.794155174880666	inf
-1.5600513974805919	-1.7180103789571342	inf
-1.5600513974805919	-1.6418655830336024	inf
-1.5600513974805919	-1.5657207871100707	inf
-1.5600513974805919	-1.489575991186539	inf
-1.5600513974805919	-1.4134311952630072	inf
-1.5600513974805919	-1.3372863993394755	inf
-1.5600513974805919	-1.2611416034159437	inf
-1.5600513974805919	-1.184996807492412	inf
-1.5600513974805919	-1.1088520115688802	inf
-1.5600513974805919	-1.0327072156453485	inf
-1.5600513974805919	-0.9565624197218168	inf
-1.5600513974805919	-0.880417623798285	inf
-1.5600513974805919	-0.8042728278747533	inf
-1.5600513974805919	-0.7281280319512216	inf
-1.5600513974805919	-0.6519832360276898	inf
-1.5600513974805919	-0.5758384401041581	inf
-1.5600513974805919	-0.49969364418062634	inf
-1.5600513974805919	-0.4235488482570946	inf
-1.5600513974805919	-0.34740405233356286	inf
-1.5600513974805919	-0.2712592564100311	inf
-1.5600513974805919	-0.19511446048649939	inf
-1.5600513974805919	-0.11896966456296765	inf
-1.5600513974805919	-0.04282486863943591	inf
-1.5600513974805919	0.03331992728409583	inf
-1.5600513974805919	0.10946472320762757	inf
-1.5600513974805919	0.1856095191311593	inf
-1.5600513974805919	0.26175431505469104	inf
-1.5600513974805919	0.3378991109782228	inf
-1.5600513974805919	0.4140439069017545	inf
-1.5600513974805919	0.49018870282528626	inf
-1.5600513974805919	0.566333498748818	inf
-1.5600513974805919	0.6424782946723497	inf
-1.5600513974805919	0.7186230905958815	inf
-1.5600513974805919	0.7947678865194132	inf
-1.5600513974805919	0.870912682442945	inf
-1.5600513974805919	0.9470574783664767	inf
-1.5600513974805919	1.0232022742900084	inf
-1.5600513974805919	1.0993470702135402	inf
-1.5600513974805919	1.175491866137072	inf
-1.5600513974805919	1.2516366620606036	inf
-1.5600513974805919	1.3277814579841354	inf
-1.5600513974805919	1.4039262539076671	inf
-1.5600513974805919	1.4800710498311989	inf
-1.5600513974805919	1.5562158457547306	inf
-1.5600513974805919	1.6323606416782623	inf
-1.5600513974805919	1.708505437601794	inf
-1.5600513974805919	1.7846502335253258	inf
-1.5600513974805919	1.8607950294488576	inf
-1.5600513974805919	1.9369398253723893	inf
-1.5600513974805919	2.013084621295921	inf
-1.5600513974805919	2.0892294172194528	inf
-1.5600513974805919	2.1653742131429845	inf
-1.5600513974805919	2.2415190090665162	inf
-1.5600513974805919	2.317663804990048	inf
-1.5600513974805919	2.3938086009135797	inf
-1.5600513974805919	2.4699533968371115	inf
-1.5600513974805919	2.546098192760643	inf
-1.5600513974805919	2.622242988684175	inf
-1.5600513974805919	2.6983877846077067	inf
-1.5600513974805919	2.7745325805312384	inf
-1.5600513974805919	2.85067737645477	inf
-1.5600513974805919	2.926822172378302	inf
-1.5600513974805919	3.0029669683018336	inf
-1.5600513974805919	3.0791117642253654	inf
-1.5600513974805919	3.1552565601488967	inf
-1.532350114184011	-4.383078236280745	inf
-1.532350114184011	-4.306933440357213	inf
-1.532350114184011	-4.230788644433682	inf
-1.532350114184011	-4.154643848510149	inf
-1.532350114184011	-4.0784990525866185	inf
-1.532350114184011	-4.002354256663086	inf
-1.532350114184011	-3.9262094607395546	12.874198869815418
-1.532350114184011	-3.850064664816023	11.082203104437312
-1.532350114184011	-3.773919868892491	9.829271387156313
-1.532350114184011	-3.6977750729689594	8.848264978561788
-1.532350114184011	-3.6216302770454276	8.248753520053727
-1.532350114184011	-3.545485481121896	7.849814732392499
-1.532350114184011	-3.469340685198364	7.628117117093559
-1.532350114184011	-3.3931958892748324	7.48187689261014
-1.532350114184011	-3.3170510933513007	7.422147653941847
-1.532350114184011	-3.240906297427769	7.571267476914656
-1.532350114184011	-3.164761501504237	7.829000624560763
-1.532350114184011	-3.0886167055807054	8.113834097536985
-1.532350114184011	-3.0124719096571737	8.400595098676607
-1.532350114184011	-2.936327113733642	8.820906713400781
-1.532350114184011	-2.8601823178101102	9.245573254998224
-1.532350114184011	-2.7840375218865785	9.70081398517979
-1.532350114184011	-2.7078927259630468	10.63929982940541
-1.532350114184011	-2.631747930039515	12.133479833053162
-1.532350114184011	-2.5556031341159833	11.773345397517728
-1.532350114184011	-2.4794583381924515	11.758005717697163
-1.532350114184011	-2.40331354226892	12.826627013613107
-1.532350114184011	-2.327168746345388	inf
-1.532350114184011	-2.2510239504218563	inf
-1.532350114184011	-2.1748791544983246	inf
-1.532350114184011	-2.098734358574793	inf
-1.532350114184011	-2.022589562651261	inf
-1.532350114184011	-1.9464447667277294	inf
-1.532350114184011	-1.8702999708041976	inf
-1.532350114184011	-1.794155174880666	inf
-1.532350114184011	-1.7180103789571342	inf
-1.532350114184011	-1.6418655830336024	inf
-1.532350114184011	-1.5657207871100707	inf
-1.532350114184011	-1.489575991186539	inf
-1.532350114184011	-1.4134311952630072	inf
-1.532350114184011	-1.3372863993394755	inf
-1.532350114184011	-1.2611416034159437	inf
-1.532350114184011	-1.184996807492412	inf
-1.532350114184011	-1.1088520115688802	inf
-1.532350114184011	-1.0327072156453485	inf
-1.532350114184011	-0.9565624197218168	inf
-1.532350114184011	-0.880417623798285	inf
-1.532350114184011	-0.8042728278747533	inf
-1.532350114184011	-0.7281280319512216	inf
-1.532350114184011	-0.6519832360276898	inf
-1.532350114184011	-0.5758384401041581	inf
-1.532350114184011	-0.49969364418062634	inf
-1.532350114184011	-0.4235488482570946	inf
-1.532350114184011	-0.34740405233356286	inf
-1.532350114184011	-0.2712592564100311	inf
-1.532350114184011	-0.19511446048649939	inf
-1.532350114184011	-0.11896966456296765	inf
-1.532350114184011	-0.04282486863943591	inf
-1.532350114184011	0.03331992728409583	inf
-1.532350114184011	0.10946472320762757	inf
-1.532350114184011	0.1856095191311593	inf
-1.532350114184011	0.26175431505469104	inf
-1.532350114184011	0.3378991109782228	inf
-1.532350114184011	0.4140439069017545	inf
-1.532350114184011	0.49018870282528626	inf
-1.532350114184011	0.566333498748818	inf
-1.532350114184011	0.6424782946723497	inf
-1.532350114184011	0.7186230905958815	inf
-1.532350114184011	0.7947678865194132	inf
-1.532350114184011	0.870912682442945	inf
-1.532350114184011	0.9470574783664767	inf
-1.532350114184011	1.0232022742900084	inf
-1.532350114184011	1.0993470702135402	inf
-1.532350114184011	1.175491866137072	inf
-1.532350114184011	1.2516366620606036	inf
-1.532350114184011	1.3277814579841354	inf
-1.532350114184011	1.4039262539076671	inf
-1.532350114184011	1.4800710498311989	inf
-1.532350114184011	1.5562158457547306	inf
-1.532350114184011	1.6323606416782623	inf
-1.532350114184011	1.708505437601794	inf
-1.532350114184011	1.7846502335253258	inf
-1.532350114184011	1.8607950294488576	inf
-1.532350114184011	1.9369398253723893	inf
-1.532350114184011	2.013084621295921	inf
-1.532350114184011	2.0892294172194528	inf
-1.532350114184011	2.1653742131429845	inf
-1.532350114184011	2.2415190090665162	inf
-1.532350114184011	2.317663804990048	inf
-1.532350114184011	2.3938086009135797	inf
-1.532350114184011	2.4699533968371115	inf
-1.532350114184011	2.546098192760643	inf
-1.532350114184011	2.622242988684175	inf
-1.532350114184011	2.6983877846077067	inf
-1.532350114184011	2.7745325805312384	inf
-1.532350114184011	2.85067737645477	inf
-1.532350114184011	2.926822172378302	inf
-1.532350114184011	3.0029669683018336	inf
-1.532350114184011	3.0791117642253654	inf
-1.532350114184011	3.1552565601488967	inf
-1.50464883088743	-4.383078236280745	inf
-1.50464883088743	-4.306933440357213	inf
-1.50464883088743	-4.230788644433682	inf
-1.50464883088743	-4.154643848510149	inf
-1.50464883088743	-4.0784990525866185	inf
-1.50464883088743	-4.002354256663086	inf
-1.50464883088743	-3.9262094607395546	11.774169641060109
-1.50464883088743	-3.850064664816023	10.675557352392
-1.50464883088743	-3.773919868892491	9.928342950561778
-1.50464883088743	-3.6977750729689594	8.829730661893668
-1.50464883088743	-3.6216302770454276	8.136583481333723
-1.50464883088743	-3.545485481121896	7.725287452914765
-1.50464883088743	-3.469340685198364	7.319625197819002
-1.50464883088743	-3.3931958892748324	7.2767366589773275
-1.50464883088743	-3.3170510933513007	7.307350132325876
-1.50464883088743	-3.240906297427769	7.5873733099011975
-1.50464883088743	-3.164761501504237	7.735568278592309
-1.50464883088743	-3.0886167055807054	8.05611877692261
-1.50464883088743	-3.0124719096571737	8.251916035109724
-1.50464883088743	-2.936327113733642	8.636972271586684
-1.50464883088743	-2.8601823178101102	9.568530475591627
-1.50464883088743	-2.7840375218865785	10.054038291373327
-1.50464883088743	-2.7078927259630468	9.993413669556892
-1.50464883088743	-2.631747930039515	11.440332652493217
-1.50464883088743	-2.5556031341159833	11.034867544385053
-1.50464883088743	-2.4794583381924515	11.440332652493217
-1.50464883088743	-2.40331354226892	inf
-1.50464883088743	-2.327168746345388	12.826627013613107
-1.50464883088743	-2.2510239504218563	inf
-1.50464883088743	-2.1748791544983246	inf
-1.50464883088743	-2.098734358574793	12.037806764215318
-1.50464883088743	-2.022589562651261	12.730953944775264
-1.50464883088743	-1.9464447667277294	inf
-1.50464883088743	-1.8702999708041976	12.730953944775264
-1.50464883088743	-1.794155174880666	12.730953944775264
-1.50464883088743	-1.7180103789571342	inf
-1.50464883088743	-1.6418655830336024	inf
-1.50464883088743	-1.5657207871100707	inf
-1.50464883088743	-1.489575991186539	inf
-1.50464883088743	-1.4134311952630072	inf
-1.50464883088743	-1.3372863993394755	inf
-1.50464883088743	-1.2611416034159437	inf
-1.50464883088743	-1.184996807492412	inf
-1.50464883088743	-1.1088520115688802	inf
-1.50464883088743	-1.0327072156453485	inf
-1.50464883088743	-0.9565624197218168	inf
-1.50464883088743	-0.880417623798285	inf
-1.50464883088743	-0.8042728278747533	inf
-1.50464883088743	-0.7281280319512216	inf
-1.50464883088743	-0.6519832360276898	inf
-1.50464883088743	-0.5758384401041581	inf
-1.50464883088743	-0.49969364418062634	inf
-1.50464883088743	-0.4235488482570946	inf
-1.50464883088743	-0.34740405233356286	inf
-1.50464883088743	-0.2712592564100311	inf
-1.50464883088743	-0.19511446048649939	inf
-1.50464883088743	-0.11896966456296765	inf
-1.50464883088743	-0.04282486863943591	inf
-1.50464883088743	0.03331992728409583	inf
-1.50464883088743	0.10946472320762757	inf
-1.50464883088743	0.1856095191311593	inf
-1.50464883088743	0.26175431505469104	inf
-1.50464883088743	0.3378991109782228	inf
-1.50464883088743	0.4140439069017545	inf
-1.50464883088743	0.49018870282528626	inf
-1.50464883088743	0.566333498748818	inf
-1.50464883088743	0.6424782946723497	inf
-1.50464883088743	0.7186230905958815	inf
-1.50464883088743	0.7947678865194132	inf
-1.50464883088743	0.870912682442945	inf
-1.50464883088743	0.9470574783664767	inf
-1.50464883088743	1.0232022742900084	inf
-1.50464883088743	1.0993470702135402	inf
-1.50464883088743	1.175491866137072	inf
-1.50464883088743	1.2516366620606036	inf
-1.50464883088743	1.3277814579841354	inf
-1.50464883088743	1.4039262539076671	inf
-1.50464883088743	1.4800710498311989	inf
-1.50464883088743	1.5562158457547306	inf
-1.50464883088743	1.6323606416782623	inf
-1.50464883088743	1.708505437601794	inf
-1.50464883088743	1.7846502335253258	inf
-1.50464883088743	1.8607950294488576	inf
-1.50464883088743	1.9369398253723893	inf
-1.50464883088743	2.013084621295921	inf
-1.50464883088743	2.0892294172194528	inf
-1.50464883088743	2.1653742131429845	inf
-1.50464883088743	2.2415190090665162	inf
-1.50464883088743	2.317663804990048	inf
-1.50464883088743	2.3938086009135797	inf
-1.50464883088743	2.4699533968371115	inf
-1.50464883088743	2.546098192760643	inf
-1.50464883088743	2.622242988684175	inf
-1.50464883088743	2.6983877846077067	inf
-1.50464883088743	2.7745325805312384	inf
-1.50464883088743	2.85067737645477	inf
-1.50464883088743	2.926822172378302	inf
-1.50464883088743	3.0029669683018336	inf
-1.50464883088743	3.0791117642253654	inf
-1.50464883088743	3.1552565601488967	inf
-1.4769475475908491	-4.383078236280745	inf
-1.4769475475908491	-4.306933440357213	inf
-1.4769475475908491	-4.230788644433682	inf
-1.4769475475908491	-4.154643848510149	inf
-1.4769475475908491	-4.0784990525866185	inf
-1.4769475475908491	-4.002354256663086	inf
-1.4769475475908491	-3.9262094607395546	12.884559988342886
-1.4769475475908491	-3.850064664816023	11.08885906583542
-1.4769475475908491	-3.773919868892491	10.043709725590286
-1.4769475475908491	-3.6977750729689594	8.71940254308365
-1.4769475475908491	-3.6216302770454276	8.12526651594596
-1.4769475475908491	-3.545485481121896	7.725532239982389
-1.4769475475908491	-3.469340685198364	7.402874922972929
-1.4769475475908491	-3.3931958892748324	6.996913084462973
-1.4769475475908491	-3.3170510933513007	7.085607173306391
-1.4769475475908491	-3.240906297427769	7.205751485148456
-1.4769475475908491	-3.164761501504237	7.67150882351274
-1.4769475475908491	-3.0886167055807054	8.029541105982885
-1.4769475475908491	-3.0124719096571737	8.39277644210768
-1.4769475475908491	-2.936327113733642	8.785268518805747
-1.4769475475908491	-2.8601823178101102	9.010049696314919
-1.4769475475908491	-2.7840375218865785	10.164197821322153
-1.4769475475908491	-2.7078927259630468	9.904576019205201
-1.4769475475908491	-2.631747930039515	10.845860770774307
-1.4769475475908491	-2.5556031341159833	11.687465597752245
-1.4769475475908491	-2.4794583381924515	12.11299975457145
-1.4769475475908491	-2.40331354226892	inf
-1.4769475475908491	-2.327168746345388	inf
-1.4769475475908491	-2.2510239504218563	inf
-1.4769475475908491	-2.1748791544983246	inf
-1.4769475475908491	-2.098734358574793	12.730953944775264
-1.4769475475908491	-2.022589562651261	11.632341656107155
-1.4769475475908491	-1.9464447667277294	10.93919447554721
-1.4769475475908491	-1.8702999708041976	12.730953944775264
-1.4769475475908491	-1.794155174880666	inf
-1.4769475475908491	-1.7180103789571342	inf
-1.4769475475908491	-1.6418655830336024	inf
-1.4769475475908491	-1.5657207871100707	inf
-1.4769475475908491	-1.489575991186539	inf
-1.4769475475908491	-1.4134311952630072	inf
-1.4769475475908491	-1.3372863993394755	inf
-1.4769475475908491	-1.2611416034159437	inf
-1.4769475475908491	-1.184996807492412	inf
-1.4769475475908491	-1.1088520115688802	inf
-1.4769475475908491	-1.0327072156453485	inf
-1.4769475475908491	-0.9565624197218168	inf
-1.4769475475908491	-0.880417623798285	inf
-1.4769475475908491	-0.8042728278747533	inf
-1.4769475475908491	-0.7281280319512216	inf
-1.4769475475908491	-0.6519832360276898	inf
-1.4769475475908491	-0.5758384401041581	inf
-1.4769475475908491	-0.49969364418062634	inf
-1.4769475475908491	-0.4235488482570946	inf
-1.4769475475908491	-0.34740405233356286	inf
-1.4769475475908491	-0.2712592564100311	inf
-1.4769475475908491	-0.19511446048649939	inf
-1.4769475475908491	-0.11896966456296765	inf
-1.4769475475908491	-0.04282486863943591	inf
-1.4769475475908491	0.03331992728409583	inf
-1.4769475475908491	0.10946472320762757	inf
-1.4769475475908491	0.1856095191311593	inf
-1.4769475475908491	0.26175431505469104	inf
-1.4769475475908491	0.3378991109782228	inf
-1.4769475475908491	0.4140439069017545	inf
-1.4769475475908491	0.49018870282528626	inf
-1.4769475475908491	0.566333498748818	inf
-1.4769475475908491	0.6424782946723497	inf
-1.4769475475908491	0.7186230905958815	inf
-1.4769475475908491	0.7947678865194132	inf
-1.4769475475908491	0.870912682442945	inf
-1.4769475475908491	0.9470574783664767	inf
-1.4769475475908491	1.0232022742900084	inf
-1.4769475475908491	1.0993470702135402	inf
-1.4769475475908491	1.175491866137072	inf
-1.4769475475908491	1.2516366620606036	inf
-1.4769475475908491	1.3277814579841354	inf
-1.4769475475908491	1.4039262539076671	inf
-1.4769475475908491	1.4800710498311989	inf
-1.4769475475908491	1.5562158457547306	inf
-1.4769475475908491	1.6323606416782623	inf
-1.4769475475908491	1.708505437601794	inf
-1.4769475475908491	1.7846502335253258	inf
-1.4769475475908491	1.8607950294488576	inf
-1.4769475475908491	1.9369398253723893	inf
-1.4769475475908491	2.013084621295921	inf
-1.4769475475908491	2.0892294172194528	inf
-1.4769475475908491	2.1653742131429845	inf
-1.4769475475908491	2.2415190090665162	inf
-1.4769475475908491	2.317663804990048	inf
-1.4769475475908491	2.3938086009135797	inf
-1.4769475475908491	2.4699533968371115	inf
-1.4769475475908491	2.546098192760643	inf
-1.4769475475908491	2.622242988684175	inf
-1.4769475475908491	2.6983877846077067	inf
-1.4769475475908491	2.7745325805312384	inf
-1.4769475475908491	2.85067737645477	inf
-1.4769475475908491	2.926822172378302	inf
-1.4769475475908491	3.0029669683018336	inf
-1.4769475475908491	3.0791117642253654	inf
-1.4769475475908491	3.1552565601488967	inf
-1.4492462642942683	-4.383078236280745	inf
-1.4492462642942683	-4.306933440357213	inf
-1.4492462642942683	-4.230788644433682	inf
-1.4492462642942683	-4.154643848510149	inf
-1.4492462642942683	-4.0784990525866185	inf
-1.4492462642942683	-4.002354256663086	inf
-1.4492462642942683	-3.9262094607395546	12.884559988342886
-1.4492462642942683	-3.850064664816023	11.092800519114832
-1.4492462642942683	-3.773919868892491	10.805118446663052
-1.4492462642942683	-3.6977750729689594	9.123359872649324
-1.4492462642942683	-3.6216302770454276	8.40722317386468
-1.4492462642942683	-3.545485481121896	7.784693560518686
-1.4492462642942683	-3.469340685198364	7.327731926643352
-1.4492462642942683	-3.3931958892748324	7.0423936134087715
-1.4492462642942683	-3.3170510933513007	7.032987318615525
-1.4492462642942683	-3.240906297427769	7.290001188231232
-1.4492462642942683	-3.164761501504237	7.6703486037003135
-1.4492462642942683	-3.0886167055807054	7.891087000677258
-1.4492462642942683	-3.0124719096571737	8.161105073136083
-1.4492462642942683	-2.936327113733642	8.537582644370994
-1.4492462642942683	-2.8601823178101102	8.894257588309728
-1.4492462642942683	-2.7840375218865785	9.453873376245152
-1.4492462642942683	-2.7078927259630468	9.895706128524191
-1.4492462642942683	-2.631747930039515	10.588853309084136
-1.4492462642942683	-2.5556031341159833	12.786077886420356
-1.4492462642942683	-2.4794583381924515	10.966376663332763
-1.4492462642942683	-2.40331354226892	12.037806764215318
-1.4492462642942683	-2.327168746345388	12.730953944775264
-1.4492462642942683	-2.2510239504218563	inf
-1.4492462642942683	-2.1748791544983246	inf
-1.4492462642942683	-2.098734358574793	11.632341656107155
-1.4492462642942683	-2.022589562651261	12.037806764215318
-1.4492462642942683	-1.9464447667277294	12.037806764215318
-1.4492462642942683	-1.8702999708041976	12.037806764215318
-1.4492462642942683	-1.794155174880666	12.730953944775264
-1.4492462642942683	-1.7180103789571342	inf
-1.4492462642942683	-1.6418655830336024	inf
-1.4492462642942683	-1.5657207871100707	inf
-1.4492462642942683	-1.489575991186539	inf
-1.4492462642942683	-1.4134311952630072	inf
-1.4492462642942683	-1.3372863993394755	inf
-1.4492462642942683	-1.2611416034159437	inf
-1.4492462642942683	-1.184996807492412	inf
-1.4492462642942683	-1.1088520115688802	inf
-1.4492462642942683	-1.0327072156453485	inf
-1.4492462642942683	-0.9565624197218168	inf
-1.4492462642942683	-0.880417623798285	inf
-1.4492462642942683	-0.8042728278747533	inf
-1.4492462642942683	-0.7281280319512216	inf
-1.4492462642942683	-0.6519832360276898	inf
-1.4492462642942683	-0.5758384401041581	inf
-1.4492462642942683	-0.49969364418062634	inf
-1.4492462642942683	-0.4235488482570946	inf
-1.4492462642942683	-0.34740405233356286	inf
-1.4492462642942683	-0.2712592564100311	inf
-1.4492462642942683	-0.19511446048649939	inf
-1.4492462642942683	-0.11896966456296765	inf
-1.4492462642942683	-0.04282486863943591	inf
-1.4492462642942683	0.03331992728409583	inf
-1.4492462642942683	0.10946472320762757	inf
-1.4492462642942683	0.1856095191311593	inf
-1.4492462642942683	0.26175431505469104	inf
-1.4492462642942683	0.3378991109782228	inf
-1.4492462642942683	0.4140439069017545	inf
-1.4492462642942683	0.49018870282528626	inf
-1.4492462642942683	0.566333498748818	inf
-1.4492462642942683	0.6424782946723497	inf
-1.4492462642942683	0.7186230905958815	inf
-1.4492462642942683	0.7947678865194132	inf
-1.4492462642942683	0.870912682442945	inf
-1.4492462642942683	0.9470574783664767	inf
-1.4492462642942683	1.0232022742900084	inf
-1.4492462642942683	1.0993470702135402	inf
-1.4492462642942683	1.175491866137072	inf
-1.4492462642942683	1.2516366620606036	inf
-1.4492462642942683	1.3277814579841354	inf
-1.4492462642942683	1.4039262539076671	inf
-1.4492462642942683	1.4800710498311989	inf
-1.4492462642942683	1.5562158457547306	inf
-1.4492462642942683	1.6323606416782623	inf
-1.4492462642942683	1.708505437601794	inf
-1.4492462642942683	1.7846502335253258	inf
-1.4492462642942683	1.8607950294488576	inf
-1.4492462642942683	1.9369398253723893	inf
-1.4492462642942683	2.013084621295921	inf
-1.4492462642942683	2.0892294172194528	inf
-1.4492462642942683	2.1653742131429845	inf
-1.4492462642942683	2.2415190090665162	inf
-1.4492462642942683	2.317663804990048	inf
-1.4492462642942683	2.3938086009135797	inf
-1.4492462642942683	2.4699533968371115	inf
-1.4492462642942683	2.546098192760643	inf
-1.4492462642942683	2.622242988684175	inf
-1.4492462642942683	2.6983877846077067	inf
-1.4492462642942683	2.7745325805312384	inf
-1.4492462642942683	2.85067737645477	inf
-1.4492462642942683	2.926822172378302	inf
-1.4492462642942683	3.0029669683018336	inf
-1.4492462642942683	3.0791117642253654	inf
-1.4492462642942683	3.1552565601488967	inf
-1.4215449809976874	-4.383078236280745	inf
-1.4215449809976874	-4.306933440357213	inf
-1.4215449809976874	-4.230788644433682	inf
-1.4215449809976874	-4.154643848510149	inf
-1.4215449809976874	-4.0784990525866185	inf
-1.4215449809976874	-4.002354256663086	inf
-1.4215449809976874	-3.9262094607395546	12.878170173833773
-1.4215449809976874	-3.850064664816023	10.798728632153937
-1.4215449809976874	-3.773919868892491	10.170119972731563
-1.4215449809976874	-3.6977750729689594	9.028836023275717
-1.4215449809976874	-3.6216302770454276	8.522768753850022
-1.4215449809976874	-3.545485481121896	7.95991094382202
-1.4215449809976874	-3.469340685198364	7.494022342501456
-1.4215449809976874	-3.3931958892748324	7.070174475170651
-1.4215449809976874	-3.3170510933513007	6.9236491189993
-1.4215449809976874	-3.240906297427769	7.071530185812959
-1.4215449809976874	-3.164761501504237	7.410301389914068
-1.4215449809976874	-3.0886167055807054	7.7988922896426125
-1.4215449809976874	-3.0124719096571737	8.302730517019826
-1.4215449809976874	-2.936327113733642	8.64779218545321
-1.4215449809976874	-2.8601823178101102	8.55591833884711
-1.4215449809976874	-2.7840375218865785	9.151965738574539
-1.4215449809976874	-2.7078927259630468	9.655609779549541
-1.4215449809976874	-2.631747930039515	10.148787072564412
-1.4215449809976874	-2.5556031341159833	10.793857793354201
-1.4215449809976874	-2.4794583381924515	11.632341656107155
-1.4215449809976874	-2.40331354226892	12.730953944775264
-1.4215449809976874	-2.327168746345388	12.037806764215318
-1.4215449809976874	-2.2510239504218563	12.037806764215318
-1.4215449809976874	-2.1748791544983246	inf
-1.4215449809976874	-2.098734358574793	inf
-1.4215449809976874	-2.022589562651261	12.730953944775264
-1.4215449809976874	-1.9464447667277294	12.730953944775264
-1.4215449809976874	-1.8702999708041976	inf
-1.4215449809976874	-1.794155174880666	12.037806764215318
-1.4215449809976874	-1.7180103789571342	inf
-1.4215449809976874	-1.6418655830336024	inf
-1.4215449809976874	-1.5657207871100707	inf
-1.4215449809976874	-1.489575991186539	inf
-1.4215449809976874	-1.4134311952630072	inf
-1.4215449809976874	-1.3372863993394755	inf
-1.4215449809976874	-1.2611416034159437	inf
-1.4215449809976874	-1.184996807492412	inf
-1.4215449809976874	-1.1088520115688802	inf
-1.4215449809976874	-1.0327072156453485	inf
-1.4215449809976874	-0.9565624197218168	inf
-1.4215449809976874	-0.880417623798285	inf
-1.4215449809976874	-0.8042728278747533	inf
-1.4215449809976874	-0.7281280319512216	inf
-1.4215449809976874	-0.6519832360276898	inf
-1.4215449809976874	-0.5758384401041581	inf
-1.4215449809976874	-0.49969364418062634	inf
-1.4215449809976874	-0.4235488482570946	inf
-1.4215449809976874	-0.34740405233356286	inf
-1.4215449809976874	-0.2712592564100311	inf
-1.4215449809976874	-0.19511446048649939	inf
-1.4215449809976874	-0.11896966456296765	inf
-1.4215449809976874	-0.04282486863943591	inf
-1.4215449809976874	0.03331992728409583	inf
-1.4215449809976874	0.10946472320762757	inf
-1.4215449809976874	0.1856095191311593	inf
-1.4215449809976874	0.26175431505469104	inf
-1.4215449809976874	0.3378991109782228	inf
-1.4215449809976874	0.4140439069017545	inf
-1.4215449809976874	0.49018870282528626	inf
-1.4215449809976874	0.566333498748818	inf
-1.4215449809976874	0.6424782946723497	inf
-1.4215449809976874	0.7186230905958815	inf
-1.4215449809976874	0.7947678865194132	inf
-1.4215449809976874	0.870912682442945	inf
-1.4215449809976874	0.9470574783664767	inf
-1.4215449809976874	1.0232022742900084	inf
-1.4215449809976874	1.0993470702135402	inf
-1.4215449809976874	1.175491866137072	inf
-1.4215449809976874	1.2516366620606036	inf
-1.4215449809976874	1.3277814579841354	inf
-1.4215449809976874	1.4039262539076671	inf
-1.4215449809976874	1.4800710498311989	inf
-1.4215449809976874	1.5562158457547306	inf
-1.4215449809976874	1.6323606416782623	inf
-1.4215449809976874	1.708505437601794	inf
-1.4215449809976874	1.7846502335253258	inf
-1.4215449809976874	1.8607950294488576	inf
-1.4215449809976874	1.9369398253723893	inf
-1.4215449809976874	2.013084621295921	inf
-1.4215449809976874	2.0892294172194528	inf
-1.4215449809976874	2.1653742131429845	inf
-1.4215449809976874	2.2415190090665162	inf
-1.4215449809976874	2.317663804990048	inf
-1.4215449809976874	2.3938086009135797	inf
-1.4215449809976874	2.4699533968371115	inf
-1.4215449809976874	2.546098192760643	inf
-1.4215449809976874	2.622242988684175	inf
-1.4215449809976874	2.6983877846077067	inf
-1.4215449809976874	2.7745325805312384	inf
-1.4215449809976874	2.85067737645477	inf
-1.4215449809976874	2.926822172378302	inf
-1.4215449809976874	3.0029669683018336	inf
-1.4215449809976874	3.0791117642253654	inf
-1.4215449809976874	3.1552565601488967	inf
-1.3938436977011064	-4.383078236280745	inf
-1.3938436977011064	-4.306933440357213	inf
-1.3938436977011064	-4.230788644433682	inf
-1.3938436977011064	-4.154643848510149	inf
-1.3938436977011064	-4.0784990525866185	inf
-1.3938436977011064	-4.002354256663086	inf
-1.3938436977011064	-3.9262094607395546	11.779557885165662
-1.3938436977011064	-3.850064664816023	10.93226002477846
-1.3938436977011064	-3.773919868892491	9.83364773611035
-1.3938436977011064	-3.6977750729689594	9.00696916292588
-1.3938436977011064	-3.6216302770454276	8.49614353915989
-1.3938436977011064	-3.545485481121896	8.065985818461353
-1.3938436977011064	-3.469340685198364	7.694840439604054
-1.3938436977011064	-3.3931958892748324	7.179169607899501
-1.3938436977011064	-3.3170510933513007	7.101517373133859
-1.3938436977011064	-3.240906297427769	7.157632041161438
-1.3938436977011064	-3.164761501504237	7.506637563560137
-1.3938436977011064	-3.0886167055807054	7.682360668283893
-1.3938436977011064	-3.0124719096571737	7.896508656689527
-1.3938436977011064	-2.936327113733642	8.328440337985855
-1.3938436977011064	-2.8601823178101102	8.700003894418337
-1.3938436977011064	-2.7840375218865785	9.328612553840713
-1.3938436977011064	-2.7078927259630468	9.65885424071129
-1.3938436977011064	-2.631747930039515	10.39645318384207
-1.3938436977011064	-2.5556031341159833	11.36013543873157
-1.3938436977011064	-2.4794583381924515	11.121516032341164
-1.3938436977011064	-2.40331354226892	11.632341656107155
-1.3938436977011064	-2.327168746345388	11.344659583655373
-1.3938436977011064	-2.2510239504218563	11.632341656107155
-1.3938436977011064	-2.1748791544983246	11.632341656107155
-1.3938436977011064	-2.098734358574793	12.730953944775264
-1.3938436977011064	-2.022589562651261	11.632341656107155
-1.3938436977011064	-1.9464447667277294	12.730953944775264
-1.3938436977011064	-1.8702999708041976	inf
-1.3938436977011064	-1.794155174880666	inf
-1.3938436977011064	-1.7180103789571342	12.730953944775264
-1.3938436977011064	-1.6418655830336024	inf
-1.3938436977011064	-1.5657207871100707	inf
-1.3938436977011064	-1.489575991186539	inf
-1.3938436977011064	-1.4134311952630072	12.730953944775264
-1.3938436977011064	-1.3372863993394755	inf
-1.3938436977011064	-1.2611416034159437	inf
-1.3938436977011064	-1.184996807492412	inf
-1.3938436977011064	-1.1088520115688802	inf
-1.3938436977011064	-1.0327072156453485	inf
-1.3938436977011064	-0.9565624197218168	inf
-1.3938436977011064	-0.880417623798285	inf
-1.3938436977011064	-0.8042728278747533	inf
-1.3938436977011064	-0.7281280319512216	inf
-1.3938436977011064	-0.6519832360276898	inf
-1.3938436977011064	-0.5758384401041581	inf
-1.3938436977011064	-0.49969364418062634	inf
-1.3938436977011064	-0.4235488482570946	inf
-1.3938436977011064	-0.34740405233356286	inf
-1.3938436977011064	-0.2712592564100311	inf
-1.3938436977011064	-0.19511446048649939	inf
-1.3938436977011064	-0.11896966456296765	inf
-1.3938436977011064	-0.04282486863943591	inf
-1.3938436977011064	0.03331992728409583	inf
-1.3938436977011064	0.10946472320762757	inf
-1.3938436977011064	0.1856095191311593	inf
-1.3938436977011064	0.26175431505469104	inf
-1.3938436977011064	0.3378991109782228	inf
-1.3938436977011064	0.4140439069017545	inf
-1.3938436977011064	0.49018870282528626	inf
-1.3938436977011064	0.566333498748818	inf
-1.3938436977011064	0.6424782946723497	inf
-1.3938436977011064	0.7186230905958815	inf
-1.3938436977011064	0.7947678865194132	inf
-1.3938436977011064	0.870912682442945	inf
-1.3938436977011064	0.9470574783664767	inf
-1.3938436977011064	1.0232022742900084	inf
-1.3938436977011064	1.0993470702135402	inf
-1.3938436977011064	1.175491866137072	inf
-1.3938436977011064	1.2516366620606036	inf
-1.3938436977011064	1.3277814579841354	inf
-1.3938436977011064	1.4039262539076671	inf
-1.3938436977011064	1.4800710498311989	inf
-1.3938436977011064	1.5562158457547306	inf
-1.3938436977011064	1.6323606416782623	inf
-1.3938436977011064	1.708505437601794	inf
-1.3938436977011064	1.7846502335253258	inf
-1.3938436977011064	1.8607950294488576	inf
-1.3938436977011064	1.9369398253723893	inf
-1.3938436977011064	2.013084621295921	inf
-1.3938436977011064	2.0892294172194528	inf
-1.3938436977011064	2.1653742131429845	inf
-1.3938436977011064	2.2415190090665162	inf
-1.3938436977011064	2.317663804990048	inf
-1.3938436977011064	2.3938086009135797	inf
-1.3938436977011064	2.4699533968371115	inf
-1.3938436977011064	2.546098192760643	inf
-1.3938436977011064	2.622242988684175	inf
-1.3938436977011064	2.6983877846077067	inf
-1.3938436977011064	2.7745325805312384	inf
-1.3938436977011064	2.85067737645477	inf
-1.3938436977011064	2.926822172378302	inf
-1.3938436977011064	3.0029669683018336	inf
-1.3938436977011064	3.0791117642253654	inf
-1.3938436977011064	3.1552565601488967	inf
-1.3661424144045256	-4.383078236280745	inf
-1.3661424144045256	-4.306933440357213	inf
-1.3661424144045256	-4.230788644433682	inf
-1.3661424144045256	-4.154643848510149	inf
-1.3661424144045256	-4.0784990525866185	inf
-1.3661424144045256	-4.002354256663086	inf
-1.3661424144045256	-3.9262094607395546	11.722309901181458
-1.3661424144045256	-3.850064664816023	10.636139165496289
-1.3661424144045256	-3.773919868892491	9.695151643028549
-1.3661424144045256	-3.6977750729689594	9.058464318450069
-1.3661424144045256	-3.6216302770454276	8.588451847904029
-1.3661424144045256	-3.545485481121896	8.063875507717363
-1.3661424144045256	-3.469340685198364	7.800643657655904
-1.3661424144045256	-3.3931958892748324	7.326277587539785
-1.3661424144045256	-3.3170510933513007	7.162334741544612
-1.3661424144045256	-3.240906297427769	7.232694028883683
-1.3661424144045256	-3.164761501504237	7.415879348069749
-1.3661424144045256	-3.0886167055807054	7.665152081075636
-1.3661424144045256	-3.0124719096571737	7.70477438019001
-1.3661424144045256	-2.936327113733642	8.06852192616898
-1.3661424144045256	-2.8601823178101102	8.618899095575465
-1.3661424144045256	-2.7840375218865785	9.136286965225384
-1.3661424144045256	-2.7078927259630468	9.406661162490913
-1.3661424144045256	-2.631747930039515	9.944625687053954
-1.3661424144045256	-2.5556031341159833	10.687765695048112
-1.3661424144045256	-2.4794583381924515	11.653847954421128
-1.3661424144045256	-2.40331354226892	12.037806764215318
-1.3661424144045256	-2.327168746345388	12.037806764215318
-1.3661424144045256	-2.2510239504218563	10.93919447554721
-1.3661424144045256	-2.1748791544983246	12.037806764215318
-1.3661424144045256	-2.098734358574793	11.344659583655373
-1.3661424144045256	-2.022589562651261	12.037806764215318
-1.3661424144045256	-1.9464447667277294	12.730953944775264
-1.3661424144045256	-1.8702999708041976	inf
-1.3661424144045256	-1.794155174880666	inf
-1.3661424144045256	-1.7180103789571342	inf
-1.3661424144045256	-1.6418655830336024	inf
-1.3661424144045256	-1.5657207871100707	12.037806764215318
-1.3661424144045256	-1.489575991186539	inf
-1.3661424144045256	-1.4134311952630072	inf
-1.3661424144045256	-1.3372863993394755	inf
-1.3661424144045256	-1.2611416034159437	inf
-1.3661424144045256	-1.184996807492412	inf
-1.3661424144045256	-1.1088520115688802	inf
-1.3661424144045256	-1.0327072156453485	inf
-1.3661424144045256	-0.9565624197218168	inf
-1.3661424144045256	-0.880417623798285	inf
-1.3661424144045256	-0.8042728278747533	inf
-1.3661424144045256	-0.7281280319512216	inf
-1.3661424144045256	-0.6519832360276898	inf
-1.3661424144045256	-0.5758384401041581	inf
-1.3661424144045256	-0.49969364418062634	inf
-1.3661424144045256	-0.4235488482570946	inf
-1.3661424144045256	-0.34740405233356286	inf
-1.3661424144045256	-0.2712592564100311	inf
-1.3661424144045256	-0.19511446048649939	inf
-1.3661424144045256	-0.11896966456296765	inf
-1.3661424144045256	-0.04282486863943591	inf
-1.3661424144045256	0.03331992728409583	inf
-1.3661424144045256	0.10946472320762757	inf
-1.3661424144045256	0.1856095191311593	inf
-1.3661424144045256	0.26175431505469104	inf
-1.3661424144045256	0.3378991109782228	inf
-1.3661424144045256	0.4140439069017545	inf
-1.3661424144045256	0.49018870282528626	inf
-1.3661424144045256	0.566333498748818	inf
-1.3661424144045256	0.6424782946723497	inf
-1.3661424144045256	0.7186230905958815	inf
-1.3661424144045256	0.7947678865194132	inf
-1.3661424144045256	0.870912682442945	inf
-1.3661424144045256	0.9470574783664767	inf
-1.3661424144045256	1.0232022742900084	inf
-1.3661424144045256	1.0993470702135402	inf
-1.3661424144045256	1.175491866137072	inf
-1.3661424144045256	1.2516366620606036	inf
-1.3661424144045256	1.3277814579841354	inf
-1.3661424144045256	1.4039262539076671	inf
-1.3661424144045256	1.4800710498311989	inf
-1.3661424144045256	1.5562158457547306	inf
-1.3661424144045256	1.6323606416782623	inf
-1.3661424144045256	1.708505437601794	inf
-1.3661424144045256	1.7846502335253258	inf
-1.3661424144045256	1.8607950294488576	inf
-1.3661424144045256	1.9369398253723893	inf
-1.3661424144045256	2.013084621295921	inf
-1.3661424144045256	2.0892294172194528	inf
-1.3661424144045256	2.1653742131429845	inf
-1.3661424144045256	2.2415190090665162	inf
-1.3661424144045256	2.317663804990048	inf
-1.3661424144045256	2.3938086009135797	inf
-1.3661424144045256	2.4699533968371115	inf
-1.3661424144045256	2.546098192760643	inf
-1.3661424144045256	2.622242988684175	inf
-1.3661424144045256	2.6983877846077067	inf
-1.3661424144045256	2.7745325805312384	inf
-1.3661424144045256	2.85067737645477	inf
-1.3661424144045256	2.926822172378302	inf
-1.3661424144045256	3.0029669683018336	inf
-1.3661424144045256	3.0791117642253654	inf
-1.3661424144045256	3.1552565601488967	inf
-1.3384411311079447	-4.383078236280745	inf
-1.3384411311079447	-4.306933440357213	inf
-1.3384411311079447	-4.230788644433682	inf
-1.3384411311079447	-4.154643848510149	inf
-1.3384411311079447	-4.0784990525866185	12.820922189849568
-1.3384411311079447	-4.002354256663086	12.820922189849568
-1.3384411311079447	-3.9262094607395546	12.127775009289623
-1.3384411311079447	-3.850064664816023	11.029162720621512
-1.3384411311079447	-3.773919868892491	9.987708845793351
-1.3384411311079447	-3.6977750729689594	8.558242312808254
-1.3384411311079447	-3.6216302770454276	8.464213363159976
-1.3384411311079447	-3.545485481121896	8.102423318554473
-1.3384411311079447	-3.469340685198364	7.708934401493023
-1.3384411311079447	-3.3931958892748324	7.551719622231083
-1.3384411311079447	-3.3170510933513007	7.354150380053964
-1.3384411311079447	-3.240906297427769	7.366904307961828
-1.3384411311079447	-3.164761501504237	7.480525481318862
-1.3384411311079447	-3.0886167055807054	7.563255402678836
-1.3384411311079447	-3.0124719096571737	7.7552268858604965
-1.3384411311079447	-2.936327113733642	7.943107796097397
-1.3384411311079447	-2.8601823178101102	8.1286603734728
-1.3384411311079447	-2.7840375218865785	8.831563728978113
-1.3384411311079447	-2.7078927259630468	9.179870423246328
-1.3384411311079447	-2.631747930039515	9.545803104566438
-1.3384411311079447	-2.5556031341159833	9.772501565943683
-1.3384411311079447	-2.4794583381924515	10.987870263757468
-1.3384411311079447	-2.40331354226892	10.831166416092595
-1.3384411311079447	-2.327168746345388	11.186700301687507
-1.3384411311079447	-2.2510239504218563	11.409843853001718
-1.3384411311079447	-2.1748791544983246	12.730953944775264
-1.3384411311079447	-2.098734358574793	11.632341656107155
-1.3384411311079447	-2.022589562651261	12.730953944775264
-1.3384411311079447	-1.9464447667277294	11.632341656107155
-1.3384411311079447	-1.8702999708041976	12.037806764215318
-1.3384411311079447	-1.794155174880666	inf
-1.3384411311079447	-1.7180103789571342	12.730953944775264
-1.3384411311079447	-1.6418655830336024	inf
-1.3384411311079447	-1.5657207871100707	inf
-1.3384411311079447	-1.489575991186539	inf
-1.3384411311079447	-1.4134311952630072	inf
-1.3384411311079447	-1.3372863993394755	inf
-1.3384411311079447	-1.2611416034159437	inf
-1.3384411311079447	-1.184996807492412	inf
-1.3384411311079447	-1.1088520115688802	inf
-1.3384411311079447	-1.0327072156453485	inf
-1.3384411311079447	-0.9565624197218168	inf
-1.3384411311079447	-0.880417623798285	inf
-1.3384411311079447	-0.8042728278747533	inf
-1.3384411311079447	-0.7281280319512216	inf
-1.3384411311079447	-0.6519832360276898	inf
-1.3384411311079447	-0.5758384401041581	inf
-1.3384411311079447	-0.49969364418062634	inf
-1.3384411311079447	-0.4235488482570946	inf
-1.3384411311079447	-0.34740405233356286	inf
-1.3384411311079447	-0.2712592564100311	inf
-1.3384411311079447	-0.19511446048649939	inf
-1.3384411311079447	-0.11896966456296765	inf
-1.3384411311079447	-0.04282486863943591	inf
-1.3384411311079447	0.03331992728409583	inf
-1.3384411311079447	0.10946472320762757	inf
-1.3384411311079447	0.1856095191311593	inf
-1.3384411311079447	0.26175431505469104	inf
-1.3384411311079447	0.3378991109782228	inf
-1.3384411311079447	0.4140439069017545	inf
-1.3384411311079447	0.49018870282528626	inf
-1.3384411311079447	0.566333498748818	inf
-1.3384411311079447	0.6424782946723497	inf
-1.3384411311079447	0.7186230905958815	inf
-1.3384411311079447	0.7947678865194132	inf
-1.3384411311079447	0.870912682442945	inf
-1.3384411311079447	0.9470574783664767	inf
-1.3384411311079447	1.0232022742900084	inf
-1.3384411311079447	1.0993470702135402	inf
-1.3384411311079447	1.175491866137072	inf
-1.3384411311079447	1.2516366620606036	inf
-1.3384411311079447	1.3277814579841354	inf
-1.3384411311079447	1.4039262539076671	inf
-1.3384411311079447	1.4800710498311989	inf
-1.3384411311079447	1.5562158457547306	inf
-1.3384411311079447	1.6323606416782623	inf
-1.3384411311079447	1.708505437601794	inf
-1.3384411311079447	1.7846502335253258	inf
-1.3384411311079447	1.8607950294488576	inf
-1.3384411311079447	1.9369398253723893	inf
-1.3384411311079447	2.013084621295921	inf
-1.3384411311079447	2.0892294172194528	inf
-1.3384411311079447	2.1653742131429845	inf
-1.3384411311079447	2.2415190090665162	inf
-1.3384411311079447	2.317663804990048	inf
-1.3384411311079447	2.3938086009135797	inf
-1.3384411311079447	2.4699533968371115	inf
-1.3384411311079447	2.546098192760643	inf
-1.3384411311079447	2.622242988684175	inf
-1.3384411311079447	2.6983877846077067	inf
-1.3384411311079447	2.7745325805312384	inf
-1.3384411311079447	2.85067737645477	inf
-1.3384411311079447	2.926822172378302	inf
-1.3384411311079447	3.0029669683018336	inf
-1.3384411311079447	3.0791117642253654	inf
-1.3384411311079447	3.1552565601488967	inf
-1.3107398478113639	-4.383078236280745	inf
-1.3107398478113639	-4.306933440357213	inf
-1.3107398478113639	-4.230788644433682	inf
-1.3107398478113639	-4.154643848510149	inf
-1.3107398478113639	-4.0784990525866185	inf
-1.3107398478113639	-4.002354256663086	12.80167344855691
-1.3107398478113639	-3.9262094607395546	12.80167344855691
-1.3107398478113639	-3.850064664816023	10.606569414342605
-1.3107398478113639	-3.773919868892491	9.547249929979467
-1.3107398478113639	-3.6977750729689594	8.840414981561187
-1.3107398478113639	-3.6216302770454276	8.365096438477591
-1.3107398478113639	-3.545485481121896	8.045382838076105
-1.3107398478113639	-3.469340685198364	8.04069732705293
-1.3107398478113639	-3.3931958892748324	7.6255696515981555
-1.3107398478113639	-3.3170510933513007	7.50320093960131
-1.3107398478113639	-3.240906297427769	7.41456486688468
-1.3107398478113639	-3.164761501504237	7.50320093960131
-1.3107398478113639	-3.0886167055807054	7.5710324984801325
-1.3107398478113639	-3.0124719096571737	7.711815189019855
-1.3107398478113639	-2.936327113733642	7.931010655053502
-1.3107398478113639	-2.8601823178101102	8.125683163582602
-1.3107398478113639	-2.7840375218865785	8.619099027397775
-1.3107398478113639	-2.7078927259630468	8.90638419318701
-1.3107398478113639	-2.631747930039515	9.358934478727718
-1.3107398478113639	-2.5556031341159833	9.577262389253407
-1.3107398478113639	-2.4794583381924515	10.716696672441772
-1.3107398478113639	-2.40331354226892	10.850228065066295
-1.3107398478113639	-2.327168746345388	10.850228065066295
-1.3107398478113639	-2.2510239504218563	11.409843853001718
-1.3107398478113639	-2.1748791544983246	10.850228065066295
-1.3107398478113639	-2.098734358574793	12.796138214121608
-1.3107398478113639	-2.022589562651261	11.186700301687507
-1.3107398478113639	-1.9464447667277294	inf
-1.3107398478113639	-1.8702999708041976	inf
-1.3107398478113639	-1.794155174880666	inf
-1.3107398478113639	-1.7180103789571342	inf
-1.3107398478113639	-1.6418655830336024	inf
-1.3107398478113639	-1.5657207871100707	inf
-1.3107398478113639	-1.489575991186539	inf
-1.3107398478113639	-1.4134311952630072	inf
-1.3107398478113639	-1.3372863993394755	inf
-1.3107398478113639	-1.2611416034159437	inf
-1.3107398478113639	-1.184996807492412	inf
-1.3107398478113639	-1.1088520115688802	inf
-1.3107398478113639	-1.0327072156453485	inf
-1.3107398478113639	-0.9565624197218168	inf
-1.3107398478113639	-0.880417623798285	inf
-1.3107398478113639	-0.8042728278747533	inf
-1.3107398478113639	-0.7281280319512216	inf
-1.3107398478113639	-0.6519832360276898	inf
-1.3107398478113639	-0.5758384401041581	inf
-1.3107398478113639	-0.49969364418062634	inf
-1.3107398478113639	-0.4235488482570946	inf
-1.3107398478113639	-0.34740405233356286	inf
-1.3107398478113639	-0.2712592564100311	inf
-1.3107398478113639	-0.19511446048649939	inf
-1.3107398478113639	-0.11896966456296765	inf
-1.3107398478113639	-0.04282486863943591	inf
-1.3107398478113639	0.03331992728409583	inf
-1.3107398478113639	0.10946472320762757	inf
-1.3107398478113639	0.1856095191311593	inf
-1.3107398478113639	0.26175431505469104	inf
-1.3107398478113639	0.3378991109782228	inf
-1.3107398478113639	0.4140439069017545	inf
-1.3107398478113639	0.49018870282528626	inf
-1.3107398478113639	0.566333498748818	inf
-1.3107398478113639	0.6424782946723497	inf
-1.3107398478113639	0.7186230905958815	inf
-1.3107398478113639	0.7947678865194132	inf
-1.3107398478113639	0.870912682442945	inf
-1.3107398478113639	0.9470574783664767	inf
-1.3107398478113639	1.0232022742900084	inf
-1.3107398478113639	1.0993470702135402	inf
-1.3107398478113639	1.175491866137072	inf
-1.3107398478113639	1.2516366620606036	inf
-1.3107398478113639	1.3277814579841354	inf
-1.3107398478113639	1.4039262539076671	inf
-1.3107398478113639	1.4800710498311989	inf
-1.3107398478113639	1.5562158457547306	inf
-1.3107398478113639	1.6323606416782623	inf
-1.3107398478113639	1.708505437601794	inf
-1.3107398478113639	1.7846502335253258	inf
-1.3107398478113639	1.8607950294488576	inf
-1.3107398478113639	1.9369398253723893	inf
-1.3107398478113639	2.013084621295921	inf
-1.3107398478113639	2.0892294172194528	inf
-1.3107398478113639	2.1653742131429845	inf
-1.3107398478113639	2.2415190090665162	inf
-1.3107398478113639	2.317663804990048	inf
-1.3107398478113639	2.3938086009135797	inf
-1.3107398478113639	2.4699533968371115	inf
-1.3107398478113639	2.546098192760643	inf
-1.3107398478113639	2.622242988684175	inf
-1.3107398478113639	2.6983877846077067	inf
-1.3107398478113639	2.7745325805312384	inf
-1.3107398478113639	2.85067737645477	inf
-1.3107398478113639	2.926822172378302	inf
-1.3107398478113639	3.0029669683018336	inf
-1.3107398478113639	3.0791117642253654	inf
-1.3107398478113639	3.1552565601488967	inf
-1.283038564514783	-4.383078236280745	inf
-1.283038564514783	-4.306933440357213	inf
-1.283038564514783	-4.230788644433682	inf
-1.283038564514783	-4.154643848510149	inf
-1.283038564514783	-4.0784990525866185	inf
-1.283038564514783	-4.002354256663086	12.078487269268352
-1.283038564514783	-3.9262094607395546	11.180111442415328
-1.283038564514783	-3.850064664816023	10.162616118941653
-1.283038564514783	-3.773919868892491	9.623619618208965
-1.283038564514783	-3.6977750729689594	8.95152584684685
-1.283038564514783	-3.6216302770454276	8.313037078824768
-1.283038564514783	-3.545485481121896	8.030988824091244
-1.283038564514783	-3.469340685198364	7.874419763399706
-1.283038564514783	-3.3931958892748324	7.663516115180121
-1.283038564514783	-3.3170510933513007	7.682392170777096
-1.283038564514783	-3.240906297427769	7.501193038934467
-1.283038564514783	-3.164761501504237	7.485442896532046
-1.283038564514783	-3.0886167055807054	7.457133905992565
-1.283038564514783	-3.0124719096571737	7.492649825453151
-1.283038564514783	-2.936327113733642	7.667743679125655
-1.283038564514783	-2.8601823178101102	8.063992132128899
-1.283038564514783	-2.7840375218865785	8.47092274555247
-1.283038564514783	-2.7078927259630468	8.86431258139728
-1.283038564514783	-2.631747930039515	9.158552054395221
-1.283038564514783	-2.5556031341159833	9.577262389253407
-1.283038564514783	-2.4794583381924515	10.23118885666007
-1.283038564514783	-2.40331354226892	11.409843853001718
-1.283038564514783	-2.327168746345388	11.004378744893552
-1.283038564514783	-2.2510239504218563	11.697525925453498
-1.283038564514783	-2.1748791544983246	11.186700301687507
-1.283038564514783	-2.098734358574793	10.850228065066295
-1.283038564514783	-2.022589562651261	11.697525925453498
-1.283038564514783	-1.9464447667277294	12.796138214121608
-1.283038564514783	-1.8702999708041976	12.102991033561663
-1.283038564514783	-1.794155174880666	inf
-1.283038564514783	-1.7180103789571342	inf
-1.283038564514783	-1.6418655830336024	inf
-1.283038564514783	-1.5657207871100707	inf
-1.283038564514783	-1.489575991186539	inf
-1.283038564514783	-1.4134311952630072	inf
-1.283038564514783	-1.3372863993394755	inf
-1.283038564514783	-1.2611416034159437	inf
-1.283038564514783	-1.184996807492412	inf
-1.283038564514783	-1.1088520115688802	inf
-1.283038564514783	-1.0327072156453485	inf
-1.283038564514783	-0.9565624197218168	inf
-1.283038564514783	-0.880417623798285	inf
-1.283038564514783	-0.8042728278747533	inf
-1.283038564514783	-0.7281280319512216	inf
-1.283038564514783	-0.6519832360276898	inf
-1.283038564514783	-0.5758384401041581	inf
-1.283038564514783	-0.49969364418062634	inf
-1.283038564514783	-0.4235488482570946	inf
-1.283038564514783	-0.34740405233356286	inf
-1.283038564514783	-0.2712592564100311	inf
-1.283038564514783	-0.19511446048649939	inf
-1.283038564514783	-0.11896966456296765	inf
-1.283038564514783	-0.04282486863943591	inf
-1.283038564514783	0.03331992728409583	inf
-1.283038564514783	0.10946472320762757	inf
-1.283038564514783	0.1856095191311593	inf
-1.283038564514783	0.26175431505469104	inf
-1.283038564514783	0.3378991109782228	inf
-1.283038564514783	0.4140439069017545	inf
-1.283038564514783	0.49018870282528626	inf
-1.283038564514783	0.566333498748818	inf
-1.283038564514783	0.6424782946723497	inf
-1.283038564514783	0.7186230905958815	inf
-1.283038564514783	0.7947678865194132	inf
-1.283038564514783	0.870912682442945	inf
-1.283038564514783	0.9470574783664767	inf
-1.283038564514783	1.0232022742900084	inf
-1.283038564514783	1.0993470702135402	inf
-1.283038564514783	1.175491866137072	inf
-1.283038564514783	1.2516366620606036	inf
-1.283038564514783	1.3277814579841354	inf
-1.283038564514783	1.4039262539076671	inf
-1.283038564514783	1.4800710498311989	inf
-1.283038564514783	1.5562158457547306	inf
-1.283038564514783	1.6323606416782623	inf
-1.283038564514783	1.708505437601794	inf
-1.283038564514783	1.7846502335253258	inf
-1.283038564514783	1.8607950294488576	inf
-1.283038564514783	1.9369398253723893	inf
-1.283038564514783	2.013084621295921	inf
-1.283038564514783	2.0892294172194528	inf
-1.283038564514783	2.1653742131429845	inf
-1.283038564514783	2.2415190090665162	inf
-1.283038564514783	2.317663804990048	inf
-1.283038564514783	2.3938086009135797	inf
-1.283038564514783	2.4699533968371115	inf
-1.283038564514783	2.546098192760643	inf
-1.283038564514783	2.622242988684175	inf
-1.283038564514783	2.6983877846077067	inf
-1.283038564514783	2.7745325805312384	inf
-1.283038564514783	2.85067737645477	inf
-1.283038564514783	2.926822172378302	inf
-1.283038564514783	3.0029669683018336	inf
-1.283038564514783	3.0791117642253654	inf
[truncated: 8,001 more rows]
