# Supplementary material for: Navigating protein landscapes with a machine-learned transferable coarse-grained model
Source: Nat Chem. 2025 Jul 18;17(8):1284–92. doi: 10.1038/s41557-025-01874-0 (PMC12313527; doi:10.1038/s41557-025-01874-0)
Supplement: Supplementary file 4 — .csv files with free energy landscape data. [file 41557_2025_1874_MOESM4_ESM.zip › fig_data/cln_cgschnet_FES_in_TICA.csv]

TIC1	TIC2	FE
-0.7640958861005498	-4.143824339353802	inf
-0.7640958861005498	-4.019272823824727	inf
-0.7640958861005498	-3.89472130829565	inf
-0.7640958861005498	-3.7701697927665734	inf
-0.7640958861005498	-3.645618277237497	inf
-0.7640958861005498	-3.521066761708421	inf
-0.7640958861005498	-3.3965152461793444	inf
-0.7640958861005498	-3.271963730650268	inf
-0.7640958861005498	-3.1474122151211916	inf
-0.7640958861005498	-3.022860699592115	inf
-0.7640958861005498	-2.898309184063039	inf
-0.7640958861005498	-2.773757668533962	inf
-0.7640958861005498	-2.649206153004886	inf
-0.7640958861005498	-2.5246546374758094	inf
-0.7640958861005498	-2.4001031219467333	inf
-0.7640958861005498	-2.2755516064176566	inf
-0.7640958861005498	-2.1510000908885805	inf
-0.7640958861005498	-2.026448575359504	inf
-0.7640958861005498	-1.9018970598304274	inf
-0.7640958861005498	-1.777345544301351	inf
-0.7640958861005498	-1.6527940287722747	inf
-0.7640958861005498	-1.5282425132431983	inf
-0.7640958861005498	-1.4036909977141219	inf
-0.7640958861005498	-1.2791394821850455	inf
-0.7640958861005498	-1.154587966655969	inf
-0.7640958861005498	-1.0300364511268927	inf
-0.7640958861005498	-0.9054849355978163	inf
-0.7640958861005498	-0.7809334200687399	inf
-0.7640958861005498	-0.6563819045396635	inf
-0.7640958861005498	-0.5318303890105871	inf
-0.7640958861005498	-0.4072788734815107	inf
-0.7640958861005498	-0.2827273579524343	inf
-0.7640958861005498	-0.15817584242335792	inf
-0.7640958861005498	-0.03362432689428152	inf
-0.7640958861005498	0.0909271886347951	inf
-0.7640958861005498	0.21547870416387171	inf
-0.7640958861005498	0.3400302196929479	inf
-0.7640958861005498	0.46458173522202406	inf
-0.7640958861005498	0.5891332507511007	inf
-0.7640958861005498	0.7136847662801773	inf
-0.7640958861005498	0.8382362818092535	inf
-0.7640958861005498	0.9627877973383296	inf
-0.7640958861005498	1.0873393128674063	inf
-0.7640958861005498	1.2118908283964829	inf
-0.7640958861005498	1.336442343925559	inf
-0.7640958861005498	1.4609938594546352	inf
-0.7640958861005498	1.5855453749837118	inf
-0.7640958861005498	1.7100968905127885	inf
-0.7640958861005498	1.834648406041865	inf
-0.7640958861005498	1.9591999215709412	inf
-0.7640958861005498	2.0837514371000174	inf
-0.7640958861005498	2.208302952629094	inf
-0.7640958861005498	2.3328544681581707	inf
-0.7640958861005498	2.457405983687247	inf
-0.7640958861005498	2.581957499216323	inf
-0.7640958861005498	2.7065090147453996	inf
-0.7640958861005498	2.8310605302744762	inf
-0.7640958861005498	2.9556120458035524	inf
-0.7640958861005498	3.0801635613326286	inf
-0.7640958861005498	3.204715076861705	inf
-0.7640958861005498	3.329266592390782	inf
-0.7640958861005498	3.453818107919858	inf
-0.7640958861005498	3.578369623448934	inf
-0.7640958861005498	3.702921138978011	inf
-0.7640958861005498	3.8274726545070874	inf
-0.7640958861005498	3.9520241700361636	inf
-0.7640958861005498	4.07657568556524	inf
-0.7640958861005498	4.201127201094317	inf
-0.7640958861005498	4.3256787166233925	inf
-0.7640958861005498	4.450230232152469	inf
-0.7640958861005498	4.574781747681546	inf
-0.7640958861005498	4.699333263210622	9.80410910855585
-0.7640958861005498	4.823884778739699	inf
-0.7640958861005498	4.948436294268775	inf
-0.7640958861005498	5.072987809797851	inf
-0.7640958861005498	5.197539325326928	inf
-0.7640958861005498	5.322090840856004	inf
-0.7640958861005498	5.44664235638508	inf
-0.7640958861005498	5.571193871914157	inf
-0.7640958861005498	5.6957453874432336	inf
-0.7640958861005498	5.82029690297231	inf
-0.7640958861005498	5.944848418501386	inf
-0.7640958861005498	6.0693999340304625	inf
-0.7640958861005498	6.193951449559539	inf
-0.7640958861005498	6.318502965088616	inf
-0.7640958861005498	6.443054480617692	inf
-0.7640958861005498	6.567605996146768	inf
-0.7640958861005498	6.692157511675845	inf
-0.7640958861005498	6.816709027204921	inf
-0.7640958861005498	6.941260542733997	inf
-0.7640958861005498	7.065812058263074	inf
-0.7640958861005498	7.19036357379215	inf
-0.7640958861005498	7.314915089321227	inf
-0.7640958861005498	7.4394666048503035	inf
-0.7640958861005498	7.564018120379379	inf
-0.7640958861005498	7.688569635908456	inf
-0.7640958861005498	7.8131211514375325	inf
-0.7640958861005498	7.937672666966609	inf
-0.7640958861005498	8.062224182495687	inf
-0.7640958861005498	8.18677569802476	inf
-0.7048449391462845	-4.143824339353802	inf
-0.7048449391462845	-4.019272823824727	inf
-0.7048449391462845	-3.89472130829565	inf
-0.7048449391462845	-3.7701697927665734	inf
-0.7048449391462845	-3.645618277237497	inf
-0.7048449391462845	-3.521066761708421	inf
-0.7048449391462845	-3.3965152461793444	inf
-0.7048449391462845	-3.271963730650268	inf
-0.7048449391462845	-3.1474122151211916	inf
-0.7048449391462845	-3.022860699592115	inf
-0.7048449391462845	-2.898309184063039	inf
-0.7048449391462845	-2.773757668533962	inf
-0.7048449391462845	-2.649206153004886	inf
-0.7048449391462845	-2.5246546374758094	inf
-0.7048449391462845	-2.4001031219467333	inf
-0.7048449391462845	-2.2755516064176566	inf
-0.7048449391462845	-2.1510000908885805	inf
-0.7048449391462845	-2.026448575359504	inf
-0.7048449391462845	-1.9018970598304274	inf
-0.7048449391462845	-1.777345544301351	inf
-0.7048449391462845	-1.6527940287722747	inf
-0.7048449391462845	-1.5282425132431983	inf
-0.7048449391462845	-1.4036909977141219	inf
-0.7048449391462845	-1.2791394821850455	inf
-0.7048449391462845	-1.154587966655969	inf
-0.7048449391462845	-1.0300364511268927	inf
-0.7048449391462845	-0.9054849355978163	inf
-0.7048449391462845	-0.7809334200687399	inf
-0.7048449391462845	-0.6563819045396635	inf
-0.7048449391462845	-0.5318303890105871	inf
-0.7048449391462845	-0.4072788734815107	inf
-0.7048449391462845	-0.2827273579524343	inf
-0.7048449391462845	-0.15817584242335792	inf
-0.7048449391462845	-0.03362432689428152	inf
-0.7048449391462845	0.0909271886347951	inf
-0.7048449391462845	0.21547870416387171	inf
-0.7048449391462845	0.3400302196929479	inf
-0.7048449391462845	0.46458173522202406	inf
-0.7048449391462845	0.5891332507511007	inf
-0.7048449391462845	0.7136847662801773	inf
-0.7048449391462845	0.8382362818092535	inf
-0.7048449391462845	0.9627877973383296	inf
-0.7048449391462845	1.0873393128674063	inf
-0.7048449391462845	1.2118908283964829	inf
-0.7048449391462845	1.336442343925559	inf
-0.7048449391462845	1.4609938594546352	inf
-0.7048449391462845	1.5855453749837118	inf
-0.7048449391462845	1.7100968905127885	inf
-0.7048449391462845	1.834648406041865	inf
-0.7048449391462845	1.9591999215709412	inf
-0.7048449391462845	2.0837514371000174	inf
-0.7048449391462845	2.208302952629094	inf
-0.7048449391462845	2.3328544681581707	inf
-0.7048449391462845	2.457405983687247	inf
-0.7048449391462845	2.581957499216323	inf
-0.7048449391462845	2.7065090147453996	inf
-0.7048449391462845	2.8310605302744762	inf
-0.7048449391462845	2.9556120458035524	inf
-0.7048449391462845	3.0801635613326286	inf
-0.7048449391462845	3.204715076861705	inf
-0.7048449391462845	3.329266592390782	inf
-0.7048449391462845	3.453818107919858	inf
-0.7048449391462845	3.578369623448934	inf
-0.7048449391462845	3.702921138978011	inf
-0.7048449391462845	3.8274726545070874	inf
-0.7048449391462845	3.9520241700361636	inf
-0.7048449391462845	4.07657568556524	inf
-0.7048449391462845	4.201127201094317	inf
-0.7048449391462845	4.3256787166233925	inf
-0.7048449391462845	4.450230232152469	inf
-0.7048449391462845	4.574781747681546	inf
-0.7048449391462845	4.699333263210622	inf
-0.7048449391462845	4.823884778739699	inf
-0.7048449391462845	4.948436294268775	inf
-0.7048449391462845	5.072987809797851	inf
-0.7048449391462845	5.197539325326928	inf
-0.7048449391462845	5.322090840856004	inf
-0.7048449391462845	5.44664235638508	inf
-0.7048449391462845	5.571193871914157	inf
-0.7048449391462845	5.6957453874432336	inf
-0.7048449391462845	5.82029690297231	inf
-0.7048449391462845	5.944848418501386	inf
-0.7048449391462845	6.0693999340304625	inf
-0.7048449391462845	6.193951449559539	inf
-0.7048449391462845	6.318502965088616	inf
-0.7048449391462845	6.443054480617692	inf
-0.7048449391462845	6.567605996146768	inf
-0.7048449391462845	6.692157511675845	inf
-0.7048449391462845	6.816709027204921	inf
-0.7048449391462845	6.941260542733997	inf
-0.7048449391462845	7.065812058263074	inf
-0.7048449391462845	7.19036357379215	inf
-0.7048449391462845	7.314915089321227	inf
-0.7048449391462845	7.4394666048503035	inf
-0.7048449391462845	7.564018120379379	inf
-0.7048449391462845	7.688569635908456	inf
-0.7048449391462845	7.8131211514375325	inf
-0.7048449391462845	7.937672666966609	inf
-0.7048449391462845	8.062224182495687	inf
-0.7048449391462845	8.18677569802476	inf
-0.6455939921920193	-4.143824339353802	inf
-0.6455939921920193	-4.019272823824727	inf
-0.6455939921920193	-3.89472130829565	inf
-0.6455939921920193	-3.7701697927665734	inf
-0.6455939921920193	-3.645618277237497	inf
-0.6455939921920193	-3.521066761708421	inf
-0.6455939921920193	-3.3965152461793444	inf
-0.6455939921920193	-3.271963730650268	inf
-0.6455939921920193	-3.1474122151211916	inf
-0.6455939921920193	-3.022860699592115	inf
-0.6455939921920193	-2.898309184063039	inf
-0.6455939921920193	-2.773757668533962	inf
-0.6455939921920193	-2.649206153004886	inf
-0.6455939921920193	-2.5246546374758094	inf
-0.6455939921920193	-2.4001031219467333	inf
-0.6455939921920193	-2.2755516064176566	inf
-0.6455939921920193	-2.1510000908885805	inf
-0.6455939921920193	-2.026448575359504	inf
-0.6455939921920193	-1.9018970598304274	inf
-0.6455939921920193	-1.777345544301351	inf
-0.6455939921920193	-1.6527940287722747	inf
-0.6455939921920193	-1.5282425132431983	inf
-0.6455939921920193	-1.4036909977141219	inf
-0.6455939921920193	-1.2791394821850455	inf
-0.6455939921920193	-1.154587966655969	inf
-0.6455939921920193	-1.0300364511268927	inf
-0.6455939921920193	-0.9054849355978163	inf
-0.6455939921920193	-0.7809334200687399	inf
-0.6455939921920193	-0.6563819045396635	inf
-0.6455939921920193	-0.5318303890105871	inf
-0.6455939921920193	-0.4072788734815107	inf
-0.6455939921920193	-0.2827273579524343	inf
-0.6455939921920193	-0.15817584242335792	inf
-0.6455939921920193	-0.03362432689428152	inf
-0.6455939921920193	0.0909271886347951	inf
-0.6455939921920193	0.21547870416387171	inf
-0.6455939921920193	0.3400302196929479	inf
-0.6455939921920193	0.46458173522202406	inf
-0.6455939921920193	0.5891332507511007	inf
-0.6455939921920193	0.7136847662801773	inf
-0.6455939921920193	0.8382362818092535	inf
-0.6455939921920193	0.9627877973383296	inf
-0.6455939921920193	1.0873393128674063	inf
-0.6455939921920193	1.2118908283964829	inf
-0.6455939921920193	1.336442343925559	inf
-0.6455939921920193	1.4609938594546352	inf
-0.6455939921920193	1.5855453749837118	inf
-0.6455939921920193	1.7100968905127885	inf
-0.6455939921920193	1.834648406041865	inf
-0.6455939921920193	1.9591999215709412	inf
-0.6455939921920193	2.0837514371000174	inf
-0.6455939921920193	2.208302952629094	inf
-0.6455939921920193	2.3328544681581707	inf
-0.6455939921920193	2.457405983687247	inf
-0.6455939921920193	2.581957499216323	inf
-0.6455939921920193	2.7065090147453996	inf
-0.6455939921920193	2.8310605302744762	inf
-0.6455939921920193	2.9556120458035524	inf
-0.6455939921920193	3.0801635613326286	inf
-0.6455939921920193	3.204715076861705	inf
-0.6455939921920193	3.329266592390782	inf
-0.6455939921920193	3.453818107919858	inf
-0.6455939921920193	3.578369623448934	inf
-0.6455939921920193	3.702921138978011	inf
-0.6455939921920193	3.8274726545070874	inf
-0.6455939921920193	3.9520241700361636	inf
-0.6455939921920193	4.07657568556524	inf
-0.6455939921920193	4.201127201094317	inf
-0.6455939921920193	4.3256787166233925	inf
-0.6455939921920193	4.450230232152469	inf
-0.6455939921920193	4.574781747681546	inf
-0.6455939921920193	4.699333263210622	inf
-0.6455939921920193	4.823884778739699	inf
-0.6455939921920193	4.948436294268775	inf
-0.6455939921920193	5.072987809797851	inf
-0.6455939921920193	5.197539325326928	inf
-0.6455939921920193	5.322090840856004	inf
-0.6455939921920193	5.44664235638508	inf
-0.6455939921920193	5.571193871914157	inf
-0.6455939921920193	5.6957453874432336	inf
-0.6455939921920193	5.82029690297231	inf
-0.6455939921920193	5.944848418501386	inf
-0.6455939921920193	6.0693999340304625	inf
-0.6455939921920193	6.193951449559539	inf
-0.6455939921920193	6.318502965088616	inf
-0.6455939921920193	6.443054480617692	inf
-0.6455939921920193	6.567605996146768	inf
-0.6455939921920193	6.692157511675845	inf
-0.6455939921920193	6.816709027204921	inf
-0.6455939921920193	6.941260542733997	inf
-0.6455939921920193	7.065812058263074	inf
-0.6455939921920193	7.19036357379215	inf
-0.6455939921920193	7.314915089321227	inf
-0.6455939921920193	7.4394666048503035	inf
-0.6455939921920193	7.564018120379379	inf
-0.6455939921920193	7.688569635908456	inf
-0.6455939921920193	7.8131211514375325	inf
-0.6455939921920193	7.937672666966609	inf
-0.6455939921920193	8.062224182495687	inf
-0.6455939921920193	8.18677569802476	inf
-0.5863430452377543	-4.143824339353802	inf
-0.5863430452377543	-4.019272823824727	inf
-0.5863430452377543	-3.89472130829565	inf
-0.5863430452377543	-3.7701697927665734	inf
-0.5863430452377543	-3.645618277237497	inf
-0.5863430452377543	-3.521066761708421	inf
-0.5863430452377543	-3.3965152461793444	inf
-0.5863430452377543	-3.271963730650268	inf
-0.5863430452377543	-3.1474122151211916	inf
-0.5863430452377543	-3.022860699592115	inf
-0.5863430452377543	-2.898309184063039	inf
-0.5863430452377543	-2.773757668533962	inf
-0.5863430452377543	-2.649206153004886	inf
-0.5863430452377543	-2.5246546374758094	inf
-0.5863430452377543	-2.4001031219467333	inf
-0.5863430452377543	-2.2755516064176566	inf
-0.5863430452377543	-2.1510000908885805	inf
-0.5863430452377543	-2.026448575359504	inf
-0.5863430452377543	-1.9018970598304274	inf
-0.5863430452377543	-1.777345544301351	inf
-0.5863430452377543	-1.6527940287722747	inf
-0.5863430452377543	-1.5282425132431983	inf
-0.5863430452377543	-1.4036909977141219	inf
-0.5863430452377543	-1.2791394821850455	inf
-0.5863430452377543	-1.154587966655969	inf
-0.5863430452377543	-1.0300364511268927	inf
-0.5863430452377543	-0.9054849355978163	inf
-0.5863430452377543	-0.7809334200687399	inf
-0.5863430452377543	-0.6563819045396635	inf
-0.5863430452377543	-0.5318303890105871	inf
-0.5863430452377543	-0.4072788734815107	inf
-0.5863430452377543	-0.2827273579524343	inf
-0.5863430452377543	-0.15817584242335792	inf
-0.5863430452377543	-0.03362432689428152	inf
-0.5863430452377543	0.0909271886347951	inf
-0.5863430452377543	0.21547870416387171	inf
-0.5863430452377543	0.3400302196929479	inf
-0.5863430452377543	0.46458173522202406	inf
-0.5863430452377543	0.5891332507511007	inf
-0.5863430452377543	0.7136847662801773	inf
-0.5863430452377543	0.8382362818092535	inf
-0.5863430452377543	0.9627877973383296	inf
-0.5863430452377543	1.0873393128674063	inf
-0.5863430452377543	1.2118908283964829	inf
-0.5863430452377543	1.336442343925559	inf
-0.5863430452377543	1.4609938594546352	inf
-0.5863430452377543	1.5855453749837118	inf
-0.5863430452377543	1.7100968905127885	inf
-0.5863430452377543	1.834648406041865	inf
-0.5863430452377543	1.9591999215709412	inf
-0.5863430452377543	2.0837514371000174	inf
-0.5863430452377543	2.208302952629094	inf
-0.5863430452377543	2.3328544681581707	inf
-0.5863430452377543	2.457405983687247	inf
-0.5863430452377543	2.581957499216323	inf
-0.5863430452377543	2.7065090147453996	inf
-0.5863430452377543	2.8310605302744762	inf
-0.5863430452377543	2.9556120458035524	9.80410910855585
-0.5863430452377543	3.0801635613326286	inf
-0.5863430452377543	3.204715076861705	inf
-0.5863430452377543	3.329266592390782	inf
-0.5863430452377543	3.453818107919858	inf
-0.5863430452377543	3.578369623448934	inf
-0.5863430452377543	3.702921138978011	inf
-0.5863430452377543	3.8274726545070874	inf
-0.5863430452377543	3.9520241700361636	inf
-0.5863430452377543	4.07657568556524	inf
-0.5863430452377543	4.201127201094317	9.80410910855585
-0.5863430452377543	4.3256787166233925	inf
-0.5863430452377543	4.450230232152469	inf
-0.5863430452377543	4.574781747681546	inf
-0.5863430452377543	4.699333263210622	inf
-0.5863430452377543	4.823884778739699	inf
-0.5863430452377543	4.948436294268775	inf
-0.5863430452377543	5.072987809797851	inf
-0.5863430452377543	5.197539325326928	inf
-0.5863430452377543	5.322090840856004	inf
-0.5863430452377543	5.44664235638508	inf
-0.5863430452377543	5.571193871914157	inf
-0.5863430452377543	5.6957453874432336	inf
-0.5863430452377543	5.82029690297231	inf
-0.5863430452377543	5.944848418501386	inf
-0.5863430452377543	6.0693999340304625	inf
-0.5863430452377543	6.193951449559539	inf
-0.5863430452377543	6.318502965088616	inf
-0.5863430452377543	6.443054480617692	inf
-0.5863430452377543	6.567605996146768	inf
-0.5863430452377543	6.692157511675845	inf
-0.5863430452377543	6.816709027204921	inf
-0.5863430452377543	6.941260542733997	inf
-0.5863430452377543	7.065812058263074	inf
-0.5863430452377543	7.19036357379215	inf
-0.5863430452377543	7.314915089321227	inf
-0.5863430452377543	7.4394666048503035	inf
-0.5863430452377543	7.564018120379379	inf
-0.5863430452377543	7.688569635908456	inf
-0.5863430452377543	7.8131211514375325	inf
-0.5863430452377543	7.937672666966609	inf
-0.5863430452377543	8.062224182495687	inf
-0.5863430452377543	8.18677569802476	inf
-0.527092098283489	-4.143824339353802	inf
-0.527092098283489	-4.019272823824727	inf
-0.527092098283489	-3.89472130829565	inf
-0.527092098283489	-3.7701697927665734	inf
-0.527092098283489	-3.645618277237497	inf
-0.527092098283489	-3.521066761708421	inf
-0.527092098283489	-3.3965152461793444	inf
-0.527092098283489	-3.271963730650268	inf
-0.527092098283489	-3.1474122151211916	inf
-0.527092098283489	-3.022860699592115	inf
-0.527092098283489	-2.898309184063039	inf
-0.527092098283489	-2.773757668533962	inf
-0.527092098283489	-2.649206153004886	inf
-0.527092098283489	-2.5246546374758094	inf
-0.527092098283489	-2.4001031219467333	inf
-0.527092098283489	-2.2755516064176566	inf
-0.527092098283489	-2.1510000908885805	inf
-0.527092098283489	-2.026448575359504	inf
-0.527092098283489	-1.9018970598304274	inf
-0.527092098283489	-1.777345544301351	inf
-0.527092098283489	-1.6527940287722747	inf
-0.527092098283489	-1.5282425132431983	inf
-0.527092098283489	-1.4036909977141219	inf
-0.527092098283489	-1.2791394821850455	inf
-0.527092098283489	-1.154587966655969	inf
-0.527092098283489	-1.0300364511268927	inf
-0.527092098283489	-0.9054849355978163	inf
-0.527092098283489	-0.7809334200687399	inf
-0.527092098283489	-0.6563819045396635	inf
-0.527092098283489	-0.5318303890105871	inf
-0.527092098283489	-0.4072788734815107	inf
-0.527092098283489	-0.2827273579524343	9.80410910855585
-0.527092098283489	-0.15817584242335792	inf
-0.527092098283489	-0.03362432689428152	inf
-0.527092098283489	0.0909271886347951	9.80410910855585
-0.527092098283489	0.21547870416387171	inf
-0.527092098283489	0.3400302196929479	inf
-0.527092098283489	0.46458173522202406	inf
-0.527092098283489	0.5891332507511007	inf
-0.527092098283489	0.7136847662801773	inf
-0.527092098283489	0.8382362818092535	inf
-0.527092098283489	0.9627877973383296	9.80410910855585
-0.527092098283489	1.0873393128674063	inf
-0.527092098283489	1.2118908283964829	inf
-0.527092098283489	1.336442343925559	inf
-0.527092098283489	1.4609938594546352	inf
-0.527092098283489	1.5855453749837118	inf
-0.527092098283489	1.7100968905127885	inf
-0.527092098283489	1.834648406041865	inf
-0.527092098283489	1.9591999215709412	inf
-0.527092098283489	2.0837514371000174	inf
-0.527092098283489	2.208302952629094	inf
-0.527092098283489	2.3328544681581707	inf
-0.527092098283489	2.457405983687247	inf
-0.527092098283489	2.581957499216323	inf
-0.527092098283489	2.7065090147453996	inf
-0.527092098283489	2.8310605302744762	9.110961927995904
-0.527092098283489	2.9556120458035524	inf
-0.527092098283489	3.0801635613326286	inf
-0.527092098283489	3.204715076861705	inf
-0.527092098283489	3.329266592390782	inf
-0.527092098283489	3.453818107919858	inf
-0.527092098283489	3.578369623448934	inf
-0.527092098283489	3.702921138978011	inf
-0.527092098283489	3.8274726545070874	inf
-0.527092098283489	3.9520241700361636	inf
-0.527092098283489	4.07657568556524	inf
-0.527092098283489	4.201127201094317	inf
-0.527092098283489	4.3256787166233925	inf
-0.527092098283489	4.450230232152469	9.80410910855585
-0.527092098283489	4.574781747681546	inf
-0.527092098283489	4.699333263210622	inf
-0.527092098283489	4.823884778739699	inf
-0.527092098283489	4.948436294268775	inf
-0.527092098283489	5.072987809797851	inf
-0.527092098283489	5.197539325326928	inf
-0.527092098283489	5.322090840856004	inf
-0.527092098283489	5.44664235638508	inf
-0.527092098283489	5.571193871914157	inf
-0.527092098283489	5.6957453874432336	inf
-0.527092098283489	5.82029690297231	inf
-0.527092098283489	5.944848418501386	inf
-0.527092098283489	6.0693999340304625	inf
-0.527092098283489	6.193951449559539	inf
-0.527092098283489	6.318502965088616	inf
-0.527092098283489	6.443054480617692	inf
-0.527092098283489	6.567605996146768	inf
-0.527092098283489	6.692157511675845	inf
-0.527092098283489	6.816709027204921	inf
-0.527092098283489	6.941260542733997	inf
-0.527092098283489	7.065812058263074	inf
-0.527092098283489	7.19036357379215	inf
-0.527092098283489	7.314915089321227	inf
-0.527092098283489	7.4394666048503035	inf
-0.527092098283489	7.564018120379379	inf
-0.527092098283489	7.688569635908456	inf
-0.527092098283489	7.8131211514375325	inf
-0.527092098283489	7.937672666966609	inf
-0.527092098283489	8.062224182495687	inf
-0.527092098283489	8.18677569802476	inf
-0.4678411513292239	-4.143824339353802	inf
-0.4678411513292239	-4.019272823824727	inf
-0.4678411513292239	-3.89472130829565	inf
-0.4678411513292239	-3.7701697927665734	inf
-0.4678411513292239	-3.645618277237497	inf
-0.4678411513292239	-3.521066761708421	inf
-0.4678411513292239	-3.3965152461793444	inf
-0.4678411513292239	-3.271963730650268	inf
-0.4678411513292239	-3.1474122151211916	inf
-0.4678411513292239	-3.022860699592115	inf
-0.4678411513292239	-2.898309184063039	inf
-0.4678411513292239	-2.773757668533962	inf
-0.4678411513292239	-2.649206153004886	inf
-0.4678411513292239	-2.5246546374758094	inf
-0.4678411513292239	-2.4001031219467333	inf
-0.4678411513292239	-2.2755516064176566	inf
-0.4678411513292239	-2.1510000908885805	inf
-0.4678411513292239	-2.026448575359504	inf
-0.4678411513292239	-1.9018970598304274	inf
-0.4678411513292239	-1.777345544301351	inf
-0.4678411513292239	-1.6527940287722747	inf
-0.4678411513292239	-1.5282425132431983	inf
-0.4678411513292239	-1.4036909977141219	inf
-0.4678411513292239	-1.2791394821850455	inf
-0.4678411513292239	-1.154587966655969	inf
-0.4678411513292239	-1.0300364511268927	inf
-0.4678411513292239	-0.9054849355978163	inf
-0.4678411513292239	-0.7809334200687399	9.80410910855585
-0.4678411513292239	-0.6563819045396635	inf
-0.4678411513292239	-0.5318303890105871	inf
-0.4678411513292239	-0.4072788734815107	inf
-0.4678411513292239	-0.2827273579524343	inf
-0.4678411513292239	-0.15817584242335792	inf
-0.4678411513292239	-0.03362432689428152	inf
-0.4678411513292239	0.0909271886347951	inf
-0.4678411513292239	0.21547870416387171	inf
-0.4678411513292239	0.3400302196929479	inf
-0.4678411513292239	0.46458173522202406	inf
-0.4678411513292239	0.5891332507511007	inf
-0.4678411513292239	0.7136847662801773	inf
-0.4678411513292239	0.8382362818092535	inf
-0.4678411513292239	0.9627877973383296	inf
-0.4678411513292239	1.0873393128674063	inf
-0.4678411513292239	1.2118908283964829	inf
-0.4678411513292239	1.336442343925559	inf
-0.4678411513292239	1.4609938594546352	9.80410910855585
-0.4678411513292239	1.5855453749837118	inf
-0.4678411513292239	1.7100968905127885	9.110961927995904
-0.4678411513292239	1.834648406041865	inf
-0.4678411513292239	1.9591999215709412	inf
-0.4678411513292239	2.0837514371000174	inf
-0.4678411513292239	2.208302952629094	9.80410910855585
-0.4678411513292239	2.3328544681581707	inf
-0.4678411513292239	2.457405983687247	inf
-0.4678411513292239	2.581957499216323	9.80410910855585
-0.4678411513292239	2.7065090147453996	9.80410910855585
-0.4678411513292239	2.8310605302744762	9.80410910855585
-0.4678411513292239	2.9556120458035524	inf
-0.4678411513292239	3.0801635613326286	9.110961927995904
-0.4678411513292239	3.204715076861705	inf
-0.4678411513292239	3.329266592390782	inf
-0.4678411513292239	3.453818107919858	inf
-0.4678411513292239	3.578369623448934	inf
-0.4678411513292239	3.702921138978011	inf
-0.4678411513292239	3.8274726545070874	inf
-0.4678411513292239	3.9520241700361636	inf
-0.4678411513292239	4.07657568556524	inf
-0.4678411513292239	4.201127201094317	inf
-0.4678411513292239	4.3256787166233925	inf
-0.4678411513292239	4.450230232152469	inf
-0.4678411513292239	4.574781747681546	inf
-0.4678411513292239	4.699333263210622	inf
-0.4678411513292239	4.823884778739699	inf
-0.4678411513292239	4.948436294268775	inf
-0.4678411513292239	5.072987809797851	inf
-0.4678411513292239	5.197539325326928	inf
-0.4678411513292239	5.322090840856004	inf
-0.4678411513292239	5.44664235638508	inf
-0.4678411513292239	5.571193871914157	inf
-0.4678411513292239	5.6957453874432336	inf
-0.4678411513292239	5.82029690297231	inf
-0.4678411513292239	5.944848418501386	inf
-0.4678411513292239	6.0693999340304625	inf
-0.4678411513292239	6.193951449559539	inf
-0.4678411513292239	6.318502965088616	inf
-0.4678411513292239	6.443054480617692	inf
-0.4678411513292239	6.567605996146768	inf
-0.4678411513292239	6.692157511675845	inf
-0.4678411513292239	6.816709027204921	inf
-0.4678411513292239	6.941260542733997	inf
-0.4678411513292239	7.065812058263074	inf
-0.4678411513292239	7.19036357379215	inf
-0.4678411513292239	7.314915089321227	inf
-0.4678411513292239	7.4394666048503035	inf
-0.4678411513292239	7.564018120379379	inf
-0.4678411513292239	7.688569635908456	inf
-0.4678411513292239	7.8131211514375325	inf
-0.4678411513292239	7.937672666966609	inf
-0.4678411513292239	8.062224182495687	inf
-0.4678411513292239	8.18677569802476	inf
-0.40859020437495874	-4.143824339353802	inf
-0.40859020437495874	-4.019272823824727	inf
-0.40859020437495874	-3.89472130829565	inf
-0.40859020437495874	-3.7701697927665734	inf
-0.40859020437495874	-3.645618277237497	inf
-0.40859020437495874	-3.521066761708421	inf
-0.40859020437495874	-3.3965152461793444	inf
-0.40859020437495874	-3.271963730650268	inf
-0.40859020437495874	-3.1474122151211916	inf
-0.40859020437495874	-3.022860699592115	inf
-0.40859020437495874	-2.898309184063039	inf
-0.40859020437495874	-2.773757668533962	inf
-0.40859020437495874	-2.649206153004886	inf
-0.40859020437495874	-2.5246546374758094	inf
-0.40859020437495874	-2.4001031219467333	inf
-0.40859020437495874	-2.2755516064176566	inf
-0.40859020437495874	-2.1510000908885805	inf
-0.40859020437495874	-2.026448575359504	inf
-0.40859020437495874	-1.9018970598304274	inf
-0.40859020437495874	-1.777345544301351	inf
-0.40859020437495874	-1.6527940287722747	9.80410910855585
-0.40859020437495874	-1.5282425132431983	inf
-0.40859020437495874	-1.4036909977141219	inf
-0.40859020437495874	-1.2791394821850455	inf
-0.40859020437495874	-1.154587966655969	inf
-0.40859020437495874	-1.0300364511268927	inf
-0.40859020437495874	-0.9054849355978163	9.80410910855585
-0.40859020437495874	-0.7809334200687399	9.80410910855585
-0.40859020437495874	-0.6563819045396635	9.110961927995904
-0.40859020437495874	-0.5318303890105871	9.80410910855585
-0.40859020437495874	-0.4072788734815107	inf
-0.40859020437495874	-0.2827273579524343	inf
-0.40859020437495874	-0.15817584242335792	inf
-0.40859020437495874	-0.03362432689428152	inf
-0.40859020437495874	0.0909271886347951	inf
-0.40859020437495874	0.21547870416387171	inf
-0.40859020437495874	0.3400302196929479	inf
-0.40859020437495874	0.46458173522202406	inf
-0.40859020437495874	0.5891332507511007	9.80410910855585
-0.40859020437495874	0.7136847662801773	inf
-0.40859020437495874	0.8382362818092535	inf
-0.40859020437495874	0.9627877973383296	inf
-0.40859020437495874	1.0873393128674063	inf
-0.40859020437495874	1.2118908283964829	9.80410910855585
-0.40859020437495874	1.336442343925559	inf
-0.40859020437495874	1.4609938594546352	inf
-0.40859020437495874	1.5855453749837118	inf
-0.40859020437495874	1.7100968905127885	inf
-0.40859020437495874	1.834648406041865	9.80410910855585
-0.40859020437495874	1.9591999215709412	9.110961927995904
-0.40859020437495874	2.0837514371000174	8.70549681988774
-0.40859020437495874	2.208302952629094	9.80410910855585
-0.40859020437495874	2.3328544681581707	8.70549681988774
-0.40859020437495874	2.457405983687247	8.70549681988774
-0.40859020437495874	2.581957499216323	8.70549681988774
-0.40859020437495874	2.7065090147453996	inf
-0.40859020437495874	2.8310605302744762	inf
-0.40859020437495874	2.9556120458035524	inf
-0.40859020437495874	3.0801635613326286	9.80410910855585
-0.40859020437495874	3.204715076861705	inf
-0.40859020437495874	3.329266592390782	9.80410910855585
-0.40859020437495874	3.453818107919858	9.80410910855585
-0.40859020437495874	3.578369623448934	inf
-0.40859020437495874	3.702921138978011	inf
-0.40859020437495874	3.8274726545070874	9.80410910855585
-0.40859020437495874	3.9520241700361636	inf
-0.40859020437495874	4.07657568556524	inf
-0.40859020437495874	4.201127201094317	inf
-0.40859020437495874	4.3256787166233925	inf
-0.40859020437495874	4.450230232152469	inf
-0.40859020437495874	4.574781747681546	inf
-0.40859020437495874	4.699333263210622	inf
-0.40859020437495874	4.823884778739699	inf
-0.40859020437495874	4.948436294268775	inf
-0.40859020437495874	5.072987809797851	inf
-0.40859020437495874	5.197539325326928	inf
-0.40859020437495874	5.322090840856004	inf
-0.40859020437495874	5.44664235638508	inf
-0.40859020437495874	5.571193871914157	inf
-0.40859020437495874	5.6957453874432336	inf
-0.40859020437495874	5.82029690297231	inf
-0.40859020437495874	5.944848418501386	inf
-0.40859020437495874	6.0693999340304625	inf
-0.40859020437495874	6.193951449559539	inf
-0.40859020437495874	6.318502965088616	inf
-0.40859020437495874	6.443054480617692	inf
-0.40859020437495874	6.567605996146768	inf
-0.40859020437495874	6.692157511675845	inf
-0.40859020437495874	6.816709027204921	inf
-0.40859020437495874	6.941260542733997	inf
-0.40859020437495874	7.065812058263074	inf
-0.40859020437495874	7.19036357379215	inf
-0.40859020437495874	7.314915089321227	inf
-0.40859020437495874	7.4394666048503035	inf
-0.40859020437495874	7.564018120379379	inf
-0.40859020437495874	7.688569635908456	inf
-0.40859020437495874	7.8131211514375325	inf
-0.40859020437495874	7.937672666966609	inf
-0.40859020437495874	8.062224182495687	inf
-0.40859020437495874	8.18677569802476	inf
-0.34933925742069355	-4.143824339353802	inf
-0.34933925742069355	-4.019272823824727	inf
-0.34933925742069355	-3.89472130829565	inf
-0.34933925742069355	-3.7701697927665734	inf
-0.34933925742069355	-3.645618277237497	inf
-0.34933925742069355	-3.521066761708421	inf
-0.34933925742069355	-3.3965152461793444	inf
-0.34933925742069355	-3.271963730650268	inf
-0.34933925742069355	-3.1474122151211916	inf
-0.34933925742069355	-3.022860699592115	inf
-0.34933925742069355	-2.898309184063039	inf
-0.34933925742069355	-2.773757668533962	inf
-0.34933925742069355	-2.649206153004886	inf
-0.34933925742069355	-2.5246546374758094	inf
-0.34933925742069355	-2.4001031219467333	inf
-0.34933925742069355	-2.2755516064176566	inf
-0.34933925742069355	-2.1510000908885805	inf
-0.34933925742069355	-2.026448575359504	inf
-0.34933925742069355	-1.9018970598304274	inf
-0.34933925742069355	-1.777345544301351	inf
-0.34933925742069355	-1.6527940287722747	inf
-0.34933925742069355	-1.5282425132431983	inf
-0.34933925742069355	-1.4036909977141219	inf
-0.34933925742069355	-1.2791394821850455	inf
-0.34933925742069355	-1.154587966655969	inf
-0.34933925742069355	-1.0300364511268927	9.80410910855585
-0.34933925742069355	-0.9054849355978163	inf
-0.34933925742069355	-0.7809334200687399	inf
-0.34933925742069355	-0.6563819045396635	inf
-0.34933925742069355	-0.5318303890105871	9.110961927995904
-0.34933925742069355	-0.4072788734815107	9.80410910855585
-0.34933925742069355	-0.2827273579524343	inf
-0.34933925742069355	-0.15817584242335792	9.80410910855585
-0.34933925742069355	-0.03362432689428152	inf
-0.34933925742069355	0.0909271886347951	inf
-0.34933925742069355	0.21547870416387171	inf
-0.34933925742069355	0.3400302196929479	inf
-0.34933925742069355	0.46458173522202406	inf
-0.34933925742069355	0.5891332507511007	inf
-0.34933925742069355	0.7136847662801773	inf
-0.34933925742069355	0.8382362818092535	inf
-0.34933925742069355	0.9627877973383296	inf
-0.34933925742069355	1.0873393128674063	9.80410910855585
-0.34933925742069355	1.2118908283964829	inf
-0.34933925742069355	1.336442343925559	8.70549681988774
-0.34933925742069355	1.4609938594546352	9.110961927995904
-0.34933925742069355	1.5855453749837118	9.110961927995904
-0.34933925742069355	1.7100968905127885	inf
-0.34933925742069355	1.834648406041865	inf
-0.34933925742069355	1.9591999215709412	8.70549681988774
-0.34933925742069355	2.0837514371000174	8.19467119612175
-0.34933925742069355	2.208302952629094	9.110961927995904
-0.34933925742069355	2.3328544681581707	9.110961927995904
-0.34933925742069355	2.457405983687247	8.012349639327795
-0.34933925742069355	2.581957499216323	9.80410910855585
-0.34933925742069355	2.7065090147453996	9.110961927995904
-0.34933925742069355	2.8310605302744762	9.110961927995904
-0.34933925742069355	2.9556120458035524	8.70549681988774
-0.34933925742069355	3.0801635613326286	9.80410910855585
-0.34933925742069355	3.204715076861705	9.110961927995904
-0.34933925742069355	3.329266592390782	inf
-0.34933925742069355	3.453818107919858	9.110961927995904
-0.34933925742069355	3.578369623448934	inf
-0.34933925742069355	3.702921138978011	inf
-0.34933925742069355	3.8274726545070874	inf
-0.34933925742069355	3.9520241700361636	inf
-0.34933925742069355	4.07657568556524	inf
-0.34933925742069355	4.201127201094317	inf
-0.34933925742069355	4.3256787166233925	inf
-0.34933925742069355	4.450230232152469	inf
-0.34933925742069355	4.574781747681546	inf
-0.34933925742069355	4.699333263210622	inf
-0.34933925742069355	4.823884778739699	inf
-0.34933925742069355	4.948436294268775	9.80410910855585
-0.34933925742069355	5.072987809797851	inf
-0.34933925742069355	5.197539325326928	inf
-0.34933925742069355	5.322090840856004	inf
-0.34933925742069355	5.44664235638508	inf
-0.34933925742069355	5.571193871914157	inf
-0.34933925742069355	5.6957453874432336	inf
-0.34933925742069355	5.82029690297231	inf
-0.34933925742069355	5.944848418501386	inf
-0.34933925742069355	6.0693999340304625	inf
-0.34933925742069355	6.193951449559539	inf
-0.34933925742069355	6.318502965088616	inf
-0.34933925742069355	6.443054480617692	inf
-0.34933925742069355	6.567605996146768	inf
-0.34933925742069355	6.692157511675845	inf
-0.34933925742069355	6.816709027204921	inf
-0.34933925742069355	6.941260542733997	inf
-0.34933925742069355	7.065812058263074	inf
-0.34933925742069355	7.19036357379215	inf
-0.34933925742069355	7.314915089321227	inf
-0.34933925742069355	7.4394666048503035	inf
-0.34933925742069355	7.564018120379379	inf
-0.34933925742069355	7.688569635908456	inf
-0.34933925742069355	7.8131211514375325	inf
-0.34933925742069355	7.937672666966609	inf
-0.34933925742069355	8.062224182495687	inf
-0.34933925742069355	8.18677569802476	inf
-0.2900883104664284	-4.143824339353802	inf
-0.2900883104664284	-4.019272823824727	inf
-0.2900883104664284	-3.89472130829565	inf
-0.2900883104664284	-3.7701697927665734	inf
-0.2900883104664284	-3.645618277237497	inf
-0.2900883104664284	-3.521066761708421	inf
-0.2900883104664284	-3.3965152461793444	inf
-0.2900883104664284	-3.271963730650268	inf
-0.2900883104664284	-3.1474122151211916	inf
-0.2900883104664284	-3.022860699592115	inf
-0.2900883104664284	-2.898309184063039	inf
-0.2900883104664284	-2.773757668533962	inf
-0.2900883104664284	-2.649206153004886	inf
-0.2900883104664284	-2.5246546374758094	inf
-0.2900883104664284	-2.4001031219467333	inf
-0.2900883104664284	-2.2755516064176566	inf
-0.2900883104664284	-2.1510000908885805	inf
-0.2900883104664284	-2.026448575359504	inf
-0.2900883104664284	-1.9018970598304274	inf
-0.2900883104664284	-1.777345544301351	inf
-0.2900883104664284	-1.6527940287722747	inf
-0.2900883104664284	-1.5282425132431983	inf
-0.2900883104664284	-1.4036909977141219	9.80410910855585
-0.2900883104664284	-1.2791394821850455	inf
-0.2900883104664284	-1.154587966655969	9.80410910855585
-0.2900883104664284	-1.0300364511268927	8.70549681988774
-0.2900883104664284	-0.9054849355978163	8.19467119612175
-0.2900883104664284	-0.7809334200687399	9.80410910855585
-0.2900883104664284	-0.6563819045396635	9.80410910855585
-0.2900883104664284	-0.5318303890105871	inf
-0.2900883104664284	-0.4072788734815107	inf
-0.2900883104664284	-0.2827273579524343	inf
-0.2900883104664284	-0.15817584242335792	9.80410910855585
-0.2900883104664284	-0.03362432689428152	inf
-0.2900883104664284	0.0909271886347951	9.80410910855585
-0.2900883104664284	0.21547870416387171	inf
-0.2900883104664284	0.3400302196929479	9.80410910855585
-0.2900883104664284	0.46458173522202406	inf
-0.2900883104664284	0.5891332507511007	inf
-0.2900883104664284	0.7136847662801773	9.80410910855585
-0.2900883104664284	0.8382362818092535	inf
-0.2900883104664284	0.9627877973383296	9.80410910855585
-0.2900883104664284	1.0873393128674063	9.80410910855585
-0.2900883104664284	1.2118908283964829	9.110961927995904
-0.2900883104664284	1.336442343925559	9.110961927995904
-0.2900883104664284	1.4609938594546352	8.70549681988774
-0.2900883104664284	1.5855453749837118	9.110961927995904
-0.2900883104664284	1.7100968905127885	8.417814747435958
-0.2900883104664284	1.834648406041865	9.80410910855585
-0.2900883104664284	1.9591999215709412	8.70549681988774
-0.2900883104664284	2.0837514371000174	8.70549681988774
-0.2900883104664284	2.208302952629094	9.80410910855585
-0.2900883104664284	2.3328544681581707	8.012349639327795
-0.2900883104664284	2.457405983687247	7.724667566876013
-0.2900883104664284	2.581957499216323	8.19467119612175
-0.2900883104664284	2.7065090147453996	8.70549681988774
-0.2900883104664284	2.8310605302744762	7.606884531219629
-0.2900883104664284	2.9556120458035524	9.80410910855585
-0.2900883104664284	3.0801635613326286	8.70549681988774
-0.2900883104664284	3.204715076861705	8.417814747435958
-0.2900883104664284	3.329266592390782	9.80410910855585
-0.2900883104664284	3.453818107919858	9.110961927995904
-0.2900883104664284	3.578369623448934	9.110961927995904
-0.2900883104664284	3.702921138978011	9.80410910855585
-0.2900883104664284	3.8274726545070874	inf
-0.2900883104664284	3.9520241700361636	inf
-0.2900883104664284	4.07657568556524	9.80410910855585
-0.2900883104664284	4.201127201094317	9.80410910855585
-0.2900883104664284	4.3256787166233925	inf
-0.2900883104664284	4.450230232152469	inf
-0.2900883104664284	4.574781747681546	inf
-0.2900883104664284	4.699333263210622	inf
-0.2900883104664284	4.823884778739699	inf
-0.2900883104664284	4.948436294268775	inf
-0.2900883104664284	5.072987809797851	inf
-0.2900883104664284	5.197539325326928	inf
-0.2900883104664284	5.322090840856004	inf
-0.2900883104664284	5.44664235638508	inf
-0.2900883104664284	5.571193871914157	inf
-0.2900883104664284	5.6957453874432336	inf
-0.2900883104664284	5.82029690297231	inf
-0.2900883104664284	5.944848418501386	inf
-0.2900883104664284	6.0693999340304625	inf
-0.2900883104664284	6.193951449559539	inf
-0.2900883104664284	6.318502965088616	inf
-0.2900883104664284	6.443054480617692	inf
-0.2900883104664284	6.567605996146768	inf
-0.2900883104664284	6.692157511675845	inf
-0.2900883104664284	6.816709027204921	inf
-0.2900883104664284	6.941260542733997	inf
-0.2900883104664284	7.065812058263074	inf
-0.2900883104664284	7.19036357379215	inf
-0.2900883104664284	7.314915089321227	inf
-0.2900883104664284	7.4394666048503035	inf
-0.2900883104664284	7.564018120379379	inf
-0.2900883104664284	7.688569635908456	inf
-0.2900883104664284	7.8131211514375325	inf
-0.2900883104664284	7.937672666966609	inf
-0.2900883104664284	8.062224182495687	inf
-0.2900883104664284	8.18677569802476	inf
-0.23083736351216327	-4.143824339353802	inf
-0.23083736351216327	-4.019272823824727	inf
-0.23083736351216327	-3.89472130829565	inf
-0.23083736351216327	-3.7701697927665734	inf
-0.23083736351216327	-3.645618277237497	inf
-0.23083736351216327	-3.521066761708421	inf
-0.23083736351216327	-3.3965152461793444	inf
-0.23083736351216327	-3.271963730650268	inf
-0.23083736351216327	-3.1474122151211916	inf
-0.23083736351216327	-3.022860699592115	inf
-0.23083736351216327	-2.898309184063039	inf
-0.23083736351216327	-2.773757668533962	inf
-0.23083736351216327	-2.649206153004886	inf
-0.23083736351216327	-2.5246546374758094	inf
-0.23083736351216327	-2.4001031219467333	inf
-0.23083736351216327	-2.2755516064176566	inf
-0.23083736351216327	-2.1510000908885805	inf
-0.23083736351216327	-2.026448575359504	inf
-0.23083736351216327	-1.9018970598304274	inf
-0.23083736351216327	-1.777345544301351	inf
-0.23083736351216327	-1.6527940287722747	inf
-0.23083736351216327	-1.5282425132431983	9.80410910855585
-0.23083736351216327	-1.4036909977141219	9.80410910855585
-0.23083736351216327	-1.2791394821850455	9.80410910855585
-0.23083736351216327	-1.154587966655969	9.80410910855585
-0.23083736351216327	-1.0300364511268927	8.417814747435958
-0.23083736351216327	-0.9054849355978163	7.858198959500536
-0.23083736351216327	-0.7809334200687399	8.70549681988774
-0.23083736351216327	-0.6563819045396635	9.80410910855585
-0.23083736351216327	-0.5318303890105871	9.110961927995904
-0.23083736351216327	-0.4072788734815107	8.70549681988774
-0.23083736351216327	-0.2827273579524343	9.110961927995904
-0.23083736351216327	-0.15817584242335792	inf
-0.23083736351216327	-0.03362432689428152	9.110961927995904
-0.23083736351216327	0.0909271886347951	9.80410910855585
-0.23083736351216327	0.21547870416387171	inf
-0.23083736351216327	0.3400302196929479	9.80410910855585
-0.23083736351216327	0.46458173522202406	9.80410910855585
-0.23083736351216327	0.5891332507511007	inf
-0.23083736351216327	0.7136847662801773	9.110961927995904
-0.23083736351216327	0.8382362818092535	inf
-0.23083736351216327	0.9627877973383296	9.80410910855585
-0.23083736351216327	1.0873393128674063	9.80410910855585
-0.23083736351216327	1.2118908283964829	8.70549681988774
-0.23083736351216327	1.336442343925559	8.19467119612175
-0.23083736351216327	1.4609938594546352	7.858198959500536
-0.23083736351216327	1.5855453749837118	8.012349639327795
-0.23083736351216327	1.7100968905127885	7.724667566876013
-0.23083736351216327	1.834648406041865	8.012349639327795
-0.23083736351216327	1.9591999215709412	8.417814747435958
-0.23083736351216327	2.0837514371000174	7.239159751094313
-0.23083736351216327	2.208302952629094	7.724667566876013
-0.23083736351216327	2.3328544681581707	6.970895764499634
-0.23083736351216327	2.457405983687247	7.319202458767849
-0.23083736351216327	2.581957499216323	7.858198959500536
-0.23083736351216327	2.7065090147453996	7.4062138357574785
-0.23083736351216327	2.8310605302744762	7.858198959500536
-0.23083736351216327	2.9556120458035524	7.724667566876013
-0.23083736351216327	3.0801635613326286	7.501524015561804
-0.23083736351216327	3.204715076861705	8.19467119612175
-0.23083736351216327	3.329266592390782	9.110961927995904
-0.23083736351216327	3.453818107919858	8.70549681988774
-0.23083736351216327	3.578369623448934	8.417814747435958
-0.23083736351216327	3.702921138978011	inf
-0.23083736351216327	3.8274726545070874	9.80410910855585
-0.23083736351216327	3.9520241700361636	9.80410910855585
-0.23083736351216327	4.07657568556524	9.80410910855585
-0.23083736351216327	4.201127201094317	inf
-0.23083736351216327	4.3256787166233925	inf
-0.23083736351216327	4.450230232152469	inf
-0.23083736351216327	4.574781747681546	inf
-0.23083736351216327	4.699333263210622	inf
-0.23083736351216327	4.823884778739699	9.80410910855585
-0.23083736351216327	4.948436294268775	inf
-0.23083736351216327	5.072987809797851	inf
-0.23083736351216327	5.197539325326928	inf
-0.23083736351216327	5.322090840856004	inf
-0.23083736351216327	5.44664235638508	inf
-0.23083736351216327	5.571193871914157	inf
-0.23083736351216327	5.6957453874432336	inf
-0.23083736351216327	5.82029690297231	inf
-0.23083736351216327	5.944848418501386	inf
-0.23083736351216327	6.0693999340304625	inf
-0.23083736351216327	6.193951449559539	inf
-0.23083736351216327	6.318502965088616	inf
-0.23083736351216327	6.443054480617692	inf
-0.23083736351216327	6.567605996146768	inf
-0.23083736351216327	6.692157511675845	inf
-0.23083736351216327	6.816709027204921	inf
-0.23083736351216327	6.941260542733997	inf
-0.23083736351216327	7.065812058263074	inf
-0.23083736351216327	7.19036357379215	inf
-0.23083736351216327	7.314915089321227	inf
-0.23083736351216327	7.4394666048503035	inf
-0.23083736351216327	7.564018120379379	inf
-0.23083736351216327	7.688569635908456	inf
-0.23083736351216327	7.8131211514375325	inf
-0.23083736351216327	7.937672666966609	inf
-0.23083736351216327	8.062224182495687	inf
-0.23083736351216327	8.18677569802476	inf
-0.17158641655789808	-4.143824339353802	inf
-0.17158641655789808	-4.019272823824727	inf
-0.17158641655789808	-3.89472130829565	inf
-0.17158641655789808	-3.7701697927665734	inf
-0.17158641655789808	-3.645618277237497	inf
-0.17158641655789808	-3.521066761708421	inf
-0.17158641655789808	-3.3965152461793444	inf
-0.17158641655789808	-3.271963730650268	inf
-0.17158641655789808	-3.1474122151211916	inf
-0.17158641655789808	-3.022860699592115	inf
-0.17158641655789808	-2.898309184063039	inf
-0.17158641655789808	-2.773757668533962	inf
-0.17158641655789808	-2.649206153004886	inf
-0.17158641655789808	-2.5246546374758094	inf
-0.17158641655789808	-2.4001031219467333	inf
-0.17158641655789808	-2.2755516064176566	inf
-0.17158641655789808	-2.1510000908885805	inf
-0.17158641655789808	-2.026448575359504	inf
-0.17158641655789808	-1.9018970598304274	inf
-0.17158641655789808	-1.777345544301351	inf
-0.17158641655789808	-1.6527940287722747	inf
-0.17158641655789808	-1.5282425132431983	9.80410910855585
-0.17158641655789808	-1.4036909977141219	8.417814747435958
-0.17158641655789808	-1.2791394821850455	9.80410910855585
-0.17158641655789808	-1.154587966655969	8.417814747435958
-0.17158641655789808	-1.0300364511268927	inf
-0.17158641655789808	-0.9054849355978163	8.19467119612175
-0.17158641655789808	-0.7809334200687399	9.110961927995904
-0.17158641655789808	-0.6563819045396635	8.19467119612175
-0.17158641655789808	-0.5318303890105871	9.110961927995904
-0.17158641655789808	-0.4072788734815107	8.70549681988774
-0.17158641655789808	-0.2827273579524343	9.80410910855585
-0.17158641655789808	-0.15817584242335792	9.80410910855585
-0.17158641655789808	-0.03362432689428152	inf
-0.17158641655789808	0.0909271886347951	inf
-0.17158641655789808	0.21547870416387171	9.80410910855585
-0.17158641655789808	0.3400302196929479	inf
-0.17158641655789808	0.46458173522202406	9.80410910855585
-0.17158641655789808	0.5891332507511007	9.110961927995904
-0.17158641655789808	0.7136847662801773	9.80410910855585
-0.17158641655789808	0.8382362818092535	9.80410910855585
-0.17158641655789808	0.9627877973383296	9.110961927995904
-0.17158641655789808	1.0873393128674063	7.724667566876013
-0.17158641655789808	1.2118908283964829	7.606884531219629
-0.17158641655789808	1.336442343925559	7.16505177894059
-0.17158641655789808	1.4609938594546352	6.626055278207904
-0.17158641655789808	1.5855453749837118	6.970895764499634
-0.17158641655789808	1.7100968905127885	6.713066655197533
-0.17158641655789808	1.834648406041865	6.585233283687648
-0.17158641655789808	1.9591999215709412	6.808376835001859
-0.17158641655789808	2.0837514371000174	6.5460125705343675
-0.17158641655789808	2.208302952629094	6.2777485839396885
-0.17158641655789808	2.3328544681581707	6.370121904070704
-0.17158641655789808	2.457405983687247	6.5460125705343675
-0.17158641655789808	2.581957499216323	6.859670129389409
-0.17158641655789808	2.7065090147453996	6.808376835001859
-0.17158641655789808	2.8310605302744762	7.239159751094313
-0.17158641655789808	2.9556120458035524	6.9137373506596855
-0.17158641655789808	3.0801635613326286	6.9137373506596855
-0.17158641655789808	3.204715076861705	6.9137373506596855
-0.17158641655789808	3.329266592390782	7.724667566876013
-0.17158641655789808	3.453818107919858	7.858198959500536
-0.17158641655789808	3.578369623448934	7.606884531219629
-0.17158641655789808	3.702921138978011	7.858198959500536
-0.17158641655789808	3.8274726545070874	8.19467119612175
-0.17158641655789808	3.9520241700361636	9.80410910855585
-0.17158641655789808	4.07657568556524	8.19467119612175
-0.17158641655789808	4.201127201094317	9.80410910855585
-0.17158641655789808	4.3256787166233925	9.80410910855585
-0.17158641655789808	4.450230232152469	9.80410910855585
-0.17158641655789808	4.574781747681546	9.80410910855585
-0.17158641655789808	4.699333263210622	9.80410910855585
-0.17158641655789808	4.823884778739699	9.110961927995904
-0.17158641655789808	4.948436294268775	inf
-0.17158641655789808	5.072987809797851	inf
-0.17158641655789808	5.197539325326928	inf
-0.17158641655789808	5.322090840856004	inf
-0.17158641655789808	5.44664235638508	inf
-0.17158641655789808	5.571193871914157	inf
-0.17158641655789808	5.6957453874432336	inf
-0.17158641655789808	5.82029690297231	inf
-0.17158641655789808	5.944848418501386	inf
-0.17158641655789808	6.0693999340304625	inf
-0.17158641655789808	6.193951449559539	inf
-0.17158641655789808	6.318502965088616	inf
-0.17158641655789808	6.443054480617692	inf
-0.17158641655789808	6.567605996146768	inf
-0.17158641655789808	6.692157511675845	inf
-0.17158641655789808	6.816709027204921	inf
-0.17158641655789808	6.941260542733997	inf
-0.17158641655789808	7.065812058263074	inf
-0.17158641655789808	7.19036357379215	inf
-0.17158641655789808	7.314915089321227	inf
-0.17158641655789808	7.4394666048503035	inf
-0.17158641655789808	7.564018120379379	inf
-0.17158641655789808	7.688569635908456	inf
-0.17158641655789808	7.8131211514375325	inf
-0.17158641655789808	7.937672666966609	inf
-0.17158641655789808	8.062224182495687	inf
-0.17158641655789808	8.18677569802476	inf
-0.11233546960363289	-4.143824339353802	inf
-0.11233546960363289	-4.019272823824727	inf
-0.11233546960363289	-3.89472130829565	inf
-0.11233546960363289	-3.7701697927665734	inf
-0.11233546960363289	-3.645618277237497	inf
-0.11233546960363289	-3.521066761708421	inf
-0.11233546960363289	-3.3965152461793444	inf
-0.11233546960363289	-3.271963730650268	inf
-0.11233546960363289	-3.1474122151211916	inf
-0.11233546960363289	-3.022860699592115	inf
-0.11233546960363289	-2.898309184063039	inf
-0.11233546960363289	-2.773757668533962	inf
-0.11233546960363289	-2.649206153004886	inf
-0.11233546960363289	-2.5246546374758094	inf
-0.11233546960363289	-2.4001031219467333	inf
-0.11233546960363289	-2.2755516064176566	inf
-0.11233546960363289	-2.1510000908885805	inf
-0.11233546960363289	-2.026448575359504	inf
-0.11233546960363289	-1.9018970598304274	inf
-0.11233546960363289	-1.777345544301351	inf
-0.11233546960363289	-1.6527940287722747	inf
-0.11233546960363289	-1.5282425132431983	inf
-0.11233546960363289	-1.4036909977141219	9.110961927995904
-0.11233546960363289	-1.2791394821850455	9.110961927995904
-0.11233546960363289	-1.154587966655969	8.70549681988774
-0.11233546960363289	-1.0300364511268927	9.80410910855585
-0.11233546960363289	-0.9054849355978163	9.110961927995904
-0.11233546960363289	-0.7809334200687399	8.19467119612175
-0.11233546960363289	-0.6563819045396635	7.858198959500536
-0.11233546960363289	-0.5318303890105871	inf
-0.11233546960363289	-0.4072788734815107	9.110961927995904
-0.11233546960363289	-0.2827273579524343	9.80410910855585
-0.11233546960363289	-0.15817584242335792	inf
-0.11233546960363289	-0.03362432689428152	inf
-0.11233546960363289	0.0909271886347951	9.80410910855585
-0.11233546960363289	0.21547870416387171	inf
-0.11233546960363289	0.3400302196929479	inf
-0.11233546960363289	0.46458173522202406	9.80410910855585
-0.11233546960363289	0.5891332507511007	inf
-0.11233546960363289	0.7136847662801773	8.70549681988774
-0.11233546960363289	0.8382362818092535	8.012349639327795
-0.11233546960363289	0.9627877973383296	8.012349639327795
-0.11233546960363289	1.0873393128674063	6.9137373506596855
-0.11233546960363289	1.2118908283964829	6.713066655197533
-0.11233546960363289	1.336442343925559	6.115229654441913
-0.11233546960363289	1.4609938594546352	5.555613866506491
-0.11233546960363289	1.5855453749837118	5.72657166465013
-0.11233546960363289	1.7100968905127885	5.385268500759251
-0.11233546960363289	1.834648406041865	5.18898859171459
-0.11233546960363289	1.9591999215709412	5.326772294077642
-0.11233546960363289	2.0837514371000174	5.239760917088013
-0.11233546960363289	2.208302952629094	5.304299438225584
-0.11233546960363289	2.3328544681581707	5.260814326285846
-0.11233546960363289	2.457405983687247	5.796775923323379
-0.11233546960363289	2.581957499216323	5.7610578407213
-0.11233546960363289	2.7065090147453996	6.019919474637588
-0.11233546960363289	2.8310605302744762	6.50827224255152
-0.11233546960363289	2.9556120458035524	6.402911726893695
-0.11233546960363289	3.0801635613326286	6.6686148926266995
-0.11233546960363289	3.204715076861705	6.713066655197533
-0.11233546960363289	3.329266592390782	6.6686148926266995
-0.11233546960363289	3.453818107919858	7.319202458767849
-0.11233546960363289	3.578369623448934	7.319202458767849
-0.11233546960363289	3.702921138978011	7.606884531219629
-0.11233546960363289	3.8274726545070874	7.606884531219629
-0.11233546960363289	3.9520241700361636	7.501524015561804
-0.11233546960363289	4.07657568556524	7.501524015561804
-0.11233546960363289	4.201127201094317	8.012349639327795
-0.11233546960363289	4.3256787166233925	9.110961927995904
-0.11233546960363289	4.450230232152469	inf
-0.11233546960363289	4.574781747681546	9.80410910855585
-0.11233546960363289	4.699333263210622	8.70549681988774
-0.11233546960363289	4.823884778739699	9.80410910855585
-0.11233546960363289	4.948436294268775	inf
-0.11233546960363289	5.072987809797851	inf
-0.11233546960363289	5.197539325326928	inf
-0.11233546960363289	5.322090840856004	inf
-0.11233546960363289	5.44664235638508	inf
-0.11233546960363289	5.571193871914157	9.80410910855585
-0.11233546960363289	5.6957453874432336	inf
-0.11233546960363289	5.82029690297231	9.80410910855585
-0.11233546960363289	5.944848418501386	inf
-0.11233546960363289	6.0693999340304625	inf
-0.11233546960363289	6.193951449559539	inf
-0.11233546960363289	6.318502965088616	inf
-0.11233546960363289	6.443054480617692	inf
-0.11233546960363289	6.567605996146768	inf
-0.11233546960363289	6.692157511675845	inf
-0.11233546960363289	6.816709027204921	inf
-0.11233546960363289	6.941260542733997	inf
-0.11233546960363289	7.065812058263074	inf
-0.11233546960363289	7.19036357379215	inf
-0.11233546960363289	7.314915089321227	inf
-0.11233546960363289	7.4394666048503035	inf
-0.11233546960363289	7.564018120379379	inf
-0.11233546960363289	7.688569635908456	inf
-0.11233546960363289	7.8131211514375325	inf
-0.11233546960363289	7.937672666966609	inf
-0.11233546960363289	8.062224182495687	inf
-0.11233546960363289	8.18677569802476	inf
-0.05308452264936775	-4.143824339353802	inf
-0.05308452264936775	-4.019272823824727	inf
-0.05308452264936775	-3.89472130829565	inf
-0.05308452264936775	-3.7701697927665734	inf
-0.05308452264936775	-3.645618277237497	inf
-0.05308452264936775	-3.521066761708421	inf
-0.05308452264936775	-3.3965152461793444	inf
-0.05308452264936775	-3.271963730650268	inf
-0.05308452264936775	-3.1474122151211916	inf
-0.05308452264936775	-3.022860699592115	inf
-0.05308452264936775	-2.898309184063039	inf
-0.05308452264936775	-2.773757668533962	inf
-0.05308452264936775	-2.649206153004886	inf
-0.05308452264936775	-2.5246546374758094	inf
-0.05308452264936775	-2.4001031219467333	inf
-0.05308452264936775	-2.2755516064176566	inf
-0.05308452264936775	-2.1510000908885805	inf
-0.05308452264936775	-2.026448575359504	inf
-0.05308452264936775	-1.9018970598304274	inf
-0.05308452264936775	-1.777345544301351	inf
-0.05308452264936775	-1.6527940287722747	inf
-0.05308452264936775	-1.5282425132431983	inf
-0.05308452264936775	-1.4036909977141219	inf
-0.05308452264936775	-1.2791394821850455	inf
-0.05308452264936775	-1.154587966655969	9.110961927995904
-0.05308452264936775	-1.0300364511268927	8.70549681988774
-0.05308452264936775	-0.9054849355978163	7.606884531219629
-0.05308452264936775	-0.7809334200687399	8.19467119612175
-0.05308452264936775	-0.6563819045396635	7.858198959500536
-0.05308452264936775	-0.5318303890105871	7.724667566876013
-0.05308452264936775	-0.4072788734815107	8.70549681988774
-0.05308452264936775	-0.2827273579524343	9.80410910855585
-0.05308452264936775	-0.15817584242335792	9.110961927995904
-0.05308452264936775	-0.03362432689428152	inf
-0.05308452264936775	0.0909271886347951	8.417814747435958
-0.05308452264936775	0.21547870416387171	inf
-0.05308452264936775	0.3400302196929479	9.80410910855585
-0.05308452264936775	0.46458173522202406	8.417814747435958
-0.05308452264936775	0.5891332507511007	9.110961927995904
-0.05308452264936775	0.7136847662801773	7.858198959500536
-0.05308452264936775	0.8382362818092535	7.16505177894059
-0.05308452264936775	0.9627877973383296	6.248761047066436
-0.05308452264936775	1.0873393128674063	6.042908992862287
-0.05308452264936775	1.2118908283964829	5.282320531506809
-0.05308452264936775	1.336442343925559	4.855349218177681
-0.05308452264936775	1.4609938594546352	4.541418919650964
-0.05308452264936775	1.5855453749837118	4.3924630567008105
-0.05308452264936775	1.7100968905127885	4.137682420443417
-0.05308452264936775	1.834648406041865	4.137682420443417
-0.05308452264936775	1.9591999215709412	4.148117297735997
-0.05308452264936775	2.0837514371000174	4.172897326734484
-0.05308452264936775	2.208302952629094	4.2131221280449935
-0.05308452264936775	2.3328544681581707	4.302850898011123
-0.05308452264936775	2.457405983687247	4.64505380934132
-0.05308452264936775	2.581957499216323	4.952078844636233
-0.05308452264936775	2.7065090147453996	5.422082473881968
-0.05308452264936775	2.8310605302744762	5.676974723510758
-0.05308452264936775	2.9556120458035524	5.872283475831523
-0.05308452264936775	3.0801635613326286	5.8338171950037285
-0.05308452264936775	3.204715076861705	6.370121904070704
-0.05308452264936775	3.329266592390782	6.370121904070704
-0.05308452264936775	3.453818107919858	6.5460125705343675
-0.05308452264936775	3.578369623448934	6.2777485839396885
-0.05308452264936775	3.702921138978011	6.626055278207904
-0.05308452264936775	3.8274726545070874	7.16505177894059
-0.05308452264936775	3.9520241700361636	7.16505177894059
-0.05308452264936775	4.07657568556524	8.012349639327795
-0.05308452264936775	4.201127201094317	7.4062138357574785
-0.05308452264936775	4.3256787166233925	8.19467119612175
-0.05308452264936775	4.450230232152469	7.724667566876013
-0.05308452264936775	4.574781747681546	8.70549681988774
-0.05308452264936775	4.699333263210622	8.70549681988774
-0.05308452264936775	4.823884778739699	9.80410910855585
-0.05308452264936775	4.948436294268775	inf
-0.05308452264936775	5.072987809797851	9.80410910855585
-0.05308452264936775	5.197539325326928	9.80410910855585
-0.05308452264936775	5.322090840856004	inf
-0.05308452264936775	5.44664235638508	inf
-0.05308452264936775	5.571193871914157	inf
-0.05308452264936775	5.6957453874432336	9.80410910855585
-0.05308452264936775	5.82029690297231	inf
-0.05308452264936775	5.944848418501386	inf
-0.05308452264936775	6.0693999340304625	inf
-0.05308452264936775	6.193951449559539	inf
-0.05308452264936775	6.318502965088616	inf
-0.05308452264936775	6.443054480617692	inf
-0.05308452264936775	6.567605996146768	inf
-0.05308452264936775	6.692157511675845	inf
-0.05308452264936775	6.816709027204921	inf
-0.05308452264936775	6.941260542733997	inf
-0.05308452264936775	7.065812058263074	inf
-0.05308452264936775	7.19036357379215	inf
-0.05308452264936775	7.314915089321227	inf
-0.05308452264936775	7.4394666048503035	inf
-0.05308452264936775	7.564018120379379	inf
-0.05308452264936775	7.688569635908456	inf
-0.05308452264936775	7.8131211514375325	inf
-0.05308452264936775	7.937672666966609	inf
-0.05308452264936775	8.062224182495687	inf
-0.05308452264936775	8.18677569802476	inf
0.006166424304897444	-4.143824339353802	inf
0.006166424304897444	-4.019272823824727	inf
0.006166424304897444	-3.89472130829565	inf
0.006166424304897444	-3.7701697927665734	inf
0.006166424304897444	-3.645618277237497	inf
0.006166424304897444	-3.521066761708421	inf
0.006166424304897444	-3.3965152461793444	inf
0.006166424304897444	-3.271963730650268	inf
0.006166424304897444	-3.1474122151211916	inf
0.006166424304897444	-3.022860699592115	inf
0.006166424304897444	-2.898309184063039	inf
0.006166424304897444	-2.773757668533962	inf
0.006166424304897444	-2.649206153004886	inf
0.006166424304897444	-2.5246546374758094	inf
0.006166424304897444	-2.4001031219467333	inf
0.006166424304897444	-2.2755516064176566	inf
0.006166424304897444	-2.1510000908885805	inf
0.006166424304897444	-2.026448575359504	inf
0.006166424304897444	-1.9018970598304274	inf
0.006166424304897444	-1.777345544301351	inf
0.006166424304897444	-1.6527940287722747	inf
0.006166424304897444	-1.5282425132431983	inf
0.006166424304897444	-1.4036909977141219	inf
0.006166424304897444	-1.2791394821850455	inf
0.006166424304897444	-1.154587966655969	9.80410910855585
0.006166424304897444	-1.0300364511268927	9.80410910855585
0.006166424304897444	-0.9054849355978163	8.417814747435958
0.006166424304897444	-0.7809334200687399	8.19467119612175
0.006166424304897444	-0.6563819045396635	8.70549681988774
0.006166424304897444	-0.5318303890105871	8.19467119612175
0.006166424304897444	-0.4072788734815107	8.19467119612175
0.006166424304897444	-0.2827273579524343	9.110961927995904
0.006166424304897444	-0.15817584242335792	8.70549681988774
0.006166424304897444	-0.03362432689428152	8.19467119612175
0.006166424304897444	0.0909271886347951	8.417814747435958
0.006166424304897444	0.21547870416387171	9.80410910855585
0.006166424304897444	0.3400302196929479	8.70549681988774
0.006166424304897444	0.46458173522202406	8.012349639327795
0.006166424304897444	0.5891332507511007	6.970895764499634
0.006166424304897444	0.7136847662801773	6.50827224255152
0.006166424304897444	0.8382362818092535	5.912288810445222
0.006166424304897444	0.9627877973383296	5.422082473881968
0.006166424304897444	1.0873393128674063	4.656614631742396
0.006166424304897444	1.2118908283964829	4.2434274775403225
0.006166424304897444	1.336442343925559	3.7758305883251513
0.006166424304897444	1.4609938594546352	3.5088431071162027
0.006166424304897444	1.5855453749837118	3.34107965163518
0.006166424304897444	1.7100968905127885	3.208328594594537
0.006166424304897444	1.834648406041865	3.0553495610641708
0.006166424304897444	1.9591999215709412	3.0972467719531025
0.006166424304897444	2.0837514371000174	3.20969564880607
0.006166424304897444	2.208302952629094	3.3615689420876507
0.006166424304897444	2.3328544681581707	3.387376826043523
0.006166424304897444	2.457405983687247	3.832847268765388
0.006166424304897444	2.581957499216323	4.224379282569627
0.006166424304897444	2.7065090147453996	4.35737173688954
0.006166424304897444	2.8310605302744762	4.834295808979849
0.006166424304897444	2.9556120458035524	4.813676521777113
0.006166424304897444	3.0801635613326286	5.169380120326213
0.006166424304897444	3.204715076861705	5.349761812302342
0.006166424304897444	3.329266592390782	5.555613866506491
0.006166424304897444	3.453818107919858	5.555613866506491
0.006166424304897444	3.578369623448934	5.676974723510758
0.006166424304897444	3.702921138978011	6.193191195911625
0.006166424304897444	3.8274726545070874	6.338373205756122
0.006166424304897444	3.9520241700361636	6.626055278207904
0.006166424304897444	4.07657568556524	6.9137373506596855
0.006166424304897444	4.201127201094317	7.16505177894059
0.006166424304897444	4.3256787166233925	8.012349639327795
0.006166424304897444	4.450230232152469	7.858198959500536
0.006166424304897444	4.574781747681546	8.012349639327795
0.006166424304897444	4.699333263210622	8.417814747435958
0.006166424304897444	4.823884778739699	inf
0.006166424304897444	4.948436294268775	8.70549681988774
0.006166424304897444	5.072987809797851	8.70549681988774
0.006166424304897444	5.197539325326928	9.110961927995904
0.006166424304897444	5.322090840856004	inf
0.006166424304897444	5.44664235638508	inf
0.006166424304897444	5.571193871914157	9.80410910855585
0.006166424304897444	5.6957453874432336	inf
0.006166424304897444	5.82029690297231	inf
0.006166424304897444	5.944848418501386	inf
0.006166424304897444	6.0693999340304625	inf
0.006166424304897444	6.193951449559539	inf
0.006166424304897444	6.318502965088616	inf
0.006166424304897444	6.443054480617692	inf
0.006166424304897444	6.567605996146768	inf
0.006166424304897444	6.692157511675845	inf
0.006166424304897444	6.816709027204921	inf
0.006166424304897444	6.941260542733997	inf
0.006166424304897444	7.065812058263074	inf
0.006166424304897444	7.19036357379215	inf
0.006166424304897444	7.314915089321227	inf
0.006166424304897444	7.4394666048503035	inf
0.006166424304897444	7.564018120379379	inf
0.006166424304897444	7.688569635908456	inf
0.006166424304897444	7.8131211514375325	inf
0.006166424304897444	7.937672666966609	inf
0.006166424304897444	8.062224182495687	inf
0.006166424304897444	8.18677569802476	inf
0.06541737125916264	-4.143824339353802	inf
0.06541737125916264	-4.019272823824727	inf
0.06541737125916264	-3.89472130829565	inf
0.06541737125916264	-3.7701697927665734	inf
0.06541737125916264	-3.645618277237497	inf
0.06541737125916264	-3.521066761708421	inf
0.06541737125916264	-3.3965152461793444	inf
0.06541737125916264	-3.271963730650268	inf
0.06541737125916264	-3.1474122151211916	inf
0.06541737125916264	-3.022860699592115	inf
0.06541737125916264	-2.898309184063039	inf
0.06541737125916264	-2.773757668533962	inf
0.06541737125916264	-2.649206153004886	inf
0.06541737125916264	-2.5246546374758094	inf
0.06541737125916264	-2.4001031219467333	inf
0.06541737125916264	-2.2755516064176566	inf
0.06541737125916264	-2.1510000908885805	inf
0.06541737125916264	-2.026448575359504	inf
0.06541737125916264	-1.9018970598304274	inf
0.06541737125916264	-1.777345544301351	inf
0.06541737125916264	-1.6527940287722747	inf
0.06541737125916264	-1.5282425132431983	inf
0.06541737125916264	-1.4036909977141219	inf
0.06541737125916264	-1.2791394821850455	inf
0.06541737125916264	-1.154587966655969	inf
0.06541737125916264	-1.0300364511268927	9.80410910855585
0.06541737125916264	-0.9054849355978163	8.417814747435958
0.06541737125916264	-0.7809334200687399	8.70549681988774
0.06541737125916264	-0.6563819045396635	8.012349639327795
0.06541737125916264	-0.5318303890105871	8.417814747435958
0.06541737125916264	-0.4072788734815107	9.110961927995904
0.06541737125916264	-0.2827273579524343	8.012349639327795
0.06541737125916264	-0.15817584242335792	8.012349639327795
0.06541737125916264	-0.03362432689428152	8.417814747435958
0.06541737125916264	0.0909271886347951	7.858198959500536
0.06541737125916264	0.21547870416387171	8.19467119612175
0.06541737125916264	0.3400302196929479	7.606884531219629
0.06541737125916264	0.46458173522202406	6.859670129389409
0.06541737125916264	0.5891332507511007	6.248761047066436
0.06541737125916264	0.7136847662801773	5.527442989539795
0.06541737125916264	0.8382362818092535	5.050518917449486
0.06541737125916264	0.9627877973383296	4.415037378739349
0.06541737125916264	1.0873393128674063	3.8560741193752044
0.06541737125916264	1.2118908283964829	3.4497390677584985
0.06541737125916264	1.336442343925559	2.9624936320782567
0.06541737125916264	1.4609938594546352	2.740205147083781
0.06541737125916264	1.5855453749837118	2.566330916632406
0.06541737125916264	1.7100968905127885	2.4364005361814787
0.06541737125916264	1.834648406041865	2.4288533305460955
0.06541737125916264	1.9591999215709412	2.3482324210640257
0.06541737125916264	2.0837514371000174	2.3925528207446867
0.06541737125916264	2.208302952629094	2.478301605960077
0.06541737125916264	2.3328544681581707	2.692596992059693
0.06541737125916264	2.457405983687247	2.9476471239612625
0.06541737125916264	2.581957499216323	3.245911305743581
0.06541737125916264	2.7065090147453996	3.483340814305267
0.06541737125916264	2.8310605302744762	3.7333713805533595
0.06541737125916264	2.9556120458035524	4.162202037617735
0.06541737125916264	3.0801635613326286	4.2434274775403225
0.06541737125916264	3.204715076861705	4.500804200496773
0.06541737125916264	3.329266592390782	4.633625113517697
0.06541737125916264	3.453818107919858	4.793473814459594
0.06541737125916264	3.578369623448934	5.050518917449486
0.06541737125916264	3.702921138978011	5.326772294077642
0.06541737125916264	3.8274726545070874	5.614454366529424
0.06541737125916264	3.9520241700361636	6.066439490272481
0.06541737125916264	4.07657568556524	6.402911726893695
0.06541737125916264	4.201127201094317	6.759586670832427
0.06541737125916264	4.3256787166233925	7.096058907453639
0.06541737125916264	4.450230232152469	8.19467119612175
0.06541737125916264	4.574781747681546	7.16505177894059
0.06541737125916264	4.699333263210622	8.012349639327795
0.06541737125916264	4.823884778739699	9.80410910855585
0.06541737125916264	4.948436294268775	8.19467119612175
0.06541737125916264	5.072987809797851	8.417814747435958
0.06541737125916264	5.197539325326928	9.80410910855585
0.06541737125916264	5.322090840856004	9.80410910855585
0.06541737125916264	5.44664235638508	inf
0.06541737125916264	5.571193871914157	inf
0.06541737125916264	5.6957453874432336	9.80410910855585
0.06541737125916264	5.82029690297231	9.110961927995904
0.06541737125916264	5.944848418501386	inf
0.06541737125916264	6.0693999340304625	inf
0.06541737125916264	6.193951449559539	inf
0.06541737125916264	6.318502965088616	inf
0.06541737125916264	6.443054480617692	inf
0.06541737125916264	6.567605996146768	inf
0.06541737125916264	6.692157511675845	inf
0.06541737125916264	6.816709027204921	inf
0.06541737125916264	6.941260542733997	inf
0.06541737125916264	7.065812058263074	inf
0.06541737125916264	7.19036357379215	inf
0.06541737125916264	7.314915089321227	inf
0.06541737125916264	7.4394666048503035	inf
0.06541737125916264	7.564018120379379	inf
0.06541737125916264	7.688569635908456	inf
0.06541737125916264	7.8131211514375325	inf
0.06541737125916264	7.937672666966609	inf
0.06541737125916264	8.062224182495687	inf
0.06541737125916264	8.18677569802476	inf
0.12466831821342778	-4.143824339353802	inf
0.12466831821342778	-4.019272823824727	inf
0.12466831821342778	-3.89472130829565	inf
0.12466831821342778	-3.7701697927665734	inf
0.12466831821342778	-3.645618277237497	inf
0.12466831821342778	-3.521066761708421	inf
0.12466831821342778	-3.3965152461793444	inf
0.12466831821342778	-3.271963730650268	inf
0.12466831821342778	-3.1474122151211916	inf
0.12466831821342778	-3.022860699592115	inf
0.12466831821342778	-2.898309184063039	inf
0.12466831821342778	-2.773757668533962	inf
0.12466831821342778	-2.649206153004886	inf
0.12466831821342778	-2.5246546374758094	inf
0.12466831821342778	-2.4001031219467333	inf
0.12466831821342778	-2.2755516064176566	inf
0.12466831821342778	-2.1510000908885805	inf
0.12466831821342778	-2.026448575359504	inf
0.12466831821342778	-1.9018970598304274	inf
0.12466831821342778	-1.777345544301351	inf
0.12466831821342778	-1.6527940287722747	inf
0.12466831821342778	-1.5282425132431983	inf
0.12466831821342778	-1.4036909977141219	inf
0.12466831821342778	-1.2791394821850455	inf
0.12466831821342778	-1.154587966655969	9.80410910855585
0.12466831821342778	-1.0300364511268927	7.606884531219629
0.12466831821342778	-0.9054849355978163	8.19467119612175
0.12466831821342778	-0.7809334200687399	8.19467119612175
0.12466831821342778	-0.6563819045396635	8.417814747435958
0.12466831821342778	-0.5318303890105871	8.70549681988774
0.12466831821342778	-0.4072788734815107	7.606884531219629
0.12466831821342778	-0.2827273579524343	7.724667566876013
0.12466831821342778	-0.15817584242335792	8.012349639327795
0.12466831821342778	-0.03362432689428152	8.012349639327795
0.12466831821342778	0.0909271886347951	7.4062138357574785
0.12466831821342778	0.21547870416387171	7.501524015561804
0.12466831821342778	0.3400302196929479	7.16505177894059
0.12466831821342778	0.46458173522202406	6.338373205756122
0.12466831821342778	0.5891332507511007	5.527442989539795
0.12466831821342778	0.7136847662801773	4.656614631742396
0.12466831821342778	0.8382362818092535	4.067536811076657
0.12466831821342778	0.9627877973383296	3.651376413851745
0.12466831821342778	1.0873393128674063	3.1320761630947818
0.12466831821342778	1.2118908283964829	2.770602624268152
0.12466831821342778	1.336442343925559	2.3986134453563768
0.12466831821342778	1.4609938594546352	2.173647846772223
0.12466831821342778	1.5855453749837118	2.0146545424691764
0.12466831821342778	1.7100968905127885	1.8898568298134082
0.12466831821342778	1.834648406041865	1.8975618761878135
0.12466831821342778	1.9591999215709412	1.8179442482231218
0.12466831821342778	2.0837514371000174	1.8757030823753142
0.12466831821342778	2.208302952629094	2.004765710339929
0.12466831821342778	2.3328544681581707	2.137418908475764
0.12466831821342778	2.457405983687247	2.2790083624300497
0.12466831821342778	2.581957499216323	2.5684899674891
0.12466831821342778	2.7065090147453996	2.724924713946182
0.12466831821342778	2.8310605302744762	3.036765983290458
0.12466831821342778	2.9556120458035524	3.2374366787526085
0.12466831821342778	3.0801635613326286	3.4708294804161586
0.12466831821342778	3.204715076861705	3.752019939631433
0.12466831821342778	3.329266592390782	3.9751634909456417
0.12466831821342778	3.453818107919858	4.155134870394644
0.12466831821342778	3.578369623448934	4.3924630567008105
0.12466831821342778	3.702921138978011	4.686115296139095
0.12466831821342778	3.8274726545070874	5.000088063822593
0.12466831821342778	3.9520241700361636	5.422082473881968
0.12466831821342778	4.07657568556524	5.872283475831523
0.12466831821342778	4.201127201094317	6.042908992862287
0.12466831821342778	4.3256787166233925	6.5460125705343675
0.12466831821342778	4.450230232152469	6.713066655197533
0.12466831821342778	4.574781747681546	7.239159751094313
0.12466831821342778	4.699333263210622	7.319202458767849
0.12466831821342778	4.823884778739699	8.012349639327795
0.12466831821342778	4.948436294268775	7.724667566876013
0.12466831821342778	5.072987809797851	7.724667566876013
0.12466831821342778	5.197539325326928	8.19467119612175
0.12466831821342778	5.322090840856004	inf
0.12466831821342778	5.44664235638508	inf
0.12466831821342778	5.571193871914157	inf
0.12466831821342778	5.6957453874432336	9.80410910855585
0.12466831821342778	5.82029690297231	inf
0.12466831821342778	5.944848418501386	inf
0.12466831821342778	6.0693999340304625	inf
0.12466831821342778	6.193951449559539	inf
0.12466831821342778	6.318502965088616	inf
0.12466831821342778	6.443054480617692	inf
0.12466831821342778	6.567605996146768	inf
0.12466831821342778	6.692157511675845	inf
0.12466831821342778	6.816709027204921	inf
0.12466831821342778	6.941260542733997	inf
0.12466831821342778	7.065812058263074	inf
0.12466831821342778	7.19036357379215	inf
0.12466831821342778	7.314915089321227	inf
0.12466831821342778	7.4394666048503035	inf
0.12466831821342778	7.564018120379379	inf
0.12466831821342778	7.688569635908456	inf
0.12466831821342778	7.8131211514375325	inf
0.12466831821342778	7.937672666966609	inf
0.12466831821342778	8.062224182495687	inf
0.12466831821342778	8.18677569802476	inf
0.18391926516769297	-4.143824339353802	inf
0.18391926516769297	-4.019272823824727	inf
0.18391926516769297	-3.89472130829565	inf
0.18391926516769297	-3.7701697927665734	inf
0.18391926516769297	-3.645618277237497	inf
0.18391926516769297	-3.521066761708421	inf
0.18391926516769297	-3.3965152461793444	inf
0.18391926516769297	-3.271963730650268	inf
0.18391926516769297	-3.1474122151211916	inf
0.18391926516769297	-3.022860699592115	inf
0.18391926516769297	-2.898309184063039	inf
0.18391926516769297	-2.773757668533962	inf
0.18391926516769297	-2.649206153004886	inf
0.18391926516769297	-2.5246546374758094	inf
0.18391926516769297	-2.4001031219467333	inf
0.18391926516769297	-2.2755516064176566	inf
0.18391926516769297	-2.1510000908885805	inf
0.18391926516769297	-2.026448575359504	inf
0.18391926516769297	-1.9018970598304274	inf
0.18391926516769297	-1.777345544301351	inf
0.18391926516769297	-1.6527940287722747	inf
0.18391926516769297	-1.5282425132431983	inf
0.18391926516769297	-1.4036909977141219	inf
0.18391926516769297	-1.2791394821850455	inf
0.18391926516769297	-1.154587966655969	9.110961927995904
0.18391926516769297	-1.0300364511268927	9.80410910855585
0.18391926516769297	-0.9054849355978163	9.110961927995904
0.18391926516769297	-0.7809334200687399	8.19467119612175
0.18391926516769297	-0.6563819045396635	9.110961927995904
0.18391926516769297	-0.5318303890105871	8.19467119612175
0.18391926516769297	-0.4072788734815107	8.19467119612175
0.18391926516769297	-0.2827273579524343	8.012349639327795
0.18391926516769297	-0.15817584242335792	7.501524015561804
0.18391926516769297	-0.03362432689428152	7.606884531219629
0.18391926516769297	0.0909271886347951	7.501524015561804
0.18391926516769297	0.21547870416387171	6.436813278569376
0.18391926516769297	0.3400302196929479	5.852865389974422
0.18391926516769297	0.46458173522202406	5.067910660161354
0.18391926516769297	0.5891332507511007	4.573000491701263
0.18391926516769297	0.7136847662801773	3.893312464515322
0.18391926516769297	0.8382362818092535	3.4324972613239932
0.18391926516769297	0.9627877973383296	2.900361850971251
0.18391926516769297	1.0873393128674063	2.5421820158530988
0.18391926516769297	1.2118908283964829	2.192761391152228
0.18391926516769297	1.336442343925559	1.9820651003702308
0.18391926516769297	1.4609938594546352	1.736332912776959
0.18391926516769297	1.5855453749837118	1.620711738557417
0.18391926516769297	1.7100968905127885	1.5610896395666005
0.18391926516769297	1.834648406041865	1.4936941143675577
0.18391926516769297	1.9591999215709412	1.4681980143589044
0.18391926516769297	2.0837514371000174	1.5010997270823498
0.18391926516769297	2.208302952629094	1.5810185573943158
0.18391926516769297	2.3328544681581707	1.6562419786319031
0.18391926516769297	2.457405983687247	1.8081286337920899
0.18391926516769297	2.581957499216323	1.9764695621894273
0.18391926516769297	2.7065090147453996	2.179001960316949
0.18391926516769297	2.8310605302744762	2.342468716347275
0.18391926516769297	2.9556120458035524	2.5648941347760434
0.18391926516769297	3.0801635613326286	2.7919938142494694
0.18391926516769297	3.204715076861705	2.9873732279608802
0.18391926516769297	3.329266592390782	3.299820935019204
0.18391926516769297	3.453818107919858	3.4497390677584985
0.18391926516769297	3.578369623448934	3.830299496686589
0.18391926516769297	3.702921138978011	4.070767831658104
0.18391926516769297	3.8274726545070874	4.583753283477524
0.18391926516769297	3.9520241700361636	4.668310671505587
0.18391926516769297	4.07657568556524	5.18898859171459
0.18391926516769297	4.201127201094317	6.019919474637588
0.18391926516769297	4.3256787166233925	5.7610578407213
0.18391926516769297	4.450230232152469	6.585233283687648
0.18391926516769297	4.574781747681546	6.626055278207904
0.18391926516769297	4.699333263210622	7.16505177894059
0.18391926516769297	4.823884778739699	7.319202458767849
0.18391926516769297	4.948436294268775	7.606884531219629
0.18391926516769297	5.072987809797851	7.031520386316068
0.18391926516769297	5.197539325326928	8.70549681988774
0.18391926516769297	5.322090840856004	9.110961927995904
0.18391926516769297	5.44664235638508	8.70549681988774
0.18391926516769297	5.571193871914157	9.110961927995904
0.18391926516769297	5.6957453874432336	9.80410910855585
0.18391926516769297	5.82029690297231	inf
0.18391926516769297	5.944848418501386	8.70549681988774
0.18391926516769297	6.0693999340304625	9.80410910855585
0.18391926516769297	6.193951449559539	inf
0.18391926516769297	6.318502965088616	inf
0.18391926516769297	6.443054480617692	inf
0.18391926516769297	6.567605996146768	inf
0.18391926516769297	6.692157511675845	inf
0.18391926516769297	6.816709027204921	inf
0.18391926516769297	6.941260542733997	inf
0.18391926516769297	7.065812058263074	inf
0.18391926516769297	7.19036357379215	inf
0.18391926516769297	7.314915089321227	inf
0.18391926516769297	7.4394666048503035	inf
0.18391926516769297	7.564018120379379	inf
0.18391926516769297	7.688569635908456	inf
0.18391926516769297	7.8131211514375325	inf
0.18391926516769297	7.937672666966609	inf
0.18391926516769297	8.062224182495687	inf
0.18391926516769297	8.18677569802476	inf
0.2431702121219581	-4.143824339353802	inf
0.2431702121219581	-4.019272823824727	inf
0.2431702121219581	-3.89472130829565	inf
0.2431702121219581	-3.7701697927665734	inf
0.2431702121219581	-3.645618277237497	inf
0.2431702121219581	-3.521066761708421	inf
0.2431702121219581	-3.3965152461793444	inf
0.2431702121219581	-3.271963730650268	inf
0.2431702121219581	-3.1474122151211916	inf
0.2431702121219581	-3.022860699592115	inf
0.2431702121219581	-2.898309184063039	inf
0.2431702121219581	-2.773757668533962	inf
0.2431702121219581	-2.649206153004886	inf
0.2431702121219581	-2.5246546374758094	inf
0.2431702121219581	-2.4001031219467333	inf
0.2431702121219581	-2.2755516064176566	inf
0.2431702121219581	-2.1510000908885805	inf
0.2431702121219581	-2.026448575359504	inf
0.2431702121219581	-1.9018970598304274	inf
0.2431702121219581	-1.777345544301351	inf
0.2431702121219581	-1.6527940287722747	inf
0.2431702121219581	-1.5282425132431983	inf
0.2431702121219581	-1.4036909977141219	inf
0.2431702121219581	-1.2791394821850455	9.80410910855585
0.2431702121219581	-1.154587966655969	inf
0.2431702121219581	-1.0300364511268927	9.110961927995904
0.2431702121219581	-0.9054849355978163	9.110961927995904
0.2431702121219581	-0.7809334200687399	8.417814747435958
0.2431702121219581	-0.6563819045396635	7.858198959500536
0.2431702121219581	-0.5318303890105871	8.19467119612175
0.2431702121219581	-0.4072788734815107	7.4062138357574785
0.2431702121219581	-0.2827273579524343	8.19467119612175
0.2431702121219581	-0.15817584242335792	7.4062138357574785
0.2431702121219581	-0.03362432689428152	6.759586670832427
0.2431702121219581	0.0909271886347951	6.436813278569376
0.2431702121219581	0.21547870416387171	5.796775923323379
0.2431702121219581	0.3400302196929479	5.239760917088013
0.2431702121219581	0.46458173522202406	4.379159091074447
0.2431702121219581	0.5891332507511007	3.7543756533238923
0.2431702121219581	0.7136847662801773	3.21518263102233
0.2431702121219581	0.8382362818092535	2.7115353925811707
0.2431702121219581	0.9627877973383296	2.3763702680229564
0.2431702121219581	1.0873393128674063	2.0462029002041024
0.2431702121219581	1.2118908283964829	1.7897733712564259
0.2431702121219581	1.336442343925559	1.6112619739629848
0.2431702121219581	1.4609938594546352	1.4294015654363674
0.2431702121219581	1.5855453749837118	1.3560516559744737
0.2431702121219581	1.7100968905127885	1.3014206033424935
0.2431702121219581	1.834648406041865	1.2736049030799395
0.2431702121219581	1.9591999215709412	1.256774760227625
0.2431702121219581	2.0837514371000174	1.268290453016447
0.2431702121219581	2.208302952629094	1.2937391424877376
0.2431702121219581	2.3328544681581707	1.3547665840477867
0.2431702121219581	2.457405983687247	1.4463806917906394
0.2431702121219581	2.581957499216323	1.565043776786581
0.2431702121219581	2.7065090147453996	1.6879906769464839
0.2431702121219581	2.8310605302744762	1.8631693462280579
0.2431702121219581	2.9556120458035524	2.1220875977289744
0.2431702121219581	3.0801635613326286	2.328203139188453
0.2431702121219581	3.204715076861705	2.536583680727677
0.2431702121219581	3.329266592390782	2.670813153659781
0.2431702121219581	3.453818107919858	2.952924181062107
0.2431702121219581	3.578369623448934	3.224857896545748
0.2431702121219581	3.702921138978011	3.542617424234807
0.2431702121219581	3.8274726545070874	3.869214912936261
0.2431702121219581	3.9520241700361636	4.38800870635143
0.2431702121219581	4.07657568556524	4.760683991636602
0.2431702121219581	4.201127201094317	5.112761226326706
0.2431702121219581	4.3256787166233925	5.326772294077642
0.2431702121219581	4.450230232152469	5.9974466187855295
0.2431702121219581	4.574781747681546	6.22059017009974
0.2431702121219581	4.699333263210622	6.6686148926266995
0.2431702121219581	4.823884778739699	7.239159751094313
0.2431702121219581	4.948436294268775	6.970895764499634
0.2431702121219581	5.072987809797851	7.501524015561804
0.2431702121219581	5.197539325326928	8.012349639327795
0.2431702121219581	5.322090840856004	8.417814747435958
0.2431702121219581	5.44664235638508	8.19467119612175
0.2431702121219581	5.571193871914157	8.70549681988774
0.2431702121219581	5.6957453874432336	8.70549681988774
0.2431702121219581	5.82029690297231	inf
0.2431702121219581	5.944848418501386	9.110961927995904
0.2431702121219581	6.0693999340304625	inf
0.2431702121219581	6.193951449559539	inf
0.2431702121219581	6.318502965088616	inf
0.2431702121219581	6.443054480617692	inf
0.2431702121219581	6.567605996146768	inf
0.2431702121219581	6.692157511675845	inf
0.2431702121219581	6.816709027204921	inf
0.2431702121219581	6.941260542733997	inf
0.2431702121219581	7.065812058263074	inf
0.2431702121219581	7.19036357379215	inf
0.2431702121219581	7.314915089321227	inf
0.2431702121219581	7.4394666048503035	inf
0.2431702121219581	7.564018120379379	inf
0.2431702121219581	7.688569635908456	inf
0.2431702121219581	7.8131211514375325	inf
0.2431702121219581	7.937672666966609	inf
0.2431702121219581	8.062224182495687	inf
0.2431702121219581	8.18677569802476	inf
0.30242115907622324	-4.143824339353802	inf
0.30242115907622324	-4.019272823824727	inf
0.30242115907622324	-3.89472130829565	inf
0.30242115907622324	-3.7701697927665734	inf
0.30242115907622324	-3.645618277237497	inf
0.30242115907622324	-3.521066761708421	inf
0.30242115907622324	-3.3965152461793444	inf
0.30242115907622324	-3.271963730650268	inf
0.30242115907622324	-3.1474122151211916	inf
0.30242115907622324	-3.022860699592115	inf
0.30242115907622324	-2.898309184063039	inf
0.30242115907622324	-2.773757668533962	inf
0.30242115907622324	-2.649206153004886	inf
0.30242115907622324	-2.5246546374758094	inf
0.30242115907622324	-2.4001031219467333	inf
0.30242115907622324	-2.2755516064176566	inf
0.30242115907622324	-2.1510000908885805	inf
0.30242115907622324	-2.026448575359504	inf
0.30242115907622324	-1.9018970598304274	inf
0.30242115907622324	-1.777345544301351	inf
0.30242115907622324	-1.6527940287722747	9.80410910855585
0.30242115907622324	-1.5282425132431983	9.80410910855585
0.30242115907622324	-1.4036909977141219	9.110961927995904
0.30242115907622324	-1.2791394821850455	inf
0.30242115907622324	-1.154587966655969	inf
0.30242115907622324	-1.0300364511268927	inf
0.30242115907622324	-0.9054849355978163	9.80410910855585
0.30242115907622324	-0.7809334200687399	8.417814747435958
0.30242115907622324	-0.6563819045396635	8.012349639327795
0.30242115907622324	-0.5318303890105871	7.319202458767849
0.30242115907622324	-0.4072788734815107	8.19467119612175
0.30242115907622324	-0.2827273579524343	7.606884531219629
0.30242115907622324	-0.15817584242335792	6.585233283687648
0.30242115907622324	-0.03362432689428152	6.140547462426204
0.30242115907622324	0.0909271886347951	5.743666098009431
0.30242115907622324	0.21547870416387171	5.067910660161354
0.30242115907622324	0.3400302196929479	4.228160005409533
0.30242115907622324	0.46458173522202406	3.6344983760643927
0.30242115907622324	0.5891332507511007	3.061228472763947
0.30242115907622324	0.7136847662801773	2.599216598351177
0.30242115907622324	0.8382362818092535	2.17316252766539
0.30242115907622324	0.9627877973383296	1.880760896625695
0.30242115907622324	1.0873393128674063	1.6274363366073938
0.30242115907622324	1.2118908283964829	1.4243405930512845
0.30242115907622324	1.336442343925559	1.3044690763872016
0.30242115907622324	1.4609938594546352	1.2110666048561738
0.30242115907622324	1.5855453749837118	1.1466323716925562
0.30242115907622324	1.7100968905127885	1.1295703464158349
0.30242115907622324	1.834648406041865	1.1151498742851738
0.30242115907622324	1.9591999215709412	1.0900342090143278
0.30242115907622324	2.0837514371000174	1.0740651553108345
0.30242115907622324	2.208302952629094	1.1161609967171229
0.30242115907622324	2.3328544681581707	1.1469800768420955
0.30242115907622324	2.457405983687247	1.1870705821698957
0.30242115907622324	2.581957499216323	1.2875160972116442
0.30242115907622324	2.7065090147453996	1.3927209760365882
0.30242115907622324	2.8310605302744762	1.5605636006275896
0.30242115907622324	2.9556120458035524	1.7170836378881482
0.30242115907622324	3.0801635613326286	1.8782287918182892
0.30242115907622324	3.204715076861705	2.137887182893124
0.30242115907622324	3.329266592390782	2.31693541434211
0.30242115907622324	3.453818107919858	2.557741028453389
0.30242115907622324	3.578369623448934	2.7767945945160726
0.30242115907622324	3.702921138978011	3.1157543946090875
0.30242115907622324	3.8274726545070874	3.387376826043523
0.30242115907622324	3.9520241700361636	3.835401548570484
0.30242115907622324	4.07657568556524	4.239588701233156
0.30242115907622324	4.201127201094317	4.773671187163414
0.30242115907622324	4.3256787166233925	5.18898859171459
0.30242115907622324	4.450230232152469	5.5994164891648825
0.30242115907622324	4.574781747681546	5.9329080976479585
0.30242115907622324	4.699333263210622	6.585233283687648
0.30242115907622324	4.823884778739699	6.370121904070704
0.30242115907622324	4.948436294268775	7.031520386316068
0.30242115907622324	5.072987809797851	7.031520386316068
0.30242115907622324	5.197539325326928	7.724667566876013
0.30242115907622324	5.322090840856004	8.19467119612175
0.30242115907622324	5.44664235638508	8.417814747435958
0.30242115907622324	5.571193871914157	8.70549681988774
0.30242115907622324	5.6957453874432336	9.110961927995904
0.30242115907622324	5.82029690297231	9.110961927995904
0.30242115907622324	5.944848418501386	9.80410910855585
0.30242115907622324	6.0693999340304625	inf
0.30242115907622324	6.193951449559539	inf
0.30242115907622324	6.318502965088616	inf
0.30242115907622324	6.443054480617692	inf
0.30242115907622324	6.567605996146768	inf
0.30242115907622324	6.692157511675845	inf
0.30242115907622324	6.816709027204921	inf
0.30242115907622324	6.941260542733997	inf
0.30242115907622324	7.065812058263074	inf
0.30242115907622324	7.19036357379215	inf
0.30242115907622324	7.314915089321227	inf
0.30242115907622324	7.4394666048503035	inf
0.30242115907622324	7.564018120379379	inf
0.30242115907622324	7.688569635908456	inf
0.30242115907622324	7.8131211514375325	inf
0.30242115907622324	7.937672666966609	inf
0.30242115907622324	8.062224182495687	inf
0.30242115907622324	8.18677569802476	inf
0.3616721060304884	-4.143824339353802	inf
0.3616721060304884	-4.019272823824727	inf
0.3616721060304884	-3.89472130829565	inf
0.3616721060304884	-3.7701697927665734	inf
0.3616721060304884	-3.645618277237497	inf
0.3616721060304884	-3.521066761708421	inf
0.3616721060304884	-3.3965152461793444	inf
0.3616721060304884	-3.271963730650268	inf
0.3616721060304884	-3.1474122151211916	inf
0.3616721060304884	-3.022860699592115	inf
0.3616721060304884	-2.898309184063039	inf
0.3616721060304884	-2.773757668533962	9.80410910855585
0.3616721060304884	-2.649206153004886	inf
0.3616721060304884	-2.5246546374758094	inf
0.3616721060304884	-2.4001031219467333	inf
0.3616721060304884	-2.2755516064176566	inf
0.3616721060304884	-2.1510000908885805	9.80410910855585
0.3616721060304884	-2.026448575359504	9.80410910855585
0.3616721060304884	-1.9018970598304274	inf
0.3616721060304884	-1.777345544301351	inf
0.3616721060304884	-1.6527940287722747	9.110961927995904
0.3616721060304884	-1.5282425132431983	inf
0.3616721060304884	-1.4036909977141219	9.80410910855585
0.3616721060304884	-1.2791394821850455	8.70549681988774
0.3616721060304884	-1.154587966655969	8.70549681988774
0.3616721060304884	-1.0300364511268927	8.19467119612175
0.3616721060304884	-0.9054849355978163	9.80410910855585
0.3616721060304884	-0.7809334200687399	8.70549681988774
0.3616721060304884	-0.6563819045396635	8.19467119612175
0.3616721060304884	-0.5318303890105871	7.096058907453639
0.3616721060304884	-0.4072788734815107	6.9137373506596855
0.3616721060304884	-0.2827273579524343	6.970895764499634
0.3616721060304884	-0.15817584242335792	6.140547462426204
0.3616721060304884	-0.03362432689428152	5.4346612560888286
0.3616721060304884	0.0909271886347951	4.662445552053189
0.3616721060304884	0.21547870416387171	4.057905918015697
0.3616721060304884	0.3400302196929479	3.486944421808566
0.3616721060304884	0.46458173522202406	2.9288770212792716
0.3616721060304884	0.5891332507511007	2.439562094300207
0.3616721060304884	0.7136847662801773	2.026735505897988
0.3616721060304884	0.8382362818092535	1.7069871776371386
0.3616721060304884	0.9627877973383296	1.4868313423346144
0.3616721060304884	1.0873393128674063	1.2536745833598104
0.3616721060304884	1.2118908283964829	1.1501148756474668
0.3616721060304884	1.336442343925559	1.0608965050799384
0.3616721060304884	1.4609938594546352	1.0053525256960087
0.3616721060304884	1.5855453749837118	0.979284169380211
0.3616721060304884	1.7100968905127885	1.0149060140821264
0.3616721060304884	1.834648406041865	0.9540215018662828
0.3616721060304884	1.9591999215709412	0.9877006088741584
0.3616721060304884	2.0837514371000174	0.9690441735247735
0.3616721060304884	2.208302952629094	0.98414820726979
0.3616721060304884	2.3328544681581707	1.0038444572455143
0.3616721060304884	2.457405983687247	1.0504218814572646
0.3616721060304884	2.581957499216323	1.0931599827199943
0.3616721060304884	2.7065090147453996	1.2000045451503158
0.3616721060304884	2.8310605302744762	1.3089570480164925
0.3616721060304884	2.9556120458035524	1.4944322125681229
0.3616721060304884	3.0801635613326286	1.6232281665594597
0.3616721060304884	3.204715076861705	1.822034233474647
0.3616721060304884	3.329266592390782	1.9864836655024805
0.3616721060304884	3.453818107919858	2.208219190837312
0.3616721060304884	3.578369623448934	2.451668008312266
0.3616721060304884	3.702921138978011	2.7574618307070935
0.3616721060304884	3.8274726545070874	3.0095225276793496
0.3616721060304884	3.9520241700361636	3.408847510440401
0.3616721060304884	4.07657568556524	3.9014757751544824
0.3616721060304884	4.201127201094317	4.239588701233156
0.3616721060304884	4.3256787166233925	4.869635175425158
0.3616721060304884	4.450230232152469	5.1036287427634335
0.3616721060304884	4.574781747681546	5.409659953883411
0.3616721060304884	4.699333263210622	5.7610578407213
0.3616721060304884	4.823884778739699	6.1665229488294635
0.3616721060304884	4.948436294268775	6.22059017009974
0.3616721060304884	5.072987809797851	6.5460125705343675
0.3616721060304884	5.197539325326928	7.319202458767849
0.3616721060304884	5.322090840856004	7.239159751094313
0.3616721060304884	5.44664235638508	7.4062138357574785
0.3616721060304884	5.571193871914157	8.70549681988774
0.3616721060304884	5.6957453874432336	inf
0.3616721060304884	5.82029690297231	inf
0.3616721060304884	5.944848418501386	9.80410910855585
0.3616721060304884	6.0693999340304625	inf
0.3616721060304884	6.193951449559539	inf
0.3616721060304884	6.318502965088616	inf
0.3616721060304884	6.443054480617692	inf
0.3616721060304884	6.567605996146768	inf
0.3616721060304884	6.692157511675845	inf
0.3616721060304884	6.816709027204921	inf
0.3616721060304884	6.941260542733997	inf
0.3616721060304884	7.065812058263074	inf
0.3616721060304884	7.19036357379215	inf
0.3616721060304884	7.314915089321227	inf
0.3616721060304884	7.4394666048503035	inf
0.3616721060304884	7.564018120379379	inf
0.3616721060304884	7.688569635908456	inf
0.3616721060304884	7.8131211514375325	inf
0.3616721060304884	7.937672666966609	inf
0.3616721060304884	8.062224182495687	inf
[truncated: 8,001 more rows]
