# Supplementary material for: Navigating protein landscapes with a machine-learned transferable coarse-grained model
Source: Nat Chem. 2025 Jul 18;17(8):1284–92. doi: 10.1038/s41557-025-01874-0 (PMC12313527; doi:10.1038/s41557-025-01874-0)
Supplement: Supplementary file 4 — .csv files with free energy landscape data. [file 41557_2025_1874_MOESM4_ESM.zip › fig_data/1fme_unres_FES_in_TICA.csv]

TIC1	TIC2	FE
-3.0889720337881585	-4.190427670304487	inf
-3.0889720337881585	-4.115033546032924	inf
-3.0889720337881585	-4.039639421761361	inf
-3.0889720337881585	-3.9642452974897973	inf
-3.0889720337881585	-3.8888511732182334	inf
-3.0889720337881585	-3.8134570489466704	inf
-3.0889720337881585	-3.7380629246751065	inf
-3.0889720337881585	-3.6626688004035435	inf
-3.0889720337881585	-3.5872746761319796	inf
-3.0889720337881585	-3.511880551860416	inf
-3.0889720337881585	-3.4364864275888527	inf
-3.0889720337881585	-3.361092303317289	inf
-3.0889720337881585	-3.285698179045726	inf
-3.0889720337881585	-3.210304054774162	inf
-3.0889720337881585	-3.1349099305025985	inf
-3.0889720337881585	-3.059515806231035	inf
-3.0889720337881585	-2.9841216819594716	inf
-3.0889720337881585	-2.908727557687908	inf
-3.0889720337881585	-2.8333334334163442	inf
-3.0889720337881585	-2.7579393091447812	inf
-3.0889720337881585	-2.6825451848732174	inf
-3.0889720337881585	-2.607151060601654	inf
-3.0889720337881585	-2.5317569363300905	inf
-3.0889720337881585	-2.456362812058527	inf
-3.0889720337881585	-2.3809686877869636	inf
-3.0889720337881585	-2.3055745635153997	inf
-3.0889720337881585	-2.2301804392438367	inf
-3.0889720337881585	-2.154786314972273	inf
-3.0889720337881585	-2.0793921907007094	inf
-3.0889720337881585	-2.003998066429146	inf
-3.0889720337881585	-1.9286039421575822	inf
-3.0889720337881585	-1.8532098178860188	inf
-3.0889720337881585	-1.7778156936144554	inf
-3.0889720337881585	-1.702421569342892	6.8501261661455
-3.0889720337881585	-1.6270274450713285	inf
-3.0889720337881585	-1.5516333207997648	inf
-3.0889720337881585	-1.4762391965282011	inf
-3.0889720337881585	-1.4008450722566377	inf
-3.0889720337881585	-1.3254509479850742	inf
-3.0889720337881585	-1.2500568237135108	inf
-3.0889720337881585	-1.1746626994419473	inf
-3.0889720337881585	-1.0992685751703837	inf
-3.0889720337881585	-1.02387445089882	inf
-3.0889720337881585	-0.9484803266272566	inf
-3.0889720337881585	-0.8730862023556931	inf
-3.0889720337881585	-0.7976920780841297	inf
-3.0889720337881585	-0.7222979538125662	inf
-3.0889720337881585	-0.6469038295410026	inf
-3.0889720337881585	-0.5715097052694389	inf
-3.0889720337881585	-0.49611558099787545	inf
-3.0889720337881585	-0.420721456726312	inf
-3.0889720337881585	-0.34532733245474856	6.8501261661455
-3.0889720337881585	-0.2699332081831851	inf
-3.0889720337881585	-0.19453908391162167	inf
-3.0889720337881585	-0.119144959640058	inf
-3.0889720337881585	-0.043750835368494556	inf
-3.0889720337881585	0.03164328890306889	inf
-3.0889720337881585	0.10703741317463278	inf
-3.0889720337881585	0.18243153744619622	inf
-3.0889720337881585	0.25782566171775967	inf
-3.0889720337881585	0.3332197859893231	inf
-3.0889720337881585	0.40861391026088656	inf
-3.0889720337881585	0.48400803453245	inf
-3.0889720337881585	0.5594021588040134	inf
-3.0889720337881585	0.6347962830755773	inf
-3.0889720337881585	0.7101904073471408	inf
-3.0889720337881585	0.7855845316187042	inf
-3.0889720337881585	0.8609786558902677	inf
-3.0889720337881585	0.9363727801618311	inf
-3.0889720337881585	1.0117669044333946	inf
-3.0889720337881585	1.087161028704958	inf
-3.0889720337881585	1.162555152976522	inf
-3.0889720337881585	1.2379492772480853	inf
-3.0889720337881585	1.3133434015196488	inf
-3.0889720337881585	1.3887375257912122	inf
-3.0889720337881585	1.4641316500627757	inf
-3.0889720337881585	1.5395257743343396	inf
-3.0889720337881585	1.614919898605903	inf
-3.0889720337881585	1.6903140228774665	inf
-3.0889720337881585	1.76570814714903	inf
-3.0889720337881585	1.8411022714205934	inf
-3.0889720337881585	1.9164963956921568	inf
-3.0889720337881585	1.9918905199637202	inf
-3.0889720337881585	2.067284644235284	inf
-3.0889720337881585	2.1426787685068476	inf
-3.0889720337881585	2.218072892778411	inf
-3.0889720337881585	2.2934670170499745	inf
-3.0889720337881585	2.368861141321538	inf
-3.0889720337881585	2.4442552655931014	inf
-3.0889720337881585	2.519649389864665	inf
-3.0889720337881585	2.5950435141362287	inf
-3.0889720337881585	2.670437638407792	inf
-3.0889720337881585	2.7458317626793556	inf
-3.0889720337881585	2.821225886950919	inf
-3.0889720337881585	2.8966200112224825	inf
-3.0889720337881585	2.9720141354940464	inf
-3.0889720337881585	3.04740825976561	inf
-3.0889720337881585	3.1228023840371733	inf
-3.0889720337881585	3.1981965083087367	inf
-3.0889720337881585	3.2735906325803006	inf
-3.0510871480318027	-4.190427670304487	inf
-3.0510871480318027	-4.115033546032924	inf
-3.0510871480318027	-4.039639421761361	inf
-3.0510871480318027	-3.9642452974897973	inf
-3.0510871480318027	-3.8888511732182334	inf
-3.0510871480318027	-3.8134570489466704	inf
-3.0510871480318027	-3.7380629246751065	inf
-3.0510871480318027	-3.6626688004035435	inf
-3.0510871480318027	-3.5872746761319796	inf
-3.0510871480318027	-3.511880551860416	inf
-3.0510871480318027	-3.4364864275888527	inf
-3.0510871480318027	-3.361092303317289	inf
-3.0510871480318027	-3.285698179045726	inf
-3.0510871480318027	-3.210304054774162	inf
-3.0510871480318027	-3.1349099305025985	inf
-3.0510871480318027	-3.059515806231035	inf
-3.0510871480318027	-2.9841216819594716	inf
-3.0510871480318027	-2.908727557687908	inf
-3.0510871480318027	-2.8333334334163442	inf
-3.0510871480318027	-2.7579393091447812	inf
-3.0510871480318027	-2.6825451848732174	inf
-3.0510871480318027	-2.607151060601654	inf
-3.0510871480318027	-2.5317569363300905	inf
-3.0510871480318027	-2.456362812058527	inf
-3.0510871480318027	-2.3809686877869636	inf
-3.0510871480318027	-2.3055745635153997	inf
-3.0510871480318027	-2.2301804392438367	inf
-3.0510871480318027	-2.154786314972273	inf
-3.0510871480318027	-2.0793921907007094	inf
-3.0510871480318027	-2.003998066429146	inf
-3.0510871480318027	-1.9286039421575822	inf
-3.0510871480318027	-1.8532098178860188	inf
-3.0510871480318027	-1.7778156936144554	6.8501261661455
-3.0510871480318027	-1.702421569342892	inf
-3.0510871480318027	-1.6270274450713285	inf
-3.0510871480318027	-1.5516333207997648	inf
-3.0510871480318027	-1.4762391965282011	inf
-3.0510871480318027	-1.4008450722566377	inf
-3.0510871480318027	-1.3254509479850742	inf
-3.0510871480318027	-1.2500568237135108	inf
-3.0510871480318027	-1.1746626994419473	inf
-3.0510871480318027	-1.0992685751703837	inf
-3.0510871480318027	-1.02387445089882	inf
-3.0510871480318027	-0.9484803266272566	inf
-3.0510871480318027	-0.8730862023556931	inf
-3.0510871480318027	-0.7976920780841297	inf
-3.0510871480318027	-0.7222979538125662	inf
-3.0510871480318027	-0.6469038295410026	inf
-3.0510871480318027	-0.5715097052694389	inf
-3.0510871480318027	-0.49611558099787545	inf
-3.0510871480318027	-0.420721456726312	inf
-3.0510871480318027	-0.34532733245474856	inf
-3.0510871480318027	-0.2699332081831851	6.8501261661455
-3.0510871480318027	-0.19453908391162167	6.8501261661455
-3.0510871480318027	-0.119144959640058	inf
-3.0510871480318027	-0.043750835368494556	6.8501261661455
-3.0510871480318027	0.03164328890306889	inf
-3.0510871480318027	0.10703741317463278	inf
-3.0510871480318027	0.18243153744619622	inf
-3.0510871480318027	0.25782566171775967	inf
-3.0510871480318027	0.3332197859893231	inf
-3.0510871480318027	0.40861391026088656	inf
-3.0510871480318027	0.48400803453245	inf
-3.0510871480318027	0.5594021588040134	inf
-3.0510871480318027	0.6347962830755773	inf
-3.0510871480318027	0.7101904073471408	inf
-3.0510871480318027	0.7855845316187042	inf
-3.0510871480318027	0.8609786558902677	inf
-3.0510871480318027	0.9363727801618311	inf
-3.0510871480318027	1.0117669044333946	inf
-3.0510871480318027	1.087161028704958	inf
-3.0510871480318027	1.162555152976522	inf
-3.0510871480318027	1.2379492772480853	inf
-3.0510871480318027	1.3133434015196488	inf
-3.0510871480318027	1.3887375257912122	inf
-3.0510871480318027	1.4641316500627757	inf
-3.0510871480318027	1.5395257743343396	inf
-3.0510871480318027	1.614919898605903	inf
-3.0510871480318027	1.6903140228774665	inf
-3.0510871480318027	1.76570814714903	inf
-3.0510871480318027	1.8411022714205934	inf
-3.0510871480318027	1.9164963956921568	inf
-3.0510871480318027	1.9918905199637202	inf
-3.0510871480318027	2.067284644235284	inf
-3.0510871480318027	2.1426787685068476	inf
-3.0510871480318027	2.218072892778411	inf
-3.0510871480318027	2.2934670170499745	inf
-3.0510871480318027	2.368861141321538	inf
-3.0510871480318027	2.4442552655931014	inf
-3.0510871480318027	2.519649389864665	inf
-3.0510871480318027	2.5950435141362287	inf
-3.0510871480318027	2.670437638407792	inf
-3.0510871480318027	2.7458317626793556	inf
-3.0510871480318027	2.821225886950919	inf
-3.0510871480318027	2.8966200112224825	inf
-3.0510871480318027	2.9720141354940464	inf
-3.0510871480318027	3.04740825976561	inf
-3.0510871480318027	3.1228023840371733	inf
-3.0510871480318027	3.1981965083087367	inf
-3.0510871480318027	3.2735906325803006	inf
-3.0132022622754464	-4.190427670304487	inf
-3.0132022622754464	-4.115033546032924	inf
-3.0132022622754464	-4.039639421761361	inf
-3.0132022622754464	-3.9642452974897973	inf
-3.0132022622754464	-3.8888511732182334	inf
-3.0132022622754464	-3.8134570489466704	inf
-3.0132022622754464	-3.7380629246751065	inf
-3.0132022622754464	-3.6626688004035435	inf
-3.0132022622754464	-3.5872746761319796	inf
-3.0132022622754464	-3.511880551860416	inf
-3.0132022622754464	-3.4364864275888527	inf
-3.0132022622754464	-3.361092303317289	inf
-3.0132022622754464	-3.285698179045726	inf
-3.0132022622754464	-3.210304054774162	inf
-3.0132022622754464	-3.1349099305025985	inf
-3.0132022622754464	-3.059515806231035	inf
-3.0132022622754464	-2.9841216819594716	inf
-3.0132022622754464	-2.908727557687908	inf
-3.0132022622754464	-2.8333334334163442	inf
-3.0132022622754464	-2.7579393091447812	inf
-3.0132022622754464	-2.6825451848732174	inf
-3.0132022622754464	-2.607151060601654	inf
-3.0132022622754464	-2.5317569363300905	inf
-3.0132022622754464	-2.456362812058527	inf
-3.0132022622754464	-2.3809686877869636	6.8501261661455
-3.0132022622754464	-2.3055745635153997	inf
-3.0132022622754464	-2.2301804392438367	inf
-3.0132022622754464	-2.154786314972273	inf
-3.0132022622754464	-2.0793921907007094	inf
-3.0132022622754464	-2.003998066429146	inf
-3.0132022622754464	-1.9286039421575822	inf
-3.0132022622754464	-1.8532098178860188	inf
-3.0132022622754464	-1.7778156936144554	inf
-3.0132022622754464	-1.702421569342892	inf
-3.0132022622754464	-1.6270274450713285	inf
-3.0132022622754464	-1.5516333207997648	inf
-3.0132022622754464	-1.4762391965282011	inf
-3.0132022622754464	-1.4008450722566377	inf
-3.0132022622754464	-1.3254509479850742	inf
-3.0132022622754464	-1.2500568237135108	inf
-3.0132022622754464	-1.1746626994419473	inf
-3.0132022622754464	-1.0992685751703837	6.8501261661455
-3.0132022622754464	-1.02387445089882	inf
-3.0132022622754464	-0.9484803266272566	inf
-3.0132022622754464	-0.8730862023556931	inf
-3.0132022622754464	-0.7976920780841297	inf
-3.0132022622754464	-0.7222979538125662	inf
-3.0132022622754464	-0.6469038295410026	6.8501261661455
-3.0132022622754464	-0.5715097052694389	6.8501261661455
-3.0132022622754464	-0.49611558099787545	6.8501261661455
-3.0132022622754464	-0.420721456726312	inf
-3.0132022622754464	-0.34532733245474856	6.8501261661455
-3.0132022622754464	-0.2699332081831851	6.156978985585555
-3.0132022622754464	-0.19453908391162167	6.156978985585555
-3.0132022622754464	-0.119144959640058	inf
-3.0132022622754464	-0.043750835368494556	6.8501261661455
-3.0132022622754464	0.03164328890306889	inf
-3.0132022622754464	0.10703741317463278	6.8501261661455
-3.0132022622754464	0.18243153744619622	6.8501261661455
-3.0132022622754464	0.25782566171775967	inf
-3.0132022622754464	0.3332197859893231	inf
-3.0132022622754464	0.40861391026088656	inf
-3.0132022622754464	0.48400803453245	inf
-3.0132022622754464	0.5594021588040134	inf
-3.0132022622754464	0.6347962830755773	inf
-3.0132022622754464	0.7101904073471408	inf
-3.0132022622754464	0.7855845316187042	inf
-3.0132022622754464	0.8609786558902677	inf
-3.0132022622754464	0.9363727801618311	inf
-3.0132022622754464	1.0117669044333946	inf
-3.0132022622754464	1.087161028704958	inf
-3.0132022622754464	1.162555152976522	inf
-3.0132022622754464	1.2379492772480853	inf
-3.0132022622754464	1.3133434015196488	inf
-3.0132022622754464	1.3887375257912122	inf
-3.0132022622754464	1.4641316500627757	inf
-3.0132022622754464	1.5395257743343396	inf
-3.0132022622754464	1.614919898605903	inf
-3.0132022622754464	1.6903140228774665	inf
-3.0132022622754464	1.76570814714903	inf
-3.0132022622754464	1.8411022714205934	inf
-3.0132022622754464	1.9164963956921568	inf
-3.0132022622754464	1.9918905199637202	inf
-3.0132022622754464	2.067284644235284	inf
-3.0132022622754464	2.1426787685068476	inf
-3.0132022622754464	2.218072892778411	inf
-3.0132022622754464	2.2934670170499745	inf
-3.0132022622754464	2.368861141321538	inf
-3.0132022622754464	2.4442552655931014	inf
-3.0132022622754464	2.519649389864665	inf
-3.0132022622754464	2.5950435141362287	inf
-3.0132022622754464	2.670437638407792	inf
-3.0132022622754464	2.7458317626793556	inf
-3.0132022622754464	2.821225886950919	inf
-3.0132022622754464	2.8966200112224825	inf
-3.0132022622754464	2.9720141354940464	inf
-3.0132022622754464	3.04740825976561	inf
-3.0132022622754464	3.1228023840371733	inf
-3.0132022622754464	3.1981965083087367	inf
-3.0132022622754464	3.2735906325803006	inf
-2.97531737651909	-4.190427670304487	inf
-2.97531737651909	-4.115033546032924	inf
-2.97531737651909	-4.039639421761361	inf
-2.97531737651909	-3.9642452974897973	inf
-2.97531737651909	-3.8888511732182334	inf
-2.97531737651909	-3.8134570489466704	inf
-2.97531737651909	-3.7380629246751065	inf
-2.97531737651909	-3.6626688004035435	inf
-2.97531737651909	-3.5872746761319796	inf
-2.97531737651909	-3.511880551860416	inf
-2.97531737651909	-3.4364864275888527	inf
-2.97531737651909	-3.361092303317289	inf
-2.97531737651909	-3.285698179045726	inf
-2.97531737651909	-3.210304054774162	inf
-2.97531737651909	-3.1349099305025985	inf
-2.97531737651909	-3.059515806231035	inf
-2.97531737651909	-2.9841216819594716	inf
-2.97531737651909	-2.908727557687908	inf
-2.97531737651909	-2.8333334334163442	inf
-2.97531737651909	-2.7579393091447812	inf
-2.97531737651909	-2.6825451848732174	inf
-2.97531737651909	-2.607151060601654	inf
-2.97531737651909	-2.5317569363300905	inf
-2.97531737651909	-2.456362812058527	inf
-2.97531737651909	-2.3809686877869636	inf
-2.97531737651909	-2.3055745635153997	inf
-2.97531737651909	-2.2301804392438367	inf
-2.97531737651909	-2.154786314972273	inf
-2.97531737651909	-2.0793921907007094	inf
-2.97531737651909	-2.003998066429146	inf
-2.97531737651909	-1.9286039421575822	inf
-2.97531737651909	-1.8532098178860188	inf
-2.97531737651909	-1.7778156936144554	inf
-2.97531737651909	-1.702421569342892	inf
-2.97531737651909	-1.6270274450713285	inf
-2.97531737651909	-1.5516333207997648	inf
-2.97531737651909	-1.4762391965282011	inf
-2.97531737651909	-1.4008450722566377	6.8501261661455
-2.97531737651909	-1.3254509479850742	inf
-2.97531737651909	-1.2500568237135108	6.8501261661455
-2.97531737651909	-1.1746626994419473	6.8501261661455
-2.97531737651909	-1.0992685751703837	inf
-2.97531737651909	-1.02387445089882	inf
-2.97531737651909	-0.9484803266272566	inf
-2.97531737651909	-0.8730862023556931	6.8501261661455
-2.97531737651909	-0.7976920780841297	6.8501261661455
-2.97531737651909	-0.7222979538125662	inf
-2.97531737651909	-0.6469038295410026	6.8501261661455
-2.97531737651909	-0.5715097052694389	6.8501261661455
-2.97531737651909	-0.49611558099787545	inf
-2.97531737651909	-0.420721456726312	inf
-2.97531737651909	-0.34532733245474856	5.751513877477391
-2.97531737651909	-0.2699332081831851	6.8501261661455
-2.97531737651909	-0.19453908391162167	5.751513877477391
-2.97531737651909	-0.119144959640058	6.8501261661455
-2.97531737651909	-0.043750835368494556	5.751513877477391
-2.97531737651909	0.03164328890306889	6.156978985585555
-2.97531737651909	0.10703741317463278	6.8501261661455
-2.97531737651909	0.18243153744619622	6.8501261661455
-2.97531737651909	0.25782566171775967	6.8501261661455
-2.97531737651909	0.3332197859893231	inf
-2.97531737651909	0.40861391026088656	inf
-2.97531737651909	0.48400803453245	inf
-2.97531737651909	0.5594021588040134	inf
-2.97531737651909	0.6347962830755773	inf
-2.97531737651909	0.7101904073471408	inf
-2.97531737651909	0.7855845316187042	inf
-2.97531737651909	0.8609786558902677	inf
-2.97531737651909	0.9363727801618311	inf
-2.97531737651909	1.0117669044333946	inf
-2.97531737651909	1.087161028704958	inf
-2.97531737651909	1.162555152976522	inf
-2.97531737651909	1.2379492772480853	inf
-2.97531737651909	1.3133434015196488	inf
-2.97531737651909	1.3887375257912122	inf
-2.97531737651909	1.4641316500627757	inf
-2.97531737651909	1.5395257743343396	inf
-2.97531737651909	1.614919898605903	inf
-2.97531737651909	1.6903140228774665	inf
-2.97531737651909	1.76570814714903	inf
-2.97531737651909	1.8411022714205934	inf
-2.97531737651909	1.9164963956921568	inf
-2.97531737651909	1.9918905199637202	inf
-2.97531737651909	2.067284644235284	inf
-2.97531737651909	2.1426787685068476	inf
-2.97531737651909	2.218072892778411	inf
-2.97531737651909	2.2934670170499745	inf
-2.97531737651909	2.368861141321538	inf
-2.97531737651909	2.4442552655931014	inf
-2.97531737651909	2.519649389864665	inf
-2.97531737651909	2.5950435141362287	inf
-2.97531737651909	2.670437638407792	inf
-2.97531737651909	2.7458317626793556	inf
-2.97531737651909	2.821225886950919	inf
-2.97531737651909	2.8966200112224825	inf
-2.97531737651909	2.9720141354940464	inf
-2.97531737651909	3.04740825976561	inf
-2.97531737651909	3.1228023840371733	inf
-2.97531737651909	3.1981965083087367	inf
-2.97531737651909	3.2735906325803006	inf
-2.937432490762734	-4.190427670304487	inf
-2.937432490762734	-4.115033546032924	inf
-2.937432490762734	-4.039639421761361	inf
-2.937432490762734	-3.9642452974897973	inf
-2.937432490762734	-3.8888511732182334	inf
-2.937432490762734	-3.8134570489466704	inf
-2.937432490762734	-3.7380629246751065	inf
-2.937432490762734	-3.6626688004035435	inf
-2.937432490762734	-3.5872746761319796	inf
-2.937432490762734	-3.511880551860416	inf
-2.937432490762734	-3.4364864275888527	inf
-2.937432490762734	-3.361092303317289	inf
-2.937432490762734	-3.285698179045726	inf
-2.937432490762734	-3.210304054774162	inf
-2.937432490762734	-3.1349099305025985	inf
-2.937432490762734	-3.059515806231035	inf
-2.937432490762734	-2.9841216819594716	inf
-2.937432490762734	-2.908727557687908	inf
-2.937432490762734	-2.8333334334163442	inf
-2.937432490762734	-2.7579393091447812	inf
-2.937432490762734	-2.6825451848732174	inf
-2.937432490762734	-2.607151060601654	inf
-2.937432490762734	-2.5317569363300905	inf
-2.937432490762734	-2.456362812058527	inf
-2.937432490762734	-2.3809686877869636	inf
-2.937432490762734	-2.3055745635153997	inf
-2.937432490762734	-2.2301804392438367	inf
-2.937432490762734	-2.154786314972273	inf
-2.937432490762734	-2.0793921907007094	inf
-2.937432490762734	-2.003998066429146	inf
-2.937432490762734	-1.9286039421575822	inf
-2.937432490762734	-1.8532098178860188	inf
-2.937432490762734	-1.7778156936144554	inf
-2.937432490762734	-1.702421569342892	inf
-2.937432490762734	-1.6270274450713285	inf
-2.937432490762734	-1.5516333207997648	inf
-2.937432490762734	-1.4762391965282011	5.751513877477391
-2.937432490762734	-1.4008450722566377	inf
-2.937432490762734	-1.3254509479850742	inf
-2.937432490762734	-1.2500568237135108	inf
-2.937432490762734	-1.1746626994419473	inf
-2.937432490762734	-1.0992685751703837	6.156978985585555
-2.937432490762734	-1.02387445089882	6.8501261661455
-2.937432490762734	-0.9484803266272566	6.8501261661455
-2.937432490762734	-0.8730862023556931	6.8501261661455
-2.937432490762734	-0.7976920780841297	6.8501261661455
-2.937432490762734	-0.7222979538125662	6.8501261661455
-2.937432490762734	-0.6469038295410026	inf
-2.937432490762734	-0.5715097052694389	6.156978985585555
-2.937432490762734	-0.49611558099787545	5.463831805025611
-2.937432490762734	-0.420721456726312	inf
-2.937432490762734	-0.34532733245474856	5.240688253711401
-2.937432490762734	-0.2699332081831851	6.156978985585555
-2.937432490762734	-0.19453908391162167	5.751513877477391
-2.937432490762734	-0.119144959640058	6.8501261661455
-2.937432490762734	-0.043750835368494556	6.8501261661455
-2.937432490762734	0.03164328890306889	5.751513877477391
-2.937432490762734	0.10703741317463278	6.156978985585555
-2.937432490762734	0.18243153744619622	6.156978985585555
-2.937432490762734	0.25782566171775967	6.8501261661455
-2.937432490762734	0.3332197859893231	6.8501261661455
-2.937432490762734	0.40861391026088656	inf
-2.937432490762734	0.48400803453245	inf
-2.937432490762734	0.5594021588040134	inf
-2.937432490762734	0.6347962830755773	inf
-2.937432490762734	0.7101904073471408	inf
-2.937432490762734	0.7855845316187042	inf
-2.937432490762734	0.8609786558902677	inf
-2.937432490762734	0.9363727801618311	inf
-2.937432490762734	1.0117669044333946	inf
-2.937432490762734	1.087161028704958	inf
-2.937432490762734	1.162555152976522	inf
-2.937432490762734	1.2379492772480853	inf
-2.937432490762734	1.3133434015196488	inf
-2.937432490762734	1.3887375257912122	inf
-2.937432490762734	1.4641316500627757	inf
-2.937432490762734	1.5395257743343396	inf
-2.937432490762734	1.614919898605903	inf
-2.937432490762734	1.6903140228774665	inf
-2.937432490762734	1.76570814714903	inf
-2.937432490762734	1.8411022714205934	inf
-2.937432490762734	1.9164963956921568	inf
-2.937432490762734	1.9918905199637202	inf
-2.937432490762734	2.067284644235284	inf
-2.937432490762734	2.1426787685068476	inf
-2.937432490762734	2.218072892778411	inf
-2.937432490762734	2.2934670170499745	inf
-2.937432490762734	2.368861141321538	inf
-2.937432490762734	2.4442552655931014	inf
-2.937432490762734	2.519649389864665	inf
-2.937432490762734	2.5950435141362287	inf
-2.937432490762734	2.670437638407792	inf
-2.937432490762734	2.7458317626793556	inf
-2.937432490762734	2.821225886950919	inf
-2.937432490762734	2.8966200112224825	inf
-2.937432490762734	2.9720141354940464	inf
-2.937432490762734	3.04740825976561	inf
-2.937432490762734	3.1228023840371733	inf
-2.937432490762734	3.1981965083087367	inf
-2.937432490762734	3.2735906325803006	inf
-2.8995476050063775	-4.190427670304487	inf
-2.8995476050063775	-4.115033546032924	inf
-2.8995476050063775	-4.039639421761361	inf
-2.8995476050063775	-3.9642452974897973	inf
-2.8995476050063775	-3.8888511732182334	inf
-2.8995476050063775	-3.8134570489466704	inf
-2.8995476050063775	-3.7380629246751065	inf
-2.8995476050063775	-3.6626688004035435	inf
-2.8995476050063775	-3.5872746761319796	inf
-2.8995476050063775	-3.511880551860416	inf
-2.8995476050063775	-3.4364864275888527	inf
-2.8995476050063775	-3.361092303317289	inf
-2.8995476050063775	-3.285698179045726	inf
-2.8995476050063775	-3.210304054774162	inf
-2.8995476050063775	-3.1349099305025985	inf
-2.8995476050063775	-3.059515806231035	inf
-2.8995476050063775	-2.9841216819594716	inf
-2.8995476050063775	-2.908727557687908	inf
-2.8995476050063775	-2.8333334334163442	inf
-2.8995476050063775	-2.7579393091447812	inf
-2.8995476050063775	-2.6825451848732174	inf
-2.8995476050063775	-2.607151060601654	inf
-2.8995476050063775	-2.5317569363300905	inf
-2.8995476050063775	-2.456362812058527	inf
-2.8995476050063775	-2.3809686877869636	inf
-2.8995476050063775	-2.3055745635153997	inf
-2.8995476050063775	-2.2301804392438367	inf
-2.8995476050063775	-2.154786314972273	inf
-2.8995476050063775	-2.0793921907007094	inf
-2.8995476050063775	-2.003998066429146	inf
-2.8995476050063775	-1.9286039421575822	inf
-2.8995476050063775	-1.8532098178860188	6.8501261661455
-2.8995476050063775	-1.7778156936144554	inf
-2.8995476050063775	-1.702421569342892	inf
-2.8995476050063775	-1.6270274450713285	inf
-2.8995476050063775	-1.5516333207997648	inf
-2.8995476050063775	-1.4762391965282011	inf
-2.8995476050063775	-1.4008450722566377	inf
-2.8995476050063775	-1.3254509479850742	6.156978985585555
-2.8995476050063775	-1.2500568237135108	6.8501261661455
-2.8995476050063775	-1.1746626994419473	inf
-2.8995476050063775	-1.0992685751703837	6.8501261661455
-2.8995476050063775	-1.02387445089882	6.8501261661455
-2.8995476050063775	-0.9484803266272566	6.8501261661455
-2.8995476050063775	-0.8730862023556931	inf
-2.8995476050063775	-0.7976920780841297	6.156978985585555
-2.8995476050063775	-0.7222979538125662	6.156978985585555
-2.8995476050063775	-0.6469038295410026	6.8501261661455
-2.8995476050063775	-0.5715097052694389	5.751513877477391
-2.8995476050063775	-0.49611558099787545	5.463831805025611
-2.8995476050063775	-0.420721456726312	5.751513877477391
-2.8995476050063775	-0.34532733245474856	5.240688253711401
-2.8995476050063775	-0.2699332081831851	4.770684624465666
-2.8995476050063775	-0.19453908391162167	5.463831805025611
-2.8995476050063775	-0.119144959640058	5.058366696917446
-2.8995476050063775	-0.043750835368494556	5.751513877477391
-2.8995476050063775	0.03164328890306889	5.240688253711401
-2.8995476050063775	0.10703741317463278	4.904216017090187
-2.8995476050063775	0.18243153744619622	5.751513877477391
-2.8995476050063775	0.25782566171775967	inf
-2.8995476050063775	0.3332197859893231	inf
-2.8995476050063775	0.40861391026088656	6.8501261661455
-2.8995476050063775	0.48400803453245	inf
-2.8995476050063775	0.5594021588040134	inf
-2.8995476050063775	0.6347962830755773	inf
-2.8995476050063775	0.7101904073471408	inf
-2.8995476050063775	0.7855845316187042	inf
-2.8995476050063775	0.8609786558902677	inf
-2.8995476050063775	0.9363727801618311	inf
-2.8995476050063775	1.0117669044333946	inf
-2.8995476050063775	1.087161028704958	inf
-2.8995476050063775	1.162555152976522	inf
-2.8995476050063775	1.2379492772480853	inf
-2.8995476050063775	1.3133434015196488	inf
-2.8995476050063775	1.3887375257912122	inf
-2.8995476050063775	1.4641316500627757	inf
-2.8995476050063775	1.5395257743343396	inf
-2.8995476050063775	1.614919898605903	inf
-2.8995476050063775	1.6903140228774665	inf
-2.8995476050063775	1.76570814714903	inf
-2.8995476050063775	1.8411022714205934	inf
-2.8995476050063775	1.9164963956921568	inf
-2.8995476050063775	1.9918905199637202	inf
-2.8995476050063775	2.067284644235284	inf
-2.8995476050063775	2.1426787685068476	inf
-2.8995476050063775	2.218072892778411	inf
-2.8995476050063775	2.2934670170499745	inf
-2.8995476050063775	2.368861141321538	inf
-2.8995476050063775	2.4442552655931014	inf
-2.8995476050063775	2.519649389864665	inf
-2.8995476050063775	2.5950435141362287	inf
-2.8995476050063775	2.670437638407792	inf
-2.8995476050063775	2.7458317626793556	inf
-2.8995476050063775	2.821225886950919	inf
-2.8995476050063775	2.8966200112224825	inf
-2.8995476050063775	2.9720141354940464	inf
-2.8995476050063775	3.04740825976561	inf
-2.8995476050063775	3.1228023840371733	inf
-2.8995476050063775	3.1981965083087367	inf
-2.8995476050063775	3.2735906325803006	inf
-2.8616627192500217	-4.190427670304487	inf
-2.8616627192500217	-4.115033546032924	inf
-2.8616627192500217	-4.039639421761361	inf
-2.8616627192500217	-3.9642452974897973	inf
-2.8616627192500217	-3.8888511732182334	inf
-2.8616627192500217	-3.8134570489466704	inf
-2.8616627192500217	-3.7380629246751065	inf
-2.8616627192500217	-3.6626688004035435	inf
-2.8616627192500217	-3.5872746761319796	inf
-2.8616627192500217	-3.511880551860416	inf
-2.8616627192500217	-3.4364864275888527	inf
-2.8616627192500217	-3.361092303317289	inf
-2.8616627192500217	-3.285698179045726	inf
-2.8616627192500217	-3.210304054774162	inf
-2.8616627192500217	-3.1349099305025985	inf
-2.8616627192500217	-3.059515806231035	inf
-2.8616627192500217	-2.9841216819594716	inf
-2.8616627192500217	-2.908727557687908	inf
-2.8616627192500217	-2.8333334334163442	inf
-2.8616627192500217	-2.7579393091447812	inf
-2.8616627192500217	-2.6825451848732174	inf
-2.8616627192500217	-2.607151060601654	inf
-2.8616627192500217	-2.5317569363300905	inf
-2.8616627192500217	-2.456362812058527	inf
-2.8616627192500217	-2.3809686877869636	inf
-2.8616627192500217	-2.3055745635153997	inf
-2.8616627192500217	-2.2301804392438367	inf
-2.8616627192500217	-2.154786314972273	inf
-2.8616627192500217	-2.0793921907007094	inf
-2.8616627192500217	-2.003998066429146	inf
-2.8616627192500217	-1.9286039421575822	inf
-2.8616627192500217	-1.8532098178860188	inf
-2.8616627192500217	-1.7778156936144554	inf
-2.8616627192500217	-1.702421569342892	inf
-2.8616627192500217	-1.6270274450713285	inf
-2.8616627192500217	-1.5516333207997648	6.8501261661455
-2.8616627192500217	-1.4762391965282011	6.8501261661455
-2.8616627192500217	-1.4008450722566377	inf
-2.8616627192500217	-1.3254509479850742	inf
-2.8616627192500217	-1.2500568237135108	6.156978985585555
-2.8616627192500217	-1.1746626994419473	inf
-2.8616627192500217	-1.0992685751703837	inf
-2.8616627192500217	-1.02387445089882	inf
-2.8616627192500217	-0.9484803266272566	6.8501261661455
-2.8616627192500217	-0.8730862023556931	6.8501261661455
-2.8616627192500217	-0.7976920780841297	6.156978985585555
-2.8616627192500217	-0.7222979538125662	6.156978985585555
-2.8616627192500217	-0.6469038295410026	6.156978985585555
-2.8616627192500217	-0.5715097052694389	inf
-2.8616627192500217	-0.49611558099787545	5.240688253711401
-2.8616627192500217	-0.420721456726312	6.156978985585555
-2.8616627192500217	-0.34532733245474856	5.240688253711401
-2.8616627192500217	-0.2699332081831851	4.211068836530243
-2.8616627192500217	-0.19453908391162167	4.3652195163575005
-2.8616627192500217	-0.119144959640058	5.463831805025611
-2.8616627192500217	-0.043750835368494556	4.45223089334713
-2.8616627192500217	0.03164328890306889	5.058366696917446
-2.8616627192500217	0.10703741317463278	6.156978985585555
-2.8616627192500217	0.18243153744619622	5.463831805025611
-2.8616627192500217	0.25782566171775967	6.156978985585555
-2.8616627192500217	0.3332197859893231	5.751513877477391
-2.8616627192500217	0.40861391026088656	inf
-2.8616627192500217	0.48400803453245	inf
-2.8616627192500217	0.5594021588040134	inf
-2.8616627192500217	0.6347962830755773	6.8501261661455
-2.8616627192500217	0.7101904073471408	inf
-2.8616627192500217	0.7855845316187042	6.8501261661455
-2.8616627192500217	0.8609786558902677	inf
-2.8616627192500217	0.9363727801618311	inf
-2.8616627192500217	1.0117669044333946	inf
-2.8616627192500217	1.087161028704958	inf
-2.8616627192500217	1.162555152976522	inf
-2.8616627192500217	1.2379492772480853	inf
-2.8616627192500217	1.3133434015196488	inf
-2.8616627192500217	1.3887375257912122	inf
-2.8616627192500217	1.4641316500627757	inf
-2.8616627192500217	1.5395257743343396	inf
-2.8616627192500217	1.614919898605903	inf
-2.8616627192500217	1.6903140228774665	inf
-2.8616627192500217	1.76570814714903	inf
-2.8616627192500217	1.8411022714205934	inf
-2.8616627192500217	1.9164963956921568	inf
-2.8616627192500217	1.9918905199637202	inf
-2.8616627192500217	2.067284644235284	inf
-2.8616627192500217	2.1426787685068476	inf
-2.8616627192500217	2.218072892778411	inf
-2.8616627192500217	2.2934670170499745	inf
-2.8616627192500217	2.368861141321538	inf
-2.8616627192500217	2.4442552655931014	inf
-2.8616627192500217	2.519649389864665	inf
-2.8616627192500217	2.5950435141362287	inf
-2.8616627192500217	2.670437638407792	inf
-2.8616627192500217	2.7458317626793556	inf
-2.8616627192500217	2.821225886950919	inf
-2.8616627192500217	2.8966200112224825	inf
-2.8616627192500217	2.9720141354940464	inf
-2.8616627192500217	3.04740825976561	inf
-2.8616627192500217	3.1228023840371733	inf
-2.8616627192500217	3.1981965083087367	inf
-2.8616627192500217	3.2735906325803006	inf
-2.8237778334936654	-4.190427670304487	inf
-2.8237778334936654	-4.115033546032924	inf
-2.8237778334936654	-4.039639421761361	inf
-2.8237778334936654	-3.9642452974897973	inf
-2.8237778334936654	-3.8888511732182334	inf
-2.8237778334936654	-3.8134570489466704	inf
-2.8237778334936654	-3.7380629246751065	inf
-2.8237778334936654	-3.6626688004035435	inf
-2.8237778334936654	-3.5872746761319796	inf
-2.8237778334936654	-3.511880551860416	inf
-2.8237778334936654	-3.4364864275888527	inf
-2.8237778334936654	-3.361092303317289	inf
-2.8237778334936654	-3.285698179045726	inf
-2.8237778334936654	-3.210304054774162	inf
-2.8237778334936654	-3.1349099305025985	inf
-2.8237778334936654	-3.059515806231035	inf
-2.8237778334936654	-2.9841216819594716	inf
-2.8237778334936654	-2.908727557687908	inf
-2.8237778334936654	-2.8333334334163442	inf
-2.8237778334936654	-2.7579393091447812	inf
-2.8237778334936654	-2.6825451848732174	inf
-2.8237778334936654	-2.607151060601654	inf
-2.8237778334936654	-2.5317569363300905	inf
-2.8237778334936654	-2.456362812058527	inf
-2.8237778334936654	-2.3809686877869636	inf
-2.8237778334936654	-2.3055745635153997	inf
-2.8237778334936654	-2.2301804392438367	6.8501261661455
-2.8237778334936654	-2.154786314972273	inf
-2.8237778334936654	-2.0793921907007094	inf
-2.8237778334936654	-2.003998066429146	inf
-2.8237778334936654	-1.9286039421575822	6.8501261661455
-2.8237778334936654	-1.8532098178860188	inf
-2.8237778334936654	-1.7778156936144554	inf
-2.8237778334936654	-1.702421569342892	6.156978985585555
-2.8237778334936654	-1.6270274450713285	6.8501261661455
-2.8237778334936654	-1.5516333207997648	6.8501261661455
-2.8237778334936654	-1.4762391965282011	6.8501261661455
-2.8237778334936654	-1.4008450722566377	6.8501261661455
-2.8237778334936654	-1.3254509479850742	6.8501261661455
-2.8237778334936654	-1.2500568237135108	6.8501261661455
-2.8237778334936654	-1.1746626994419473	inf
-2.8237778334936654	-1.0992685751703837	6.8501261661455
-2.8237778334936654	-1.02387445089882	5.751513877477391
-2.8237778334936654	-0.9484803266272566	6.156978985585555
-2.8237778334936654	-0.8730862023556931	6.8501261661455
-2.8237778334936654	-0.7976920780841297	6.156978985585555
-2.8237778334936654	-0.7222979538125662	6.156978985585555
-2.8237778334936654	-0.6469038295410026	5.240688253711401
-2.8237778334936654	-0.5715097052694389	5.240688253711401
-2.8237778334936654	-0.49611558099787545	5.751513877477391
-2.8237778334936654	-0.420721456726312	5.058366696917446
-2.8237778334936654	-0.34532733245474856	5.058366696917446
-2.8237778334936654	-0.2699332081831851	5.240688253711401
-2.8237778334936654	-0.19453908391162167	4.211068836530243
-2.8237778334936654	-0.119144959640058	4.904216017090187
-2.8237778334936654	-0.043750835368494556	4.45223089334713
-2.8237778334936654	0.03164328890306889	4.904216017090187
-2.8237778334936654	0.10703741317463278	5.463831805025611
-2.8237778334936654	0.18243153744619622	6.156978985585555
-2.8237778334936654	0.25782566171775967	5.751513877477391
-2.8237778334936654	0.3332197859893231	5.240688253711401
-2.8237778334936654	0.40861391026088656	6.8501261661455
-2.8237778334936654	0.48400803453245	6.156978985585555
-2.8237778334936654	0.5594021588040134	6.8501261661455
-2.8237778334936654	0.6347962830755773	6.8501261661455
-2.8237778334936654	0.7101904073471408	6.8501261661455
-2.8237778334936654	0.7855845316187042	6.8501261661455
-2.8237778334936654	0.8609786558902677	inf
-2.8237778334936654	0.9363727801618311	inf
-2.8237778334936654	1.0117669044333946	inf
-2.8237778334936654	1.087161028704958	inf
-2.8237778334936654	1.162555152976522	inf
-2.8237778334936654	1.2379492772480853	inf
-2.8237778334936654	1.3133434015196488	inf
-2.8237778334936654	1.3887375257912122	inf
-2.8237778334936654	1.4641316500627757	inf
-2.8237778334936654	1.5395257743343396	inf
-2.8237778334936654	1.614919898605903	inf
-2.8237778334936654	1.6903140228774665	inf
-2.8237778334936654	1.76570814714903	inf
-2.8237778334936654	1.8411022714205934	inf
-2.8237778334936654	1.9164963956921568	inf
-2.8237778334936654	1.9918905199637202	inf
-2.8237778334936654	2.067284644235284	inf
-2.8237778334936654	2.1426787685068476	inf
-2.8237778334936654	2.218072892778411	inf
-2.8237778334936654	2.2934670170499745	inf
-2.8237778334936654	2.368861141321538	inf
-2.8237778334936654	2.4442552655931014	inf
-2.8237778334936654	2.519649389864665	inf
-2.8237778334936654	2.5950435141362287	inf
-2.8237778334936654	2.670437638407792	inf
-2.8237778334936654	2.7458317626793556	inf
-2.8237778334936654	2.821225886950919	inf
-2.8237778334936654	2.8966200112224825	inf
-2.8237778334936654	2.9720141354940464	inf
-2.8237778334936654	3.04740825976561	inf
-2.8237778334936654	3.1228023840371733	inf
-2.8237778334936654	3.1981965083087367	inf
-2.8237778334936654	3.2735906325803006	inf
-2.785892947737309	-4.190427670304487	inf
-2.785892947737309	-4.115033546032924	inf
-2.785892947737309	-4.039639421761361	inf
-2.785892947737309	-3.9642452974897973	inf
-2.785892947737309	-3.8888511732182334	inf
-2.785892947737309	-3.8134570489466704	inf
-2.785892947737309	-3.7380629246751065	inf
-2.785892947737309	-3.6626688004035435	inf
-2.785892947737309	-3.5872746761319796	inf
-2.785892947737309	-3.511880551860416	inf
-2.785892947737309	-3.4364864275888527	inf
-2.785892947737309	-3.361092303317289	inf
-2.785892947737309	-3.285698179045726	inf
-2.785892947737309	-3.210304054774162	inf
-2.785892947737309	-3.1349099305025985	inf
-2.785892947737309	-3.059515806231035	inf
-2.785892947737309	-2.9841216819594716	inf
-2.785892947737309	-2.908727557687908	inf
-2.785892947737309	-2.8333334334163442	inf
-2.785892947737309	-2.7579393091447812	inf
-2.785892947737309	-2.6825451848732174	inf
-2.785892947737309	-2.607151060601654	inf
-2.785892947737309	-2.5317569363300905	inf
-2.785892947737309	-2.456362812058527	inf
-2.785892947737309	-2.3809686877869636	inf
-2.785892947737309	-2.3055745635153997	inf
-2.785892947737309	-2.2301804392438367	inf
-2.785892947737309	-2.154786314972273	inf
-2.785892947737309	-2.0793921907007094	inf
-2.785892947737309	-2.003998066429146	inf
-2.785892947737309	-1.9286039421575822	6.156978985585555
-2.785892947737309	-1.8532098178860188	inf
-2.785892947737309	-1.7778156936144554	inf
-2.785892947737309	-1.702421569342892	inf
-2.785892947737309	-1.6270274450713285	6.8501261661455
-2.785892947737309	-1.5516333207997648	inf
-2.785892947737309	-1.4762391965282011	6.8501261661455
-2.785892947737309	-1.4008450722566377	6.156978985585555
-2.785892947737309	-1.3254509479850742	6.8501261661455
-2.785892947737309	-1.2500568237135108	6.8501261661455
-2.785892947737309	-1.1746626994419473	6.156978985585555
-2.785892947737309	-1.0992685751703837	6.8501261661455
-2.785892947737309	-1.02387445089882	6.8501261661455
-2.785892947737309	-0.9484803266272566	6.156978985585555
-2.785892947737309	-0.8730862023556931	5.751513877477391
-2.785892947737309	-0.7976920780841297	6.156978985585555
-2.785892947737309	-0.7222979538125662	6.8501261661455
-2.785892947737309	-0.6469038295410026	5.751513877477391
-2.785892947737309	-0.5715097052694389	4.211068836530243
-2.785892947737309	-0.49611558099787545	4.904216017090187
-2.785892947737309	-0.420721456726312	4.45223089334713
-2.785892947737309	-0.34532733245474856	4.3652195163575005
-2.785892947737309	-0.2699332081831851	4.211068836530243
-2.785892947737309	-0.19453908391162167	4.016912822089285
-2.785892947737309	-0.119144959640058	4.285176808683964
-2.785892947737309	-0.043750835368494556	3.9597544082493368
-2.785892947737309	0.03164328890306889	4.016912822089285
-2.785892947737309	0.10703741317463278	4.652901588809282
-2.785892947737309	0.18243153744619622	4.904216017090187
-2.785892947737309	0.25782566171775967	4.904216017090187
-2.785892947737309	0.3332197859893231	4.904216017090187
-2.785892947737309	0.40861391026088656	5.058366696917446
-2.785892947737309	0.48400803453245	5.463831805025611
-2.785892947737309	0.5594021588040134	inf
-2.785892947737309	0.6347962830755773	6.8501261661455
-2.785892947737309	0.7101904073471408	6.8501261661455
-2.785892947737309	0.7855845316187042	6.156978985585555
-2.785892947737309	0.8609786558902677	inf
-2.785892947737309	0.9363727801618311	6.8501261661455
-2.785892947737309	1.0117669044333946	inf
-2.785892947737309	1.087161028704958	inf
-2.785892947737309	1.162555152976522	inf
-2.785892947737309	1.2379492772480853	inf
-2.785892947737309	1.3133434015196488	inf
-2.785892947737309	1.3887375257912122	inf
-2.785892947737309	1.4641316500627757	inf
-2.785892947737309	1.5395257743343396	inf
-2.785892947737309	1.614919898605903	inf
-2.785892947737309	1.6903140228774665	inf
-2.785892947737309	1.76570814714903	inf
-2.785892947737309	1.8411022714205934	inf
-2.785892947737309	1.9164963956921568	inf
-2.785892947737309	1.9918905199637202	inf
-2.785892947737309	2.067284644235284	inf
-2.785892947737309	2.1426787685068476	inf
-2.785892947737309	2.218072892778411	inf
-2.785892947737309	2.2934670170499745	inf
-2.785892947737309	2.368861141321538	inf
-2.785892947737309	2.4442552655931014	inf
-2.785892947737309	2.519649389864665	inf
-2.785892947737309	2.5950435141362287	inf
-2.785892947737309	2.670437638407792	inf
-2.785892947737309	2.7458317626793556	inf
-2.785892947737309	2.821225886950919	inf
-2.785892947737309	2.8966200112224825	inf
-2.785892947737309	2.9720141354940464	inf
-2.785892947737309	3.04740825976561	inf
-2.785892947737309	3.1228023840371733	inf
-2.785892947737309	3.1981965083087367	inf
-2.785892947737309	3.2735906325803006	inf
-2.7480080619809533	-4.190427670304487	inf
-2.7480080619809533	-4.115033546032924	inf
-2.7480080619809533	-4.039639421761361	inf
-2.7480080619809533	-3.9642452974897973	inf
-2.7480080619809533	-3.8888511732182334	inf
-2.7480080619809533	-3.8134570489466704	inf
-2.7480080619809533	-3.7380629246751065	inf
-2.7480080619809533	-3.6626688004035435	inf
-2.7480080619809533	-3.5872746761319796	inf
-2.7480080619809533	-3.511880551860416	inf
-2.7480080619809533	-3.4364864275888527	inf
-2.7480080619809533	-3.361092303317289	inf
-2.7480080619809533	-3.285698179045726	inf
-2.7480080619809533	-3.210304054774162	inf
-2.7480080619809533	-3.1349099305025985	inf
-2.7480080619809533	-3.059515806231035	inf
-2.7480080619809533	-2.9841216819594716	inf
-2.7480080619809533	-2.908727557687908	inf
-2.7480080619809533	-2.8333334334163442	inf
-2.7480080619809533	-2.7579393091447812	inf
-2.7480080619809533	-2.6825451848732174	inf
-2.7480080619809533	-2.607151060601654	inf
-2.7480080619809533	-2.5317569363300905	inf
-2.7480080619809533	-2.456362812058527	inf
-2.7480080619809533	-2.3809686877869636	inf
-2.7480080619809533	-2.3055745635153997	inf
-2.7480080619809533	-2.2301804392438367	inf
-2.7480080619809533	-2.154786314972273	inf
-2.7480080619809533	-2.0793921907007094	inf
-2.7480080619809533	-2.003998066429146	6.8501261661455
-2.7480080619809533	-1.9286039421575822	inf
-2.7480080619809533	-1.8532098178860188	inf
-2.7480080619809533	-1.7778156936144554	6.8501261661455
-2.7480080619809533	-1.702421569342892	inf
-2.7480080619809533	-1.6270274450713285	6.156978985585555
-2.7480080619809533	-1.5516333207997648	6.8501261661455
-2.7480080619809533	-1.4762391965282011	5.463831805025611
-2.7480080619809533	-1.4008450722566377	6.156978985585555
-2.7480080619809533	-1.3254509479850742	inf
-2.7480080619809533	-1.2500568237135108	5.751513877477391
-2.7480080619809533	-1.1746626994419473	5.751513877477391
-2.7480080619809533	-1.0992685751703837	6.8501261661455
-2.7480080619809533	-1.02387445089882	5.751513877477391
-2.7480080619809533	-0.9484803266272566	5.463831805025611
-2.7480080619809533	-0.8730862023556931	5.463831805025611
-2.7480080619809533	-0.7976920780841297	5.463831805025611
-2.7480080619809533	-0.7222979538125662	4.904216017090187
-2.7480080619809533	-0.6469038295410026	4.904216017090187
-2.7480080619809533	-0.5715097052694389	5.463831805025611
-2.7480080619809533	-0.49611558099787545	5.058366696917446
-2.7480080619809533	-0.420721456726312	5.751513877477391
-2.7480080619809533	-0.34532733245474856	4.45223089334713
-2.7480080619809533	-0.2699332081831851	4.652901588809282
-2.7480080619809533	-0.19453908391162167	4.45223089334713
-2.7480080619809533	-0.119144959640058	3.9597544082493368
-2.7480080619809533	-0.043750835368494556	4.211068836530243
-2.7480080619809533	0.03164328890306889	4.016912822089285
-2.7480080619809533	0.10703741317463278	3.805603728422078
-2.7480080619809533	0.18243153744619622	4.547541073151455
-2.7480080619809533	0.25782566171775967	4.211068836530243
-2.7480080619809533	0.3332197859893231	4.770684624465666
-2.7480080619809533	0.40861391026088656	5.463831805025611
-2.7480080619809533	0.48400803453245	5.751513877477391
-2.7480080619809533	0.5594021588040134	6.156978985585555
-2.7480080619809533	0.6347962830755773	5.463831805025611
-2.7480080619809533	0.7101904073471408	5.463831805025611
-2.7480080619809533	0.7855845316187042	inf
-2.7480080619809533	0.8609786558902677	inf
-2.7480080619809533	0.9363727801618311	inf
-2.7480080619809533	1.0117669044333946	5.463831805025611
-2.7480080619809533	1.087161028704958	6.156978985585555
-2.7480080619809533	1.162555152976522	inf
-2.7480080619809533	1.2379492772480853	inf
-2.7480080619809533	1.3133434015196488	inf
-2.7480080619809533	1.3887375257912122	inf
-2.7480080619809533	1.4641316500627757	inf
-2.7480080619809533	1.5395257743343396	inf
-2.7480080619809533	1.614919898605903	inf
-2.7480080619809533	1.6903140228774665	inf
-2.7480080619809533	1.76570814714903	inf
-2.7480080619809533	1.8411022714205934	inf
-2.7480080619809533	1.9164963956921568	inf
-2.7480080619809533	1.9918905199637202	inf
-2.7480080619809533	2.067284644235284	inf
-2.7480080619809533	2.1426787685068476	inf
-2.7480080619809533	2.218072892778411	inf
-2.7480080619809533	2.2934670170499745	inf
-2.7480080619809533	2.368861141321538	inf
-2.7480080619809533	2.4442552655931014	inf
-2.7480080619809533	2.519649389864665	inf
-2.7480080619809533	2.5950435141362287	inf
-2.7480080619809533	2.670437638407792	inf
-2.7480080619809533	2.7458317626793556	inf
-2.7480080619809533	2.821225886950919	inf
-2.7480080619809533	2.8966200112224825	inf
-2.7480080619809533	2.9720141354940464	inf
-2.7480080619809533	3.04740825976561	inf
-2.7480080619809533	3.1228023840371733	inf
-2.7480080619809533	3.1981965083087367	inf
-2.7480080619809533	3.2735906325803006	inf
-2.710123176224597	-4.190427670304487	inf
-2.710123176224597	-4.115033546032924	inf
-2.710123176224597	-4.039639421761361	inf
-2.710123176224597	-3.9642452974897973	inf
-2.710123176224597	-3.8888511732182334	inf
-2.710123176224597	-3.8134570489466704	inf
-2.710123176224597	-3.7380629246751065	inf
-2.710123176224597	-3.6626688004035435	inf
-2.710123176224597	-3.5872746761319796	inf
-2.710123176224597	-3.511880551860416	inf
-2.710123176224597	-3.4364864275888527	inf
-2.710123176224597	-3.361092303317289	inf
-2.710123176224597	-3.285698179045726	inf
-2.710123176224597	-3.210304054774162	inf
-2.710123176224597	-3.1349099305025985	inf
-2.710123176224597	-3.059515806231035	inf
-2.710123176224597	-2.9841216819594716	inf
-2.710123176224597	-2.908727557687908	inf
-2.710123176224597	-2.8333334334163442	inf
-2.710123176224597	-2.7579393091447812	inf
-2.710123176224597	-2.6825451848732174	inf
-2.710123176224597	-2.607151060601654	inf
-2.710123176224597	-2.5317569363300905	inf
-2.710123176224597	-2.456362812058527	inf
-2.710123176224597	-2.3809686877869636	inf
-2.710123176224597	-2.3055745635153997	inf
-2.710123176224597	-2.2301804392438367	inf
-2.710123176224597	-2.154786314972273	6.8501261661455
-2.710123176224597	-2.0793921907007094	6.8501261661455
-2.710123176224597	-2.003998066429146	inf
-2.710123176224597	-1.9286039421575822	inf
-2.710123176224597	-1.8532098178860188	inf
-2.710123176224597	-1.7778156936144554	inf
-2.710123176224597	-1.702421569342892	6.156978985585555
-2.710123176224597	-1.6270274450713285	6.8501261661455
-2.710123176224597	-1.5516333207997648	5.751513877477391
-2.710123176224597	-1.4762391965282011	6.8501261661455
-2.710123176224597	-1.4008450722566377	6.8501261661455
-2.710123176224597	-1.3254509479850742	5.463831805025611
-2.710123176224597	-1.2500568237135108	5.751513877477391
-2.710123176224597	-1.1746626994419473	6.156978985585555
-2.710123176224597	-1.0992685751703837	6.8501261661455
-2.710123176224597	-1.02387445089882	5.463831805025611
-2.710123176224597	-0.9484803266272566	5.240688253711401
-2.710123176224597	-0.8730862023556931	5.751513877477391
-2.710123176224597	-0.7976920780841297	5.751513877477391
-2.710123176224597	-0.7222979538125662	5.240688253711401
-2.710123176224597	-0.6469038295410026	4.770684624465666
-2.710123176224597	-0.5715097052694389	4.547541073151455
-2.710123176224597	-0.49611558099787545	4.770684624465666
-2.710123176224597	-0.420721456726312	4.652901588809282
-2.710123176224597	-0.34532733245474856	4.211068836530243
-2.710123176224597	-0.2699332081831851	4.211068836530243
-2.710123176224597	-0.19453908391162167	3.9597544082493368
-2.710123176224597	-0.119144959640058	3.9597544082493368
-2.710123176224597	-0.043750835368494556	4.142075965043292
-2.710123176224597	0.03164328890306889	4.016912822089285
-2.710123176224597	0.10703741317463278	4.077537443905721
-2.710123176224597	0.18243153744619622	4.211068836530243
-2.710123176224597	0.25782566171775967	4.3652195163575005
-2.710123176224597	0.3332197859893231	4.142075965043292
-2.710123176224597	0.40861391026088656	4.904216017090187
-2.710123176224597	0.48400803453245	4.770684624465666
-2.710123176224597	0.5594021588040134	5.240688253711401
-2.710123176224597	0.6347962830755773	5.240688253711401
-2.710123176224597	0.7101904073471408	5.751513877477391
-2.710123176224597	0.7855845316187042	6.8501261661455
-2.710123176224597	0.8609786558902677	6.8501261661455
-2.710123176224597	0.9363727801618311	inf
-2.710123176224597	1.0117669044333946	6.8501261661455
-2.710123176224597	1.087161028704958	inf
-2.710123176224597	1.162555152976522	inf
-2.710123176224597	1.2379492772480853	inf
-2.710123176224597	1.3133434015196488	inf
-2.710123176224597	1.3887375257912122	inf
-2.710123176224597	1.4641316500627757	inf
-2.710123176224597	1.5395257743343396	inf
-2.710123176224597	1.614919898605903	inf
-2.710123176224597	1.6903140228774665	inf
-2.710123176224597	1.76570814714903	inf
-2.710123176224597	1.8411022714205934	inf
-2.710123176224597	1.9164963956921568	inf
-2.710123176224597	1.9918905199637202	inf
-2.710123176224597	2.067284644235284	inf
-2.710123176224597	2.1426787685068476	inf
-2.710123176224597	2.218072892778411	inf
-2.710123176224597	2.2934670170499745	inf
-2.710123176224597	2.368861141321538	inf
-2.710123176224597	2.4442552655931014	inf
-2.710123176224597	2.519649389864665	inf
-2.710123176224597	2.5950435141362287	inf
-2.710123176224597	2.670437638407792	inf
-2.710123176224597	2.7458317626793556	inf
-2.710123176224597	2.821225886950919	inf
-2.710123176224597	2.8966200112224825	inf
-2.710123176224597	2.9720141354940464	inf
-2.710123176224597	3.04740825976561	inf
-2.710123176224597	3.1228023840371733	inf
-2.710123176224597	3.1981965083087367	inf
-2.710123176224597	3.2735906325803006	inf
-2.6722382904682407	-4.190427670304487	inf
-2.6722382904682407	-4.115033546032924	inf
-2.6722382904682407	-4.039639421761361	inf
-2.6722382904682407	-3.9642452974897973	inf
-2.6722382904682407	-3.8888511732182334	inf
-2.6722382904682407	-3.8134570489466704	inf
-2.6722382904682407	-3.7380629246751065	inf
-2.6722382904682407	-3.6626688004035435	inf
-2.6722382904682407	-3.5872746761319796	inf
-2.6722382904682407	-3.511880551860416	inf
-2.6722382904682407	-3.4364864275888527	inf
-2.6722382904682407	-3.361092303317289	inf
-2.6722382904682407	-3.285698179045726	inf
-2.6722382904682407	-3.210304054774162	inf
-2.6722382904682407	-3.1349099305025985	inf
-2.6722382904682407	-3.059515806231035	inf
-2.6722382904682407	-2.9841216819594716	inf
-2.6722382904682407	-2.908727557687908	inf
-2.6722382904682407	-2.8333334334163442	inf
-2.6722382904682407	-2.7579393091447812	inf
-2.6722382904682407	-2.6825451848732174	inf
-2.6722382904682407	-2.607151060601654	inf
-2.6722382904682407	-2.5317569363300905	inf
-2.6722382904682407	-2.456362812058527	inf
-2.6722382904682407	-2.3809686877869636	inf
-2.6722382904682407	-2.3055745635153997	6.8501261661455
-2.6722382904682407	-2.2301804392438367	inf
-2.6722382904682407	-2.154786314972273	6.8501261661455
-2.6722382904682407	-2.0793921907007094	inf
-2.6722382904682407	-2.003998066429146	6.8501261661455
-2.6722382904682407	-1.9286039421575822	6.8501261661455
-2.6722382904682407	-1.8532098178860188	5.751513877477391
-2.6722382904682407	-1.7778156936144554	inf
-2.6722382904682407	-1.702421569342892	6.8501261661455
-2.6722382904682407	-1.6270274450713285	6.156978985585555
-2.6722382904682407	-1.5516333207997648	6.8501261661455
-2.6722382904682407	-1.4762391965282011	6.8501261661455
-2.6722382904682407	-1.4008450722566377	5.240688253711401
-2.6722382904682407	-1.3254509479850742	5.751513877477391
-2.6722382904682407	-1.2500568237135108	5.463831805025611
-2.6722382904682407	-1.1746626994419473	5.751513877477391
-2.6722382904682407	-1.0992685751703837	6.156978985585555
-2.6722382904682407	-1.02387445089882	5.463831805025611
-2.6722382904682407	-0.9484803266272566	5.751513877477391
-2.6722382904682407	-0.8730862023556931	6.156978985585555
-2.6722382904682407	-0.7976920780841297	5.463831805025611
-2.6722382904682407	-0.7222979538125662	4.904216017090187
-2.6722382904682407	-0.6469038295410026	6.8501261661455
-2.6722382904682407	-0.5715097052694389	4.652901588809282
-2.6722382904682407	-0.49611558099787545	4.285176808683964
-2.6722382904682407	-0.420721456726312	4.077537443905721
-2.6722382904682407	-0.34532733245474856	4.142075965043292
-2.6722382904682407	-0.2699332081831851	4.3652195163575005
-2.6722382904682407	-0.19453908391162167	4.077537443905721
-2.6722382904682407	-0.119144959640058	3.7590837127871843
-2.6722382904682407	-0.043750835368494556	3.90568718697906
-2.6722382904682407	0.03164328890306889	4.285176808683964
-2.6722382904682407	0.10703741317463278	4.077537443905721
-2.6722382904682407	0.18243153744619622	4.285176808683964
-2.6722382904682407	0.25782566171775967	4.211068836530243
-2.6722382904682407	0.3332197859893231	4.547541073151455
-2.6722382904682407	0.40861391026088656	4.3652195163575005
-2.6722382904682407	0.48400803453245	4.3652195163575005
-2.6722382904682407	0.5594021588040134	4.904216017090187
-2.6722382904682407	0.6347962830755773	6.156978985585555
-2.6722382904682407	0.7101904073471408	5.463831805025611
-2.6722382904682407	0.7855845316187042	5.751513877477391
-2.6722382904682407	0.8609786558902677	5.751513877477391
-2.6722382904682407	0.9363727801618311	5.240688253711401
-2.6722382904682407	1.0117669044333946	6.156978985585555
-2.6722382904682407	1.087161028704958	6.8501261661455
-2.6722382904682407	1.162555152976522	6.156978985585555
-2.6722382904682407	1.2379492772480853	6.156978985585555
-2.6722382904682407	1.3133434015196488	6.156978985585555
-2.6722382904682407	1.3887375257912122	inf
-2.6722382904682407	1.4641316500627757	inf
-2.6722382904682407	1.5395257743343396	inf
-2.6722382904682407	1.614919898605903	inf
-2.6722382904682407	1.6903140228774665	inf
-2.6722382904682407	1.76570814714903	inf
-2.6722382904682407	1.8411022714205934	inf
-2.6722382904682407	1.9164963956921568	inf
-2.6722382904682407	1.9918905199637202	inf
-2.6722382904682407	2.067284644235284	inf
-2.6722382904682407	2.1426787685068476	inf
-2.6722382904682407	2.218072892778411	inf
-2.6722382904682407	2.2934670170499745	inf
-2.6722382904682407	2.368861141321538	inf
-2.6722382904682407	2.4442552655931014	inf
-2.6722382904682407	2.519649389864665	inf
-2.6722382904682407	2.5950435141362287	inf
-2.6722382904682407	2.670437638407792	inf
-2.6722382904682407	2.7458317626793556	inf
-2.6722382904682407	2.821225886950919	inf
-2.6722382904682407	2.8966200112224825	inf
-2.6722382904682407	2.9720141354940464	inf
-2.6722382904682407	3.04740825976561	inf
-2.6722382904682407	3.1228023840371733	inf
-2.6722382904682407	3.1981965083087367	inf
-2.6722382904682407	3.2735906325803006	inf
-2.6343534047118844	-4.190427670304487	inf
-2.6343534047118844	-4.115033546032924	inf
-2.6343534047118844	-4.039639421761361	inf
-2.6343534047118844	-3.9642452974897973	inf
-2.6343534047118844	-3.8888511732182334	inf
-2.6343534047118844	-3.8134570489466704	inf
-2.6343534047118844	-3.7380629246751065	inf
-2.6343534047118844	-3.6626688004035435	inf
-2.6343534047118844	-3.5872746761319796	inf
-2.6343534047118844	-3.511880551860416	inf
-2.6343534047118844	-3.4364864275888527	inf
-2.6343534047118844	-3.361092303317289	inf
-2.6343534047118844	-3.285698179045726	inf
-2.6343534047118844	-3.210304054774162	inf
-2.6343534047118844	-3.1349099305025985	inf
-2.6343534047118844	-3.059515806231035	inf
-2.6343534047118844	-2.9841216819594716	inf
-2.6343534047118844	-2.908727557687908	inf
-2.6343534047118844	-2.8333334334163442	inf
-2.6343534047118844	-2.7579393091447812	inf
-2.6343534047118844	-2.6825451848732174	6.8501261661455
-2.6343534047118844	-2.607151060601654	inf
-2.6343534047118844	-2.5317569363300905	inf
-2.6343534047118844	-2.456362812058527	inf
-2.6343534047118844	-2.3809686877869636	6.156978985585555
-2.6343534047118844	-2.3055745635153997	inf
-2.6343534047118844	-2.2301804392438367	inf
-2.6343534047118844	-2.154786314972273	inf
-2.6343534047118844	-2.0793921907007094	6.8501261661455
-2.6343534047118844	-2.003998066429146	inf
-2.6343534047118844	-1.9286039421575822	6.156978985585555
-2.6343534047118844	-1.8532098178860188	6.8501261661455
-2.6343534047118844	-1.7778156936144554	6.156978985585555
-2.6343534047118844	-1.702421569342892	6.8501261661455
-2.6343534047118844	-1.6270274450713285	6.156978985585555
-2.6343534047118844	-1.5516333207997648	5.463831805025611
-2.6343534047118844	-1.4762391965282011	5.463831805025611
-2.6343534047118844	-1.4008450722566377	5.463831805025611
-2.6343534047118844	-1.3254509479850742	5.058366696917446
-2.6343534047118844	-1.2500568237135108	5.240688253711401
-2.6343534047118844	-1.1746626994419473	6.156978985585555
-2.6343534047118844	-1.0992685751703837	5.463831805025611
-2.6343534047118844	-1.02387445089882	5.240688253711401
-2.6343534047118844	-0.9484803266272566	5.751513877477391
-2.6343534047118844	-0.8730862023556931	6.8501261661455
-2.6343534047118844	-0.7976920780841297	5.463831805025611
-2.6343534047118844	-0.7222979538125662	5.751513877477391
-2.6343534047118844	-0.6469038295410026	5.463831805025611
-2.6343534047118844	-0.5715097052694389	4.904216017090187
-2.6343534047118844	-0.49611558099787545	4.904216017090187
-2.6343534047118844	-0.420721456726312	4.3652195163575005
-2.6343534047118844	-0.34532733245474856	4.45223089334713
-2.6343534047118844	-0.2699332081831851	4.652901588809282
-2.6343534047118844	-0.19453908391162167	4.142075965043292
-2.6343534047118844	-0.119144959640058	4.142075965043292
-2.6343534047118844	-0.043750835368494556	4.285176808683964
-2.6343534047118844	0.03164328890306889	3.7146319502163507
-2.6343534047118844	0.10703741317463278	3.90568718697906
-2.6343534047118844	0.18243153744619622	4.142075965043292
-2.6343534047118844	0.25782566171775967	4.547541073151455
-2.6343534047118844	0.3332197859893231	4.211068836530243
-2.6343534047118844	0.40861391026088656	4.211068836530243
-2.6343534047118844	0.48400803453245	4.547541073151455
-2.6343534047118844	0.5594021588040134	4.3652195163575005
-2.6343534047118844	0.6347962830755773	5.463831805025611
-2.6343534047118844	0.7101904073471408	4.770684624465666
-2.6343534047118844	0.7855845316187042	5.463831805025611
-2.6343534047118844	0.8609786558902677	5.463831805025611
-2.6343534047118844	0.9363727801618311	4.904216017090187
-2.6343534047118844	1.0117669044333946	6.156978985585555
-2.6343534047118844	1.087161028704958	6.8501261661455
-2.6343534047118844	1.162555152976522	6.8501261661455
-2.6343534047118844	1.2379492772480853	6.156978985585555
-2.6343534047118844	1.3133434015196488	inf
-2.6343534047118844	1.3887375257912122	inf
-2.6343534047118844	1.4641316500627757	inf
-2.6343534047118844	1.5395257743343396	inf
-2.6343534047118844	1.614919898605903	inf
-2.6343534047118844	1.6903140228774665	inf
-2.6343534047118844	1.76570814714903	inf
-2.6343534047118844	1.8411022714205934	inf
-2.6343534047118844	1.9164963956921568	inf
-2.6343534047118844	1.9918905199637202	inf
-2.6343534047118844	2.067284644235284	inf
-2.6343534047118844	2.1426787685068476	inf
-2.6343534047118844	2.218072892778411	inf
-2.6343534047118844	2.2934670170499745	inf
-2.6343534047118844	2.368861141321538	inf
-2.6343534047118844	2.4442552655931014	inf
-2.6343534047118844	2.519649389864665	inf
-2.6343534047118844	2.5950435141362287	inf
-2.6343534047118844	2.670437638407792	inf
-2.6343534047118844	2.7458317626793556	inf
-2.6343534047118844	2.821225886950919	inf
-2.6343534047118844	2.8966200112224825	inf
-2.6343534047118844	2.9720141354940464	inf
-2.6343534047118844	3.04740825976561	inf
-2.6343534047118844	3.1228023840371733	inf
-2.6343534047118844	3.1981965083087367	inf
-2.6343534047118844	3.2735906325803006	inf
-2.5964685189555285	-4.190427670304487	inf
-2.5964685189555285	-4.115033546032924	inf
-2.5964685189555285	-4.039639421761361	inf
-2.5964685189555285	-3.9642452974897973	inf
-2.5964685189555285	-3.8888511732182334	inf
-2.5964685189555285	-3.8134570489466704	inf
-2.5964685189555285	-3.7380629246751065	inf
-2.5964685189555285	-3.6626688004035435	inf
-2.5964685189555285	-3.5872746761319796	inf
-2.5964685189555285	-3.511880551860416	inf
-2.5964685189555285	-3.4364864275888527	inf
-2.5964685189555285	-3.361092303317289	inf
-2.5964685189555285	-3.285698179045726	inf
-2.5964685189555285	-3.210304054774162	inf
-2.5964685189555285	-3.1349099305025985	inf
-2.5964685189555285	-3.059515806231035	inf
-2.5964685189555285	-2.9841216819594716	inf
-2.5964685189555285	-2.908727557687908	inf
-2.5964685189555285	-2.8333334334163442	inf
-2.5964685189555285	-2.7579393091447812	inf
-2.5964685189555285	-2.6825451848732174	inf
-2.5964685189555285	-2.607151060601654	inf
-2.5964685189555285	-2.5317569363300905	inf
-2.5964685189555285	-2.456362812058527	6.8501261661455
-2.5964685189555285	-2.3809686877869636	inf
-2.5964685189555285	-2.3055745635153997	6.8501261661455
-2.5964685189555285	-2.2301804392438367	inf
-2.5964685189555285	-2.154786314972273	inf
-2.5964685189555285	-2.0793921907007094	inf
-2.5964685189555285	-2.003998066429146	6.156978985585555
-2.5964685189555285	-1.9286039421575822	inf
-2.5964685189555285	-1.8532098178860188	5.751513877477391
-2.5964685189555285	-1.7778156936144554	6.156978985585555
-2.5964685189555285	-1.702421569342892	inf
-2.5964685189555285	-1.6270274450713285	inf
-2.5964685189555285	-1.5516333207997648	5.751513877477391
-2.5964685189555285	-1.4762391965282011	5.240688253711401
-2.5964685189555285	-1.4008450722566377	inf
-2.5964685189555285	-1.3254509479850742	5.463831805025611
-2.5964685189555285	-1.2500568237135108	6.156978985585555
-2.5964685189555285	-1.1746626994419473	5.058366696917446
-2.5964685189555285	-1.0992685751703837	4.904216017090187
-2.5964685189555285	-1.02387445089882	6.156978985585555
-2.5964685189555285	-0.9484803266272566	6.8501261661455
-2.5964685189555285	-0.8730862023556931	6.156978985585555
-2.5964685189555285	-0.7976920780841297	inf
-2.5964685189555285	-0.7222979538125662	5.463831805025611
-2.5964685189555285	-0.6469038295410026	5.463831805025611
-2.5964685189555285	-0.5715097052694389	4.652901588809282
-2.5964685189555285	-0.49611558099787545	5.240688253711401
-2.5964685189555285	-0.420721456726312	4.547541073151455
-2.5964685189555285	-0.34532733245474856	4.904216017090187
-2.5964685189555285	-0.2699332081831851	4.285176808683964
-2.5964685189555285	-0.19453908391162167	4.45223089334713
-2.5964685189555285	-0.119144959640058	4.904216017090187
-2.5964685189555285	-0.043750835368494556	3.85439389259151
-2.5964685189555285	0.03164328890306889	4.45223089334713
-2.5964685189555285	0.10703741317463278	3.9597544082493368
-2.5964685189555285	0.18243153744619622	4.016912822089285
-2.5964685189555285	0.25782566171775967	4.142075965043292
-2.5964685189555285	0.3332197859893231	3.85439389259151
-2.5964685189555285	0.40861391026088656	4.016912822089285
-2.5964685189555285	0.48400803453245	4.3652195163575005
-2.5964685189555285	0.5594021588040134	4.142075965043292
-2.5964685189555285	0.6347962830755773	4.45223089334713
-2.5964685189555285	0.7101904073471408	4.3652195163575005
-2.5964685189555285	0.7855845316187042	4.770684624465666
-2.5964685189555285	0.8609786558902677	4.652901588809282
-2.5964685189555285	0.9363727801618311	5.463831805025611
-2.5964685189555285	1.0117669044333946	5.058366696917446
-2.5964685189555285	1.087161028704958	4.770684624465666
-2.5964685189555285	1.162555152976522	5.240688253711401
-2.5964685189555285	1.2379492772480853	5.463831805025611
-2.5964685189555285	1.3133434015196488	5.463831805025611
-2.5964685189555285	1.3887375257912122	inf
-2.5964685189555285	1.4641316500627757	6.8501261661455
-2.5964685189555285	1.5395257743343396	inf
-2.5964685189555285	1.614919898605903	6.8501261661455
-2.5964685189555285	1.6903140228774665	inf
-2.5964685189555285	1.76570814714903	inf
-2.5964685189555285	1.8411022714205934	inf
-2.5964685189555285	1.9164963956921568	inf
-2.5964685189555285	1.9918905199637202	inf
-2.5964685189555285	2.067284644235284	inf
-2.5964685189555285	2.1426787685068476	inf
-2.5964685189555285	2.218072892778411	inf
-2.5964685189555285	2.2934670170499745	inf
-2.5964685189555285	2.368861141321538	inf
-2.5964685189555285	2.4442552655931014	inf
-2.5964685189555285	2.519649389864665	inf
-2.5964685189555285	2.5950435141362287	inf
-2.5964685189555285	2.670437638407792	inf
-2.5964685189555285	2.7458317626793556	inf
-2.5964685189555285	2.821225886950919	inf
-2.5964685189555285	2.8966200112224825	inf
-2.5964685189555285	2.9720141354940464	inf
-2.5964685189555285	3.04740825976561	inf
-2.5964685189555285	3.1228023840371733	inf
-2.5964685189555285	3.1981965083087367	inf
-2.5964685189555285	3.2735906325803006	inf
-2.5585836331991723	-4.190427670304487	inf
-2.5585836331991723	-4.115033546032924	inf
-2.5585836331991723	-4.039639421761361	inf
-2.5585836331991723	-3.9642452974897973	inf
-2.5585836331991723	-3.8888511732182334	inf
-2.5585836331991723	-3.8134570489466704	inf
-2.5585836331991723	-3.7380629246751065	inf
-2.5585836331991723	-3.6626688004035435	inf
-2.5585836331991723	-3.5872746761319796	inf
-2.5585836331991723	-3.511880551860416	inf
-2.5585836331991723	-3.4364864275888527	inf
-2.5585836331991723	-3.361092303317289	inf
-2.5585836331991723	-3.285698179045726	inf
-2.5585836331991723	-3.210304054774162	inf
-2.5585836331991723	-3.1349099305025985	inf
-2.5585836331991723	-3.059515806231035	inf
-2.5585836331991723	-2.9841216819594716	inf
-2.5585836331991723	-2.908727557687908	inf
-2.5585836331991723	-2.8333334334163442	inf
-2.5585836331991723	-2.7579393091447812	inf
-2.5585836331991723	-2.6825451848732174	inf
-2.5585836331991723	-2.607151060601654	inf
-2.5585836331991723	-2.5317569363300905	inf
-2.5585836331991723	-2.456362812058527	6.8501261661455
-2.5585836331991723	-2.3809686877869636	inf
-2.5585836331991723	-2.3055745635153997	6.8501261661455
-2.5585836331991723	-2.2301804392438367	6.8501261661455
-2.5585836331991723	-2.154786314972273	6.8501261661455
-2.5585836331991723	-2.0793921907007094	6.156978985585555
-2.5585836331991723	-2.003998066429146	inf
-2.5585836331991723	-1.9286039421575822	6.8501261661455
-2.5585836331991723	-1.8532098178860188	6.156978985585555
-2.5585836331991723	-1.7778156936144554	6.8501261661455
-2.5585836331991723	-1.702421569342892	5.751513877477391
-2.5585836331991723	-1.6270274450713285	5.240688253711401
-2.5585836331991723	-1.5516333207997648	6.8501261661455
-2.5585836331991723	-1.4762391965282011	6.156978985585555
-2.5585836331991723	-1.4008450722566377	5.463831805025611
-2.5585836331991723	-1.3254509479850742	6.156978985585555
-2.5585836331991723	-1.2500568237135108	5.751513877477391
-2.5585836331991723	-1.1746626994419473	5.463831805025611
-2.5585836331991723	-1.0992685751703837	5.751513877477391
-2.5585836331991723	-1.02387445089882	5.463831805025611
-2.5585836331991723	-0.9484803266272566	5.463831805025611
-2.5585836331991723	-0.8730862023556931	4.904216017090187
-2.5585836331991723	-0.7976920780841297	5.240688253711401
-2.5585836331991723	-0.7222979538125662	5.240688253711401
-2.5585836331991723	-0.6469038295410026	6.8501261661455
-2.5585836331991723	-0.5715097052694389	6.8501261661455
-2.5585836331991723	-0.49611558099787545	4.770684624465666
-2.5585836331991723	-0.420721456726312	4.142075965043292
-2.5585836331991723	-0.34532733245474856	5.058366696917446
-2.5585836331991723	-0.2699332081831851	4.547541073151455
-2.5585836331991723	-0.19453908391162167	4.45223089334713
-2.5585836331991723	-0.119144959640058	4.652901588809282
-2.5585836331991723	-0.043750835368494556	3.9597544082493368
-2.5585836331991723	0.03164328890306889	4.142075965043292
-2.5585836331991723	0.10703741317463278	3.7590837127871843
-2.5585836331991723	0.18243153744619622	3.672072335797555
-2.5585836331991723	0.25782566171775967	3.90568718697906
-2.5585836331991723	0.3332197859893231	3.85439389259151
-2.5585836331991723	0.40861391026088656	3.7146319502163507
-2.5585836331991723	0.48400803453245	4.211068836530243
-2.5585836331991723	0.5594021588040134	4.211068836530243
-2.5585836331991723	0.6347962830755773	4.770684624465666
-2.5585836331991723	0.7101904073471408	3.85439389259151
-2.5585836331991723	0.7855845316187042	4.3652195163575005
-2.5585836331991723	0.8609786558902677	4.904216017090187
-2.5585836331991723	0.9363727801618311	4.3652195163575005
-2.5585836331991723	1.0117669044333946	4.285176808683964
-2.5585836331991723	1.087161028704958	4.142075965043292
-2.5585836331991723	1.162555152976522	5.240688253711401
-2.5585836331991723	1.2379492772480853	5.058366696917446
-2.5585836331991723	1.3133434015196488	4.770684624465666
-2.5585836331991723	1.3887375257912122	4.652901588809282
-2.5585836331991723	1.4641316500627757	5.751513877477391
-2.5585836331991723	1.5395257743343396	6.8501261661455
-2.5585836331991723	1.614919898605903	5.751513877477391
-2.5585836331991723	1.6903140228774665	inf
-2.5585836331991723	1.76570814714903	inf
-2.5585836331991723	1.8411022714205934	inf
-2.5585836331991723	1.9164963956921568	inf
-2.5585836331991723	1.9918905199637202	inf
-2.5585836331991723	2.067284644235284	inf
-2.5585836331991723	2.1426787685068476	inf
-2.5585836331991723	2.218072892778411	inf
-2.5585836331991723	2.2934670170499745	inf
-2.5585836331991723	2.368861141321538	inf
-2.5585836331991723	2.4442552655931014	inf
-2.5585836331991723	2.519649389864665	inf
-2.5585836331991723	2.5950435141362287	inf
-2.5585836331991723	2.670437638407792	inf
-2.5585836331991723	2.7458317626793556	inf
-2.5585836331991723	2.821225886950919	inf
-2.5585836331991723	2.8966200112224825	inf
-2.5585836331991723	2.9720141354940464	inf
-2.5585836331991723	3.04740825976561	inf
-2.5585836331991723	3.1228023840371733	inf
-2.5585836331991723	3.1981965083087367	inf
-2.5585836331991723	3.2735906325803006	inf
-2.520698747442816	-4.190427670304487	inf
-2.520698747442816	-4.115033546032924	inf
-2.520698747442816	-4.039639421761361	inf
-2.520698747442816	-3.9642452974897973	inf
-2.520698747442816	-3.8888511732182334	inf
-2.520698747442816	-3.8134570489466704	inf
-2.520698747442816	-3.7380629246751065	inf
-2.520698747442816	-3.6626688004035435	inf
-2.520698747442816	-3.5872746761319796	inf
-2.520698747442816	-3.511880551860416	inf
-2.520698747442816	-3.4364864275888527	inf
-2.520698747442816	-3.361092303317289	inf
-2.520698747442816	-3.285698179045726	inf
-2.520698747442816	-3.210304054774162	inf
-2.520698747442816	-3.1349099305025985	inf
-2.520698747442816	-3.059515806231035	inf
-2.520698747442816	-2.9841216819594716	inf
-2.520698747442816	-2.908727557687908	inf
-2.520698747442816	-2.8333334334163442	inf
-2.520698747442816	-2.7579393091447812	inf
-2.520698747442816	-2.6825451848732174	inf
-2.520698747442816	-2.607151060601654	inf
-2.520698747442816	-2.5317569363300905	inf
-2.520698747442816	-2.456362812058527	inf
-2.520698747442816	-2.3809686877869636	inf
-2.520698747442816	-2.3055745635153997	inf
-2.520698747442816	-2.2301804392438367	inf
-2.520698747442816	-2.154786314972273	inf
-2.520698747442816	-2.0793921907007094	6.8501261661455
-2.520698747442816	-2.003998066429146	6.8501261661455
-2.520698747442816	-1.9286039421575822	inf
-2.520698747442816	-1.8532098178860188	inf
-2.520698747442816	-1.7778156936144554	5.751513877477391
-2.520698747442816	-1.702421569342892	6.156978985585555
-2.520698747442816	-1.6270274450713285	6.156978985585555
-2.520698747442816	-1.5516333207997648	6.156978985585555
-2.520698747442816	-1.4762391965282011	6.156978985585555
-2.520698747442816	-1.4008450722566377	6.156978985585555
-2.520698747442816	-1.3254509479850742	5.240688253711401
-2.520698747442816	-1.2500568237135108	4.904216017090187
-2.520698747442816	-1.1746626994419473	4.770684624465666
-2.520698747442816	-1.0992685751703837	6.156978985585555
-2.520698747442816	-1.02387445089882	4.3652195163575005
-2.520698747442816	-0.9484803266272566	5.751513877477391
-2.520698747442816	-0.8730862023556931	5.240688253711401
-2.520698747442816	-0.7976920780841297	5.058366696917446
-2.520698747442816	-0.7222979538125662	4.904216017090187
-2.520698747442816	-0.6469038295410026	6.156978985585555
-2.520698747442816	-0.5715097052694389	5.240688253711401
-2.520698747442816	-0.49611558099787545	5.463831805025611
-2.520698747442816	-0.420721456726312	5.240688253711401
-2.520698747442816	-0.34532733245474856	4.211068836530243
-2.520698747442816	-0.2699332081831851	4.904216017090187
-2.520698747442816	-0.19453908391162167	4.211068836530243
-2.520698747442816	-0.119144959640058	4.016912822089285
-2.520698747442816	-0.043750835368494556	4.285176808683964
-2.520698747442816	0.03164328890306889	4.077537443905721
-2.520698747442816	0.10703741317463278	3.7590837127871843
-2.520698747442816	0.18243153744619622	4.142075965043292
-2.520698747442816	0.25782566171775967	3.90568718697906
-2.520698747442816	0.3332197859893231	3.672072335797555
-2.520698747442816	0.40861391026088656	3.517921655970298
-2.520698747442816	0.48400803453245	3.9597544082493368
-2.520698747442816	0.5594021588040134	3.5920296281240187
-2.520698747442816	0.6347962830755773	4.211068836530243
-2.520698747442816	0.7101904073471408	3.631250341277301
-2.520698747442816	0.7855845316187042	3.90568718697906
-2.520698747442816	0.8609786558902677	4.077537443905721
-2.520698747442816	0.9363727801618311	4.285176808683964
-2.520698747442816	1.0117669044333946	4.3652195163575005
-2.520698747442816	1.087161028704958	4.142075965043292
-2.520698747442816	1.162555152976522	4.142075965043292
-2.520698747442816	1.2379492772480853	4.142075965043292
-2.520698747442816	1.3133434015196488	4.652901588809282
-2.520698747442816	1.3887375257912122	4.45223089334713
-2.520698747442816	1.4641316500627757	5.463831805025611
-2.520698747442816	1.5395257743343396	5.751513877477391
-2.520698747442816	1.614919898605903	inf
-2.520698747442816	1.6903140228774665	6.8501261661455
-2.520698747442816	1.76570814714903	inf
-2.520698747442816	1.8411022714205934	inf
-2.520698747442816	1.9164963956921568	inf
-2.520698747442816	1.9918905199637202	inf
-2.520698747442816	2.067284644235284	inf
-2.520698747442816	2.1426787685068476	inf
-2.520698747442816	2.218072892778411	inf
-2.520698747442816	2.2934670170499745	inf
-2.520698747442816	2.368861141321538	inf
-2.520698747442816	2.4442552655931014	inf
-2.520698747442816	2.519649389864665	inf
-2.520698747442816	2.5950435141362287	inf
-2.520698747442816	2.670437638407792	inf
-2.520698747442816	2.7458317626793556	inf
-2.520698747442816	2.821225886950919	inf
-2.520698747442816	2.8966200112224825	inf
-2.520698747442816	2.9720141354940464	inf
-2.520698747442816	3.04740825976561	inf
-2.520698747442816	3.1228023840371733	inf
-2.520698747442816	3.1981965083087367	inf
-2.520698747442816	3.2735906325803006	inf
-2.4828138616864597	-4.190427670304487	inf
-2.4828138616864597	-4.115033546032924	inf
-2.4828138616864597	-4.039639421761361	inf
-2.4828138616864597	-3.9642452974897973	inf
-2.4828138616864597	-3.8888511732182334	inf
-2.4828138616864597	-3.8134570489466704	inf
-2.4828138616864597	-3.7380629246751065	inf
-2.4828138616864597	-3.6626688004035435	inf
-2.4828138616864597	-3.5872746761319796	inf
-2.4828138616864597	-3.511880551860416	inf
-2.4828138616864597	-3.4364864275888527	inf
-2.4828138616864597	-3.361092303317289	inf
-2.4828138616864597	-3.285698179045726	inf
-2.4828138616864597	-3.210304054774162	inf
-2.4828138616864597	-3.1349099305025985	inf
-2.4828138616864597	-3.059515806231035	inf
-2.4828138616864597	-2.9841216819594716	inf
-2.4828138616864597	-2.908727557687908	inf
-2.4828138616864597	-2.8333334334163442	inf
-2.4828138616864597	-2.7579393091447812	inf
-2.4828138616864597	-2.6825451848732174	inf
-2.4828138616864597	-2.607151060601654	inf
-2.4828138616864597	-2.5317569363300905	6.8501261661455
-2.4828138616864597	-2.456362812058527	inf
-2.4828138616864597	-2.3809686877869636	6.8501261661455
-2.4828138616864597	-2.3055745635153997	6.8501261661455
-2.4828138616864597	-2.2301804392438367	inf
-2.4828138616864597	-2.154786314972273	inf
-2.4828138616864597	-2.0793921907007094	6.8501261661455
-2.4828138616864597	-2.003998066429146	inf
-2.4828138616864597	-1.9286039421575822	6.156978985585555
-2.4828138616864597	-1.8532098178860188	6.8501261661455
-2.4828138616864597	-1.7778156936144554	6.156978985585555
-2.4828138616864597	-1.702421569342892	6.8501261661455
-2.4828138616864597	-1.6270274450713285	6.8501261661455
-2.4828138616864597	-1.5516333207997648	5.463831805025611
-2.4828138616864597	-1.4762391965282011	6.156978985585555
-2.4828138616864597	-1.4008450722566377	5.751513877477391
-2.4828138616864597	-1.3254509479850742	5.751513877477391
-2.4828138616864597	-1.2500568237135108	5.751513877477391
-2.4828138616864597	-1.1746626994419473	4.770684624465666
-2.4828138616864597	-1.0992685751703837	5.751513877477391
-2.4828138616864597	-1.02387445089882	5.463831805025611
-2.4828138616864597	-0.9484803266272566	5.058366696917446
-2.4828138616864597	-0.8730862023556931	5.058366696917446
-2.4828138616864597	-0.7976920780841297	4.904216017090187
-2.4828138616864597	-0.7222979538125662	5.058366696917446
-2.4828138616864597	-0.6469038295410026	5.058366696917446
-2.4828138616864597	-0.5715097052694389	4.770684624465666
-2.4828138616864597	-0.49611558099787545	4.3652195163575005
-2.4828138616864597	-0.420721456726312	5.240688253711401
-2.4828138616864597	-0.34532733245474856	4.652901588809282
-2.4828138616864597	-0.2699332081831851	4.547541073151455
-2.4828138616864597	-0.19453908391162167	4.016912822089285
-2.4828138616864597	-0.119144959640058	4.211068836530243
-2.4828138616864597	-0.043750835368494556	4.077537443905721
-2.4828138616864597	0.03164328890306889	3.9597544082493368
-2.4828138616864597	0.10703741317463278	4.45223089334713
-2.4828138616864597	0.18243153744619622	3.9597544082493368
-2.4828138616864597	0.25782566171775967	3.416138961660355
-2.4828138616864597	0.3332197859893231	3.672072335797555
-2.4828138616864597	0.40861391026088656	3.7146319502163507
-2.4828138616864597	0.48400803453245	3.7590837127871843
-2.4828138616864597	0.5594021588040134	3.90568718697906
-2.4828138616864597	0.6347962830755773	3.5542893001411713
-2.4828138616864597	0.7101904073471408	3.5920296281240187
-2.4828138616864597	0.7855845316187042	3.4828303361590276
-2.4828138616864597	0.8609786558902677	3.7146319502163507
-2.4828138616864597	0.9363727801618311	3.85439389259151
-2.4828138616864597	1.0117669044333946	3.805603728422078
-2.4828138616864597	1.087161028704958	3.805603728422078
-2.4828138616864597	1.162555152976522	4.3652195163575005
-2.4828138616864597	1.2379492772480853	4.285176808683964
-2.4828138616864597	1.3133434015196488	3.9597544082493368
-2.4828138616864597	1.3887375257912122	4.904216017090187
-2.4828138616864597	1.4641316500627757	4.904216017090187
-2.4828138616864597	1.5395257743343396	5.058366696917446
-2.4828138616864597	1.614919898605903	6.156978985585555
-2.4828138616864597	1.6903140228774665	6.156978985585555
-2.4828138616864597	1.76570814714903	6.8501261661455
-2.4828138616864597	1.8411022714205934	inf
-2.4828138616864597	1.9164963956921568	inf
-2.4828138616864597	1.9918905199637202	inf
-2.4828138616864597	2.067284644235284	inf
-2.4828138616864597	2.1426787685068476	inf
-2.4828138616864597	2.218072892778411	inf
-2.4828138616864597	2.2934670170499745	inf
-2.4828138616864597	2.368861141321538	inf
-2.4828138616864597	2.4442552655931014	inf
-2.4828138616864597	2.519649389864665	inf
-2.4828138616864597	2.5950435141362287	inf
-2.4828138616864597	2.670437638407792	inf
-2.4828138616864597	2.7458317626793556	inf
-2.4828138616864597	2.821225886950919	inf
-2.4828138616864597	2.8966200112224825	inf
-2.4828138616864597	2.9720141354940464	inf
-2.4828138616864597	3.04740825976561	inf
-2.4828138616864597	3.1228023840371733	inf
-2.4828138616864597	3.1981965083087367	inf
-2.4828138616864597	3.2735906325803006	inf
-2.444928975930104	-4.190427670304487	inf
-2.444928975930104	-4.115033546032924	inf
-2.444928975930104	-4.039639421761361	inf
-2.444928975930104	-3.9642452974897973	inf
-2.444928975930104	-3.8888511732182334	inf
-2.444928975930104	-3.8134570489466704	inf
-2.444928975930104	-3.7380629246751065	inf
-2.444928975930104	-3.6626688004035435	inf
-2.444928975930104	-3.5872746761319796	inf
-2.444928975930104	-3.511880551860416	inf
-2.444928975930104	-3.4364864275888527	inf
-2.444928975930104	-3.361092303317289	inf
-2.444928975930104	-3.285698179045726	inf
-2.444928975930104	-3.210304054774162	inf
-2.444928975930104	-3.1349099305025985	inf
-2.444928975930104	-3.059515806231035	inf
-2.444928975930104	-2.9841216819594716	inf
-2.444928975930104	-2.908727557687908	inf
-2.444928975930104	-2.8333334334163442	inf
-2.444928975930104	-2.7579393091447812	6.8501261661455
-2.444928975930104	-2.6825451848732174	inf
-2.444928975930104	-2.607151060601654	inf
-2.444928975930104	-2.5317569363300905	inf
-2.444928975930104	-2.456362812058527	inf
-2.444928975930104	-2.3809686877869636	inf
-2.444928975930104	-2.3055745635153997	inf
-2.444928975930104	-2.2301804392438367	inf
-2.444928975930104	-2.154786314972273	inf
-2.444928975930104	-2.0793921907007094	inf
-2.444928975930104	-2.003998066429146	6.8501261661455
-2.444928975930104	-1.9286039421575822	5.751513877477391
-2.444928975930104	-1.8532098178860188	6.8501261661455
-2.444928975930104	-1.7778156936144554	inf
-2.444928975930104	-1.702421569342892	5.751513877477391
-2.444928975930104	-1.6270274450713285	inf
-2.444928975930104	-1.5516333207997648	6.156978985585555
-2.444928975930104	-1.4762391965282011	5.751513877477391
-2.444928975930104	-1.4008450722566377	5.751513877477391
-2.444928975930104	-1.3254509479850742	5.058366696917446
-2.444928975930104	-1.2500568237135108	6.8501261661455
-2.444928975930104	-1.1746626994419473	5.463831805025611
-2.444928975930104	-1.0992685751703837	4.904216017090187
-2.444928975930104	-1.02387445089882	5.463831805025611
-2.444928975930104	-0.9484803266272566	5.240688253711401
-2.444928975930104	-0.8730862023556931	4.547541073151455
-2.444928975930104	-0.7976920780841297	4.547541073151455
-2.444928975930104	-0.7222979538125662	4.652901588809282
-2.444928975930104	-0.6469038295410026	4.45223089334713
-2.444928975930104	-0.5715097052694389	5.058366696917446
-2.444928975930104	-0.49611558099787545	4.904216017090187
-2.444928975930104	-0.420721456726312	4.770684624465666
-2.444928975930104	-0.34532733245474856	4.45223089334713
-2.444928975930104	-0.2699332081831851	4.45223089334713
-2.444928975930104	-0.19453908391162167	4.211068836530243
-2.444928975930104	-0.119144959640058	4.547541073151455
-2.444928975930104	-0.043750835368494556	3.85439389259151
-2.444928975930104	0.03164328890306889	4.211068836530243
-2.444928975930104	0.10703741317463278	3.7590837127871843
-2.444928975930104	0.18243153744619622	4.016912822089285
-2.444928975930104	0.25782566171775967	4.45223089334713
-2.444928975930104	0.3332197859893231	3.7146319502163507
-2.444928975930104	0.40861391026088656	3.90568718697906
-2.444928975930104	0.48400803453245	3.5542893001411713
-2.444928975930104	0.5594021588040134	3.384390263345775
-2.444928975930104	0.6347962830755773	3.9597544082493368
-2.444928975930104	0.7101904073471408	3.805603728422078
-2.444928975930104	0.7855845316187042	3.5920296281240187
-2.444928975930104	0.8609786558902677	3.631250341277301
-2.444928975930104	0.9363727801618311	3.4489287844833463
-2.444928975930104	1.0117669044333946	3.631250341277301
-2.444928975930104	1.087161028704958	3.4828303361590276
-2.444928975930104	1.162555152976522	3.85439389259151
-2.444928975930104	1.2379492772480853	3.5920296281240187
-2.444928975930104	1.3133434015196488	4.142075965043292
-2.444928975930104	1.3887375257912122	4.077537443905721
-2.444928975930104	1.4641316500627757	4.904216017090187
-2.444928975930104	1.5395257743343396	4.547541073151455
-2.444928975930104	1.614919898605903	5.751513877477391
-2.444928975930104	1.6903140228774665	5.463831805025611
-2.444928975930104	1.76570814714903	6.8501261661455
-2.444928975930104	1.8411022714205934	inf
-2.444928975930104	1.9164963956921568	inf
-2.444928975930104	1.9918905199637202	inf
-2.444928975930104	2.067284644235284	inf
-2.444928975930104	2.1426787685068476	inf
-2.444928975930104	2.218072892778411	inf
-2.444928975930104	2.2934670170499745	inf
-2.444928975930104	2.368861141321538	inf
-2.444928975930104	2.4442552655931014	inf
-2.444928975930104	2.519649389864665	inf
-2.444928975930104	2.5950435141362287	inf
-2.444928975930104	2.670437638407792	inf
-2.444928975930104	2.7458317626793556	inf
-2.444928975930104	2.821225886950919	inf
-2.444928975930104	2.8966200112224825	inf
-2.444928975930104	2.9720141354940464	inf
-2.444928975930104	3.04740825976561	inf
-2.444928975930104	3.1228023840371733	inf
-2.444928975930104	3.1981965083087367	inf
-2.444928975930104	3.2735906325803006	inf
-2.4070440901737475	-4.190427670304487	inf
-2.4070440901737475	-4.115033546032924	inf
-2.4070440901737475	-4.039639421761361	inf
-2.4070440901737475	-3.9642452974897973	inf
-2.4070440901737475	-3.8888511732182334	inf
-2.4070440901737475	-3.8134570489466704	inf
-2.4070440901737475	-3.7380629246751065	inf
-2.4070440901737475	-3.6626688004035435	inf
-2.4070440901737475	-3.5872746761319796	inf
-2.4070440901737475	-3.511880551860416	inf
-2.4070440901737475	-3.4364864275888527	inf
-2.4070440901737475	-3.361092303317289	inf
-2.4070440901737475	-3.285698179045726	inf
-2.4070440901737475	-3.210304054774162	inf
-2.4070440901737475	-3.1349099305025985	inf
-2.4070440901737475	-3.059515806231035	inf
-2.4070440901737475	-2.9841216819594716	inf
-2.4070440901737475	-2.908727557687908	inf
-2.4070440901737475	-2.8333334334163442	inf
-2.4070440901737475	-2.7579393091447812	inf
-2.4070440901737475	-2.6825451848732174	inf
-2.4070440901737475	-2.607151060601654	inf
-2.4070440901737475	-2.5317569363300905	inf
-2.4070440901737475	-2.456362812058527	inf
-2.4070440901737475	-2.3809686877869636	inf
-2.4070440901737475	-2.3055745635153997	inf
-2.4070440901737475	-2.2301804392438367	6.8501261661455
-2.4070440901737475	-2.154786314972273	6.8501261661455
-2.4070440901737475	-2.0793921907007094	6.8501261661455
-2.4070440901737475	-2.003998066429146	6.8501261661455
-2.4070440901737475	-1.9286039421575822	inf
-2.4070440901737475	-1.8532098178860188	6.8501261661455
-2.4070440901737475	-1.7778156936144554	5.463831805025611
-2.4070440901737475	-1.702421569342892	6.8501261661455
-2.4070440901737475	-1.6270274450713285	6.8501261661455
-2.4070440901737475	-1.5516333207997648	6.156978985585555
-2.4070440901737475	-1.4762391965282011	6.156978985585555
-2.4070440901737475	-1.4008450722566377	6.156978985585555
-2.4070440901737475	-1.3254509479850742	6.156978985585555
-2.4070440901737475	-1.2500568237135108	5.751513877477391
-2.4070440901737475	-1.1746626994419473	5.463831805025611
-2.4070440901737475	-1.0992685751703837	6.156978985585555
-2.4070440901737475	-1.02387445089882	5.751513877477391
-2.4070440901737475	-0.9484803266272566	4.904216017090187
-2.4070440901737475	-0.8730862023556931	4.770684624465666
-2.4070440901737475	-0.7976920780841297	5.463831805025611
-2.4070440901737475	-0.7222979538125662	4.652901588809282
-2.4070440901737475	-0.6469038295410026	4.45223089334713
-2.4070440901737475	-0.5715097052694389	4.652901588809282
-2.4070440901737475	-0.49611558099787545	4.45223089334713
-2.4070440901737475	-0.420721456726312	3.85439389259151
-2.4070440901737475	-0.34532733245474856	4.285176808683964
-2.4070440901737475	-0.2699332081831851	4.016912822089285
-2.4070440901737475	-0.19453908391162167	4.142075965043292
-2.4070440901737475	-0.119144959640058	4.077537443905721
-2.4070440901737475	-0.043750835368494556	4.142075965043292
-2.4070440901737475	0.03164328890306889	4.142075965043292
-2.4070440901737475	0.10703741317463278	4.652901588809282
-2.4070440901737475	0.18243153744619622	3.672072335797555
-2.4070440901737475	0.25782566171775967	3.85439389259151
-2.4070440901737475	0.3332197859893231	3.4828303361590276
-2.4070440901737475	0.40861391026088656	3.9597544082493368
-2.4070440901737475	0.48400803453245	3.672072335797555
-2.4070440901737475	0.5594021588040134	3.805603728422078
-2.4070440901737475	0.6347962830755773	3.3237656415293397
-2.4070440901737475	0.7101904073471408	3.5542893001411713
-2.4070440901737475	0.7855845316187042	3.2947781046560873
-2.4070440901737475	0.8609786558902677	3.5542893001411713
-2.4070440901737475	0.9363727801618311	3.7146319502163507
-2.4070440901737475	1.0117669044333946	3.7146319502163507
-2.4070440901737475	1.087161028704958	3.517921655970298
-2.4070440901737475	1.162555152976522	3.631250341277301
-2.4070440901737475	1.2379492772480853	3.7146319502163507
-2.4070440901737475	1.3133434015196488	3.805603728422078
-2.4070440901737475	1.3887375257912122	3.9597544082493368
-2.4070440901737475	1.4641316500627757	4.652901588809282
-2.4070440901737475	1.5395257743343396	4.652901588809282
-2.4070440901737475	1.614919898605903	4.770684624465666
-2.4070440901737475	1.6903140228774665	5.463831805025611
-2.4070440901737475	1.76570814714903	5.751513877477391
-2.4070440901737475	1.8411022714205934	6.8501261661455
-2.4070440901737475	1.9164963956921568	inf
-2.4070440901737475	1.9918905199637202	inf
-2.4070440901737475	2.067284644235284	inf
-2.4070440901737475	2.1426787685068476	inf
-2.4070440901737475	2.218072892778411	inf
-2.4070440901737475	2.2934670170499745	inf
-2.4070440901737475	2.368861141321538	inf
-2.4070440901737475	2.4442552655931014	inf
-2.4070440901737475	2.519649389864665	inf
-2.4070440901737475	2.5950435141362287	inf
-2.4070440901737475	2.670437638407792	inf
-2.4070440901737475	2.7458317626793556	inf
-2.4070440901737475	2.821225886950919	inf
-2.4070440901737475	2.8966200112224825	inf
-2.4070440901737475	2.9720141354940464	inf
-2.4070440901737475	3.04740825976561	inf
-2.4070440901737475	3.1228023840371733	inf
-2.4070440901737475	3.1981965083087367	inf
-2.4070440901737475	3.2735906325803006	inf
-2.3691592044173913	-4.190427670304487	inf
-2.3691592044173913	-4.115033546032924	inf
-2.3691592044173913	-4.039639421761361	inf
-2.3691592044173913	-3.9642452974897973	inf
-2.3691592044173913	-3.8888511732182334	inf
-2.3691592044173913	-3.8134570489466704	inf
-2.3691592044173913	-3.7380629246751065	inf
-2.3691592044173913	-3.6626688004035435	inf
-2.3691592044173913	-3.5872746761319796	inf
-2.3691592044173913	-3.511880551860416	inf
-2.3691592044173913	-3.4364864275888527	inf
-2.3691592044173913	-3.361092303317289	inf
-2.3691592044173913	-3.285698179045726	inf
-2.3691592044173913	-3.210304054774162	inf
-2.3691592044173913	-3.1349099305025985	inf
-2.3691592044173913	-3.059515806231035	inf
-2.3691592044173913	-2.9841216819594716	inf
-2.3691592044173913	-2.908727557687908	inf
-2.3691592044173913	-2.8333334334163442	inf
-2.3691592044173913	-2.7579393091447812	inf
-2.3691592044173913	-2.6825451848732174	inf
-2.3691592044173913	-2.607151060601654	inf
-2.3691592044173913	-2.5317569363300905	6.8501261661455
-2.3691592044173913	-2.456362812058527	inf
-2.3691592044173913	-2.3809686877869636	inf
-2.3691592044173913	-2.3055745635153997	6.8501261661455
-2.3691592044173913	-2.2301804392438367	6.8501261661455
-2.3691592044173913	-2.154786314972273	inf
-2.3691592044173913	-2.0793921907007094	6.8501261661455
-2.3691592044173913	-2.003998066429146	6.8501261661455
-2.3691592044173913	-1.9286039421575822	6.8501261661455
-2.3691592044173913	-1.8532098178860188	6.8501261661455
-2.3691592044173913	-1.7778156936144554	5.751513877477391
-2.3691592044173913	-1.702421569342892	5.751513877477391
-2.3691592044173913	-1.6270274450713285	6.8501261661455
-2.3691592044173913	-1.5516333207997648	5.463831805025611
-2.3691592044173913	-1.4762391965282011	5.058366696917446
-2.3691592044173913	-1.4008450722566377	5.058366696917446
-2.3691592044173913	-1.3254509479850742	5.751513877477391
-2.3691592044173913	-1.2500568237135108	5.463831805025611
-2.3691592044173913	-1.1746626994419473	5.463831805025611
-2.3691592044173913	-1.0992685751703837	4.904216017090187
-2.3691592044173913	-1.02387445089882	5.058366696917446
-2.3691592044173913	-0.9484803266272566	5.058366696917446
-2.3691592044173913	-0.8730862023556931	4.770684624465666
-2.3691592044173913	-0.7976920780841297	4.45223089334713
-2.3691592044173913	-0.7222979538125662	4.285176808683964
-2.3691592044173913	-0.6469038295410026	5.751513877477391
-2.3691592044173913	-0.5715097052694389	4.45223089334713
-2.3691592044173913	-0.49611558099787545	4.077537443905721
-2.3691592044173913	-0.420721456726312	4.016912822089285
-2.3691592044173913	-0.34532733245474856	4.652901588809282
-2.3691592044173913	-0.2699332081831851	3.85439389259151
-2.3691592044173913	-0.19453908391162167	4.3652195163575005
-2.3691592044173913	-0.119144959640058	4.077537443905721
-2.3691592044173913	-0.043750835368494556	3.7146319502163507
-2.3691592044173913	0.03164328890306889	3.85439389259151
-2.3691592044173913	0.10703741317463278	4.077537443905721
-2.3691592044173913	0.18243153744619622	4.077537443905721
-2.3691592044173913	0.25782566171775967	4.211068836530243
-2.3691592044173913	0.3332197859893231	3.7590837127871843
-2.3691592044173913	0.40861391026088656	3.85439389259151
-2.3691592044173913	0.48400803453245	3.384390263345775
-2.3691592044173913	0.5594021588040134	3.384390263345775
-2.3691592044173913	0.6347962830755773	3.384390263345775
-2.3691592044173913	0.7101904073471408	3.2666072276893914
-2.3691592044173913	0.7855845316187042	3.1124565478621324
-2.3691592044173913	0.8609786558902677	3.4489287844833463
-2.3691592044173913	0.9363727801618311	3.2947781046560873
-2.3691592044173913	1.0117669044333946	3.2947781046560873
-2.3691592044173913	1.087161028704958	3.384390263345775
-2.3691592044173913	1.162555152976522	3.4489287844833463
-2.3691592044173913	1.2379492772480853	3.384390263345775
-2.3691592044173913	1.3133434015196488	3.5542893001411713
-2.3691592044173913	1.3887375257912122	4.016912822089285
-2.3691592044173913	1.4641316500627757	4.285176808683964
-2.3691592044173913	1.5395257743343396	4.211068836530243
-2.3691592044173913	1.614919898605903	4.770684624465666
-2.3691592044173913	1.6903140228774665	5.463831805025611
-2.3691592044173913	1.76570814714903	5.240688253711401
-2.3691592044173913	1.8411022714205934	inf
-2.3691592044173913	1.9164963956921568	inf
-2.3691592044173913	1.9918905199637202	inf
-2.3691592044173913	2.067284644235284	inf
-2.3691592044173913	2.1426787685068476	inf
-2.3691592044173913	2.218072892778411	inf
-2.3691592044173913	2.2934670170499745	inf
-2.3691592044173913	2.368861141321538	inf
-2.3691592044173913	2.4442552655931014	inf
-2.3691592044173913	2.519649389864665	inf
-2.3691592044173913	2.5950435141362287	inf
-2.3691592044173913	2.670437638407792	inf
-2.3691592044173913	2.7458317626793556	inf
-2.3691592044173913	2.821225886950919	inf
-2.3691592044173913	2.8966200112224825	inf
-2.3691592044173913	2.9720141354940464	inf
-2.3691592044173913	3.04740825976561	inf
-2.3691592044173913	3.1228023840371733	inf
-2.3691592044173913	3.1981965083087367	inf
[truncated: 8,001 more rows]
