# Supplementary material for: Navigating protein landscapes with a machine-learned transferable coarse-grained model
Source: Nat Chem. 2025 Jul 18;17(8):1284–92. doi: 10.1038/s41557-025-01874-0 (PMC12313527; doi:10.1038/s41557-025-01874-0)
Supplement: Supplementary file 4 — .csv files with free energy landscape data. [file 41557_2025_1874_MOESM4_ESM.zip › fig_data/1fme_awsem_FES_in_TICA.csv]

TIC1	TIC2	FE
-0.8171578914403936	-2.2233503886825448	9.716495104092274
-0.8171578914403936	-2.1945988763131847	inf
-0.8171578914403936	-2.1658473639438243	inf
-0.8171578914403936	-2.137095851574464	inf
-0.8171578914403936	-2.108344339205104	inf
-0.8171578914403936	-2.079592826835743	inf
-0.8171578914403936	-2.050841314466383	inf
-0.8171578914403936	-2.0220898020970224	inf
-0.8171578914403936	-1.9933382897276621	inf
-0.8171578914403936	-1.9645867773583017	inf
-0.8171578914403936	-1.9358352649889414	inf
-0.8171578914403936	-1.907083752619581	inf
-0.8171578914403936	-1.8783322402502205	inf
-0.8171578914403936	-1.8495807278808603	inf
-0.8171578914403936	-1.8208292155114998	inf
-0.8171578914403936	-1.7920777031421395	inf
-0.8171578914403936	-1.763326190772779	inf
-0.8171578914403936	-1.7345746784034186	inf
-0.8171578914403936	-1.7058231660340584	inf
-0.8171578914403936	-1.677071653664698	inf
-0.8171578914403936	-1.6483201412953377	inf
-0.8171578914403936	-1.6195686289259772	inf
-0.8171578914403936	-1.590817116556617	inf
-0.8171578914403936	-1.5620656041872565	inf
-0.8171578914403936	-1.533314091817896	inf
-0.8171578914403936	-1.5045625794485358	inf
-0.8171578914403936	-1.4758110670791753	inf
-0.8171578914403936	-1.447059554709815	inf
-0.8171578914403936	-1.4183080423404546	inf
-0.8171578914403936	-1.3895565299710941	inf
-0.8171578914403936	-1.360805017601734	inf
-0.8171578914403936	-1.3320535052323734	inf
-0.8171578914403936	-1.3033019928630132	inf
-0.8171578914403936	-1.2745504804936527	inf
-0.8171578914403936	-1.2457989681242925	inf
-0.8171578914403936	-1.217047455754932	inf
-0.8171578914403936	-1.1882959433855715	inf
-0.8171578914403936	-1.1595444310162113	inf
-0.8171578914403936	-1.1307929186468508	inf
-0.8171578914403936	-1.1020414062774906	inf
-0.8171578914403936	-1.0732898939081301	inf
-0.8171578914403936	-1.0445383815387697	inf
-0.8171578914403936	-1.0157868691694094	inf
-0.8171578914403936	-0.9870353568000491	inf
-0.8171578914403936	-0.9582838444306887	inf
-0.8171578914403936	-0.9295323320613282	inf
-0.8171578914403936	-0.9007808196919679	inf
-0.8171578914403936	-0.8720293073226075	inf
-0.8171578914403936	-0.8432777949532472	inf
-0.8171578914403936	-0.8145262825838868	inf
-0.8171578914403936	-0.7857747702145265	inf
-0.8171578914403936	-0.7570232578451661	inf
-0.8171578914403936	-0.7282717454758056	inf
-0.8171578914403936	-0.6995202331064453	inf
-0.8171578914403936	-0.6707687207370849	inf
-0.8171578914403936	-0.6420172083677246	inf
-0.8171578914403936	-0.6132656959983642	inf
-0.8171578914403936	-0.5845141836290038	inf
-0.8171578914403936	-0.5557626712596434	inf
-0.8171578914403936	-0.527011158890283	inf
-0.8171578914403936	-0.4982596465209227	inf
-0.8171578914403936	-0.46950813415156234	inf
-0.8171578914403936	-0.440756621782202	inf
-0.8171578914403936	-0.41200510941284163	inf
-0.8171578914403936	-0.38325359704348116	inf
-0.8171578914403936	-0.3545020846741208	inf
-0.8171578914403936	-0.32575057230476046	inf
-0.8171578914403936	-0.2969990599354001	inf
-0.8171578914403936	-0.26824754756603975	inf
-0.8171578914403936	-0.2394960351966794	inf
-0.8171578914403936	-0.21074452282731904	inf
-0.8171578914403936	-0.18199301045795857	inf
-0.8171578914403936	-0.1532414980885981	inf
-0.8171578914403936	-0.12448998571923786	inf
-0.8171578914403936	-0.09573847334987762	inf
-0.8171578914403936	-0.06698696098051715	inf
-0.8171578914403936	-0.038235448611156686	inf
-0.8171578914403936	-0.00948393624179622	inf
-0.8171578914403936	0.019267576127564023	inf
-0.8171578914403936	0.04801908849692427	inf
-0.8171578914403936	0.07677060086628473	inf
-0.8171578914403936	0.1055221132356452	inf
-0.8171578914403936	0.13427362560500544	inf
-0.8171578914403936	0.16302513797436569	inf
-0.8171578914403936	0.19177665034372615	inf
-0.8171578914403936	0.22052816271308662	inf
-0.8171578914403936	0.24927967508244708	inf
-0.8171578914403936	0.2780311874518073	inf
-0.8171578914403936	0.30678269982116757	inf
-0.8171578914403936	0.33553421219052804	inf
-0.8171578914403936	0.3642857245598885	inf
-0.8171578914403936	0.39303723692924897	inf
-0.8171578914403936	0.4217887492986092	inf
-0.8171578914403936	0.45054026166796945	inf
-0.8171578914403936	0.4792917740373299	inf
-0.8171578914403936	0.5080432864066904	inf
-0.8171578914403936	0.5367947987760509	inf
-0.8171578914403936	0.5655463111454111	inf
-0.8171578914403936	0.5942978235147713	inf
-0.8171578914403936	0.6230493358841318	inf
-0.8022747265481489	-2.2233503886825448	inf
-0.8022747265481489	-2.1945988763131847	inf
-0.8022747265481489	-2.1658473639438243	inf
-0.8022747265481489	-2.137095851574464	inf
-0.8022747265481489	-2.108344339205104	inf
-0.8022747265481489	-2.079592826835743	inf
-0.8022747265481489	-2.050841314466383	inf
-0.8022747265481489	-2.0220898020970224	inf
-0.8022747265481489	-1.9933382897276621	inf
-0.8022747265481489	-1.9645867773583017	inf
-0.8022747265481489	-1.9358352649889414	inf
-0.8022747265481489	-1.907083752619581	inf
-0.8022747265481489	-1.8783322402502205	inf
-0.8022747265481489	-1.8495807278808603	inf
-0.8022747265481489	-1.8208292155114998	inf
-0.8022747265481489	-1.7920777031421395	inf
-0.8022747265481489	-1.763326190772779	inf
-0.8022747265481489	-1.7345746784034186	inf
-0.8022747265481489	-1.7058231660340584	inf
-0.8022747265481489	-1.677071653664698	inf
-0.8022747265481489	-1.6483201412953377	inf
-0.8022747265481489	-1.6195686289259772	inf
-0.8022747265481489	-1.590817116556617	inf
-0.8022747265481489	-1.5620656041872565	inf
-0.8022747265481489	-1.533314091817896	inf
-0.8022747265481489	-1.5045625794485358	inf
-0.8022747265481489	-1.4758110670791753	inf
-0.8022747265481489	-1.447059554709815	inf
-0.8022747265481489	-1.4183080423404546	inf
-0.8022747265481489	-1.3895565299710941	inf
-0.8022747265481489	-1.360805017601734	inf
-0.8022747265481489	-1.3320535052323734	inf
-0.8022747265481489	-1.3033019928630132	inf
-0.8022747265481489	-1.2745504804936527	inf
-0.8022747265481489	-1.2457989681242925	inf
-0.8022747265481489	-1.217047455754932	inf
-0.8022747265481489	-1.1882959433855715	inf
-0.8022747265481489	-1.1595444310162113	inf
-0.8022747265481489	-1.1307929186468508	inf
-0.8022747265481489	-1.1020414062774906	inf
-0.8022747265481489	-1.0732898939081301	inf
-0.8022747265481489	-1.0445383815387697	inf
-0.8022747265481489	-1.0157868691694094	inf
-0.8022747265481489	-0.9870353568000491	inf
-0.8022747265481489	-0.9582838444306887	inf
-0.8022747265481489	-0.9295323320613282	inf
-0.8022747265481489	-0.9007808196919679	inf
-0.8022747265481489	-0.8720293073226075	inf
-0.8022747265481489	-0.8432777949532472	inf
-0.8022747265481489	-0.8145262825838868	inf
-0.8022747265481489	-0.7857747702145265	inf
-0.8022747265481489	-0.7570232578451661	inf
-0.8022747265481489	-0.7282717454758056	inf
-0.8022747265481489	-0.6995202331064453	inf
-0.8022747265481489	-0.6707687207370849	inf
-0.8022747265481489	-0.6420172083677246	inf
-0.8022747265481489	-0.6132656959983642	inf
-0.8022747265481489	-0.5845141836290038	inf
-0.8022747265481489	-0.5557626712596434	inf
-0.8022747265481489	-0.527011158890283	inf
-0.8022747265481489	-0.4982596465209227	inf
-0.8022747265481489	-0.46950813415156234	inf
-0.8022747265481489	-0.440756621782202	inf
-0.8022747265481489	-0.41200510941284163	inf
-0.8022747265481489	-0.38325359704348116	inf
-0.8022747265481489	-0.3545020846741208	inf
-0.8022747265481489	-0.32575057230476046	inf
-0.8022747265481489	-0.2969990599354001	inf
-0.8022747265481489	-0.26824754756603975	inf
-0.8022747265481489	-0.2394960351966794	inf
-0.8022747265481489	-0.21074452282731904	inf
-0.8022747265481489	-0.18199301045795857	inf
-0.8022747265481489	-0.1532414980885981	inf
-0.8022747265481489	-0.12448998571923786	inf
-0.8022747265481489	-0.09573847334987762	inf
-0.8022747265481489	-0.06698696098051715	inf
-0.8022747265481489	-0.038235448611156686	inf
-0.8022747265481489	-0.00948393624179622	inf
-0.8022747265481489	0.019267576127564023	inf
-0.8022747265481489	0.04801908849692427	inf
-0.8022747265481489	0.07677060086628473	inf
-0.8022747265481489	0.1055221132356452	inf
-0.8022747265481489	0.13427362560500544	inf
-0.8022747265481489	0.16302513797436569	inf
-0.8022747265481489	0.19177665034372615	inf
-0.8022747265481489	0.22052816271308662	inf
-0.8022747265481489	0.24927967508244708	inf
-0.8022747265481489	0.2780311874518073	inf
-0.8022747265481489	0.30678269982116757	inf
-0.8022747265481489	0.33553421219052804	inf
-0.8022747265481489	0.3642857245598885	inf
-0.8022747265481489	0.39303723692924897	inf
-0.8022747265481489	0.4217887492986092	inf
-0.8022747265481489	0.45054026166796945	inf
-0.8022747265481489	0.4792917740373299	inf
-0.8022747265481489	0.5080432864066904	inf
-0.8022747265481489	0.5367947987760509	inf
-0.8022747265481489	0.5655463111454111	inf
-0.8022747265481489	0.5942978235147713	inf
-0.8022747265481489	0.6230493358841318	inf
-0.787391561655904	-2.2233503886825448	inf
-0.787391561655904	-2.1945988763131847	inf
-0.787391561655904	-2.1658473639438243	inf
-0.787391561655904	-2.137095851574464	inf
-0.787391561655904	-2.108344339205104	9.716495104092274
-0.787391561655904	-2.079592826835743	inf
-0.787391561655904	-2.050841314466383	inf
-0.787391561655904	-2.0220898020970224	inf
-0.787391561655904	-1.9933382897276621	inf
-0.787391561655904	-1.9645867773583017	inf
-0.787391561655904	-1.9358352649889414	inf
-0.787391561655904	-1.907083752619581	inf
-0.787391561655904	-1.8783322402502205	inf
-0.787391561655904	-1.8495807278808603	inf
-0.787391561655904	-1.8208292155114998	inf
-0.787391561655904	-1.7920777031421395	inf
-0.787391561655904	-1.763326190772779	inf
-0.787391561655904	-1.7345746784034186	inf
-0.787391561655904	-1.7058231660340584	inf
-0.787391561655904	-1.677071653664698	inf
-0.787391561655904	-1.6483201412953377	inf
-0.787391561655904	-1.6195686289259772	inf
-0.787391561655904	-1.590817116556617	inf
-0.787391561655904	-1.5620656041872565	inf
-0.787391561655904	-1.533314091817896	inf
-0.787391561655904	-1.5045625794485358	inf
-0.787391561655904	-1.4758110670791753	inf
-0.787391561655904	-1.447059554709815	inf
-0.787391561655904	-1.4183080423404546	inf
-0.787391561655904	-1.3895565299710941	inf
-0.787391561655904	-1.360805017601734	inf
-0.787391561655904	-1.3320535052323734	inf
-0.787391561655904	-1.3033019928630132	inf
-0.787391561655904	-1.2745504804936527	inf
-0.787391561655904	-1.2457989681242925	inf
-0.787391561655904	-1.217047455754932	inf
-0.787391561655904	-1.1882959433855715	inf
-0.787391561655904	-1.1595444310162113	inf
-0.787391561655904	-1.1307929186468508	inf
-0.787391561655904	-1.1020414062774906	inf
-0.787391561655904	-1.0732898939081301	inf
-0.787391561655904	-1.0445383815387697	inf
-0.787391561655904	-1.0157868691694094	inf
-0.787391561655904	-0.9870353568000491	inf
-0.787391561655904	-0.9582838444306887	inf
-0.787391561655904	-0.9295323320613282	inf
-0.787391561655904	-0.9007808196919679	inf
-0.787391561655904	-0.8720293073226075	inf
-0.787391561655904	-0.8432777949532472	inf
-0.787391561655904	-0.8145262825838868	inf
-0.787391561655904	-0.7857747702145265	inf
-0.787391561655904	-0.7570232578451661	inf
-0.787391561655904	-0.7282717454758056	inf
-0.787391561655904	-0.6995202331064453	inf
-0.787391561655904	-0.6707687207370849	inf
-0.787391561655904	-0.6420172083677246	inf
-0.787391561655904	-0.6132656959983642	inf
-0.787391561655904	-0.5845141836290038	inf
-0.787391561655904	-0.5557626712596434	inf
-0.787391561655904	-0.527011158890283	inf
-0.787391561655904	-0.4982596465209227	inf
-0.787391561655904	-0.46950813415156234	inf
-0.787391561655904	-0.440756621782202	inf
-0.787391561655904	-0.41200510941284163	inf
-0.787391561655904	-0.38325359704348116	inf
-0.787391561655904	-0.3545020846741208	inf
-0.787391561655904	-0.32575057230476046	inf
-0.787391561655904	-0.2969990599354001	inf
-0.787391561655904	-0.26824754756603975	inf
-0.787391561655904	-0.2394960351966794	inf
-0.787391561655904	-0.21074452282731904	inf
-0.787391561655904	-0.18199301045795857	inf
-0.787391561655904	-0.1532414980885981	inf
-0.787391561655904	-0.12448998571923786	inf
-0.787391561655904	-0.09573847334987762	inf
-0.787391561655904	-0.06698696098051715	inf
-0.787391561655904	-0.038235448611156686	inf
-0.787391561655904	-0.00948393624179622	inf
-0.787391561655904	0.019267576127564023	inf
-0.787391561655904	0.04801908849692427	inf
-0.787391561655904	0.07677060086628473	inf
-0.787391561655904	0.1055221132356452	inf
-0.787391561655904	0.13427362560500544	inf
-0.787391561655904	0.16302513797436569	inf
-0.787391561655904	0.19177665034372615	inf
-0.787391561655904	0.22052816271308662	inf
-0.787391561655904	0.24927967508244708	inf
-0.787391561655904	0.2780311874518073	inf
-0.787391561655904	0.30678269982116757	inf
-0.787391561655904	0.33553421219052804	inf
-0.787391561655904	0.3642857245598885	inf
-0.787391561655904	0.39303723692924897	inf
-0.787391561655904	0.4217887492986092	inf
-0.787391561655904	0.45054026166796945	inf
-0.787391561655904	0.4792917740373299	inf
-0.787391561655904	0.5080432864066904	inf
-0.787391561655904	0.5367947987760509	inf
-0.787391561655904	0.5655463111454111	inf
-0.787391561655904	0.5942978235147713	inf
-0.787391561655904	0.6230493358841318	inf
-0.7725083967636591	-2.2233503886825448	inf
-0.7725083967636591	-2.1945988763131847	9.716495104092274
-0.7725083967636591	-2.1658473639438243	inf
-0.7725083967636591	-2.137095851574464	9.716495104092274
-0.7725083967636591	-2.108344339205104	inf
-0.7725083967636591	-2.079592826835743	inf
-0.7725083967636591	-2.050841314466383	inf
-0.7725083967636591	-2.0220898020970224	9.716495104092274
-0.7725083967636591	-1.9933382897276621	inf
-0.7725083967636591	-1.9645867773583017	inf
-0.7725083967636591	-1.9358352649889414	inf
-0.7725083967636591	-1.907083752619581	inf
-0.7725083967636591	-1.8783322402502205	inf
-0.7725083967636591	-1.8495807278808603	inf
-0.7725083967636591	-1.8208292155114998	inf
-0.7725083967636591	-1.7920777031421395	inf
-0.7725083967636591	-1.763326190772779	inf
-0.7725083967636591	-1.7345746784034186	inf
-0.7725083967636591	-1.7058231660340584	inf
-0.7725083967636591	-1.677071653664698	inf
-0.7725083967636591	-1.6483201412953377	inf
-0.7725083967636591	-1.6195686289259772	inf
-0.7725083967636591	-1.590817116556617	inf
-0.7725083967636591	-1.5620656041872565	inf
-0.7725083967636591	-1.533314091817896	inf
-0.7725083967636591	-1.5045625794485358	inf
-0.7725083967636591	-1.4758110670791753	inf
-0.7725083967636591	-1.447059554709815	inf
-0.7725083967636591	-1.4183080423404546	inf
-0.7725083967636591	-1.3895565299710941	inf
-0.7725083967636591	-1.360805017601734	inf
-0.7725083967636591	-1.3320535052323734	inf
-0.7725083967636591	-1.3033019928630132	inf
-0.7725083967636591	-1.2745504804936527	inf
-0.7725083967636591	-1.2457989681242925	inf
-0.7725083967636591	-1.217047455754932	inf
-0.7725083967636591	-1.1882959433855715	inf
-0.7725083967636591	-1.1595444310162113	inf
-0.7725083967636591	-1.1307929186468508	inf
-0.7725083967636591	-1.1020414062774906	inf
-0.7725083967636591	-1.0732898939081301	inf
-0.7725083967636591	-1.0445383815387697	inf
-0.7725083967636591	-1.0157868691694094	inf
-0.7725083967636591	-0.9870353568000491	inf
-0.7725083967636591	-0.9582838444306887	inf
-0.7725083967636591	-0.9295323320613282	inf
-0.7725083967636591	-0.9007808196919679	inf
-0.7725083967636591	-0.8720293073226075	inf
-0.7725083967636591	-0.8432777949532472	inf
-0.7725083967636591	-0.8145262825838868	inf
-0.7725083967636591	-0.7857747702145265	inf
-0.7725083967636591	-0.7570232578451661	inf
-0.7725083967636591	-0.7282717454758056	inf
-0.7725083967636591	-0.6995202331064453	inf
-0.7725083967636591	-0.6707687207370849	inf
-0.7725083967636591	-0.6420172083677246	inf
-0.7725083967636591	-0.6132656959983642	inf
-0.7725083967636591	-0.5845141836290038	inf
-0.7725083967636591	-0.5557626712596434	inf
-0.7725083967636591	-0.527011158890283	inf
-0.7725083967636591	-0.4982596465209227	inf
-0.7725083967636591	-0.46950813415156234	inf
-0.7725083967636591	-0.440756621782202	inf
-0.7725083967636591	-0.41200510941284163	inf
-0.7725083967636591	-0.38325359704348116	inf
-0.7725083967636591	-0.3545020846741208	inf
-0.7725083967636591	-0.32575057230476046	inf
-0.7725083967636591	-0.2969990599354001	inf
-0.7725083967636591	-0.26824754756603975	inf
-0.7725083967636591	-0.2394960351966794	inf
-0.7725083967636591	-0.21074452282731904	inf
-0.7725083967636591	-0.18199301045795857	inf
-0.7725083967636591	-0.1532414980885981	inf
-0.7725083967636591	-0.12448998571923786	inf
-0.7725083967636591	-0.09573847334987762	inf
-0.7725083967636591	-0.06698696098051715	inf
-0.7725083967636591	-0.038235448611156686	inf
-0.7725083967636591	-0.00948393624179622	inf
-0.7725083967636591	0.019267576127564023	inf
-0.7725083967636591	0.04801908849692427	inf
-0.7725083967636591	0.07677060086628473	inf
-0.7725083967636591	0.1055221132356452	inf
-0.7725083967636591	0.13427362560500544	inf
-0.7725083967636591	0.16302513797436569	inf
-0.7725083967636591	0.19177665034372615	inf
-0.7725083967636591	0.22052816271308662	inf
-0.7725083967636591	0.24927967508244708	inf
-0.7725083967636591	0.2780311874518073	inf
-0.7725083967636591	0.30678269982116757	inf
-0.7725083967636591	0.33553421219052804	inf
-0.7725083967636591	0.3642857245598885	inf
-0.7725083967636591	0.39303723692924897	inf
-0.7725083967636591	0.4217887492986092	inf
-0.7725083967636591	0.45054026166796945	inf
-0.7725083967636591	0.4792917740373299	inf
-0.7725083967636591	0.5080432864066904	inf
-0.7725083967636591	0.5367947987760509	inf
-0.7725083967636591	0.5655463111454111	inf
-0.7725083967636591	0.5942978235147713	inf
-0.7725083967636591	0.6230493358841318	inf
-0.7576252318714143	-2.2233503886825448	inf
-0.7576252318714143	-2.1945988763131847	inf
-0.7576252318714143	-2.1658473639438243	inf
-0.7576252318714143	-2.137095851574464	inf
-0.7576252318714143	-2.108344339205104	inf
-0.7576252318714143	-2.079592826835743	inf
-0.7576252318714143	-2.050841314466383	9.716495104092274
-0.7576252318714143	-2.0220898020970224	inf
-0.7576252318714143	-1.9933382897276621	inf
-0.7576252318714143	-1.9645867773583017	inf
-0.7576252318714143	-1.9358352649889414	inf
-0.7576252318714143	-1.907083752619581	inf
-0.7576252318714143	-1.8783322402502205	inf
-0.7576252318714143	-1.8495807278808603	inf
-0.7576252318714143	-1.8208292155114998	inf
-0.7576252318714143	-1.7920777031421395	inf
-0.7576252318714143	-1.763326190772779	inf
-0.7576252318714143	-1.7345746784034186	inf
-0.7576252318714143	-1.7058231660340584	inf
-0.7576252318714143	-1.677071653664698	inf
-0.7576252318714143	-1.6483201412953377	inf
-0.7576252318714143	-1.6195686289259772	inf
-0.7576252318714143	-1.590817116556617	inf
-0.7576252318714143	-1.5620656041872565	inf
-0.7576252318714143	-1.533314091817896	inf
-0.7576252318714143	-1.5045625794485358	inf
-0.7576252318714143	-1.4758110670791753	inf
-0.7576252318714143	-1.447059554709815	inf
-0.7576252318714143	-1.4183080423404546	inf
-0.7576252318714143	-1.3895565299710941	inf
-0.7576252318714143	-1.360805017601734	inf
-0.7576252318714143	-1.3320535052323734	inf
-0.7576252318714143	-1.3033019928630132	inf
-0.7576252318714143	-1.2745504804936527	inf
-0.7576252318714143	-1.2457989681242925	inf
-0.7576252318714143	-1.217047455754932	inf
-0.7576252318714143	-1.1882959433855715	inf
-0.7576252318714143	-1.1595444310162113	inf
-0.7576252318714143	-1.1307929186468508	inf
-0.7576252318714143	-1.1020414062774906	inf
-0.7576252318714143	-1.0732898939081301	inf
-0.7576252318714143	-1.0445383815387697	inf
-0.7576252318714143	-1.0157868691694094	inf
-0.7576252318714143	-0.9870353568000491	inf
-0.7576252318714143	-0.9582838444306887	inf
-0.7576252318714143	-0.9295323320613282	inf
-0.7576252318714143	-0.9007808196919679	inf
-0.7576252318714143	-0.8720293073226075	inf
-0.7576252318714143	-0.8432777949532472	inf
-0.7576252318714143	-0.8145262825838868	inf
-0.7576252318714143	-0.7857747702145265	inf
-0.7576252318714143	-0.7570232578451661	inf
-0.7576252318714143	-0.7282717454758056	inf
-0.7576252318714143	-0.6995202331064453	inf
-0.7576252318714143	-0.6707687207370849	inf
-0.7576252318714143	-0.6420172083677246	inf
-0.7576252318714143	-0.6132656959983642	inf
-0.7576252318714143	-0.5845141836290038	inf
-0.7576252318714143	-0.5557626712596434	inf
-0.7576252318714143	-0.527011158890283	inf
-0.7576252318714143	-0.4982596465209227	inf
-0.7576252318714143	-0.46950813415156234	inf
-0.7576252318714143	-0.440756621782202	inf
-0.7576252318714143	-0.41200510941284163	inf
-0.7576252318714143	-0.38325359704348116	inf
-0.7576252318714143	-0.3545020846741208	inf
-0.7576252318714143	-0.32575057230476046	inf
-0.7576252318714143	-0.2969990599354001	inf
-0.7576252318714143	-0.26824754756603975	inf
-0.7576252318714143	-0.2394960351966794	inf
-0.7576252318714143	-0.21074452282731904	inf
-0.7576252318714143	-0.18199301045795857	inf
-0.7576252318714143	-0.1532414980885981	inf
-0.7576252318714143	-0.12448998571923786	inf
-0.7576252318714143	-0.09573847334987762	inf
-0.7576252318714143	-0.06698696098051715	inf
-0.7576252318714143	-0.038235448611156686	inf
-0.7576252318714143	-0.00948393624179622	inf
-0.7576252318714143	0.019267576127564023	inf
-0.7576252318714143	0.04801908849692427	inf
-0.7576252318714143	0.07677060086628473	inf
-0.7576252318714143	0.1055221132356452	inf
-0.7576252318714143	0.13427362560500544	inf
-0.7576252318714143	0.16302513797436569	inf
-0.7576252318714143	0.19177665034372615	inf
-0.7576252318714143	0.22052816271308662	inf
-0.7576252318714143	0.24927967508244708	inf
-0.7576252318714143	0.2780311874518073	inf
-0.7576252318714143	0.30678269982116757	inf
-0.7576252318714143	0.33553421219052804	inf
-0.7576252318714143	0.3642857245598885	inf
-0.7576252318714143	0.39303723692924897	inf
-0.7576252318714143	0.4217887492986092	inf
-0.7576252318714143	0.45054026166796945	inf
-0.7576252318714143	0.4792917740373299	inf
-0.7576252318714143	0.5080432864066904	inf
-0.7576252318714143	0.5367947987760509	inf
-0.7576252318714143	0.5655463111454111	inf
-0.7576252318714143	0.5942978235147713	inf
-0.7576252318714143	0.6230493358841318	inf
-0.7427420669791693	-2.2233503886825448	inf
-0.7427420669791693	-2.1945988763131847	inf
-0.7427420669791693	-2.1658473639438243	inf
-0.7427420669791693	-2.137095851574464	inf
-0.7427420669791693	-2.108344339205104	inf
-0.7427420669791693	-2.079592826835743	inf
-0.7427420669791693	-2.050841314466383	inf
-0.7427420669791693	-2.0220898020970224	inf
-0.7427420669791693	-1.9933382897276621	inf
-0.7427420669791693	-1.9645867773583017	inf
-0.7427420669791693	-1.9358352649889414	inf
-0.7427420669791693	-1.907083752619581	inf
-0.7427420669791693	-1.8783322402502205	inf
-0.7427420669791693	-1.8495807278808603	inf
-0.7427420669791693	-1.8208292155114998	inf
-0.7427420669791693	-1.7920777031421395	inf
-0.7427420669791693	-1.763326190772779	inf
-0.7427420669791693	-1.7345746784034186	inf
-0.7427420669791693	-1.7058231660340584	inf
-0.7427420669791693	-1.677071653664698	inf
-0.7427420669791693	-1.6483201412953377	inf
-0.7427420669791693	-1.6195686289259772	inf
-0.7427420669791693	-1.590817116556617	inf
-0.7427420669791693	-1.5620656041872565	inf
-0.7427420669791693	-1.533314091817896	inf
-0.7427420669791693	-1.5045625794485358	inf
-0.7427420669791693	-1.4758110670791753	inf
-0.7427420669791693	-1.447059554709815	inf
-0.7427420669791693	-1.4183080423404546	inf
-0.7427420669791693	-1.3895565299710941	inf
-0.7427420669791693	-1.360805017601734	inf
-0.7427420669791693	-1.3320535052323734	inf
-0.7427420669791693	-1.3033019928630132	inf
-0.7427420669791693	-1.2745504804936527	inf
-0.7427420669791693	-1.2457989681242925	inf
-0.7427420669791693	-1.217047455754932	inf
-0.7427420669791693	-1.1882959433855715	inf
-0.7427420669791693	-1.1595444310162113	inf
-0.7427420669791693	-1.1307929186468508	inf
-0.7427420669791693	-1.1020414062774906	inf
-0.7427420669791693	-1.0732898939081301	inf
-0.7427420669791693	-1.0445383815387697	inf
-0.7427420669791693	-1.0157868691694094	inf
-0.7427420669791693	-0.9870353568000491	inf
-0.7427420669791693	-0.9582838444306887	inf
-0.7427420669791693	-0.9295323320613282	inf
-0.7427420669791693	-0.9007808196919679	inf
-0.7427420669791693	-0.8720293073226075	inf
-0.7427420669791693	-0.8432777949532472	inf
-0.7427420669791693	-0.8145262825838868	inf
-0.7427420669791693	-0.7857747702145265	inf
-0.7427420669791693	-0.7570232578451661	inf
-0.7427420669791693	-0.7282717454758056	inf
-0.7427420669791693	-0.6995202331064453	inf
-0.7427420669791693	-0.6707687207370849	inf
-0.7427420669791693	-0.6420172083677246	inf
-0.7427420669791693	-0.6132656959983642	inf
-0.7427420669791693	-0.5845141836290038	inf
-0.7427420669791693	-0.5557626712596434	inf
-0.7427420669791693	-0.527011158890283	inf
-0.7427420669791693	-0.4982596465209227	inf
-0.7427420669791693	-0.46950813415156234	inf
-0.7427420669791693	-0.440756621782202	inf
-0.7427420669791693	-0.41200510941284163	inf
-0.7427420669791693	-0.38325359704348116	inf
-0.7427420669791693	-0.3545020846741208	inf
-0.7427420669791693	-0.32575057230476046	inf
-0.7427420669791693	-0.2969990599354001	inf
-0.7427420669791693	-0.26824754756603975	inf
-0.7427420669791693	-0.2394960351966794	inf
-0.7427420669791693	-0.21074452282731904	inf
-0.7427420669791693	-0.18199301045795857	inf
-0.7427420669791693	-0.1532414980885981	inf
-0.7427420669791693	-0.12448998571923786	inf
-0.7427420669791693	-0.09573847334987762	inf
-0.7427420669791693	-0.06698696098051715	inf
-0.7427420669791693	-0.038235448611156686	inf
-0.7427420669791693	-0.00948393624179622	inf
-0.7427420669791693	0.019267576127564023	inf
-0.7427420669791693	0.04801908849692427	inf
-0.7427420669791693	0.07677060086628473	inf
-0.7427420669791693	0.1055221132356452	inf
-0.7427420669791693	0.13427362560500544	inf
-0.7427420669791693	0.16302513797436569	inf
-0.7427420669791693	0.19177665034372615	inf
-0.7427420669791693	0.22052816271308662	inf
-0.7427420669791693	0.24927967508244708	inf
-0.7427420669791693	0.2780311874518073	inf
-0.7427420669791693	0.30678269982116757	inf
-0.7427420669791693	0.33553421219052804	inf
-0.7427420669791693	0.3642857245598885	inf
-0.7427420669791693	0.39303723692924897	inf
-0.7427420669791693	0.4217887492986092	inf
-0.7427420669791693	0.45054026166796945	inf
-0.7427420669791693	0.4792917740373299	inf
-0.7427420669791693	0.5080432864066904	inf
-0.7427420669791693	0.5367947987760509	inf
-0.7427420669791693	0.5655463111454111	inf
-0.7427420669791693	0.5942978235147713	inf
-0.7427420669791693	0.6230493358841318	inf
-0.7278589020869246	-2.2233503886825448	inf
-0.7278589020869246	-2.1945988763131847	inf
-0.7278589020869246	-2.1658473639438243	inf
-0.7278589020869246	-2.137095851574464	inf
-0.7278589020869246	-2.108344339205104	9.023347923532329
-0.7278589020869246	-2.079592826835743	inf
-0.7278589020869246	-2.050841314466383	9.716495104092274
-0.7278589020869246	-2.0220898020970224	inf
-0.7278589020869246	-1.9933382897276621	inf
-0.7278589020869246	-1.9645867773583017	inf
-0.7278589020869246	-1.9358352649889414	inf
-0.7278589020869246	-1.907083752619581	inf
-0.7278589020869246	-1.8783322402502205	inf
-0.7278589020869246	-1.8495807278808603	inf
-0.7278589020869246	-1.8208292155114998	inf
-0.7278589020869246	-1.7920777031421395	inf
-0.7278589020869246	-1.763326190772779	inf
-0.7278589020869246	-1.7345746784034186	inf
-0.7278589020869246	-1.7058231660340584	inf
-0.7278589020869246	-1.677071653664698	inf
-0.7278589020869246	-1.6483201412953377	inf
-0.7278589020869246	-1.6195686289259772	inf
-0.7278589020869246	-1.590817116556617	inf
-0.7278589020869246	-1.5620656041872565	inf
-0.7278589020869246	-1.533314091817896	inf
-0.7278589020869246	-1.5045625794485358	inf
-0.7278589020869246	-1.4758110670791753	inf
-0.7278589020869246	-1.447059554709815	inf
-0.7278589020869246	-1.4183080423404546	inf
-0.7278589020869246	-1.3895565299710941	inf
-0.7278589020869246	-1.360805017601734	inf
-0.7278589020869246	-1.3320535052323734	inf
-0.7278589020869246	-1.3033019928630132	inf
-0.7278589020869246	-1.2745504804936527	inf
-0.7278589020869246	-1.2457989681242925	inf
-0.7278589020869246	-1.217047455754932	inf
-0.7278589020869246	-1.1882959433855715	inf
-0.7278589020869246	-1.1595444310162113	inf
-0.7278589020869246	-1.1307929186468508	inf
-0.7278589020869246	-1.1020414062774906	inf
-0.7278589020869246	-1.0732898939081301	inf
-0.7278589020869246	-1.0445383815387697	inf
-0.7278589020869246	-1.0157868691694094	inf
-0.7278589020869246	-0.9870353568000491	inf
-0.7278589020869246	-0.9582838444306887	inf
-0.7278589020869246	-0.9295323320613282	inf
-0.7278589020869246	-0.9007808196919679	inf
-0.7278589020869246	-0.8720293073226075	inf
-0.7278589020869246	-0.8432777949532472	inf
-0.7278589020869246	-0.8145262825838868	inf
-0.7278589020869246	-0.7857747702145265	inf
-0.7278589020869246	-0.7570232578451661	inf
-0.7278589020869246	-0.7282717454758056	inf
-0.7278589020869246	-0.6995202331064453	inf
-0.7278589020869246	-0.6707687207370849	inf
-0.7278589020869246	-0.6420172083677246	inf
-0.7278589020869246	-0.6132656959983642	inf
-0.7278589020869246	-0.5845141836290038	inf
-0.7278589020869246	-0.5557626712596434	inf
-0.7278589020869246	-0.527011158890283	inf
-0.7278589020869246	-0.4982596465209227	inf
-0.7278589020869246	-0.46950813415156234	inf
-0.7278589020869246	-0.440756621782202	inf
-0.7278589020869246	-0.41200510941284163	inf
-0.7278589020869246	-0.38325359704348116	inf
-0.7278589020869246	-0.3545020846741208	inf
-0.7278589020869246	-0.32575057230476046	inf
-0.7278589020869246	-0.2969990599354001	inf
-0.7278589020869246	-0.26824754756603975	inf
-0.7278589020869246	-0.2394960351966794	inf
-0.7278589020869246	-0.21074452282731904	inf
-0.7278589020869246	-0.18199301045795857	inf
-0.7278589020869246	-0.1532414980885981	inf
-0.7278589020869246	-0.12448998571923786	inf
-0.7278589020869246	-0.09573847334987762	inf
-0.7278589020869246	-0.06698696098051715	inf
-0.7278589020869246	-0.038235448611156686	inf
-0.7278589020869246	-0.00948393624179622	inf
-0.7278589020869246	0.019267576127564023	inf
-0.7278589020869246	0.04801908849692427	inf
-0.7278589020869246	0.07677060086628473	inf
-0.7278589020869246	0.1055221132356452	inf
-0.7278589020869246	0.13427362560500544	inf
-0.7278589020869246	0.16302513797436569	inf
-0.7278589020869246	0.19177665034372615	inf
-0.7278589020869246	0.22052816271308662	inf
-0.7278589020869246	0.24927967508244708	inf
-0.7278589020869246	0.2780311874518073	inf
-0.7278589020869246	0.30678269982116757	inf
-0.7278589020869246	0.33553421219052804	inf
-0.7278589020869246	0.3642857245598885	inf
-0.7278589020869246	0.39303723692924897	inf
-0.7278589020869246	0.4217887492986092	inf
-0.7278589020869246	0.45054026166796945	inf
-0.7278589020869246	0.4792917740373299	inf
-0.7278589020869246	0.5080432864066904	inf
-0.7278589020869246	0.5367947987760509	inf
-0.7278589020869246	0.5655463111454111	inf
-0.7278589020869246	0.5942978235147713	inf
-0.7278589020869246	0.6230493358841318	inf
-0.7129757371946797	-2.2233503886825448	inf
-0.7129757371946797	-2.1945988763131847	inf
-0.7129757371946797	-2.1658473639438243	inf
-0.7129757371946797	-2.137095851574464	inf
-0.7129757371946797	-2.108344339205104	inf
-0.7129757371946797	-2.079592826835743	9.716495104092274
-0.7129757371946797	-2.050841314466383	9.716495104092274
-0.7129757371946797	-2.0220898020970224	inf
-0.7129757371946797	-1.9933382897276621	inf
-0.7129757371946797	-1.9645867773583017	inf
-0.7129757371946797	-1.9358352649889414	inf
-0.7129757371946797	-1.907083752619581	inf
-0.7129757371946797	-1.8783322402502205	inf
-0.7129757371946797	-1.8495807278808603	inf
-0.7129757371946797	-1.8208292155114998	inf
-0.7129757371946797	-1.7920777031421395	inf
-0.7129757371946797	-1.763326190772779	inf
-0.7129757371946797	-1.7345746784034186	inf
-0.7129757371946797	-1.7058231660340584	inf
-0.7129757371946797	-1.677071653664698	inf
-0.7129757371946797	-1.6483201412953377	inf
-0.7129757371946797	-1.6195686289259772	inf
-0.7129757371946797	-1.590817116556617	inf
-0.7129757371946797	-1.5620656041872565	inf
-0.7129757371946797	-1.533314091817896	inf
-0.7129757371946797	-1.5045625794485358	inf
-0.7129757371946797	-1.4758110670791753	inf
-0.7129757371946797	-1.447059554709815	inf
-0.7129757371946797	-1.4183080423404546	inf
-0.7129757371946797	-1.3895565299710941	inf
-0.7129757371946797	-1.360805017601734	inf
-0.7129757371946797	-1.3320535052323734	inf
-0.7129757371946797	-1.3033019928630132	inf
-0.7129757371946797	-1.2745504804936527	inf
-0.7129757371946797	-1.2457989681242925	inf
-0.7129757371946797	-1.217047455754932	inf
-0.7129757371946797	-1.1882959433855715	inf
-0.7129757371946797	-1.1595444310162113	inf
-0.7129757371946797	-1.1307929186468508	inf
-0.7129757371946797	-1.1020414062774906	inf
-0.7129757371946797	-1.0732898939081301	inf
-0.7129757371946797	-1.0445383815387697	inf
-0.7129757371946797	-1.0157868691694094	inf
-0.7129757371946797	-0.9870353568000491	inf
-0.7129757371946797	-0.9582838444306887	inf
-0.7129757371946797	-0.9295323320613282	inf
-0.7129757371946797	-0.9007808196919679	inf
-0.7129757371946797	-0.8720293073226075	inf
-0.7129757371946797	-0.8432777949532472	inf
-0.7129757371946797	-0.8145262825838868	inf
-0.7129757371946797	-0.7857747702145265	inf
-0.7129757371946797	-0.7570232578451661	inf
-0.7129757371946797	-0.7282717454758056	inf
-0.7129757371946797	-0.6995202331064453	inf
-0.7129757371946797	-0.6707687207370849	inf
-0.7129757371946797	-0.6420172083677246	inf
-0.7129757371946797	-0.6132656959983642	inf
-0.7129757371946797	-0.5845141836290038	inf
-0.7129757371946797	-0.5557626712596434	inf
-0.7129757371946797	-0.527011158890283	inf
-0.7129757371946797	-0.4982596465209227	inf
-0.7129757371946797	-0.46950813415156234	inf
-0.7129757371946797	-0.440756621782202	inf
-0.7129757371946797	-0.41200510941284163	inf
-0.7129757371946797	-0.38325359704348116	inf
-0.7129757371946797	-0.3545020846741208	inf
-0.7129757371946797	-0.32575057230476046	inf
-0.7129757371946797	-0.2969990599354001	inf
-0.7129757371946797	-0.26824754756603975	inf
-0.7129757371946797	-0.2394960351966794	inf
-0.7129757371946797	-0.21074452282731904	inf
-0.7129757371946797	-0.18199301045795857	inf
-0.7129757371946797	-0.1532414980885981	inf
-0.7129757371946797	-0.12448998571923786	inf
-0.7129757371946797	-0.09573847334987762	inf
-0.7129757371946797	-0.06698696098051715	inf
-0.7129757371946797	-0.038235448611156686	inf
-0.7129757371946797	-0.00948393624179622	inf
-0.7129757371946797	0.019267576127564023	inf
-0.7129757371946797	0.04801908849692427	inf
-0.7129757371946797	0.07677060086628473	inf
-0.7129757371946797	0.1055221132356452	inf
-0.7129757371946797	0.13427362560500544	inf
-0.7129757371946797	0.16302513797436569	inf
-0.7129757371946797	0.19177665034372615	inf
-0.7129757371946797	0.22052816271308662	inf
-0.7129757371946797	0.24927967508244708	inf
-0.7129757371946797	0.2780311874518073	inf
-0.7129757371946797	0.30678269982116757	inf
-0.7129757371946797	0.33553421219052804	inf
-0.7129757371946797	0.3642857245598885	inf
-0.7129757371946797	0.39303723692924897	inf
-0.7129757371946797	0.4217887492986092	inf
-0.7129757371946797	0.45054026166796945	inf
-0.7129757371946797	0.4792917740373299	inf
-0.7129757371946797	0.5080432864066904	inf
-0.7129757371946797	0.5367947987760509	inf
-0.7129757371946797	0.5655463111454111	inf
-0.7129757371946797	0.5942978235147713	inf
-0.7129757371946797	0.6230493358841318	inf
-0.6980925723024349	-2.2233503886825448	inf
-0.6980925723024349	-2.1945988763131847	inf
-0.6980925723024349	-2.1658473639438243	inf
-0.6980925723024349	-2.137095851574464	inf
-0.6980925723024349	-2.108344339205104	inf
-0.6980925723024349	-2.079592826835743	inf
-0.6980925723024349	-2.050841314466383	9.716495104092274
-0.6980925723024349	-2.0220898020970224	inf
-0.6980925723024349	-1.9933382897276621	inf
-0.6980925723024349	-1.9645867773583017	inf
-0.6980925723024349	-1.9358352649889414	inf
-0.6980925723024349	-1.907083752619581	inf
-0.6980925723024349	-1.8783322402502205	inf
-0.6980925723024349	-1.8495807278808603	inf
-0.6980925723024349	-1.8208292155114998	inf
-0.6980925723024349	-1.7920777031421395	inf
-0.6980925723024349	-1.763326190772779	inf
-0.6980925723024349	-1.7345746784034186	inf
-0.6980925723024349	-1.7058231660340584	inf
-0.6980925723024349	-1.677071653664698	inf
-0.6980925723024349	-1.6483201412953377	inf
-0.6980925723024349	-1.6195686289259772	inf
-0.6980925723024349	-1.590817116556617	inf
-0.6980925723024349	-1.5620656041872565	inf
-0.6980925723024349	-1.533314091817896	inf
-0.6980925723024349	-1.5045625794485358	inf
-0.6980925723024349	-1.4758110670791753	inf
-0.6980925723024349	-1.447059554709815	inf
-0.6980925723024349	-1.4183080423404546	inf
-0.6980925723024349	-1.3895565299710941	inf
-0.6980925723024349	-1.360805017601734	inf
-0.6980925723024349	-1.3320535052323734	inf
-0.6980925723024349	-1.3033019928630132	inf
-0.6980925723024349	-1.2745504804936527	inf
-0.6980925723024349	-1.2457989681242925	inf
-0.6980925723024349	-1.217047455754932	inf
-0.6980925723024349	-1.1882959433855715	inf
-0.6980925723024349	-1.1595444310162113	inf
-0.6980925723024349	-1.1307929186468508	inf
-0.6980925723024349	-1.1020414062774906	inf
-0.6980925723024349	-1.0732898939081301	inf
-0.6980925723024349	-1.0445383815387697	inf
-0.6980925723024349	-1.0157868691694094	inf
-0.6980925723024349	-0.9870353568000491	inf
-0.6980925723024349	-0.9582838444306887	inf
-0.6980925723024349	-0.9295323320613282	inf
-0.6980925723024349	-0.9007808196919679	inf
-0.6980925723024349	-0.8720293073226075	inf
-0.6980925723024349	-0.8432777949532472	inf
-0.6980925723024349	-0.8145262825838868	inf
-0.6980925723024349	-0.7857747702145265	inf
-0.6980925723024349	-0.7570232578451661	inf
-0.6980925723024349	-0.7282717454758056	inf
-0.6980925723024349	-0.6995202331064453	inf
-0.6980925723024349	-0.6707687207370849	inf
-0.6980925723024349	-0.6420172083677246	inf
-0.6980925723024349	-0.6132656959983642	inf
-0.6980925723024349	-0.5845141836290038	inf
-0.6980925723024349	-0.5557626712596434	inf
-0.6980925723024349	-0.527011158890283	inf
-0.6980925723024349	-0.4982596465209227	inf
-0.6980925723024349	-0.46950813415156234	inf
-0.6980925723024349	-0.440756621782202	inf
-0.6980925723024349	-0.41200510941284163	inf
-0.6980925723024349	-0.38325359704348116	inf
-0.6980925723024349	-0.3545020846741208	inf
-0.6980925723024349	-0.32575057230476046	inf
-0.6980925723024349	-0.2969990599354001	inf
-0.6980925723024349	-0.26824754756603975	inf
-0.6980925723024349	-0.2394960351966794	inf
-0.6980925723024349	-0.21074452282731904	inf
-0.6980925723024349	-0.18199301045795857	inf
-0.6980925723024349	-0.1532414980885981	inf
-0.6980925723024349	-0.12448998571923786	inf
-0.6980925723024349	-0.09573847334987762	inf
-0.6980925723024349	-0.06698696098051715	inf
-0.6980925723024349	-0.038235448611156686	inf
-0.6980925723024349	-0.00948393624179622	inf
-0.6980925723024349	0.019267576127564023	inf
-0.6980925723024349	0.04801908849692427	inf
-0.6980925723024349	0.07677060086628473	inf
-0.6980925723024349	0.1055221132356452	inf
-0.6980925723024349	0.13427362560500544	inf
-0.6980925723024349	0.16302513797436569	inf
-0.6980925723024349	0.19177665034372615	inf
-0.6980925723024349	0.22052816271308662	inf
-0.6980925723024349	0.24927967508244708	inf
-0.6980925723024349	0.2780311874518073	inf
-0.6980925723024349	0.30678269982116757	inf
-0.6980925723024349	0.33553421219052804	inf
-0.6980925723024349	0.3642857245598885	inf
-0.6980925723024349	0.39303723692924897	inf
-0.6980925723024349	0.4217887492986092	inf
-0.6980925723024349	0.45054026166796945	inf
-0.6980925723024349	0.4792917740373299	inf
-0.6980925723024349	0.5080432864066904	inf
-0.6980925723024349	0.5367947987760509	inf
-0.6980925723024349	0.5655463111454111	inf
-0.6980925723024349	0.5942978235147713	inf
-0.6980925723024349	0.6230493358841318	inf
-0.68320940741019	-2.2233503886825448	inf
-0.68320940741019	-2.1945988763131847	inf
-0.68320940741019	-2.1658473639438243	inf
-0.68320940741019	-2.137095851574464	inf
-0.68320940741019	-2.108344339205104	inf
-0.68320940741019	-2.079592826835743	inf
-0.68320940741019	-2.050841314466383	inf
-0.68320940741019	-2.0220898020970224	inf
-0.68320940741019	-1.9933382897276621	inf
-0.68320940741019	-1.9645867773583017	inf
-0.68320940741019	-1.9358352649889414	inf
-0.68320940741019	-1.907083752619581	inf
-0.68320940741019	-1.8783322402502205	inf
-0.68320940741019	-1.8495807278808603	inf
-0.68320940741019	-1.8208292155114998	inf
-0.68320940741019	-1.7920777031421395	inf
-0.68320940741019	-1.763326190772779	inf
-0.68320940741019	-1.7345746784034186	inf
-0.68320940741019	-1.7058231660340584	inf
-0.68320940741019	-1.677071653664698	inf
-0.68320940741019	-1.6483201412953377	inf
-0.68320940741019	-1.6195686289259772	inf
-0.68320940741019	-1.590817116556617	inf
-0.68320940741019	-1.5620656041872565	inf
-0.68320940741019	-1.533314091817896	inf
-0.68320940741019	-1.5045625794485358	inf
-0.68320940741019	-1.4758110670791753	inf
-0.68320940741019	-1.447059554709815	inf
-0.68320940741019	-1.4183080423404546	inf
-0.68320940741019	-1.3895565299710941	inf
-0.68320940741019	-1.360805017601734	inf
-0.68320940741019	-1.3320535052323734	inf
-0.68320940741019	-1.3033019928630132	inf
-0.68320940741019	-1.2745504804936527	inf
-0.68320940741019	-1.2457989681242925	inf
-0.68320940741019	-1.217047455754932	inf
-0.68320940741019	-1.1882959433855715	inf
-0.68320940741019	-1.1595444310162113	inf
-0.68320940741019	-1.1307929186468508	inf
-0.68320940741019	-1.1020414062774906	inf
-0.68320940741019	-1.0732898939081301	inf
-0.68320940741019	-1.0445383815387697	inf
-0.68320940741019	-1.0157868691694094	inf
-0.68320940741019	-0.9870353568000491	inf
-0.68320940741019	-0.9582838444306887	inf
-0.68320940741019	-0.9295323320613282	inf
-0.68320940741019	-0.9007808196919679	inf
-0.68320940741019	-0.8720293073226075	inf
-0.68320940741019	-0.8432777949532472	inf
-0.68320940741019	-0.8145262825838868	inf
-0.68320940741019	-0.7857747702145265	inf
-0.68320940741019	-0.7570232578451661	inf
-0.68320940741019	-0.7282717454758056	inf
-0.68320940741019	-0.6995202331064453	inf
-0.68320940741019	-0.6707687207370849	inf
-0.68320940741019	-0.6420172083677246	inf
-0.68320940741019	-0.6132656959983642	inf
-0.68320940741019	-0.5845141836290038	inf
-0.68320940741019	-0.5557626712596434	inf
-0.68320940741019	-0.527011158890283	inf
-0.68320940741019	-0.4982596465209227	inf
-0.68320940741019	-0.46950813415156234	inf
-0.68320940741019	-0.440756621782202	inf
-0.68320940741019	-0.41200510941284163	inf
-0.68320940741019	-0.38325359704348116	inf
-0.68320940741019	-0.3545020846741208	inf
-0.68320940741019	-0.32575057230476046	inf
-0.68320940741019	-0.2969990599354001	inf
-0.68320940741019	-0.26824754756603975	inf
-0.68320940741019	-0.2394960351966794	inf
-0.68320940741019	-0.21074452282731904	inf
-0.68320940741019	-0.18199301045795857	inf
-0.68320940741019	-0.1532414980885981	inf
-0.68320940741019	-0.12448998571923786	inf
-0.68320940741019	-0.09573847334987762	inf
-0.68320940741019	-0.06698696098051715	inf
-0.68320940741019	-0.038235448611156686	inf
-0.68320940741019	-0.00948393624179622	inf
-0.68320940741019	0.019267576127564023	inf
-0.68320940741019	0.04801908849692427	inf
-0.68320940741019	0.07677060086628473	inf
-0.68320940741019	0.1055221132356452	inf
-0.68320940741019	0.13427362560500544	inf
-0.68320940741019	0.16302513797436569	inf
-0.68320940741019	0.19177665034372615	inf
-0.68320940741019	0.22052816271308662	inf
-0.68320940741019	0.24927967508244708	inf
-0.68320940741019	0.2780311874518073	inf
-0.68320940741019	0.30678269982116757	inf
-0.68320940741019	0.33553421219052804	inf
-0.68320940741019	0.3642857245598885	inf
-0.68320940741019	0.39303723692924897	inf
-0.68320940741019	0.4217887492986092	inf
-0.68320940741019	0.45054026166796945	inf
-0.68320940741019	0.4792917740373299	inf
-0.68320940741019	0.5080432864066904	inf
-0.68320940741019	0.5367947987760509	inf
-0.68320940741019	0.5655463111454111	inf
-0.68320940741019	0.5942978235147713	inf
-0.68320940741019	0.6230493358841318	inf
-0.6683262425179451	-2.2233503886825448	inf
-0.6683262425179451	-2.1945988763131847	inf
-0.6683262425179451	-2.1658473639438243	inf
-0.6683262425179451	-2.137095851574464	inf
-0.6683262425179451	-2.108344339205104	inf
-0.6683262425179451	-2.079592826835743	inf
-0.6683262425179451	-2.050841314466383	inf
-0.6683262425179451	-2.0220898020970224	inf
-0.6683262425179451	-1.9933382897276621	9.023347923532329
-0.6683262425179451	-1.9645867773583017	inf
-0.6683262425179451	-1.9358352649889414	inf
-0.6683262425179451	-1.907083752619581	inf
-0.6683262425179451	-1.8783322402502205	inf
-0.6683262425179451	-1.8495807278808603	inf
-0.6683262425179451	-1.8208292155114998	inf
-0.6683262425179451	-1.7920777031421395	inf
-0.6683262425179451	-1.763326190772779	inf
-0.6683262425179451	-1.7345746784034186	inf
-0.6683262425179451	-1.7058231660340584	inf
-0.6683262425179451	-1.677071653664698	inf
-0.6683262425179451	-1.6483201412953377	inf
-0.6683262425179451	-1.6195686289259772	inf
-0.6683262425179451	-1.590817116556617	inf
-0.6683262425179451	-1.5620656041872565	inf
-0.6683262425179451	-1.533314091817896	inf
-0.6683262425179451	-1.5045625794485358	inf
-0.6683262425179451	-1.4758110670791753	inf
-0.6683262425179451	-1.447059554709815	inf
-0.6683262425179451	-1.4183080423404546	inf
-0.6683262425179451	-1.3895565299710941	inf
-0.6683262425179451	-1.360805017601734	inf
-0.6683262425179451	-1.3320535052323734	inf
-0.6683262425179451	-1.3033019928630132	inf
-0.6683262425179451	-1.2745504804936527	inf
-0.6683262425179451	-1.2457989681242925	inf
-0.6683262425179451	-1.217047455754932	inf
-0.6683262425179451	-1.1882959433855715	inf
-0.6683262425179451	-1.1595444310162113	inf
-0.6683262425179451	-1.1307929186468508	inf
-0.6683262425179451	-1.1020414062774906	inf
-0.6683262425179451	-1.0732898939081301	inf
-0.6683262425179451	-1.0445383815387697	inf
-0.6683262425179451	-1.0157868691694094	inf
-0.6683262425179451	-0.9870353568000491	inf
-0.6683262425179451	-0.9582838444306887	inf
-0.6683262425179451	-0.9295323320613282	inf
-0.6683262425179451	-0.9007808196919679	inf
-0.6683262425179451	-0.8720293073226075	inf
-0.6683262425179451	-0.8432777949532472	inf
-0.6683262425179451	-0.8145262825838868	inf
-0.6683262425179451	-0.7857747702145265	inf
-0.6683262425179451	-0.7570232578451661	inf
-0.6683262425179451	-0.7282717454758056	inf
-0.6683262425179451	-0.6995202331064453	inf
-0.6683262425179451	-0.6707687207370849	inf
-0.6683262425179451	-0.6420172083677246	inf
-0.6683262425179451	-0.6132656959983642	inf
-0.6683262425179451	-0.5845141836290038	inf
-0.6683262425179451	-0.5557626712596434	inf
-0.6683262425179451	-0.527011158890283	inf
-0.6683262425179451	-0.4982596465209227	inf
-0.6683262425179451	-0.46950813415156234	inf
-0.6683262425179451	-0.440756621782202	inf
-0.6683262425179451	-0.41200510941284163	inf
-0.6683262425179451	-0.38325359704348116	inf
-0.6683262425179451	-0.3545020846741208	inf
-0.6683262425179451	-0.32575057230476046	inf
-0.6683262425179451	-0.2969990599354001	inf
-0.6683262425179451	-0.26824754756603975	inf
-0.6683262425179451	-0.2394960351966794	inf
-0.6683262425179451	-0.21074452282731904	inf
-0.6683262425179451	-0.18199301045795857	inf
-0.6683262425179451	-0.1532414980885981	inf
-0.6683262425179451	-0.12448998571923786	inf
-0.6683262425179451	-0.09573847334987762	inf
-0.6683262425179451	-0.06698696098051715	inf
-0.6683262425179451	-0.038235448611156686	inf
-0.6683262425179451	-0.00948393624179622	inf
-0.6683262425179451	0.019267576127564023	inf
-0.6683262425179451	0.04801908849692427	inf
-0.6683262425179451	0.07677060086628473	inf
-0.6683262425179451	0.1055221132356452	inf
-0.6683262425179451	0.13427362560500544	inf
-0.6683262425179451	0.16302513797436569	inf
-0.6683262425179451	0.19177665034372615	inf
-0.6683262425179451	0.22052816271308662	inf
-0.6683262425179451	0.24927967508244708	inf
-0.6683262425179451	0.2780311874518073	inf
-0.6683262425179451	0.30678269982116757	inf
-0.6683262425179451	0.33553421219052804	inf
-0.6683262425179451	0.3642857245598885	inf
-0.6683262425179451	0.39303723692924897	inf
-0.6683262425179451	0.4217887492986092	inf
-0.6683262425179451	0.45054026166796945	inf
-0.6683262425179451	0.4792917740373299	inf
-0.6683262425179451	0.5080432864066904	inf
-0.6683262425179451	0.5367947987760509	inf
-0.6683262425179451	0.5655463111454111	inf
-0.6683262425179451	0.5942978235147713	inf
-0.6683262425179451	0.6230493358841318	inf
-0.6534430776257003	-2.2233503886825448	inf
-0.6534430776257003	-2.1945988763131847	inf
-0.6534430776257003	-2.1658473639438243	inf
-0.6534430776257003	-2.137095851574464	inf
-0.6534430776257003	-2.108344339205104	9.716495104092274
-0.6534430776257003	-2.079592826835743	inf
-0.6534430776257003	-2.050841314466383	inf
-0.6534430776257003	-2.0220898020970224	inf
-0.6534430776257003	-1.9933382897276621	inf
-0.6534430776257003	-1.9645867773583017	inf
-0.6534430776257003	-1.9358352649889414	inf
-0.6534430776257003	-1.907083752619581	inf
-0.6534430776257003	-1.8783322402502205	inf
-0.6534430776257003	-1.8495807278808603	inf
-0.6534430776257003	-1.8208292155114998	inf
-0.6534430776257003	-1.7920777031421395	inf
-0.6534430776257003	-1.763326190772779	inf
-0.6534430776257003	-1.7345746784034186	inf
-0.6534430776257003	-1.7058231660340584	inf
-0.6534430776257003	-1.677071653664698	inf
-0.6534430776257003	-1.6483201412953377	inf
-0.6534430776257003	-1.6195686289259772	inf
-0.6534430776257003	-1.590817116556617	inf
-0.6534430776257003	-1.5620656041872565	inf
-0.6534430776257003	-1.533314091817896	inf
-0.6534430776257003	-1.5045625794485358	inf
-0.6534430776257003	-1.4758110670791753	inf
-0.6534430776257003	-1.447059554709815	inf
-0.6534430776257003	-1.4183080423404546	inf
-0.6534430776257003	-1.3895565299710941	inf
-0.6534430776257003	-1.360805017601734	inf
-0.6534430776257003	-1.3320535052323734	inf
-0.6534430776257003	-1.3033019928630132	inf
-0.6534430776257003	-1.2745504804936527	inf
-0.6534430776257003	-1.2457989681242925	inf
-0.6534430776257003	-1.217047455754932	inf
-0.6534430776257003	-1.1882959433855715	inf
-0.6534430776257003	-1.1595444310162113	inf
-0.6534430776257003	-1.1307929186468508	inf
-0.6534430776257003	-1.1020414062774906	inf
-0.6534430776257003	-1.0732898939081301	inf
-0.6534430776257003	-1.0445383815387697	inf
-0.6534430776257003	-1.0157868691694094	inf
-0.6534430776257003	-0.9870353568000491	inf
-0.6534430776257003	-0.9582838444306887	inf
-0.6534430776257003	-0.9295323320613282	inf
-0.6534430776257003	-0.9007808196919679	inf
-0.6534430776257003	-0.8720293073226075	inf
-0.6534430776257003	-0.8432777949532472	inf
-0.6534430776257003	-0.8145262825838868	inf
-0.6534430776257003	-0.7857747702145265	inf
-0.6534430776257003	-0.7570232578451661	inf
-0.6534430776257003	-0.7282717454758056	inf
-0.6534430776257003	-0.6995202331064453	inf
-0.6534430776257003	-0.6707687207370849	inf
-0.6534430776257003	-0.6420172083677246	inf
-0.6534430776257003	-0.6132656959983642	inf
-0.6534430776257003	-0.5845141836290038	inf
-0.6534430776257003	-0.5557626712596434	inf
-0.6534430776257003	-0.527011158890283	inf
-0.6534430776257003	-0.4982596465209227	inf
-0.6534430776257003	-0.46950813415156234	inf
-0.6534430776257003	-0.440756621782202	inf
-0.6534430776257003	-0.41200510941284163	inf
-0.6534430776257003	-0.38325359704348116	inf
-0.6534430776257003	-0.3545020846741208	inf
-0.6534430776257003	-0.32575057230476046	inf
-0.6534430776257003	-0.2969990599354001	inf
-0.6534430776257003	-0.26824754756603975	inf
-0.6534430776257003	-0.2394960351966794	inf
-0.6534430776257003	-0.21074452282731904	inf
-0.6534430776257003	-0.18199301045795857	inf
-0.6534430776257003	-0.1532414980885981	inf
-0.6534430776257003	-0.12448998571923786	inf
-0.6534430776257003	-0.09573847334987762	inf
-0.6534430776257003	-0.06698696098051715	inf
-0.6534430776257003	-0.038235448611156686	inf
-0.6534430776257003	-0.00948393624179622	inf
-0.6534430776257003	0.019267576127564023	inf
-0.6534430776257003	0.04801908849692427	inf
-0.6534430776257003	0.07677060086628473	inf
-0.6534430776257003	0.1055221132356452	inf
-0.6534430776257003	0.13427362560500544	inf
-0.6534430776257003	0.16302513797436569	inf
-0.6534430776257003	0.19177665034372615	inf
-0.6534430776257003	0.22052816271308662	inf
-0.6534430776257003	0.24927967508244708	inf
-0.6534430776257003	0.2780311874518073	inf
-0.6534430776257003	0.30678269982116757	inf
-0.6534430776257003	0.33553421219052804	inf
-0.6534430776257003	0.3642857245598885	inf
-0.6534430776257003	0.39303723692924897	inf
-0.6534430776257003	0.4217887492986092	inf
-0.6534430776257003	0.45054026166796945	inf
-0.6534430776257003	0.4792917740373299	inf
-0.6534430776257003	0.5080432864066904	inf
-0.6534430776257003	0.5367947987760509	inf
-0.6534430776257003	0.5655463111454111	inf
-0.6534430776257003	0.5942978235147713	inf
-0.6534430776257003	0.6230493358841318	inf
-0.6385599127334554	-2.2233503886825448	inf
-0.6385599127334554	-2.1945988763131847	inf
-0.6385599127334554	-2.1658473639438243	inf
-0.6385599127334554	-2.137095851574464	inf
-0.6385599127334554	-2.108344339205104	inf
-0.6385599127334554	-2.079592826835743	inf
-0.6385599127334554	-2.050841314466383	inf
-0.6385599127334554	-2.0220898020970224	inf
-0.6385599127334554	-1.9933382897276621	inf
-0.6385599127334554	-1.9645867773583017	inf
-0.6385599127334554	-1.9358352649889414	inf
-0.6385599127334554	-1.907083752619581	inf
-0.6385599127334554	-1.8783322402502205	inf
-0.6385599127334554	-1.8495807278808603	inf
-0.6385599127334554	-1.8208292155114998	inf
-0.6385599127334554	-1.7920777031421395	inf
-0.6385599127334554	-1.763326190772779	inf
-0.6385599127334554	-1.7345746784034186	inf
-0.6385599127334554	-1.7058231660340584	inf
-0.6385599127334554	-1.677071653664698	inf
-0.6385599127334554	-1.6483201412953377	inf
-0.6385599127334554	-1.6195686289259772	inf
-0.6385599127334554	-1.590817116556617	inf
-0.6385599127334554	-1.5620656041872565	inf
-0.6385599127334554	-1.533314091817896	inf
-0.6385599127334554	-1.5045625794485358	inf
-0.6385599127334554	-1.4758110670791753	inf
-0.6385599127334554	-1.447059554709815	inf
-0.6385599127334554	-1.4183080423404546	inf
-0.6385599127334554	-1.3895565299710941	inf
-0.6385599127334554	-1.360805017601734	inf
-0.6385599127334554	-1.3320535052323734	inf
-0.6385599127334554	-1.3033019928630132	inf
-0.6385599127334554	-1.2745504804936527	inf
-0.6385599127334554	-1.2457989681242925	inf
-0.6385599127334554	-1.217047455754932	inf
-0.6385599127334554	-1.1882959433855715	inf
-0.6385599127334554	-1.1595444310162113	inf
-0.6385599127334554	-1.1307929186468508	inf
-0.6385599127334554	-1.1020414062774906	inf
-0.6385599127334554	-1.0732898939081301	inf
-0.6385599127334554	-1.0445383815387697	inf
-0.6385599127334554	-1.0157868691694094	inf
-0.6385599127334554	-0.9870353568000491	inf
-0.6385599127334554	-0.9582838444306887	inf
-0.6385599127334554	-0.9295323320613282	inf
-0.6385599127334554	-0.9007808196919679	inf
-0.6385599127334554	-0.8720293073226075	inf
-0.6385599127334554	-0.8432777949532472	inf
-0.6385599127334554	-0.8145262825838868	inf
-0.6385599127334554	-0.7857747702145265	inf
-0.6385599127334554	-0.7570232578451661	inf
-0.6385599127334554	-0.7282717454758056	inf
-0.6385599127334554	-0.6995202331064453	inf
-0.6385599127334554	-0.6707687207370849	inf
-0.6385599127334554	-0.6420172083677246	inf
-0.6385599127334554	-0.6132656959983642	inf
-0.6385599127334554	-0.5845141836290038	inf
-0.6385599127334554	-0.5557626712596434	inf
-0.6385599127334554	-0.527011158890283	inf
-0.6385599127334554	-0.4982596465209227	inf
-0.6385599127334554	-0.46950813415156234	inf
-0.6385599127334554	-0.440756621782202	inf
-0.6385599127334554	-0.41200510941284163	inf
-0.6385599127334554	-0.38325359704348116	inf
-0.6385599127334554	-0.3545020846741208	inf
-0.6385599127334554	-0.32575057230476046	inf
-0.6385599127334554	-0.2969990599354001	inf
-0.6385599127334554	-0.26824754756603975	inf
-0.6385599127334554	-0.2394960351966794	inf
-0.6385599127334554	-0.21074452282731904	inf
-0.6385599127334554	-0.18199301045795857	inf
-0.6385599127334554	-0.1532414980885981	inf
-0.6385599127334554	-0.12448998571923786	inf
-0.6385599127334554	-0.09573847334987762	inf
-0.6385599127334554	-0.06698696098051715	inf
-0.6385599127334554	-0.038235448611156686	inf
-0.6385599127334554	-0.00948393624179622	inf
-0.6385599127334554	0.019267576127564023	inf
-0.6385599127334554	0.04801908849692427	inf
-0.6385599127334554	0.07677060086628473	inf
-0.6385599127334554	0.1055221132356452	inf
-0.6385599127334554	0.13427362560500544	inf
-0.6385599127334554	0.16302513797436569	inf
-0.6385599127334554	0.19177665034372615	inf
-0.6385599127334554	0.22052816271308662	inf
-0.6385599127334554	0.24927967508244708	inf
-0.6385599127334554	0.2780311874518073	inf
-0.6385599127334554	0.30678269982116757	inf
-0.6385599127334554	0.33553421219052804	inf
-0.6385599127334554	0.3642857245598885	inf
-0.6385599127334554	0.39303723692924897	inf
-0.6385599127334554	0.4217887492986092	inf
-0.6385599127334554	0.45054026166796945	inf
-0.6385599127334554	0.4792917740373299	inf
-0.6385599127334554	0.5080432864066904	inf
-0.6385599127334554	0.5367947987760509	inf
-0.6385599127334554	0.5655463111454111	inf
-0.6385599127334554	0.5942978235147713	inf
-0.6385599127334554	0.6230493358841318	inf
-0.6236767478412106	-2.2233503886825448	inf
-0.6236767478412106	-2.1945988763131847	inf
-0.6236767478412106	-2.1658473639438243	inf
-0.6236767478412106	-2.137095851574464	inf
-0.6236767478412106	-2.108344339205104	inf
-0.6236767478412106	-2.079592826835743	inf
-0.6236767478412106	-2.050841314466383	inf
-0.6236767478412106	-2.0220898020970224	inf
-0.6236767478412106	-1.9933382897276621	inf
-0.6236767478412106	-1.9645867773583017	9.716495104092274
-0.6236767478412106	-1.9358352649889414	inf
-0.6236767478412106	-1.907083752619581	inf
-0.6236767478412106	-1.8783322402502205	inf
-0.6236767478412106	-1.8495807278808603	inf
-0.6236767478412106	-1.8208292155114998	inf
-0.6236767478412106	-1.7920777031421395	inf
-0.6236767478412106	-1.763326190772779	inf
-0.6236767478412106	-1.7345746784034186	inf
-0.6236767478412106	-1.7058231660340584	inf
-0.6236767478412106	-1.677071653664698	inf
-0.6236767478412106	-1.6483201412953377	inf
-0.6236767478412106	-1.6195686289259772	inf
-0.6236767478412106	-1.590817116556617	inf
-0.6236767478412106	-1.5620656041872565	inf
-0.6236767478412106	-1.533314091817896	inf
-0.6236767478412106	-1.5045625794485358	inf
-0.6236767478412106	-1.4758110670791753	inf
-0.6236767478412106	-1.447059554709815	inf
-0.6236767478412106	-1.4183080423404546	inf
-0.6236767478412106	-1.3895565299710941	inf
-0.6236767478412106	-1.360805017601734	inf
-0.6236767478412106	-1.3320535052323734	inf
-0.6236767478412106	-1.3033019928630132	inf
-0.6236767478412106	-1.2745504804936527	inf
-0.6236767478412106	-1.2457989681242925	inf
-0.6236767478412106	-1.217047455754932	inf
-0.6236767478412106	-1.1882959433855715	inf
-0.6236767478412106	-1.1595444310162113	inf
-0.6236767478412106	-1.1307929186468508	inf
-0.6236767478412106	-1.1020414062774906	inf
-0.6236767478412106	-1.0732898939081301	inf
-0.6236767478412106	-1.0445383815387697	inf
-0.6236767478412106	-1.0157868691694094	inf
-0.6236767478412106	-0.9870353568000491	inf
-0.6236767478412106	-0.9582838444306887	inf
-0.6236767478412106	-0.9295323320613282	inf
-0.6236767478412106	-0.9007808196919679	inf
-0.6236767478412106	-0.8720293073226075	inf
-0.6236767478412106	-0.8432777949532472	inf
-0.6236767478412106	-0.8145262825838868	inf
-0.6236767478412106	-0.7857747702145265	inf
-0.6236767478412106	-0.7570232578451661	inf
-0.6236767478412106	-0.7282717454758056	inf
-0.6236767478412106	-0.6995202331064453	inf
-0.6236767478412106	-0.6707687207370849	inf
-0.6236767478412106	-0.6420172083677246	inf
-0.6236767478412106	-0.6132656959983642	inf
-0.6236767478412106	-0.5845141836290038	inf
-0.6236767478412106	-0.5557626712596434	inf
-0.6236767478412106	-0.527011158890283	inf
-0.6236767478412106	-0.4982596465209227	inf
-0.6236767478412106	-0.46950813415156234	inf
-0.6236767478412106	-0.440756621782202	inf
-0.6236767478412106	-0.41200510941284163	inf
-0.6236767478412106	-0.38325359704348116	inf
-0.6236767478412106	-0.3545020846741208	inf
-0.6236767478412106	-0.32575057230476046	inf
-0.6236767478412106	-0.2969990599354001	inf
-0.6236767478412106	-0.26824754756603975	inf
-0.6236767478412106	-0.2394960351966794	inf
-0.6236767478412106	-0.21074452282731904	inf
-0.6236767478412106	-0.18199301045795857	inf
-0.6236767478412106	-0.1532414980885981	inf
-0.6236767478412106	-0.12448998571923786	inf
-0.6236767478412106	-0.09573847334987762	inf
-0.6236767478412106	-0.06698696098051715	inf
-0.6236767478412106	-0.038235448611156686	inf
-0.6236767478412106	-0.00948393624179622	inf
-0.6236767478412106	0.019267576127564023	inf
-0.6236767478412106	0.04801908849692427	inf
-0.6236767478412106	0.07677060086628473	inf
-0.6236767478412106	0.1055221132356452	inf
-0.6236767478412106	0.13427362560500544	inf
-0.6236767478412106	0.16302513797436569	inf
-0.6236767478412106	0.19177665034372615	inf
-0.6236767478412106	0.22052816271308662	inf
-0.6236767478412106	0.24927967508244708	inf
-0.6236767478412106	0.2780311874518073	inf
-0.6236767478412106	0.30678269982116757	inf
-0.6236767478412106	0.33553421219052804	inf
-0.6236767478412106	0.3642857245598885	inf
-0.6236767478412106	0.39303723692924897	inf
-0.6236767478412106	0.4217887492986092	inf
-0.6236767478412106	0.45054026166796945	inf
-0.6236767478412106	0.4792917740373299	inf
-0.6236767478412106	0.5080432864066904	inf
-0.6236767478412106	0.5367947987760509	inf
-0.6236767478412106	0.5655463111454111	inf
-0.6236767478412106	0.5942978235147713	inf
-0.6236767478412106	0.6230493358841318	inf
-0.6087935829489657	-2.2233503886825448	inf
-0.6087935829489657	-2.1945988763131847	inf
-0.6087935829489657	-2.1658473639438243	inf
-0.6087935829489657	-2.137095851574464	inf
-0.6087935829489657	-2.108344339205104	inf
-0.6087935829489657	-2.079592826835743	inf
-0.6087935829489657	-2.050841314466383	inf
-0.6087935829489657	-2.0220898020970224	9.716495104092274
-0.6087935829489657	-1.9933382897276621	inf
-0.6087935829489657	-1.9645867773583017	inf
-0.6087935829489657	-1.9358352649889414	inf
-0.6087935829489657	-1.907083752619581	inf
-0.6087935829489657	-1.8783322402502205	inf
-0.6087935829489657	-1.8495807278808603	inf
-0.6087935829489657	-1.8208292155114998	inf
-0.6087935829489657	-1.7920777031421395	inf
-0.6087935829489657	-1.763326190772779	inf
-0.6087935829489657	-1.7345746784034186	inf
-0.6087935829489657	-1.7058231660340584	inf
-0.6087935829489657	-1.677071653664698	inf
-0.6087935829489657	-1.6483201412953377	inf
-0.6087935829489657	-1.6195686289259772	inf
-0.6087935829489657	-1.590817116556617	inf
-0.6087935829489657	-1.5620656041872565	inf
-0.6087935829489657	-1.533314091817896	inf
-0.6087935829489657	-1.5045625794485358	inf
-0.6087935829489657	-1.4758110670791753	inf
-0.6087935829489657	-1.447059554709815	inf
-0.6087935829489657	-1.4183080423404546	inf
-0.6087935829489657	-1.3895565299710941	inf
-0.6087935829489657	-1.360805017601734	inf
-0.6087935829489657	-1.3320535052323734	inf
-0.6087935829489657	-1.3033019928630132	inf
-0.6087935829489657	-1.2745504804936527	inf
-0.6087935829489657	-1.2457989681242925	inf
-0.6087935829489657	-1.217047455754932	inf
-0.6087935829489657	-1.1882959433855715	inf
-0.6087935829489657	-1.1595444310162113	inf
-0.6087935829489657	-1.1307929186468508	inf
-0.6087935829489657	-1.1020414062774906	inf
-0.6087935829489657	-1.0732898939081301	inf
-0.6087935829489657	-1.0445383815387697	inf
-0.6087935829489657	-1.0157868691694094	inf
-0.6087935829489657	-0.9870353568000491	inf
-0.6087935829489657	-0.9582838444306887	inf
-0.6087935829489657	-0.9295323320613282	inf
-0.6087935829489657	-0.9007808196919679	inf
-0.6087935829489657	-0.8720293073226075	inf
-0.6087935829489657	-0.8432777949532472	inf
-0.6087935829489657	-0.8145262825838868	inf
-0.6087935829489657	-0.7857747702145265	inf
-0.6087935829489657	-0.7570232578451661	inf
-0.6087935829489657	-0.7282717454758056	inf
-0.6087935829489657	-0.6995202331064453	inf
-0.6087935829489657	-0.6707687207370849	inf
-0.6087935829489657	-0.6420172083677246	inf
-0.6087935829489657	-0.6132656959983642	inf
-0.6087935829489657	-0.5845141836290038	inf
-0.6087935829489657	-0.5557626712596434	inf
-0.6087935829489657	-0.527011158890283	inf
-0.6087935829489657	-0.4982596465209227	inf
-0.6087935829489657	-0.46950813415156234	inf
-0.6087935829489657	-0.440756621782202	inf
-0.6087935829489657	-0.41200510941284163	inf
-0.6087935829489657	-0.38325359704348116	inf
-0.6087935829489657	-0.3545020846741208	inf
-0.6087935829489657	-0.32575057230476046	inf
-0.6087935829489657	-0.2969990599354001	inf
-0.6087935829489657	-0.26824754756603975	inf
-0.6087935829489657	-0.2394960351966794	inf
-0.6087935829489657	-0.21074452282731904	inf
-0.6087935829489657	-0.18199301045795857	inf
-0.6087935829489657	-0.1532414980885981	inf
-0.6087935829489657	-0.12448998571923786	inf
-0.6087935829489657	-0.09573847334987762	inf
-0.6087935829489657	-0.06698696098051715	inf
-0.6087935829489657	-0.038235448611156686	inf
-0.6087935829489657	-0.00948393624179622	inf
-0.6087935829489657	0.019267576127564023	inf
-0.6087935829489657	0.04801908849692427	inf
-0.6087935829489657	0.07677060086628473	inf
-0.6087935829489657	0.1055221132356452	inf
-0.6087935829489657	0.13427362560500544	inf
-0.6087935829489657	0.16302513797436569	inf
-0.6087935829489657	0.19177665034372615	inf
-0.6087935829489657	0.22052816271308662	inf
-0.6087935829489657	0.24927967508244708	inf
-0.6087935829489657	0.2780311874518073	inf
-0.6087935829489657	0.30678269982116757	inf
-0.6087935829489657	0.33553421219052804	inf
-0.6087935829489657	0.3642857245598885	inf
-0.6087935829489657	0.39303723692924897	inf
-0.6087935829489657	0.4217887492986092	inf
-0.6087935829489657	0.45054026166796945	inf
-0.6087935829489657	0.4792917740373299	inf
-0.6087935829489657	0.5080432864066904	inf
-0.6087935829489657	0.5367947987760509	inf
-0.6087935829489657	0.5655463111454111	inf
-0.6087935829489657	0.5942978235147713	inf
-0.6087935829489657	0.6230493358841318	inf
-0.593910418056721	-2.2233503886825448	inf
-0.593910418056721	-2.1945988763131847	inf
-0.593910418056721	-2.1658473639438243	inf
-0.593910418056721	-2.137095851574464	inf
-0.593910418056721	-2.108344339205104	inf
-0.593910418056721	-2.079592826835743	inf
-0.593910418056721	-2.050841314466383	inf
-0.593910418056721	-2.0220898020970224	inf
-0.593910418056721	-1.9933382897276621	inf
-0.593910418056721	-1.9645867773583017	inf
-0.593910418056721	-1.9358352649889414	inf
-0.593910418056721	-1.907083752619581	inf
-0.593910418056721	-1.8783322402502205	inf
-0.593910418056721	-1.8495807278808603	inf
-0.593910418056721	-1.8208292155114998	inf
-0.593910418056721	-1.7920777031421395	inf
-0.593910418056721	-1.763326190772779	inf
-0.593910418056721	-1.7345746784034186	inf
-0.593910418056721	-1.7058231660340584	inf
-0.593910418056721	-1.677071653664698	inf
-0.593910418056721	-1.6483201412953377	inf
-0.593910418056721	-1.6195686289259772	inf
-0.593910418056721	-1.590817116556617	inf
-0.593910418056721	-1.5620656041872565	inf
-0.593910418056721	-1.533314091817896	inf
-0.593910418056721	-1.5045625794485358	inf
-0.593910418056721	-1.4758110670791753	inf
-0.593910418056721	-1.447059554709815	inf
-0.593910418056721	-1.4183080423404546	inf
-0.593910418056721	-1.3895565299710941	inf
-0.593910418056721	-1.360805017601734	inf
-0.593910418056721	-1.3320535052323734	inf
-0.593910418056721	-1.3033019928630132	inf
-0.593910418056721	-1.2745504804936527	inf
-0.593910418056721	-1.2457989681242925	inf
-0.593910418056721	-1.217047455754932	inf
-0.593910418056721	-1.1882959433855715	inf
-0.593910418056721	-1.1595444310162113	inf
-0.593910418056721	-1.1307929186468508	inf
-0.593910418056721	-1.1020414062774906	inf
-0.593910418056721	-1.0732898939081301	inf
-0.593910418056721	-1.0445383815387697	inf
-0.593910418056721	-1.0157868691694094	inf
-0.593910418056721	-0.9870353568000491	inf
-0.593910418056721	-0.9582838444306887	inf
-0.593910418056721	-0.9295323320613282	inf
-0.593910418056721	-0.9007808196919679	inf
-0.593910418056721	-0.8720293073226075	inf
-0.593910418056721	-0.8432777949532472	inf
-0.593910418056721	-0.8145262825838868	inf
-0.593910418056721	-0.7857747702145265	inf
-0.593910418056721	-0.7570232578451661	inf
-0.593910418056721	-0.7282717454758056	inf
-0.593910418056721	-0.6995202331064453	inf
-0.593910418056721	-0.6707687207370849	inf
-0.593910418056721	-0.6420172083677246	inf
-0.593910418056721	-0.6132656959983642	inf
-0.593910418056721	-0.5845141836290038	inf
-0.593910418056721	-0.5557626712596434	inf
-0.593910418056721	-0.527011158890283	inf
-0.593910418056721	-0.4982596465209227	inf
-0.593910418056721	-0.46950813415156234	inf
-0.593910418056721	-0.440756621782202	inf
-0.593910418056721	-0.41200510941284163	inf
-0.593910418056721	-0.38325359704348116	inf
-0.593910418056721	-0.3545020846741208	inf
-0.593910418056721	-0.32575057230476046	inf
-0.593910418056721	-0.2969990599354001	inf
-0.593910418056721	-0.26824754756603975	inf
-0.593910418056721	-0.2394960351966794	inf
-0.593910418056721	-0.21074452282731904	inf
-0.593910418056721	-0.18199301045795857	inf
-0.593910418056721	-0.1532414980885981	inf
-0.593910418056721	-0.12448998571923786	inf
-0.593910418056721	-0.09573847334987762	inf
-0.593910418056721	-0.06698696098051715	inf
-0.593910418056721	-0.038235448611156686	inf
-0.593910418056721	-0.00948393624179622	inf
-0.593910418056721	0.019267576127564023	inf
-0.593910418056721	0.04801908849692427	inf
-0.593910418056721	0.07677060086628473	inf
-0.593910418056721	0.1055221132356452	inf
-0.593910418056721	0.13427362560500544	inf
-0.593910418056721	0.16302513797436569	inf
-0.593910418056721	0.19177665034372615	inf
-0.593910418056721	0.22052816271308662	inf
-0.593910418056721	0.24927967508244708	inf
-0.593910418056721	0.2780311874518073	inf
-0.593910418056721	0.30678269982116757	inf
-0.593910418056721	0.33553421219052804	inf
-0.593910418056721	0.3642857245598885	inf
-0.593910418056721	0.39303723692924897	inf
-0.593910418056721	0.4217887492986092	inf
-0.593910418056721	0.45054026166796945	inf
-0.593910418056721	0.4792917740373299	inf
-0.593910418056721	0.5080432864066904	inf
-0.593910418056721	0.5367947987760509	inf
-0.593910418056721	0.5655463111454111	inf
-0.593910418056721	0.5942978235147713	inf
-0.593910418056721	0.6230493358841318	inf
-0.579027253164476	-2.2233503886825448	inf
-0.579027253164476	-2.1945988763131847	inf
-0.579027253164476	-2.1658473639438243	inf
-0.579027253164476	-2.137095851574464	inf
-0.579027253164476	-2.108344339205104	inf
-0.579027253164476	-2.079592826835743	inf
-0.579027253164476	-2.050841314466383	inf
-0.579027253164476	-2.0220898020970224	inf
-0.579027253164476	-1.9933382897276621	inf
-0.579027253164476	-1.9645867773583017	inf
-0.579027253164476	-1.9358352649889414	inf
-0.579027253164476	-1.907083752619581	inf
-0.579027253164476	-1.8783322402502205	inf
-0.579027253164476	-1.8495807278808603	inf
-0.579027253164476	-1.8208292155114998	inf
-0.579027253164476	-1.7920777031421395	inf
-0.579027253164476	-1.763326190772779	inf
-0.579027253164476	-1.7345746784034186	inf
-0.579027253164476	-1.7058231660340584	inf
-0.579027253164476	-1.677071653664698	inf
-0.579027253164476	-1.6483201412953377	inf
-0.579027253164476	-1.6195686289259772	inf
-0.579027253164476	-1.590817116556617	inf
-0.579027253164476	-1.5620656041872565	inf
-0.579027253164476	-1.533314091817896	inf
-0.579027253164476	-1.5045625794485358	inf
-0.579027253164476	-1.4758110670791753	inf
-0.579027253164476	-1.447059554709815	inf
-0.579027253164476	-1.4183080423404546	inf
-0.579027253164476	-1.3895565299710941	inf
-0.579027253164476	-1.360805017601734	inf
-0.579027253164476	-1.3320535052323734	inf
-0.579027253164476	-1.3033019928630132	inf
-0.579027253164476	-1.2745504804936527	inf
-0.579027253164476	-1.2457989681242925	inf
-0.579027253164476	-1.217047455754932	inf
-0.579027253164476	-1.1882959433855715	inf
-0.579027253164476	-1.1595444310162113	inf
-0.579027253164476	-1.1307929186468508	inf
-0.579027253164476	-1.1020414062774906	inf
-0.579027253164476	-1.0732898939081301	inf
-0.579027253164476	-1.0445383815387697	inf
-0.579027253164476	-1.0157868691694094	inf
-0.579027253164476	-0.9870353568000491	inf
-0.579027253164476	-0.9582838444306887	inf
-0.579027253164476	-0.9295323320613282	inf
-0.579027253164476	-0.9007808196919679	inf
-0.579027253164476	-0.8720293073226075	inf
-0.579027253164476	-0.8432777949532472	inf
-0.579027253164476	-0.8145262825838868	inf
-0.579027253164476	-0.7857747702145265	inf
-0.579027253164476	-0.7570232578451661	inf
-0.579027253164476	-0.7282717454758056	inf
-0.579027253164476	-0.6995202331064453	inf
-0.579027253164476	-0.6707687207370849	inf
-0.579027253164476	-0.6420172083677246	inf
-0.579027253164476	-0.6132656959983642	inf
-0.579027253164476	-0.5845141836290038	inf
-0.579027253164476	-0.5557626712596434	inf
-0.579027253164476	-0.527011158890283	inf
-0.579027253164476	-0.4982596465209227	inf
-0.579027253164476	-0.46950813415156234	inf
-0.579027253164476	-0.440756621782202	inf
-0.579027253164476	-0.41200510941284163	inf
-0.579027253164476	-0.38325359704348116	inf
-0.579027253164476	-0.3545020846741208	inf
-0.579027253164476	-0.32575057230476046	inf
-0.579027253164476	-0.2969990599354001	inf
-0.579027253164476	-0.26824754756603975	inf
-0.579027253164476	-0.2394960351966794	inf
-0.579027253164476	-0.21074452282731904	inf
-0.579027253164476	-0.18199301045795857	inf
-0.579027253164476	-0.1532414980885981	inf
-0.579027253164476	-0.12448998571923786	inf
-0.579027253164476	-0.09573847334987762	inf
-0.579027253164476	-0.06698696098051715	inf
-0.579027253164476	-0.038235448611156686	inf
-0.579027253164476	-0.00948393624179622	inf
-0.579027253164476	0.019267576127564023	inf
-0.579027253164476	0.04801908849692427	inf
-0.579027253164476	0.07677060086628473	inf
-0.579027253164476	0.1055221132356452	inf
-0.579027253164476	0.13427362560500544	inf
-0.579027253164476	0.16302513797436569	inf
-0.579027253164476	0.19177665034372615	inf
-0.579027253164476	0.22052816271308662	inf
-0.579027253164476	0.24927967508244708	inf
-0.579027253164476	0.2780311874518073	inf
-0.579027253164476	0.30678269982116757	inf
-0.579027253164476	0.33553421219052804	inf
-0.579027253164476	0.3642857245598885	inf
-0.579027253164476	0.39303723692924897	inf
-0.579027253164476	0.4217887492986092	inf
-0.579027253164476	0.45054026166796945	inf
-0.579027253164476	0.4792917740373299	inf
-0.579027253164476	0.5080432864066904	inf
-0.579027253164476	0.5367947987760509	inf
-0.579027253164476	0.5655463111454111	inf
-0.579027253164476	0.5942978235147713	inf
-0.579027253164476	0.6230493358841318	inf
-0.5641440882722312	-2.2233503886825448	inf
-0.5641440882722312	-2.1945988763131847	inf
-0.5641440882722312	-2.1658473639438243	inf
-0.5641440882722312	-2.137095851574464	inf
-0.5641440882722312	-2.108344339205104	inf
-0.5641440882722312	-2.079592826835743	inf
-0.5641440882722312	-2.050841314466383	inf
-0.5641440882722312	-2.0220898020970224	inf
-0.5641440882722312	-1.9933382897276621	inf
-0.5641440882722312	-1.9645867773583017	inf
-0.5641440882722312	-1.9358352649889414	9.716495104092274
-0.5641440882722312	-1.907083752619581	9.716495104092274
-0.5641440882722312	-1.8783322402502205	9.716495104092274
-0.5641440882722312	-1.8495807278808603	inf
-0.5641440882722312	-1.8208292155114998	inf
-0.5641440882722312	-1.7920777031421395	inf
-0.5641440882722312	-1.763326190772779	inf
-0.5641440882722312	-1.7345746784034186	inf
-0.5641440882722312	-1.7058231660340584	inf
-0.5641440882722312	-1.677071653664698	inf
-0.5641440882722312	-1.6483201412953377	inf
-0.5641440882722312	-1.6195686289259772	inf
-0.5641440882722312	-1.590817116556617	inf
-0.5641440882722312	-1.5620656041872565	inf
-0.5641440882722312	-1.533314091817896	inf
-0.5641440882722312	-1.5045625794485358	inf
-0.5641440882722312	-1.4758110670791753	inf
-0.5641440882722312	-1.447059554709815	inf
-0.5641440882722312	-1.4183080423404546	inf
-0.5641440882722312	-1.3895565299710941	inf
-0.5641440882722312	-1.360805017601734	inf
-0.5641440882722312	-1.3320535052323734	inf
-0.5641440882722312	-1.3033019928630132	inf
-0.5641440882722312	-1.2745504804936527	inf
-0.5641440882722312	-1.2457989681242925	inf
-0.5641440882722312	-1.217047455754932	inf
-0.5641440882722312	-1.1882959433855715	inf
-0.5641440882722312	-1.1595444310162113	inf
-0.5641440882722312	-1.1307929186468508	inf
-0.5641440882722312	-1.1020414062774906	inf
-0.5641440882722312	-1.0732898939081301	inf
-0.5641440882722312	-1.0445383815387697	inf
-0.5641440882722312	-1.0157868691694094	inf
-0.5641440882722312	-0.9870353568000491	inf
-0.5641440882722312	-0.9582838444306887	inf
-0.5641440882722312	-0.9295323320613282	inf
-0.5641440882722312	-0.9007808196919679	inf
-0.5641440882722312	-0.8720293073226075	inf
-0.5641440882722312	-0.8432777949532472	inf
-0.5641440882722312	-0.8145262825838868	inf
-0.5641440882722312	-0.7857747702145265	inf
-0.5641440882722312	-0.7570232578451661	inf
-0.5641440882722312	-0.7282717454758056	inf
-0.5641440882722312	-0.6995202331064453	inf
-0.5641440882722312	-0.6707687207370849	inf
-0.5641440882722312	-0.6420172083677246	inf
-0.5641440882722312	-0.6132656959983642	inf
-0.5641440882722312	-0.5845141836290038	inf
-0.5641440882722312	-0.5557626712596434	inf
-0.5641440882722312	-0.527011158890283	inf
-0.5641440882722312	-0.4982596465209227	inf
-0.5641440882722312	-0.46950813415156234	inf
-0.5641440882722312	-0.440756621782202	inf
-0.5641440882722312	-0.41200510941284163	inf
-0.5641440882722312	-0.38325359704348116	inf
-0.5641440882722312	-0.3545020846741208	inf
-0.5641440882722312	-0.32575057230476046	inf
-0.5641440882722312	-0.2969990599354001	inf
-0.5641440882722312	-0.26824754756603975	inf
-0.5641440882722312	-0.2394960351966794	inf
-0.5641440882722312	-0.21074452282731904	inf
-0.5641440882722312	-0.18199301045795857	inf
-0.5641440882722312	-0.1532414980885981	inf
-0.5641440882722312	-0.12448998571923786	inf
-0.5641440882722312	-0.09573847334987762	inf
-0.5641440882722312	-0.06698696098051715	inf
-0.5641440882722312	-0.038235448611156686	inf
-0.5641440882722312	-0.00948393624179622	inf
-0.5641440882722312	0.019267576127564023	inf
-0.5641440882722312	0.04801908849692427	inf
-0.5641440882722312	0.07677060086628473	inf
-0.5641440882722312	0.1055221132356452	inf
-0.5641440882722312	0.13427362560500544	inf
-0.5641440882722312	0.16302513797436569	inf
-0.5641440882722312	0.19177665034372615	inf
-0.5641440882722312	0.22052816271308662	inf
-0.5641440882722312	0.24927967508244708	inf
-0.5641440882722312	0.2780311874518073	inf
-0.5641440882722312	0.30678269982116757	inf
-0.5641440882722312	0.33553421219052804	inf
-0.5641440882722312	0.3642857245598885	inf
-0.5641440882722312	0.39303723692924897	inf
-0.5641440882722312	0.4217887492986092	inf
-0.5641440882722312	0.45054026166796945	inf
-0.5641440882722312	0.4792917740373299	inf
-0.5641440882722312	0.5080432864066904	inf
-0.5641440882722312	0.5367947987760509	inf
-0.5641440882722312	0.5655463111454111	inf
-0.5641440882722312	0.5942978235147713	inf
-0.5641440882722312	0.6230493358841318	inf
-0.5492609233799863	-2.2233503886825448	inf
-0.5492609233799863	-2.1945988763131847	inf
-0.5492609233799863	-2.1658473639438243	inf
-0.5492609233799863	-2.137095851574464	inf
-0.5492609233799863	-2.108344339205104	inf
-0.5492609233799863	-2.079592826835743	inf
-0.5492609233799863	-2.050841314466383	inf
-0.5492609233799863	-2.0220898020970224	inf
-0.5492609233799863	-1.9933382897276621	inf
-0.5492609233799863	-1.9645867773583017	inf
-0.5492609233799863	-1.9358352649889414	9.716495104092274
-0.5492609233799863	-1.907083752619581	9.716495104092274
-0.5492609233799863	-1.8783322402502205	inf
-0.5492609233799863	-1.8495807278808603	inf
-0.5492609233799863	-1.8208292155114998	inf
-0.5492609233799863	-1.7920777031421395	inf
-0.5492609233799863	-1.763326190772779	inf
-0.5492609233799863	-1.7345746784034186	inf
-0.5492609233799863	-1.7058231660340584	inf
-0.5492609233799863	-1.677071653664698	inf
-0.5492609233799863	-1.6483201412953377	inf
-0.5492609233799863	-1.6195686289259772	inf
-0.5492609233799863	-1.590817116556617	inf
-0.5492609233799863	-1.5620656041872565	inf
-0.5492609233799863	-1.533314091817896	inf
-0.5492609233799863	-1.5045625794485358	inf
-0.5492609233799863	-1.4758110670791753	inf
-0.5492609233799863	-1.447059554709815	inf
-0.5492609233799863	-1.4183080423404546	inf
-0.5492609233799863	-1.3895565299710941	inf
-0.5492609233799863	-1.360805017601734	inf
-0.5492609233799863	-1.3320535052323734	inf
-0.5492609233799863	-1.3033019928630132	inf
-0.5492609233799863	-1.2745504804936527	inf
-0.5492609233799863	-1.2457989681242925	inf
-0.5492609233799863	-1.217047455754932	inf
-0.5492609233799863	-1.1882959433855715	inf
-0.5492609233799863	-1.1595444310162113	inf
-0.5492609233799863	-1.1307929186468508	inf
-0.5492609233799863	-1.1020414062774906	inf
-0.5492609233799863	-1.0732898939081301	inf
-0.5492609233799863	-1.0445383815387697	inf
-0.5492609233799863	-1.0157868691694094	inf
-0.5492609233799863	-0.9870353568000491	inf
-0.5492609233799863	-0.9582838444306887	inf
-0.5492609233799863	-0.9295323320613282	inf
-0.5492609233799863	-0.9007808196919679	inf
-0.5492609233799863	-0.8720293073226075	inf
-0.5492609233799863	-0.8432777949532472	inf
-0.5492609233799863	-0.8145262825838868	inf
-0.5492609233799863	-0.7857747702145265	inf
-0.5492609233799863	-0.7570232578451661	inf
-0.5492609233799863	-0.7282717454758056	inf
-0.5492609233799863	-0.6995202331064453	inf
-0.5492609233799863	-0.6707687207370849	inf
-0.5492609233799863	-0.6420172083677246	inf
-0.5492609233799863	-0.6132656959983642	inf
-0.5492609233799863	-0.5845141836290038	inf
-0.5492609233799863	-0.5557626712596434	inf
-0.5492609233799863	-0.527011158890283	inf
-0.5492609233799863	-0.4982596465209227	inf
-0.5492609233799863	-0.46950813415156234	inf
-0.5492609233799863	-0.440756621782202	inf
-0.5492609233799863	-0.41200510941284163	inf
-0.5492609233799863	-0.38325359704348116	inf
-0.5492609233799863	-0.3545020846741208	inf
-0.5492609233799863	-0.32575057230476046	inf
-0.5492609233799863	-0.2969990599354001	inf
-0.5492609233799863	-0.26824754756603975	inf
-0.5492609233799863	-0.2394960351966794	inf
-0.5492609233799863	-0.21074452282731904	inf
-0.5492609233799863	-0.18199301045795857	inf
-0.5492609233799863	-0.1532414980885981	inf
-0.5492609233799863	-0.12448998571923786	inf
-0.5492609233799863	-0.09573847334987762	inf
-0.5492609233799863	-0.06698696098051715	inf
-0.5492609233799863	-0.038235448611156686	inf
-0.5492609233799863	-0.00948393624179622	inf
-0.5492609233799863	0.019267576127564023	inf
-0.5492609233799863	0.04801908849692427	inf
-0.5492609233799863	0.07677060086628473	inf
-0.5492609233799863	0.1055221132356452	inf
-0.5492609233799863	0.13427362560500544	inf
-0.5492609233799863	0.16302513797436569	inf
-0.5492609233799863	0.19177665034372615	inf
-0.5492609233799863	0.22052816271308662	inf
-0.5492609233799863	0.24927967508244708	inf
-0.5492609233799863	0.2780311874518073	inf
-0.5492609233799863	0.30678269982116757	inf
-0.5492609233799863	0.33553421219052804	inf
-0.5492609233799863	0.3642857245598885	inf
-0.5492609233799863	0.39303723692924897	inf
-0.5492609233799863	0.4217887492986092	inf
-0.5492609233799863	0.45054026166796945	inf
-0.5492609233799863	0.4792917740373299	inf
-0.5492609233799863	0.5080432864066904	inf
-0.5492609233799863	0.5367947987760509	inf
-0.5492609233799863	0.5655463111454111	inf
-0.5492609233799863	0.5942978235147713	inf
-0.5492609233799863	0.6230493358841318	inf
-0.5343777584877414	-2.2233503886825448	inf
-0.5343777584877414	-2.1945988763131847	inf
-0.5343777584877414	-2.1658473639438243	inf
-0.5343777584877414	-2.137095851574464	inf
-0.5343777584877414	-2.108344339205104	inf
-0.5343777584877414	-2.079592826835743	inf
-0.5343777584877414	-2.050841314466383	inf
-0.5343777584877414	-2.0220898020970224	inf
-0.5343777584877414	-1.9933382897276621	inf
-0.5343777584877414	-1.9645867773583017	inf
-0.5343777584877414	-1.9358352649889414	inf
-0.5343777584877414	-1.907083752619581	inf
-0.5343777584877414	-1.8783322402502205	inf
-0.5343777584877414	-1.8495807278808603	inf
-0.5343777584877414	-1.8208292155114998	inf
-0.5343777584877414	-1.7920777031421395	inf
-0.5343777584877414	-1.763326190772779	9.716495104092274
-0.5343777584877414	-1.7345746784034186	inf
-0.5343777584877414	-1.7058231660340584	inf
-0.5343777584877414	-1.677071653664698	inf
-0.5343777584877414	-1.6483201412953377	inf
-0.5343777584877414	-1.6195686289259772	inf
-0.5343777584877414	-1.590817116556617	inf
-0.5343777584877414	-1.5620656041872565	inf
-0.5343777584877414	-1.533314091817896	inf
-0.5343777584877414	-1.5045625794485358	inf
-0.5343777584877414	-1.4758110670791753	inf
-0.5343777584877414	-1.447059554709815	inf
-0.5343777584877414	-1.4183080423404546	inf
-0.5343777584877414	-1.3895565299710941	inf
-0.5343777584877414	-1.360805017601734	inf
-0.5343777584877414	-1.3320535052323734	inf
-0.5343777584877414	-1.3033019928630132	inf
-0.5343777584877414	-1.2745504804936527	inf
-0.5343777584877414	-1.2457989681242925	inf
-0.5343777584877414	-1.217047455754932	inf
-0.5343777584877414	-1.1882959433855715	inf
-0.5343777584877414	-1.1595444310162113	inf
-0.5343777584877414	-1.1307929186468508	inf
-0.5343777584877414	-1.1020414062774906	inf
-0.5343777584877414	-1.0732898939081301	inf
-0.5343777584877414	-1.0445383815387697	inf
-0.5343777584877414	-1.0157868691694094	inf
-0.5343777584877414	-0.9870353568000491	inf
-0.5343777584877414	-0.9582838444306887	inf
-0.5343777584877414	-0.9295323320613282	inf
-0.5343777584877414	-0.9007808196919679	inf
-0.5343777584877414	-0.8720293073226075	inf
-0.5343777584877414	-0.8432777949532472	inf
-0.5343777584877414	-0.8145262825838868	inf
-0.5343777584877414	-0.7857747702145265	inf
-0.5343777584877414	-0.7570232578451661	inf
-0.5343777584877414	-0.7282717454758056	inf
-0.5343777584877414	-0.6995202331064453	inf
-0.5343777584877414	-0.6707687207370849	inf
-0.5343777584877414	-0.6420172083677246	inf
-0.5343777584877414	-0.6132656959983642	inf
-0.5343777584877414	-0.5845141836290038	inf
-0.5343777584877414	-0.5557626712596434	inf
-0.5343777584877414	-0.527011158890283	inf
-0.5343777584877414	-0.4982596465209227	inf
-0.5343777584877414	-0.46950813415156234	inf
-0.5343777584877414	-0.440756621782202	inf
-0.5343777584877414	-0.41200510941284163	inf
-0.5343777584877414	-0.38325359704348116	inf
-0.5343777584877414	-0.3545020846741208	inf
-0.5343777584877414	-0.32575057230476046	inf
-0.5343777584877414	-0.2969990599354001	inf
-0.5343777584877414	-0.26824754756603975	inf
-0.5343777584877414	-0.2394960351966794	inf
-0.5343777584877414	-0.21074452282731904	inf
-0.5343777584877414	-0.18199301045795857	inf
-0.5343777584877414	-0.1532414980885981	inf
-0.5343777584877414	-0.12448998571923786	inf
-0.5343777584877414	-0.09573847334987762	inf
-0.5343777584877414	-0.06698696098051715	inf
-0.5343777584877414	-0.038235448611156686	inf
-0.5343777584877414	-0.00948393624179622	inf
-0.5343777584877414	0.019267576127564023	inf
-0.5343777584877414	0.04801908849692427	inf
-0.5343777584877414	0.07677060086628473	inf
-0.5343777584877414	0.1055221132356452	inf
-0.5343777584877414	0.13427362560500544	inf
-0.5343777584877414	0.16302513797436569	inf
-0.5343777584877414	0.19177665034372615	inf
-0.5343777584877414	0.22052816271308662	inf
-0.5343777584877414	0.24927967508244708	inf
-0.5343777584877414	0.2780311874518073	inf
-0.5343777584877414	0.30678269982116757	inf
-0.5343777584877414	0.33553421219052804	inf
-0.5343777584877414	0.3642857245598885	inf
-0.5343777584877414	0.39303723692924897	inf
-0.5343777584877414	0.4217887492986092	inf
-0.5343777584877414	0.45054026166796945	inf
-0.5343777584877414	0.4792917740373299	inf
-0.5343777584877414	0.5080432864066904	inf
-0.5343777584877414	0.5367947987760509	inf
-0.5343777584877414	0.5655463111454111	inf
-0.5343777584877414	0.5942978235147713	inf
[truncated: 8,001 more rows]
