# Supplementary material for: Navigating protein landscapes with a machine-learned transferable coarse-grained model
Source: Nat Chem. 2025 Jul 18;17(8):1284–92. doi: 10.1038/s41557-025-01874-0 (PMC12313527; doi:10.1038/s41557-025-01874-0)
Supplement: Supplementary file 4 — .csv files with free energy landscape data. [file 41557_2025_1874_MOESM4_ESM.zip › fig_data/1yrf_martini_FES_in_TICA.csv]

TIC1	TIC2	FE
-2.3884708973925566	-0.6768423040820049	inf
-2.3884708973925566	-0.6407987752113813	inf
-2.3884708973925566	-0.6047552463407576	inf
-2.3884708973925566	-0.5687117174701339	inf
-2.3884708973925566	-0.5326681885995104	inf
-2.3884708973925566	-0.4966246597288868	inf
-2.3884708973925566	-0.46058113085826324	inf
-2.3884708973925566	-0.42453760198763957	inf
-2.3884708973925566	-0.388494073117016	inf
-2.3884708973925566	-0.3524505442463923	inf
-2.3884708973925566	-0.31640701537576876	inf
-2.3884708973925566	-0.2803634865051452	inf
-2.3884708973925566	-0.24431995763452155	inf
-2.3884708973925566	-0.20827642876389796	inf
-2.3884708973925566	-0.17223289989327434	inf
-2.3884708973925566	-0.13618937102265072	inf
-2.3884708973925566	-0.10014584215202715	inf
-2.3884708973925566	-0.06410231328140353	inf
-2.3884708973925566	-0.028058784410779913	inf
-2.3884708973925566	0.007984744459843707	inf
-2.3884708973925566	0.04402827333046733	inf
-2.3884708973925566	0.08007180220109089	inf
-2.3884708973925566	0.11611533107171451	inf
-2.3884708973925566	0.15215885994233813	inf
-2.3884708973925566	0.1882023888129617	inf
-2.3884708973925566	0.22424591768358532	inf
-2.3884708973925566	0.26028944655420894	inf
-2.3884708973925566	0.2963329754248325	inf
-2.3884708973925566	0.33237650429545607	inf
-2.3884708973925566	0.36842003316607974	inf
-2.3884708973925566	0.4044635620367034	inf
-2.3884708973925566	0.440507090907327	inf
-2.3884708973925566	0.47655061977795055	inf
-2.3884708973925566	0.5125941486485741	inf
-2.3884708973925566	0.5486376775191978	inf
-2.3884708973925566	0.5846812063898215	inf
-2.3884708973925566	0.620724735260445	inf
-2.3884708973925566	0.6567682641310686	inf
-2.3884708973925566	0.6928117930016922	inf
-2.3884708973925566	0.7288553218723158	inf
-2.3884708973925566	0.7648988507429395	inf
-2.3884708973925566	0.8009423796135631	inf
-2.3884708973925566	0.8369859084841866	inf
-2.3884708973925566	0.8730294373548102	inf
-2.3884708973925566	0.9090729662254338	inf
-2.3884708973925566	0.9451164950960574	inf
-2.3884708973925566	0.9811600239666811	inf
-2.3884708973925566	1.0172035528373047	inf
-2.3884708973925566	1.0532470817079282	inf
-2.3884708973925566	1.0892906105785518	inf
-2.3884708973925566	1.1253341394491754	inf
-2.3884708973925566	1.1613776683197992	4.04305126783455
-2.3884708973925566	1.1974211971904227	inf
-2.3884708973925566	1.2334647260610463	inf
-2.3884708973925566	1.2695082549316699	inf
-2.3884708973925566	1.3055517838022934	inf
-2.3884708973925566	1.341595312672917	inf
-2.3884708973925566	1.3776388415435405	inf
-2.3884708973925566	1.4136823704141643	inf
-2.3884708973925566	1.4497258992847881	inf
-2.3884708973925566	1.4857694281554117	inf
-2.3884708973925566	1.5218129570260353	inf
-2.3884708973925566	1.5578564858966588	inf
-2.3884708973925566	1.5939000147672824	inf
-2.3884708973925566	1.629943543637906	inf
-2.3884708973925566	1.6659870725085295	inf
-2.3884708973925566	1.702030601379153	inf
-2.3884708973925566	1.7380741302497766	inf
-2.3884708973925566	1.7741176591204002	inf
-2.3884708973925566	1.810161187991024	inf
-2.3884708973925566	1.8462047168616478	inf
-2.3884708973925566	1.8822482457322713	inf
-2.3884708973925566	1.918291774602895	inf
-2.3884708973925566	1.9543353034735185	inf
-2.3884708973925566	1.990378832344142	inf
-2.3884708973925566	2.026422361214766	inf
-2.3884708973925566	2.062465890085389	inf
-2.3884708973925566	2.098509418956013	inf
-2.3884708973925566	2.134552947826636	inf
-2.3884708973925566	2.17059647669726	inf
-2.3884708973925566	2.206640005567884	inf
-2.3884708973925566	2.242683534438507	inf
-2.3884708973925566	2.278727063309131	inf
-2.3884708973925566	2.3147705921797543	inf
-2.3884708973925566	2.3508141210503783	inf
-2.3884708973925566	2.3868576499210015	inf
-2.3884708973925566	2.4229011787916255	inf
-2.3884708973925566	2.4589447076622486	inf
-2.3884708973925566	2.4949882365328726	inf
-2.3884708973925566	2.5310317654034957	inf
-2.3884708973925566	2.5670752942741197	inf
-2.3884708973925566	2.6031188231447437	inf
-2.3884708973925566	2.639162352015367	inf
-2.3884708973925566	2.675205880885991	inf
-2.3884708973925566	2.711249409756614	inf
-2.3884708973925566	2.747292938627238	inf
-2.3884708973925566	2.783336467497861	inf
-2.3884708973925566	2.819379996368485	inf
-2.3884708973925566	2.8554235252391083	inf
-2.3884708973925566	2.8914670541097323	inf
-2.3604617832599324	-0.6768423040820049	inf
-2.3604617832599324	-0.6407987752113813	inf
-2.3604617832599324	-0.6047552463407576	inf
-2.3604617832599324	-0.5687117174701339	inf
-2.3604617832599324	-0.5326681885995104	inf
-2.3604617832599324	-0.4966246597288868	inf
-2.3604617832599324	-0.46058113085826324	inf
-2.3604617832599324	-0.42453760198763957	inf
-2.3604617832599324	-0.388494073117016	inf
-2.3604617832599324	-0.3524505442463923	inf
-2.3604617832599324	-0.31640701537576876	inf
-2.3604617832599324	-0.2803634865051452	inf
-2.3604617832599324	-0.24431995763452155	inf
-2.3604617832599324	-0.20827642876389796	inf
-2.3604617832599324	-0.17223289989327434	inf
-2.3604617832599324	-0.13618937102265072	inf
-2.3604617832599324	-0.10014584215202715	inf
-2.3604617832599324	-0.06410231328140353	inf
-2.3604617832599324	-0.028058784410779913	inf
-2.3604617832599324	0.007984744459843707	inf
-2.3604617832599324	0.04402827333046733	inf
-2.3604617832599324	0.08007180220109089	inf
-2.3604617832599324	0.11611533107171451	inf
-2.3604617832599324	0.15215885994233813	inf
-2.3604617832599324	0.1882023888129617	inf
-2.3604617832599324	0.22424591768358532	inf
-2.3604617832599324	0.26028944655420894	inf
-2.3604617832599324	0.2963329754248325	inf
-2.3604617832599324	0.33237650429545607	4.04305126783455
-2.3604617832599324	0.36842003316607974	inf
-2.3604617832599324	0.4044635620367034	inf
-2.3604617832599324	0.440507090907327	inf
-2.3604617832599324	0.47655061977795055	inf
-2.3604617832599324	0.5125941486485741	inf
-2.3604617832599324	0.5486376775191978	inf
-2.3604617832599324	0.5846812063898215	inf
-2.3604617832599324	0.620724735260445	inf
-2.3604617832599324	0.6567682641310686	inf
-2.3604617832599324	0.6928117930016922	inf
-2.3604617832599324	0.7288553218723158	inf
-2.3604617832599324	0.7648988507429395	inf
-2.3604617832599324	0.8009423796135631	inf
-2.3604617832599324	0.8369859084841866	inf
-2.3604617832599324	0.8730294373548102	inf
-2.3604617832599324	0.9090729662254338	inf
-2.3604617832599324	0.9451164950960574	inf
-2.3604617832599324	0.9811600239666811	inf
-2.3604617832599324	1.0172035528373047	inf
-2.3604617832599324	1.0532470817079282	inf
-2.3604617832599324	1.0892906105785518	inf
-2.3604617832599324	1.1253341394491754	inf
-2.3604617832599324	1.1613776683197992	inf
-2.3604617832599324	1.1974211971904227	inf
-2.3604617832599324	1.2334647260610463	inf
-2.3604617832599324	1.2695082549316699	inf
-2.3604617832599324	1.3055517838022934	inf
-2.3604617832599324	1.341595312672917	inf
-2.3604617832599324	1.3776388415435405	inf
-2.3604617832599324	1.4136823704141643	inf
-2.3604617832599324	1.4497258992847881	inf
-2.3604617832599324	1.4857694281554117	inf
-2.3604617832599324	1.5218129570260353	inf
-2.3604617832599324	1.5578564858966588	inf
-2.3604617832599324	1.5939000147672824	inf
-2.3604617832599324	1.629943543637906	inf
-2.3604617832599324	1.6659870725085295	inf
-2.3604617832599324	1.702030601379153	inf
-2.3604617832599324	1.7380741302497766	inf
-2.3604617832599324	1.7741176591204002	inf
-2.3604617832599324	1.810161187991024	inf
-2.3604617832599324	1.8462047168616478	inf
-2.3604617832599324	1.8822482457322713	inf
-2.3604617832599324	1.918291774602895	inf
-2.3604617832599324	1.9543353034735185	inf
-2.3604617832599324	1.990378832344142	inf
-2.3604617832599324	2.026422361214766	inf
-2.3604617832599324	2.062465890085389	inf
-2.3604617832599324	2.098509418956013	inf
-2.3604617832599324	2.134552947826636	inf
-2.3604617832599324	2.17059647669726	inf
-2.3604617832599324	2.206640005567884	inf
-2.3604617832599324	2.242683534438507	inf
-2.3604617832599324	2.278727063309131	inf
-2.3604617832599324	2.3147705921797543	inf
-2.3604617832599324	2.3508141210503783	inf
-2.3604617832599324	2.3868576499210015	inf
-2.3604617832599324	2.4229011787916255	inf
-2.3604617832599324	2.4589447076622486	inf
-2.3604617832599324	2.4949882365328726	inf
-2.3604617832599324	2.5310317654034957	inf
-2.3604617832599324	2.5670752942741197	inf
-2.3604617832599324	2.6031188231447437	inf
-2.3604617832599324	2.639162352015367	inf
-2.3604617832599324	2.675205880885991	inf
-2.3604617832599324	2.711249409756614	inf
-2.3604617832599324	2.747292938627238	inf
-2.3604617832599324	2.783336467497861	inf
-2.3604617832599324	2.819379996368485	inf
-2.3604617832599324	2.8554235252391083	inf
-2.3604617832599324	2.8914670541097323	inf
-2.332452669127308	-0.6768423040820049	inf
-2.332452669127308	-0.6407987752113813	inf
-2.332452669127308	-0.6047552463407576	inf
-2.332452669127308	-0.5687117174701339	inf
-2.332452669127308	-0.5326681885995104	inf
-2.332452669127308	-0.4966246597288868	inf
-2.332452669127308	-0.46058113085826324	inf
-2.332452669127308	-0.42453760198763957	inf
-2.332452669127308	-0.388494073117016	inf
-2.332452669127308	-0.3524505442463923	inf
-2.332452669127308	-0.31640701537576876	inf
-2.332452669127308	-0.2803634865051452	inf
-2.332452669127308	-0.24431995763452155	inf
-2.332452669127308	-0.20827642876389796	inf
-2.332452669127308	-0.17223289989327434	inf
-2.332452669127308	-0.13618937102265072	inf
-2.332452669127308	-0.10014584215202715	inf
-2.332452669127308	-0.06410231328140353	inf
-2.332452669127308	-0.028058784410779913	inf
-2.332452669127308	0.007984744459843707	inf
-2.332452669127308	0.04402827333046733	inf
-2.332452669127308	0.08007180220109089	inf
-2.332452669127308	0.11611533107171451	inf
-2.332452669127308	0.15215885994233813	inf
-2.332452669127308	0.1882023888129617	inf
-2.332452669127308	0.22424591768358532	inf
-2.332452669127308	0.26028944655420894	inf
-2.332452669127308	0.2963329754248325	inf
-2.332452669127308	0.33237650429545607	inf
-2.332452669127308	0.36842003316607974	inf
-2.332452669127308	0.4044635620367034	inf
-2.332452669127308	0.440507090907327	inf
-2.332452669127308	0.47655061977795055	inf
-2.332452669127308	0.5125941486485741	inf
-2.332452669127308	0.5486376775191978	inf
-2.332452669127308	0.5846812063898215	inf
-2.332452669127308	0.620724735260445	inf
-2.332452669127308	0.6567682641310686	inf
-2.332452669127308	0.6928117930016922	inf
-2.332452669127308	0.7288553218723158	inf
-2.332452669127308	0.7648988507429395	inf
-2.332452669127308	0.8009423796135631	inf
-2.332452669127308	0.8369859084841866	inf
-2.332452669127308	0.8730294373548102	inf
-2.332452669127308	0.9090729662254338	inf
-2.332452669127308	0.9451164950960574	inf
-2.332452669127308	0.9811600239666811	inf
-2.332452669127308	1.0172035528373047	inf
-2.332452669127308	1.0532470817079282	inf
-2.332452669127308	1.0892906105785518	inf
-2.332452669127308	1.1253341394491754	inf
-2.332452669127308	1.1613776683197992	inf
-2.332452669127308	1.1974211971904227	inf
-2.332452669127308	1.2334647260610463	inf
-2.332452669127308	1.2695082549316699	inf
-2.332452669127308	1.3055517838022934	inf
-2.332452669127308	1.341595312672917	inf
-2.332452669127308	1.3776388415435405	inf
-2.332452669127308	1.4136823704141643	inf
-2.332452669127308	1.4497258992847881	inf
-2.332452669127308	1.4857694281554117	inf
-2.332452669127308	1.5218129570260353	inf
-2.332452669127308	1.5578564858966588	inf
-2.332452669127308	1.5939000147672824	inf
-2.332452669127308	1.629943543637906	inf
-2.332452669127308	1.6659870725085295	inf
-2.332452669127308	1.702030601379153	inf
-2.332452669127308	1.7380741302497766	inf
-2.332452669127308	1.7741176591204002	inf
-2.332452669127308	1.810161187991024	inf
-2.332452669127308	1.8462047168616478	inf
-2.332452669127308	1.8822482457322713	inf
-2.332452669127308	1.918291774602895	inf
-2.332452669127308	1.9543353034735185	inf
-2.332452669127308	1.990378832344142	inf
-2.332452669127308	2.026422361214766	inf
-2.332452669127308	2.062465890085389	inf
-2.332452669127308	2.098509418956013	inf
-2.332452669127308	2.134552947826636	inf
-2.332452669127308	2.17059647669726	inf
-2.332452669127308	2.206640005567884	inf
-2.332452669127308	2.242683534438507	inf
-2.332452669127308	2.278727063309131	inf
-2.332452669127308	2.3147705921797543	inf
-2.332452669127308	2.3508141210503783	inf
-2.332452669127308	2.3868576499210015	inf
-2.332452669127308	2.4229011787916255	inf
-2.332452669127308	2.4589447076622486	inf
-2.332452669127308	2.4949882365328726	inf
-2.332452669127308	2.5310317654034957	inf
-2.332452669127308	2.5670752942741197	inf
-2.332452669127308	2.6031188231447437	inf
-2.332452669127308	2.639162352015367	inf
-2.332452669127308	2.675205880885991	inf
-2.332452669127308	2.711249409756614	inf
-2.332452669127308	2.747292938627238	inf
-2.332452669127308	2.783336467497861	inf
-2.332452669127308	2.819379996368485	inf
-2.332452669127308	2.8554235252391083	inf
-2.332452669127308	2.8914670541097323	inf
-2.3044435549946845	-0.6768423040820049	inf
-2.3044435549946845	-0.6407987752113813	inf
-2.3044435549946845	-0.6047552463407576	inf
-2.3044435549946845	-0.5687117174701339	inf
-2.3044435549946845	-0.5326681885995104	inf
-2.3044435549946845	-0.4966246597288868	inf
-2.3044435549946845	-0.46058113085826324	inf
-2.3044435549946845	-0.42453760198763957	inf
-2.3044435549946845	-0.388494073117016	inf
-2.3044435549946845	-0.3524505442463923	inf
-2.3044435549946845	-0.31640701537576876	inf
-2.3044435549946845	-0.2803634865051452	inf
-2.3044435549946845	-0.24431995763452155	inf
-2.3044435549946845	-0.20827642876389796	inf
-2.3044435549946845	-0.17223289989327434	inf
-2.3044435549946845	-0.13618937102265072	inf
-2.3044435549946845	-0.10014584215202715	inf
-2.3044435549946845	-0.06410231328140353	inf
-2.3044435549946845	-0.028058784410779913	inf
-2.3044435549946845	0.007984744459843707	inf
-2.3044435549946845	0.04402827333046733	inf
-2.3044435549946845	0.08007180220109089	inf
-2.3044435549946845	0.11611533107171451	inf
-2.3044435549946845	0.15215885994233813	inf
-2.3044435549946845	0.1882023888129617	inf
-2.3044435549946845	0.22424591768358532	inf
-2.3044435549946845	0.26028944655420894	inf
-2.3044435549946845	0.2963329754248325	inf
-2.3044435549946845	0.33237650429545607	inf
-2.3044435549946845	0.36842003316607974	4.04305126783455
-2.3044435549946845	0.4044635620367034	inf
-2.3044435549946845	0.440507090907327	inf
-2.3044435549946845	0.47655061977795055	inf
-2.3044435549946845	0.5125941486485741	inf
-2.3044435549946845	0.5486376775191978	inf
-2.3044435549946845	0.5846812063898215	inf
-2.3044435549946845	0.620724735260445	inf
-2.3044435549946845	0.6567682641310686	inf
-2.3044435549946845	0.6928117930016922	inf
-2.3044435549946845	0.7288553218723158	inf
-2.3044435549946845	0.7648988507429395	inf
-2.3044435549946845	0.8009423796135631	inf
-2.3044435549946845	0.8369859084841866	inf
-2.3044435549946845	0.8730294373548102	inf
-2.3044435549946845	0.9090729662254338	inf
-2.3044435549946845	0.9451164950960574	inf
-2.3044435549946845	0.9811600239666811	inf
-2.3044435549946845	1.0172035528373047	inf
-2.3044435549946845	1.0532470817079282	inf
-2.3044435549946845	1.0892906105785518	inf
-2.3044435549946845	1.1253341394491754	inf
-2.3044435549946845	1.1613776683197992	inf
-2.3044435549946845	1.1974211971904227	inf
-2.3044435549946845	1.2334647260610463	inf
-2.3044435549946845	1.2695082549316699	inf
-2.3044435549946845	1.3055517838022934	inf
-2.3044435549946845	1.341595312672917	inf
-2.3044435549946845	1.3776388415435405	inf
-2.3044435549946845	1.4136823704141643	inf
-2.3044435549946845	1.4497258992847881	inf
-2.3044435549946845	1.4857694281554117	inf
-2.3044435549946845	1.5218129570260353	inf
-2.3044435549946845	1.5578564858966588	inf
-2.3044435549946845	1.5939000147672824	inf
-2.3044435549946845	1.629943543637906	inf
-2.3044435549946845	1.6659870725085295	inf
-2.3044435549946845	1.702030601379153	inf
-2.3044435549946845	1.7380741302497766	inf
-2.3044435549946845	1.7741176591204002	inf
-2.3044435549946845	1.810161187991024	inf
-2.3044435549946845	1.8462047168616478	inf
-2.3044435549946845	1.8822482457322713	inf
-2.3044435549946845	1.918291774602895	inf
-2.3044435549946845	1.9543353034735185	inf
-2.3044435549946845	1.990378832344142	inf
-2.3044435549946845	2.026422361214766	inf
-2.3044435549946845	2.062465890085389	inf
-2.3044435549946845	2.098509418956013	inf
-2.3044435549946845	2.134552947826636	inf
-2.3044435549946845	2.17059647669726	inf
-2.3044435549946845	2.206640005567884	inf
-2.3044435549946845	2.242683534438507	inf
-2.3044435549946845	2.278727063309131	inf
-2.3044435549946845	2.3147705921797543	inf
-2.3044435549946845	2.3508141210503783	inf
-2.3044435549946845	2.3868576499210015	inf
-2.3044435549946845	2.4229011787916255	inf
-2.3044435549946845	2.4589447076622486	inf
-2.3044435549946845	2.4949882365328726	inf
-2.3044435549946845	2.5310317654034957	inf
-2.3044435549946845	2.5670752942741197	inf
-2.3044435549946845	2.6031188231447437	inf
-2.3044435549946845	2.639162352015367	inf
-2.3044435549946845	2.675205880885991	inf
-2.3044435549946845	2.711249409756614	inf
-2.3044435549946845	2.747292938627238	inf
-2.3044435549946845	2.783336467497861	inf
-2.3044435549946845	2.819379996368485	inf
-2.3044435549946845	2.8554235252391083	inf
-2.3044435549946845	2.8914670541097323	inf
-2.2764344408620603	-0.6768423040820049	inf
-2.2764344408620603	-0.6407987752113813	inf
-2.2764344408620603	-0.6047552463407576	inf
-2.2764344408620603	-0.5687117174701339	inf
-2.2764344408620603	-0.5326681885995104	inf
-2.2764344408620603	-0.4966246597288868	inf
-2.2764344408620603	-0.46058113085826324	inf
-2.2764344408620603	-0.42453760198763957	inf
-2.2764344408620603	-0.388494073117016	inf
-2.2764344408620603	-0.3524505442463923	inf
-2.2764344408620603	-0.31640701537576876	inf
-2.2764344408620603	-0.2803634865051452	inf
-2.2764344408620603	-0.24431995763452155	inf
-2.2764344408620603	-0.20827642876389796	inf
-2.2764344408620603	-0.17223289989327434	inf
-2.2764344408620603	-0.13618937102265072	inf
-2.2764344408620603	-0.10014584215202715	inf
-2.2764344408620603	-0.06410231328140353	inf
-2.2764344408620603	-0.028058784410779913	4.04305126783455
-2.2764344408620603	0.007984744459843707	inf
-2.2764344408620603	0.04402827333046733	inf
-2.2764344408620603	0.08007180220109089	inf
-2.2764344408620603	0.11611533107171451	inf
-2.2764344408620603	0.15215885994233813	4.04305126783455
-2.2764344408620603	0.1882023888129617	inf
-2.2764344408620603	0.22424591768358532	inf
-2.2764344408620603	0.26028944655420894	inf
-2.2764344408620603	0.2963329754248325	inf
-2.2764344408620603	0.33237650429545607	4.04305126783455
-2.2764344408620603	0.36842003316607974	inf
-2.2764344408620603	0.4044635620367034	inf
-2.2764344408620603	0.440507090907327	inf
-2.2764344408620603	0.47655061977795055	inf
-2.2764344408620603	0.5125941486485741	inf
-2.2764344408620603	0.5486376775191978	4.04305126783455
-2.2764344408620603	0.5846812063898215	inf
-2.2764344408620603	0.620724735260445	inf
-2.2764344408620603	0.6567682641310686	inf
-2.2764344408620603	0.6928117930016922	inf
-2.2764344408620603	0.7288553218723158	inf
-2.2764344408620603	0.7648988507429395	inf
-2.2764344408620603	0.8009423796135631	inf
-2.2764344408620603	0.8369859084841866	inf
-2.2764344408620603	0.8730294373548102	inf
-2.2764344408620603	0.9090729662254338	inf
-2.2764344408620603	0.9451164950960574	inf
-2.2764344408620603	0.9811600239666811	inf
-2.2764344408620603	1.0172035528373047	inf
-2.2764344408620603	1.0532470817079282	inf
-2.2764344408620603	1.0892906105785518	inf
-2.2764344408620603	1.1253341394491754	inf
-2.2764344408620603	1.1613776683197992	inf
-2.2764344408620603	1.1974211971904227	inf
-2.2764344408620603	1.2334647260610463	4.04305126783455
-2.2764344408620603	1.2695082549316699	inf
-2.2764344408620603	1.3055517838022934	inf
-2.2764344408620603	1.341595312672917	inf
-2.2764344408620603	1.3776388415435405	inf
-2.2764344408620603	1.4136823704141643	inf
-2.2764344408620603	1.4497258992847881	inf
-2.2764344408620603	1.4857694281554117	inf
-2.2764344408620603	1.5218129570260353	inf
-2.2764344408620603	1.5578564858966588	inf
-2.2764344408620603	1.5939000147672824	inf
-2.2764344408620603	1.629943543637906	inf
-2.2764344408620603	1.6659870725085295	inf
-2.2764344408620603	1.702030601379153	inf
-2.2764344408620603	1.7380741302497766	inf
-2.2764344408620603	1.7741176591204002	inf
-2.2764344408620603	1.810161187991024	inf
-2.2764344408620603	1.8462047168616478	inf
-2.2764344408620603	1.8822482457322713	inf
-2.2764344408620603	1.918291774602895	inf
-2.2764344408620603	1.9543353034735185	inf
-2.2764344408620603	1.990378832344142	inf
-2.2764344408620603	2.026422361214766	inf
-2.2764344408620603	2.062465890085389	inf
-2.2764344408620603	2.098509418956013	inf
-2.2764344408620603	2.134552947826636	inf
-2.2764344408620603	2.17059647669726	inf
-2.2764344408620603	2.206640005567884	inf
-2.2764344408620603	2.242683534438507	inf
-2.2764344408620603	2.278727063309131	inf
-2.2764344408620603	2.3147705921797543	inf
-2.2764344408620603	2.3508141210503783	inf
-2.2764344408620603	2.3868576499210015	inf
-2.2764344408620603	2.4229011787916255	inf
-2.2764344408620603	2.4589447076622486	inf
-2.2764344408620603	2.4949882365328726	inf
-2.2764344408620603	2.5310317654034957	inf
-2.2764344408620603	2.5670752942741197	inf
-2.2764344408620603	2.6031188231447437	inf
-2.2764344408620603	2.639162352015367	inf
-2.2764344408620603	2.675205880885991	inf
-2.2764344408620603	2.711249409756614	inf
-2.2764344408620603	2.747292938627238	inf
-2.2764344408620603	2.783336467497861	inf
-2.2764344408620603	2.819379996368485	inf
-2.2764344408620603	2.8554235252391083	inf
-2.2764344408620603	2.8914670541097323	inf
-2.248425326729436	-0.6768423040820049	inf
-2.248425326729436	-0.6407987752113813	inf
-2.248425326729436	-0.6047552463407576	inf
-2.248425326729436	-0.5687117174701339	inf
-2.248425326729436	-0.5326681885995104	inf
-2.248425326729436	-0.4966246597288868	inf
-2.248425326729436	-0.46058113085826324	inf
-2.248425326729436	-0.42453760198763957	inf
-2.248425326729436	-0.388494073117016	inf
-2.248425326729436	-0.3524505442463923	inf
-2.248425326729436	-0.31640701537576876	inf
-2.248425326729436	-0.2803634865051452	inf
-2.248425326729436	-0.24431995763452155	inf
-2.248425326729436	-0.20827642876389796	inf
-2.248425326729436	-0.17223289989327434	inf
-2.248425326729436	-0.13618937102265072	inf
-2.248425326729436	-0.10014584215202715	inf
-2.248425326729436	-0.06410231328140353	inf
-2.248425326729436	-0.028058784410779913	inf
-2.248425326729436	0.007984744459843707	inf
-2.248425326729436	0.04402827333046733	inf
-2.248425326729436	0.08007180220109089	inf
-2.248425326729436	0.11611533107171451	inf
-2.248425326729436	0.15215885994233813	inf
-2.248425326729436	0.1882023888129617	inf
-2.248425326729436	0.22424591768358532	inf
-2.248425326729436	0.26028944655420894	inf
-2.248425326729436	0.2963329754248325	inf
-2.248425326729436	0.33237650429545607	inf
-2.248425326729436	0.36842003316607974	inf
-2.248425326729436	0.4044635620367034	inf
-2.248425326729436	0.440507090907327	inf
-2.248425326729436	0.47655061977795055	inf
-2.248425326729436	0.5125941486485741	4.04305126783455
-2.248425326729436	0.5486376775191978	inf
-2.248425326729436	0.5846812063898215	inf
-2.248425326729436	0.620724735260445	inf
-2.248425326729436	0.6567682641310686	inf
-2.248425326729436	0.6928117930016922	inf
-2.248425326729436	0.7288553218723158	inf
-2.248425326729436	0.7648988507429395	inf
-2.248425326729436	0.8009423796135631	inf
-2.248425326729436	0.8369859084841866	inf
-2.248425326729436	0.8730294373548102	inf
-2.248425326729436	0.9090729662254338	inf
-2.248425326729436	0.9451164950960574	inf
-2.248425326729436	0.9811600239666811	inf
-2.248425326729436	1.0172035528373047	inf
-2.248425326729436	1.0532470817079282	inf
-2.248425326729436	1.0892906105785518	inf
-2.248425326729436	1.1253341394491754	inf
-2.248425326729436	1.1613776683197992	4.04305126783455
-2.248425326729436	1.1974211971904227	inf
-2.248425326729436	1.2334647260610463	inf
-2.248425326729436	1.2695082549316699	inf
-2.248425326729436	1.3055517838022934	inf
-2.248425326729436	1.341595312672917	inf
-2.248425326729436	1.3776388415435405	inf
-2.248425326729436	1.4136823704141643	inf
-2.248425326729436	1.4497258992847881	inf
-2.248425326729436	1.4857694281554117	inf
-2.248425326729436	1.5218129570260353	inf
-2.248425326729436	1.5578564858966588	inf
-2.248425326729436	1.5939000147672824	inf
-2.248425326729436	1.629943543637906	inf
-2.248425326729436	1.6659870725085295	inf
-2.248425326729436	1.702030601379153	inf
-2.248425326729436	1.7380741302497766	inf
-2.248425326729436	1.7741176591204002	inf
-2.248425326729436	1.810161187991024	inf
-2.248425326729436	1.8462047168616478	inf
-2.248425326729436	1.8822482457322713	inf
-2.248425326729436	1.918291774602895	inf
-2.248425326729436	1.9543353034735185	inf
-2.248425326729436	1.990378832344142	inf
-2.248425326729436	2.026422361214766	inf
-2.248425326729436	2.062465890085389	inf
-2.248425326729436	2.098509418956013	inf
-2.248425326729436	2.134552947826636	inf
-2.248425326729436	2.17059647669726	inf
-2.248425326729436	2.206640005567884	inf
-2.248425326729436	2.242683534438507	inf
-2.248425326729436	2.278727063309131	inf
-2.248425326729436	2.3147705921797543	inf
-2.248425326729436	2.3508141210503783	inf
-2.248425326729436	2.3868576499210015	inf
-2.248425326729436	2.4229011787916255	inf
-2.248425326729436	2.4589447076622486	inf
-2.248425326729436	2.4949882365328726	inf
-2.248425326729436	2.5310317654034957	inf
-2.248425326729436	2.5670752942741197	inf
-2.248425326729436	2.6031188231447437	inf
-2.248425326729436	2.639162352015367	inf
-2.248425326729436	2.675205880885991	inf
-2.248425326729436	2.711249409756614	inf
-2.248425326729436	2.747292938627238	inf
-2.248425326729436	2.783336467497861	inf
-2.248425326729436	2.819379996368485	inf
-2.248425326729436	2.8554235252391083	inf
-2.248425326729436	2.8914670541097323	inf
-2.2204162125968123	-0.6768423040820049	inf
-2.2204162125968123	-0.6407987752113813	inf
-2.2204162125968123	-0.6047552463407576	inf
-2.2204162125968123	-0.5687117174701339	inf
-2.2204162125968123	-0.5326681885995104	inf
-2.2204162125968123	-0.4966246597288868	inf
-2.2204162125968123	-0.46058113085826324	inf
-2.2204162125968123	-0.42453760198763957	inf
-2.2204162125968123	-0.388494073117016	inf
-2.2204162125968123	-0.3524505442463923	inf
-2.2204162125968123	-0.31640701537576876	inf
-2.2204162125968123	-0.2803634865051452	inf
-2.2204162125968123	-0.24431995763452155	inf
-2.2204162125968123	-0.20827642876389796	inf
-2.2204162125968123	-0.17223289989327434	inf
-2.2204162125968123	-0.13618937102265072	inf
-2.2204162125968123	-0.10014584215202715	4.04305126783455
-2.2204162125968123	-0.06410231328140353	inf
-2.2204162125968123	-0.028058784410779913	inf
-2.2204162125968123	0.007984744459843707	inf
-2.2204162125968123	0.04402827333046733	inf
-2.2204162125968123	0.08007180220109089	inf
-2.2204162125968123	0.11611533107171451	inf
-2.2204162125968123	0.15215885994233813	inf
-2.2204162125968123	0.1882023888129617	inf
-2.2204162125968123	0.22424591768358532	inf
-2.2204162125968123	0.26028944655420894	inf
-2.2204162125968123	0.2963329754248325	inf
-2.2204162125968123	0.33237650429545607	inf
-2.2204162125968123	0.36842003316607974	inf
-2.2204162125968123	0.4044635620367034	inf
-2.2204162125968123	0.440507090907327	inf
-2.2204162125968123	0.47655061977795055	inf
-2.2204162125968123	0.5125941486485741	inf
-2.2204162125968123	0.5486376775191978	inf
-2.2204162125968123	0.5846812063898215	inf
-2.2204162125968123	0.620724735260445	inf
-2.2204162125968123	0.6567682641310686	inf
-2.2204162125968123	0.6928117930016922	inf
-2.2204162125968123	0.7288553218723158	inf
-2.2204162125968123	0.7648988507429395	inf
-2.2204162125968123	0.8009423796135631	inf
-2.2204162125968123	0.8369859084841866	inf
-2.2204162125968123	0.8730294373548102	inf
-2.2204162125968123	0.9090729662254338	inf
-2.2204162125968123	0.9451164950960574	inf
-2.2204162125968123	0.9811600239666811	inf
-2.2204162125968123	1.0172035528373047	inf
-2.2204162125968123	1.0532470817079282	inf
-2.2204162125968123	1.0892906105785518	3.349904087274605
-2.2204162125968123	1.1253341394491754	inf
-2.2204162125968123	1.1613776683197992	inf
-2.2204162125968123	1.1974211971904227	inf
-2.2204162125968123	1.2334647260610463	inf
-2.2204162125968123	1.2695082549316699	inf
-2.2204162125968123	1.3055517838022934	inf
-2.2204162125968123	1.341595312672917	4.04305126783455
-2.2204162125968123	1.3776388415435405	inf
-2.2204162125968123	1.4136823704141643	inf
-2.2204162125968123	1.4497258992847881	inf
-2.2204162125968123	1.4857694281554117	inf
-2.2204162125968123	1.5218129570260353	inf
-2.2204162125968123	1.5578564858966588	inf
-2.2204162125968123	1.5939000147672824	inf
-2.2204162125968123	1.629943543637906	inf
-2.2204162125968123	1.6659870725085295	4.04305126783455
-2.2204162125968123	1.702030601379153	inf
-2.2204162125968123	1.7380741302497766	inf
-2.2204162125968123	1.7741176591204002	inf
-2.2204162125968123	1.810161187991024	inf
-2.2204162125968123	1.8462047168616478	inf
-2.2204162125968123	1.8822482457322713	inf
-2.2204162125968123	1.918291774602895	inf
-2.2204162125968123	1.9543353034735185	inf
-2.2204162125968123	1.990378832344142	inf
-2.2204162125968123	2.026422361214766	inf
-2.2204162125968123	2.062465890085389	inf
-2.2204162125968123	2.098509418956013	inf
-2.2204162125968123	2.134552947826636	inf
-2.2204162125968123	2.17059647669726	inf
-2.2204162125968123	2.206640005567884	inf
-2.2204162125968123	2.242683534438507	inf
-2.2204162125968123	2.278727063309131	inf
-2.2204162125968123	2.3147705921797543	inf
-2.2204162125968123	2.3508141210503783	inf
-2.2204162125968123	2.3868576499210015	inf
-2.2204162125968123	2.4229011787916255	inf
-2.2204162125968123	2.4589447076622486	inf
-2.2204162125968123	2.4949882365328726	inf
-2.2204162125968123	2.5310317654034957	inf
-2.2204162125968123	2.5670752942741197	inf
-2.2204162125968123	2.6031188231447437	inf
-2.2204162125968123	2.639162352015367	inf
-2.2204162125968123	2.675205880885991	inf
-2.2204162125968123	2.711249409756614	inf
-2.2204162125968123	2.747292938627238	inf
-2.2204162125968123	2.783336467497861	inf
-2.2204162125968123	2.819379996368485	inf
-2.2204162125968123	2.8554235252391083	inf
-2.2204162125968123	2.8914670541097323	inf
-2.192407098464188	-0.6768423040820049	inf
-2.192407098464188	-0.6407987752113813	inf
-2.192407098464188	-0.6047552463407576	inf
-2.192407098464188	-0.5687117174701339	inf
-2.192407098464188	-0.5326681885995104	inf
-2.192407098464188	-0.4966246597288868	inf
-2.192407098464188	-0.46058113085826324	inf
-2.192407098464188	-0.42453760198763957	inf
-2.192407098464188	-0.388494073117016	inf
-2.192407098464188	-0.3524505442463923	inf
-2.192407098464188	-0.31640701537576876	inf
-2.192407098464188	-0.2803634865051452	inf
-2.192407098464188	-0.24431995763452155	inf
-2.192407098464188	-0.20827642876389796	inf
-2.192407098464188	-0.17223289989327434	inf
-2.192407098464188	-0.13618937102265072	inf
-2.192407098464188	-0.10014584215202715	inf
-2.192407098464188	-0.06410231328140353	inf
-2.192407098464188	-0.028058784410779913	inf
-2.192407098464188	0.007984744459843707	inf
-2.192407098464188	0.04402827333046733	inf
-2.192407098464188	0.08007180220109089	inf
-2.192407098464188	0.11611533107171451	inf
-2.192407098464188	0.15215885994233813	inf
-2.192407098464188	0.1882023888129617	inf
-2.192407098464188	0.22424591768358532	inf
-2.192407098464188	0.26028944655420894	inf
-2.192407098464188	0.2963329754248325	inf
-2.192407098464188	0.33237650429545607	inf
-2.192407098464188	0.36842003316607974	inf
-2.192407098464188	0.4044635620367034	inf
-2.192407098464188	0.440507090907327	inf
-2.192407098464188	0.47655061977795055	inf
-2.192407098464188	0.5125941486485741	inf
-2.192407098464188	0.5486376775191978	inf
-2.192407098464188	0.5846812063898215	inf
-2.192407098464188	0.620724735260445	inf
-2.192407098464188	0.6567682641310686	inf
-2.192407098464188	0.6928117930016922	inf
-2.192407098464188	0.7288553218723158	inf
-2.192407098464188	0.7648988507429395	inf
-2.192407098464188	0.8009423796135631	inf
-2.192407098464188	0.8369859084841866	inf
-2.192407098464188	0.8730294373548102	inf
-2.192407098464188	0.9090729662254338	inf
-2.192407098464188	0.9451164950960574	inf
-2.192407098464188	0.9811600239666811	inf
-2.192407098464188	1.0172035528373047	inf
-2.192407098464188	1.0532470817079282	inf
-2.192407098464188	1.0892906105785518	inf
-2.192407098464188	1.1253341394491754	inf
-2.192407098464188	1.1613776683197992	inf
-2.192407098464188	1.1974211971904227	inf
-2.192407098464188	1.2334647260610463	inf
-2.192407098464188	1.2695082549316699	inf
-2.192407098464188	1.3055517838022934	inf
-2.192407098464188	1.341595312672917	inf
-2.192407098464188	1.3776388415435405	inf
-2.192407098464188	1.4136823704141643	inf
-2.192407098464188	1.4497258992847881	inf
-2.192407098464188	1.4857694281554117	inf
-2.192407098464188	1.5218129570260353	inf
-2.192407098464188	1.5578564858966588	inf
-2.192407098464188	1.5939000147672824	inf
-2.192407098464188	1.629943543637906	inf
-2.192407098464188	1.6659870725085295	inf
-2.192407098464188	1.702030601379153	inf
-2.192407098464188	1.7380741302497766	inf
-2.192407098464188	1.7741176591204002	inf
-2.192407098464188	1.810161187991024	4.04305126783455
-2.192407098464188	1.8462047168616478	4.04305126783455
-2.192407098464188	1.8822482457322713	inf
-2.192407098464188	1.918291774602895	inf
-2.192407098464188	1.9543353034735185	inf
-2.192407098464188	1.990378832344142	inf
-2.192407098464188	2.026422361214766	inf
-2.192407098464188	2.062465890085389	inf
-2.192407098464188	2.098509418956013	inf
-2.192407098464188	2.134552947826636	inf
-2.192407098464188	2.17059647669726	inf
-2.192407098464188	2.206640005567884	inf
-2.192407098464188	2.242683534438507	inf
-2.192407098464188	2.278727063309131	inf
-2.192407098464188	2.3147705921797543	inf
-2.192407098464188	2.3508141210503783	inf
-2.192407098464188	2.3868576499210015	inf
-2.192407098464188	2.4229011787916255	inf
-2.192407098464188	2.4589447076622486	inf
-2.192407098464188	2.4949882365328726	inf
-2.192407098464188	2.5310317654034957	inf
-2.192407098464188	2.5670752942741197	inf
-2.192407098464188	2.6031188231447437	inf
-2.192407098464188	2.639162352015367	inf
-2.192407098464188	2.675205880885991	inf
-2.192407098464188	2.711249409756614	inf
-2.192407098464188	2.747292938627238	inf
-2.192407098464188	2.783336467497861	inf
-2.192407098464188	2.819379996368485	inf
-2.192407098464188	2.8554235252391083	inf
-2.192407098464188	2.8914670541097323	inf
-2.164397984331564	-0.6768423040820049	inf
-2.164397984331564	-0.6407987752113813	inf
-2.164397984331564	-0.6047552463407576	inf
-2.164397984331564	-0.5687117174701339	inf
-2.164397984331564	-0.5326681885995104	inf
-2.164397984331564	-0.4966246597288868	inf
-2.164397984331564	-0.46058113085826324	inf
-2.164397984331564	-0.42453760198763957	inf
-2.164397984331564	-0.388494073117016	inf
-2.164397984331564	-0.3524505442463923	inf
-2.164397984331564	-0.31640701537576876	inf
-2.164397984331564	-0.2803634865051452	inf
-2.164397984331564	-0.24431995763452155	inf
-2.164397984331564	-0.20827642876389796	inf
-2.164397984331564	-0.17223289989327434	inf
-2.164397984331564	-0.13618937102265072	inf
-2.164397984331564	-0.10014584215202715	inf
-2.164397984331564	-0.06410231328140353	inf
-2.164397984331564	-0.028058784410779913	inf
-2.164397984331564	0.007984744459843707	inf
-2.164397984331564	0.04402827333046733	inf
-2.164397984331564	0.08007180220109089	inf
-2.164397984331564	0.11611533107171451	inf
-2.164397984331564	0.15215885994233813	4.04305126783455
-2.164397984331564	0.1882023888129617	inf
-2.164397984331564	0.22424591768358532	inf
-2.164397984331564	0.26028944655420894	inf
-2.164397984331564	0.2963329754248325	inf
-2.164397984331564	0.33237650429545607	inf
-2.164397984331564	0.36842003316607974	inf
-2.164397984331564	0.4044635620367034	inf
-2.164397984331564	0.440507090907327	inf
-2.164397984331564	0.47655061977795055	inf
-2.164397984331564	0.5125941486485741	inf
-2.164397984331564	0.5486376775191978	inf
-2.164397984331564	0.5846812063898215	inf
-2.164397984331564	0.620724735260445	inf
-2.164397984331564	0.6567682641310686	inf
-2.164397984331564	0.6928117930016922	4.04305126783455
-2.164397984331564	0.7288553218723158	inf
-2.164397984331564	0.7648988507429395	inf
-2.164397984331564	0.8009423796135631	4.04305126783455
-2.164397984331564	0.8369859084841866	4.04305126783455
-2.164397984331564	0.8730294373548102	inf
-2.164397984331564	0.9090729662254338	inf
-2.164397984331564	0.9451164950960574	inf
-2.164397984331564	0.9811600239666811	inf
-2.164397984331564	1.0172035528373047	inf
-2.164397984331564	1.0532470817079282	inf
-2.164397984331564	1.0892906105785518	4.04305126783455
-2.164397984331564	1.1253341394491754	inf
-2.164397984331564	1.1613776683197992	inf
-2.164397984331564	1.1974211971904227	4.04305126783455
-2.164397984331564	1.2334647260610463	inf
-2.164397984331564	1.2695082549316699	inf
-2.164397984331564	1.3055517838022934	inf
-2.164397984331564	1.341595312672917	inf
-2.164397984331564	1.3776388415435405	inf
-2.164397984331564	1.4136823704141643	inf
-2.164397984331564	1.4497258992847881	inf
-2.164397984331564	1.4857694281554117	inf
-2.164397984331564	1.5218129570260353	inf
-2.164397984331564	1.5578564858966588	inf
-2.164397984331564	1.5939000147672824	inf
-2.164397984331564	1.629943543637906	inf
-2.164397984331564	1.6659870725085295	inf
-2.164397984331564	1.702030601379153	inf
-2.164397984331564	1.7380741302497766	inf
-2.164397984331564	1.7741176591204002	4.04305126783455
-2.164397984331564	1.810161187991024	inf
-2.164397984331564	1.8462047168616478	inf
-2.164397984331564	1.8822482457322713	inf
-2.164397984331564	1.918291774602895	inf
-2.164397984331564	1.9543353034735185	4.04305126783455
-2.164397984331564	1.990378832344142	inf
-2.164397984331564	2.026422361214766	inf
-2.164397984331564	2.062465890085389	inf
-2.164397984331564	2.098509418956013	inf
-2.164397984331564	2.134552947826636	inf
-2.164397984331564	2.17059647669726	inf
-2.164397984331564	2.206640005567884	inf
-2.164397984331564	2.242683534438507	inf
-2.164397984331564	2.278727063309131	inf
-2.164397984331564	2.3147705921797543	inf
-2.164397984331564	2.3508141210503783	inf
-2.164397984331564	2.3868576499210015	inf
-2.164397984331564	2.4229011787916255	inf
-2.164397984331564	2.4589447076622486	inf
-2.164397984331564	2.4949882365328726	inf
-2.164397984331564	2.5310317654034957	inf
-2.164397984331564	2.5670752942741197	inf
-2.164397984331564	2.6031188231447437	inf
-2.164397984331564	2.639162352015367	inf
-2.164397984331564	2.675205880885991	inf
-2.164397984331564	2.711249409756614	inf
-2.164397984331564	2.747292938627238	inf
-2.164397984331564	2.783336467497861	inf
-2.164397984331564	2.819379996368485	inf
-2.164397984331564	2.8554235252391083	inf
-2.164397984331564	2.8914670541097323	inf
-2.1363888701989397	-0.6768423040820049	inf
-2.1363888701989397	-0.6407987752113813	inf
-2.1363888701989397	-0.6047552463407576	inf
-2.1363888701989397	-0.5687117174701339	inf
-2.1363888701989397	-0.5326681885995104	inf
-2.1363888701989397	-0.4966246597288868	inf
-2.1363888701989397	-0.46058113085826324	inf
-2.1363888701989397	-0.42453760198763957	inf
-2.1363888701989397	-0.388494073117016	inf
-2.1363888701989397	-0.3524505442463923	inf
-2.1363888701989397	-0.31640701537576876	inf
-2.1363888701989397	-0.2803634865051452	inf
-2.1363888701989397	-0.24431995763452155	inf
-2.1363888701989397	-0.20827642876389796	inf
-2.1363888701989397	-0.17223289989327434	inf
-2.1363888701989397	-0.13618937102265072	inf
-2.1363888701989397	-0.10014584215202715	inf
-2.1363888701989397	-0.06410231328140353	inf
-2.1363888701989397	-0.028058784410779913	inf
-2.1363888701989397	0.007984744459843707	inf
-2.1363888701989397	0.04402827333046733	inf
-2.1363888701989397	0.08007180220109089	inf
-2.1363888701989397	0.11611533107171451	inf
-2.1363888701989397	0.15215885994233813	inf
-2.1363888701989397	0.1882023888129617	inf
-2.1363888701989397	0.22424591768358532	4.04305126783455
-2.1363888701989397	0.26028944655420894	inf
-2.1363888701989397	0.2963329754248325	4.04305126783455
-2.1363888701989397	0.33237650429545607	inf
-2.1363888701989397	0.36842003316607974	inf
-2.1363888701989397	0.4044635620367034	inf
-2.1363888701989397	0.440507090907327	4.04305126783455
-2.1363888701989397	0.47655061977795055	inf
-2.1363888701989397	0.5125941486485741	inf
-2.1363888701989397	0.5486376775191978	inf
-2.1363888701989397	0.5846812063898215	4.04305126783455
-2.1363888701989397	0.620724735260445	inf
-2.1363888701989397	0.6567682641310686	inf
-2.1363888701989397	0.6928117930016922	inf
-2.1363888701989397	0.7288553218723158	4.04305126783455
-2.1363888701989397	0.7648988507429395	inf
-2.1363888701989397	0.8009423796135631	inf
-2.1363888701989397	0.8369859084841866	inf
-2.1363888701989397	0.8730294373548102	inf
-2.1363888701989397	0.9090729662254338	2.944438979166441
-2.1363888701989397	0.9451164950960574	4.04305126783455
-2.1363888701989397	0.9811600239666811	inf
-2.1363888701989397	1.0172035528373047	inf
-2.1363888701989397	1.0532470817079282	inf
-2.1363888701989397	1.0892906105785518	4.04305126783455
-2.1363888701989397	1.1253341394491754	inf
-2.1363888701989397	1.1613776683197992	inf
-2.1363888701989397	1.1974211971904227	inf
-2.1363888701989397	1.2334647260610463	inf
-2.1363888701989397	1.2695082549316699	3.349904087274605
-2.1363888701989397	1.3055517838022934	inf
-2.1363888701989397	1.341595312672917	inf
-2.1363888701989397	1.3776388415435405	inf
-2.1363888701989397	1.4136823704141643	inf
-2.1363888701989397	1.4497258992847881	4.04305126783455
-2.1363888701989397	1.4857694281554117	inf
-2.1363888701989397	1.5218129570260353	inf
-2.1363888701989397	1.5578564858966588	inf
-2.1363888701989397	1.5939000147672824	inf
-2.1363888701989397	1.629943543637906	4.04305126783455
-2.1363888701989397	1.6659870725085295	4.04305126783455
-2.1363888701989397	1.702030601379153	inf
-2.1363888701989397	1.7380741302497766	inf
-2.1363888701989397	1.7741176591204002	4.04305126783455
-2.1363888701989397	1.810161187991024	inf
-2.1363888701989397	1.8462047168616478	inf
-2.1363888701989397	1.8822482457322713	inf
-2.1363888701989397	1.918291774602895	inf
-2.1363888701989397	1.9543353034735185	inf
-2.1363888701989397	1.990378832344142	inf
-2.1363888701989397	2.026422361214766	inf
-2.1363888701989397	2.062465890085389	inf
-2.1363888701989397	2.098509418956013	inf
-2.1363888701989397	2.134552947826636	inf
-2.1363888701989397	2.17059647669726	inf
-2.1363888701989397	2.206640005567884	inf
-2.1363888701989397	2.242683534438507	inf
-2.1363888701989397	2.278727063309131	inf
-2.1363888701989397	2.3147705921797543	inf
-2.1363888701989397	2.3508141210503783	inf
-2.1363888701989397	2.3868576499210015	inf
-2.1363888701989397	2.4229011787916255	inf
-2.1363888701989397	2.4589447076622486	inf
-2.1363888701989397	2.4949882365328726	inf
-2.1363888701989397	2.5310317654034957	inf
-2.1363888701989397	2.5670752942741197	inf
-2.1363888701989397	2.6031188231447437	inf
-2.1363888701989397	2.639162352015367	inf
-2.1363888701989397	2.675205880885991	inf
-2.1363888701989397	2.711249409756614	inf
-2.1363888701989397	2.747292938627238	inf
-2.1363888701989397	2.783336467497861	inf
-2.1363888701989397	2.819379996368485	inf
-2.1363888701989397	2.8554235252391083	inf
-2.1363888701989397	2.8914670541097323	inf
-2.1083797560663156	-0.6768423040820049	inf
-2.1083797560663156	-0.6407987752113813	inf
-2.1083797560663156	-0.6047552463407576	inf
-2.1083797560663156	-0.5687117174701339	inf
-2.1083797560663156	-0.5326681885995104	inf
-2.1083797560663156	-0.4966246597288868	inf
-2.1083797560663156	-0.46058113085826324	inf
-2.1083797560663156	-0.42453760198763957	inf
-2.1083797560663156	-0.388494073117016	inf
-2.1083797560663156	-0.3524505442463923	inf
-2.1083797560663156	-0.31640701537576876	inf
-2.1083797560663156	-0.2803634865051452	inf
-2.1083797560663156	-0.24431995763452155	inf
-2.1083797560663156	-0.20827642876389796	inf
-2.1083797560663156	-0.17223289989327434	inf
-2.1083797560663156	-0.13618937102265072	inf
-2.1083797560663156	-0.10014584215202715	inf
-2.1083797560663156	-0.06410231328140353	inf
-2.1083797560663156	-0.028058784410779913	inf
-2.1083797560663156	0.007984744459843707	inf
-2.1083797560663156	0.04402827333046733	4.04305126783455
-2.1083797560663156	0.08007180220109089	inf
-2.1083797560663156	0.11611533107171451	inf
-2.1083797560663156	0.15215885994233813	inf
-2.1083797560663156	0.1882023888129617	inf
-2.1083797560663156	0.22424591768358532	inf
-2.1083797560663156	0.26028944655420894	inf
-2.1083797560663156	0.2963329754248325	inf
-2.1083797560663156	0.33237650429545607	inf
-2.1083797560663156	0.36842003316607974	inf
-2.1083797560663156	0.4044635620367034	inf
-2.1083797560663156	0.440507090907327	inf
-2.1083797560663156	0.47655061977795055	inf
-2.1083797560663156	0.5125941486485741	inf
-2.1083797560663156	0.5486376775191978	inf
-2.1083797560663156	0.5846812063898215	inf
-2.1083797560663156	0.620724735260445	inf
-2.1083797560663156	0.6567682641310686	inf
-2.1083797560663156	0.6928117930016922	inf
-2.1083797560663156	0.7288553218723158	inf
-2.1083797560663156	0.7648988507429395	inf
-2.1083797560663156	0.8009423796135631	inf
-2.1083797560663156	0.8369859084841866	inf
-2.1083797560663156	0.8730294373548102	inf
-2.1083797560663156	0.9090729662254338	4.04305126783455
-2.1083797560663156	0.9451164950960574	inf
-2.1083797560663156	0.9811600239666811	inf
-2.1083797560663156	1.0172035528373047	inf
-2.1083797560663156	1.0532470817079282	4.04305126783455
-2.1083797560663156	1.0892906105785518	inf
-2.1083797560663156	1.1253341394491754	inf
-2.1083797560663156	1.1613776683197992	4.04305126783455
-2.1083797560663156	1.1974211971904227	inf
-2.1083797560663156	1.2334647260610463	inf
-2.1083797560663156	1.2695082549316699	inf
-2.1083797560663156	1.3055517838022934	inf
-2.1083797560663156	1.341595312672917	inf
-2.1083797560663156	1.3776388415435405	4.04305126783455
-2.1083797560663156	1.4136823704141643	inf
-2.1083797560663156	1.4497258992847881	inf
-2.1083797560663156	1.4857694281554117	4.04305126783455
-2.1083797560663156	1.5218129570260353	3.349904087274605
-2.1083797560663156	1.5578564858966588	inf
-2.1083797560663156	1.5939000147672824	inf
-2.1083797560663156	1.629943543637906	inf
-2.1083797560663156	1.6659870725085295	inf
-2.1083797560663156	1.702030601379153	inf
-2.1083797560663156	1.7380741302497766	inf
-2.1083797560663156	1.7741176591204002	inf
-2.1083797560663156	1.810161187991024	inf
-2.1083797560663156	1.8462047168616478	inf
-2.1083797560663156	1.8822482457322713	4.04305126783455
-2.1083797560663156	1.918291774602895	inf
-2.1083797560663156	1.9543353034735185	inf
-2.1083797560663156	1.990378832344142	inf
-2.1083797560663156	2.026422361214766	inf
-2.1083797560663156	2.062465890085389	inf
-2.1083797560663156	2.098509418956013	4.04305126783455
-2.1083797560663156	2.134552947826636	inf
-2.1083797560663156	2.17059647669726	inf
-2.1083797560663156	2.206640005567884	inf
-2.1083797560663156	2.242683534438507	inf
-2.1083797560663156	2.278727063309131	inf
-2.1083797560663156	2.3147705921797543	inf
-2.1083797560663156	2.3508141210503783	inf
-2.1083797560663156	2.3868576499210015	inf
-2.1083797560663156	2.4229011787916255	inf
-2.1083797560663156	2.4589447076622486	inf
-2.1083797560663156	2.4949882365328726	inf
-2.1083797560663156	2.5310317654034957	inf
-2.1083797560663156	2.5670752942741197	inf
-2.1083797560663156	2.6031188231447437	inf
-2.1083797560663156	2.639162352015367	inf
-2.1083797560663156	2.675205880885991	inf
-2.1083797560663156	2.711249409756614	inf
-2.1083797560663156	2.747292938627238	inf
-2.1083797560663156	2.783336467497861	4.04305126783455
-2.1083797560663156	2.819379996368485	inf
-2.1083797560663156	2.8554235252391083	inf
-2.1083797560663156	2.8914670541097323	inf
-2.0803706419336914	-0.6768423040820049	inf
-2.0803706419336914	-0.6407987752113813	inf
-2.0803706419336914	-0.6047552463407576	inf
-2.0803706419336914	-0.5687117174701339	inf
-2.0803706419336914	-0.5326681885995104	inf
-2.0803706419336914	-0.4966246597288868	inf
-2.0803706419336914	-0.46058113085826324	inf
-2.0803706419336914	-0.42453760198763957	inf
-2.0803706419336914	-0.388494073117016	inf
-2.0803706419336914	-0.3524505442463923	4.04305126783455
-2.0803706419336914	-0.31640701537576876	inf
-2.0803706419336914	-0.2803634865051452	inf
-2.0803706419336914	-0.24431995763452155	inf
-2.0803706419336914	-0.20827642876389796	inf
-2.0803706419336914	-0.17223289989327434	4.04305126783455
-2.0803706419336914	-0.13618937102265072	inf
-2.0803706419336914	-0.10014584215202715	inf
-2.0803706419336914	-0.06410231328140353	inf
-2.0803706419336914	-0.028058784410779913	inf
-2.0803706419336914	0.007984744459843707	inf
-2.0803706419336914	0.04402827333046733	inf
-2.0803706419336914	0.08007180220109089	inf
-2.0803706419336914	0.11611533107171451	inf
-2.0803706419336914	0.15215885994233813	inf
-2.0803706419336914	0.1882023888129617	inf
-2.0803706419336914	0.22424591768358532	inf
-2.0803706419336914	0.26028944655420894	inf
-2.0803706419336914	0.2963329754248325	inf
-2.0803706419336914	0.33237650429545607	4.04305126783455
-2.0803706419336914	0.36842003316607974	inf
-2.0803706419336914	0.4044635620367034	inf
-2.0803706419336914	0.440507090907327	inf
-2.0803706419336914	0.47655061977795055	inf
-2.0803706419336914	0.5125941486485741	4.04305126783455
-2.0803706419336914	0.5486376775191978	3.349904087274605
-2.0803706419336914	0.5846812063898215	4.04305126783455
-2.0803706419336914	0.620724735260445	inf
-2.0803706419336914	0.6567682641310686	inf
-2.0803706419336914	0.6928117930016922	inf
-2.0803706419336914	0.7288553218723158	inf
-2.0803706419336914	0.7648988507429395	inf
-2.0803706419336914	0.8009423796135631	inf
-2.0803706419336914	0.8369859084841866	inf
-2.0803706419336914	0.8730294373548102	3.349904087274605
-2.0803706419336914	0.9090729662254338	3.349904087274605
-2.0803706419336914	0.9451164950960574	inf
-2.0803706419336914	0.9811600239666811	3.349904087274605
-2.0803706419336914	1.0172035528373047	3.349904087274605
-2.0803706419336914	1.0532470817079282	inf
-2.0803706419336914	1.0892906105785518	inf
-2.0803706419336914	1.1253341394491754	inf
-2.0803706419336914	1.1613776683197992	inf
-2.0803706419336914	1.1974211971904227	inf
-2.0803706419336914	1.2334647260610463	inf
-2.0803706419336914	1.2695082549316699	inf
-2.0803706419336914	1.3055517838022934	inf
-2.0803706419336914	1.341595312672917	inf
-2.0803706419336914	1.3776388415435405	4.04305126783455
-2.0803706419336914	1.4136823704141643	inf
-2.0803706419336914	1.4497258992847881	inf
-2.0803706419336914	1.4857694281554117	2.944438979166441
-2.0803706419336914	1.5218129570260353	inf
-2.0803706419336914	1.5578564858966588	inf
-2.0803706419336914	1.5939000147672824	4.04305126783455
-2.0803706419336914	1.629943543637906	inf
-2.0803706419336914	1.6659870725085295	4.04305126783455
-2.0803706419336914	1.702030601379153	inf
-2.0803706419336914	1.7380741302497766	inf
-2.0803706419336914	1.7741176591204002	inf
-2.0803706419336914	1.810161187991024	inf
-2.0803706419336914	1.8462047168616478	inf
-2.0803706419336914	1.8822482457322713	inf
-2.0803706419336914	1.918291774602895	inf
-2.0803706419336914	1.9543353034735185	inf
-2.0803706419336914	1.990378832344142	inf
-2.0803706419336914	2.026422361214766	4.04305126783455
-2.0803706419336914	2.062465890085389	inf
-2.0803706419336914	2.098509418956013	inf
-2.0803706419336914	2.134552947826636	inf
-2.0803706419336914	2.17059647669726	inf
-2.0803706419336914	2.206640005567884	inf
-2.0803706419336914	2.242683534438507	inf
-2.0803706419336914	2.278727063309131	inf
-2.0803706419336914	2.3147705921797543	inf
-2.0803706419336914	2.3508141210503783	inf
-2.0803706419336914	2.3868576499210015	inf
-2.0803706419336914	2.4229011787916255	inf
-2.0803706419336914	2.4589447076622486	inf
-2.0803706419336914	2.4949882365328726	inf
-2.0803706419336914	2.5310317654034957	4.04305126783455
-2.0803706419336914	2.5670752942741197	inf
-2.0803706419336914	2.6031188231447437	inf
-2.0803706419336914	2.639162352015367	inf
-2.0803706419336914	2.675205880885991	inf
-2.0803706419336914	2.711249409756614	inf
-2.0803706419336914	2.747292938627238	inf
-2.0803706419336914	2.783336467497861	inf
-2.0803706419336914	2.819379996368485	inf
-2.0803706419336914	2.8554235252391083	inf
-2.0803706419336914	2.8914670541097323	inf
-2.0523615278010676	-0.6768423040820049	inf
-2.0523615278010676	-0.6407987752113813	inf
-2.0523615278010676	-0.6047552463407576	inf
-2.0523615278010676	-0.5687117174701339	inf
-2.0523615278010676	-0.5326681885995104	inf
-2.0523615278010676	-0.4966246597288868	inf
-2.0523615278010676	-0.46058113085826324	inf
-2.0523615278010676	-0.42453760198763957	inf
-2.0523615278010676	-0.388494073117016	inf
-2.0523615278010676	-0.3524505442463923	inf
-2.0523615278010676	-0.31640701537576876	inf
-2.0523615278010676	-0.2803634865051452	inf
-2.0523615278010676	-0.24431995763452155	inf
-2.0523615278010676	-0.20827642876389796	inf
-2.0523615278010676	-0.17223289989327434	inf
-2.0523615278010676	-0.13618937102265072	inf
-2.0523615278010676	-0.10014584215202715	inf
-2.0523615278010676	-0.06410231328140353	4.04305126783455
-2.0523615278010676	-0.028058784410779913	3.349904087274605
-2.0523615278010676	0.007984744459843707	inf
-2.0523615278010676	0.04402827333046733	inf
-2.0523615278010676	0.08007180220109089	inf
-2.0523615278010676	0.11611533107171451	inf
-2.0523615278010676	0.15215885994233813	inf
-2.0523615278010676	0.1882023888129617	4.04305126783455
-2.0523615278010676	0.22424591768358532	inf
-2.0523615278010676	0.26028944655420894	4.04305126783455
-2.0523615278010676	0.2963329754248325	inf
-2.0523615278010676	0.33237650429545607	inf
-2.0523615278010676	0.36842003316607974	inf
-2.0523615278010676	0.4044635620367034	inf
-2.0523615278010676	0.440507090907327	inf
-2.0523615278010676	0.47655061977795055	inf
-2.0523615278010676	0.5125941486485741	inf
-2.0523615278010676	0.5486376775191978	4.04305126783455
-2.0523615278010676	0.5846812063898215	4.04305126783455
-2.0523615278010676	0.620724735260445	inf
-2.0523615278010676	0.6567682641310686	inf
-2.0523615278010676	0.6928117930016922	inf
-2.0523615278010676	0.7288553218723158	inf
-2.0523615278010676	0.7648988507429395	inf
-2.0523615278010676	0.8009423796135631	4.04305126783455
-2.0523615278010676	0.8369859084841866	inf
-2.0523615278010676	0.8730294373548102	inf
-2.0523615278010676	0.9090729662254338	4.04305126783455
-2.0523615278010676	0.9451164950960574	2.944438979166441
-2.0523615278010676	0.9811600239666811	inf
-2.0523615278010676	1.0172035528373047	inf
-2.0523615278010676	1.0532470817079282	4.04305126783455
-2.0523615278010676	1.0892906105785518	3.349904087274605
-2.0523615278010676	1.1253341394491754	3.349904087274605
-2.0523615278010676	1.1613776683197992	3.349904087274605
-2.0523615278010676	1.1974211971904227	inf
-2.0523615278010676	1.2334647260610463	inf
-2.0523615278010676	1.2695082549316699	4.04305126783455
-2.0523615278010676	1.3055517838022934	inf
-2.0523615278010676	1.341595312672917	inf
-2.0523615278010676	1.3776388415435405	inf
-2.0523615278010676	1.4136823704141643	inf
-2.0523615278010676	1.4497258992847881	2.944438979166441
-2.0523615278010676	1.4857694281554117	3.349904087274605
-2.0523615278010676	1.5218129570260353	4.04305126783455
-2.0523615278010676	1.5578564858966588	4.04305126783455
-2.0523615278010676	1.5939000147672824	inf
-2.0523615278010676	1.629943543637906	inf
-2.0523615278010676	1.6659870725085295	inf
-2.0523615278010676	1.702030601379153	inf
-2.0523615278010676	1.7380741302497766	inf
-2.0523615278010676	1.7741176591204002	inf
-2.0523615278010676	1.810161187991024	4.04305126783455
-2.0523615278010676	1.8462047168616478	inf
-2.0523615278010676	1.8822482457322713	inf
-2.0523615278010676	1.918291774602895	inf
-2.0523615278010676	1.9543353034735185	4.04305126783455
-2.0523615278010676	1.990378832344142	inf
-2.0523615278010676	2.026422361214766	inf
-2.0523615278010676	2.062465890085389	4.04305126783455
-2.0523615278010676	2.098509418956013	inf
-2.0523615278010676	2.134552947826636	inf
-2.0523615278010676	2.17059647669726	inf
-2.0523615278010676	2.206640005567884	inf
-2.0523615278010676	2.242683534438507	inf
-2.0523615278010676	2.278727063309131	inf
-2.0523615278010676	2.3147705921797543	inf
-2.0523615278010676	2.3508141210503783	inf
-2.0523615278010676	2.3868576499210015	inf
-2.0523615278010676	2.4229011787916255	inf
-2.0523615278010676	2.4589447076622486	inf
-2.0523615278010676	2.4949882365328726	inf
-2.0523615278010676	2.5310317654034957	inf
-2.0523615278010676	2.5670752942741197	inf
-2.0523615278010676	2.6031188231447437	inf
-2.0523615278010676	2.639162352015367	inf
-2.0523615278010676	2.675205880885991	inf
-2.0523615278010676	2.711249409756614	inf
-2.0523615278010676	2.747292938627238	inf
-2.0523615278010676	2.783336467497861	inf
-2.0523615278010676	2.819379996368485	inf
-2.0523615278010676	2.8554235252391083	inf
-2.0523615278010676	2.8914670541097323	inf
-2.0243524136684434	-0.6768423040820049	inf
-2.0243524136684434	-0.6407987752113813	inf
-2.0243524136684434	-0.6047552463407576	inf
-2.0243524136684434	-0.5687117174701339	inf
-2.0243524136684434	-0.5326681885995104	inf
-2.0243524136684434	-0.4966246597288868	inf
-2.0243524136684434	-0.46058113085826324	inf
-2.0243524136684434	-0.42453760198763957	inf
-2.0243524136684434	-0.388494073117016	inf
-2.0243524136684434	-0.3524505442463923	inf
-2.0243524136684434	-0.31640701537576876	4.04305126783455
-2.0243524136684434	-0.2803634865051452	inf
-2.0243524136684434	-0.24431995763452155	inf
-2.0243524136684434	-0.20827642876389796	inf
-2.0243524136684434	-0.17223289989327434	inf
-2.0243524136684434	-0.13618937102265072	inf
-2.0243524136684434	-0.10014584215202715	inf
-2.0243524136684434	-0.06410231328140353	inf
-2.0243524136684434	-0.028058784410779913	inf
-2.0243524136684434	0.007984744459843707	inf
-2.0243524136684434	0.04402827333046733	4.04305126783455
-2.0243524136684434	0.08007180220109089	4.04305126783455
-2.0243524136684434	0.11611533107171451	inf
-2.0243524136684434	0.15215885994233813	4.04305126783455
-2.0243524136684434	0.1882023888129617	4.04305126783455
-2.0243524136684434	0.22424591768358532	inf
-2.0243524136684434	0.26028944655420894	4.04305126783455
-2.0243524136684434	0.2963329754248325	inf
-2.0243524136684434	0.33237650429545607	inf
-2.0243524136684434	0.36842003316607974	inf
-2.0243524136684434	0.4044635620367034	inf
-2.0243524136684434	0.440507090907327	inf
-2.0243524136684434	0.47655061977795055	4.04305126783455
-2.0243524136684434	0.5125941486485741	4.04305126783455
-2.0243524136684434	0.5486376775191978	3.349904087274605
-2.0243524136684434	0.5846812063898215	4.04305126783455
-2.0243524136684434	0.620724735260445	inf
-2.0243524136684434	0.6567682641310686	3.349904087274605
-2.0243524136684434	0.6928117930016922	inf
-2.0243524136684434	0.7288553218723158	inf
-2.0243524136684434	0.7648988507429395	inf
-2.0243524136684434	0.8009423796135631	inf
-2.0243524136684434	0.8369859084841866	inf
-2.0243524136684434	0.8730294373548102	4.04305126783455
-2.0243524136684434	0.9090729662254338	4.04305126783455
-2.0243524136684434	0.9451164950960574	4.04305126783455
-2.0243524136684434	0.9811600239666811	inf
-2.0243524136684434	1.0172035528373047	3.349904087274605
-2.0243524136684434	1.0532470817079282	inf
-2.0243524136684434	1.0892906105785518	3.349904087274605
-2.0243524136684434	1.1253341394491754	3.349904087274605
-2.0243524136684434	1.1613776683197992	inf
-2.0243524136684434	1.1974211971904227	inf
-2.0243524136684434	1.2334647260610463	3.349904087274605
-2.0243524136684434	1.2695082549316699	inf
-2.0243524136684434	1.3055517838022934	inf
-2.0243524136684434	1.341595312672917	inf
-2.0243524136684434	1.3776388415435405	inf
-2.0243524136684434	1.4136823704141643	4.04305126783455
-2.0243524136684434	1.4497258992847881	inf
-2.0243524136684434	1.4857694281554117	3.349904087274605
-2.0243524136684434	1.5218129570260353	inf
-2.0243524136684434	1.5578564858966588	inf
-2.0243524136684434	1.5939000147672824	inf
-2.0243524136684434	1.629943543637906	inf
-2.0243524136684434	1.6659870725085295	inf
-2.0243524136684434	1.702030601379153	inf
-2.0243524136684434	1.7380741302497766	3.349904087274605
-2.0243524136684434	1.7741176591204002	inf
-2.0243524136684434	1.810161187991024	inf
-2.0243524136684434	1.8462047168616478	inf
-2.0243524136684434	1.8822482457322713	inf
-2.0243524136684434	1.918291774602895	4.04305126783455
-2.0243524136684434	1.9543353034735185	inf
-2.0243524136684434	1.990378832344142	4.04305126783455
-2.0243524136684434	2.026422361214766	inf
-2.0243524136684434	2.062465890085389	inf
-2.0243524136684434	2.098509418956013	inf
-2.0243524136684434	2.134552947826636	4.04305126783455
-2.0243524136684434	2.17059647669726	inf
-2.0243524136684434	2.206640005567884	inf
-2.0243524136684434	2.242683534438507	inf
-2.0243524136684434	2.278727063309131	inf
-2.0243524136684434	2.3147705921797543	inf
-2.0243524136684434	2.3508141210503783	inf
-2.0243524136684434	2.3868576499210015	inf
-2.0243524136684434	2.4229011787916255	inf
-2.0243524136684434	2.4589447076622486	inf
-2.0243524136684434	2.4949882365328726	inf
-2.0243524136684434	2.5310317654034957	inf
-2.0243524136684434	2.5670752942741197	inf
-2.0243524136684434	2.6031188231447437	inf
-2.0243524136684434	2.639162352015367	inf
-2.0243524136684434	2.675205880885991	inf
-2.0243524136684434	2.711249409756614	inf
-2.0243524136684434	2.747292938627238	inf
-2.0243524136684434	2.783336467497861	inf
-2.0243524136684434	2.819379996368485	inf
-2.0243524136684434	2.8554235252391083	inf
-2.0243524136684434	2.8914670541097323	inf
-1.9963432995358192	-0.6768423040820049	inf
-1.9963432995358192	-0.6407987752113813	inf
-1.9963432995358192	-0.6047552463407576	inf
-1.9963432995358192	-0.5687117174701339	inf
-1.9963432995358192	-0.5326681885995104	inf
-1.9963432995358192	-0.4966246597288868	inf
-1.9963432995358192	-0.46058113085826324	inf
-1.9963432995358192	-0.42453760198763957	inf
-1.9963432995358192	-0.388494073117016	inf
-1.9963432995358192	-0.3524505442463923	inf
-1.9963432995358192	-0.31640701537576876	inf
-1.9963432995358192	-0.2803634865051452	inf
-1.9963432995358192	-0.24431995763452155	inf
-1.9963432995358192	-0.20827642876389796	inf
-1.9963432995358192	-0.17223289989327434	inf
-1.9963432995358192	-0.13618937102265072	inf
-1.9963432995358192	-0.10014584215202715	inf
-1.9963432995358192	-0.06410231328140353	inf
-1.9963432995358192	-0.028058784410779913	inf
-1.9963432995358192	0.007984744459843707	inf
-1.9963432995358192	0.04402827333046733	inf
-1.9963432995358192	0.08007180220109089	inf
-1.9963432995358192	0.11611533107171451	inf
-1.9963432995358192	0.15215885994233813	inf
-1.9963432995358192	0.1882023888129617	4.04305126783455
-1.9963432995358192	0.22424591768358532	4.04305126783455
-1.9963432995358192	0.26028944655420894	4.04305126783455
-1.9963432995358192	0.2963329754248325	4.04305126783455
-1.9963432995358192	0.33237650429545607	4.04305126783455
-1.9963432995358192	0.36842003316607974	inf
-1.9963432995358192	0.4044635620367034	4.04305126783455
-1.9963432995358192	0.440507090907327	4.04305126783455
-1.9963432995358192	0.47655061977795055	4.04305126783455
-1.9963432995358192	0.5125941486485741	4.04305126783455
-1.9963432995358192	0.5486376775191978	inf
-1.9963432995358192	0.5846812063898215	inf
-1.9963432995358192	0.620724735260445	3.349904087274605
-1.9963432995358192	0.6567682641310686	4.04305126783455
-1.9963432995358192	0.6928117930016922	3.349904087274605
-1.9963432995358192	0.7288553218723158	3.349904087274605
-1.9963432995358192	0.7648988507429395	2.944438979166441
-1.9963432995358192	0.8009423796135631	inf
-1.9963432995358192	0.8369859084841866	inf
-1.9963432995358192	0.8730294373548102	2.6567569067146595
-1.9963432995358192	0.9090729662254338	4.04305126783455
-1.9963432995358192	0.9451164950960574	4.04305126783455
-1.9963432995358192	0.9811600239666811	inf
-1.9963432995358192	1.0172035528373047	2.4336133554004507
-1.9963432995358192	1.0532470817079282	4.04305126783455
-1.9963432995358192	1.0892906105785518	3.349904087274605
-1.9963432995358192	1.1253341394491754	3.349904087274605
-1.9963432995358192	1.1613776683197992	3.349904087274605
-1.9963432995358192	1.1974211971904227	3.349904087274605
-1.9963432995358192	1.2334647260610463	4.04305126783455
-1.9963432995358192	1.2695082549316699	4.04305126783455
-1.9963432995358192	1.3055517838022934	inf
-1.9963432995358192	1.341595312672917	4.04305126783455
-1.9963432995358192	1.3776388415435405	inf
-1.9963432995358192	1.4136823704141643	4.04305126783455
-1.9963432995358192	1.4497258992847881	inf
-1.9963432995358192	1.4857694281554117	inf
-1.9963432995358192	1.5218129570260353	2.944438979166441
-1.9963432995358192	1.5578564858966588	4.04305126783455
-1.9963432995358192	1.5939000147672824	inf
-1.9963432995358192	1.629943543637906	inf
-1.9963432995358192	1.6659870725085295	4.04305126783455
-1.9963432995358192	1.702030601379153	inf
-1.9963432995358192	1.7380741302497766	inf
-1.9963432995358192	1.7741176591204002	inf
-1.9963432995358192	1.810161187991024	inf
-1.9963432995358192	1.8462047168616478	4.04305126783455
-1.9963432995358192	1.8822482457322713	4.04305126783455
-1.9963432995358192	1.918291774602895	4.04305126783455
-1.9963432995358192	1.9543353034735185	inf
-1.9963432995358192	1.990378832344142	inf
-1.9963432995358192	2.026422361214766	inf
-1.9963432995358192	2.062465890085389	inf
-1.9963432995358192	2.098509418956013	inf
-1.9963432995358192	2.134552947826636	4.04305126783455
-1.9963432995358192	2.17059647669726	inf
-1.9963432995358192	2.206640005567884	inf
-1.9963432995358192	2.242683534438507	inf
-1.9963432995358192	2.278727063309131	inf
-1.9963432995358192	2.3147705921797543	inf
-1.9963432995358192	2.3508141210503783	inf
-1.9963432995358192	2.3868576499210015	inf
-1.9963432995358192	2.4229011787916255	inf
-1.9963432995358192	2.4589447076622486	inf
-1.9963432995358192	2.4949882365328726	inf
-1.9963432995358192	2.5310317654034957	inf
-1.9963432995358192	2.5670752942741197	inf
-1.9963432995358192	2.6031188231447437	inf
-1.9963432995358192	2.639162352015367	inf
-1.9963432995358192	2.675205880885991	inf
-1.9963432995358192	2.711249409756614	4.04305126783455
-1.9963432995358192	2.747292938627238	inf
-1.9963432995358192	2.783336467497861	inf
-1.9963432995358192	2.819379996368485	inf
-1.9963432995358192	2.8554235252391083	inf
-1.9963432995358192	2.8914670541097323	inf
-1.968334185403195	-0.6768423040820049	4.04305126783455
-1.968334185403195	-0.6407987752113813	inf
-1.968334185403195	-0.6047552463407576	inf
-1.968334185403195	-0.5687117174701339	inf
-1.968334185403195	-0.5326681885995104	inf
-1.968334185403195	-0.4966246597288868	inf
-1.968334185403195	-0.46058113085826324	inf
-1.968334185403195	-0.42453760198763957	inf
-1.968334185403195	-0.388494073117016	inf
-1.968334185403195	-0.3524505442463923	inf
-1.968334185403195	-0.31640701537576876	inf
-1.968334185403195	-0.2803634865051452	inf
-1.968334185403195	-0.24431995763452155	inf
-1.968334185403195	-0.20827642876389796	4.04305126783455
-1.968334185403195	-0.17223289989327434	inf
-1.968334185403195	-0.13618937102265072	inf
-1.968334185403195	-0.10014584215202715	4.04305126783455
-1.968334185403195	-0.06410231328140353	inf
-1.968334185403195	-0.028058784410779913	inf
-1.968334185403195	0.007984744459843707	inf
-1.968334185403195	0.04402827333046733	inf
-1.968334185403195	0.08007180220109089	4.04305126783455
-1.968334185403195	0.11611533107171451	inf
-1.968334185403195	0.15215885994233813	inf
-1.968334185403195	0.1882023888129617	inf
-1.968334185403195	0.22424591768358532	3.349904087274605
-1.968334185403195	0.26028944655420894	3.349904087274605
-1.968334185403195	0.2963329754248325	4.04305126783455
-1.968334185403195	0.33237650429545607	inf
-1.968334185403195	0.36842003316607974	3.349904087274605
-1.968334185403195	0.4044635620367034	inf
-1.968334185403195	0.440507090907327	4.04305126783455
-1.968334185403195	0.47655061977795055	inf
-1.968334185403195	0.5125941486485741	inf
-1.968334185403195	0.5486376775191978	2.944438979166441
-1.968334185403195	0.5846812063898215	inf
-1.968334185403195	0.620724735260445	2.6567569067146595
-1.968334185403195	0.6567682641310686	inf
-1.968334185403195	0.6928117930016922	inf
-1.968334185403195	0.7288553218723158	2.944438979166441
-1.968334185403195	0.7648988507429395	inf
-1.968334185403195	0.8009423796135631	3.349904087274605
-1.968334185403195	0.8369859084841866	4.04305126783455
-1.968334185403195	0.8730294373548102	4.04305126783455
-1.968334185403195	0.9090729662254338	4.04305126783455
-1.968334185403195	0.9451164950960574	4.04305126783455
-1.968334185403195	0.9811600239666811	2.944438979166441
-1.968334185403195	1.0172035528373047	4.04305126783455
-1.968334185403195	1.0532470817079282	2.944438979166441
-1.968334185403195	1.0892906105785518	inf
-1.968334185403195	1.1253341394491754	inf
-1.968334185403195	1.1613776683197992	4.04305126783455
-1.968334185403195	1.1974211971904227	inf
-1.968334185403195	1.2334647260610463	2.944438979166441
-1.968334185403195	1.2695082549316699	3.349904087274605
-1.968334185403195	1.3055517838022934	2.944438979166441
-1.968334185403195	1.341595312672917	inf
-1.968334185403195	1.3776388415435405	2.944438979166441
-1.968334185403195	1.4136823704141643	4.04305126783455
-1.968334185403195	1.4497258992847881	4.04305126783455
-1.968334185403195	1.4857694281554117	4.04305126783455
-1.968334185403195	1.5218129570260353	3.349904087274605
-1.968334185403195	1.5578564858966588	3.349904087274605
-1.968334185403195	1.5939000147672824	4.04305126783455
-1.968334185403195	1.629943543637906	inf
-1.968334185403195	1.6659870725085295	inf
-1.968334185403195	1.702030601379153	4.04305126783455
-1.968334185403195	1.7380741302497766	4.04305126783455
-1.968334185403195	1.7741176591204002	4.04305126783455
-1.968334185403195	1.810161187991024	inf
-1.968334185403195	1.8462047168616478	inf
-1.968334185403195	1.8822482457322713	inf
-1.968334185403195	1.918291774602895	3.349904087274605
-1.968334185403195	1.9543353034735185	inf
-1.968334185403195	1.990378832344142	4.04305126783455
-1.968334185403195	2.026422361214766	inf
-1.968334185403195	2.062465890085389	inf
-1.968334185403195	2.098509418956013	4.04305126783455
-1.968334185403195	2.134552947826636	4.04305126783455
-1.968334185403195	2.17059647669726	inf
-1.968334185403195	2.206640005567884	inf
-1.968334185403195	2.242683534438507	inf
-1.968334185403195	2.278727063309131	inf
-1.968334185403195	2.3147705921797543	inf
-1.968334185403195	2.3508141210503783	inf
-1.968334185403195	2.3868576499210015	4.04305126783455
-1.968334185403195	2.4229011787916255	inf
-1.968334185403195	2.4589447076622486	inf
-1.968334185403195	2.4949882365328726	inf
-1.968334185403195	2.5310317654034957	inf
-1.968334185403195	2.5670752942741197	inf
-1.968334185403195	2.6031188231447437	inf
-1.968334185403195	2.639162352015367	inf
-1.968334185403195	2.675205880885991	inf
-1.968334185403195	2.711249409756614	inf
-1.968334185403195	2.747292938627238	inf
-1.968334185403195	2.783336467497861	inf
-1.968334185403195	2.819379996368485	inf
-1.968334185403195	2.8554235252391083	inf
-1.968334185403195	2.8914670541097323	inf
-1.9403250712705713	-0.6768423040820049	4.04305126783455
-1.9403250712705713	-0.6407987752113813	4.04305126783455
-1.9403250712705713	-0.6047552463407576	inf
-1.9403250712705713	-0.5687117174701339	inf
-1.9403250712705713	-0.5326681885995104	inf
-1.9403250712705713	-0.4966246597288868	inf
-1.9403250712705713	-0.46058113085826324	inf
-1.9403250712705713	-0.42453760198763957	inf
-1.9403250712705713	-0.388494073117016	inf
-1.9403250712705713	-0.3524505442463923	inf
-1.9403250712705713	-0.31640701537576876	inf
-1.9403250712705713	-0.2803634865051452	inf
-1.9403250712705713	-0.24431995763452155	inf
-1.9403250712705713	-0.20827642876389796	inf
-1.9403250712705713	-0.17223289989327434	4.04305126783455
-1.9403250712705713	-0.13618937102265072	4.04305126783455
-1.9403250712705713	-0.10014584215202715	inf
-1.9403250712705713	-0.06410231328140353	inf
-1.9403250712705713	-0.028058784410779913	inf
-1.9403250712705713	0.007984744459843707	4.04305126783455
-1.9403250712705713	0.04402827333046733	4.04305126783455
-1.9403250712705713	0.08007180220109089	4.04305126783455
-1.9403250712705713	0.11611533107171451	inf
-1.9403250712705713	0.15215885994233813	inf
-1.9403250712705713	0.1882023888129617	4.04305126783455
-1.9403250712705713	0.22424591768358532	3.349904087274605
-1.9403250712705713	0.26028944655420894	inf
-1.9403250712705713	0.2963329754248325	inf
-1.9403250712705713	0.33237650429545607	2.944438979166441
-1.9403250712705713	0.36842003316607974	4.04305126783455
-1.9403250712705713	0.4044635620367034	3.349904087274605
-1.9403250712705713	0.440507090907327	inf
-1.9403250712705713	0.47655061977795055	3.349904087274605
-1.9403250712705713	0.5125941486485741	inf
-1.9403250712705713	0.5486376775191978	3.349904087274605
-1.9403250712705713	0.5846812063898215	2.6567569067146595
-1.9403250712705713	0.620724735260445	4.04305126783455
-1.9403250712705713	0.6567682641310686	inf
-1.9403250712705713	0.6928117930016922	2.6567569067146595
-1.9403250712705713	0.7288553218723158	3.349904087274605
-1.9403250712705713	0.7648988507429395	4.04305126783455
-1.9403250712705713	0.8009423796135631	4.04305126783455
-1.9403250712705713	0.8369859084841866	4.04305126783455
-1.9403250712705713	0.8730294373548102	4.04305126783455
-1.9403250712705713	0.9090729662254338	inf
-1.9403250712705713	0.9451164950960574	2.944438979166441
-1.9403250712705713	0.9811600239666811	4.04305126783455
-1.9403250712705713	1.0172035528373047	4.04305126783455
-1.9403250712705713	1.0532470817079282	inf
-1.9403250712705713	1.0892906105785518	4.04305126783455
-1.9403250712705713	1.1253341394491754	2.2512917986064958
-1.9403250712705713	1.1613776683197992	3.349904087274605
-1.9403250712705713	1.1974211971904227	3.349904087274605
-1.9403250712705713	1.2334647260610463	inf
-1.9403250712705713	1.2695082549316699	2.944438979166441
-1.9403250712705713	1.3055517838022934	2.944438979166441
-1.9403250712705713	1.341595312672917	2.944438979166441
-1.9403250712705713	1.3776388415435405	2.944438979166441
-1.9403250712705713	1.4136823704141643	3.349904087274605
-1.9403250712705713	1.4497258992847881	3.349904087274605
-1.9403250712705713	1.4857694281554117	4.04305126783455
-1.9403250712705713	1.5218129570260353	3.349904087274605
-1.9403250712705713	1.5578564858966588	4.04305126783455
-1.9403250712705713	1.5939000147672824	inf
-1.9403250712705713	1.629943543637906	4.04305126783455
-1.9403250712705713	1.6659870725085295	4.04305126783455
-1.9403250712705713	1.702030601379153	inf
-1.9403250712705713	1.7380741302497766	4.04305126783455
-1.9403250712705713	1.7741176591204002	3.349904087274605
-1.9403250712705713	1.810161187991024	inf
-1.9403250712705713	1.8462047168616478	inf
-1.9403250712705713	1.8822482457322713	inf
-1.9403250712705713	1.918291774602895	inf
-1.9403250712705713	1.9543353034735185	4.04305126783455
-1.9403250712705713	1.990378832344142	inf
-1.9403250712705713	2.026422361214766	inf
-1.9403250712705713	2.062465890085389	4.04305126783455
-1.9403250712705713	2.098509418956013	inf
-1.9403250712705713	2.134552947826636	inf
-1.9403250712705713	2.17059647669726	4.04305126783455
-1.9403250712705713	2.206640005567884	inf
-1.9403250712705713	2.242683534438507	inf
-1.9403250712705713	2.278727063309131	inf
-1.9403250712705713	2.3147705921797543	inf
-1.9403250712705713	2.3508141210503783	inf
-1.9403250712705713	2.3868576499210015	inf
-1.9403250712705713	2.4229011787916255	inf
-1.9403250712705713	2.4589447076622486	inf
-1.9403250712705713	2.4949882365328726	inf
-1.9403250712705713	2.5310317654034957	inf
-1.9403250712705713	2.5670752942741197	inf
-1.9403250712705713	2.6031188231447437	inf
-1.9403250712705713	2.639162352015367	inf
-1.9403250712705713	2.675205880885991	inf
-1.9403250712705713	2.711249409756614	inf
-1.9403250712705713	2.747292938627238	inf
-1.9403250712705713	2.783336467497861	inf
-1.9403250712705713	2.819379996368485	inf
-1.9403250712705713	2.8554235252391083	inf
-1.9403250712705713	2.8914670541097323	inf
-1.912315957137947	-0.6768423040820049	inf
-1.912315957137947	-0.6407987752113813	inf
-1.912315957137947	-0.6047552463407576	inf
-1.912315957137947	-0.5687117174701339	inf
-1.912315957137947	-0.5326681885995104	inf
-1.912315957137947	-0.4966246597288868	inf
-1.912315957137947	-0.46058113085826324	inf
-1.912315957137947	-0.42453760198763957	inf
-1.912315957137947	-0.388494073117016	inf
-1.912315957137947	-0.3524505442463923	inf
-1.912315957137947	-0.31640701537576876	inf
-1.912315957137947	-0.2803634865051452	inf
-1.912315957137947	-0.24431995763452155	4.04305126783455
-1.912315957137947	-0.20827642876389796	inf
-1.912315957137947	-0.17223289989327434	inf
-1.912315957137947	-0.13618937102265072	4.04305126783455
-1.912315957137947	-0.10014584215202715	inf
-1.912315957137947	-0.06410231328140353	inf
-1.912315957137947	-0.028058784410779913	inf
-1.912315957137947	0.007984744459843707	4.04305126783455
-1.912315957137947	0.04402827333046733	inf
-1.912315957137947	0.08007180220109089	3.349904087274605
-1.912315957137947	0.11611533107171451	4.04305126783455
-1.912315957137947	0.15215885994233813	inf
-1.912315957137947	0.1882023888129617	4.04305126783455
-1.912315957137947	0.22424591768358532	inf
-1.912315957137947	0.26028944655420894	inf
-1.912315957137947	0.2963329754248325	4.04305126783455
-1.912315957137947	0.33237650429545607	4.04305126783455
-1.912315957137947	0.36842003316607974	inf
-1.912315957137947	0.4044635620367034	4.04305126783455
-1.912315957137947	0.440507090907327	4.04305126783455
-1.912315957137947	0.47655061977795055	2.944438979166441
-1.912315957137947	0.5125941486485741	2.944438979166441
-1.912315957137947	0.5486376775191978	inf
-1.912315957137947	0.5846812063898215	inf
-1.912315957137947	0.620724735260445	inf
-1.912315957137947	0.6567682641310686	2.6567569067146595
-1.912315957137947	0.6928117930016922	3.349904087274605
-1.912315957137947	0.7288553218723158	2.944438979166441
-1.912315957137947	0.7648988507429395	4.04305126783455
-1.912315957137947	0.8009423796135631	4.04305126783455
-1.912315957137947	0.8369859084841866	3.349904087274605
-1.912315957137947	0.8730294373548102	4.04305126783455
-1.912315957137947	0.9090729662254338	4.04305126783455
-1.912315957137947	0.9451164950960574	4.04305126783455
-1.912315957137947	0.9811600239666811	4.04305126783455
-1.912315957137947	1.0172035528373047	2.944438979166441
-1.912315957137947	1.0532470817079282	2.2512917986064958
-1.912315957137947	1.0892906105785518	2.6567569067146595
-1.912315957137947	1.1253341394491754	3.349904087274605
-1.912315957137947	1.1613776683197992	3.349904087274605
-1.912315957137947	1.1974211971904227	3.349904087274605
-1.912315957137947	1.2334647260610463	2.6567569067146595
-1.912315957137947	1.2695082549316699	4.04305126783455
-1.912315957137947	1.3055517838022934	3.349904087274605
-1.912315957137947	1.341595312672917	3.349904087274605
-1.912315957137947	1.3776388415435405	inf
-1.912315957137947	1.4136823704141643	4.04305126783455
-1.912315957137947	1.4497258992847881	2.944438979166441
-1.912315957137947	1.4857694281554117	2.6567569067146595
-1.912315957137947	1.5218129570260353	3.349904087274605
-1.912315957137947	1.5578564858966588	inf
-1.912315957137947	1.5939000147672824	2.944438979166441
-1.912315957137947	1.629943543637906	4.04305126783455
-1.912315957137947	1.6659870725085295	4.04305126783455
-1.912315957137947	1.702030601379153	inf
-1.912315957137947	1.7380741302497766	inf
-1.912315957137947	1.7741176591204002	4.04305126783455
-1.912315957137947	1.810161187991024	inf
-1.912315957137947	1.8462047168616478	inf
-1.912315957137947	1.8822482457322713	inf
-1.912315957137947	1.918291774602895	4.04305126783455
-1.912315957137947	1.9543353034735185	inf
-1.912315957137947	1.990378832344142	inf
-1.912315957137947	2.026422361214766	4.04305126783455
-1.912315957137947	2.062465890085389	inf
-1.912315957137947	2.098509418956013	inf
-1.912315957137947	2.134552947826636	inf
-1.912315957137947	2.17059647669726	inf
-1.912315957137947	2.206640005567884	inf
-1.912315957137947	2.242683534438507	inf
-1.912315957137947	2.278727063309131	inf
-1.912315957137947	2.3147705921797543	inf
-1.912315957137947	2.3508141210503783	inf
-1.912315957137947	2.3868576499210015	4.04305126783455
-1.912315957137947	2.4229011787916255	inf
-1.912315957137947	2.4589447076622486	inf
-1.912315957137947	2.4949882365328726	inf
-1.912315957137947	2.5310317654034957	inf
-1.912315957137947	2.5670752942741197	inf
-1.912315957137947	2.6031188231447437	inf
-1.912315957137947	2.639162352015367	inf
-1.912315957137947	2.675205880885991	inf
-1.912315957137947	2.711249409756614	inf
-1.912315957137947	2.747292938627238	inf
-1.912315957137947	2.783336467497861	inf
-1.912315957137947	2.819379996368485	inf
-1.912315957137947	2.8554235252391083	inf
-1.912315957137947	2.8914670541097323	inf
-1.884306843005323	-0.6768423040820049	inf
-1.884306843005323	-0.6407987752113813	inf
-1.884306843005323	-0.6047552463407576	inf
-1.884306843005323	-0.5687117174701339	inf
-1.884306843005323	-0.5326681885995104	inf
-1.884306843005323	-0.4966246597288868	inf
-1.884306843005323	-0.46058113085826324	inf
-1.884306843005323	-0.42453760198763957	inf
-1.884306843005323	-0.388494073117016	4.04305126783455
-1.884306843005323	-0.3524505442463923	inf
-1.884306843005323	-0.31640701537576876	inf
-1.884306843005323	-0.2803634865051452	4.04305126783455
-1.884306843005323	-0.24431995763452155	inf
-1.884306843005323	-0.20827642876389796	inf
-1.884306843005323	-0.17223289989327434	inf
-1.884306843005323	-0.13618937102265072	4.04305126783455
-1.884306843005323	-0.10014584215202715	inf
-1.884306843005323	-0.06410231328140353	inf
-1.884306843005323	-0.028058784410779913	4.04305126783455
-1.884306843005323	0.007984744459843707	4.04305126783455
-1.884306843005323	0.04402827333046733	2.944438979166441
-1.884306843005323	0.08007180220109089	3.349904087274605
-1.884306843005323	0.11611533107171451	3.349904087274605
-1.884306843005323	0.15215885994233813	inf
-1.884306843005323	0.1882023888129617	2.944438979166441
-1.884306843005323	0.22424591768358532	3.349904087274605
-1.884306843005323	0.26028944655420894	inf
-1.884306843005323	0.2963329754248325	4.04305126783455
-1.884306843005323	0.33237650429545607	4.04305126783455
-1.884306843005323	0.36842003316607974	4.04305126783455
-1.884306843005323	0.4044635620367034	4.04305126783455
-1.884306843005323	0.440507090907327	3.349904087274605
-1.884306843005323	0.47655061977795055	2.944438979166441
-1.884306843005323	0.5125941486485741	inf
-1.884306843005323	0.5486376775191978	4.04305126783455
-1.884306843005323	0.5846812063898215	inf
-1.884306843005323	0.620724735260445	inf
-1.884306843005323	0.6567682641310686	3.349904087274605
-1.884306843005323	0.6928117930016922	2.944438979166441
-1.884306843005323	0.7288553218723158	3.349904087274605
-1.884306843005323	0.7648988507429395	2.6567569067146595
-1.884306843005323	0.8009423796135631	3.349904087274605
-1.884306843005323	0.8369859084841866	4.04305126783455
-1.884306843005323	0.8730294373548102	inf
-1.884306843005323	0.9090729662254338	3.349904087274605
-1.884306843005323	0.9451164950960574	3.349904087274605
-1.884306843005323	0.9811600239666811	3.349904087274605
-1.884306843005323	1.0172035528373047	3.349904087274605
-1.884306843005323	1.0532470817079282	inf
-1.884306843005323	1.0892906105785518	inf
-1.884306843005323	1.1253341394491754	inf
-1.884306843005323	1.1613776683197992	3.349904087274605
-1.884306843005323	1.1974211971904227	2.944438979166441
-1.884306843005323	1.2334647260610463	3.349904087274605
-1.884306843005323	1.2695082549316699	2.6567569067146595
-1.884306843005323	1.3055517838022934	2.944438979166441
-1.884306843005323	1.341595312672917	2.6567569067146595
-1.884306843005323	1.3776388415435405	4.04305126783455
-1.884306843005323	1.4136823704141643	3.349904087274605
-1.884306843005323	1.4497258992847881	inf
-1.884306843005323	1.4857694281554117	2.4336133554004507
-1.884306843005323	1.5218129570260353	2.944438979166441
-1.884306843005323	1.5578564858966588	2.944438979166441
-1.884306843005323	1.5939000147672824	4.04305126783455
-1.884306843005323	1.629943543637906	inf
-1.884306843005323	1.6659870725085295	4.04305126783455
-1.884306843005323	1.702030601379153	inf
-1.884306843005323	1.7380741302497766	inf
-1.884306843005323	1.7741176591204002	inf
-1.884306843005323	1.810161187991024	4.04305126783455
-1.884306843005323	1.8462047168616478	3.349904087274605
-1.884306843005323	1.8822482457322713	4.04305126783455
-1.884306843005323	1.918291774602895	3.349904087274605
-1.884306843005323	1.9543353034735185	inf
-1.884306843005323	1.990378832344142	inf
-1.884306843005323	2.026422361214766	inf
-1.884306843005323	2.062465890085389	3.349904087274605
-1.884306843005323	2.098509418956013	4.04305126783455
-1.884306843005323	2.134552947826636	inf
-1.884306843005323	2.17059647669726	4.04305126783455
-1.884306843005323	2.206640005567884	inf
-1.884306843005323	2.242683534438507	inf
-1.884306843005323	2.278727063309131	3.349904087274605
-1.884306843005323	2.3147705921797543	inf
-1.884306843005323	2.3508141210503783	4.04305126783455
-1.884306843005323	2.3868576499210015	inf
-1.884306843005323	2.4229011787916255	inf
-1.884306843005323	2.4589447076622486	inf
-1.884306843005323	2.4949882365328726	inf
-1.884306843005323	2.5310317654034957	inf
-1.884306843005323	2.5670752942741197	4.04305126783455
-1.884306843005323	2.6031188231447437	inf
-1.884306843005323	2.639162352015367	4.04305126783455
-1.884306843005323	2.675205880885991	inf
-1.884306843005323	2.711249409756614	inf
-1.884306843005323	2.747292938627238	inf
-1.884306843005323	2.783336467497861	inf
-1.884306843005323	2.819379996368485	inf
-1.884306843005323	2.8554235252391083	inf
-1.884306843005323	2.8914670541097323	4.04305126783455
-1.8562977288726987	-0.6768423040820049	inf
-1.8562977288726987	-0.6407987752113813	inf
-1.8562977288726987	-0.6047552463407576	inf
-1.8562977288726987	-0.5687117174701339	inf
-1.8562977288726987	-0.5326681885995104	inf
-1.8562977288726987	-0.4966246597288868	4.04305126783455
-1.8562977288726987	-0.46058113085826324	inf
-1.8562977288726987	-0.42453760198763957	inf
-1.8562977288726987	-0.388494073117016	inf
-1.8562977288726987	-0.3524505442463923	inf
-1.8562977288726987	-0.31640701537576876	inf
-1.8562977288726987	-0.2803634865051452	inf
-1.8562977288726987	-0.24431995763452155	4.04305126783455
-1.8562977288726987	-0.20827642876389796	3.349904087274605
-1.8562977288726987	-0.17223289989327434	inf
-1.8562977288726987	-0.13618937102265072	inf
-1.8562977288726987	-0.10014584215202715	inf
-1.8562977288726987	-0.06410231328140353	4.04305126783455
-1.8562977288726987	-0.028058784410779913	inf
-1.8562977288726987	0.007984744459843707	inf
-1.8562977288726987	0.04402827333046733	4.04305126783455
-1.8562977288726987	0.08007180220109089	inf
-1.8562977288726987	0.11611533107171451	4.04305126783455
-1.8562977288726987	0.15215885994233813	4.04305126783455
-1.8562977288726987	0.1882023888129617	2.944438979166441
-1.8562977288726987	0.22424591768358532	inf
-1.8562977288726987	0.26028944655420894	inf
-1.8562977288726987	0.2963329754248325	2.944438979166441
-1.8562977288726987	0.33237650429545607	3.349904087274605
-1.8562977288726987	0.36842003316607974	3.349904087274605
-1.8562977288726987	0.4044635620367034	3.349904087274605
-1.8562977288726987	0.440507090907327	3.349904087274605
-1.8562977288726987	0.47655061977795055	inf
-1.8562977288726987	0.5125941486485741	3.349904087274605
-1.8562977288726987	0.5486376775191978	2.4336133554004507
-1.8562977288726987	0.5846812063898215	3.349904087274605
-1.8562977288726987	0.620724735260445	2.6567569067146595
-1.8562977288726987	0.6567682641310686	3.349904087274605
-1.8562977288726987	0.6928117930016922	2.944438979166441
-1.8562977288726987	0.7288553218723158	3.349904087274605
-1.8562977288726987	0.7648988507429395	2.6567569067146595
-1.8562977288726987	0.8009423796135631	3.349904087274605
-1.8562977288726987	0.8369859084841866	2.944438979166441
-1.8562977288726987	0.8730294373548102	2.944438979166441
-1.8562977288726987	0.9090729662254338	3.349904087274605
-1.8562977288726987	0.9451164950960574	2.944438979166441
-1.8562977288726987	0.9811600239666811	2.4336133554004507
-1.8562977288726987	1.0172035528373047	3.349904087274605
-1.8562977288726987	1.0532470817079282	4.04305126783455
-1.8562977288726987	1.0892906105785518	4.04305126783455
-1.8562977288726987	1.1253341394491754	2.6567569067146595
-1.8562977288726987	1.1613776683197992	4.04305126783455
-1.8562977288726987	1.1974211971904227	2.944438979166441
-1.8562977288726987	1.2334647260610463	4.04305126783455
-1.8562977288726987	1.2695082549316699	2.6567569067146595
-1.8562977288726987	1.3055517838022934	3.349904087274605
-1.8562977288726987	1.341595312672917	3.349904087274605
-1.8562977288726987	1.3776388415435405	3.349904087274605
-1.8562977288726987	1.4136823704141643	3.349904087274605
-1.8562977288726987	1.4497258992847881	3.349904087274605
-1.8562977288726987	1.4857694281554117	2.944438979166441
-1.8562977288726987	1.5218129570260353	3.349904087274605
-1.8562977288726987	1.5578564858966588	3.349904087274605
-1.8562977288726987	1.5939000147672824	2.944438979166441
-1.8562977288726987	1.629943543637906	4.04305126783455
-1.8562977288726987	1.6659870725085295	3.349904087274605
-1.8562977288726987	1.702030601379153	3.349904087274605
-1.8562977288726987	1.7380741302497766	inf
-1.8562977288726987	1.7741176591204002	inf
-1.8562977288726987	1.810161187991024	inf
-1.8562977288726987	1.8462047168616478	3.349904087274605
-1.8562977288726987	1.8822482457322713	4.04305126783455
-1.8562977288726987	1.918291774602895	inf
-1.8562977288726987	1.9543353034735185	4.04305126783455
-1.8562977288726987	1.990378832344142	4.04305126783455
-1.8562977288726987	2.026422361214766	inf
-1.8562977288726987	2.062465890085389	inf
-1.8562977288726987	2.098509418956013	inf
-1.8562977288726987	2.134552947826636	3.349904087274605
-1.8562977288726987	2.17059647669726	inf
-1.8562977288726987	2.206640005567884	inf
-1.8562977288726987	2.242683534438507	inf
-1.8562977288726987	2.278727063309131	4.04305126783455
-1.8562977288726987	2.3147705921797543	inf
-1.8562977288726987	2.3508141210503783	inf
-1.8562977288726987	2.3868576499210015	inf
-1.8562977288726987	2.4229011787916255	inf
-1.8562977288726987	2.4589447076622486	inf
-1.8562977288726987	2.4949882365328726	inf
-1.8562977288726987	2.5310317654034957	inf
-1.8562977288726987	2.5670752942741197	4.04305126783455
-1.8562977288726987	2.6031188231447437	inf
-1.8562977288726987	2.639162352015367	inf
-1.8562977288726987	2.675205880885991	inf
-1.8562977288726987	2.711249409756614	inf
-1.8562977288726987	2.747292938627238	inf
-1.8562977288726987	2.783336467497861	inf
-1.8562977288726987	2.819379996368485	inf
-1.8562977288726987	2.8554235252391083	inf
[truncated: 8,001 more rows]
