# Supplementary material for: Navigating protein landscapes with a machine-learned transferable coarse-grained model
Source: Nat Chem. 2025 Jul 18;17(8):1284–92. doi: 10.1038/s41557-025-01874-0 (PMC12313527; doi:10.1038/s41557-025-01874-0)
Supplement: Supplementary file 4 — .csv files with free energy landscape data. [file 41557_2025_1874_MOESM4_ESM.zip › fig_data/1fme_cgschnet_FES_in_TICA.csv]

TIC1	TIC2	FE
-2.607500398347929	-4.308213501868595	inf
-2.607500398347929	-4.240262702119704	inf
-2.607500398347929	-4.172311902370813	inf
-2.607500398347929	-4.104361102621924	inf
-2.607500398347929	-4.036410302873033	inf
-2.607500398347929	-3.968459503124143	inf
-2.607500398347929	-3.900508703375253	inf
-2.607500398347929	-3.8325579036263626	inf
-2.607500398347929	-3.7646071038774727	inf
-2.607500398347929	-3.6966563041285823	inf
-2.607500398347929	-3.628705504379692	inf
-2.607500398347929	-3.560754704630802	inf
-2.607500398347929	-3.4928039048819115	inf
-2.607500398347929	-3.424853105133021	inf
-2.607500398347929	-3.356902305384131	inf
-2.607500398347929	-3.2889515056352407	inf
-2.607500398347929	-3.221000705886351	inf
-2.607500398347929	-3.1530499061374604	inf
-2.607500398347929	-3.0850991063885704	inf
-2.607500398347929	-3.01714830663968	inf
-2.607500398347929	-2.9491975068907896	inf
-2.607500398347929	-2.8812467071418997	inf
-2.607500398347929	-2.8132959073930093	inf
-2.607500398347929	-2.745345107644119	inf
-2.607500398347929	-2.677394307895229	inf
-2.607500398347929	-2.6094435081463385	inf
-2.607500398347929	-2.541492708397448	inf
-2.607500398347929	-2.473541908648558	inf
-2.607500398347929	-2.4055911088996678	inf
-2.607500398347929	-2.3376403091507774	inf
-2.607500398347929	-2.2696895094018874	inf
-2.607500398347929	-2.2017387096529974	inf
-2.607500398347929	-2.1337879099041066	inf
-2.607500398347929	-2.0658371101552166	inf
-2.607500398347929	-1.9978863104063265	inf
-2.607500398347929	-1.9299355106574363	inf
-2.607500398347929	-1.8619847109085461	inf
-2.607500398347929	-1.7940339111596557	inf
-2.607500398347929	-1.7260831114107655	inf
-2.607500398347929	-1.6581323116618754	10.492384711722277
-2.607500398347929	-1.590181511912985	9.79923753116233
-2.607500398347929	-1.5222307121640948	9.393772423054166
-2.607500398347929	-1.4542799124152046	10.492384711722277
-2.607500398347929	-1.3863291126663142	inf
-2.607500398347929	-1.318378312917424	inf
-2.607500398347929	-1.2504275131685338	inf
-2.607500398347929	-1.1824767134196437	inf
-2.607500398347929	-1.1145259136707535	inf
-2.607500398347929	-1.046575113921863	inf
-2.607500398347929	-0.9786243141729729	inf
-2.607500398347929	-0.9106735144240827	inf
-2.607500398347929	-0.8427227146751926	inf
-2.607500398347929	-0.7747719149263024	inf
-2.607500398347929	-0.706821115177412	inf
-2.607500398347929	-0.6388703154285218	inf
-2.607500398347929	-0.5709195156796316	inf
-2.607500398347929	-0.5029687159307412	inf
-2.607500398347929	-0.43501791618185104	inf
-2.607500398347929	-0.3670671164329611	inf
-2.607500398347929	-0.2991163166840707	inf
-2.607500398347929	-0.23116551693518028	inf
-2.607500398347929	-0.16321471718629033	inf
-2.607500398347929	-0.09526391743739993	inf
-2.607500398347929	-0.027313117688509525	inf
-2.607500398347929	0.04063768206038043	inf
-2.607500398347929	0.10858848180927083	inf
-2.607500398347929	0.17653928155816123	inf
-2.607500398347929	0.2444900813070512	inf
-2.607500398347929	0.3124408810559416	inf
-2.607500398347929	0.380391680804832	inf
-2.607500398347929	0.44834248055372194	inf
-2.607500398347929	0.5162932803026119	inf
-2.607500398347929	0.5842440800515023	inf
-2.607500398347929	0.6521948798003927	inf
-2.607500398347929	0.7201456795492827	inf
-2.607500398347929	0.7880964792981731	inf
-2.607500398347929	0.8560472790470635	inf
-2.607500398347929	0.9239980787959534	inf
-2.607500398347929	0.9919488785448438	inf
-2.607500398347929	1.0598996782937342	inf
-2.607500398347929	1.1278504780426242	inf
-2.607500398347929	1.1958012777915146	inf
-2.607500398347929	1.263752077540405	inf
-2.607500398347929	1.331702877289295	inf
-2.607500398347929	1.3996536770381853	inf
-2.607500398347929	1.4676044767870757	inf
-2.607500398347929	1.5355552765359657	inf
-2.607500398347929	1.603506076284856	inf
-2.607500398347929	1.6714568760337465	inf
-2.607500398347929	1.7394076757826364	inf
-2.607500398347929	1.8073584755315264	inf
-2.607500398347929	1.8753092752804168	inf
-2.607500398347929	1.9432600750293072	inf
-2.607500398347929	2.011210874778197	inf
-2.607500398347929	2.0791616745270876	inf
-2.607500398347929	2.147112474275978	inf
-2.607500398347929	2.215063274024868	inf
-2.607500398347929	2.2830140737737583	inf
-2.607500398347929	2.3509648735226487	inf
-2.607500398347929	2.418915673271539	inf
-2.5741756839304992	-4.308213501868595	inf
-2.5741756839304992	-4.240262702119704	inf
-2.5741756839304992	-4.172311902370813	inf
-2.5741756839304992	-4.104361102621924	inf
-2.5741756839304992	-4.036410302873033	inf
-2.5741756839304992	-3.968459503124143	inf
-2.5741756839304992	-3.900508703375253	inf
-2.5741756839304992	-3.8325579036263626	inf
-2.5741756839304992	-3.7646071038774727	inf
-2.5741756839304992	-3.6966563041285823	inf
-2.5741756839304992	-3.628705504379692	inf
-2.5741756839304992	-3.560754704630802	inf
-2.5741756839304992	-3.4928039048819115	inf
-2.5741756839304992	-3.424853105133021	inf
-2.5741756839304992	-3.356902305384131	inf
-2.5741756839304992	-3.2889515056352407	inf
-2.5741756839304992	-3.221000705886351	inf
-2.5741756839304992	-3.1530499061374604	inf
-2.5741756839304992	-3.0850991063885704	inf
-2.5741756839304992	-3.01714830663968	inf
-2.5741756839304992	-2.9491975068907896	inf
-2.5741756839304992	-2.8812467071418997	inf
-2.5741756839304992	-2.8132959073930093	inf
-2.5741756839304992	-2.745345107644119	inf
-2.5741756839304992	-2.677394307895229	inf
-2.5741756839304992	-2.6094435081463385	inf
-2.5741756839304992	-2.541492708397448	inf
-2.5741756839304992	-2.473541908648558	inf
-2.5741756839304992	-2.4055911088996678	inf
-2.5741756839304992	-2.3376403091507774	inf
-2.5741756839304992	-2.2696895094018874	inf
-2.5741756839304992	-2.2017387096529974	inf
-2.5741756839304992	-2.1337879099041066	inf
-2.5741756839304992	-2.0658371101552166	inf
-2.5741756839304992	-1.9978863104063265	inf
-2.5741756839304992	-1.9299355106574363	inf
-2.5741756839304992	-1.8619847109085461	9.79923753116233
-2.5741756839304992	-1.7940339111596557	10.492384711722277
-2.5741756839304992	-1.7260831114107655	inf
-2.5741756839304992	-1.6581323116618754	8.882946799288174
-2.5741756839304992	-1.590181511912985	8.882946799288174
-2.5741756839304992	-1.5222307121640948	9.393772423054166
-2.5741756839304992	-1.4542799124152046	9.393772423054166
-2.5741756839304992	-1.3863291126663142	inf
-2.5741756839304992	-1.318378312917424	inf
-2.5741756839304992	-1.2504275131685338	10.492384711722277
-2.5741756839304992	-1.1824767134196437	inf
-2.5741756839304992	-1.1145259136707535	inf
-2.5741756839304992	-1.046575113921863	inf
-2.5741756839304992	-0.9786243141729729	inf
-2.5741756839304992	-0.9106735144240827	inf
-2.5741756839304992	-0.8427227146751926	inf
-2.5741756839304992	-0.7747719149263024	inf
-2.5741756839304992	-0.706821115177412	inf
-2.5741756839304992	-0.6388703154285218	inf
-2.5741756839304992	-0.5709195156796316	inf
-2.5741756839304992	-0.5029687159307412	inf
-2.5741756839304992	-0.43501791618185104	inf
-2.5741756839304992	-0.3670671164329611	inf
-2.5741756839304992	-0.2991163166840707	inf
-2.5741756839304992	-0.23116551693518028	inf
-2.5741756839304992	-0.16321471718629033	inf
-2.5741756839304992	-0.09526391743739993	inf
-2.5741756839304992	-0.027313117688509525	inf
-2.5741756839304992	0.04063768206038043	inf
-2.5741756839304992	0.10858848180927083	inf
-2.5741756839304992	0.17653928155816123	inf
-2.5741756839304992	0.2444900813070512	inf
-2.5741756839304992	0.3124408810559416	inf
-2.5741756839304992	0.380391680804832	inf
-2.5741756839304992	0.44834248055372194	inf
-2.5741756839304992	0.5162932803026119	inf
-2.5741756839304992	0.5842440800515023	inf
-2.5741756839304992	0.6521948798003927	inf
-2.5741756839304992	0.7201456795492827	inf
-2.5741756839304992	0.7880964792981731	inf
-2.5741756839304992	0.8560472790470635	inf
-2.5741756839304992	0.9239980787959534	inf
-2.5741756839304992	0.9919488785448438	inf
-2.5741756839304992	1.0598996782937342	inf
-2.5741756839304992	1.1278504780426242	inf
-2.5741756839304992	1.1958012777915146	inf
-2.5741756839304992	1.263752077540405	inf
-2.5741756839304992	1.331702877289295	inf
-2.5741756839304992	1.3996536770381853	inf
-2.5741756839304992	1.4676044767870757	inf
-2.5741756839304992	1.5355552765359657	inf
-2.5741756839304992	1.603506076284856	inf
-2.5741756839304992	1.6714568760337465	inf
-2.5741756839304992	1.7394076757826364	inf
-2.5741756839304992	1.8073584755315264	inf
-2.5741756839304992	1.8753092752804168	inf
-2.5741756839304992	1.9432600750293072	inf
-2.5741756839304992	2.011210874778197	inf
-2.5741756839304992	2.0791616745270876	inf
-2.5741756839304992	2.147112474275978	inf
-2.5741756839304992	2.215063274024868	inf
-2.5741756839304992	2.2830140737737583	inf
-2.5741756839304992	2.3509648735226487	inf
-2.5741756839304992	2.418915673271539	inf
-2.5408509695130697	-4.308213501868595	inf
-2.5408509695130697	-4.240262702119704	inf
-2.5408509695130697	-4.172311902370813	inf
-2.5408509695130697	-4.104361102621924	inf
-2.5408509695130697	-4.036410302873033	inf
-2.5408509695130697	-3.968459503124143	inf
-2.5408509695130697	-3.900508703375253	inf
-2.5408509695130697	-3.8325579036263626	inf
-2.5408509695130697	-3.7646071038774727	inf
-2.5408509695130697	-3.6966563041285823	inf
-2.5408509695130697	-3.628705504379692	inf
-2.5408509695130697	-3.560754704630802	inf
-2.5408509695130697	-3.4928039048819115	inf
-2.5408509695130697	-3.424853105133021	inf
-2.5408509695130697	-3.356902305384131	inf
-2.5408509695130697	-3.2889515056352407	inf
-2.5408509695130697	-3.221000705886351	inf
-2.5408509695130697	-3.1530499061374604	inf
-2.5408509695130697	-3.0850991063885704	inf
-2.5408509695130697	-3.01714830663968	inf
-2.5408509695130697	-2.9491975068907896	inf
-2.5408509695130697	-2.8812467071418997	inf
-2.5408509695130697	-2.8132959073930093	inf
-2.5408509695130697	-2.745345107644119	inf
-2.5408509695130697	-2.677394307895229	inf
-2.5408509695130697	-2.6094435081463385	inf
-2.5408509695130697	-2.541492708397448	inf
-2.5408509695130697	-2.473541908648558	inf
-2.5408509695130697	-2.4055911088996678	inf
-2.5408509695130697	-2.3376403091507774	inf
-2.5408509695130697	-2.2696895094018874	inf
-2.5408509695130697	-2.2017387096529974	inf
-2.5408509695130697	-2.1337879099041066	9.79923753116233
-2.5408509695130697	-2.0658371101552166	inf
-2.5408509695130697	-1.9978863104063265	inf
-2.5408509695130697	-1.9299355106574363	inf
-2.5408509695130697	-1.8619847109085461	9.393772423054166
-2.5408509695130697	-1.7940339111596557	8.700625242494219
-2.5408509695130697	-1.7260831114107655	8.882946799288174
-2.5408509695130697	-1.6581323116618754	8.882946799288174
-2.5408509695130697	-1.590181511912985	8.700625242494219
-2.5408509695130697	-1.5222307121640948	9.393772423054166
-2.5408509695130697	-1.4542799124152046	7.927435354260738
-2.5408509695130697	-1.3863291126663142	9.106090350602383
-2.5408509695130697	-1.318378312917424	8.882946799288174
-2.5408509695130697	-1.2504275131685338	8.700625242494219
-2.5408509695130697	-1.1824767134196437	inf
-2.5408509695130697	-1.1145259136707535	inf
-2.5408509695130697	-1.046575113921863	inf
-2.5408509695130697	-0.9786243141729729	inf
-2.5408509695130697	-0.9106735144240827	inf
-2.5408509695130697	-0.8427227146751926	inf
-2.5408509695130697	-0.7747719149263024	inf
-2.5408509695130697	-0.706821115177412	inf
-2.5408509695130697	-0.6388703154285218	inf
-2.5408509695130697	-0.5709195156796316	inf
-2.5408509695130697	-0.5029687159307412	inf
-2.5408509695130697	-0.43501791618185104	inf
-2.5408509695130697	-0.3670671164329611	inf
-2.5408509695130697	-0.2991163166840707	inf
-2.5408509695130697	-0.23116551693518028	inf
-2.5408509695130697	-0.16321471718629033	inf
-2.5408509695130697	-0.09526391743739993	inf
-2.5408509695130697	-0.027313117688509525	inf
-2.5408509695130697	0.04063768206038043	inf
-2.5408509695130697	0.10858848180927083	inf
-2.5408509695130697	0.17653928155816123	inf
-2.5408509695130697	0.2444900813070512	inf
-2.5408509695130697	0.3124408810559416	inf
-2.5408509695130697	0.380391680804832	inf
-2.5408509695130697	0.44834248055372194	inf
-2.5408509695130697	0.5162932803026119	inf
-2.5408509695130697	0.5842440800515023	inf
-2.5408509695130697	0.6521948798003927	inf
-2.5408509695130697	0.7201456795492827	inf
-2.5408509695130697	0.7880964792981731	inf
-2.5408509695130697	0.8560472790470635	inf
-2.5408509695130697	0.9239980787959534	inf
-2.5408509695130697	0.9919488785448438	inf
-2.5408509695130697	1.0598996782937342	inf
-2.5408509695130697	1.1278504780426242	inf
-2.5408509695130697	1.1958012777915146	inf
-2.5408509695130697	1.263752077540405	inf
-2.5408509695130697	1.331702877289295	inf
-2.5408509695130697	1.3996536770381853	inf
-2.5408509695130697	1.4676044767870757	inf
-2.5408509695130697	1.5355552765359657	inf
-2.5408509695130697	1.603506076284856	inf
-2.5408509695130697	1.6714568760337465	inf
-2.5408509695130697	1.7394076757826364	inf
-2.5408509695130697	1.8073584755315264	inf
-2.5408509695130697	1.8753092752804168	inf
-2.5408509695130697	1.9432600750293072	inf
-2.5408509695130697	2.011210874778197	inf
-2.5408509695130697	2.0791616745270876	inf
-2.5408509695130697	2.147112474275978	inf
-2.5408509695130697	2.215063274024868	inf
-2.5408509695130697	2.2830140737737583	inf
-2.5408509695130697	2.3509648735226487	inf
-2.5408509695130697	2.418915673271539	inf
-2.507526255095641	-4.308213501868595	inf
-2.507526255095641	-4.240262702119704	inf
-2.507526255095641	-4.172311902370813	inf
-2.507526255095641	-4.104361102621924	inf
-2.507526255095641	-4.036410302873033	inf
-2.507526255095641	-3.968459503124143	inf
-2.507526255095641	-3.900508703375253	inf
-2.507526255095641	-3.8325579036263626	inf
-2.507526255095641	-3.7646071038774727	inf
-2.507526255095641	-3.6966563041285823	inf
-2.507526255095641	-3.628705504379692	inf
-2.507526255095641	-3.560754704630802	inf
-2.507526255095641	-3.4928039048819115	inf
-2.507526255095641	-3.424853105133021	inf
-2.507526255095641	-3.356902305384131	inf
-2.507526255095641	-3.2889515056352407	inf
-2.507526255095641	-3.221000705886351	inf
-2.507526255095641	-3.1530499061374604	inf
-2.507526255095641	-3.0850991063885704	inf
-2.507526255095641	-3.01714830663968	inf
-2.507526255095641	-2.9491975068907896	inf
-2.507526255095641	-2.8812467071418997	inf
-2.507526255095641	-2.8132959073930093	inf
-2.507526255095641	-2.745345107644119	inf
-2.507526255095641	-2.677394307895229	inf
-2.507526255095641	-2.6094435081463385	inf
-2.507526255095641	-2.541492708397448	10.492384711722277
-2.507526255095641	-2.473541908648558	9.393772423054166
-2.507526255095641	-2.4055911088996678	9.79923753116233
-2.507526255095641	-2.3376403091507774	9.393772423054166
-2.507526255095641	-2.2696895094018874	8.882946799288174
-2.507526255095641	-2.2017387096529974	8.882946799288174
-2.507526255095641	-2.1337879099041066	8.882946799288174
-2.507526255095641	-2.0658371101552166	10.492384711722277
-2.507526255095641	-1.9978863104063265	9.393772423054166
-2.507526255095641	-1.9299355106574363	9.106090350602383
-2.507526255095641	-1.8619847109085461	8.18979961872823
-2.507526255095641	-1.7940339111596557	8.007478061934275
-2.507526255095641	-1.7260831114107655	7.234288173700793
-2.507526255095641	-1.6581323116618754	7.356890495793125
-2.507526255095641	-1.590181511912985	7.401342258363958
-2.507526255095641	-1.5222307121640948	6.754715093438906
-2.507526255095641	-1.4542799124152046	7.314330881374329
-2.507526255095641	-1.3863291126663142	7.659171367666059
-2.507526255095641	-1.318378312917424	7.273508886854073
-2.507526255095641	-1.2504275131685338	8.094489438923905
-2.507526255095641	-1.1824767134196437	8.094489438923905
-2.507526255095641	-1.1145259136707535	10.492384711722277
-2.507526255095641	-1.046575113921863	10.492384711722277
-2.507526255095641	-0.9786243141729729	inf
-2.507526255095641	-0.9106735144240827	inf
-2.507526255095641	-0.8427227146751926	inf
-2.507526255095641	-0.7747719149263024	inf
-2.507526255095641	-0.706821115177412	inf
-2.507526255095641	-0.6388703154285218	inf
-2.507526255095641	-0.5709195156796316	inf
-2.507526255095641	-0.5029687159307412	inf
-2.507526255095641	-0.43501791618185104	inf
-2.507526255095641	-0.3670671164329611	inf
-2.507526255095641	-0.2991163166840707	inf
-2.507526255095641	-0.23116551693518028	inf
-2.507526255095641	-0.16321471718629033	inf
-2.507526255095641	-0.09526391743739993	inf
-2.507526255095641	-0.027313117688509525	inf
-2.507526255095641	0.04063768206038043	inf
-2.507526255095641	0.10858848180927083	inf
-2.507526255095641	0.17653928155816123	inf
-2.507526255095641	0.2444900813070512	inf
-2.507526255095641	0.3124408810559416	inf
-2.507526255095641	0.380391680804832	inf
-2.507526255095641	0.44834248055372194	inf
-2.507526255095641	0.5162932803026119	inf
-2.507526255095641	0.5842440800515023	inf
-2.507526255095641	0.6521948798003927	inf
-2.507526255095641	0.7201456795492827	inf
-2.507526255095641	0.7880964792981731	inf
-2.507526255095641	0.8560472790470635	inf
-2.507526255095641	0.9239980787959534	inf
-2.507526255095641	0.9919488785448438	inf
-2.507526255095641	1.0598996782937342	inf
-2.507526255095641	1.1278504780426242	inf
-2.507526255095641	1.1958012777915146	inf
-2.507526255095641	1.263752077540405	inf
-2.507526255095641	1.331702877289295	inf
-2.507526255095641	1.3996536770381853	inf
-2.507526255095641	1.4676044767870757	inf
-2.507526255095641	1.5355552765359657	inf
-2.507526255095641	1.603506076284856	inf
-2.507526255095641	1.6714568760337465	inf
-2.507526255095641	1.7394076757826364	inf
-2.507526255095641	1.8073584755315264	inf
-2.507526255095641	1.8753092752804168	inf
-2.507526255095641	1.9432600750293072	inf
-2.507526255095641	2.011210874778197	inf
-2.507526255095641	2.0791616745270876	inf
-2.507526255095641	2.147112474275978	inf
-2.507526255095641	2.215063274024868	inf
-2.507526255095641	2.2830140737737583	inf
-2.507526255095641	2.3509648735226487	inf
-2.507526255095641	2.418915673271539	inf
-2.4742015406782114	-4.308213501868595	inf
-2.4742015406782114	-4.240262702119704	inf
-2.4742015406782114	-4.172311902370813	inf
-2.4742015406782114	-4.104361102621924	inf
-2.4742015406782114	-4.036410302873033	inf
-2.4742015406782114	-3.968459503124143	inf
-2.4742015406782114	-3.900508703375253	inf
-2.4742015406782114	-3.8325579036263626	inf
-2.4742015406782114	-3.7646071038774727	inf
-2.4742015406782114	-3.6966563041285823	inf
-2.4742015406782114	-3.628705504379692	inf
-2.4742015406782114	-3.560754704630802	inf
-2.4742015406782114	-3.4928039048819115	inf
-2.4742015406782114	-3.424853105133021	inf
-2.4742015406782114	-3.356902305384131	inf
-2.4742015406782114	-3.2889515056352407	inf
-2.4742015406782114	-3.221000705886351	inf
-2.4742015406782114	-3.1530499061374604	inf
-2.4742015406782114	-3.0850991063885704	inf
-2.4742015406782114	-3.01714830663968	inf
-2.4742015406782114	-2.9491975068907896	inf
-2.4742015406782114	-2.8812467071418997	inf
-2.4742015406782114	-2.8132959073930093	inf
-2.4742015406782114	-2.745345107644119	inf
-2.4742015406782114	-2.677394307895229	inf
-2.4742015406782114	-2.6094435081463385	inf
-2.4742015406782114	-2.541492708397448	inf
-2.4742015406782114	-2.473541908648558	10.492384711722277
-2.4742015406782114	-2.4055911088996678	8.295160134386055
-2.4742015406782114	-2.3376403091507774	7.927435354260738
-2.4742015406782114	-2.2696895094018874	8.007478061934275
-2.4742015406782114	-2.2017387096529974	8.295160134386055
-2.4742015406782114	-2.1337879099041066	7.447862273998852
-2.4742015406782114	-2.0658371101552166	7.496652438168284
-2.4742015406782114	-1.9978863104063265	7.602012953826109
-2.4742015406782114	-1.9299355106574363	7.273508886854073
-2.4742015406782114	-1.8619847109085461	6.731184596028712
-2.4742015406782114	-1.7940339111596557	6.365250326677184
-2.4742015406782114	-1.7260831114107655	5.730210776924518
-2.4742015406782114	-1.6581323116618754	5.529540081462367
-2.4742015406782114	-1.590181511912985	5.219385153158528
-2.4742015406782114	-1.5222307121640948	5.209180982984287
-2.4742015406782114	-1.4542799124152046	5.261276094867688
-2.4742015406782114	-1.3863291126663142	5.488438405776816
-2.4742015406782114	-1.318378312917424	6.14857928986859
-2.4742015406782114	-1.2504275131685338	6.778812645017967
-2.4742015406782114	-1.1824767134196437	7.273508886854073
-2.4742015406782114	-1.1145259136707535	8.412943170042439
-2.4742015406782114	-1.046575113921863	10.492384711722277
-2.4742015406782114	-0.9786243141729729	inf
-2.4742015406782114	-0.9106735144240827	inf
-2.4742015406782114	-0.8427227146751926	inf
-2.4742015406782114	-0.7747719149263024	inf
-2.4742015406782114	-0.706821115177412	inf
-2.4742015406782114	-0.6388703154285218	inf
-2.4742015406782114	-0.5709195156796316	inf
-2.4742015406782114	-0.5029687159307412	inf
-2.4742015406782114	-0.43501791618185104	inf
-2.4742015406782114	-0.3670671164329611	inf
-2.4742015406782114	-0.2991163166840707	inf
-2.4742015406782114	-0.23116551693518028	inf
-2.4742015406782114	-0.16321471718629033	inf
-2.4742015406782114	-0.09526391743739993	inf
-2.4742015406782114	-0.027313117688509525	inf
-2.4742015406782114	0.04063768206038043	inf
-2.4742015406782114	0.10858848180927083	inf
-2.4742015406782114	0.17653928155816123	inf
-2.4742015406782114	0.2444900813070512	inf
-2.4742015406782114	0.3124408810559416	inf
-2.4742015406782114	0.380391680804832	inf
-2.4742015406782114	0.44834248055372194	inf
-2.4742015406782114	0.5162932803026119	inf
-2.4742015406782114	0.5842440800515023	inf
-2.4742015406782114	0.6521948798003927	inf
-2.4742015406782114	0.7201456795492827	inf
-2.4742015406782114	0.7880964792981731	inf
-2.4742015406782114	0.8560472790470635	inf
-2.4742015406782114	0.9239980787959534	inf
-2.4742015406782114	0.9919488785448438	inf
-2.4742015406782114	1.0598996782937342	inf
-2.4742015406782114	1.1278504780426242	inf
-2.4742015406782114	1.1958012777915146	inf
-2.4742015406782114	1.263752077540405	inf
-2.4742015406782114	1.331702877289295	inf
-2.4742015406782114	1.3996536770381853	inf
-2.4742015406782114	1.4676044767870757	inf
-2.4742015406782114	1.5355552765359657	inf
-2.4742015406782114	1.603506076284856	inf
-2.4742015406782114	1.6714568760337465	inf
-2.4742015406782114	1.7394076757826364	inf
-2.4742015406782114	1.8073584755315264	inf
-2.4742015406782114	1.8753092752804168	inf
-2.4742015406782114	1.9432600750293072	inf
-2.4742015406782114	2.011210874778197	inf
-2.4742015406782114	2.0791616745270876	inf
-2.4742015406782114	2.147112474275978	inf
-2.4742015406782114	2.215063274024868	inf
-2.4742015406782114	2.2830140737737583	inf
-2.4742015406782114	2.3509648735226487	inf
-2.4742015406782114	2.418915673271539	inf
-2.4408768262607823	-4.308213501868595	inf
-2.4408768262607823	-4.240262702119704	inf
-2.4408768262607823	-4.172311902370813	inf
-2.4408768262607823	-4.104361102621924	inf
-2.4408768262607823	-4.036410302873033	inf
-2.4408768262607823	-3.968459503124143	inf
-2.4408768262607823	-3.900508703375253	inf
-2.4408768262607823	-3.8325579036263626	inf
-2.4408768262607823	-3.7646071038774727	inf
-2.4408768262607823	-3.6966563041285823	inf
-2.4408768262607823	-3.628705504379692	inf
-2.4408768262607823	-3.560754704630802	inf
-2.4408768262607823	-3.4928039048819115	inf
-2.4408768262607823	-3.424853105133021	inf
-2.4408768262607823	-3.356902305384131	inf
-2.4408768262607823	-3.2889515056352407	inf
-2.4408768262607823	-3.221000705886351	inf
-2.4408768262607823	-3.1530499061374604	inf
-2.4408768262607823	-3.0850991063885704	inf
-2.4408768262607823	-3.01714830663968	inf
-2.4408768262607823	-2.9491975068907896	inf
-2.4408768262607823	-2.8812467071418997	inf
-2.4408768262607823	-2.8132959073930093	10.492384711722277
-2.4408768262607823	-2.745345107644119	inf
-2.4408768262607823	-2.677394307895229	10.492384711722277
-2.4408768262607823	-2.6094435081463385	10.492384711722277
-2.4408768262607823	-2.541492708397448	9.79923753116233
-2.4408768262607823	-2.473541908648558	9.393772423054166
-2.4408768262607823	-2.4055911088996678	9.79923753116233
-2.4408768262607823	-2.3376403091507774	8.700625242494219
-2.4408768262607823	-2.2696895094018874	8.882946799288174
-2.4408768262607823	-2.2017387096529974	7.602012953826109
-2.4408768262607823	-2.1337879099041066	7.1250888817358
-2.4408768262607823	-2.0658371101552166	6.778812645017967
-2.4408768262607823	-1.9978863104063265	6.365250326677184
-2.4408768262607823	-1.9299355106574363	5.83842436156475
-2.4408768262607823	-1.8619847109085461	5.508778090013938
-2.4408768262607823	-1.7940339111596557	5.126408696700422
-2.4408768262607823	-1.7260831114107655	4.623087798588499
-2.4408768262607823	-1.6581323116618754	4.324868220833934
-2.4408768262607823	-1.590181511912985	4.152025407994523
-2.4408768262607823	-1.5222307121640948	4.062665233683137
-2.4408768262607823	-1.4542799124152046	4.187935909300294
-2.4408768262607823	-1.3863291126663142	4.41474246837324
-2.4408768262607823	-1.318378312917424	5.00758777823162
-2.4408768262607823	-1.2504275131685338	5.819555877260368
-2.4408768262607823	-1.1824767134196437	6.317997441826637
-2.4408768262607823	-1.1145259136707535	7.16018020154707
-2.4408768262607823	-1.046575113921863	8.094489438923905
-2.4408768262607823	-0.9786243141729729	9.79923753116233
-2.4408768262607823	-0.9106735144240827	9.79923753116233
-2.4408768262607823	-0.8427227146751926	inf
-2.4408768262607823	-0.7747719149263024	inf
-2.4408768262607823	-0.706821115177412	inf
-2.4408768262607823	-0.6388703154285218	inf
-2.4408768262607823	-0.5709195156796316	inf
-2.4408768262607823	-0.5029687159307412	inf
-2.4408768262607823	-0.43501791618185104	inf
-2.4408768262607823	-0.3670671164329611	inf
-2.4408768262607823	-0.2991163166840707	inf
-2.4408768262607823	-0.23116551693518028	inf
-2.4408768262607823	-0.16321471718629033	inf
-2.4408768262607823	-0.09526391743739993	inf
-2.4408768262607823	-0.027313117688509525	inf
-2.4408768262607823	0.04063768206038043	inf
-2.4408768262607823	0.10858848180927083	inf
-2.4408768262607823	0.17653928155816123	inf
-2.4408768262607823	0.2444900813070512	inf
-2.4408768262607823	0.3124408810559416	inf
-2.4408768262607823	0.380391680804832	inf
-2.4408768262607823	0.44834248055372194	inf
-2.4408768262607823	0.5162932803026119	inf
-2.4408768262607823	0.5842440800515023	inf
-2.4408768262607823	0.6521948798003927	inf
-2.4408768262607823	0.7201456795492827	inf
-2.4408768262607823	0.7880964792981731	inf
-2.4408768262607823	0.8560472790470635	inf
-2.4408768262607823	0.9239980787959534	inf
-2.4408768262607823	0.9919488785448438	inf
-2.4408768262607823	1.0598996782937342	inf
-2.4408768262607823	1.1278504780426242	inf
-2.4408768262607823	1.1958012777915146	inf
-2.4408768262607823	1.263752077540405	inf
-2.4408768262607823	1.331702877289295	inf
-2.4408768262607823	1.3996536770381853	inf
-2.4408768262607823	1.4676044767870757	inf
-2.4408768262607823	1.5355552765359657	inf
-2.4408768262607823	1.603506076284856	inf
-2.4408768262607823	1.6714568760337465	inf
-2.4408768262607823	1.7394076757826364	inf
-2.4408768262607823	1.8073584755315264	inf
-2.4408768262607823	1.8753092752804168	inf
-2.4408768262607823	1.9432600750293072	inf
-2.4408768262607823	2.011210874778197	inf
-2.4408768262607823	2.0791616745270876	inf
-2.4408768262607823	2.147112474275978	inf
-2.4408768262607823	2.215063274024868	inf
-2.4408768262607823	2.2830140737737583	inf
-2.4408768262607823	2.3509648735226487	inf
-2.4408768262607823	2.418915673271539	inf
-2.407552111843353	-4.308213501868595	inf
-2.407552111843353	-4.240262702119704	inf
-2.407552111843353	-4.172311902370813	inf
-2.407552111843353	-4.104361102621924	inf
-2.407552111843353	-4.036410302873033	inf
-2.407552111843353	-3.968459503124143	inf
-2.407552111843353	-3.900508703375253	inf
-2.407552111843353	-3.8325579036263626	inf
-2.407552111843353	-3.7646071038774727	inf
-2.407552111843353	-3.6966563041285823	inf
-2.407552111843353	-3.628705504379692	inf
-2.407552111843353	-3.560754704630802	inf
-2.407552111843353	-3.4928039048819115	inf
-2.407552111843353	-3.424853105133021	inf
-2.407552111843353	-3.356902305384131	inf
-2.407552111843353	-3.2889515056352407	inf
-2.407552111843353	-3.221000705886351	inf
-2.407552111843353	-3.1530499061374604	inf
-2.407552111843353	-3.0850991063885704	inf
-2.407552111843353	-3.01714830663968	inf
-2.407552111843353	-2.9491975068907896	10.492384711722277
-2.407552111843353	-2.8812467071418997	inf
-2.407552111843353	-2.8132959073930093	9.393772423054166
-2.407552111843353	-2.745345107644119	inf
-2.407552111843353	-2.677394307895229	8.412943170042439
-2.407552111843353	-2.6094435081463385	8.546474562666962
-2.407552111843353	-2.541492708397448	8.882946799288174
-2.407552111843353	-2.473541908648558	8.882946799288174
-2.407552111843353	-2.4055911088996678	9.79923753116233
-2.407552111843353	-2.3376403091507774	8.546474562666962
-2.407552111843353	-2.2696895094018874	7.401342258363958
-2.407552111843353	-2.2017387096529974	6.642237110012217
-2.407552111843353	-2.1337879099041066	6.317997441826637
-2.407552111843353	-2.0658371101552166	6.049733455231958
-2.407552111843353	-1.9978863104063265	5.404788376489891
-2.407552111843353	-1.9299355106574363	4.931703080706748
-2.407552111843353	-1.8619847109085461	4.48357152627968
-2.407552111843353	-1.7940339111596557	4.21574122238063
-2.407552111843353	-1.7260831114107655	3.927119741686913
-2.407552111843353	-1.6581323116618754	3.6811403331209815
-2.407552111843353	-1.590181511912985	3.564826805443958
-2.407552111843353	-1.5222307121640948	3.6582759729084353
-2.407552111843353	-1.4542799124152046	3.7158777193500923
-2.407552111843353	-1.3863291126663142	3.9600504194999244
-2.407552111843353	-1.318378312917424	4.394310429556035
-2.407552111843353	-1.2504275131685338	4.970923793860028
-2.407552111843353	-1.1824767134196437	5.442528704472738
-2.407552111843353	-1.1145259136707535	5.907417233051702
-2.407552111843353	-1.046575113921863	6.854798551995889
-2.407552111843353	-0.9786243141729729	7.602012953826109
-2.407552111843353	-0.9106735144240827	8.700625242494219
-2.407552111843353	-0.8427227146751926	9.79923753116233
-2.407552111843353	-0.7747719149263024	inf
-2.407552111843353	-0.706821115177412	inf
-2.407552111843353	-0.6388703154285218	inf
-2.407552111843353	-0.5709195156796316	inf
-2.407552111843353	-0.5029687159307412	inf
-2.407552111843353	-0.43501791618185104	inf
-2.407552111843353	-0.3670671164329611	inf
-2.407552111843353	-0.2991163166840707	inf
-2.407552111843353	-0.23116551693518028	inf
-2.407552111843353	-0.16321471718629033	inf
-2.407552111843353	-0.09526391743739993	inf
-2.407552111843353	-0.027313117688509525	inf
-2.407552111843353	0.04063768206038043	inf
-2.407552111843353	0.10858848180927083	inf
-2.407552111843353	0.17653928155816123	inf
-2.407552111843353	0.2444900813070512	inf
-2.407552111843353	0.3124408810559416	inf
-2.407552111843353	0.380391680804832	inf
-2.407552111843353	0.44834248055372194	inf
-2.407552111843353	0.5162932803026119	inf
-2.407552111843353	0.5842440800515023	inf
-2.407552111843353	0.6521948798003927	inf
-2.407552111843353	0.7201456795492827	inf
-2.407552111843353	0.7880964792981731	inf
-2.407552111843353	0.8560472790470635	inf
-2.407552111843353	0.9239980787959534	inf
-2.407552111843353	0.9919488785448438	inf
-2.407552111843353	1.0598996782937342	inf
-2.407552111843353	1.1278504780426242	inf
-2.407552111843353	1.1958012777915146	inf
-2.407552111843353	1.263752077540405	inf
-2.407552111843353	1.331702877289295	inf
-2.407552111843353	1.3996536770381853	inf
-2.407552111843353	1.4676044767870757	inf
-2.407552111843353	1.5355552765359657	inf
-2.407552111843353	1.603506076284856	inf
-2.407552111843353	1.6714568760337465	inf
-2.407552111843353	1.7394076757826364	inf
-2.407552111843353	1.8073584755315264	inf
-2.407552111843353	1.8753092752804168	inf
-2.407552111843353	1.9432600750293072	inf
-2.407552111843353	2.011210874778197	inf
-2.407552111843353	2.0791616745270876	inf
-2.407552111843353	2.147112474275978	inf
-2.407552111843353	2.215063274024868	inf
-2.407552111843353	2.2830140737737583	inf
-2.407552111843353	2.3509648735226487	inf
-2.407552111843353	2.418915673271539	inf
-2.3742273974259236	-4.308213501868595	inf
-2.3742273974259236	-4.240262702119704	inf
-2.3742273974259236	-4.172311902370813	inf
-2.3742273974259236	-4.104361102621924	inf
-2.3742273974259236	-4.036410302873033	inf
-2.3742273974259236	-3.968459503124143	inf
-2.3742273974259236	-3.900508703375253	inf
-2.3742273974259236	-3.8325579036263626	inf
-2.3742273974259236	-3.7646071038774727	inf
-2.3742273974259236	-3.6966563041285823	inf
-2.3742273974259236	-3.628705504379692	inf
-2.3742273974259236	-3.560754704630802	inf
-2.3742273974259236	-3.4928039048819115	inf
-2.3742273974259236	-3.424853105133021	10.492384711722277
-2.3742273974259236	-3.356902305384131	inf
-2.3742273974259236	-3.2889515056352407	inf
-2.3742273974259236	-3.221000705886351	inf
-2.3742273974259236	-3.1530499061374604	inf
-2.3742273974259236	-3.0850991063885704	9.79923753116233
-2.3742273974259236	-3.01714830663968	10.492384711722277
-2.3742273974259236	-2.9491975068907896	9.106090350602383
-2.3742273974259236	-2.8812467071418997	8.700625242494219
-2.3742273974259236	-2.8132959073930093	8.412943170042439
-2.3742273974259236	-2.745345107644119	8.412943170042439
-2.3742273974259236	-2.677394307895229	7.927435354260738
-2.3742273974259236	-2.6094435081463385	7.602012953826109
-2.3742273974259236	-2.541492708397448	8.094489438923905
-2.3742273974259236	-2.473541908648558	7.719795989482493
-2.3742273974259236	-2.4055911088996678	8.007478061934275
-2.3742273974259236	-2.3376403091507774	7.719795989482493
-2.3742273974259236	-2.2696895094018874	7.196547845717945
-2.3742273974259236	-2.2017387096529974	6.431941701175854
-2.3742273974259236	-2.1337879099041066	5.6883636669890185
-2.3742273974259236	-2.0658371101552166	5.076284309517855
-2.3742273974259236	-1.9978863104063265	4.657573974659669
-2.3742273974259236	-1.9299355106574363	4.097123113606826
-2.3742273974259236	-1.8619847109085461	3.742453517933705
-2.3742273974259236	-1.7940339111596557	3.3898853559476256
-2.3742273974259236	-1.7260831114107655	3.2531697379424687
-2.3742273974259236	-1.6581323116618754	3.1678947323737416
-2.3742273974259236	-1.590181511912985	3.208936482965643
-2.3742273974259236	-1.5222307121640948	3.308513996659822
-2.3742273974259236	-1.4542799124152046	3.4031415566947603
-2.3742273974259236	-1.3863291126663142	3.5339363184246197
-2.3742273974259236	-1.318378312917424	3.8459941968745452
-2.3742273974259236	-1.2504275131685338	4.1806499025693595
-2.3742273974259236	-1.1824767134196437	4.335405726136719
-2.3742273974259236	-1.1145259136707535	4.651743054348876
-2.3742273974259236	-1.046575113921863	5.32759873779876
-2.3742273974259236	-0.9786243141729729	6.541140993140847
-2.3742273974259236	-0.9106735144240827	7.8533273821070155
-2.3742273974259236	-0.8427227146751926	9.393772423054166
-2.3742273974259236	-0.7747719149263024	10.492384711722277
-2.3742273974259236	-0.706821115177412	inf
-2.3742273974259236	-0.6388703154285218	inf
-2.3742273974259236	-0.5709195156796316	inf
-2.3742273974259236	-0.5029687159307412	inf
-2.3742273974259236	-0.43501791618185104	inf
-2.3742273974259236	-0.3670671164329611	inf
-2.3742273974259236	-0.2991163166840707	inf
-2.3742273974259236	-0.23116551693518028	inf
-2.3742273974259236	-0.16321471718629033	inf
-2.3742273974259236	-0.09526391743739993	inf
-2.3742273974259236	-0.027313117688509525	inf
-2.3742273974259236	0.04063768206038043	inf
-2.3742273974259236	0.10858848180927083	inf
-2.3742273974259236	0.17653928155816123	inf
-2.3742273974259236	0.2444900813070512	inf
-2.3742273974259236	0.3124408810559416	inf
-2.3742273974259236	0.380391680804832	inf
-2.3742273974259236	0.44834248055372194	inf
-2.3742273974259236	0.5162932803026119	inf
-2.3742273974259236	0.5842440800515023	inf
-2.3742273974259236	0.6521948798003927	inf
-2.3742273974259236	0.7201456795492827	inf
-2.3742273974259236	0.7880964792981731	inf
-2.3742273974259236	0.8560472790470635	inf
-2.3742273974259236	0.9239980787959534	inf
-2.3742273974259236	0.9919488785448438	inf
-2.3742273974259236	1.0598996782937342	inf
-2.3742273974259236	1.1278504780426242	inf
-2.3742273974259236	1.1958012777915146	inf
-2.3742273974259236	1.263752077540405	inf
-2.3742273974259236	1.331702877289295	inf
-2.3742273974259236	1.3996536770381853	inf
-2.3742273974259236	1.4676044767870757	inf
-2.3742273974259236	1.5355552765359657	inf
-2.3742273974259236	1.603506076284856	inf
-2.3742273974259236	1.6714568760337465	inf
-2.3742273974259236	1.7394076757826364	inf
-2.3742273974259236	1.8073584755315264	inf
-2.3742273974259236	1.8753092752804168	inf
-2.3742273974259236	1.9432600750293072	inf
-2.3742273974259236	2.011210874778197	inf
-2.3742273974259236	2.0791616745270876	inf
-2.3742273974259236	2.147112474275978	inf
-2.3742273974259236	2.215063274024868	inf
-2.3742273974259236	2.2830140737737583	inf
-2.3742273974259236	2.3509648735226487	inf
-2.3742273974259236	2.418915673271539	inf
-2.340902683008495	-4.308213501868595	inf
-2.340902683008495	-4.240262702119704	inf
-2.340902683008495	-4.172311902370813	inf
-2.340902683008495	-4.104361102621924	inf
-2.340902683008495	-4.036410302873033	inf
-2.340902683008495	-3.968459503124143	inf
-2.340902683008495	-3.900508703375253	inf
-2.340902683008495	-3.8325579036263626	inf
-2.340902683008495	-3.7646071038774727	inf
-2.340902683008495	-3.6966563041285823	inf
-2.340902683008495	-3.628705504379692	inf
-2.340902683008495	-3.560754704630802	inf
-2.340902683008495	-3.4928039048819115	9.393772423054166
-2.340902683008495	-3.424853105133021	9.79923753116233
-2.340902683008495	-3.356902305384131	inf
-2.340902683008495	-3.2889515056352407	10.492384711722277
-2.340902683008495	-3.221000705886351	9.79923753116233
-2.340902683008495	-3.1530499061374604	8.882946799288174
-2.340902683008495	-3.0850991063885704	8.546474562666962
-2.340902683008495	-3.01714830663968	7.602012953826109
-2.340902683008495	-2.9491975068907896	7.0911873300601185
-2.340902683008495	-2.8812467071418997	6.995877150255795
-2.340902683008495	-2.8132959073930093	6.995877150255795
-2.340902683008495	-2.745345107644119	6.854798551995889
-2.340902683008495	-2.677394307895229	6.414847267816556
-2.340902683008495	-2.6094435081463385	6.431941701175854
-2.340902683008495	-2.541492708397448	6.778812645017967
-2.340902683008495	-2.473541908648558	6.731184596028712
-2.340902683008495	-2.4055911088996678	6.854798551995889
-2.340902683008495	-2.3376403091507774	7.196547845717945
-2.340902683008495	-2.2696895094018874	6.365250326677184
-2.340902683008495	-2.2017387096529974	5.83842436156475
-2.340902683008495	-2.1337879099041066	5.368420732319016
-2.340902683008495	-2.0658371101552166	4.7655369641350775
-2.340902683008495	-1.9978863104063265	3.991095041181885
-2.340902683008495	-1.9299355106574363	3.545408719586857
-2.340902683008495	-1.8619847109085461	3.1158765853960544
-2.340902683008495	-1.7940339111596557	2.789828598453693
-2.340902683008495	-1.7260831114107655	2.595832010079234
-2.340902683008495	-1.6581323116618754	2.5206085888416476
-2.340902683008495	-1.590181511912985	2.672748409354683
-2.340902683008495	-1.5222307121640948	2.9438287325524017
-2.340902683008495	-1.4542799124152046	2.9913025874624024
-2.340902683008495	-1.3863291126663142	3.227654533792408
-2.340902683008495	-1.318378312917424	3.3898853559476256
-2.340902683008495	-1.2504275131685338	3.586631435410811
-2.340902683008495	-1.1824767134196437	3.7401143355805315
-2.340902683008495	-1.1145259136707535	3.9470350513878545
-2.340902683008495	-1.046575113921863	4.244341837213846
-2.340902683008495	-0.9786243141729729	5.094222010204521
-2.340902683008495	-0.9106735144240827	6.503400665158
-2.340902683008495	-0.8427227146751926	8.094489438923905
-2.340902683008495	-0.7747719149263024	8.546474562666962
-2.340902683008495	-0.706821115177412	9.79923753116233
-2.340902683008495	-0.6388703154285218	inf
-2.340902683008495	-0.5709195156796316	inf
-2.340902683008495	-0.5029687159307412	inf
-2.340902683008495	-0.43501791618185104	inf
-2.340902683008495	-0.3670671164329611	inf
-2.340902683008495	-0.2991163166840707	inf
-2.340902683008495	-0.23116551693518028	inf
-2.340902683008495	-0.16321471718629033	inf
-2.340902683008495	-0.09526391743739993	inf
-2.340902683008495	-0.027313117688509525	inf
-2.340902683008495	0.04063768206038043	inf
-2.340902683008495	0.10858848180927083	inf
-2.340902683008495	0.17653928155816123	inf
-2.340902683008495	0.2444900813070512	inf
-2.340902683008495	0.3124408810559416	inf
-2.340902683008495	0.380391680804832	inf
-2.340902683008495	0.44834248055372194	inf
-2.340902683008495	0.5162932803026119	inf
-2.340902683008495	0.5842440800515023	inf
-2.340902683008495	0.6521948798003927	inf
-2.340902683008495	0.7201456795492827	inf
-2.340902683008495	0.7880964792981731	inf
-2.340902683008495	0.8560472790470635	inf
-2.340902683008495	0.9239980787959534	inf
-2.340902683008495	0.9919488785448438	inf
-2.340902683008495	1.0598996782937342	inf
-2.340902683008495	1.1278504780426242	inf
-2.340902683008495	1.1958012777915146	inf
-2.340902683008495	1.263752077540405	inf
-2.340902683008495	1.331702877289295	inf
-2.340902683008495	1.3996536770381853	inf
-2.340902683008495	1.4676044767870757	inf
-2.340902683008495	1.5355552765359657	inf
-2.340902683008495	1.603506076284856	inf
-2.340902683008495	1.6714568760337465	inf
-2.340902683008495	1.7394076757826364	inf
-2.340902683008495	1.8073584755315264	inf
-2.340902683008495	1.8753092752804168	inf
-2.340902683008495	1.9432600750293072	inf
-2.340902683008495	2.011210874778197	inf
-2.340902683008495	2.0791616745270876	inf
-2.340902683008495	2.147112474275978	inf
-2.340902683008495	2.215063274024868	inf
-2.340902683008495	2.2830140737737583	inf
-2.340902683008495	2.3509648735226487	inf
-2.340902683008495	2.418915673271539	inf
-2.3075779685910653	-4.308213501868595	inf
-2.3075779685910653	-4.240262702119704	inf
-2.3075779685910653	-4.172311902370813	inf
-2.3075779685910653	-4.104361102621924	inf
-2.3075779685910653	-4.036410302873033	inf
-2.3075779685910653	-3.968459503124143	inf
-2.3075779685910653	-3.900508703375253	inf
-2.3075779685910653	-3.8325579036263626	inf
-2.3075779685910653	-3.7646071038774727	inf
-2.3075779685910653	-3.6966563041285823	inf
-2.3075779685910653	-3.628705504379692	inf
-2.3075779685910653	-3.560754704630802	10.492384711722277
-2.3075779685910653	-3.4928039048819115	inf
-2.3075779685910653	-3.424853105133021	9.79923753116233
-2.3075779685910653	-3.356902305384131	9.106090350602383
-2.3075779685910653	-3.2889515056352407	8.546474562666962
-2.3075779685910653	-3.221000705886351	8.007478061934275
-2.3075779685910653	-3.1530499061374604	7.356890495793125
-2.3075779685910653	-3.0850991063885704	6.685722221951955
-2.3075779685910653	-3.01714830663968	6.333501628362602
-2.3075779685910653	-2.9491975068907896	6.302729969695849
-2.3075779685910653	-2.8812467071418997	6.14857928986859
-2.3075779685910653	-2.8132959073930093	5.959785218569018
-2.3075779685910653	-2.745345107644119	6.003748341990135
-2.3075779685910653	-2.677394307895229	5.847993812580902
-2.3075779685910653	-2.6094435081463385	5.828945617610207
-2.3075779685910653	-2.541492708397448	5.696594166125533
-2.3075779685910653	-2.473541908648558	5.75618626332778
-2.3075779685910653	-2.4055911088996678	5.828945617610207
-2.3075779685910653	-2.3376403091507774	5.959785218569018
-2.3075779685910653	-2.2696895094018874	5.557910778591583
-2.3075779685910653	-2.2017387096529974	5.404788376489891
-2.3075779685910653	-2.1337879099041066	4.9202306795445105
-2.3075779685910653	-2.0658371101552166	4.337526617705858
-2.3075779685910653	-1.9978863104063265	3.6636726400805903
-2.3075779685910653	-1.9299355106574363	3.164604173300643
-2.3075779685910653	-1.8619847109085461	2.7137545643964645
-2.3075779685910653	-1.7940339111596557	2.370310336360057
-2.3075779685910653	-1.7260831114107655	2.125549401894599
-2.3075779685910653	-1.6581323116618754	2.0747908855287918
-2.3075779685910653	-1.590181511912985	2.2205806805675667
-2.3075779685910653	-1.5222307121640948	2.462626191281452
-2.3075779685910653	-1.4542799124152046	2.6426709541174054
-2.3075779685910653	-1.3863291126663142	2.814984281207468
-2.3075779685910653	-1.318378312917424	3.05812732958914
-2.3075779685910653	-1.2504275131685338	3.1980074124334523
-2.3075779685910653	-1.1824767134196437	3.4310503448118377
-2.3075779685910653	-1.1145259136707535	3.627536933751414
-2.3075779685910653	-1.046575113921863	3.81908674395462
-2.3075779685910653	-0.9786243141729729	4.348199077596628
-2.3075779685910653	-0.9106735144240827	5.32759873779876
-2.3075779685910653	-0.8427227146751926	6.414847267816556
-2.3075779685910653	-0.7747719149263024	7.927435354260738
-2.3075779685910653	-0.706821115177412	9.106090350602383
-2.3075779685910653	-0.6388703154285218	9.393772423054166
-2.3075779685910653	-0.5709195156796316	9.79923753116233
-2.3075779685910653	-0.5029687159307412	inf
-2.3075779685910653	-0.43501791618185104	inf
-2.3075779685910653	-0.3670671164329611	inf
-2.3075779685910653	-0.2991163166840707	inf
-2.3075779685910653	-0.23116551693518028	inf
-2.3075779685910653	-0.16321471718629033	inf
-2.3075779685910653	-0.09526391743739993	inf
-2.3075779685910653	-0.027313117688509525	inf
-2.3075779685910653	0.04063768206038043	inf
-2.3075779685910653	0.10858848180927083	inf
-2.3075779685910653	0.17653928155816123	inf
-2.3075779685910653	0.2444900813070512	inf
-2.3075779685910653	0.3124408810559416	inf
-2.3075779685910653	0.380391680804832	inf
-2.3075779685910653	0.44834248055372194	inf
-2.3075779685910653	0.5162932803026119	inf
-2.3075779685910653	0.5842440800515023	inf
-2.3075779685910653	0.6521948798003927	inf
-2.3075779685910653	0.7201456795492827	inf
-2.3075779685910653	0.7880964792981731	inf
-2.3075779685910653	0.8560472790470635	inf
-2.3075779685910653	0.9239980787959534	inf
-2.3075779685910653	0.9919488785448438	inf
-2.3075779685910653	1.0598996782937342	inf
-2.3075779685910653	1.1278504780426242	inf
-2.3075779685910653	1.1958012777915146	inf
-2.3075779685910653	1.263752077540405	inf
-2.3075779685910653	1.331702877289295	inf
-2.3075779685910653	1.3996536770381853	inf
-2.3075779685910653	1.4676044767870757	inf
-2.3075779685910653	1.5355552765359657	inf
-2.3075779685910653	1.603506076284856	inf
-2.3075779685910653	1.6714568760337465	inf
-2.3075779685910653	1.7394076757826364	inf
-2.3075779685910653	1.8073584755315264	inf
-2.3075779685910653	1.8753092752804168	inf
-2.3075779685910653	1.9432600750293072	inf
-2.3075779685910653	2.011210874778197	inf
-2.3075779685910653	2.0791616745270876	inf
-2.3075779685910653	2.147112474275978	inf
-2.3075779685910653	2.215063274024868	inf
-2.3075779685910653	2.2830140737737583	inf
-2.3075779685910653	2.3509648735226487	inf
-2.3075779685910653	2.418915673271539	inf
-2.2742532541736358	-4.308213501868595	inf
-2.2742532541736358	-4.240262702119704	inf
-2.2742532541736358	-4.172311902370813	inf
-2.2742532541736358	-4.104361102621924	inf
-2.2742532541736358	-4.036410302873033	inf
-2.2742532541736358	-3.968459503124143	inf
-2.2742532541736358	-3.900508703375253	inf
-2.2742532541736358	-3.8325579036263626	inf
-2.2742532541736358	-3.7646071038774727	inf
-2.2742532541736358	-3.6966563041285823	inf
-2.2742532541736358	-3.628705504379692	10.492384711722277
-2.2742532541736358	-3.560754704630802	9.106090350602383
-2.2742532541736358	-3.4928039048819115	8.412943170042439
-2.2742532541736358	-3.424853105133021	8.882946799288174
-2.2742532541736358	-3.356902305384131	8.18979961872823
-2.2742532541736358	-3.2889515056352407	7.314330881374329
-2.2742532541736358	-3.221000705886351	6.966024187106114
-2.2742532541736358	-3.1530499061374604	6.754715093438906
-2.2742532541736358	-3.0850991063885704	5.992575041392009
-2.2742532541736358	-3.01714830663968	5.83842436156475
-2.2742532541736358	-2.9491975068907896	5.624850261266691
-2.2742532541736358	-2.8812467071418997	5.37439089930552
-2.2742532541736358	-2.8132959073930093	5.37439089930552
-2.2742532541736358	-2.745345107644119	5.299427860832064
-2.2742532541736358	-2.677394307895229	5.316234979148445
-2.2742532541736358	-2.6094435081463385	5.126408696700422
-2.2742532541736358	-2.541492708397448	5.05430540279908
-2.2742532541736358	-2.473541908648558	5.05430540279908
-2.2742532541736358	-2.4055911088996678	5.194067345174237
-2.2742532541736358	-2.3376403091507774	5.169374732583866
-2.2742532541736358	-2.2696895094018874	4.861172929900909
-2.2742532541736358	-2.2017387096529974	4.832902495962654
-2.2742532541736358	-2.1337879099041066	4.421646983719785
-2.2742532541736358	-2.0658371101552166	3.9791546008099674
-2.2742532541736358	-1.9978863104063265	3.3092730099789938
-2.2742532541736358	-1.9299355106574363	2.844121680820355
-2.2742532541736358	-1.8619847109085461	2.4737592466765257
-2.2742532541736358	-1.7940339111596557	2.1524061397318475
-2.2742532541736358	-1.7260831114107655	1.9400174452983832
-2.2742532541736358	-1.6581323116618754	1.8778833378390392
-2.2742532541736358	-1.590181511912985	1.9380884323545349
-2.2742532541736358	-1.5222307121640948	2.0966814178937474
-2.2742532541736358	-1.4542799124152046	2.2071235776533262
-2.2742532541736358	-1.3863291126663142	2.380756633414535
-2.2742532541736358	-1.318378312917424	2.629502677080784
-2.2742532541736358	-1.2504275131685338	2.7104114772878907
-2.2742532541736358	-1.1824767134196437	2.909646222807864
-2.2742532541736358	-1.1145259136707535	3.2698186929001034
-2.2742532541736358	-1.046575113921863	3.61818621626898
-2.2742532541736358	-0.9786243141729729	4.0904675149950895
-2.2742532541736358	-0.9106735144240827	4.879256605334205
-2.2742532541736358	-0.8427227146751926	5.8102534845980545
-2.2742532541736358	-0.7747719149263024	6.937036650232861
-2.2742532541736358	-0.706821115177412	7.196547845717945
-2.2742532541736358	-0.6388703154285218	9.79923753116233
-2.2742532541736358	-0.5709195156796316	9.79923753116233
-2.2742532541736358	-0.5029687159307412	10.492384711722277
-2.2742532541736358	-0.43501791618185104	inf
-2.2742532541736358	-0.3670671164329611	inf
-2.2742532541736358	-0.2991163166840707	inf
-2.2742532541736358	-0.23116551693518028	inf
-2.2742532541736358	-0.16321471718629033	inf
-2.2742532541736358	-0.09526391743739993	inf
-2.2742532541736358	-0.027313117688509525	inf
-2.2742532541736358	0.04063768206038043	inf
-2.2742532541736358	0.10858848180927083	inf
-2.2742532541736358	0.17653928155816123	inf
-2.2742532541736358	0.2444900813070512	inf
-2.2742532541736358	0.3124408810559416	inf
-2.2742532541736358	0.380391680804832	inf
-2.2742532541736358	0.44834248055372194	inf
-2.2742532541736358	0.5162932803026119	inf
-2.2742532541736358	0.5842440800515023	inf
-2.2742532541736358	0.6521948798003927	inf
-2.2742532541736358	0.7201456795492827	inf
-2.2742532541736358	0.7880964792981731	inf
-2.2742532541736358	0.8560472790470635	inf
-2.2742532541736358	0.9239980787959534	inf
-2.2742532541736358	0.9919488785448438	inf
-2.2742532541736358	1.0598996782937342	inf
-2.2742532541736358	1.1278504780426242	inf
-2.2742532541736358	1.1958012777915146	inf
-2.2742532541736358	1.263752077540405	inf
-2.2742532541736358	1.331702877289295	inf
-2.2742532541736358	1.3996536770381853	inf
-2.2742532541736358	1.4676044767870757	inf
-2.2742532541736358	1.5355552765359657	inf
-2.2742532541736358	1.603506076284856	inf
-2.2742532541736358	1.6714568760337465	inf
-2.2742532541736358	1.7394076757826364	inf
-2.2742532541736358	1.8073584755315264	inf
-2.2742532541736358	1.8753092752804168	inf
-2.2742532541736358	1.9432600750293072	inf
-2.2742532541736358	2.011210874778197	inf
-2.2742532541736358	2.0791616745270876	inf
-2.2742532541736358	2.147112474275978	inf
-2.2742532541736358	2.215063274024868	inf
-2.2742532541736358	2.2830140737737583	inf
-2.2742532541736358	2.3509648735226487	inf
-2.2742532541736358	2.418915673271539	inf
-2.240928539756207	-4.308213501868595	inf
-2.240928539756207	-4.240262702119704	inf
-2.240928539756207	-4.172311902370813	inf
-2.240928539756207	-4.104361102621924	inf
-2.240928539756207	-4.036410302873033	inf
-2.240928539756207	-3.968459503124143	inf
-2.240928539756207	-3.900508703375253	inf
-2.240928539756207	-3.8325579036263626	inf
-2.240928539756207	-3.7646071038774727	inf
-2.240928539756207	-3.6966563041285823	9.79923753116233
-2.240928539756207	-3.628705504379692	9.393772423054166
-2.240928539756207	-3.560754704630802	8.546474562666962
-2.240928539756207	-3.4928039048819115	7.273508886854073
-2.240928539756207	-3.424853105133021	7.602012953826109
-2.240928539756207	-3.356902305384131	6.731184596028712
-2.240928539756207	-3.2889515056352407	6.560559078997948
-2.240928539756207	-3.221000705886351	6.188319618518105
-2.240928539756207	-3.1530499061374604	6.188319618518105
-2.240928539756207	-3.0850991063885704	5.6883636669890185
-2.240928539756207	-3.01714830663968	5.468504190875998
-2.240928539756207	-2.9491975068907896	5.164508542932693
-2.240928539756207	-2.8812467071418997	4.962955624210852
-2.240928539756207	-2.8132959073930093	4.815630909453993
-2.240928539756207	-2.745345107644119	4.693292057261748
-2.240928539756207	-2.677394307895229	4.597981877457424
-2.240928539756207	-2.6094435081463385	4.510970500467795
-2.240928539756207	-2.541492708397448	4.533960018692492
-2.240928539756207	-2.473541908648558	4.554848506639849
-2.240928539756207	-2.4055911088996678	4.628753536124177
-2.240928539756207	-2.3376403091507774	4.7303333289420975
-2.240928539756207	-2.2696895094018874	4.5601395242742635
-2.240928539756207	-2.2017387096529974	4.549585336595574
-2.240928539756207	-2.1337879099041066	4.175220024974991
-2.240928539756207	-2.0658371101552166	3.639085618536197
-2.240928539756207	-1.9978863104063265	3.0604927949144747
-2.240928539756207	-1.9299355106574363	2.6687387808873213
-2.240928539756207	-1.8619847109085461	2.2860739859282537
-2.240928539756207	-1.7940339111596557	2.0360036597027946
-2.240928539756207	-1.7260831114107655	1.8508522460504295
-2.240928539756207	-1.6581323116618754	1.7568595259890492
-2.240928539756207	-1.590181511912985	1.7456683620277884
-2.240928539756207	-1.5222307121640948	1.8190428378161059
-2.240928539756207	-1.4542799124152046	1.8499695555526552
-2.240928539756207	-1.3863291126663142	1.9491339859867471
-2.240928539756207	-1.318378312917424	2.0191434078352204
-2.240928539756207	-1.2504275131685338	2.0710418459628714
-2.240928539756207	-1.1824767134196437	2.141954738184139
-2.240928539756207	-1.1145259136707535	2.5873118622236086
-2.240928539756207	-1.046575113921863	3.202774190271106
-2.240928539756207	-0.9786243141729729	3.745972583148901
-2.240928539756207	-0.9106735144240827	4.346055454053377
-2.240928539756207	-0.8427227146751926	5.219385153158528
-2.240928539756207	-0.7747719149263024	5.992575041392009
-2.240928539756207	-0.706821115177412	6.778812645017967
-2.240928539756207	-0.6388703154285218	7.602012953826109
-2.240928539756207	-0.5709195156796316	8.700625242494219
-2.240928539756207	-0.5029687159307412	9.79923753116233
-2.240928539756207	-0.43501791618185104	10.492384711722277
-2.240928539756207	-0.3670671164329611	inf
-2.240928539756207	-0.2991163166840707	inf
-2.240928539756207	-0.23116551693518028	inf
-2.240928539756207	-0.16321471718629033	inf
-2.240928539756207	-0.09526391743739993	inf
-2.240928539756207	-0.027313117688509525	inf
-2.240928539756207	0.04063768206038043	inf
-2.240928539756207	0.10858848180927083	inf
-2.240928539756207	0.17653928155816123	inf
-2.240928539756207	0.2444900813070512	inf
-2.240928539756207	0.3124408810559416	inf
-2.240928539756207	0.380391680804832	inf
-2.240928539756207	0.44834248055372194	inf
-2.240928539756207	0.5162932803026119	inf
-2.240928539756207	0.5842440800515023	inf
-2.240928539756207	0.6521948798003927	inf
-2.240928539756207	0.7201456795492827	inf
-2.240928539756207	0.7880964792981731	inf
-2.240928539756207	0.8560472790470635	inf
-2.240928539756207	0.9239980787959534	inf
-2.240928539756207	0.9919488785448438	inf
-2.240928539756207	1.0598996782937342	inf
-2.240928539756207	1.1278504780426242	inf
-2.240928539756207	1.1958012777915146	inf
-2.240928539756207	1.263752077540405	inf
-2.240928539756207	1.331702877289295	inf
-2.240928539756207	1.3996536770381853	inf
-2.240928539756207	1.4676044767870757	inf
-2.240928539756207	1.5355552765359657	inf
-2.240928539756207	1.603506076284856	inf
-2.240928539756207	1.6714568760337465	inf
-2.240928539756207	1.7394076757826364	inf
-2.240928539756207	1.8073584755315264	inf
-2.240928539756207	1.8753092752804168	inf
-2.240928539756207	1.9432600750293072	inf
-2.240928539756207	2.011210874778197	inf
-2.240928539756207	2.0791616745270876	inf
-2.240928539756207	2.147112474275978	inf
-2.240928539756207	2.215063274024868	inf
-2.240928539756207	2.2830140737737583	inf
-2.240928539756207	2.3509648735226487	inf
-2.240928539756207	2.418915673271539	inf
-2.2076038253387775	-4.308213501868595	inf
-2.2076038253387775	-4.240262702119704	inf
-2.2076038253387775	-4.172311902370813	inf
-2.2076038253387775	-4.104361102621924	inf
-2.2076038253387775	-4.036410302873033	inf
-2.2076038253387775	-3.968459503124143	inf
-2.2076038253387775	-3.900508703375253	inf
-2.2076038253387775	-3.8325579036263626	inf
-2.2076038253387775	-3.7646071038774727	inf
-2.2076038253387775	-3.6966563041285823	9.106090350602383
-2.2076038253387775	-3.628705504379692	8.412943170042439
-2.2076038253387775	-3.560754704630802	7.356890495793125
-2.2076038253387775	-3.4928039048819115	7.1250888817358
-2.2076038253387775	-3.424853105133021	6.541140993140847
-2.2076038253387775	-3.356902305384131	6.381510847548964
-2.2076038253387775	-3.2889515056352407	5.970596134673234
-2.2076038253387775	-3.221000705886351	5.992575041392009
-2.2076038253387775	-3.1530499061374604	5.602035583500521
-2.2076038253387775	-3.0850991063885704	5.380396923365731
-2.2076038253387775	-3.01714830663968	5.169374732583866
-2.2076038253387775	-2.9491975068907896	4.912654885736052
-2.2076038253387775	-2.8812467071418997	4.7303333289420975
-2.2076038253387775	-2.8132959073930093	4.473791497226039
-2.2076038253387775	-2.745345107644119	4.217622690480336
-2.2076038253387775	-2.677394307895229	4.125914263990837
-2.2076038253387775	-2.6094435081463385	3.955693114130969
-2.2076038253387775	-2.541492708397448	4.064279439037679
-2.2076038253387775	-2.473541908648558	4.2462779462407125
-2.2076038253387775	-2.4055911088996678	4.410165801345829
-2.2076038253387775	-2.3376403091507774	4.493448149775591
-2.2076038253387775	-2.2696895094018874	4.493448149775591
-2.2076038253387775	-2.2017387096529974	4.2462779462407125
-2.2076038253387775	-2.1337879099041066	3.9243068003102985
-2.2076038253387775	-2.0658371101552166	3.3907087401028315
-2.2076038253387775	-1.9978863104063265	2.9312631221920364
-2.2076038253387775	-1.9299355106574363	2.528924645083305
-2.2076038253387775	-1.8619847109085461	2.162003142372857
-2.2076038253387775	-1.7940339111596557	1.8717328119378074
-2.2076038253387775	-1.7260831114107655	1.7004427232661552
-2.2076038253387775	-1.6581323116618754	1.6023873544374343
-2.2076038253387775	-1.590181511912985	1.5375819588713053
-2.2076038253387775	-1.5222307121640948	1.5375819588713053
-2.2076038253387775	-1.4542799124152046	1.5626845974088264
-2.2076038253387775	-1.3863291126663142	1.646463478418255
-2.2076038253387775	-1.318378312917424	1.7426522473514652
-2.2076038253387775	-1.2504275131685338	1.8054487457189428
-2.2076038253387775	-1.1824767134196437	1.8499695555526552
-2.2076038253387775	-1.1145259136707535	2.208385407473748
-2.2076038253387775	-1.046575113921863	2.775033439536945
-2.2076038253387775	-0.9786243141729729	3.394009073131488
-2.2076038253387775	-0.9106735144240827	3.842105663134853
-2.2076038253387775	-0.8427227146751926	4.356819820640536
-2.2076038253387775	-0.7747719149263024	5.015921159790763
-2.2076038253387775	-0.706821115177412	5.738794520615909
-2.2076038253387775	-0.6388703154285218	6.287692092331308
-2.2076038253387775	-0.5709195156796316	7.1250888817358
-2.2076038253387775	-0.5029687159307412	8.007478061934275
-2.2076038253387775	-0.43501791618185104	10.492384711722277
-2.2076038253387775	-0.3670671164329611	10.492384711722277
-2.2076038253387775	-0.2991163166840707	inf
-2.2076038253387775	-0.23116551693518028	inf
-2.2076038253387775	-0.16321471718629033	inf
-2.2076038253387775	-0.09526391743739993	inf
-2.2076038253387775	-0.027313117688509525	inf
-2.2076038253387775	0.04063768206038043	inf
-2.2076038253387775	0.10858848180927083	inf
-2.2076038253387775	0.17653928155816123	inf
-2.2076038253387775	0.2444900813070512	inf
-2.2076038253387775	0.3124408810559416	inf
-2.2076038253387775	0.380391680804832	inf
-2.2076038253387775	0.44834248055372194	inf
-2.2076038253387775	0.5162932803026119	inf
-2.2076038253387775	0.5842440800515023	inf
-2.2076038253387775	0.6521948798003927	inf
-2.2076038253387775	0.7201456795492827	inf
-2.2076038253387775	0.7880964792981731	inf
-2.2076038253387775	0.8560472790470635	inf
-2.2076038253387775	0.9239980787959534	inf
-2.2076038253387775	0.9919488785448438	inf
-2.2076038253387775	1.0598996782937342	inf
-2.2076038253387775	1.1278504780426242	inf
-2.2076038253387775	1.1958012777915146	inf
-2.2076038253387775	1.263752077540405	inf
-2.2076038253387775	1.331702877289295	inf
-2.2076038253387775	1.3996536770381853	inf
-2.2076038253387775	1.4676044767870757	inf
-2.2076038253387775	1.5355552765359657	inf
-2.2076038253387775	1.603506076284856	inf
-2.2076038253387775	1.6714568760337465	inf
-2.2076038253387775	1.7394076757826364	inf
-2.2076038253387775	1.8073584755315264	inf
-2.2076038253387775	1.8753092752804168	inf
-2.2076038253387775	1.9432600750293072	inf
-2.2076038253387775	2.011210874778197	inf
-2.2076038253387775	2.0791616745270876	inf
-2.2076038253387775	2.147112474275978	inf
-2.2076038253387775	2.215063274024868	inf
-2.2076038253387775	2.2830140737737583	inf
-2.2076038253387775	2.3509648735226487	inf
-2.2076038253387775	2.418915673271539	inf
-2.1742791109213484	-4.308213501868595	inf
-2.1742791109213484	-4.240262702119704	inf
-2.1742791109213484	-4.172311902370813	inf
-2.1742791109213484	-4.104361102621924	inf
-2.1742791109213484	-4.036410302873033	inf
-2.1742791109213484	-3.968459503124143	inf
-2.1742791109213484	-3.900508703375253	9.79923753116233
-2.1742791109213484	-3.8325579036263626	9.79923753116233
-2.1742791109213484	-3.7646071038774727	8.412943170042439
-2.1742791109213484	-3.6966563041285823	7.784334510620064
-2.1742791109213484	-3.628705504379692	7.196547845717945
-2.1742791109213484	-3.560754704630802	7.1250888817358
-2.1742791109213484	-3.4928039048819115	6.642237110012217
-2.1742791109213484	-3.424853105133021	5.981525205205425
-2.1742791109213484	-3.356902305384131	5.648197625263683
-2.1742791109213484	-3.2889515056352407	5.773885840427179
-2.1742791109213484	-3.221000705886351	5.579729825986223
-2.1742791109213484	-3.1530499061374604	5.339093117224496
-2.1742791109213484	-3.0850991063885704	5.245360639561789
-2.1742791109213484	-3.01714830663968	5.224526552658946
-2.1742791109213484	-2.9491975068907896	4.822503788741755
-2.1742791109213484	-2.8812467071418997	4.568128914307743
-2.1742791109213484	-2.8132959073930093	4.389826117108705
-2.1742791109213484	-2.745345107644119	4.1207728644904185
-2.1742791109213484	-2.677394307895229	3.941304376678869
-2.1742791109213484	-2.6094435081463385	3.931354045825702
-2.1742791109213484	-2.541492708397448	3.9986308718705876
-2.1742791109213484	-2.473541908648558	4.152025407994523
-2.1742791109213484	-2.4055911088996678	4.410165801345829
-2.1742791109213484	-2.3376403091507774	4.4124515166266844
-2.1742791109213484	-2.2696895094018874	4.41474246837324
-2.1742791109213484	-2.2017387096529974	4.252108866551505
-2.1742791109213484	-2.1337879099041066	3.8153012504751382
-2.1742791109213484	-2.0658371101552166	3.3808725952261183
-2.1742791109213484	-1.9978863104063265	2.8934842548508657
-2.1742791109213484	-1.9299355106574363	2.4567820188036933
-2.1742791109213484	-1.8619847109085461	2.129508880690395
-2.1742791109213484	-1.7940339111596557	1.8748033462747689
-2.1742791109213484	-1.7260831114107655	1.664769960884767
-2.1742791109213484	-1.6581323116618754	1.5196672123251354
-2.1742791109213484	-1.590181511912985	1.4664480627443712
-2.1742791109213484	-1.5222307121640948	1.4056819802042702
-2.1742791109213484	-1.4542799124152046	1.4056819802042702
-2.1742791109213484	-1.3863291126663142	1.4959804103093886
-2.1742791109213484	-1.318378312917424	1.6372917316936384
-2.1742791109213484	-1.2504275131685338	1.7807767158246994
-2.1742791109213484	-1.1824767134196437	1.9888848474380394
-2.1742791109213484	-1.1145259136707535	2.2920964514347215
-2.1742791109213484	-1.046575113921863	2.6520717284021105
-2.1742791109213484	-0.9786243141729729	3.0057713985823193
-2.1742791109213484	-0.9106735144240827	3.3191929692356767
-2.1742791109213484	-0.8427227146751926	3.6712772394658097
-2.1742791109213484	-0.7747719149263024	4.25601512151857
-2.1742791109213484	-0.706821115177412	4.871983846005125
-2.1742791109213484	-0.6388703154285218	5.179178732680488
-2.1742791109213484	-0.5709195156796316	5.587109933283846
-2.1742791109213484	-0.5029687159307412	6.708195077804013
-2.1742791109213484	-0.43501791618185104	7.602012953826109
-2.1742791109213484	-0.3670671164329611	8.546474562666962
-2.1742791109213484	-0.2991163166840707	9.79923753116233
-2.1742791109213484	-0.23116551693518028	9.79923753116233
-2.1742791109213484	-0.16321471718629033	inf
-2.1742791109213484	-0.09526391743739993	inf
-2.1742791109213484	-0.027313117688509525	inf
-2.1742791109213484	0.04063768206038043	inf
-2.1742791109213484	0.10858848180927083	inf
-2.1742791109213484	0.17653928155816123	inf
-2.1742791109213484	0.2444900813070512	inf
-2.1742791109213484	0.3124408810559416	inf
-2.1742791109213484	0.380391680804832	inf
-2.1742791109213484	0.44834248055372194	inf
-2.1742791109213484	0.5162932803026119	inf
-2.1742791109213484	0.5842440800515023	inf
-2.1742791109213484	0.6521948798003927	inf
-2.1742791109213484	0.7201456795492827	inf
-2.1742791109213484	0.7880964792981731	inf
-2.1742791109213484	0.8560472790470635	inf
-2.1742791109213484	0.9239980787959534	inf
-2.1742791109213484	0.9919488785448438	inf
-2.1742791109213484	1.0598996782937342	inf
-2.1742791109213484	1.1278504780426242	inf
-2.1742791109213484	1.1958012777915146	inf
-2.1742791109213484	1.263752077540405	inf
-2.1742791109213484	1.331702877289295	inf
-2.1742791109213484	1.3996536770381853	inf
-2.1742791109213484	1.4676044767870757	inf
-2.1742791109213484	1.5355552765359657	inf
-2.1742791109213484	1.603506076284856	inf
-2.1742791109213484	1.6714568760337465	inf
-2.1742791109213484	1.7394076757826364	inf
-2.1742791109213484	1.8073584755315264	inf
-2.1742791109213484	1.8753092752804168	inf
-2.1742791109213484	1.9432600750293072	inf
-2.1742791109213484	2.011210874778197	inf
-2.1742791109213484	2.0791616745270876	inf
-2.1742791109213484	2.147112474275978	inf
-2.1742791109213484	2.215063274024868	inf
-2.1742791109213484	2.2830140737737583	inf
-2.1742791109213484	2.3509648735226487	inf
-2.1742791109213484	2.418915673271539	inf
-2.1409543965039193	-4.308213501868595	inf
-2.1409543965039193	-4.240262702119704	inf
-2.1409543965039193	-4.172311902370813	inf
-2.1409543965039193	-4.104361102621924	10.492384711722277
-2.1409543965039193	-4.036410302873033	inf
-2.1409543965039193	-3.968459503124143	inf
-2.1409543965039193	-3.900508703375253	10.492384711722277
-2.1409543965039193	-3.8325579036263626	8.700625242494219
-2.1409543965039193	-3.7646071038774727	8.094489438923905
-2.1409543965039193	-3.6966563041285823	7.16018020154707
-2.1409543965039193	-3.628705504379692	7.16018020154707
-2.1409543965039193	-3.560754704630802	6.708195077804013
-2.1409543965039193	-3.4928039048819115	6.161651371435943
-2.1409543965039193	-3.424853105133021	5.83842436156475
-2.1409543965039193	-3.356902305384131	5.624850261266691
-2.1409543965039193	-3.2889515056352407	5.488438405776816
-2.1409543965039193	-3.221000705886351	5.344890234908822
-2.1409543965039193	-3.1530499061374604	5.245360639561789
-2.1409543965039193	-3.0850991063885704	5.214270052491757
-2.1409543965039193	-3.01714830663968	4.987053175789911
-2.1409543965039193	-2.9491975068907896	4.854030042388529
-2.1409543965039193	-2.8812467071418997	4.648840294690914
-2.1409543965039193	-2.8132959073930093	4.398814941677139
-2.1409543965039193	-2.745345107644119	4.3311773900271975
-2.1409543965039193	-2.677394307895229	4.160882861828584
-2.1409543965039193	-2.6094435081463385	4.080566444012377
-2.1409543965039193	-2.541492708397448	4.197118710282628
-2.1409543965039193	-2.473541908648558	4.306176087821782
-2.1409543965039193	-2.4055911088996678	4.316517441616514
-2.1409543965039193	-2.3376403091507774	4.343916415804627
-2.1409543965039193	-2.2696895094018874	4.208250550651473
-2.1409543965039193	-2.2017387096529974	4.138014670924924
-2.1409543965039193	-2.1337879099041066	3.745972583148901
-2.1409543965039193	-2.0658371101552166	3.329212320875633
-2.1409543965039193	-1.9978863104063265	2.8599835851208217
-2.1409543965039193	-1.9299355106574363	2.4613245314816563
-2.1409543965039193	-1.8619847109085461	2.183446459126496
-2.1409543965039193	-1.7940339111596557	1.909216531382504
-2.1409543965039193	-1.7260831114107655	1.7281752045802712
-2.1409543965039193	-1.6581323116618754	1.5870760505329855
-2.1409543965039193	-1.590181511912985	1.4952375602071335
-2.1409543965039193	-1.5222307121640948	1.4524768521476332
-2.1409543965039193	-1.4542799124152046	1.4301963807699503
-2.1409543965039193	-1.3863291126663142	1.516880989651347
-2.1409543965039193	-1.318378312917424	1.6832684535970017
-2.1409543965039193	-1.2504275131685338	1.8954565522871833
-2.1409543965039193	-1.1824767134196437	2.176084462685427
-2.1409543965039193	-1.1145259136707535	2.4649081808617925
-2.1409543965039193	-1.046575113921863	2.6918120570516253
-2.1409543965039193	-0.9786243141729729	2.8741336138455784
-2.1409543965039193	-0.9106735144240827	3.1040568521451677
-2.1409543965039193	-0.8427227146751926	3.4115168150314927
-2.1409543965039193	-0.7747719149263024	3.7625606412328
-2.1409543965039193	-0.706821115177412	4.21574122238063
-2.1409543965039193	-0.6388703154285218	4.454513791800136
-2.1409543965039193	-0.5709195156796316	4.696326960956903
-2.1409543965039193	-0.5029687159307412	5.103312981905774
-2.1409543965039193	-0.43501791618185104	5.747452583359025
-2.1409543965039193	-0.3670671164329611	6.685722221951955
-2.1409543965039193	-0.2991163166840707	8.412943170042439
-2.1409543965039193	-0.23116551693518028	8.295160134386055
-2.1409543965039193	-0.16321471718629033	8.700625242494219
-2.1409543965039193	-0.09526391743739993	9.79923753116233
-2.1409543965039193	-0.027313117688509525	10.492384711722277
-2.1409543965039193	0.04063768206038043	inf
-2.1409543965039193	0.10858848180927083	inf
-2.1409543965039193	0.17653928155816123	10.492384711722277
-2.1409543965039193	0.2444900813070512	inf
-2.1409543965039193	0.3124408810559416	inf
-2.1409543965039193	0.380391680804832	inf
-2.1409543965039193	0.44834248055372194	inf
-2.1409543965039193	0.5162932803026119	inf
-2.1409543965039193	0.5842440800515023	inf
-2.1409543965039193	0.6521948798003927	inf
-2.1409543965039193	0.7201456795492827	inf
-2.1409543965039193	0.7880964792981731	inf
-2.1409543965039193	0.8560472790470635	inf
-2.1409543965039193	0.9239980787959534	inf
-2.1409543965039193	0.9919488785448438	inf
-2.1409543965039193	1.0598996782937342	inf
-2.1409543965039193	1.1278504780426242	inf
-2.1409543965039193	1.1958012777915146	inf
-2.1409543965039193	1.263752077540405	inf
-2.1409543965039193	1.331702877289295	inf
-2.1409543965039193	1.3996536770381853	inf
-2.1409543965039193	1.4676044767870757	inf
-2.1409543965039193	1.5355552765359657	inf
-2.1409543965039193	1.603506076284856	inf
-2.1409543965039193	1.6714568760337465	inf
-2.1409543965039193	1.7394076757826364	inf
-2.1409543965039193	1.8073584755315264	inf
-2.1409543965039193	1.8753092752804168	inf
-2.1409543965039193	1.9432600750293072	inf
-2.1409543965039193	2.011210874778197	inf
-2.1409543965039193	2.0791616745270876	inf
-2.1409543965039193	2.147112474275978	inf
-2.1409543965039193	2.215063274024868	inf
-2.1409543965039193	2.2830140737737583	inf
-2.1409543965039193	2.3509648735226487	inf
-2.1409543965039193	2.418915673271539	inf
-2.1076296820864897	-4.308213501868595	inf
-2.1076296820864897	-4.240262702119704	inf
-2.1076296820864897	-4.172311902370813	inf
-2.1076296820864897	-4.104361102621924	9.393772423054166
-2.1076296820864897	-4.036410302873033	9.106090350602383
-2.1076296820864897	-3.968459503124143	8.700625242494219
-2.1076296820864897	-3.900508703375253	9.79923753116233
-2.1076296820864897	-3.8325579036263626	8.094489438923905
-2.1076296820864897	-3.7646071038774727	7.234288173700793
-2.1076296820864897	-3.6966563041285823	6.560559078997948
-2.1076296820864897	-3.628705504379692	6.467033020987125
-2.1076296820864897	-3.560754704630802	6.174896598185964
-2.1076296820864897	-3.4928039048819115	6.061567912878961
-2.1076296820864897	-3.424853105133021	5.8972648615876855
-2.1076296820864897	-3.356902305384131	5.508778090013938
-2.1076296820864897	-3.2889515056352407	5.362485996799202
-2.1076296820864897	-3.221000705886351	5.423480509502043
-2.1076296820864897	-3.1530499061374604	5.219385153158528
-2.1076296820864897	-3.0850991063885704	5.169374732583866
-2.1076296820864897	-3.01714830663968	5.164508542932693
-2.1076296820864897	-2.9491975068907896	4.970923793860028
-2.1076296820864897	-2.8812467071418997	4.8865826454262775
-2.1076296820864897	-2.8132959073930093	4.759043434824529
-2.1076296820864897	-2.745345107644119	4.657573974659669
-2.1076296820864897	-2.677394307895229	4.5601395242742635
-2.1076296820864897	-2.6094435081463385	4.518575099853014
-2.1076296820864897	-2.541492708397448	4.5601395242742635
-2.1076296820864897	-2.473541908648558	4.657573974659669
-2.1076296820864897	-2.4055911088996678	4.523677151736909
-2.1076296820864897	-2.3376403091507774	4.38313712895791
-2.1076296820864897	-2.2696895094018874	4.281784634697622
-2.1076296820864897	-2.2017387096529974	4.075652429209948
-2.1076296820864897	-2.1337879099041066	3.7471483622379127
-2.1076296820864897	-2.0658371101552166	3.30624040719995
-2.1076296820864897	-1.9978863104063265	2.9522943915769497
-2.1076296820864897	-1.9299355106574363	2.510651425030388
-2.1076296820864897	-1.8619847109085461	2.2272490817848887
-2.1076296820864897	-1.7940339111596557	2.0317618717944317
-2.1076296820864897	-1.7260831114107655	1.8715524855465508
-2.1076296820864897	-1.6581323116618754	1.7366471724158048
-2.1076296820864897	-1.590181511912985	1.6418670899755554
-2.1076296820864897	-1.5222307121640948	1.5707936481582951
-2.1076296820864897	-1.4542799124152046	1.5721292968141833
-2.1076296820864897	-1.3863291126663142	1.6571742480581833
-2.1076296820864897	-1.318378312917424	1.8295339478836743
-2.1076296820864897	-1.2504275131685338	2.1068960113034656
-2.1076296820864897	-1.1824767134196437	2.3629149469380444
-2.1076296820864897	-1.1145259136707535	2.6161258294190484
-2.1076296820864897	-1.046575113921863	2.79526339443965
-2.1076296820864897	-0.9786243141729729	2.9081198933332155
-2.1076296820864897	-0.9106735144240827	3.101586189986599
-2.1076296820864897	-0.8427227146751926	3.358290990529409
-2.1076296820864897	-0.7747719149263024	3.560912906122822
-2.1076296820864897	-0.706821115177412	3.8254279192930687
-2.1076296820864897	-0.6388703154285218	4.027796408032313
-2.1076296820864897	-0.5709195156796316	4.148504277595944
-2.1076296820864897	-0.5029687159307412	4.341781943275994
-2.1076296820864897	-0.43501791618185104	4.651743054348876
-2.1076296820864897	-0.3670671164329611	5.2401112836756445
-2.1076296820864897	-0.2991163166840707	6.449333443887725
-2.1076296820864897	-0.23116551693518028	7.401342258363958
-2.1076296820864897	-0.16321471718629033	7.659171367666059
-2.1076296820864897	-0.09526391743739993	8.094489438923905
-2.1076296820864897	-0.027313117688509525	9.393772423054166
-2.1076296820864897	0.04063768206038043	inf
-2.1076296820864897	0.10858848180927083	inf
-2.1076296820864897	0.17653928155816123	inf
-2.1076296820864897	0.2444900813070512	10.492384711722277
-2.1076296820864897	0.3124408810559416	10.492384711722277
-2.1076296820864897	0.380391680804832	inf
-2.1076296820864897	0.44834248055372194	inf
-2.1076296820864897	0.5162932803026119	inf
-2.1076296820864897	0.5842440800515023	inf
-2.1076296820864897	0.6521948798003927	inf
-2.1076296820864897	0.7201456795492827	inf
-2.1076296820864897	0.7880964792981731	inf
-2.1076296820864897	0.8560472790470635	inf
-2.1076296820864897	0.9239980787959534	inf
-2.1076296820864897	0.9919488785448438	inf
-2.1076296820864897	1.0598996782937342	inf
-2.1076296820864897	1.1278504780426242	inf
-2.1076296820864897	1.1958012777915146	inf
-2.1076296820864897	1.263752077540405	inf
-2.1076296820864897	1.331702877289295	inf
-2.1076296820864897	1.3996536770381853	inf
-2.1076296820864897	1.4676044767870757	inf
-2.1076296820864897	1.5355552765359657	inf
-2.1076296820864897	1.603506076284856	inf
-2.1076296820864897	1.6714568760337465	inf
-2.1076296820864897	1.7394076757826364	inf
-2.1076296820864897	1.8073584755315264	inf
-2.1076296820864897	1.8753092752804168	inf
-2.1076296820864897	1.9432600750293072	inf
-2.1076296820864897	2.011210874778197	inf
-2.1076296820864897	2.0791616745270876	inf
-2.1076296820864897	2.147112474275978	inf
-2.1076296820864897	2.215063274024868	inf
-2.1076296820864897	2.2830140737737583	inf
-2.1076296820864897	2.3509648735226487	inf
-2.1076296820864897	2.418915673271539	inf
-2.0743049676690606	-4.308213501868595	inf
-2.0743049676690606	-4.240262702119704	inf
-2.0743049676690606	-4.172311902370813	9.106090350602383
-2.0743049676690606	-4.104361102621924	9.79923753116233
-2.0743049676690606	-4.036410302873033	8.412943170042439
-2.0743049676690606	-3.968459503124143	8.094489438923905
-2.0743049676690606	-3.900508703375253	8.295160134386055
-2.0743049676690606	-3.8325579036263626	8.295160134386055
-2.0743049676690606	-3.7646071038774727	7.496652438168284
-2.0743049676690606	-3.6966563041285823	6.6005644136116475
-2.0743049676690606	-3.628705504379692	6.122936859255254
-2.0743049676690606	-3.560754704630802	5.828945617610207
-2.0743049676690606	-3.4928039048819115	5.8576557234926385
-2.0743049676690606	-3.424853105133021	5.867411898438003
-2.0743049676690606	-3.356902305384131	5.624850261266691
-2.0743049676690606	-3.2889515056352407	5.522571412146275
-2.0743049676690606	-3.221000705886351	5.423480509502043
-2.0743049676690606	-3.1530499061374604	5.261276094867688
-2.0743049676690606	-3.0850991063885704	5.234889339694493
-2.0743049676690606	-3.01714830663968	5.316234979148445
-2.0743049676690606	-2.9491975068907896	5.219385153158528
-2.0743049676690606	-2.8812467071418997	5.229694522817389
-2.0743049676690606	-2.8132959073930093	4.995216486429073
-2.0743049676690606	-2.745345107644119	5.015921159790763
-2.0743049676690606	-2.677394307895229	4.890265890842573
-2.0743049676690606	-2.6094435081463385	4.991126501177548
-2.0743049676690606	-2.541492708397448	4.966931772590491
-2.0743049676690606	-2.473541908648558	4.755812414243082
-2.0743049676690606	-2.4055911088996678	4.617453980870244
-2.0743049676690606	-2.3376403091507774	4.645945936664551
-2.0743049676690606	-2.2696895094018874	4.401074829644576
-2.0743049676690606	-2.2017387096529974	4.18976573597737
-2.0743049676690606	-2.1337879099041066	3.7319700206388466
-2.0743049676690606	-2.0658371101552166	3.364691012374876
-2.0743049676690606	-1.9978863104063265	3.0170454751555384
-2.0743049676690606	-1.9299355106574363	2.7175289450567535
-2.0743049676690606	-1.8619847109085461	2.3876812433511656
-2.0743049676690606	-1.7940339111596557	2.2015903643409196
-2.0743049676690606	-1.7260831114107655	2.0336684500650133
-2.0743049676690606	-1.6581323116618754	1.9127802601846398
-2.0743049676690606	-1.590181511912985	1.8310911763322801
-2.0743049676690606	-1.5222307121640948	1.766552655194709
-2.0743049676690606	-1.4542799124152046	1.7792958434849648
-2.0743049676690606	-1.3863291126663142	1.8559872728275604
-2.0743049676690606	-1.318378312917424	2.0638041786626404
-2.0743049676690606	-1.2504275131685338	2.321067837002544
-2.0743049676690606	-1.1824767134196437	2.57230151266904
-2.0743049676690606	-1.1145259136707535	2.832270392548346
-2.0743049676690606	-1.046575113921863	2.9317835489537183
-2.0743049676690606	-0.9786243141729729	3.0085780240564395
-2.0743049676690606	-0.9106735144240827	3.2075637991536707
-2.0743049676690606	-0.8427227146751926	3.307755559004959
-2.0743049676690606	-0.7747719149263024	3.4615272356061544
-2.0743049676690606	-0.706821115177412	3.5048944647212847
-2.0743049676690606	-0.6388703154285218	3.590647505065701
-2.0743049676690606	-0.5709195156796316	3.5816339237603385
-2.0743049676690606	-0.5029687159307412	3.7090595111183147
-2.0743049676690606	-0.43501791618185104	3.954244887954604
-2.0743049676690606	-0.3670671164329611	4.481117537318112
-2.0743049676690606	-0.2991163166840707	5.5156509693017
-2.0743049676690606	-0.23116551693518028	6.381510847548964
-2.0743049676690606	-0.16321471718629033	7.0911873300601185
-2.0743049676690606	-0.09526391743739993	7.659171367666059
-2.0743049676690606	-0.027313117688509525	7.927435354260738
-2.0743049676690606	0.04063768206038043	8.700625242494219
-2.0743049676690606	0.10858848180927083	9.79923753116233
-2.0743049676690606	0.17653928155816123	9.393772423054166
-2.0743049676690606	0.2444900813070512	8.412943170042439
-2.0743049676690606	0.3124408810559416	7.719795989482493
-2.0743049676690606	0.380391680804832	7.784334510620064
-2.0743049676690606	0.44834248055372194	8.700625242494219
-2.0743049676690606	0.5162932803026119	9.79923753116233
-2.0743049676690606	0.5842440800515023	inf
-2.0743049676690606	0.6521948798003927	inf
-2.0743049676690606	0.7201456795492827	inf
-2.0743049676690606	0.7880964792981731	inf
-2.0743049676690606	0.8560472790470635	inf
-2.0743049676690606	0.9239980787959534	inf
-2.0743049676690606	0.9919488785448438	inf
-2.0743049676690606	1.0598996782937342	inf
-2.0743049676690606	1.1278504780426242	inf
-2.0743049676690606	1.1958012777915146	inf
-2.0743049676690606	1.263752077540405	inf
-2.0743049676690606	1.331702877289295	inf
-2.0743049676690606	1.3996536770381853	inf
-2.0743049676690606	1.4676044767870757	inf
-2.0743049676690606	1.5355552765359657	inf
-2.0743049676690606	1.603506076284856	inf
-2.0743049676690606	1.6714568760337465	inf
-2.0743049676690606	1.7394076757826364	inf
-2.0743049676690606	1.8073584755315264	inf
-2.0743049676690606	1.8753092752804168	inf
-2.0743049676690606	1.9432600750293072	inf
-2.0743049676690606	2.011210874778197	inf
-2.0743049676690606	2.0791616745270876	inf
-2.0743049676690606	2.147112474275978	inf
-2.0743049676690606	2.215063274024868	inf
-2.0743049676690606	2.2830140737737583	inf
-2.0743049676690606	2.3509648735226487	inf
-2.0743049676690606	2.418915673271539	inf
-2.0409802532516315	-4.308213501868595	9.79923753116233
-2.0409802532516315	-4.240262702119704	9.393772423054166
-2.0409802532516315	-4.172311902370813	9.106090350602383
-2.0409802532516315	-4.104361102621924	8.007478061934275
-2.0409802532516315	-4.036410302873033	8.412943170042439
-2.0409802532516315	-3.968459503124143	8.094489438923905
-2.0409802532516315	-3.900508703375253	7.401342258363958
-2.0409802532516315	-3.8325579036263626	7.719795989482493
-2.0409802532516315	-3.7646071038774727	7.314330881374329
-2.0409802532516315	-3.6966563041285823	6.580361706294128
-2.0409802532516315	-3.628705504379692	6.381510847548964
-2.0409802532516315	-3.560754704630802	5.867411898438003
-2.0409802532516315	-3.4928039048819115	5.877264194881016
-2.0409802532516315	-3.424853105133021	5.867411898438003
-2.0409802532516315	-3.356902305384131	5.791904345929859
-2.0409802532516315	-3.2889515056352407	5.602035583500521
-2.0409802532516315	-3.221000705886351	5.501952124943538
-2.0409802532516315	-3.1530499061374604	5.386439237821693
-2.0409802532516315	-3.0850991063885704	5.344890234908822
-2.0409802532516315	-3.01714830663968	5.488438405776816
-2.0409802532516315	-2.9491975068907896	5.145277181004805
-2.0409802532516315	-2.8812467071418997	5.214270052491757
-2.0409802532516315	-2.8132959073930093	5.159665918456905
-2.0409802532516315	-2.745345107644119	5.229694522817389
-2.0409802532516315	-2.677394307895229	5.18411701432107
-2.0409802532516315	-2.6094435081463385	5.250637696662632
-2.0409802532516315	-2.541492708397448	5.089707329849994
-2.0409802532516315	-2.473541908648558	5.0852129402621555
-2.0409802532516315	-2.4055911088996678	4.951121166563849
-2.0409802532516315	-2.3376403091507774	4.752591799543041
-2.0409802532516315	-2.2696895094018874	4.488497644615735
-2.0409802532516315	-2.2017387096529974	4.217622690480336
-2.0409802532516315	-2.1337879099041066	3.881688667004515
-2.0409802532516315	-2.0658371101552166	3.449224795733934
-2.0409802532516315	-1.9978863104063265	3.1096382619833625
-2.0409802532516315	-1.9299355106574363	2.9137278611275113
-2.0409802532516315	-1.8619847109085461	2.6403345044563844
-2.0409802532516315	-1.7940339111596557	2.4168020750505548
-2.0409802532516315	-1.7260831114107655	2.2855282833226243
-2.0409802532516315	-1.6581323116618754	2.14811735545963
-2.0409802532516315	-1.590181511912985	2.082776730985975
-2.0409802532516315	-1.5222307121640948	2.0191434078352204
-2.0409802532516315	-1.4542799124152046	2.0458285999054775
-2.0409802532516315	-1.3863291126663142	2.129975734106903
-2.0409802532516315	-1.318378312917424	2.340763064752525
-2.0409802532516315	-1.2504275131685338	2.5715750324336737
-2.0409802532516315	-1.1824767134196437	2.798903070887099
-2.0409802532516315	-1.1145259136707535	3.0164787423548782
-2.0409802532516315	-1.046575113921863	3.1476656575726016
-2.0409802532516315	-0.9786243141729729	3.231862113632423
-2.0409802532516315	-0.9106735144240827	3.294201134620331
-2.0409802532516315	-0.8427227146751926	3.3923575450930157
-2.0409802532516315	-0.7747719149263024	3.3735584626601964
-2.0409802532516315	-0.706821115177412	3.3207278889537593
-2.0409802532516315	-0.6388703154285218	3.2683599034364432
-2.0409802532516315	-0.5709195156796316	3.272010874998325
-2.0409802532516315	-0.5029687159307412	3.383322576035103
-2.0409802532516315	-0.43501791618185104	3.5291947258520375
-2.0409802532516315	-0.3670671164329611	3.997119155785266
-2.0409802532516315	-0.2991163166840707	4.702424540825022
-2.0409802532516315	-0.23116551693518028	5.624850261266691
-2.0409802532516315	-0.16321471718629033	6.522092798170152
-2.0409802532516315	-0.09526391743739993	6.754715093438906
-2.0409802532516315	-0.027313117688509525	8.094489438923905
-2.0409802532516315	0.04063768206038043	8.546474562666962
-2.0409802532516315	0.10858848180927083	8.882946799288174
-2.0409802532516315	0.17653928155816123	8.295160134386055
-2.0409802532516315	0.2444900813070512	7.496652438168284
-2.0409802532516315	0.3124408810559416	7.719795989482493
-2.0409802532516315	0.380391680804832	6.828823065592627
-2.0409802532516315	0.44834248055372194	6.966024187106114
-2.0409802532516315	0.5162932803026119	8.094489438923905
-2.0409802532516315	0.5842440800515023	10.492384711722277
-2.0409802532516315	0.6521948798003927	inf
-2.0409802532516315	0.7201456795492827	inf
-2.0409802532516315	0.7880964792981731	inf
-2.0409802532516315	0.8560472790470635	inf
-2.0409802532516315	0.9239980787959534	inf
-2.0409802532516315	0.9919488785448438	inf
-2.0409802532516315	1.0598996782937342	inf
-2.0409802532516315	1.1278504780426242	inf
-2.0409802532516315	1.1958012777915146	inf
-2.0409802532516315	1.263752077540405	inf
-2.0409802532516315	1.331702877289295	inf
-2.0409802532516315	1.3996536770381853	inf
-2.0409802532516315	1.4676044767870757	inf
-2.0409802532516315	1.5355552765359657	inf
-2.0409802532516315	1.603506076284856	inf
-2.0409802532516315	1.6714568760337465	inf
-2.0409802532516315	1.7394076757826364	inf
-2.0409802532516315	1.8073584755315264	inf
-2.0409802532516315	1.8753092752804168	inf
-2.0409802532516315	1.9432600750293072	inf
-2.0409802532516315	2.011210874778197	inf
-2.0409802532516315	2.0791616745270876	inf
-2.0409802532516315	2.147112474275978	inf
-2.0409802532516315	2.215063274024868	inf
-2.0409802532516315	2.2830140737737583	inf
-2.0409802532516315	2.3509648735226487	inf
-2.0409802532516315	2.418915673271539	inf
-2.007655538834202	-4.308213501868595	9.79923753116233
-2.007655538834202	-4.240262702119704	9.79923753116233
-2.007655538834202	-4.172311902370813	8.546474562666962
-2.007655538834202	-4.104361102621924	7.8533273821070155
-2.007655538834202	-4.036410302873033	7.496652438168284
-2.007655538834202	-3.968459503124143	7.719795989482493
-2.007655538834202	-3.900508703375253	7.16018020154707
-2.007655538834202	-3.8325579036263626	6.685722221951955
-2.007655538834202	-3.7646071038774727	6.580361706294128
-2.007655538834202	-3.6966563041285823	6.258278207125016
-2.007655538834202	-3.628705504379692	6.135675885032684
-2.007655538834202	-3.560754704630802	6.0150478972440675
-2.007655538834202	-3.4928039048819115	5.8972648615876855
-2.007655538834202	-3.424853105133021	5.877264194881016
-2.007655538834202	-3.356902305384131	5.83842436156475
-2.007655538834202	-3.2889515056352407	5.773885840427179
-2.007655538834202	-3.221000705886351	5.481749417626019
-2.007655538834202	-3.1530499061374604	5.321900716684122
-2.007655538834202	-3.0850991063885704	5.368420732319016
-2.007655538834202	-3.01714830663968	5.2774489541132885
-2.007655538834202	-2.9491975068907896	5.362485996799202
-2.007655538834202	-2.8812467071418997	5.333329412507745
-2.007655538834202	-2.8132959073930093	5.368420732319016
-2.007655538834202	-2.745345107644119	5.461946790329839
-2.007655538834202	-2.677394307895229	5.368420732319016
-2.007655538834202	-2.6094435081463385	5.429789678695308
-2.007655538834202	-2.541492708397448	5.293887680456449
-2.007655538834202	-2.473541908648558	5.436138906373967
-2.007655538834202	-2.4055911088996678	4.987053175789911
-2.007655538834202	-2.3376403091507774	4.7886022370660735
-2.007655538834202	-2.2696895094018874	4.609062323233995
-2.007655538834202	-2.2017387096529974	4.160882861828584
-2.007655538834202	-2.1337879099041066	3.944165608959902
-2.007655538834202	-2.0658371101552166	3.588637454137676
-2.007655538834202	-1.9978863104063265	3.328438027379728
-2.007655538834202	-1.9299355106574363	3.071207183126881
-2.007655538834202	-1.8619847109085461	2.9496411663537243
-2.007655538834202	-1.7940339111596557	2.735333569690261
-2.007655538834202	-1.7260831114107655	2.5847331170111856
-2.007655538834202	-1.6581323116618754	2.4994401644041693
-2.007655538834202	-1.590181511912985	2.4053592410545734
-2.007655538834202	-1.5222307121640948	2.325316533381037
-2.007655538834202	-1.4542799124152046	2.346255201696869
-2.007655538834202	-1.3863291126663142	2.4221038183283747
-2.007655538834202	-1.318378312917424	2.619548536696551
-2.007655538834202	-1.2504275131685338	2.889983376056457
-2.007655538834202	-1.1824767134196437	3.088714421709901
-2.007655538834202	-1.1145259136707535	3.1798312136196776
-2.007655538834202	-1.046575113921863	3.3662974384231505
-2.007655538834202	-0.9786243141729729	3.4310503448118377
-2.007655538834202	-0.9106735144240827	3.492962244214314
-2.007655538834202	-0.8427227146751926	3.457996781806771
-2.007655538834202	-0.7747719149263024	3.33620807424166
-2.007655538834202	-0.706821115177412	3.2610977073946588
-2.007655538834202	-0.6388703154285218	3.122783991195866
-2.007655538834202	-0.5709195156796316	3.147019871305406
-2.007655538834202	-0.5029687159307412	3.2255573642016833
-2.007655538834202	-0.43501791618185104	3.37517920855793
-2.007655538834202	-0.3670671164329611	3.827975691371866
-2.007655538834202	-0.2991163166840707	4.308235820784792
-2.007655538834202	-0.23116551693518028	5.063039082767834
-2.007655538834202	-0.16321471718629033	5.648197625263683
-2.007655538834202	-0.09526391743739993	6.431941701175854
-2.007655538834202	-0.027313117688509525	6.754715093438906
-2.007655538834202	0.04063768206038043	7.273508886854073
-2.007655538834202	0.10858848180927083	7.234288173700793
-2.007655538834202	0.17653928155816123	7.401342258363958
-2.007655538834202	0.2444900813070512	6.621183700814384
-2.007655538834202	0.3124408810559416	6.14857928986859
-2.007655538834202	0.380391680804832	6.431941701175854
-2.007655538834202	0.44834248055372194	6.731184596028712
-2.007655538834202	0.5162932803026119	7.356890495793125
-2.007655538834202	0.5842440800515023	9.79923753116233
-2.007655538834202	0.6521948798003927	inf
-2.007655538834202	0.7201456795492827	inf
-2.007655538834202	0.7880964792981731	inf
-2.007655538834202	0.8560472790470635	inf
-2.007655538834202	0.9239980787959534	inf
-2.007655538834202	0.9919488785448438	inf
-2.007655538834202	1.0598996782937342	inf
-2.007655538834202	1.1278504780426242	inf
-2.007655538834202	1.1958012777915146	inf
-2.007655538834202	1.263752077540405	inf
-2.007655538834202	1.331702877289295	inf
-2.007655538834202	1.3996536770381853	inf
-2.007655538834202	1.4676044767870757	inf
-2.007655538834202	1.5355552765359657	inf
-2.007655538834202	1.603506076284856	inf
-2.007655538834202	1.6714568760337465	inf
-2.007655538834202	1.7394076757826364	inf
-2.007655538834202	1.8073584755315264	inf
-2.007655538834202	1.8753092752804168	inf
-2.007655538834202	1.9432600750293072	inf
-2.007655538834202	2.011210874778197	inf
-2.007655538834202	2.0791616745270876	inf
-2.007655538834202	2.147112474275978	inf
-2.007655538834202	2.215063274024868	inf
-2.007655538834202	2.2830140737737583	inf
-2.007655538834202	2.3509648735226487	inf
-2.007655538834202	2.418915673271539	inf
-1.974330824416773	-4.308213501868595	inf
-1.974330824416773	-4.240262702119704	8.882946799288174
-1.974330824416773	-4.172311902370813	8.295160134386055
-1.974330824416773	-4.104361102621924	7.602012953826109
-1.974330824416773	-4.036410302873033	7.234288173700793
-1.974330824416773	-3.968459503124143	7.196547845717945
-1.974330824416773	-3.900508703375253	7.1250888817358
-1.974330824416773	-3.8325579036263626	6.663743315233179
-1.974330824416773	-3.7646071038774727	6.317997441826637
-1.974330824416773	-3.6966563041285823	5.959785218569018
-1.974330824416773	-3.628705504379692	5.847993812580902
-1.974330824416773	-3.560754704630802	6.073544103925676
-1.974330824416773	-3.4928039048819115	5.877264194881016
-1.974330824416773	-3.424853105133021	5.949089929452271
-1.974330824416773	-3.356902305384131	6.003748341990135
-1.974330824416773	-3.2889515056352407	5.83842436156475
-1.974330824416773	-3.221000705886351	5.75618626332778
-1.974330824416773	-3.1530499061374604	5.56513102656507
-1.974330824416773	-3.0850991063885704	5.587109933283846
-1.974330824416773	-3.01714830663968	5.529540081462367
-1.974330824416773	-2.9491975068907896	5.672103146117238
-1.974330824416773	-2.8812467071418997	5.609582789135904
-1.974330824416773	-2.8132959073930093	5.624850261266691
-1.974330824416773	-2.745345107644119	5.680200356349856
-1.974330824416773	-2.677394307895229	5.56513102656507
-1.974330824416773	-2.6094435081463385	5.461946790329839
-1.974330824416773	-2.541492708397448	5.475104874907351
-1.974330824416773	-2.473541908648558	5.468504190875998
-1.974330824416773	-2.4055911088996678	5.368420732319016
-1.974330824416773	-2.3376403091507774	5.126408696700422
-1.974330824416773	-2.2696895094018874	4.739812072896641
-1.974330824416773	-2.2017387096529974	4.285808784997347
-1.974330824416773	-2.1337879099041066	3.958595873788931
-1.974330824416773	-2.0658371101552166	3.735452322474722
-1.974330824416773	-1.9978863104063265	3.492962244214314
-1.974330824416773	-1.9299355106574363	3.33620807424166
-1.974330824416773	-1.8619847109085461	3.2248592838941024
-1.974330824416773	-1.7940339111596557	3.015346239402578
-1.974330824416773	-1.7260831114107655	2.924522106258393
-1.974330824416773	-1.6581323116618754	2.8034713748574793
-1.974330824416773	-1.590181511912985	2.76089268247659
-1.974330824416773	-1.5222307121640948	2.6983856222182796
-1.974330824416773	-1.4542799124152046	2.689766648279602
-1.974330824416773	-1.3863291126663142	2.8177672143579118
-1.974330824416773	-1.318378312917424	2.9689033991487763
-1.974330824416773	-1.2504275131685338	3.1373827906170186
-1.974330824416773	-1.1824767134196437	3.3238048144582395
-1.974330824416773	-1.1145259136707535	3.4319083457224737
-1.974330824416773	-1.046575113921863	3.5570142657071644
-1.974330824416773	-0.9786243141729729	3.571713207473592
-1.974330824416773	-0.9106735144240827	3.642258545576774
-1.974330824416773	-0.8427227146751926	3.6027934033678095
-1.974330824416773	-0.7747719149263024	3.4267713481245563
-1.974330824416773	-0.706821115177412	3.28674953531191
-1.974330824416773	-0.6388703154285218	3.152197876402158
-1.974330824416773	-0.5709195156796316	3.1040568521451677
-1.974330824416773	-0.5029687159307412	3.1354664693662544
-1.974330824416773	-0.43501791618185104	3.308513996659822
-1.974330824416773	-0.3670671164329611	3.6933288496634793
-1.974330824416773	-0.2991163166840707	4.159105083582584
-1.974330824416773	-0.23116551693518028	4.778651906212905
-1.974330824416773	-0.16321471718629033	5.488438405776816
-1.974330824416773	-0.09526391743739993	5.75618626332778
-1.974330824416773	-0.027313117688509525	6.174896598185964
-1.974330824416773	0.04063768206038043	6.349249985330743
-1.974330824416773	0.10858848180927083	6.522092798170152
-1.974330824416773	0.17653928155816123	6.14857928986859
-1.974330824416773	0.2444900813070512	5.696594166125533
-1.974330824416773	0.3124408810559416	5.481749417626019
-1.974330824416773	0.380391680804832	5.640354447802657
-1.974330824416773	0.44834248055372194	5.773885840427179
-1.974330824416773	0.5162932803026119	6.731184596028712
-1.974330824416773	0.5842440800515023	8.18979961872823
-1.974330824416773	0.6521948798003927	inf
-1.974330824416773	0.7201456795492827	inf
-1.974330824416773	0.7880964792981731	inf
-1.974330824416773	0.8560472790470635	inf
-1.974330824416773	0.9239980787959534	inf
-1.974330824416773	0.9919488785448438	inf
-1.974330824416773	1.0598996782937342	inf
-1.974330824416773	1.1278504780426242	inf
-1.974330824416773	1.1958012777915146	inf
-1.974330824416773	1.263752077540405	inf
-1.974330824416773	1.331702877289295	inf
-1.974330824416773	1.3996536770381853	inf
-1.974330824416773	1.4676044767870757	inf
-1.974330824416773	1.5355552765359657	inf
-1.974330824416773	1.603506076284856	inf
-1.974330824416773	1.6714568760337465	inf
-1.974330824416773	1.7394076757826364	inf
-1.974330824416773	1.8073584755315264	inf
-1.974330824416773	1.8753092752804168	inf
-1.974330824416773	1.9432600750293072	inf
-1.974330824416773	2.011210874778197	inf
-1.974330824416773	2.0791616745270876	inf
-1.974330824416773	2.147112474275978	inf
-1.974330824416773	2.215063274024868	inf
-1.974330824416773	2.2830140737737583	inf
-1.974330824416773	2.3509648735226487	inf
[truncated: 8,001 more rows]
