# Supplementary material for: Navigating protein landscapes with a machine-learned transferable coarse-grained model
Source: Nat Chem. 2025 Jul 18;17(8):1284–92. doi: 10.1038/s41557-025-01874-0 (PMC12313527; doi:10.1038/s41557-025-01874-0)
Supplement: Supplementary file 5 — .csv files with RMSD data. [file 41557_2025_1874_MOESM5_ESM.zip › fig_data/PUMA_alone_RMSD.csv]

time	traj_0	traj_1	traj_2	traj_3	traj_4	traj_5	traj_6	traj_7	traj_8	traj_9	traj_10	traj_11	traj_12	traj_13	traj_14	traj_15	traj_16	traj_17	traj_18	traj_19	traj_20	traj_21	traj_22	traj_23	traj_24	traj_25	traj_26	traj_27	traj_28	traj_29	traj_30	traj_31	traj_32	traj_33	traj_34	traj_35	traj_36	traj_37	traj_38	traj_39	traj_40	traj_41	traj_42	traj_43	traj_44	traj_45	traj_46	traj_47	traj_48
0.0	1.0124917	1.0112759	1.0120623	1.0116897	1.0111809	1.0127172	1.0063833	1.009108	1.012666	1.0095701	1.0171589	1.0153257	1.012734	1.0111331	1.0155255	1.0133979	1.0124795	1.0127137	1.0136707	1.0123208	1.0118405	1.0102375	1.0132056	1.0117893	1.0095934	1.0123082	1.0142287	1.0130539	1.0123245	1.0102259	1.0130252	1.011407	1.0151808	1.0082954	1.0128005	1.0102535	1.0161157	1.0121669	1.0146351	1.0164726	1.0131226	1.0160928	1.0113977	1.0142732	1.0160418	1.0115087	1.0130872	1.007016	1.0104988
0.00019999999999999998	1.003447	0.9947718	1.0000482	1.0112506	0.99217	1.004512	0.9777118	1.0054641	1.0007993	0.99640733	1.0298009	1.0132242	1.008116	1.0002295	1.0151039	1.0074905	0.99688226	1.0021548	1.0037493	1.0046458	1.0043015	0.996888	1.0065981	1.001159	0.999448	1.001486	1.0136728	1.0065448	0.99882305	0.99011093	1.0071795	0.9999914	1.0228474	0.990831	1.0042125	0.99682266	1.0260226	0.9995809	1.0215249	1.0166839	1.0074283	1.0236968	1.0074108	1.0116947	1.0236496	0.99393946	1.0067222	0.98145294	1.0030414
0.00039999999999999996	0.9943148	0.98981315	0.99038154	1.012031	0.97892225	1.0021234	0.970475	1.0138067	0.9941052	0.99420875	1.0434408	1.0085231	1.0149307	1.0055045	1.0095022	1.0063039	0.98058206	1.0034059	0.99518883	1.0104883	1.0029638	0.9907991	0.9933545	1.00131	0.99949145	1.008215	1.009524	1.0076782	0.99341476	0.9656826	1.0058075	0.9953328	1.0323524	0.9804269	1.0018085	0.99744964	1.0384486	0.99266386	1.0273706	1.014721	0.9969035	1.0248863	1.0061982	1.0095594	1.0303093	0.98483276	1.0113434	0.9687124	1.0058305
0.0006	0.9826251	0.9790699	0.9754694	1.0126637	0.9749109	0.9914406	0.96600163	1.0149442	0.9896985	0.9900209	1.0535179	1.0088806	1.0148103	1.0072815	1.0052949	1.0008974	0.9755046	0.99225396	0.98716307	1.005427	1.0004637	0.97596467	0.9805002	0.99924374	0.99020797	1.0138875	0.9992551	0.99849063	0.98810244	0.950124	1.0003026	0.99191356	1.0322679	0.9557493	0.9935346	0.99325025	1.0421103	0.98615265	1.0271293	1.001981	0.9831712	1.0231605	0.9957288	1.0084262	1.0218055	0.98511267	0.9990706	0.9614108	1.0105573
0.0007999999999999999	0.98156995	0.9685711	0.96784246	1.0146309	0.9662983	0.98168397	0.96166885	1.0095826	0.98156923	0.98702174	1.0632354	1.012124	1.0082257	1.0058612	1.0039862	0.98905563	0.9726915	0.98219144	0.99069595	0.98849785	1.0002489	0.96129245	0.9742785	0.99831945	0.98984015	1.0094569	0.9794189	0.9968736	0.98603743	0.9207916	0.9942599	0.99062556	1.0370386	0.9382411	0.99088573	0.98983204	1.0460985	0.9822003	1.0277671	0.99368435	0.97409207	1.0235218	0.980835	1.0099638	1.0077572	0.9945429	0.99326587	0.9634591	1.0129688
0.001	0.97914916	0.9519519	0.96051586	1.0200948	0.9622911	0.974847	0.9547098	1.0028431	0.9724562	0.98428893	1.0753849	1.0187062	1.0069677	1.0021635	1.0000885	0.98283994	0.97050816	0.9776455	0.98956805	0.9718154	0.99688184	0.9527976	0.96303743	1.001732	0.9940527	1.0042613	0.96602696	0.9974309	0.9886152	0.8960039	0.98631513	0.9876548	1.0424749	0.91798824	0.9812514	0.9846149	1.0544378	0.9840301	1.0284698	0.9809417	0.96274483	1.0277987	0.96612567	1.020161	0.99951375	1.0021534	0.9928862	0.96957684	1.0127635
0.0012	0.9839528	0.94274217	0.9497227	1.0247777	0.95887476	0.9652887	0.9474111	0.9923601	0.9644434	0.9784478	1.0809855	1.0238096	0.99836504	1.0089933	0.9929396	0.9875383	0.9668947	0.97529477	0.9875427	0.9555253	0.9886145	0.9417535	0.9542806	1.0029681	0.9983813	1.0038486	0.9549066	0.9925117	0.9803731	0.8800405	0.9721499	0.9874689	1.0522027	0.9092226	0.9725504	0.97688746	1.0551157	0.9862488	1.0299897	0.9766955	0.9510448	1.0249566	0.95987195	1.0319054	0.994096	1.0066355	1.0024774	0.9723195	1.0124696
0.0013999999999999998	0.9827723	0.93080956	0.942743	1.0310253	0.95211166	0.9571472	0.9483416	0.98936784	0.9615102	0.96891475	1.0818172	1.0233485	0.99083227	1.0139549	0.9895997	0.99546903	0.95909977	0.9613252	0.9876022	0.9467965	0.9827717	0.9369251	0.96000403	0.9936344	0.99827814	0.99892455	0.94435644	0.9922351	0.97927815	0.86031854	0.95918477	0.98485273	1.0530081	0.8992186	0.9611146	0.9716663	1.0572524	0.99089855	1.0359098	0.9748869	0.94513553	1.0223387	0.9524508	1.0369041	0.9888851	1.0075835	1.0062599	0.9722721	1.0207927
0.0015999999999999999	0.9753425	0.92519546	0.9430591	1.0343351	0.95091534	0.9557131	0.9518543	0.99415195	0.9616959	0.9616036	1.0775707	1.0274446	0.9809454	1.0245299	0.98962533	0.9962319	0.95888007	0.9417606	0.99058294	0.93955255	0.98047906	0.9318731	0.95894295	0.9850306	0.99281263	0.99586236	0.9351385	0.9884449	0.9801941	0.84969336	0.9562901	0.9810268	1.0498908	0.8890828	0.9494447	0.96238506	1.0664387	0.9897427	1.045271	0.9774659	0.94282097	1.0286114	0.940234	1.0341437	0.9801501	1.0110986	1.003238	0.9694663	1.0252941
0.0018	0.9772491	0.9232368	0.94075286	1.0332228	0.94919795	0.9451979	0.94826436	0.99048615	0.9678768	0.94873554	1.0588855	1.0367467	0.96701026	1.0273876	0.9867915	0.9858137	0.9692372	0.93412256	0.9964658	0.9375647	0.97591156	0.9248794	0.9528101	0.98125494	0.98281735	1.0000668	0.93167394	0.9817621	0.98137116	0.8431927	0.9514797	0.9798536	1.0419598	0.8898729	0.9364767	0.9573693	1.0628335	0.9821083	1.0533708	0.9841591	0.94312024	1.0311993	0.9371553	1.0274924	0.96824414	1.0116295	0.99685144	0.9746984	1.0214409
0.002	0.9777797	0.91120285	0.93767756	1.0291772	0.9430364	0.9359131	0.9478895	0.9877624	0.9769258	0.94056475	1.0499848	1.0454834	0.95596695	1.0211583	0.9854479	0.9843992	0.98196805	0.92874223	0.9998318	0.93340504	0.9682983	0.9146618	0.949973	0.97686285	0.9773104	1.0110806	0.928517	0.9791796	0.98044074	0.83730334	0.94952565	0.9755962	1.0345193	0.89185417	0.91809684	0.95952135	1.0649191	0.9787481	1.0538723	0.9896915	0.9468186	1.029067	0.9363031	1.0224231	0.95835656	1.0134926	1.0009198	0.97708017	1.0167332
0.0021999999999999997	0.97349745	0.9023809	0.9436124	1.0275064	0.94975024	0.9345314	0.95738703	0.98548734	0.9862274	0.93477774	1.0424787	1.0434062	0.94917935	1.018886	0.9941098	0.9769528	0.98701495	0.92544883	1.0013616	0.9272299	0.9580362	0.9111624	0.9466192	0.97328436	0.96712196	1.0304835	0.9206678	0.97806215	0.9802651	0.83421206	0.9649655	0.97723985	1.0305808	0.899455	0.89973664	0.9573011	1.070645	0.9680727	1.0546227	0.99112934	0.9449201	1.025436	0.94387156	1.0197798	0.9524733	1.0122908	1.0089933	0.98144037	1.0183773
0.0024	0.9677641	0.8978441	0.9527311	1.0312717	0.957217	0.93559116	0.96128726	0.97599363	0.9964564	0.93573505	1.0323747	1.0415496	0.94301605	1.0248717	1.0094029	0.9656869	0.9880776	0.9327064	0.9920069	0.92436856	0.9467118	0.91029114	0.9386947	0.97166085	0.9518142	1.0386099	0.9083267	0.9794587	0.97946733	0.82949555	0.9743261	0.97633505	1.0333468	0.9104273	0.89187753	0.9526362	1.0724506	0.9582824	1.0627531	0.99013615	0.9406835	1.0214893	0.9451132	1.0229732	0.9432903	1.0117716	1.0142767	0.9790253	1.015959
0.0026	0.9643727	0.88675064	0.9590925	1.036494	0.95871896	0.92844117	0.9632889	0.96712595	1.0133837	0.9342533	1.0231882	1.0377333	0.93047875	1.0261697	1.0206285	0.9613934	0.9908185	0.9381949	0.98131686	0.91975564	0.93536276	0.9116526	0.9319972	0.971507	0.94103885	1.03769	0.9005848	0.9780943	0.9741436	0.8272844	0.974798	0.97584844	1.0340415	0.9193324	0.8879503	0.95427907	1.0690342	0.9543235	1.0709343	0.9893604	0.9296692	1.0228522	0.94239485	1.0192871	0.93936116	1.011379	1.0237014	0.97557515	1.0172738
0.0027999999999999995	0.96107924	0.8769976	0.9718548	1.0378617	0.9564407	0.92190254	0.963644	0.96127534	1.0310001	0.93008643	1.0205141	1.0389625	0.9205476	1.0229913	1.0308834	0.9580817	0.99174774	0.94193965	0.97573835	0.90943265	0.9245976	0.9211018	0.9278923	0.97756577	0.9467482	1.0374805	0.8965494	0.9774383	0.97331214	0.82540405	0.9842484	0.9804069	1.0358075	0.9161348	0.88746756	0.95166296	1.067914	0.9640189	1.0748836	1.0000426	0.92622286	1.0235039	0.94440144	1.0142229	0.93841493	1.0123395	1.0367167	0.9756075	1.0191896
0.0029999999999999996	0.950156	0.8681246	0.9811977	1.0379562	0.9614837	0.91610456	0.9583915	0.9610103	1.0430242	0.9329659	1.020374	1.0444335	0.9083126	1.0110776	1.0311948	0.9540319	0.9885344	0.9413563	0.9754657	0.8997915	0.9159289	0.92467153	0.92779416	0.98228925	0.9488266	1.0415833	0.8932342	0.9863909	0.9761646	0.8266147	0.98779577	0.98433065	1.0369816	0.913448	0.8836674	0.94792885	1.0679703	0.97521544	1.0744677	1.0033739	0.924765	1.0239936	0.9412544	1.0094225	0.93698883	1.0173917	1.0437305	0.9674493	1.0216715
0.0031999999999999997	0.9424462	0.8581122	0.9885079	1.0448345	0.96210515	0.9125707	0.9485183	0.96182287	1.0451181	0.93135333	1.0209215	1.0440425	0.8995815	0.99882853	1.0287021	0.95173097	0.98393273	0.93785006	0.97990143	0.89052826	0.90178424	0.9183341	0.9335346	0.9854234	0.948022	1.0418501	0.88724047	1.0039271	0.9760705	0.8236285	0.99347615	1.0028081	1.0353302	0.918936	0.8843771	0.93634325	1.0711652	0.9852126	1.0726212	0.99842805	0.92102116	1.0245979	0.9295773	1.0090271	0.94524723	1.0224451	1.0415136	0.96610945	1.0208403
0.0034	0.933899	0.84727424	0.9996773	1.0499027	0.97124654	0.91150975	0.9386276	0.95321774	1.0491225	0.9277409	1.0224231	1.0481013	0.9005103	0.9967366	1.0162325	0.95146394	0.9878042	0.9381476	0.9768301	0.88677514	0.88869864	0.9094954	0.9345876	0.98199564	0.95565236	1.0404408	0.88156694	1.0128399	0.98245436	0.8179062	1.0031782	1.0148382	1.0336165	0.93185514	0.8798682	0.9274477	1.0737778	0.994437	1.0745515	0.9903809	0.9192529	1.0207609	0.9142918	1.0084529	0.95353824	1.0200348	1.0412064	0.9714807	1.0159103
0.0036	0.92825395	0.84314156	1.0077472	1.0538427	0.9771818	0.9128607	0.93517596	0.95467895	1.0356207	0.9250396	1.0220526	1.0511006	0.896888	0.9952129	1.0072675	0.95948666	0.9863193	0.9370872	0.97750455	0.88530546	0.88514024	0.9029207	0.9292692	0.9718476	0.96231085	1.0348518	0.87799054	1.0152667	0.99169225	0.8144671	1.0049368	1.0273114	1.0338085	0.93985945	0.8759604	0.9216579	1.0755614	0.99815804	1.0811727	0.9897093	0.9234981	1.0197357	0.91158223	1.0122385	0.9647316	1.0189564	1.0393641	0.96988696	1.0118806
0.0037999999999999996	0.92730486	0.8416207	1.0129695	1.0544175	0.9836332	0.9161292	0.9321931	0.9602304	1.0293014	0.91706973	1.0250273	1.0556504	0.89151025	0.9915705	0.99888957	0.97526157	0.9849069	0.93701994	0.97849435	0.8851226	0.88737553	0.8949582	0.9301692	0.96482795	0.96880823	1.0231706	0.8737901	1.0192815	0.99926317	0.8084158	1.0114199	1.0357591	1.0333512	0.9380236	0.86702955	0.90762824	1.0737746	1.0073	1.0860366	0.9822895	0.9277044	1.0168144	0.91578764	1.014761	0.9801229	1.0205054	1.0353034	0.97629565	1.0019112
0.004	0.9267985	0.8375042	1.0166326	1.0531304	0.9861586	0.918794	0.9288789	0.966954	1.0256968	0.92086047	1.0303618	1.06102	0.8885582	0.9829655	0.9928066	0.979524	0.98616594	0.9407305	0.97380203	0.8889365	0.8866245	0.8901402	0.9290967	0.9588663	0.97354954	1.0125177	0.877454	1.0218806	1.0097934	0.80105686	1.0219063	1.0386362	1.0251956	0.9367475	0.86104155	0.90079194	1.0745692	1.0175716	1.0852706	0.97276425	0.93617165	1.0128869	0.91573745	1.0184747	0.9962397	1.0290006	1.0317858	0.98360014	0.9952736
0.0042	0.9299244	0.8302689	1.0176344	1.053359	0.9880853	0.90911454	0.9235394	0.97094196	1.0290332	0.92015326	1.0214924	1.0621909	0.88952637	0.9737288	0.99364275	0.9803656	0.988121	0.94594514	0.96957666	0.8958554	0.8845492	0.887773	0.9235031	0.94911623	0.9854414	1.0027684	0.88137126	1.0188447	1.0195906	0.8050843	1.0294281	1.0402265	1.0129645	0.9278078	0.8584106	0.8993233	1.077694	1.0252857	1.0840915	0.96962285	0.9465344	1.0038308	0.9234025	1.028703	1.0046463	1.0415008	1.0305113	0.98516166	0.9923035
0.004399999999999999	0.9262379	0.8237312	1.0100704	1.0549291	0.9824183	0.90658015	0.9195836	0.9672582	1.0220888	0.91861033	1.0178889	1.0642467	0.8900387	0.9683298	0.9952876	0.9776254	0.99208736	0.95231587	0.97568595	0.8956989	0.88773876	0.89350957	0.91414213	0.95321125	0.9949163	0.9860786	0.88825333	1.0141015	1.0252914	0.8009024	1.0353084	1.0318538	1.0058448	0.9258187	0.8548338	0.90518486	1.0804236	1.0238618	1.0792779	0.97527605	0.9629853	0.9979669	0.93726575	1.0406486	1.0145843	1.0559939	1.0296468	0.97851974	0.994295
0.0046	0.9219947	0.8227801	1.0021324	1.0553409	0.9711345	0.90933275	0.9195973	0.9656176	1.0180686	0.91758215	1.0128311	1.0592934	0.8887944	0.9652929	0.9910733	0.9818729	0.99079764	0.9521519	0.98141414	0.89083403	0.8968268	0.901445	0.8991759	0.9609607	0.99635357	0.98304296	0.8950816	1.0062275	1.03215	0.7931379	1.0445884	1.0308807	1.0023919	0.9171443	0.84940606	0.9036661	1.0846035	1.0217811	1.0734907	0.97664386	0.9700498	0.9882484	0.94769996	1.0444144	1.0264769	1.066691	1.0284599	0.9737559	0.99848276
0.0048	0.91290337	0.8173281	0.9989158	1.0488592	0.96257865	0.9204275	0.915527	0.96992785	1.0187094	0.9124853	1.0109899	1.0577302	0.8850778	0.9599129	0.9885848	0.9753382	0.99469906	0.9495264	0.98446876	0.89008534	0.9007355	0.9057141	0.88735974	0.96357423	0.9908764	0.9773188	0.9011043	1.0030824	1.0333182	0.7900873	1.0511994	1.0306258	1.0030189	0.9071139	0.8526825	0.9015288	1.0908134	1.0175631	1.0709159	0.9782337	0.973703	0.9848918	0.9583081	1.0419316	1.0396179	1.0733238	1.0350298	0.9707578	1.0031137
0.004999999999999999	0.91122264	0.8158363	1.0002844	1.0427154	0.9545669	0.9273367	0.90946215	0.9723569	1.0248692	0.9064472	1.0117766	1.0504242	0.87599814	0.9541278	0.9959837	0.96985453	0.99532795	0.94641435	0.98577976	0.8915523	0.90225106	0.9100889	0.8775677	0.96687746	0.98797125	0.96970713	0.9070933	1.0034269	1.0360513	0.7933884	1.0625446	1.0292839	1.0111367	0.9010956	0.8610756	0.8986098	1.0971289	1.0173192	1.0747129	0.9837331	0.9754391	0.9848688	0.96650237	1.0429082	1.0494499	1.0781838	1.040914	0.96668273	0.9981951
0.0052	0.9091484	0.8177956	0.9969468	1.0348358	0.9488199	0.9413878	0.90808046	0.9717246	1.0347855	0.90452	1.0173719	1.0381547	0.86609256	0.9513755	1.0007848	0.9615957	0.98866105	0.9398225	0.9869969	0.89701587	0.9051218	0.90928507	0.8735739	0.97242415	1.000488	0.9606546	0.91400516	1.0098807	1.0388874	0.80319273	1.0665592	1.0261899	1.0149829	0.89563257	0.86606866	0.90469646	1.10513	1.0138525	1.0761703	0.9923136	0.97673297	0.9811419	0.9665662	1.0428454	1.0532298	1.0688838	1.0433886	0.95874226	0.990646
0.005399999999999999	0.9133846	0.8179145	0.99543464	1.028646	0.94199914	0.94964314	0.91345197	0.9770931	1.0416685	0.90097356	1.0200157	1.0254937	0.8575849	0.95297176	1.0107383	0.96153355	0.9807686	0.9380453	0.99558455	0.905352	0.91520894	0.9187838	0.86562204	0.980717	1.0073982	0.9516206	0.9171812	1.013638	1.0370532	0.81681526	1.0693337	1.030003	1.0183548	0.8849549	0.87556326	0.90575325	1.1130011	1.0064007	1.0713329	0.993276	0.97993505	0.981601	0.96284693	1.0444537	1.0603545	1.0613562	1.0385761	0.9579815	0.9814599
0.005599999999999999	0.9218006	0.8119779	0.9974115	1.0263586	0.93278015	0.96075785	0.91842735	0.98146635	1.049661	0.89446646	1.017647	1.0269457	0.8560145	0.94759643	1.0185593	0.961237	0.97805774	0.9336078	1.0035155	0.91125405	0.91841084	0.9271901	0.8637599	0.97767407	1.0116998	0.949196	0.91679806	1.0082108	1.0433806	0.83248746	1.0805348	1.0292293	1.0236473	0.8763057	0.8775916	0.91026855	1.1162953	0.99989396	1.0619735	0.9983791	0.982898	0.97658473	0.9603508	1.0447721	1.073539	1.0602062	1.036489	0.964488	0.9758777
0.0058	0.92500025	0.8052329	1.0002085	1.0224214	0.9252124	0.97260815	0.92262477	0.9925691	1.059053	0.8934184	1.0196705	1.0234149	0.8455646	0.939167	1.0202863	0.96737266	0.9783091	0.9242545	1.0047894	0.9144357	0.91933435	0.9353796	0.85752475	0.9769434	1.0073775	0.9504123	0.91382474	1.0069613	1.0485011	0.8418	1.0885984	1.032717	1.0268292	0.8670869	0.8788293	0.9169824	1.1206449	0.9958364	1.0549926	0.9932597	1.0013065	0.9711283	0.96340907	1.046922	1.0813342	1.0605294	1.0355482	0.96507674	0.9680566
0.005999999999999999	0.9282477	0.79507303	0.99384665	1.0169284	0.9255412	0.984538	0.921153	1.0080799	1.0694253	0.88872886	1.0253788	1.0201261	0.8436252	0.92875457	1.0280077	0.9736249	0.96168774	0.9160302	1.0085901	0.91002786	0.920083	0.94793344	0.85948306	0.9765471	1.000712	0.9474861	0.9095584	1.0108216	1.0446607	0.8607779	1.0921452	1.0433911	1.025829	0.8716793	0.8786166	0.91908634	1.1246867	0.9935613	1.0520575	0.99603873	1.0220735	0.9543416	0.960792	1.0456575	1.0786085	1.0651523	1.0325881	0.96686375	0.95499855
0.0062	0.93066245	0.78741765	0.99449575	1.0136919	0.9325582	0.9976479	0.92433983	1.0238664	1.0707856	0.89005613	1.0268179	1.0152812	0.84902716	0.93339396	1.026623	0.97801024	0.9479795	0.91957307	1.0196681	0.9117872	0.93023145	0.95724756	0.8609993	0.97893965	0.9921445	0.95236784	0.9090585	1.017288	1.0427942	0.8773981	1.0927837	1.0515901	1.029038	0.86994106	0.8814612	0.9193636	1.1381679	0.99238783	1.0563214	0.99874663	1.0264773	0.94076943	0.9555268	1.0476465	1.0738944	1.0651894	1.0321482	0.97295094	0.9425055
0.0063999999999999994	0.9396526	0.7836497	0.99009633	1.0111344	0.93885064	1.0078919	0.9305997	1.0351292	1.0677758	0.8940139	1.0329599	1.0104116	0.8566437	0.93814653	1.0196916	0.9837023	0.94228405	0.92116606	1.0246205	0.91618675	0.93345726	0.9594407	0.86160094	0.9841792	0.9869652	0.9665392	0.9143722	1.0191312	1.0389632	0.8876879	1.0955348	1.0463301	1.0300869	0.86897314	0.8770114	0.9198506	1.1459846	0.9939539	1.0529263	0.99907416	1.032376	0.92877275	0.9560179	1.0491333	1.0663594	1.0614821	1.0367368	0.9744428	0.9328081
0.006599999999999999	0.9428715	0.7861251	0.99270993	1.0095844	0.9478375	1.0166271	0.93343645	1.0381738	1.0683981	0.89980346	1.0382123	1.0045784	0.8608281	0.9376573	1.0125259	0.98637223	0.9366705	0.923981	1.0270891	0.9138593	0.9319868	0.95650965	0.8536492	0.9797611	0.9850643	0.974881	0.9288345	1.0268945	1.0275223	0.8979017	1.0916944	1.0437758	1.0272342	0.8744927	0.87797165	0.92409325	1.145713	1.0006216	1.0513214	0.99829286	1.0454863	0.92753357	0.9545991	1.0509152	1.0641284	1.0562989	1.0361185	0.9713844	0.92347574
0.0068	0.94133496	0.796429	0.9901983	1.0060805	0.9600605	1.0155749	0.9321943	1.04659	1.074611	0.9058385	1.0428324	1.0010039	0.86496377	0.93434846	1.0095475	0.98973167	0.9313984	0.92892593	1.0248222	0.90949863	0.9291965	0.9503269	0.86049366	0.9781959	0.9865669	0.98316	0.9388439	1.0327985	1.0159543	0.8976133	1.0885236	1.0464791	1.0282115	0.8812143	0.874936	0.9213305	1.1481457	1.0122437	1.0478487	0.9945517	1.0461801	0.92976856	0.9597505	1.0463544	1.0584657	1.0519587	1.0365964	0.9688101	0.9105012
0.006999999999999999	0.93247825	0.80357444	0.98063034	1.0048435	0.96849954	1.0112971	0.9312579	1.0491272	1.07583	0.9085076	1.0483606	1.0030075	0.8641193	0.93379	1.0105814	0.98791677	0.92795944	0.9369107	1.0250719	0.9037443	0.9383158	0.94988996	0.8604774	0.9747437	0.9948333	0.9798652	0.9429942	1.040263	1.0062896	0.89586085	1.0836295	1.0427084	1.0313236	0.88335526	0.8667121	0.9154727	1.145959	1.0158592	1.0470573	0.9931241	1.046431	0.9224935	0.96450186	1.0470638	1.0455589	1.0576323	1.0264592	0.9692669	0.89732593
0.0072	0.92367876	0.7967477	0.9874905	0.9965112	0.96884555	1.0190911	0.92786294	1.0489436	1.074396	0.90875703	1.0511544	0.99836695	0.86077553	0.92956525	1.0130064	0.9863556	0.93590224	0.9440467	1.0305364	0.89737916	0.9570667	0.94787985	0.85997814	0.9682505	0.995417	0.9747499	0.9388891	1.0404819	0.99957573	0.9060044	1.0809348	1.0396234	1.0305737	0.87973744	0.86697525	0.91022754	1.1505221	1.0303713	1.047355	0.99095654	1.0435666	0.9196662	0.97000206	1.0459864	1.030308	1.0552831	1.0125302	0.9729321	0.88726693
0.0073999999999999995	0.9128493	0.7948143	0.9989522	0.993677	0.9640844	1.0313083	0.9210448	1.0496927	1.0729681	0.9087065	1.049448	0.99986166	0.86014736	0.9251953	1.0084159	0.98183924	0.93950623	0.94684213	1.0319952	0.89145213	0.96420467	0.9468654	0.85509753	0.9584581	0.9936892	0.96955365	0.93762785	1.0351986	0.99542534	0.91562474	1.0863273	1.0327306	1.0349935	0.87549585	0.8716171	0.90194005	1.1453826	1.0422468	1.04096	0.9751794	1.0366082	0.9185122	0.9806328	1.0409132	1.0222496	1.0527954	1.0052894	0.97579294	0.8810584
0.007599999999999999	0.905772	0.796245	1.0068159	0.9923431	0.95764846	1.0362886	0.9183272	1.0528164	1.0767596	0.91724014	1.0447416	0.9979121	0.8562826	0.92654777	1.0001605	0.9747328	0.9415567	0.9563835	1.0410029	0.88364387	0.9663138	0.9385864	0.84939724	0.9528996	1.000551	0.9566875	0.9439366	1.026875	0.9929449	0.9200986	1.0908493	1.0302098	1.0469694	0.87191534	0.8652035	0.894287	1.1425275	1.05116	1.0323727	0.95574	1.0264927	0.9158907	0.9833157	1.0439409	1.0178949	1.0478829	0.99007183	0.96910673	0.86799854
0.0078	0.8969177	0.7907624	1.0126958	0.99196905	0.9596732	1.0394983	0.91663086	1.0504466	1.0739684	0.9143705	1.0473099	0.993252	0.849633	0.9199233	0.99425703	0.96905905	0.9442718	0.96554196	1.0419077	0.87735313	0.96907	0.9372963	0.8433636	0.94032586	1.0001945	0.94317603	0.9445405	1.0172094	0.98967695	0.9305882	1.1025234	1.0281578	1.0487976	0.86653537	0.8725283	0.87888247	1.132539	1.0539751	1.0222021	0.9446396	1.0220324	0.9120146	0.9819604	1.0412698	1.0077683	1.0438966	0.9735591	0.96292794	0.860142
0.008	0.8879125	0.78853214	1.0167918	0.9970664	0.9665882	1.0398064	0.9117055	1.0518559	1.0666169	0.9187613	1.0583695	0.99429935	0.8403857	0.91797394	0.9846383	0.9668675	0.9425051	0.9761204	1.0449958	0.87636614	0.96982855	0.9409789	0.8521236	0.926127	0.99348605	0.93759614	0.951237	1.0162401	0.98992085	0.9408052	1.1103688	1.0197312	1.0517144	0.8558801	0.8767507	0.8555703	1.1249332	1.0516342	1.0048718	0.9432338	1.0182726	0.9108436	0.98074025	1.0363668	0.9961219	1.0378809	0.97261006	0.9625774	0.85635406
0.008199999999999999	0.879031	0.78991437	1.0109046	0.9995305	0.9728561	1.0351394	0.90670013	1.0625432	1.0648746	0.9240857	1.0653423	0.9982243	0.8335687	0.91828465	0.9838805	0.9600118	0.9431366	0.9801005	1.0607659	0.87618554	0.9740821	0.9319457	0.8566982	0.9098928	0.9847408	0.93887085	0.95615417	1.0209012	0.98586994	0.93412894	1.1116767	1.0184562	1.0529239	0.84493417	0.8757584	0.8428943	1.1136532	1.0451822	0.9887214	0.943526	1.0179285	0.91493887	0.9764946	1.0327858	0.99387735	1.0314388	0.96911633	0.95974016	0.84577334
0.0084	0.88314694	0.7934287	1.0020669	0.9956454	0.97896576	1.0251868	0.91315466	1.0684363	1.0635046	0.92224425	1.0563601	1.0053068	0.8297782	0.9188077	0.990949	0.96042544	0.9501876	0.9824293	1.0782218	0.8767013	0.98495525	0.9251024	0.8559309	0.8981823	0.9759706	0.93662226	0.96439296	1.0277768	0.9816161	0.93391055	1.1069639	1.0145084	1.0477927	0.8389271	0.8789866	0.8421413	1.099826	1.046345	0.97769654	0.94107425	1.0190724	0.9277968	0.96892357	1.0338863	1.0016204	1.0327858	0.9625736	0.960057	0.83545405
0.0086	0.8775057	0.7972476	0.992995	0.99406534	0.98148495	1.0153421	0.9219326	1.0803573	1.0610578	0.92432934	1.0473305	1.0190637	0.81846976	0.920732	1.0077717	0.9592598	0.9583497	0.9824298	1.0910825	0.87741506	0.99228424	0.9081471	0.8504074	0.8864647	0.97550035	0.9287586	0.9669885	1.0332228	0.97744614	0.9371858	1.098295	1.0196908	1.0407373	0.8340466	0.88764054	0.8513145	1.0988493	1.0446006	0.9735222	0.9478714	1.0092359	0.92549163	0.96044135	1.0285391	1.0073248	1.0279096	0.9610535	0.96438974	0.83307743
0.008799999999999999	0.8677284	0.7978307	0.9879515	0.99435604	0.9892816	1.0129228	0.9269827	1.0899507	1.056054	0.92513466	1.0397294	1.0229521	0.80865425	0.92418265	1.015306	0.96252155	0.9613618	0.98928523	1.0987473	0.8774608	1.0053079	0.89694536	0.84408927	0.879642	0.9805648	0.92334825	0.9735367	1.042044	0.9730189	0.93560916	1.0965191	1.0213037	1.0400239	0.83146185	0.8990832	0.8488078	1.0981588	1.0540563	0.9688158	0.9443351	0.99541426	0.9221021	0.9546162	1.0223418	1.0088155	1.0248787	0.96620107	0.9704608	0.8291105
0.009	0.8528697	0.79325044	0.9837603	0.98759645	0.98304886	1.0131116	0.9308238	1.090023	1.0531313	0.92358357	1.0375537	1.0196832	0.815303	0.9337268	1.0065142	0.9616098	0.95794123	1.0039858	1.1000494	0.8803984	1.0163672	0.88838005	0.83985037	0.87774754	0.9888496	0.91717845	0.9714826	1.0477768	0.96562296	0.9391823	1.0952914	1.0218166	1.0454352	0.827593	0.90958595	0.8482053	1.1003007	1.0519677	0.96821755	0.9364195	0.98678344	0.9153044	0.9502986	1.0218478	1.0144699	1.0225099	0.97346675	0.9724154	0.82585925
0.0092	0.8437638	0.7937562	0.98220915	0.9790361	0.97887313	1.0138819	0.9284992	1.0895125	1.0552138	0.9228016	1.041823	1.0260113	0.82566726	0.94101727	1.0053195	0.9641315	0.9662116	1.0029193	1.0982217	0.88236177	1.0186096	0.87881947	0.8358768	0.8749921	0.9931607	0.91011363	0.9654437	1.0547	0.95538664	0.93750894	1.0904541	1.0224248	1.0455654	0.83065283	0.92062646	0.8528712	1.0983044	1.0534081	0.9657383	0.934271	0.97570395	0.91430163	0.9432073	1.024942	1.0187168	1.0265872	0.986051	0.97428256	0.82938224
0.009399999999999999	0.84321016	0.7959672	0.9880002	0.9776291	0.9747748	1.0136167	0.92882043	1.0912948	1.0641013	0.92453724	1.0395917	1.0347579	0.83762866	0.937013	1.0096841	0.97362787	0.973674	1.0033209	1.1005937	0.88292944	1.021507	0.86303544	0.84348136	0.8785317	0.9939008	0.9072731	0.9636417	1.0582529	0.9516935	0.93579054	1.0890265	1.0287366	1.0422124	0.8362465	0.92356175	0.8566462	1.0887188	1.0607934	0.9612997	0.9340101	0.97338265	0.9131465	0.9421533	1.020165	1.0190244	1.0245489	0.9946796	0.9764177	0.82476705
0.0096	0.84248453	0.79627836	0.9994786	0.9749593	0.96690655	1.0134486	0.9227315	1.0940413	1.0635655	0.9271621	1.0349367	1.0450562	0.83648455	0.9346411	1.0162269	0.97551507	0.9852881	1.0038056	1.0942956	0.89046675	1.0194451	0.8494187	0.8484648	0.87576294	1.0053941	0.91014874	0.9645978	1.0655394	0.9534573	0.93887085	1.0966119	1.0285602	1.0430733	0.8408672	0.92531514	0.8592233	1.0790426	1.0651171	0.9624678	0.9330588	0.9706534	0.90686965	0.94646657	1.0169053	1.0192239	1.0237087	0.9986002	0.9794106	0.8087872
0.0098	0.84755796	0.796027	1.002466	0.9763442	0.96476394	1.0123799	0.914384	1.1067268	1.0713533	0.92564493	1.0266862	1.0453122	0.8319139	0.9322854	1.021043	0.9795224	0.99728	0.9971124	1.0859059	0.8957127	1.008012	0.83463895	0.85089433	0.86919665	1.0156606	0.9131491	0.965348	1.065404	0.954365	0.9384415	1.0944201	1.024247	1.0369387	0.8411955	0.936717	0.8572059	1.0760636	1.0608603	0.96095306	0.9322494	0.97558314	0.9034845	0.9500661	1.019886	1.0166705	1.0210721	1.0090573	0.9794431	0.79737866
0.009999999999999998	0.85138136	0.7927229	0.99658	0.97612923	0.96433336	1.0143235	0.90662485	1.1138756	1.0822864	0.9240006	1.0156953	1.0408285	0.83301175	0.9270227	1.0189737	0.9848165	1.0011498	0.9923712	1.078818	0.90539473	0.994789	0.8263061	0.8512443	0.8690349	1.0168673	0.92525554	0.9603027	1.0638287	0.95702773	0.94011265	1.087385	1.0099716	1.0308496	0.8446553	0.9449709	0.86155677	1.0817454	1.0519143	0.9650356	0.9359376	0.99026686	0.905587	0.95344216	1.0220447	1.0180557	1.0082929	1.020467	0.9682672	0.79096323
0.010199999999999999	0.8607872	0.79867506	0.99459827	0.9727742	0.9584868	1.0202972	0.9000575	1.1130353	1.0854672	0.92889506	1.010807	1.0405985	0.8312855	0.9275261	1.0166429	0.9830692	1.0053931	0.990878	1.0703021	0.91637117	0.9834234	0.8220685	0.8606444	0.8670595	1.0193412	0.9281988	0.9526524	1.0583049	0.9680292	0.9393894	1.0841386	1.0011609	1.033424	0.8530536	0.95749	0.8662538	1.089324	1.0486541	0.96852213	0.9463649	0.9974409	0.9069197	0.95568025	1.0170157	1.0317615	1.0097158	1.0261008	0.9563928	0.788467
0.0104	0.869963	0.806158	0.9881408	0.9698938	0.9494046	1.0201788	0.8929638	1.1116599	1.0889107	0.9342727	1.0149713	1.042812	0.82830036	0.92804444	1.0100161	0.97628176	0.99995905	0.9914866	1.0539265	0.91495293	0.96720606	0.82486004	0.86659825	0.8796353	1.0297118	0.9243479	0.94846064	1.0532026	0.9682508	0.9451995	1.0839723	0.9920716	1.0323288	0.85915065	0.96284986	0.8670216	1.0931234	1.0466286	0.9671528	0.9509987	1.0021293	0.91274464	0.9566439	1.0184281	1.0374732	1.0050704	1.0328779	0.94952506	0.77976686
0.010599999999999998	0.8745068	0.81422555	0.9832488	0.96812046	0.9406644	1.0225333	0.89268774	1.1114913	1.0925106	0.9360846	1.0135922	1.047582	0.83129925	0.93032926	1.0017434	0.9777723	0.991944	0.9863884	1.0453933	0.9166717	0.95165867	0.82271075	0.87126505	0.88948107	1.0275555	0.92086893	0.9477635	1.0443287	0.9692738	0.9495805	1.0843307	0.98543054	1.0286907	0.85378635	0.9770631	0.8721037	1.0835422	1.0437478	0.97235084	0.94663626	1.0039698	0.9244649	0.957317	1.0131953	1.0430723	1.0039148	1.036179	0.9350849	0.77709043
0.010799999999999999	0.8788206	0.8190958	0.9854184	0.95807076	0.93599063	1.019482	0.88644475	1.1178392	1.0893205	0.9374789	1.002405	1.0452824	0.8397111	0.93075275	0.9965604	0.97268295	0.98557764	0.9837181	1.0430765	0.91477114	0.9370181	0.8183325	0.87634	0.89912254	1.0223036	0.91663295	0.9443649	1.0364293	0.9772618	0.9533711	1.0831069	0.9762929	1.0244524	0.8642312	0.9864804	0.8791088	1.0724875	1.0481154	0.98160577	0.94051003	1.0059277	0.93186045	0.9667894	1.0111188	1.0477449	1.0033882	1.0385901	0.9189253	0.7789825
0.011	0.8753573	0.82304156	0.98539174	0.94783145	0.9258693	1.0133423	0.8790721	1.1266195	1.0812799	0.9408261	0.9984351	1.0444031	0.85282594	0.92606133	0.9888395	0.96950126	0.9802994	0.9844592	1.0380055	0.9120675	0.92564607	0.8175973	0.8800987	0.9131547	1.0191028	0.9181618	0.9370051	1.0317078	0.9775925	0.95336217	1.0801461	0.97450995	1.0104126	0.8669796	0.99632764	0.8913754	1.0700419	1.0514454	0.9889066	0.92843527	1.0066854	0.9413709	0.97219896	1.0042961	1.040517	1.0006787	1.0441618	0.9084502	0.7831052
0.011199999999999998	0.8646538	0.8231071	0.9858635	0.94660604	0.924701	1.0011	0.87816024	1.128873	1.0767006	0.9539521	0.9963835	1.0421412	0.85239303	0.9218484	0.9877787	0.96298695	0.9798289	0.9806145	1.032207	0.91089284	0.90836674	0.82213414	0.88303256	0.9237478	1.0102998	0.9267694	0.9295162	1.0263966	0.9764348	0.9554898	1.0833753	0.9655054	1.0105871	0.86963683	1.0026873	0.90172654	1.0717983	1.050643	0.9932275	0.91408014	1.0123323	0.94788545	0.97604793	0.9977132	1.0372541	0.99667764	1.0566725	0.8951027	0.78703564
0.011399999999999999	0.85562533	0.82704437	0.9896453	0.95361024	0.9174012	0.983122	0.8784841	1.1272476	1.0641631	0.96254385	0.99515086	1.0357124	0.85198116	0.91778713	0.98985964	0.9521056	0.9697493	0.97264946	1.0266813	0.91944325	0.89820135	0.82403284	0.88769275	0.9336186	1.0011048	0.9385177	0.93133336	1.0287843	0.97653806	0.9587354	1.0814534	0.9564965	1.0159286	0.87822187	1.0223495	0.90564156	1.065853	1.0516391	0.9975746	0.9115743	1.0156595	0.95439184	0.9813279	0.9934054	1.0409993	1.0000752	1.0621498	0.88968194	0.7893002
0.0116	0.8500558	0.8296184	0.99849975	0.9523265	0.9064411	0.9612855	0.88060397	1.1270682	1.0594678	0.96020293	0.9965764	1.0294167	0.84882957	0.9123564	0.9887599	0.93782973	0.9588982	0.966969	1.0214849	0.92079556	0.8898643	0.82386655	0.88737136	0.9453808	0.9954183	0.9471242	0.9389393	1.0240791	0.9766023	0.95651245	1.0817789	0.95266134	1.0104722	0.8874227	1.0383521	0.9091237	1.0551708	1.0539484	1.0029757	0.9101425	1.0225469	0.97286505	0.98914254	0.99809176	1.0430292	1.0003234	1.0642053	0.87828976	0.79264086
0.0118	0.8367257	0.83432364	1.0066903	0.95387334	0.89226586	0.9442731	0.87637067	1.1240351	1.0512118	0.95774114	0.9956409	1.0227164	0.8458148	0.90626013	0.98885196	0.9302923	0.9556142	0.9714229	1.0214988	0.92901766	0.8979431	0.82191336	0.88763607	0.958881	0.9885028	0.94384176	0.94650954	1.0251205	0.97584707	0.9576665	1.0819329	0.9470083	1.0067222	0.8786244	1.0531904	0.9054418	1.0469245	1.0637571	1.0152653	0.90451777	1.0283167	0.98407346	1.0055913	0.9985791	1.0478289	0.99772596	1.0639832	0.8821129	0.78897
0.011999999999999999	0.82120824	0.832683	1.0177326	0.95156413	0.887256	0.9325378	0.87824214	1.1185477	1.048927	0.9651703	0.98894364	1.0187763	0.8410665	0.91400385	0.9849676	0.9253394	0.9592735	0.97517985	1.0262661	0.93954617	0.89761037	0.82254046	0.89458936	0.9734138	0.9893535	0.94222856	0.9507448	1.025781	0.9774056	0.955076	1.080681	0.94931966	1.0141681	0.8750118	1.0649606	0.9099836	1.0426449	1.0727365	1.0257156	0.8967873	1.0395772	0.98960763	1.0153257	1.0007	1.0495626	0.9994647	1.058921	0.880947	0.7930005
0.012199999999999999	0.80153805	0.82901204	1.0155106	0.9489108	0.8910211	0.9122305	0.88136584	1.1108133	1.04611	0.9755156	0.9810555	1.0215194	0.8383708	0.91881794	0.980882	0.91728526	0.96497655	0.9680203	1.0267354	0.94382775	0.90102553	0.81862533	0.89645296	0.986865	0.9903475	0.9364744	0.9466536	1.0201801	0.9841215	0.96048754	1.0752519	0.9460199	1.0243672	0.8774733	1.0702206	0.91244364	1.0413805	1.0836331	1.0263575	0.89565027	1.0493863	0.995429	1.0222985	0.9906406	1.0497878	1.0022892	1.0512948	0.8814092	0.7937709
0.0124	0.7790291	0.82248855	1.0234196	0.9450409	0.88724494	0.8933811	0.8908769	1.1038283	1.0484436	0.96979666	0.9743508	1.0272602	0.83706385	0.9130834	0.9756656	0.91031474	0.9731121	0.9727892	1.0307043	0.9371057	0.9012853	0.80712485	0.9025736	0.9932664	0.98197424	0.9367417	0.9458089	1.0137318	0.98481154	0.9646468	1.0742214	0.9420317	1.0212806	0.8874582	1.0724946	0.9148909	1.0428121	1.0961456	1.0202407	0.8964978	1.0613611	1.0023344	1.0228862	0.982661	1.0473167	1.006583	1.0501165	0.886075	0.7971217
0.012599999999999998	0.7608226	0.8167325	1.0231602	0.95151436	0.88349277	0.8818922	0.9008426	1.0991936	1.0463903	0.9614532	0.969828	1.0331991	0.84361696	0.8996015	0.98177075	0.9045392	0.98505324	0.9793316	1.0345237	0.93575656	0.9051427	0.802091	0.9115525	0.99746335	0.97762626	0.94564974	0.9425756	1.0103989	0.9906984	0.97056717	1.0748363	0.9392396	1.0223587	0.9009295	1.0634015	0.910463	1.0483437	1.1033577	1.0063219	0.8932603	1.0690979	1.0105212	1.0258911	0.98288864	1.0404507	1.0094396	1.0488663	0.8822902	0.80516195
0.012799999999999999	0.7412387	0.8224934	1.0204926	0.97077346	0.8838039	0.8724966	0.89527905	1.1018589	1.0466105	0.954736	0.9652406	1.0412551	0.8502825	0.8883197	0.9916807	0.9005093	0.98690397	0.97835	1.0408075	0.9302622	0.9056663	0.80670017	0.912122	0.9956105	0.9787815	0.9476053	0.94565934	1.0001979	0.99028575	0.97241735	1.0764897	0.9406971	1.022791	0.90964115	1.0589558	0.9069504	1.0553735	1.0966821	0.9928026	0.8961146	1.0706455	1.0118692	1.0168257	0.97794646	1.0276448	1.0045102	1.0448939	0.87958103	0.8123374
0.013	0.7235245	0.82567626	1.0177274	0.9823587	0.88914263	0.8551217	0.8976343	1.1020588	1.0449357	0.95683277	0.9763522	1.034634	0.8563905	0.8844708	0.99758637	0.9067797	0.98827815	0.97023785	1.0441443	0.9305088	0.91050816	0.8044431	0.9136263	0.98982346	0.9808754	0.94764197	0.95576745	0.992327	0.9858217	0.9724814	1.0716791	0.9401409	1.0239304	0.91006684	1.048794	0.90189767	1.0559365	1.0841565	0.9810428	0.8978613	1.0759672	1.0069695	1.0037535	0.9703894	1.0103012	1.0115058	1.0353675	0.8799654	0.82111615
0.013199999999999998	0.7102149	0.8270068	1.0177015	0.98585755	0.8960788	0.84472215	0.9040463	1.1003685	1.0391512	0.96205723	0.98608726	1.0329651	0.86568063	0.88237023	1.0089527	0.9091468	0.99052066	0.97133464	1.0408751	0.9283434	0.9101531	0.801985	0.9200639	0.9844377	0.98130625	0.94908357	0.9598841	0.9918617	0.9900045	0.97164124	1.0773321	0.9278139	1.0239385	0.90685606	1.035834	0.897323	1.0660963	1.0719255	0.9706759	0.89058375	1.0745476	1.0034257	1.0001272	0.9672332	0.9941388	1.0171989	1.0306103	0.87113756	0.8289676
0.013399999999999999	0.69694895	0.8255534	1.0189254	0.98637354	0.9050639	0.83324957	0.9056884	1.095624	1.0383217	0.965516	0.98603076	1.0316745	0.87284917	0.8796531	1.0218762	0.9104262	0.9952429	0.9742456	1.0400038	0.932603	0.9172826	0.8099979	0.9174118	0.9727902	0.98205614	0.94819283	0.9623421	0.99099886	0.99313724	0.96733534	1.0733134	0.91670173	1.0276756	0.9100024	1.026277	0.9000465	1.0782797	1.0601536	0.97580093	0.8790331	1.056131	0.9994776	0.99386257	0.9720713	0.9839699	1.0174407	1.0298425	0.8711851	0.82875365
0.0136	0.6856332	0.8272494	1.0279468	0.982656	0.9110953	0.8246367	0.90771425	1.0884895	1.0392522	0.9616505	0.97788304	1.0416827	0.8857185	0.8806063	1.0251024	0.90824336	0.99813306	0.97192395	1.0398797	0.93103397	0.9142652	0.8178747	0.9179794	0.97144336	0.9743211	0.9415561	0.966404	0.9875446	0.994809	0.9627434	1.0704468	0.9059083	1.0145466	0.92003655	1.0155524	0.898337	1.083672	1.0493242	0.98288965	0.8673288	1.0444132	0.9921032	0.99160576	0.96884197	0.988157	1.0175016	1.0222827	0.87823546	0.837817
0.013799999999999998	0.68149966	0.83185995	1.0407671	0.9773235	0.9181958	0.8230564	0.9110797	1.0873106	1.0337615	0.9595294	0.9759708	1.0585968	0.8973646	0.8814413	1.029237	0.91220075	1.0007036	0.9686102	1.0352998	0.9292829	0.9134282	0.8227341	0.9160537	0.9718911	0.9678199	0.93264973	0.97497874	0.97806466	0.99808127	0.96068096	1.0721303	0.89776236	1.009015	0.92103326	1.0083146	0.8959637	1.0864877	1.0350558	0.9923975	0.86019707	1.0445994	0.9859061	0.9910639	0.9698639	0.98876894	1.0196043	1.0144674	0.88148475	0.8535023
0.013999999999999999	0.68056005	0.8334126	1.0500851	0.9775742	0.9223697	0.8246711	0.9212402	1.0866317	1.0287191	0.960464	0.98351485	1.0741569	0.90082836	0.8823995	1.02537	0.913586	0.9939516	0.97009516	1.0296187	0.92744803	0.90214074	0.82828575	0.9140207	0.9748737	0.9661325	0.9253745	0.98490036	0.97457165	0.9875619	0.96135116	1.0676478	0.888293	1.0105065	0.91955626	1.007702	0.8989817	1.0888437	1.0215092	1.0035353	0.85303444	1.041299	0.97919697	0.98811233	0.9636064	0.9827249	1.0337341	1.0182364	0.8791101	0.8640122
0.014199999999999999	0.68178225	0.84246546	1.0514429	0.9732639	0.9208708	0.82065403	0.92561734	1.0805912	1.0225571	0.9504045	0.9900211	1.0865611	0.90514946	0.8862966	1.0168045	0.92307776	0.98410755	0.9727721	1.0275303	0.9225679	0.90632266	0.8336545	0.91531926	0.97011787	0.965057	0.9209263	0.98377836	0.98193187	0.97822136	0.95988333	1.0580281	0.88283277	1.0093777	0.91879547	1.00518	0.9029665	1.0904709	1.0244874	1.0056868	0.8449739	1.0399884	0.97183734	0.98290163	0.9646389	0.98365986	1.0460497	1.0249742	0.8724245	0.8716957
0.0144	0.6798719	0.8445235	1.0481344	0.96004605	0.92248994	0.8191451	0.9287923	1.0796672	1.0181257	0.93937874	0.99176854	1.0973777	0.9136837	0.8859276	1.0096748	0.92744505	0.9730371	0.9716149	1.0230031	0.91643125	0.9101077	0.8433367	0.91212374	0.9747941	0.97402734	0.90993035	0.9835081	0.98397416	0.96703714	0.97044677	1.0505024	0.8838485	1.0127074	0.9233262	1.0030063	0.8978784	1.0996609	1.025691	0.9977321	0.8407978	1.0398602	0.95776343	0.9772494	0.96990544	0.9894369	1.0571517	1.0251571	0.8649071	0.87838256
0.014599999999999998	0.68653816	0.84165215	1.0488602	0.95003724	0.9304381	0.82357335	0.92555285	1.0826898	1.0230769	0.93202823	0.9946493	1.098392	0.9135736	0.8939563	1.0055629	0.92657745	0.9684237	0.9785481	1.0217416	0.9087626	0.925451	0.84469926	0.90134627	0.9820007	0.97567594	0.8923861	0.98318624	0.99687773	0.9576228	0.9803372	1.0423679	0.8847523	1.0141652	0.9358984	0.9955858	0.8928813	1.1008096	1.0213808	0.98894083	0.8388893	1.0416054	0.9444515	0.98490393	0.9603633	0.9892699	1.0675875	1.0236171	0.8552004	0.87968516
0.014799999999999999	0.686095	0.8357419	1.0479748	0.94613385	0.93132424	0.83273154	0.920365	1.0843803	1.0257521	0.9279931	0.99532676	1.1005144	0.9123628	0.9018948	1.0055573	0.920218	0.96473885	0.9863563	1.0234289	0.90503865	0.94142807	0.8507649	0.9017412	0.9949885	0.9752419	0.8834512	0.9813949	1.0180696	0.9493375	0.990323	1.0407087	0.88624907	1.007378	0.9418526	0.9823168	0.8992546	1.1003112	1.0161072	0.9803906	0.8386758	1.0412712	0.9329237	0.9913978	0.9522526	0.98979926	1.0789152	1.019799	0.8431151	0.8775727
0.015	0.6852628	0.83033514	1.048237	0.94366807	0.9380107	0.8503969	0.9174635	1.0906507	1.0281805	0.9313485	0.9991868	1.0985055	0.912502	0.9064016	1.0043914	0.91417855	0.9578498	0.99862033	1.0226214	0.91218084	0.9462416	0.8594239	0.90156066	1.0008094	0.971128	0.8721886	0.98619825	1.035965	0.9357207	0.9991128	1.0462649	0.8858784	1.0012896	0.9424212	0.9754414	0.9090298	1.0990846	1.0058249	0.9742246	0.83075565	1.030939	0.9200801	0.9928492	0.95147115	0.9917309	1.0843942	1.0127194	0.8293858	0.8765084
0.015199999999999998	0.67848486	0.81977564	1.0475396	0.9391245	0.9378098	0.86045396	0.91122323	1.0979683	1.0304502	0.9295415	1.0048099	1.1026611	0.90433943	0.9053659	1.0080993	0.9169857	0.9575305	1.0098355	1.0123711	0.9117974	0.9541467	0.857206	0.9052208	0.9987012	0.9663652	0.8712188	0.99440336	1.051111	0.9329382	1.0060835	1.057253	0.88828397	1.0057362	0.94015634	0.96779805	0.9145418	1.1005926	0.99413896	0.9772549	0.82842815	1.0278269	0.91403663	0.9898599	0.9562102	0.9942279	1.0889112	1.007458	0.82142955	0.8792933
0.015399999999999999	0.6772445	0.8100398	1.0400425	0.9376902	0.9286014	0.8637835	0.90721315	1.107787	1.0294409	0.92665195	1.0106921	1.1015978	0.908043	0.904634	1.0131904	0.92667776	0.9613466	1.0214489	1.0125699	0.9121451	0.9562042	0.8583732	0.91369486	1.0014857	0.95527047	0.86788946	0.99818003	1.0547326	0.9309145	1.0122317	1.0628766	0.884194	0.9986369	0.9397388	0.9684394	0.9135011	1.1087054	0.9902666	0.97770417	0.82570076	1.0312585	0.90727353	0.99638283	0.9576415	0.99879533	1.0905476	1.0090764	0.8271039	0.8813894
0.0156	0.6755055	0.80636674	1.0389701	0.94114774	0.9267934	0.8639207	0.90502024	1.113087	1.0301934	0.92245394	1.0178573	1.0967709	0.90629816	0.90120083	1.0164342	0.93278956	0.9610947	1.0309138	1.0127449	0.9148068	0.95202184	0.8541121	0.9215129	1.002122	0.94585955	0.8650838	0.9977226	1.0544244	0.9292157	1.019051	1.0681732	0.88259274	0.98515946	0.9440198	0.9687478	0.9216686	1.1210554	0.9805847	0.9788147	0.81972975	1.0331569	0.9037091	1.0089275	0.9521119	1.0042553	1.0915899	1.0126722	0.8314713	0.87760705
0.015799999999999998	0.67904115	0.79914105	1.0373533	0.94775957	0.9324981	0.86967385	0.8899644	1.1161299	1.0385674	0.9162112	1.0193202	1.0890554	0.9047988	0.8963904	1.0227969	0.9410486	0.9513431	1.0385853	1.0192487	0.9196412	0.95169854	0.8570415	0.92097974	0.9943553	0.940612	0.86168605	0.9947787	1.0581285	0.9352037	1.0201257	1.063415	0.88200015	0.97614676	0.9564119	0.97320414	0.9245319	1.1281751	0.9752332	0.9761647	0.8068361	1.0276041	0.89688605	1.0128785	0.9561632	1.0078604	1.0927571	1.0141976	0.8309177	0.87882566
0.016	0.6794492	0.80072665	1.0322405	0.95053977	0.93521684	0.8757473	0.8806601	1.1229293	1.0444722	0.9183743	1.0216479	1.0832145	0.9030382	0.8941152	1.0284251	0.94940525	0.9477114	1.0490344	1.0209193	0.9195048	0.95077944	0.86424106	0.92526555	0.9905543	0.9344258	0.8533283	0.9873906	1.0656316	0.94520915	1.0337166	1.058804	0.8771048	0.9757861	0.96229136	0.9734379	0.9231549	1.1282778	0.9685397	0.98701483	0.7977731	1.0228655	0.89233494	1.0123577	0.94971305	1.0009795	1.0947418	1.0268171	0.82767147	0.87795687
0.0162	0.67876107	0.80639666	1.0356563	0.9447816	0.9348998	0.87844294	0.87635446	1.1232294	1.0500668	0.9219225	1.0307842	1.0768607	0.90241843	0.8852176	1.0404054	0.95550215	0.9432625	1.0610837	1.0153302	0.92211854	0.9449261	0.8728369	0.9395582	0.9839422	0.9328003	0.85023195	0.9835767	1.076703	0.9563214	1.0507593	1.0560545	0.87344694	0.98232675	0.9659954	0.9729669	0.9224693	1.1339619	0.95794654	0.9977355	0.7936595	1.0209672	0.88989794	1.014392	0.9430338	0.98847675	1.0985981	1.0311624	0.82445055	0.86815315
0.016399999999999998	0.6672855	0.8065121	1.0377543	0.9285162	0.9308212	0.8754311	0.88575035	1.1218842	1.053887	0.91615796	1.0387849	1.0810742	0.90382564	0.87951446	1.0552508	0.9586056	0.94132125	1.0679057	1.0123863	0.92599595	0.94066	0.8753328	0.94961774	0.9786965	0.93180096	0.8518155	0.9834611	1.0861492	0.9662777	1.0625895	1.0548086	0.8715492	0.9874205	0.9627059	0.981008	0.9253415	1.1406977	0.94274414	1.0106851	0.79307336	1.0190825	0.88811344	1.0151418	0.9423423	0.98875654	1.0996113	1.037168	0.82841235	0.85833085
0.0166	0.656132	0.813229	1.038734	0.90882576	0.9311754	0.87746567	0.8926291	1.1231331	1.0593423	0.92254966	1.0420237	1.084168	0.9024573	0.88612115	1.072752	0.96861273	0.94237006	1.0771279	1.0137895	0.9214272	0.9405039	0.8791718	0.9620356	0.97648734	0.93213034	0.85564995	0.98442805	1.0933518	0.9745324	1.0701666	1.0524199	0.8762145	0.99629986	0.960058	0.9880858	0.93523896	1.1415347	0.9310582	1.0208489	0.7883012	1.0217011	0.88408697	1.0129007	0.93205744	0.99603724	1.1013522	1.0396777	0.8298979	0.8507859
0.0168	0.6544102	0.81303203	1.0431353	0.902053	0.9333906	0.8722055	0.88893735	1.1265357	1.060628	0.9276966	1.035923	1.0841577	0.9089054	0.88679534	1.0863376	0.9720383	0.9457085	1.085037	1.0121695	0.92459095	0.94466674	0.8881704	0.9671106	0.9779646	0.93877333	0.8538414	0.99556196	1.0932257	0.98805547	1.0741392	1.0526551	0.87186635	1.0071895	0.96279246	0.99496186	0.9420372	1.1390246	0.92451096	1.0232106	0.7793663	1.0242094	0.88030607	1.0061994	0.9241562	1.0021784	1.1015711	1.035475	0.82971245	0.84069926
0.016999999999999998	0.6455142	0.8229397	1.0447544	0.89948094	0.93867046	0.86283886	0.8901472	1.1220319	1.0559893	0.9334942	1.0350916	1.0834497	0.91304165	0.88267535	1.088614	0.9684063	0.94105333	1.0902879	1.011559	0.92603177	0.94141084	0.89993024	0.9753381	0.97836715	0.9433374	0.8539893	1.0062429	1.0957713	1.000554	1.0859932	1.0567614	0.8689956	1.0120583	0.9577317	1.0054774	0.9460533	1.1313734	0.92764395	1.0291303	0.7754536	1.0299113	0.87739146	0.98806554	0.9191003	1.0043185	1.1034708	1.042109	0.82992053	0.8387053
0.0172	0.6383532	0.83001107	1.0494667	0.89646673	0.9492499	0.85188055	0.8968319	1.1214756	1.0577159	0.9389934	1.030319	1.0787896	0.9136472	0.88096035	1.0931264	0.9677489	0.9364064	1.0965081	1.0184942	0.9307716	0.93193007	0.9050836	0.9863581	0.97967654	0.94743174	0.85504484	1.0189444	1.1009849	1.0133653	1.0880214	1.0633916	0.8595299	1.0151998	0.95177835	1.0020624	0.9524168	1.1171801	0.9318414	1.0259929	0.7745196	1.0402168	0.8782574	0.97938496	0.91343987	1.0027955	1.1023078	1.0425221	0.82616305	0.8400746
0.0174	0.63058174	0.83794695	1.0606542	0.88180035	0.95157105	0.8420245	0.9026658	1.1144062	1.0607607	0.9477257	1.0278692	1.0763148	0.9148046	0.88496715	1.1038245	0.96382535	0.93854725	1.0968975	1.0186508	0.93339384	0.9259133	0.9067333	1.0019231	0.9783028	0.9516464	0.85289824	1.0267985	1.1085473	1.0237769	1.0950834	1.0698402	0.85371995	1.0200218	0.9469479	0.9887647	0.96263576	1.1129656	0.9357323	1.025463	0.7773293	1.047298	0.8707305	0.9768073	0.906345	0.99735135	1.1056422	1.0415914	0.82685775	0.8397921
0.017599999999999998	0.61782295	0.8453771	1.0679612	0.86881346	0.9545055	0.83449185	0.91505146	1.1074975	1.0605788	0.9496491	1.0282483	1.0754387	0.90998006	0.888194	1.1051743	0.9589717	0.9436801	1.0959806	1.0258614	0.9393392	0.92552465	0.90687585	1.0117389	0.98174506	0.9506516	0.844452	1.0317314	1.1161336	1.0231369	1.1110314	1.0667481	0.8522014	1.0367587	0.95124614	0.97173154	0.98316133	1.1065247	0.9481381	1.0233904	0.7746883	1.0537878	0.86555403	0.98279786	0.8975655	0.9985374	1.1119804	1.0416427	0.83006597	0.84451896
0.0178	0.615101	0.8448949	1.0765051	0.8640732	0.9661425	0.8238898	0.9241098	1.1068261	1.0646777	0.9565844	1.0264196	1.0786008	0.91059166	0.8876561	1.0972698	0.96294326	0.9485744	1.0876063	1.0347141	0.940653	0.9236165	0.9081111	1.0250841	0.98705184	0.9542031	0.8399164	1.0356727	1.1179106	1.0219867	1.1283559	1.0683631	0.85055214	1.047641	0.94951665	0.9627559	0.99629366	1.098816	0.96043473	1.0166293	0.77296823	1.0563849	0.8668734	0.99575925	0.8840262	1.006778	1.1105219	1.0403501	0.829926	0.8414767
0.018	0.610696	0.83815944	1.0827041	0.86241335	0.97152156	0.81740475	0.92809045	1.1072483	1.065814	0.9641728	1.0186983	1.0776519	0.9156159	0.8928034	1.0927608	0.96208	0.96618897	1.0821165	1.0374527	0.93739164	0.9170458	0.9088448	1.032237	0.98953253	0.9550877	0.83877504	1.036978	1.1134139	1.0297801	1.1335573	1.0729086	0.8440132	1.0564404	0.9408725	0.9590172	1.0090718	1.095873	0.974776	1.0183619	0.7711193	1.0608709	0.87937903	0.9908227	0.87348515	1.0155258	1.1153011	1.0390524	0.8330281	0.8398717
0.018199999999999997	0.60585135	0.8360179	1.0861778	0.8594693	0.9741181	0.8183326	0.92383564	1.1040256	1.0740136	0.9676843	1.0071552	1.0750273	0.9172341	0.89723814	1.0927002	0.9652711	0.9759226	1.0818639	1.0458488	0.94192606	0.9073316	0.90168595	1.0368302	0.9904665	0.9606413	0.8356814	1.0397357	1.1058367	1.0305063	1.1319962	1.0734968	0.84191376	1.0530969	0.9309052	0.94958097	1.0107288	1.0973152	0.98479825	1.0172668	0.7647658	1.065127	0.89135873	0.99550253	0.8631184	1.0173781	1.119572	1.0448408	0.83006734	0.8390254
0.0184	0.60616535	0.83335024	1.0832081	0.8588506	0.9773843	0.82327163	0.9135973	1.1055148	1.0845411	0.9789059	1.0063411	1.0770065	0.9134594	0.9019755	1.0940794	0.97606057	0.9791909	1.0830196	1.0613852	0.9416706	0.8969139	0.8986911	1.0454934	0.9978331	0.95973724	0.8365395	1.0602207	1.1100959	1.028725	1.135491	1.0811847	0.8398098	1.0481218	0.9223275	0.9438157	1.0185395	1.0986873	0.9992488	1.0135627	0.7567272	1.0749477	0.8925139	0.9997587	0.8512032	1.0183965	1.1139197	1.0563127	0.83053774	0.8376267
0.0186	0.6034181	0.8296774	1.0800309	0.866269	0.9782356	0.82667816	0.90743625	1.1074648	1.0920031	0.9868018	1.0029823	1.0718641	0.9130079	0.9000487	1.0943652	0.98389924	0.98433715	1.0785086	1.076204	0.942245	0.8975759	0.89892936	1.0537543	1.0017555	0.95751804	0.83483386	1.0690871	1.1136711	1.0309278	1.1381316	1.0876815	0.8356183	1.047785	0.918797	0.9459039	1.0250888	1.0998354	1.0093137	1.0121474	0.75181663	1.094113	0.8880523	0.9983913	0.8479319	1.0256089	1.1105403	1.0701226	0.8411399	0.8359709
0.018799999999999997	0.6057404	0.82345515	1.0790809	0.86591995	0.9775585	0.82702106	0.89660335	1.1002007	1.092171	0.98673195	0.9964549	1.069663	0.91413015	0.90139276	1.0912035	0.987828	0.98745984	1.0756397	1.086773	0.9486408	0.8977227	0.89117086	1.0555036	1.010208	0.95083195	0.83309823	1.072596	1.1185589	1.027664	1.1386863	1.0918323	0.8311985	1.05358	0.9144247	0.9462212	1.0284125	1.1022066	1.0233502	1.0078107	0.752733	1.113983	0.8906772	0.9996053	0.8463599	1.0232354	1.1132969	1.0746329	0.85710645	0.83493346
0.019	0.6125591	0.8178704	1.0720166	0.87397766	0.9787557	0.8254709	0.8867196	1.0874078	1.1000247	0.99659425	0.992937	1.0739137	0.9143746	0.90009314	1.086688	0.996419	0.98851246	1.0717887	1.0939748	0.9537607	0.8981327	0.88101953	1.0558038	1.0137664	0.94590783	0.8363025	1.0719708	1.1131831	1.0211138	1.1388913	1.0940144	0.8402175	1.0580755	0.92052525	0.9487037	1.0230182	1.1037974	1.0358933	1.0050924	0.7529621	1.1204959	0.89585215	1.0012182	0.8431348	1.0274558	1.1098257	1.0691919	0.8709277	0.82922256
0.0192	0.610946	0.8121146	1.0639749	0.8898898	0.9785164	0.821353	0.8860602	1.0746688	1.1074437	1.0056524	0.9904675	1.083829	0.9190024	0.89577854	1.0851703	1.0087736	0.9862145	1.0696443	1.0959208	0.95553887	0.89439833	0.88101476	1.0539346	1.0261211	0.9413822	0.8347114	1.0739396	1.1041807	1.0208443	1.1352179	1.1006665	0.84720576	1.0587952	0.9326112	0.95385647	1.0151576	1.1062044	1.0408654	1.0044054	0.75115484	1.124608	0.89406294	1.0060035	0.84460896	1.030378	1.1081704	1.0608463	0.88783264	0.8226921
0.019399999999999997	0.60182214	0.8158154	1.05877	0.8975181	0.98197997	0.81752336	0.88349193	1.0663211	1.1118319	1.0106771	0.9960694	1.0961957	0.9221446	0.89313084	1.0922688	1.0203385	0.9801192	1.0709217	1.0912902	0.95639735	0.8844907	0.89509887	1.0523927	1.0285276	0.940838	0.8354259	1.0738411	1.1001257	1.016448	1.1359733	1.1054647	0.85429823	1.0657885	0.9450281	0.9532189	1.0109057	1.1053594	1.04276	0.9942037	0.74213934	1.1260277	0.89547175	1.0160133	0.84706306	1.0327439	1.1040875	1.0526345	0.8971238	0.8123486
0.0196	0.5917244	0.8116216	1.0496764	0.8992258	0.97932166	0.8255207	0.8744278	1.056637	1.1063972	1.0072304	1.0069114	1.1045934	0.9319494	0.88002473	1.0862474	1.0303923	0.9791914	1.0681119	1.0887587	0.96436524	0.8858284	0.9058238	1.0584668	1.0313286	0.9405643	0.84384775	1.0703316	1.0923772	1.019649	1.1363882	1.1052338	0.85614073	1.0715628	0.94899875	0.9522937	1.0055655	1.1101861	1.0446017	0.9786706	0.73583394	1.1257907	0.9022529	1.0375104	0.84647715	1.0318611	1.095097	1.0467714	0.90653986	0.79708403
0.019799999999999998	0.59034836	0.8082123	1.0447011	0.8931344	0.9827385	0.83095604	0.8687373	1.0506946	1.097468	1.0108793	1.0207212	1.1116109	0.93475914	0.8702403	1.0883069	1.0345899	0.9794222	1.074694	1.0753614	0.9692134	0.8889014	0.9170291	1.0577307	1.0269245	0.9412189	0.8462748	1.0714988	1.08406	1.0207076	1.1305177	1.0967216	0.85097975	1.0775689	0.9610581	0.9506902	1.0094298	1.1169411	1.0546061	0.97474444	0.7283021	1.1232085	0.89976573	1.0520858	0.85670805	1.0345485	1.0940646	1.0404077	0.913093	0.78355247
0.019999999999999997	0.58084345	0.8028463	1.0418528	0.8921925	0.9933913	0.83363205	0.86804277	1.0542036	1.0844393	1.0041987	1.0279958	1.110796	0.938502	0.8631345	1.0900812	1.0351917	0.98318547	1.0779386	1.0635859	0.9747253	0.89076096	0.92664784	1.0597878	1.0221906	0.93709177	0.84087056	1.0674678	1.0815626	1.0173382	1.123738	1.0892859	0.847534	1.0755032	0.97692484	0.94481343	1.0092099	1.1164379	1.0562496	0.9654874	0.7163711	1.1245759	0.8921509	1.0646783	0.86299795	1.0373119	1.0874867	1.0269948	0.91130847	0.7751004
0.0202	0.5674447	0.8042675	1.034262	0.89199966	1.0070822	0.83319974	0.8563078	1.0570912	1.0773388	1.0004772	1.0341567	1.1147206	0.93828756	0.85886073	1.0923679	1.0321299	0.98242885	1.0802945	1.0558517	0.97393817	0.89987826	0.9350247	1.0566211	1.0124118	0.9371205	0.83620423	1.0587817	1.079345	1.013894	1.1229007	1.0839237	0.849355	1.069601	0.99449044	0.9436383	1.0051526	1.1162561	1.0527134	0.9636241	0.70497197	1.1345034	0.8956769	1.0750456	0.866834	1.0423889	1.0847112	1.0176908	0.90628093	0.7618627
0.020399999999999998	0.5662697	0.8037625	1.027714	0.8935545	1.0172808	0.82535076	0.8496198	1.0523328	1.0814042	1.0020674	1.0373805	1.1215007	0.9339146	0.8627495	1.1006355	1.0373763	0.9802828	1.0821542	1.0562048	0.97028804	0.9028671	0.94763297	1.0470083	1.0074263	0.93987674	0.82854396	1.0517546	1.0834496	1.0215479	1.128117	1.0798852	0.8408337	1.068815	0.99973994	0.9480936	0.9965299	1.1151477	1.0512649	0.96012837	0.6907361	1.1379972	0.898217	1.0686129	0.8720678	1.0422866	1.0946013	1.0102066	0.9105588	0.7532763
0.020599999999999997	0.5696898	0.8057808	1.0172702	0.89515287	1.0199881	0.8200618	0.85138965	1.0475035	1.0865701	1.0003754	1.0415761	1.1197376	0.9274849	0.87268454	1.10615	1.0295881	0.97687733	1.0897095	1.0619656	0.9697749	0.90753275	0.9539405	1.039624	0.9979472	0.9400909	0.8190783	1.0455849	1.0937027	1.0290127	1.1303483	1.0835725	0.8368443	1.0743423	0.99839747	0.95322436	0.983299	1.1137856	1.0444138	0.9627208	0.68286175	1.1279354	0.9000702	1.0567353	0.8816274	1.0367875	1.0986603	1.0048025	0.9169829	0.7482186
0.0208	0.56053776	0.80841535	1.0111021	0.90540004	1.0208683	0.8118266	0.85570556	1.042416	1.086616	1.0024812	1.0461268	1.1083466	0.9240016	0.8792848	1.1043211	1.0181049	0.97621894	1.0915302	1.0609225	0.9682085	0.91035235	0.9484016	1.0405097	0.99570197	0.9402934	0.81128156	1.0489807	1.1091503	1.0325999	1.1337066	1.0797533	0.8293446	1.0754806	0.9931818	0.9594077	0.9725946	1.1069558	1.0367587	0.9678619	0.67923373	1.1148889	0.902693	1.0411178	0.89291036	1.0359452	1.0927935	0.997333	0.9147305	0.73824465
0.020999999999999998	0.5586249	0.80692124	0.9962382	0.91892856	1.0190324	0.80741704	0.8565624	1.0337943	1.0857751	1.0077714	1.0564864	1.0961908	0.9287115	0.8782709	1.1063194	0.99906975	0.9729511	1.0918169	1.0669019	0.9703455	0.9084199	0.95322996	1.039315	1.0013456	0.94014984	0.8032561	1.0583726	1.1108098	1.0397825	1.1353829	1.0784839	0.82238835	1.0760223	0.988915	0.96035904	0.96648246	1.0953405	1.0365611	0.9715435	0.67402977	1.1000297	0.898083	1.0350168	0.90163785	1.0480138	1.0779533	0.9836793	0.9100971	0.73454833
0.021199999999999997	0.55572385	0.81211233	0.9866558	0.92595553	1.0185894	0.80852455	0.85842574	1.0312701	1.0902461	1.0068443	1.0582632	1.0962543	0.93264604	0.8764972	1.1056929	0.98664767	0.9781203	1.0913996	1.0689667	0.9749918	0.9059991	0.9543108	1.0398812	0.9963079	0.9456628	0.799855	1.0587289	1.1052761	1.0455298	1.1294669	1.0812343	0.82009566	1.0725278	0.9824321	0.9632611	0.9655522	1.0940298	1.0304352	0.9757122	0.6709213	1.0954007	0.89020544	1.0232823	0.9066777	1.0655062	1.0741671	0.97756577	0.9015499	0.73790634
0.0214	0.55749494	0.81856203	0.9723216	0.93232536	1.012845	0.8124448	0.8655462	1.0317888	1.0997545	1.004154	1.0568004	1.1004941	0.9268102	0.8753187	1.1001188	0.98165524	0.9776179	1.0893695	1.0683535	0.97431576	0.9069083	0.9589776	1.0441266	0.98422754	0.9505158	0.7912976	1.047733	1.0962924	1.0534217	1.1231422	1.0780817	0.81898105	1.080944	0.975593	0.97270125	0.9677961	1.097022	1.0127758	0.9805111	0.66282535	1.0893486	0.8786192	1.025798	0.90436023	1.0730789	1.0787756	0.9756016	0.8965038	0.7363306
0.021599999999999998	0.56675214	0.82353383	0.95790535	0.94123685	1.0083187	0.8205976	0.8729266	1.0317439	1.1133747	1.0051379	1.0587865	1.1010684	0.92777896	0.87472	1.0968117	0.97645	0.97321856	1.0868915	1.0705978	0.967351	0.9186431	0.96865755	1.0561386	0.97133636	0.95540553	0.7928165	1.0424738	1.0894344	1.0665972	1.1185787	1.0698622	0.8142761	1.0846359	0.97223043	0.9840416	0.97106	1.1008303	1.0052543	0.982701	0.6626233	1.0821306	0.8785683	1.0280194	0.9018788	1.0745169	1.0742368	0.9711257	0.88416773	0.7390374
0.021799999999999996	0.574788	0.8216176	0.9528078	0.943858	1.0002456	0.8156258	0.87192094	1.0264052	1.1243417	1.0076486	1.0616277	1.0951898	0.93156606	0.8661317	1.1047043	0.9752896	0.96931285	1.0824343	1.0739572	0.9687255	0.9162289	0.9777336	1.0688355	0.9660628	0.95244867	0.79178476	1.0435886	1.0888357	1.0770847	1.1175232	1.0704525	0.8131157	1.0929139	0.9656656	0.9840559	0.9820168	1.1057192	0.99982506	0.99234545	0.66106963	1.0812086	0.87466246	1.0312748	0.90773404	1.0845163	1.069937	0.9687287	0.87314796	0.74219364
0.022	0.5856817	0.824841	0.9562006	0.9410999	0.9883716	0.8053156	0.8636399	1.0202343	1.132852	1.0129242	1.065563	1.0891443	0.9298136	0.85349435	1.1049584	0.9707973	0.97101927	1.0724733	1.0801238	0.9652617	0.91526294	0.992729	1.0666488	0.9612311	0.9523817	0.78959686	1.0431086	1.0884525	1.0835803	1.1163183	1.0721534	0.8105477	1.097506	0.9628221	0.98701614	0.98698854	1.1146077	0.9970294	0.99219203	0.6652484	1.0830569	0.8656423	1.0467054	0.9145779	1.0976938	1.0703574	0.9720167	0.86566013	0.7460374
0.022199999999999998	0.58941716	0.82225806	0.952504	0.93245655	0.977803	0.79387707	0.8635044	1.0126562	1.1387793	1.0106796	1.0728624	1.082202	0.9149887	0.8403803	1.1074612	0.9659886	0.97657335	1.0493853	1.0904524	0.9607258	0.91866493	0.99987775	1.0675279	0.95890564	0.9627372	0.79663575	1.0372483	1.0978041	1.0791757	1.1136374	1.0721545	0.807945	1.0998149	0.94514877	0.9858293	0.9891819	1.1198425	0.99463236	0.9868103	0.6694303	1.0824934	0.8532179	1.0617234	0.92078173	1.1024706	1.0623304	0.9722664	0.8599711	0.7549269
0.022399999999999996	0.59194773	0.82151794	0.9474036	0.9209228	0.974119	0.7870617	0.868802	1.0006648	1.1429876	1.007567	1.0758497	1.0811955	0.90573007	0.82913417	1.1132593	0.96032166	0.9799372	1.030604	1.0979192	0.95510966	0.9121628	1.0014627	1.0706604	0.95386016	0.9651703	0.799667	1.0274837	1.0996045	1.0662663	1.111158	1.0750265	0.7966505	1.0990031	0.9280735	0.98711836	0.9837757	1.1254212	0.9914767	0.9810693	0.67578244	1.0761615	0.8444791	1.0712996	0.9384958	1.1131681	1.0579233	0.96534735	0.85942245	0.7581675
0.0226	0.59106857	0.82517	0.9484367	0.9080807	0.9700752	0.782519	0.87135446	0.9895355	1.151081	1.0067832	1.0809212	1.0741771	0.90625894	0.8256195	1.1154162	0.9590139	0.9831311	1.0200799	1.1136218	0.9468259	0.9122467	1.0085945	1.0684745	0.9473755	0.9588337	0.79964954	1.0178782	1.1013709	1.0499374	1.109501	1.0755494	0.7835538	1.0978268	0.9193273	0.9855898	0.9796405	1.1362879	0.9893494	0.98470044	0.6714824	1.0767696	0.84606963	1.078337	0.94137585	1.1263084	1.0533556	0.96348464	0.8649181	0.7577883
0.022799999999999997	0.59026796	0.8254162	0.94997287	0.8988746	0.9714292	0.7844796	0.8731355	0.9871239	1.160047	0.9972697	1.0871294	1.0582489	0.91192913	0.8267505	1.120556	0.9609386	0.98303926	1.0087265	1.1241319	0.94778264	0.91368556	1.013939	1.0635747	0.940507	0.9515615	0.7982768	1.0174813	1.0972466	1.0383587	1.1103944	1.0760579	0.7713859	1.1053479	0.91448146	0.99103755	0.9707761	1.1444314	0.9954588	0.9806452	0.67452	1.0770845	0.835771	1.0831125	0.93158937	1.132225	1.036453	0.9582804	0.86619973	0.7582944
0.023	0.5928291	0.8217813	0.95162934	0.89294994	0.974154	0.7975683	0.86895394	0.98153853	1.1686583	0.9872467	1.091704	1.037568	0.91123915	0.82267183	1.1308845	0.96050584	0.9765491	1.0123078	1.1258473	0.9540953	0.9207777	1.0187478	1.0585628	0.9403564	0.9439126	0.80196506	1.0097098	1.0896766	1.0352141	1.1199702	1.0776386	0.76602554	1.103067	0.9134258	0.989376	0.9623694	1.1459191	0.9984592	0.9697024	0.67378896	1.0772257	0.8216749	1.0880485	0.9224806	1.1383917	1.0242236	0.95964754	0.86285514	0.76229066
0.0232	0.5877996	0.81890905	0.9504032	0.8855469	0.9817546	0.8011466	0.86543584	0.9776551	1.1792877	0.9824261	1.096911	1.0291797	0.91425514	0.81851214	1.139714	0.95232147	0.9864021	1.0095307	1.1233172	0.96179545	0.92818016	1.0246199	1.0532211	0.9401825	0.94272995	0.812623	1.0023439	1.0845326	1.0414225	1.1398089	1.0840096	0.76186764	1.0911778	0.91090256	0.98400867	0.9527297	1.1370088	1.0046755	0.9708877	0.6730759	1.0762063	0.81310534	1.0892254	0.9209556	1.1403794	1.0157876	0.96757513	0.8580782	0.75792325
0.023399999999999997	0.59026176	0.8125491	0.9520151	0.87732106	0.9843852	0.803078	0.86959755	0.9787767	1.1930648	0.97729737	1.0955448	1.0258706	0.92279404	0.8130735	1.1484681	0.94552773	1.0005909	1.0086972	1.1205412	0.9699498	0.93541807	1.0161508	1.0484046	0.94071186	0.93622386	0.8148957	0.99700063	1.0896124	1.0423976	1.1596583	1.0962312	0.7618193	1.0845636	0.9040175	0.9883676	0.94785374	1.1259903	1.011044	0.97749317	0.67556655	1.0745666	0.800118	1.0887548	0.9288252	1.1544054	1.006987	0.9782421	0.8477478	0.75245225
0.0236	0.594208	0.8127316	0.95530254	0.8720357	0.98505163	0.8000893	0.8701576	0.983798	1.2015831	0.96882296	1.0827322	1.0291189	0.93019277	0.80866045	1.1561934	0.94108725	1.0030849	1.0115424	1.1154974	0.97389096	0.94565237	1.0030649	1.0413275	0.94552624	0.9421278	0.81528544	0.98677206	1.0926119	1.0307139	1.1731011	1.1074961	0.7625768	1.0832276	0.90535396	0.9962778	0.9506447	1.117105	1.0134981	0.98026085	0.680941	1.0713172	0.7923393	1.0886644	0.9387271	1.1618861	1.0044392	0.9857676	0.84261256	0.75231063
0.023799999999999998	0.5915342	0.81508636	0.96350515	0.8669547	0.98196787	0.796011	0.8740085	0.983552	1.2078298	0.9670384	1.0714653	1.028088	0.9393515	0.80719113	1.1603713	0.93512374	1.0005045	1.012536	1.1091921	0.9762013	0.95113295	0.9912729	1.034852	0.9509092	0.9400817	0.8214163	0.98012453	1.0975285	1.0259849	1.1859387	1.1164882	0.7635187	1.0829108	0.9052149	1.0013536	0.95134073	1.1130887	1.0192238	0.98591155	0.6804907	1.0618722	0.7872489	1.0796139	0.94342387	1.158996	0.99204886	0.9887501	0.83900267	0.7413728
0.023999999999999997	0.5894332	0.812924	0.97870505	0.85348177	0.97635174	0.8000346	0.8740492	0.9869415	1.2161297	0.9599053	1.0680035	1.0295289	0.94576246	0.8066663	1.1603088	0.9259861	0.99060553	1.0153747	1.0995862	0.9846733	0.95506084	0.98667955	1.0394448	0.95124567	0.93684334	0.82328343	0.9729911	1.1116321	1.0284557	1.195001	1.1131977	0.7601206	1.0830196	0.9094667	1.0029541	0.96171063	1.1073295	1.0219175	0.99238044	0.6763484	1.0533575	0.7821231	1.0810189	0.94985265	1.1544615	0.9850496	0.9953298	0.8359816	0.7285282
0.0242	0.58450854	0.8127043	0.9900375	0.85150665	0.97432786	0.8038241	0.8740953	0.99050254	1.221148	0.957892	1.0678805	1.031366	0.9500921	0.7966761	1.156999	0.9223622	0.9780468	1.0113608	1.0894226	0.99568295	0.96067023	0.9831179	1.0447193	0.9536948	0.9379178	0.82820874	0.9666857	1.1229777	1.0357035	1.1968248	1.1085501	0.7627598	1.0865489	0.9201012	1.0034146	0.9770567	1.1026275	1.012932	0.9947754	0.6766269	1.0552373	0.77059364	1.0754459	0.9505889	1.156311	0.9845407	1.0050304	0.8309267	0.7281134
0.024399999999999998	0.5881566	0.8080152	0.9997949	0.8477671	0.9738544	0.8165941	0.8732943	0.9949487	1.2143	0.9568326	1.0609814	1.0277226	0.95839936	0.78623873	1.1504719	0.9180139	0.961201	1.0145419	1.0894055	1.0047512	0.9695651	0.9811522	1.0453477	0.9592178	0.9411091	0.8345278	0.96725136	1.1248078	1.047979	1.1911575	1.1120083	0.765584	1.0935645	0.930075	1.005476	0.9843884	1.1012652	1.0037737	0.9973013	0.67162585	1.0566938	0.77243865	1.0659506	0.94880605	1.1588411	0.98515534	1.0110096	0.8317045	0.7296015
0.024599999999999997	0.5942515	0.81672645	1.0026195	0.83783364	0.96962935	0.82393956	0.8788355	1.004435	1.210069	0.9505605	1.0649892	1.0312864	0.9659359	0.7775322	1.1396502	0.91634107	0.9465977	1.0227536	1.0847993	1.0126952	0.97882265	0.9800042	1.0452675	0.9681589	0.94126177	0.8414244	0.97583264	1.1201411	1.0483432	1.185363	1.1106746	0.76954126	1.091077	0.9383849	1.0007118	0.98707366	1.1024201	1.0003085	0.9992783	0.6685008	1.0630497	0.77632207	1.0600919	0.94483155	1.1620909	0.9879592	1.0123434	0.83849764	0.7282876
0.0248	0.6002293	0.82509553	1.0029283	0.83935964	0.9703894	0.8291353	0.88068706	1.016888	1.2012614	0.9347737	1.0768178	1.0328225	0.96119386	0.76805854	1.1305441	0.922239	0.94172394	1.0176877	1.0817136	1.0216138	0.9779122	0.97712237	1.037748	0.9796136	0.94345546	0.84987843	0.984987	1.1144508	1.0465815	1.178423	1.1122115	0.77255034	1.084432	0.9479879	0.9869691	0.99550587	1.1092932	1.0030736	0.99762803	0.67457145	1.0604111	0.77893573	1.0542234	0.9402131	1.1698357	0.9909594	1.0139261	0.84782887	0.7215505
0.024999999999999998	0.6005889	0.8327322	0.99731624	0.8457847	0.9715818	0.833954	0.8828512	1.0304344	1.197335	0.92128414	1.0859085	1.0329077	0.9473537	0.7625804	1.1234026	0.918365	0.9344401	1.0084337	1.0733186	1.0259243	0.9727993	0.97896546	1.0333157	0.97943205	0.9482764	0.8576473	0.9912398	1.1075971	1.0525061	1.1697205	1.1075342	0.7766717	1.081494	0.9532274	0.973743	0.99878305	1.115795	1.0094314	0.9951077	0.67347705	1.0557592	0.7725195	1.0557942	0.94072026	1.1801019	0.99420077	1.0138345	0.85696644	0.71757525
0.025199999999999997	0.6029641	0.84044844	0.9791704	0.8514322	0.9653427	0.84518594	0.8875461	1.0408885	1.197272	0.9113575	1.0921106	1.0407622	0.94017386	0.7611527	1.1104411	0.9004237	0.9284028	1.0098121	1.0628134	1.0212898	0.9716043	0.9866362	1.0322483	0.9726716	0.9540562	0.85667217	1.0012097	1.1094421	1.0604595	1.1678488	1.0929172	0.7859483	1.0879478	0.9604944	0.9697921	1.0048045	1.112722	1.0102476	0.99802655	0.662853	1.0575312	0.76756465	1.0523726	0.9479315	1.1930068	0.99593836	1.0049874	0.8633538	0.7206476
0.0254	0.6113209	0.8487924	0.9620652	0.8630665	0.95636475	0.85121816	0.8938663	1.0476803	1.1903819	0.9149555	1.0971061	1.0467901	0.945912	0.7599951	1.1042411	0.88784075	0.9208344	1.0132358	1.0540556	1.0170877	0.96869296	0.9927397	1.0321925	0.9706485	0.95370436	0.857975	1.0058085	1.1124066	1.0751058	1.1713345	1.0835313	0.7864647	1.0925305	0.9662844	0.96352047	1.0155779	1.111211	1.0090052	0.99549776	0.66006106	1.0579859	0.7683688	1.0523244	0.95082945	1.1965041	0.9970355	0.9916819	0.8639872	0.7149998
0.025599999999999998	0.6110588	0.8533033	0.9462904	0.8651625	0.9499166	0.8542311	0.901586	1.0532043	1.1806432	0.9258699	1.0953908	1.054918	0.9536808	0.75489885	1.0964814	0.8870669	0.91939825	1.0031276	1.0476854	1.0108938	0.96692264	0.99420977	1.0298519	0.967919	0.9509261	0.8611004	1.0080084	1.1094581	1.0945027	1.1689906	1.0771887	0.7777931	1.0934328	0.9645501	0.9619256	1.017019	1.1131997	1.0068774	0.9942866	0.66498494	1.0589215	0.771307	1.0521022	0.9531757	1.1948098	0.99734634	0.989996	0.86904263	0.70538706
0.025799999999999997	0.6165656	0.85789514	0.94044036	0.8580468	0.94013023	0.86184114	0.9120578	1.0657127	1.169378	0.93166214	1.0901536	1.0677043	0.9508381	0.74840987	1.0950705	0.8904319	0.92154837	0.99463964	1.0442061	1.0052785	0.9693663	0.9980079	1.0275338	0.96888715	0.9564849	0.8544667	1.0109243	1.1057991	1.109124	1.1612467	1.0795195	0.7812699	1.0964237	0.9536381	0.95758706	1.0174742	1.109461	0.9961482	0.99917066	0.6651765	1.0619982	0.7791194	1.0552775	0.9590107	1.1907612	0.9957847	0.992373	0.87560105	0.7028155
0.026	0.61870116	0.85976744	0.93843293	0.8523693	0.9279468	0.8600007	0.91867965	1.0782955	1.1602533	0.92803353	1.079842	1.077741	0.9532961	0.74132687	1.0955397	0.88681424	0.92217356	0.9983741	1.049556	1.0031464	0.96365213	1.0002342	1.0309685	0.97708666	0.95651245	0.84827363	1.017324	1.1031228	1.1129371	1.1600296	1.0843287	0.782709	1.0985093	0.9499191	0.96132314	1.0221128	1.1060779	0.9940125	1.0022378	0.66825664	1.0671843	0.78196687	1.0603036	0.9612815	1.1863713	0.9924132	0.98755157	0.88370186	0.6970394
0.026199999999999998	0.6139621	0.8543725	0.9330469	0.84718	0.914924	0.8627397	0.92843586	1.0884458	1.1459463	0.9128788	1.0737703	1.0838786	0.9470244	0.7407843	1.0968481	0.89098257	0.93407446	1.0121852	1.0481583	1.0026498	0.95822	0.99625015	1.0373629	0.9805607	0.9539055	0.8452265	1.0192453	1.0988756	1.1183435	1.1611669	1.0859779	0.7874524	1.0971252	0.95421684	0.9686518	1.0244083	1.1002185	0.99689114	1.0040258	0.6712634	1.0675014	0.77677864	1.0631146	0.9647894	1.1727333	0.98833746	0.986836	0.8894328	0.6887983
0.026399999999999996	0.61326045	0.8531758	0.9276226	0.8456264	0.89992434	0.8640691	0.9349773	1.099466	1.1397206	0.89785236	1.0678375	1.0885004	0.9475748	0.7320656	1.0880469	0.8883429	0.94615257	1.0171803	1.0502315	0.9999917	0.9634757	1.0038848	1.038924	0.9849357	0.9570762	0.8419645	1.0124905	1.1013288	1.1305915	1.1595523	1.0902736	0.79806745	1.1001325	0.96891665	0.9737959	1.0227807	1.0934167	0.9997425	1.0040241	0.66701955	1.0676876	0.77954036	1.0729549	0.9631971	1.1695309	0.9836523	0.9872938	0.8921801	0.6801226
0.0266	0.6085376	0.85343015	0.9280366	0.83899117	0.8879145	0.8594696	0.9422921	1.1122229	1.1420424	0.88319045	1.0628206	1.0878592	0.95391214	0.7240087	1.0781732	0.87931377	0.95430344	1.0191984	1.0485871	0.9960251	0.97303134	1.006161	1.0398501	0.99158335	0.95879316	0.8386421	1.0003389	1.1039542	1.1383823	1.1570917	1.0947067	0.8118607	1.1070075	0.98725384	0.9786407	1.0265237	1.0878716	0.9926878	1.010163	0.658773	1.0705411	0.78601295	1.0729634	0.9593479	1.1681366	0.9812709	0.9877556	0.89000636	0.67125016
0.026799999999999997	0.60561126	0.8574691	0.9243183	0.84043753	0.8787511	0.8484145	0.94962734	1.1264181	1.1487184	0.8774906	1.0605978	1.0851097	0.96226114	0.7251325	1.0665047	0.8761006	0.9551354	1.0160985	1.0432192	0.99420565	0.98647857	1.013065	1.0359561	0.9936001	0.9592697	0.837485	1.0024577	1.0971394	1.139247	1.1506702	1.0921372	0.8178348	1.1066825	0.9994656	0.97958386	1.0396883	1.0882218	0.9778516	1.0186175	0.65536255	1.0652963	0.7855629	1.0708364	0.95834154	1.1666914	0.97832996	0.9976152	0.89154905	0.65850204
0.026999999999999996	0.6025704	0.8573826	0.92496765	0.8370463	0.87031543	0.838422	0.95204836	1.1294974	1.1454554	0.87468874	1.0615215	1.082675	0.9557282	0.72178006	1.0503666	0.8718644	0.95302796	1.0116515	1.0399413	1.0013602	0.9943276	1.0127507	1.0342437	0.99543655	0.9576811	0.8356349	1.0064744	1.084727	1.1426961	1.1410763	1.084756	0.8291986	1.1049645	1.0029595	0.98909026	1.0483289	1.0921135	0.96579856	1.0271661	0.6538481	1.0637455	0.78752786	1.0632097	0.95363283	1.1761221	0.9809292	1.0057974	0.8924371	0.6538916
0.0272	0.5978976	0.8547949	0.9303735	0.8360717	0.86556554	0.8334293	0.95094025	1.1268752	1.1327676	0.86429596	1.0590496	1.0760103	0.9480242	0.71370614	1.0312939	0.8671666	0.94124997	1.0124881	1.0338935	1.0071226	1.0009758	1.0083548	1.0429428	1.0007735	0.960333	0.8347537	1.0095145	1.082363	1.1524204	1.1350012	1.0778266	0.8438149	1.1059794	1.0058539	1.0011256	1.0567865	1.0897182	0.9549005	1.0307451	0.65375024	1.0623578	0.7893536	1.050205	0.9519926	1.1834453	0.981067	1.0075006	0.8878144	0.65256697
0.027399999999999997	0.5935237	0.85241115	0.9309839	0.8411534	0.8637894	0.83204186	0.9576613	1.1281891	1.1208633	0.850391	1.0531925	1.067454	0.93717086	0.7082795	1.0237484	0.8638838	0.9207113	1.0176601	1.0233195	1.0090865	1.0082715	1.0027288	1.0432225	1.0030937	0.9679119	0.8386623	1.0034971	1.0807459	1.1533123	1.1361352	1.0788032	0.8583527	1.1148729	1.0035771	1.00862	1.066334	1.0859122	0.9396329	1.0218714	0.65131056	1.0730646	0.7876839	1.0391309	0.9495004	1.1893654	0.9754595	1.0080782	0.8886167	0.6475237
0.027599999999999996	0.5988839	0.8481388	0.93944615	0.8366336	0.8541837	0.8304501	0.95990574	1.1318659	1.1158086	0.84515417	1.0450904	1.057845	0.93796253	0.7067531	1.0141467	0.8606139	0.8995956	1.0216626	1.014655	1.0194497	1.0093682	1.0023441	1.0418712	1.0030615	0.9700081	0.8389598	1.0016756	1.078581	1.1412895	1.1381003	1.088555	0.87137276	1.1257962	0.99923754	1.0183558	1.0725416	1.0800823	0.9347324	1.0214698	0.66362494	1.0864657	0.7949103	1.0266463	0.94966227	1.1899616	0.9735336	1.0087343	0.8977897	0.64534765
0.0278	0.60108757	0.84153867	0.9456986	0.83350295	0.8516077	0.8269628	0.9555898	1.1261809	1.1182938	0.8381146	1.0428737	1.0528027	0.9394382	0.7087446	1.0053773	0.8537383	0.882244	1.0215814	1.0036929	1.0313983	1.0070977	1.0036906	1.0500287	0.99754983	0.97128063	0.83314365	1.0003543	1.0772359	1.1305925	1.1354094	1.0919878	0.87733316	1.1357938	1.0029829	1.021086	1.0744319	1.083657	0.92725646	1.0230404	0.6706399	1.102855	0.80124336	1.0209335	0.949993	1.1853521	0.965778	1.0056756	0.9014953	0.64073235
0.027999999999999997	0.58694893	0.8384625	0.9514219	0.82684153	0.84790283	0.83015966	0.9612949	1.1288071	1.1132504	0.8223665	1.0442443	1.0600599	0.9399383	0.7085177	0.994275	0.84363854	0.86576533	1.018654	0.99253297	1.0333313	1.0113829	1.0061753	1.0574778	0.9966501	0.96951485	0.8321893	0.9997606	1.082551	1.1222645	1.1243072	1.0833712	0.87888473	1.1436712	1.0057561	1.0252793	1.0721837	1.080723	0.9163397	1.0215718	0.6749048	1.113327	0.8156431	1.0206623	0.9450833	1.1859883	0.96232605	1.0033609	0.89667934	0.64425206
0.028199999999999996	0.5850156	0.829809	0.9540302	0.81959325	0.85044163	0.830966	0.9623222	1.1273806	1.104186	0.8155134	1.0408788	1.0670396	0.9433317	0.7110243	0.98815405	0.83081675	0.8532454	1.0124569	0.9847603	1.0319618	1.0165095	1.0113376	1.0633935	0.9894505	0.9642669	0.8332697	0.9941478	1.0900718	1.1217827	1.1263206	1.0740082	0.88763094	1.1430093	1.0162271	1.0338978	1.0684987	1.0662916	0.906519	1.0264312	0.6823054	1.1275786	0.8281076	1.021781	0.941973	1.1830052	0.9662353	0.9937596	0.8993567	0.65148175
0.028399999999999998	0.58378685	0.8219133	0.9585205	0.8137152	0.850176	0.834902	0.9657697	1.1328906	1.09871	0.81817436	1.0474739	1.0662866	0.9476031	0.71248657	0.98086226	0.8316207	0.85661894	1.0008386	0.97914183	1.0326436	1.0107435	1.008604	1.0675764	0.99544644	0.9672275	0.837515	0.9841393	1.0957472	1.1163498	1.1320102	1.0607724	0.8973612	1.1393192	1.0166616	1.029693	1.0593815	1.0608916	0.90195036	1.0170804	0.70083565	1.1381773	0.8404001	1.0249995	0.9452764	1.1804992	0.96141046	0.9901152	0.90189004	0.65121007
0.028599999999999997	0.58250004	0.8151969	0.96062905	0.8115186	0.854823	0.8336712	0.9633245	1.1346155	1.0858558	0.83244425	1.0565373	1.0631882	0.95642763	0.7152121	0.9819326	0.82399523	0.8526656	1.0000646	0.9724792	1.0381657	1.0066893	1.0123478	1.0763596	1.0039905	0.9821659	0.84343123	0.9801906	1.0992509	1.1155783	1.140478	1.0513186	0.9046327	1.1404178	1.0237077	1.034393	1.062224	1.0597867	0.89517397	1.0082673	0.7114122	1.1458558	0.84010947	1.0291182	0.94954455	1.1776462	0.9588434	0.9862037	0.8992955	0.65435624
0.0288	0.5850051	0.8119494	0.9573216	0.81049913	0.8588407	0.82852405	0.966066	1.1315765	1.0830808	0.83651066	1.0605471	1.068201	0.96161497	0.7160424	0.98969054	0.8068758	0.8512128	0.99412215	0.95642525	1.0359057	1.0030383	1.0149264	1.0812215	1.0092078	0.99373	0.8482623	0.96475667	1.0988239	1.1213937	1.1474984	1.0495243	0.90625423	1.1433468	1.0335412	1.0377421	1.0627028	1.0527886	0.88763547	1.0097532	0.7217693	1.1586518	0.8361385	1.0252283	0.9536057	1.174042	0.9573629	0.9875774	0.9044523	0.65608585
0.028999999999999998	0.5917598	0.8109477	0.97127867	0.8135316	0.8644405	0.8224528	0.96316427	1.1307672	1.0862442	0.8368792	1.0613266	1.0759578	0.971186	0.70819634	0.99940836	0.795399	0.852112	0.9892979	0.94546056	1.0348057	0.99645084	1.015828	1.0829997	1.0209961	1.0008535	0.85143	0.9560005	1.096756	1.1207225	1.1535002	1.0461143	0.9139474	1.1454929	1.035466	1.0425696	1.0514363	1.0516636	0.8821956	1.0130862	0.73213375	1.1597325	0.8305375	1.0197978	0.96295613	1.1767579	0.95119804	0.99269724	0.9041829	0.65470386
0.029199999999999997	0.5938432	0.8038963	0.9761413	0.81294155	0.8802689	0.8261843	0.9619367	1.1190804	1.0866448	0.8387859	1.0689864	1.0762804	0.9781702	0.70121336	1.0125175	0.79353493	0.8533268	0.9891043	0.93887013	1.033377	0.9879114	1.0135984	1.083779	1.0257777	0.9963192	0.86641324	0.95313233	1.0956839	1.1138909	1.153768	1.0443567	0.9222139	1.1508834	1.03871	1.0388234	1.0489391	1.0617663	0.8809845	1.0207474	0.7371232	1.1474583	0.82998246	1.0098708	0.96693075	1.1792212	0.9463774	0.9983001	0.9004944	0.6585254
0.0294	0.59096026	0.79414916	0.98224896	0.80564195	0.89775175	0.8275585	0.96374947	1.1064389	1.0797569	0.836366	1.067584	1.0755372	0.98391074	0.69499487	1.0247532	0.796149	0.8504847	0.9890111	0.93766034	1.0251365	0.976835	1.0160822	1.0857043	1.0230428	0.9915905	0.87886655	0.94953746	1.0944093	1.1060569	1.1617855	1.0475653	0.92361003	1.1549968	1.0438013	1.0266106	1.0468023	1.0676993	0.8850795	1.0263195	0.7279304	1.1429676	0.8422422	1.0023444	0.9655244	1.1716732	0.9480851	0.9993708	0.8997178	0.6627791
0.029599999999999998	0.5878035	0.7822743	0.9860328	0.79825807	0.9101857	0.8231226	0.96231246	1.0990847	1.0775381	0.84373903	1.0668045	1.0783572	0.9836065	0.6892308	1.0297381	0.8018511	0.8518587	0.9831393	0.9365416	1.020693	0.9739206	1.0129508	1.0892872	1.0241358	0.9862859	0.887159	0.9447387	1.0953368	1.1048955	1.1708977	1.0511708	0.9289971	1.1595706	1.0471505	1.0246705	1.0300045	1.0700083	0.8823248	1.0325265	0.72747445	1.1383495	0.8502002	1.005625	0.9672387	1.1652339	0.9504078	0.99916464	0.90011907	0.67277974
0.029799999999999997	0.5890395	0.7731833	0.98949337	0.7967035	0.9232384	0.8255766	0.9609816	1.0975584	1.0758379	0.8548008	1.0662422	1.0716552	0.9855983	0.6876991	1.0334626	0.8057022	0.8538696	0.9871249	0.9393115	1.0267797	0.9741013	1.0123503	1.0946573	1.0312941	0.97778946	0.88913584	0.9491971	1.0939687	1.1129498	1.1686074	1.0488888	0.93909657	1.1672635	1.0446061	1.0207204	1.0197858	1.0641589	0.875484	1.0362401	0.7326607	1.1318372	0.8502053	1.0048038	0.96996546	1.1631645	0.9518047	1.0093135	0.8961888	0.67099684
0.03	0.5899171	0.7698754	0.99347794	0.7931172	0.938166	0.8394298	0.9623386	1.1021757	1.0788432	0.8636329	1.0645957	1.0598904	0.9887844	0.6829898	1.0366355	0.8059891	0.8560184	0.981589	0.9468295	1.0289314	0.9720124	1.0096669	1.1003921	1.0466533	0.9646816	0.8824283	0.9499284	1.0939008	1.1163546	1.164513	1.0416318	0.95431715	1.17177	1.0409783	1.0206089	1.0133687	1.0570072	0.87679696	1.0278237	0.73564637	1.1185609	0.8483862	0.9958343	0.9743611	1.163677	0.9547658	1.0142045	0.89290303	0.6710359
0.030199999999999998	0.5845494	0.77006954	1.0003237	0.78992903	0.94472474	0.8444898	0.9632247	1.1082151	1.080559	0.86699927	1.0663071	1.0565988	0.9892263	0.6746981	1.0471457	0.8002593	0.8583851	0.9805412	0.95079327	1.0251046	0.9796625	1.0101413	1.1030941	1.0591298	0.95765597	0.8811559	0.9489589	1.0883043	1.1288062	1.1653972	1.0377891	0.96990633	1.1766502	1.0394913	1.0237646	1.010706	1.0553195	0.8784977	1.0222821	0.73921	1.1081473	0.85126615	0.98960245	0.97855234	1.157911	0.95437765	1.0249003	0.8800306	0.67722833
0.030399999999999996	0.58978426	0.7707504	1.0053498	0.78948575	0.9459987	0.84993666	0.96412516	1.1114521	1.0782605	0.87801063	1.0681131	1.058368	0.98848015	0.6670114	1.0483441	0.8029712	0.8619696	0.99285823	0.94818914	1.0228882	0.9804937	1.0059556	1.1084276	1.0670938	0.9521972	0.8796012	0.9501913	1.088089	1.1400597	1.159243	1.033974	0.9746599	1.1722308	1.0362719	1.0160286	1.0074288	1.0537789	0.88380474	1.0196637	0.74306434	1.0979472	0.8478617	0.98300767	0.97879434	1.1541255	0.95413697	1.0336202	0.8683535	0.68496746
0.0306	0.5956544	0.7718792	1.0179085	0.79473907	0.9450356	0.8515857	0.9641501	1.114398	1.0762912	0.889675	1.0603789	1.0687546	0.99451834	0.65722257	1.0456192	0.8090434	0.8601324	1.0085803	0.9435067	1.0217676	0.9767386	1.0064011	1.117858	1.0769955	0.9519776	0.878825	0.95405406	1.0859364	1.1501265	1.1615518	1.0240887	0.971991	1.163185	1.0308748	1.0116174	1.0056837	1.0516968	0.8814661	1.0132813	0.73695487	1.0831289	0.8449832	0.9825627	0.97532314	1.1549377	0.9586736	1.0312338	0.8637929	0.6907434
0.030799999999999998	0.6006278	0.77888453	1.0237875	0.8087831	0.94327253	0.8498111	0.9658753	1.1039652	1.0772835	0.8943792	1.049639	1.0791961	1.008402	0.65457356	1.0372105	0.8089958	0.8634084	1.0201261	0.9405091	1.0336182	0.9786778	1.0114149	1.1182342	1.0825138	0.94984406	0.8787748	0.9545638	1.0786529	1.162053	1.1675655	1.0238104	0.9659933	1.1525842	1.0246848	1.0177267	1.0110781	1.0516115	0.8807353	1.0124286	0.73018765	1.0784941	0.8435039	0.9797703	0.9705587	1.1512859	0.9622495	1.0165253	0.86653036	0.69300854
0.030999999999999996	0.6000159	0.77877915	1.0214388	0.8140348	0.9571567	0.85281813	0.9622384	1.0913168	1.0846165	0.897516	1.0351628	1.0875529	1.0196424	0.663478	1.0313798	0.81463075	0.85839444	1.0254315	0.93747914	1.0407605	0.9764157	1.0185542	1.1229125	1.0785282	0.9414855	0.886492	0.95643663	1.0769856	1.1697901	1.1684523	1.0272504	0.96946543	1.1419036	1.0142914	1.0189368	1.0170687	1.0544221	0.87431645	1.0170747	0.7317437	1.073907	0.8482316	0.96919763	0.970319	1.1474015	0.9588762	1.0105006	0.8649998	0.70266247
0.0312	0.59880006	0.7764246	1.0274764	0.81741697	0.9576936	0.85579866	0.9605174	1.091237	1.0931604	0.9012302	1.029138	1.0931741	1.0205214	0.6699547	1.0180144	0.8207789	0.8559308	1.0210159	0.92980385	1.0402682	0.9774815	1.024495	1.1335915	1.078141	0.9257959	0.8973479	0.9625044	1.075292	1.168715	1.1626331	1.030499	0.97644526	1.1334434	1.005303	1.0157782	1.0196022	1.0525178	0.8701295	1.0236	0.73122454	1.0632737	0.84244835	0.9559897	0.9705301	1.1507971	0.956317	1.000238	0.8631238	0.71016854
0.0314	0.59226257	0.77293915	1.0274558	0.82207626	0.9561168	0.85192287	0.964021	1.0916535	1.1073068	0.9041573	1.0255026	1.0929933	1.0204681	0.66941214	1.008916	0.8344992	0.85708284	1.0159749	0.91833055	1.0333021	0.9799991	1.039492	1.1443846	1.0843792	0.9123471	0.90560514	0.9724954	1.0725542	1.1601793	1.1501099	1.0387764	0.9778831	1.1266582	0.99977964	1.0184098	1.0271752	1.0475843	0.87086177	1.0305887	0.7294594	1.0548644	0.8349347	0.94969136	0.97255373	1.1497072	0.95270985	0.9895764	0.86223215	0.71329737
0.031599999999999996	0.5844711	0.77143854	1.0234889	0.83719635	0.9566092	0.8459251	0.95974755	1.0939658	1.1178178	0.8958043	1.0253251	1.0975143	1.024501	0.6664445	1.0018826	0.842251	0.8578678	1.0079027	0.90336126	1.0338193	0.9768272	1.0433716	1.1559818	1.0879242	0.9018154	0.90798575	0.98356843	1.0659115	1.1559001	1.138168	1.0425662	0.97985286	1.1196944	0.99139655	1.016908	1.0352178	1.0453863	0.86887544	1.0310178	0.72902465	1.0436429	0.8349211	0.94889796	0.9745878	1.1536952	0.94967574	0.98414904	0.8592	0.7053675
0.031799999999999995	0.5762128	0.77243924	1.028078	0.85004234	0.95652485	0.8449945	0.94906306	1.0919434	1.1186122	0.89209163	1.0152274	1.0988634	1.0291053	0.66763234	0.99530137	0.83842146	0.8580494	1.0081868	0.90093076	1.0462822	0.9770821	1.0351552	1.1648519	1.0853642	0.8960372	0.91049165	0.99436533	1.0544661	1.1557208	1.1316395	1.043384	0.9732764	1.1188586	0.9852485	1.0239282	1.0430285	1.0439576	0.8725089	1.0249832	0.7221764	1.0309533	0.8309846	0.9485244	0.97606456	1.1629074	0.94753	0.9852703	0.8585261	0.6999711
0.032	0.5729186	0.78206384	1.0321469	0.86122686	0.95489794	0.8512966	0.94195944	1.0946697	1.1201798	0.8880774	1.0032544	1.1057128	1.0220442	0.66862404	0.9913562	0.83852303	0.8528935	1.0120485	0.9041747	1.0499002	0.97608066	1.0311017	1.167381	1.076101	0.89507276	0.9132677	1.0013124	1.0520532	1.1602418	1.1257347	1.0420272	0.964703	1.121232	0.99091715	1.026069	1.0489911	1.0441977	0.8733514	1.0275557	0.72351825	1.0305307	0.83526015	0.9441769	0.98087925	1.1583713	0.9528153	0.979467	0.8581282	0.6909093
0.0322	0.5756853	0.7910902	1.0304632	0.87052804	0.95429224	0.8608471	0.93589735	1.0999645	1.1189158	0.8771399	0.9876454	1.1205913	1.0180441	0.67445886	0.9901079	0.84301025	0.8435774	1.0120236	0.913043	1.0530251	0.9770722	1.0251949	1.1594675	1.0597347	0.8975833	0.9075085	1.0025734	1.0469633	1.1630174	1.1189426	1.03593	0.96450233	1.1294531	0.9927463	1.0243719	1.0464281	1.0476351	0.8765072	1.0382124	0.7331753	1.0323536	0.83967346	0.93903357	0.97824806	1.1517935	0.9576691	0.97367734	0.8602061	0.68644
0.0324	0.5766403	0.7927374	1.0211328	0.86917466	0.9540543	0.8583438	0.93254036	1.1088693	1.1228887	0.8648097	0.97805923	1.1319945	1.0178578	0.680611	0.99179864	0.84805787	0.8442129	1.010661	0.92076284	1.0511639	0.9807814	1.0259995	1.1586071	1.0545615	0.9049902	0.89489305	0.9957673	1.044563	1.1658314	1.1040492	1.0307953	0.96923894	1.1413968	0.99041593	1.0233555	1.0463157	1.0570308	0.88729143	1.0543292	0.73715764	1.0389445	0.83559227	0.93731844	0.97549415	1.1527716	0.9638718	0.97108275	0.86478156	0.68513334
0.0326	0.5827183	0.8001454	1.0093148	0.87564003	0.9623133	0.8525264	0.9310792	1.1138672	1.1213478	0.8646147	0.97737604	1.14153	1.010147	0.6837478	0.99648476	0.8477745	0.84354115	1.0140064	0.9199058	1.0525124	0.98703206	1.0216979	1.1641994	1.0523891	0.90392685	0.8835455	0.9935919	1.0508609	1.1665039	1.0865259	1.0275323	0.9722148	1.1481637	0.9912285	1.021621	1.0552245	1.0643176	0.88836247	1.0651535	0.7493856	1.0447454	0.8381322	0.94136524	0.97237146	1.1621714	0.9618035	0.9726757	0.87210554	0.6838039
0.032799999999999996	0.58378845	0.79880244	1.0034952	0.8785283	0.9695936	0.8529888	0.9284679	1.1083151	1.116031	0.8681926	0.9810445	1.135013	1.0112848	0.6827332	1.0044758	0.8460031	0.84613067	1.0179821	0.9129038	1.0543866	1.0002687	1.0156078	1.1617115	1.0536834	0.9127323	0.8758166	0.98456436	1.0484731	1.1696773	1.078312	1.021278	0.9724953	1.1476578	0.99117726	1.0179876	1.0617323	1.0654042	0.8814815	1.0653504	0.7494751	1.0481284	0.8375705	0.9436176	0.97244054	1.164807	0.96169055	0.97451663	0.8788732	0.67925984
0.032999999999999995	0.5936574	0.8031686	1.0057944	0.88604957	0.9701518	0.845441	0.9250723	1.1008757	1.1167527	0.8756571	0.9846124	1.1302946	1.0068871	0.6814308	1.015196	0.8468823	0.8483215	1.023179	0.9114689	1.0536076	1.0068378	1.0104508	1.1649499	1.053294	0.9203891	0.875809	0.9786935	1.0462885	1.1769435	1.0667272	1.0219597	0.97649986	1.1435158	0.9898781	1.0202578	1.0661627	1.0723753	0.87062055	1.064551	0.7521702	1.0508382	0.839614	0.9446466	0.97454953	1.1610492	0.9627774	0.969476	0.87673116	0.68654644
0.0332	0.5981897	0.8094761	1.00122	0.8825553	0.9697072	0.8424055	0.92532057	1.0962281	1.1159779	0.87940127	0.99082005	1.1287739	1.003034	0.67185384	1.0222942	0.8469872	0.8573628	1.0234935	0.91106075	1.0476878	1.0160218	1.011188	1.1662742	1.0605065	0.921106	0.880373	0.97902423	1.0485073	1.1826972	1.0582663	1.0257317	0.97587156	1.1417303	0.98835725	1.022693	1.0677046	1.0650574	0.85977817	1.072396	0.75384545	1.0528389	0.83938235	0.9414082	0.9777603	1.1629031	0.96058184	0.9675971	0.87399566	0.6919587
0.0334	0.59969866	0.8149064	0.9922872	0.87746274	0.9719414	0.84288335	0.92806774	1.0828569	1.1078527	0.8778078	0.988076	1.1328908	0.99531543	0.66186225	1.0288045	0.8439306	0.8647292	1.0235205	0.9137659	1.0417694	1.0203899	1.0155194	1.1681093	1.0648692	0.92006576	0.89128315	0.9813049	1.0507339	1.1951026	1.0500535	1.0312032	0.9657091	1.1409799	0.9808048	1.0144562	1.0602509	1.0650522	0.85637295	1.0765116	0.75209254	1.0596026	0.8398895	0.94314045	0.9857599	1.1665971	0.95568216	0.97462267	0.8720931	0.69310546
0.0336	0.60431594	0.81364495	0.9861875	0.8805635	0.96331936	0.8457433	0.93093044	1.069119	1.103922	0.8808203	0.9809612	1.1259035	0.9951026	0.6591944	1.0359644	0.84190077	0.8761479	1.0233601	0.91079247	1.034836	1.0203902	1.0217272	1.1731671	1.0682875	0.9228327	0.8909938	0.98129475	1.0619353	1.1998556	1.0475317	1.0437306	0.9525788	1.1442342	0.97996724	1.0009344	1.0624262	1.0591601	0.8529689	1.0801945	0.75547373	1.0570153	0.83757263	0.9442749	0.9869574	1.1704293	0.95382285	0.9892207	0.86265564	0.69156355
0.0338	0.60227174	0.8192964	0.98276174	0.8848831	0.9608883	0.85119987	0.935749	1.0632979	1.1117535	0.8794063	0.98164994	1.1249558	0.9992171	0.6515164	1.0389044	0.8484874	0.8843499	1.0250022	0.90663487	1.0300993	1.0174394	1.0277475	1.1729298	1.0728447	0.9286872	0.8921866	0.9767442	1.0768173	1.2039394	1.0567132	1.0503538	0.9369449	1.1499394	0.977611	0.991553	1.0634441	1.0543163	0.85132325	1.0859132	0.7594095	1.0517198	0.8316644	0.94699347	0.9975059	1.170101	0.9536493	1.0021794	0.8477301	0.6932093
0.033999999999999996	0.6005097	0.82247204	0.9791961	0.89682573	0.96305305	0.86350566	0.94556016	1.060814	1.1164398	0.87592673	0.9752545	1.1144371	0.9940309	0.64391685	1.0380589	0.851404	0.8852592	1.0217965	0.9127291	1.0231164	1.0201763	1.0307198	1.1683828	1.0705098	0.93591565	0.8928273	0.9830908	1.0921159	1.2074664	1.0658522	1.0496873	0.92916274	1.1543044	0.97419876	0.9948287	1.061196	1.0689344	0.84941876	1.0855484	0.7595932	1.0489844	0.8281534	0.9487346	1.0064874	1.1682059	0.9550418	1.010775	0.8342238	0.6978445
0.034199999999999994	0.60050017	0.82865393	0.97873724	0.8916772	0.97076666	0.870661	0.95233846	1.0600947	1.1116575	0.8821099	0.97091734	1.104051	0.98467416	0.6474157	1.0312476	0.8561553	0.8940833	1.0355206	0.9050219	1.0203116	1.0189201	1.0264347	1.1665705	1.08038	0.9383747	0.8968354	0.99004984	1.1095548	1.205215	1.070413	1.0521356	0.93348426	1.1577754	0.9749042	0.993351	1.057645	1.0734677	0.84691375	1.0739623	0.7598883	1.0515801	0.8275435	0.9476466	1.0096403	1.1646193	0.94467336	1.0143043	0.83165735	0.7071836
0.0344	0.599394	0.8266037	0.981343	0.8838284	0.9698628	0.87957287	0.956559	1.0638673	1.103188	0.8876634	0.9752084	1.0996584	0.97726053	0.6520286	1.0205227	0.8645317	0.90019894	1.0456331	0.9002257	1.0173061	1.0128092	1.0159973	1.1594969	1.0965501	0.93935764	0.90138286	0.9877567	1.1228182	1.2062961	1.0740066	1.0571316	0.9367567	1.1641235	0.97154707	0.9867667	1.053664	1.0671709	0.8440445	1.0791367	0.7575326	1.0526515	0.8215168	0.94315195	1.0043685	1.1616331	0.9367828	1.0174478	0.84014904	0.71769077
0.0346	0.59914035	0.819744	0.97551286	0.8787492	0.96880585	0.88484794	0.958574	1.0710889	1.099921	0.895684	0.97332674	1.1039461	0.95956826	0.6557562	1.0164398	0.8663695	0.90426797	1.0510337	0.89545035	1.0192091	1.0137062	1.007477	1.1558627	1.1134638	0.94343334	0.9099129	0.98674	1.1260024	1.1994487	1.0798753	1.0585487	0.94337606	1.1737332	0.97750396	0.9850137	1.0488598	1.0631452	0.83429426	1.0809335	0.7531555	1.0556821	0.8175341	0.931246	0.9961273	1.1583198	0.9251356	1.0184214	0.8411413	0.72186667
0.0348	0.5991145	0.8081995	0.97272325	0.87482005	0.9793922	0.8727012	0.9662634	1.0756873	1.1063999	0.9074483	0.971565	1.1138892	0.947602	0.6616929	1.0075248	0.8690029	0.90202844	1.058975	0.8901405	1.0298873	1.014291	0.9961322	1.1588262	1.1243999	0.9408742	0.9227435	0.98915476	1.1197876	1.1886618	1.0817193	1.0682433	0.94906247	1.1744868	0.97873634	0.98244745	1.0543693	1.0610485	0.8342314	1.0699556	0.75334567	1.0574336	0.81922424	0.92820823	0.9906777	1.1582997	0.91717106	1.019094	0.8418513	0.7236843
0.034999999999999996	0.6035381	0.8006333	0.9648485	0.8736324	0.98349226	0.8558892	0.9676805	1.0767643	1.1048875	0.9243527	0.9740048	1.1207966	0.9365477	0.6663933	1.0003552	0.87470293	0.903201	1.0600903	0.8917324	1.0554868	1.0211186	0.9866874	1.1556319	1.1284007	0.94040245	0.928421	0.99068266	1.1155807	1.1820095	1.085784	1.0770106	0.9600733	1.1802449	0.97928864	0.9765032	1.050173	1.0718098	0.8354274	1.0673065	0.754425	1.063093	0.8189463	0.9222324	0.98836195	1.1552335	0.9117531	1.0265762	0.84363794	0.7325603
0.035199999999999995	0.600613	0.79922956	0.95793366	0.8745461	0.98463774	0.8458131	0.96666616	1.0805538	1.1048771	0.94023955	0.96817684	1.1268516	0.92171466	0.6708288	1.0082221	0.8728841	0.89930665	1.0545661	0.8918246	1.0813755	1.0236923	0.9859687	1.157356	1.1359533	0.9372144	0.9343122	0.9978471	1.1079235	1.1799085	1.0903089	1.0812428	0.96241564	1.190198	0.982301	0.9712573	1.0453788	1.0815209	0.8335886	1.0635786	0.75384426	1.0691761	0.8157823	0.92116094	0.98541504	1.1482285	0.91187304	1.023622	0.8413258	0.7403967
0.035399999999999994	0.5966769	0.80125225	0.9595312	0.8627159	0.9958731	0.8390254	0.96175635	1.0873206	1.1051202	0.9511589	0.9666048	1.1261636	0.91055703	0.67128545	1.0108032	0.86875135	0.90502733	1.0576398	0.8952442	1.0975082	1.0236667	0.985063	1.1577008	1.1452768	0.9313947	0.94318557	1.0101292	1.0994767	1.1763816	1.1005343	1.075679	0.96568954	1.198657	0.98442924	0.9679293	1.0388774	1.0892723	0.83729964	1.0616492	0.76469487	1.0727979	0.8149592	0.92301273	0.9834571	1.146437	0.9099051	1.016034	0.8429549	0.7468786
0.0356	0.5880278	0.8086974	0.9570845	0.85417694	1.0014662	0.8279707	0.9525908	1.0978577	1.1037574	0.9609283	0.95918185	1.1293877	0.906363	0.6678724	1.0121403	0.8710574	0.9076065	1.0558376	0.9053399	1.1088492	1.0241338	0.979674	1.1536236	1.1455908	0.92763627	0.9465542	1.0198059	1.0914589	1.1800505	1.1113751	1.0713956	0.958403	1.2065389	0.98725665	0.96947336	1.0334436	1.095206	0.846645	1.0573983	0.77080923	1.0814523	0.8143538	0.9250216	0.98505116	1.1417432	0.91069597	1.0104129	0.8436773	0.7479039
0.0358	0.5838711	0.8083122	0.9506844	0.84988505	1.0044309	0.8204186	0.94261724	1.0990233	1.0986803	0.97008854	0.94628054	1.1281618	0.90135074	0.66526806	1.0169963	0.8700499	0.907854	1.0620804	0.9167522	1.1156976	1.0229405	0.97033036	1.1483275	1.1397691	0.93225104	0.9479035	1.0205221	1.0836005	1.1793854	1.1247662	1.064985	0.9558962	1.213439	0.99123484	0.972099	1.0284578	1.0887021	0.8616191	1.0565697	0.77224445	1.0787959	0.8153393	0.9277006	0.9803024	1.1360844	0.9141129	0.9980019	0.8405932	0.745146
0.036	0.5824404	0.8069124	0.9486374	0.84357476	1.0121484	0.8200449	0.9383571	1.083794	1.0971794	0.9634046	0.9312387	1.1158433	0.90151644	0.6614454	1.0249156	0.8746578	0.9082609	1.0585763	0.9142434	1.1142677	1.0270538	0.962899	1.1425099	1.1271281	0.9410798	0.95019734	1.0191768	1.0783335	1.1791652	1.1360092	1.0646881	0.9531992	1.2181304	0.9880508	0.9762979	1.0202274	1.0878108	0.8747652	1.0510114	0.77102	1.0794637	0.8215833	0.9270956	0.97562224	1.1290319	0.92101943	0.99436283	0.8398645	0.7425534
0.036199999999999996	0.5809458	0.81317586	0.946335	0.842089	1.0181684	0.8266273	0.93045884	1.0716276	1.0986694	0.95444787	0.9167158	1.106627	0.9058179	0.6541878	1.03313	0.87591213	0.91727084	1.0619097	0.9138408	1.1138059	1.0235971	0.9577511	1.1384822	1.1114005	0.9434198	0.9638018	1.024576	1.0811181	1.1728157	1.1476054	1.0660632	0.952939	1.2173674	0.9839947	0.9710069	1.010268	1.0966462	0.87590486	1.0520402	0.7732113	1.0873942	0.82650876	0.92259234	0.97022283	1.1184379	0.92296034	0.99268055	0.84111464	0.7387259
0.036399999999999995	0.57948285	0.81699437	0.94768417	0.83966124	1.0264633	0.83375436	0.9254336	1.0655516	1.0979104	0.9374603	0.9051824	1.1033398	0.9031385	0.6445137	1.0391599	0.87650144	0.92319554	1.0722919	0.9112659	1.1082118	1.0188969	0.9572794	1.1382074	1.0992897	0.94335264	0.9787387	1.0336608	1.0832187	1.1669297	1.1550362	1.0596725	0.9490703	1.2146848	0.9789058	0.9609393	1.0075299	1.100755	0.8804155	1.0493312	0.76968795	1.0912665	0.82420325	0.91992307	0.9672079	1.1075461	0.9198467	0.98719573	0.8351742	0.73212063
0.036599999999999994	0.5809054	0.82093865	0.95113456	0.8395264	1.0336503	0.8317934	0.92774886	1.064765	1.0954822	0.9301926	0.894152	1.1031358	0.90065205	0.64535314	1.0342485	0.87523896	0.920805	1.0826125	0.9084183	1.0988551	1.0174894	0.9533061	1.134859	1.0873833	0.9419758	0.98992944	1.0400509	1.0881139	1.1571538	1.1690785	1.0595278	0.94098693	1.2096874	0.9713271	0.9534332	0.99894524	1.0988255	0.887048	1.0479902	0.7749151	1.0897217	0.8191491	0.91277516	0.9606051	1.1017182	0.913158	0.9860828	0.82338995	0.72993743
0.0368	0.588575	0.8257557	0.9571464	0.84480864	1.0314647	0.82879657	0.92557764	1.0641215	1.0970907	0.91783464	0.88673776	1.101157	0.8934778	0.64699715	1.0277001	0.8773207	0.91722757	1.0970454	0.906697	1.0949066	1.0181217	0.9469952	1.1340263	1.0756834	0.9392411	0.9927609	1.0548075	1.0923537	1.1437281	1.1765696	1.0646338	0.9307498	1.2042209	0.9647993	0.9522842	0.994618	1.0872718	0.8891378	1.0382943	0.7822832	1.0973216	0.82046014	0.9014541	0.9524379	1.0924835	0.9061668	0.9777379	0.8267985	0.73468477
0.037	0.6017506	0.8316446	0.9526202	0.8491239	1.028297	0.8263558	0.93149996	1.0710157	1.095695	0.9099407	0.8838564	1.0949639	0.8839015	0.6456407	1.0223856	0.87798	0.91345704	1.1028783	0.9120987	1.0961018	1.0276012	0.9563346	1.1281801	1.065791	0.94731086	0.992749	1.0601581	1.0995307	1.1302693	1.1902949	1.0789189	0.9188176	1.1961633	0.9603104	0.9510279	0.9922152	1.0789535	0.8911431	1.0350996	0.7933595	1.0953515	0.8220478	0.89388984	0.94166225	1.0850371	0.90707725	0.97250646	0.8330793	0.7390692
0.0372	0.6079792	0.8339802	0.94365394	0.8543344	1.0222378	0.8379705	0.9407118	1.0814182	1.0951245	0.9109701	0.87785625	1.0875206	0.8729565	0.64371395	1.0232615	0.87884396	0.91444206	1.1091237	0.9154158	1.0957524	1.0377811	0.9663023	1.1174897	1.0618029	0.9603023	0.9993873	1.0549967	1.0965403	1.1168509	1.1926682	1.0905757	0.91406524	1.1957756	0.95273215	0.95299166	0.9825682	1.0726275	0.88788795	1.0254462	0.8061775	1.0937182	0.82874805	0.88554317	0.9416833	1.0748416	0.9156253	0.9731382	0.84372836	0.7407442
0.037399999999999996	0.60954374	0.8306831	0.9372774	0.8575207	1.0150864	0.85278547	0.94347817	1.0878559	1.0917649	0.9040631	0.8829491	1.0776633	0.85898614	0.6403418	1.0243441	0.88836175	0.915876	1.1063128	0.9206842	1.1009796	1.0396546	0.9778762	1.1128658	1.0650846	0.9635634	1.0031917	1.0480555	1.0968084	1.1053451	1.1833075	1.1054361	0.91584766	1.1968125	0.9500964	0.9573376	0.9794547	1.0691931	0.8904358	1.0203087	0.81574684	1.0857135	0.8328047	0.8848569	0.95087355	1.0661695	0.91548264	0.9684629	0.8570949	0.7433862
0.037599999999999995	0.61912704	0.8372347	0.9308116	0.8640529	1.0140002	0.85835457	0.947598	1.0880843	1.091418	0.89498776	0.88399893	1.0618854	0.8548071	0.6345064	1.0227976	0.8986098	0.9127886	1.1021839	0.9262015	1.1083269	1.0392938	0.99457645	1.1130852	1.0754236	0.9704269	1.0053345	1.0445168	1.1017177	1.0895987	1.1787387	1.1166011	0.9239286	1.1910009	0.94894046	0.9678114	0.97944397	1.0688187	0.8990463	1.0236002	0.82605225	1.0774449	0.8271086	0.88126945	0.95825225	1.0627854	0.9183835	0.9671754	0.8716203	0.7458696
0.03779999999999999	0.626385	0.8484885	0.9200204	0.87171715	1.0140221	0.8574083	0.95077527	1.0861516	1.0911441	0.89464176	0.88561505	1.0444593	0.85345566	0.63419676	1.0315225	0.9004284	0.906669	1.0947633	0.9361386	1.1136457	1.0396296	0.99935275	1.1076802	1.0814582	0.97893804	1.0045304	1.0384678	1.1036025	1.0812114	1.1830525	1.1187212	0.9343832	1.1877664	0.9529402	0.9769873	0.97429657	1.0741239	0.90590864	1.0282722	0.84195894	1.0691344	0.8217928	0.8668166	0.9608464	1.0588452	0.9204665	0.967362	0.8755255	0.74520004
0.038	0.6347858	0.85797465	0.9056195	0.87640834	1.0148871	0.8528904	0.9549633	1.076729	1.091479	0.8988694	0.8919779	1.0336	0.85397136	0.6267172	1.0457364	0.90033764	0.89965695	1.0863853	0.9311265	1.1171535	1.0391451	0.99531376	1.0977298	1.0905153	0.9868633	0.9971142	1.0316353	1.1047748	1.0733339	1.1746066	1.1282632	0.93203497	1.1878862	0.9551325	0.9800487	0.97507423	1.0808817	0.90615505	1.0364954	0.84523696	1.054595	0.81020707	0.86247545	0.9619578	1.056676	0.92262435	0.96725714	0.8712536	0.7399601
0.0382	0.6400367	0.87007254	0.8932078	0.8783308	1.0125854	0.84330857	0.95019364	1.0703013	1.0934666	0.9002314	0.89535415	1.0215356	0.8496582	0.6259105	1.0532627	0.9012504	0.9025138	1.0893098	0.93777657	1.1216465	1.0334933	0.99280256	1.0996933	1.0983186	0.99189544	1.0004762	1.0226446	1.1060637	1.0629911	1.1633073	1.138851	0.92663866	1.1850845	0.9535327	0.9767503	0.98158157	1.0859511	0.90918505	1.0354867	0.8502197	1.041908	0.7908506	0.8619067	0.9650581	1.0504405	0.9234606	0.9619723	0.8669748	0.7257285
0.0384	0.6371711	0.8700648	0.8801602	0.8764321	1.0096208	0.8388204	0.94094497	1.0619935	1.0966258	0.9017255	0.89597267	1.0178955	0.8470831	0.63233006	1.0712671	0.9053028	0.9114453	1.091536	0.9416821	1.1210004	1.0231432	0.9908109	1.0998132	1.1016426	0.9887538	1.0061756	1.015844	1.1059196	1.0550725	1.1520478	1.1465659	0.92629105	1.1884776	0.94957256	0.9665421	0.9942752	1.0902768	0.91605484	1.0329163	0.8553591	1.0328301	0.77712697	0.8583283	0.9661811	1.0483496	0.9292446	0.9583394	0.8697624	0.71923375
0.038599999999999995	0.63311404	0.8730137	0.87759256	0.87700987	1.0050579	0.83552593	0.93186975	1.0556865	1.0914551	0.9032751	0.8958287	1.0171237	0.8453676	0.64645094	1.0760497	0.9045854	0.91602516	1.0875599	0.9505693	1.1180489	1.0143703	0.97820705	1.0943209	1.1052028	0.9930477	1.0116034	1.0183053	1.0994844	1.0540632	1.1534173	1.1513258	0.91714716	1.1953368	0.94094497	0.9560656	1.0129497	1.0936387	0.92351246	1.0395172	0.8524496	1.0228659	0.76143914	0.8478888	0.96864295	1.0511694	0.9309076	0.9595681	0.8688153	0.71296686
0.038799999999999994	0.62871087	0.883483	0.8717724	0.88025403	0.9937849	0.83378667	0.9198329	1.056919	1.0860313	0.9086433	0.8926473	1.0213618	0.8447299	0.66338587	1.0692222	0.9062707	0.91496384	1.0850848	0.9603864	1.1058053	1.0109998	0.9695769	1.086711	1.1087105	0.99752015	1.0204777	1.0152045	1.0882442	1.0607481	1.153374	1.1504779	0.9184125	1.2051965	0.94154197	0.95355666	1.02587	1.0925804	0.9226996	1.039594	0.8445293	1.0101175	0.7471882	0.8422765	0.96091485	1.0561142	0.9378166	0.9683082	0.87707615	0.71023166
0.039	0.6232741	0.8922755	0.8630239	0.8828164	0.9720922	0.82715106	0.90680933	1.0590689	1.0792919	0.9180903	0.8858684	1.0247015	0.84778595	0.67266214	1.0633206	0.90952796	0.9081279	1.0811815	0.97105056	1.093091	1.003532	0.9570046	1.0838999	1.1050242	0.99918604	1.029164	1.0131667	1.0725758	1.072442	1.1512824	1.1535656	0.91469896	1.2054583	0.94276804	0.94616514	1.0372857	1.1037786	0.92099184	1.0447747	0.8436787	1.0023506	0.7296502	0.83437335	0.9531383	1.0547003	0.9449737	0.9667228	0.87654716	0.7048598
0.0392	0.61835444	0.897008	0.8604184	0.8875665	0.9665465	0.82048416	0.9013983	1.0631485	1.080283	0.9198359	0.88913333	1.0248578	0.8573568	0.67509305	1.0565956	0.9069053	0.9050899	1.0866644	0.9796421	1.083967	1.002541	0.94831634	1.0818559	1.0986029	1.006522	1.0367044	1.0102489	1.0546727	1.079655	1.1562446	1.1600218	0.9170466	1.2111293	0.9377103	0.9481477	1.0482723	1.1091945	0.9143255	1.0428703	0.85678786	0.98712033	0.71632695	0.8238755	0.9452887	1.0545382	0.9498204	0.9653592	0.8728004	0.6988747
0.0394	0.6107633	0.9112781	0.85880107	0.8935928	0.9639455	0.81289905	0.9015226	1.0660247	1.0814018	0.9213077	0.90020525	1.0331002	0.8654889	0.67877835	1.04997	0.90699476	0.90275365	1.0945109	0.98429066	1.0788379	1.0063912	0.9434573	1.0771384	1.0950067	1.0159649	1.0385767	1.0079753	1.0496519	1.0906689	1.1636175	1.162023	0.91827416	1.2172054	0.93232894	0.9576319	1.0566434	1.109516	0.9151057	1.047864	0.86564976	0.97182775	0.7018787	0.8181687	0.943206	1.0576278	0.9501042	0.9748245	0.8708905	0.69171566
0.039599999999999996	0.6040087	0.9264162	0.8506947	0.90021896	0.9455333	0.80186266	0.9034656	1.0648805	1.0803785	0.9186947	0.9124519	1.0377543	0.87361574	0.6857736	1.0457993	0.89571357	0.9044578	1.0958058	0.98718387	1.0869846	1.0237738	0.9447703	1.0774496	1.0904657	1.0224303	1.0398086	1.0080415	1.0501984	1.0910319	1.1623005	1.1558672	0.91800374	1.2274734	0.93261075	0.9572569	1.0542214	1.1181813	0.9163625	1.0561728	0.8716383	0.96232826	0.6947562	0.8233403	0.9440838	1.0594411	0.95184577	0.9878301	0.8708808	0.68974835
0.039799999999999995	0.6055541	0.93084127	0.8427588	0.9032948	0.9318367	0.7924314	0.90411085	1.0659149	1.0817554	0.91804045	0.9192435	1.0399576	0.8804214	0.696886	1.049645	0.88198847	0.91369087	1.0943376	0.9899416	1.088427	1.0357473	0.9507461	1.077018	1.0846773	1.0221524	1.049703	1.0066935	1.0500441	1.0870534	1.1616418	1.1425102	0.920856	1.233611	0.92930764	0.94983137	1.0570921	1.1203481	0.91731316	1.0507983	0.8762769	0.95891225	0.69245964	0.8253418	0.95605165	1.0597895	0.9553135	0.9964625	0.87883335	0.6936643
0.039999999999999994	0.60658693	0.9406342	0.8454521	0.9119592	0.9280918	0.7922232	0.898797	1.0730977	1.0888505	0.91601086	0.9268888	1.0359303	0.8764409	0.70500565	1.0501715	0.8841064	0.92412215	1.0902574	0.99528015	1.0832582	1.0371585	0.96106154	1.0808008	1.0818338	1.0138323	1.0583329	1.0029281	1.0456823	1.0849795	1.1549093	1.1295427	0.9177066	1.2280815	0.9240145	0.94952786	1.0619469	1.1197933	0.91352326	1.0554942	0.8731703	0.95502454	0.6893054	0.8270049	0.9639576	1.0641528	0.95937717	1.0065628	0.89108044	0.69817847
0.0402	0.6043436	0.9560203	0.8568061	0.9198031	0.9177101	0.7909109	0.89087546	1.0762763	1.0891026	0.90756065	0.9351359	1.0369638	0.87689346	0.7020769	1.0520328	0.88170886	0.9282822	1.0836195	0.9984509	1.0738139	1.0335087	0.96031	1.0873004	1.092104	1.0040277	1.0610161	0.9994016	1.0512053	1.0837772	1.1467767	1.1183873	0.915721	1.216679	0.91696143	0.94404835	1.0660435	1.1123056	0.90853083	1.0515966	0.8725356	0.95445585	0.6864684	0.8262484	0.9598127	1.0739683	0.9621563	1.0085602	0.8991885	0.69795734
0.0404	0.6029964	0.9723912	0.86556774	0.92817616	0.9059242	0.79211694	0.88756204	1.0649762	1.093817	0.8986995	0.951814	1.0362715	0.88336366	0.69518346	1.047045	0.8849395	0.9276159	1.0784739	1.0073962	1.067	1.0296983	0.9637948	1.1056126	1.0997494	0.998386	1.0603329	0.9958329	1.0552251	1.0858133	1.140601	1.1078115	0.9144087	1.2121401	0.9117685	0.9358586	1.0630714	1.1056358	0.9088708	1.03764	0.87360036	0.95805717	0.68855643	0.82753253	0.9619873	1.093103	0.9543219	1.0207313	0.8992762	0.7005103
0.0406	0.60200113	0.9846006	0.864247	0.92949283	0.9014979	0.7860033	0.8819454	1.0578191	1.102215	0.8942001	0.96428937	1.0368004	0.8917848	0.6920264	1.0506393	0.8878883	0.9315212	1.0726608	1.0166693	1.060352	1.0280586	0.9626499	1.1110053	1.1067672	0.99626255	1.0618105	0.9976791	1.0572196	1.0913309	1.136364	1.1020944	0.9100321	1.2113398	0.9047988	0.93271315	1.0636475	1.09129	0.9064733	1.0391092	0.8723478	0.9623328	0.68877834	0.8356412	0.97196287	1.1122988	0.9480175	1.034488	0.90154433	0.6983879
0.040799999999999996	0.5943634	0.9972524	0.8575926	0.9270702	0.90411896	0.78414893	0.87726897	1.0607668	1.103874	0.9014413	0.9739846	1.029233	0.8874098	0.6926698	1.0509374	0.89251524	0.939696	1.067565	1.0268407	1.0562699	1.0263709	0.9559243	1.1164072	1.1101367	0.9914162	1.0556393	1.000628	1.0593207	1.0910683	1.1406518	1.1015924	0.907593	1.1987994	0.9006952	0.9357102	1.0614783	1.0869161	0.9053653	1.0341827	0.8691553	0.9639116	0.69353557	0.83374155	0.97723085	1.1190056	0.9449248	1.0455866	0.9040879	0.6897947
0.040999999999999995	0.5777426	1.0061733	0.8561683	0.92525196	0.90257907	0.7784165	0.87660646	1.0608727	1.1150222	0.91232777	0.9742827	1.0238262	0.88593084	0.69703865	1.0502605	0.9042819	0.9526852	1.0639387	1.0227734	1.0500846	1.0198227	0.9534065	1.1267203	1.1055369	0.9779591	1.0432086	1.0009679	1.0520386	1.0978153	1.147987	1.1026049	0.9088354	1.1929048	0.89923364	0.9429016	1.0570184	1.0848202	0.90295213	1.0376036	0.86850256	0.9541363	0.6945762	0.83544374	0.97598714	1.1234858	0.9412457	1.0613645	0.9062132	0.6851883
0.041199999999999994	0.56784266	1.0088102	0.8579112	0.924723	0.8978504	0.77125716	0.8807347	1.0640152	1.1256284	0.9116359	0.97419393	1.0306989	0.88862205	0.6939831	1.0455233	0.9150228	0.9544517	1.0647035	1.0217056	1.0489208	1.0168132	0.95348686	1.1357923	1.1051693	0.961554	1.0296243	1.0069602	1.046917	1.106095	1.1527612	1.0973337	0.91348	1.190773	0.899921	0.94748753	1.0588541	1.0880092	0.89979804	1.0386839	0.86656296	0.951251	0.7056297	0.8286113	0.9753873	1.1241052	0.9443984	1.0720624	0.9033644	0.677626
0.0414	0.56410974	1.0117525	0.8597042	0.92651224	0.90001535	0.76464874	0.8883144	1.0639488	1.121752	0.9065693	0.9764941	1.0384767	0.8934921	0.6942083	1.0450504	0.9161055	0.95583224	1.062126	1.022448	1.0506656	1.019522	0.94643617	1.1438104	1.1170743	0.94802797	1.0177343	1.0084413	1.0473359	1.1155621	1.1585159	1.0962554	0.91869617	1.1858554	0.8984706	0.9542439	1.0526338	1.0939814	0.9033316	1.0429643	0.8650114	0.9521975	0.7107965	0.8205686	0.97788864	1.1271647	0.9454654	1.0811216	0.9049547	0.6731111
0.0416	0.55646884	1.0035012	0.8576427	0.92940354	0.8969813	0.75792223	0.8922883	1.0632591	1.1079111	0.9111254	0.97821283	1.0432403	0.8985249	0.6951726	1.0424317	0.91862756	0.95940655	1.059935	1.0121557	1.0519378	1.0273964	0.92892736	1.1481316	1.1277822	0.93986744	1.0140588	0.99809873	1.0509216	1.1269593	1.1612407	1.0960169	0.9169516	1.1797689	0.90842754	0.9664049	1.0567877	1.0937155	0.90698034	1.0433035	0.8613294	0.95205534	0.7099793	0.8176556	0.9791928	1.1296077	0.9379857	1.0925623	0.9054343	0.6713422
0.0418	0.5402309	1.000738	0.8643257	0.92545325	0.9040285	0.7466946	0.89751434	1.0620984	1.0932308	0.92189246	0.9773982	1.0493952	0.89684236	0.6885101	1.0412233	0.9133636	0.9601917	1.0596842	1.0004559	1.0449612	1.0362381	0.9233544	1.1497327	1.1337743	0.93538314	1.0151857	0.9862159	1.0489289	1.1304668	1.1640445	1.0895082	0.91327465	1.176072	0.9104758	0.9727385	1.0499201	1.0919183	0.9144493	1.0385851	0.8566131	0.9496073	0.71407455	0.817564	0.97812045	1.1234355	0.93048155	1.0994661	0.90201145	0.6717814
0.041999999999999996	0.51884675	0.9946584	0.87261724	0.91801643	0.91834295	0.74192286	0.9023262	1.0674812	1.0854434	0.92885625	0.97644395	1.0496125	0.89340764	0.6824624	1.0476049	0.9070481	0.96817964	1.0709509	0.9926999	1.040925	1.0437267	0.922003	1.1557169	1.1353469	0.9311809	1.0180358	0.97807527	1.0396067	1.1318289	1.1701404	1.0843039	0.9136294	1.1774896	0.9017248	0.979469	1.0464445	1.0944234	0.9184087	1.0341855	0.8556803	0.9554209	0.72298604	0.81835383	0.9812299	1.1145554	0.92045414	1.1074092	0.8981644	0.6747229
0.042199999999999994	0.5107224	0.9916656	0.880568	0.9119203	0.92650867	0.7395141	0.90705514	1.0770516	1.0857469	0.93343395	0.9681646	1.0450912	0.8892311	0.6779997	1.0422155	0.90480375	0.96614635	1.0690967	0.986319	1.0435612	1.0482507	0.91589284	1.1627208	1.144841	0.93455404	1.0250928	0.96720695	1.0419222	1.140671	1.177002	1.0819452	0.91564506	1.1811907	0.8985525	0.9837682	1.044916	1.0915892	0.9217442	1.0327152	0.8522834	0.95694274	0.7345789	0.81997657	0.99122894	1.102	0.907372	1.108529	0.89188653	0.67940164
0.04239999999999999	0.5031871	0.9954388	0.8812231	0.91061085	0.92759174	0.732174	0.9115808	1.0861052	1.0822002	0.93896675	0.96475756	1.0407547	0.8858493	0.6796421	1.0358374	0.9094069	0.9612302	1.0676081	0.9869963	1.0462872	1.0555398	0.9122328	1.1597294	1.1573844	0.9354551	1.034108	0.96842015	1.0401882	1.155838	1.1742165	1.0846239	0.9159545	1.1814713	0.89518785	0.9877226	1.0473444	1.0942643	0.920372	1.0349001	0.85079783	0.9543096	0.7406266	0.82420886	1.0000796	1.0883751	0.8960686	1.1002636	0.87927127	0.6764036
0.0426	0.50214165	1.0031109	0.8750264	0.89505637	0.9243653	0.73086303	0.91794455	1.0915226	1.0800345	0.9407515	0.97106636	1.0399779	0.8783028	0.67916256	1.0311772	0.9156931	0.9502072	1.0622547	0.99178994	1.0492984	1.062001	0.9234238	1.1577531	1.1651521	0.9357082	1.0420015	0.96579355	1.0366086	1.1689268	1.1689296	1.0852557	0.9176769	1.1789981	0.89412856	0.98689914	1.0522983	1.1040893	0.9254315	1.0376172	0.8527717	0.9533633	0.7456529	0.83273685	1.0084829	1.0746741	0.89166516	1.0978732	0.8675937	0.67746335
0.0428	0.49711734	1.0093466	0.8631623	0.8788776	0.92503834	0.72398484	0.92160434	1.0887331	1.0787538	0.94063306	0.9846925	1.0409253	0.86780685	0.678336	1.0250373	0.9230002	0.9484444	1.0603398	0.99031687	1.0552597	1.070626	0.9230537	1.1581811	1.1724273	0.9369825	1.0484474	0.9579886	1.0358617	1.1751739	1.1674936	1.0870682	0.9252453	1.1781616	0.8938319	0.9871814	1.0554023	1.1129339	0.9291693	1.0433149	0.85375196	0.9565047	0.7385872	0.83648723	1.0070683	1.0656571	0.8825432	1.1007044	0.8660385	0.6862793
0.043	0.49491206	1.020259	0.8529968	0.8661008	0.92843217	0.71354485	0.9244657	1.0876197	1.0830967	0.9366034	1.0031604	1.0452459	0.86234945	0.67832106	1.014533	0.92805237	0.94945586	1.0563788	0.9876426	1.0556668	1.0740283	0.9089714	1.1534477	1.1832885	0.9439808	1.0590336	0.9505116	1.0406353	1.1821554	1.1745273	1.0901486	0.9295057	1.1812389	0.89296615	0.9852734	1.0549111	1.1143124	0.93053895	1.047677	0.85760385	0.9641862	0.73136014	0.8389177	1.0002471	1.0599966	0.8817427	1.0995679	0.86655563	0.6945201
0.043199999999999995	0.49141577	1.0461875	0.8400912	0.8560879	0.9301695	0.70539594	0.92587763	1.0829098	1.0818509	0.920117	1.0076145	1.05014	0.861005	0.67525905	1.0090021	0.9376	0.9370465	1.0557786	0.9903872	1.0542908	1.069403	0.8948235	1.1521057	1.1901557	0.9494168	1.0643182	0.9410837	1.0388656	1.18985	1.1786516	1.0932342	0.93175936	1.1847606	0.89303523	0.9888916	1.0614407	1.1158601	0.92442876	1.0476884	0.86195195	0.9678458	0.72716963	0.84238905	0.9918935	1.057056	0.8817468	1.1028155	0.8639002	0.69611543
0.043399999999999994	0.48817396	1.059693	0.8251291	0.85093784	0.9275903	0.6928354	0.9233187	1.0733877	1.0807627	0.9014421	1.0131156	1.055989	0.8533764	0.67049414	1.0036287	0.9383477	0.92019284	1.0708269	0.9944896	1.0545897	1.0615609	0.88334715	1.1532451	1.1882439	0.95322806	1.0609295	0.933197	1.0377663	1.1961299	1.1850026	1.107134	0.9316028	1.1846668	0.8892716	0.98883724	1.0724498	1.112585	0.915628	1.0493389	0.8613322	0.96748	0.7204523	0.83761096	0.9863021	1.0538275	0.8867896	1.0956278	0.8656154	0.6956829
0.04359999999999999	0.49246666	1.0668023	0.81609315	0.84991187	0.9278191	0.68587047	0.92222124	1.0686798	1.0797904	0.8939089	1.0162908	1.0543702	0.8497608	0.66499245	1.0054289	0.92861825	0.9122853	1.0779347	1.0086325	1.0541099	1.0528009	0.87191516	1.160012	1.1935418	0.9564038	1.0621021	0.93330973	1.0392897	1.196793	1.1920333	1.1142391	0.9244198	1.1866057	0.88741714	0.997342	1.0856376	1.1107137	0.90784115	1.0601989	0.86118454	0.9706469	0.70931625	0.8358745	0.9824329	1.0504766	0.8897981	1.0939286	0.86725104	0.69266516
0.0438	0.49431324	1.0734942	0.8070987	0.85208714	0.936611	0.68727785	0.9268659	1.0637076	1.079219	0.8852835	1.0232011	1.0491081	0.8535794	0.66074747	0.997966	0.9298567	0.9073093	1.0803463	1.027602	1.0541189	1.0463575	0.87087	1.1630896	1.1900135	0.95772463	1.0636452	0.9339839	1.0313071	1.1952646	1.1941906	1.1149031	0.9158933	1.1836654	0.89403325	1.0123397	1.0902234	1.1012257	0.91136706	1.061487	0.8546472	0.9668607	0.70282817	0.836186	0.97771084	1.0526543	0.8975954	1.0978345	0.8769223	0.6886109
0.044	0.49133143	1.082833	0.79656243	0.85782194	0.9359385	0.6942823	0.92878085	1.0629287	1.0817543	0.8781946	1.0280043	1.0423425	0.85198015	0.67258835	0.9894143	0.9303321	0.90598094	1.088622	1.0447894	1.0560259	1.0396315	0.8701759	1.164529	1.1855023	0.9554273	1.0698031	0.93791264	1.0354784	1.1952353	1.1870183	1.1133837	0.9167881	1.1774133	0.9059402	1.0259603	1.0838732	1.0958521	0.9120642	1.0588187	0.85545915	0.9617591	0.6892288	0.8450996	0.9777476	1.0558	0.9030946	1.1061753	0.8867178	0.6853719
0.044199999999999996	0.48523256	1.0819018	0.7872297	0.8643588	0.93414205	0.7033292	0.9279353	1.0646801	1.0767936	0.8758784	1.0340065	1.0269834	0.85749596	0.6815155	0.984413	0.92927366	0.9070137	1.0909482	1.0631967	1.0635471	1.0362458	0.85926634	1.1612111	1.1827507	0.9545106	1.069255	0.93921375	1.0496051	1.1948365	1.1781863	1.1037993	0.91673094	1.1663234	0.91656923	1.0341928	1.0779886	1.0906538	0.9111337	1.0556943	0.86527663	0.9646285	0.68254393	0.84404826	0.9805251	1.0538595	0.9032281	1.1141069	0.89990646	0.6821485
0.044399999999999995	0.47292602	1.0795491	0.7742936	0.8690734	0.93358964	0.6983733	0.93012774	1.0650511	1.0703337	0.87671643	1.0408417	1.016905	0.8626932	0.692628	0.9859025	0.9324766	0.91582143	1.0963676	1.0758528	1.0764401	1.0324935	0.8502646	1.1600096	1.1795149	0.9647001	1.0670816	0.935834	1.0533545	1.198412	1.1695044	1.0934567	0.9255188	1.162079	0.9266028	1.0403575	1.0763088	1.0817493	0.90888995	1.0561134	0.86895555	0.969003	0.68138087	0.84041786	0.98614556	1.0491024	0.90782464	1.1185634	0.912386	0.6750034
0.044599999999999994	0.46854687	1.0699178	0.770194	0.867685	0.93260413	0.69570154	0.9327296	1.0652297	1.0656122	0.8749596	1.0456287	1.0133786	0.8699832	0.7004955	0.98820543	0.9422027	0.9212718	1.090442	1.0897954	1.0901195	1.0321835	0.85123134	1.1646937	1.1762726	0.97305197	1.0629785	0.9282263	1.0551883	1.1979849	1.1638533	1.0911133	0.9349893	1.1657294	0.93214995	1.0409492	1.0730453	1.0795083	0.9148191	1.0427288	0.8737461	0.9729644	0.6846972	0.84751457	0.9844033	1.0432996	0.90502036	1.1191896	0.92566216	0.67307687
0.04479999999999999	0.46692622	1.0604086	0.7651543	0.86699206	0.93021363	0.69578	0.93266046	1.0628697	1.0645131	0.87082475	1.047684	1.009166	0.8728881	0.7077059	0.9877849	0.9450263	0.9319523	1.0799394	1.1001713	1.094472	1.0319107	0.8507809	1.1758124	1.1701291	0.97345203	1.0551792	0.91719115	1.0565002	1.1962004	1.1519201	1.0904081	0.94484216	1.1661758	0.9366295	1.0377737	1.0693707	1.0704937	0.9184641	1.0378721	0.87989587	0.9789582	0.6820006	0.8467228	0.984129	1.0342845	0.9053591	1.112147	0.933748	0.67512023
0.045	0.46302646	1.0545961	0.7635135	0.8650217	0.9328678	0.69633406	0.93611884	1.0604324	1.0577033	0.8666642	1.0541672	1.007025	0.87008107	0.7094118	0.9850136	0.9435356	0.941334	1.0708559	1.1042203	1.0996664	1.036304	0.8502194	1.1845375	1.1663461	0.9743336	1.0427176	0.90904707	1.0529705	1.1880443	1.1347497	1.0950996	0.9590332	1.1653374	0.9401482	1.033561	1.0709467	1.0657691	0.9179845	1.0355489	0.88673854	0.9765531	0.67741865	0.84064984	0.97649825	1.0276387	0.90468794	1.0980415	0.9332549	0.67734975
0.0452	0.45750514	1.0487878	0.7628558	0.8602612	0.93598	0.69940025	0.9358878	1.0528394	1.0495704	0.86352396	1.0542016	1.0030917	0.8657358	0.70925903	0.98547214	0.93802094	0.94719976	1.0714575	1.095888	1.1054422	1.0367756	0.85584146	1.1869277	1.17125	0.9793738	1.0304141	0.9048082	1.0468457	1.1778847	1.1185298	1.095366	0.9744608	1.162996	0.95017874	1.0299066	1.0749005	1.055209	0.91916007	1.0382102	0.8954869	0.97030795	0.6690217	0.8274973	0.9697211	1.0280409	0.8973063	1.0884663	0.93659705	0.6840778
0.045399999999999996	0.45597136	1.0426604	0.7604966	0.8639702	0.94372314	0.69971186	0.9350001	1.0471361	1.0434307	0.86161137	1.055659	1.0010552	0.8726762	0.7066966	0.98331267	0.93507856	0.95278907	1.0682099	1.088618	1.1047072	1.0356991	0.8549688	1.1874784	1.1696185	0.98506606	1.0237751	0.90384066	1.0390452	1.1642654	1.1067219	1.0943849	0.97968096	1.1679366	0.95904416	1.0286026	1.0794005	1.0477793	0.9271881	1.0409855	0.8989457	0.96378136	0.6581118	0.819495	0.9683521	1.0264866	0.89349884	1.0747827	0.94251937	0.68897414
0.045599999999999995	0.4523327	1.0416396	0.75529695	0.8691952	0.94345915	0.69960535	0.9421847	1.0443597	1.0442507	0.8628582	1.057593	1.0034462	0.8744684	0.7048013	0.9776182	0.92737865	0.94686943	1.07258	1.0821698	1.1005402	1.0364377	0.84781086	1.1873472	1.174145	0.9949992	1.0106583	0.9043717	1.0370783	1.1536452	1.1004804	1.0900062	0.98046243	1.1720814	0.9679545	1.030466	1.0828432	1.0439532	0.92961115	1.0416279	0.8984825	0.9628663	0.66070926	0.8239515	0.9568931	1.0209563	0.8913954	1.072603	0.94709283	0.6901728
0.045799999999999993	0.4487846	1.03733	0.7515395	0.86428905	0.9383367	0.69313824	0.9416776	1.0383103	1.0480894	0.86578053	1.0606416	1.0006418	0.8708463	0.7063361	0.9711926	0.9195183	0.94405174	1.0738677	1.0829136	1.091233	1.0270624	0.84293014	1.1822947	1.1820015	1.002882	1.0080208	0.91345763	1.0270196	1.1386473	1.0986145	1.0851264	0.9782815	1.1714798	0.97658813	1.0332099	1.0904241	1.0497723	0.91702896	1.0478415	0.9005537	0.95993346	0.65729195	0.8220576	0.95427394	1.0223103	0.8958426	1.0708634	0.94434553	0.68290204
0.046	0.4416577	1.0376427	0.7510461	0.85847074	0.9297984	0.6931194	0.9353124	1.0420996	1.0503114	0.8637673	1.0667803	0.9925205	0.8643367	0.69801646	0.9691439	0.9250872	0.94023395	1.0755105	1.0815848	1.0876435	1.0223981	0.84227055	1.1708231	1.1843485	0.99848217	0.9997351	0.9316877	1.0239713	1.1262497	1.1101766	1.085763	0.9789923	1.1756287	0.97906977	1.0382208	1.0922003	1.0538667	0.9143103	1.0454891	0.90704274	0.9526711	0.65973806	0.81228065	0.95398754	1.0212206	0.898219	1.0704838	0.93427926	0.6683111
0.0462	0.4397951	1.0275675	0.74845725	0.8563701	0.9164039	0.69183433	0.9327098	1.0442762	1.0559107	0.86144054	1.0670701	0.9886186	0.8652965	0.69144267	0.9670474	0.9264612	0.9398464	1.0723715	1.0788562	1.0837028	1.0118806	0.83785146	1.1580164	1.1866537	0.99557346	0.9904904	0.9444253	1.022959	1.115526	1.1190219	1.0904334	0.9725859	1.1807036	0.97733223	1.0444952	1.0964342	1.0538473	0.91483486	1.0408219	0.91962904	0.9546305	0.67095965	0.810261	0.9579905	1.0168874	0.90314776	1.0621346	0.9216209	0.6533815
0.0464	0.4383791	1.0192131	0.74634147	0.84384364	0.90086573	0.6872853	0.9339432	1.0388955	1.0561205	0.8636758	1.0679431	0.9877702	0.87003326	0.6916684	0.97084415	0.92733306	0.94011164	1.069542	1.0788581	1.0845152	1.0105485	0.8326192	1.145949	1.194531	0.9982756	0.97987854	0.95043784	1.0222293	1.1044301	1.1197728	1.0941213	0.97131616	1.1863532	0.98150915	1.0474519	1.0950181	1.0546957	0.9167073	1.0343784	0.92541414	0.9507738	0.68306005	0.8151477	0.96031886	1.0161597	0.90828425	1.0563272	0.90539116	0.64669365
0.046599999999999996	0.44013983	1.0104437	0.74375844	0.835015	0.8889465	0.68209934	0.9327375	1.0466164	1.0502722	0.8567273	1.0641088	0.9888598	0.86500657	0.69593406	0.9765379	0.9302128	0.94651616	1.0655499	1.0768393	1.0902139	1.0105399	0.8304995	1.1368885	1.2088376	0.9998391	0.96502644	0.9495703	1.0198529	1.099654	1.1138978	1.0998236	0.97535336	1.1905947	0.9797944	1.0557227	1.0912629	1.0518091	0.9167171	1.0333966	0.92486566	0.9502475	0.68939865	0.81504655	0.9567358	1.0090905	0.91018754	1.0484996	0.90330476	0.6384262
0.046799999999999994	0.4389515	1.0083033	0.7451683	0.8303626	0.8785488	0.67545444	0.9373322	1.0563602	1.0405298	0.860003	1.0646362	0.98979515	0.871586	0.70494056	0.98185825	0.9282182	0.9526882	1.0691373	1.0758549	1.0930909	1.016826	0.8313091	1.1300112	1.2096363	1.0099199	0.94937277	0.9515293	1.0168906	1.0979766	1.1054138	1.1025928	0.9791958	1.1835321	0.9730604	1.0634953	1.0879385	1.0540897	0.9224165	1.0393733	0.9247766	0.957925	0.69315743	0.8180606	0.9527632	1.0026872	0.90394866	1.0433496	0.90563387	0.633232
0.04699999999999999	0.4410186	1.0194547	0.7451426	0.8342645	0.8635128	0.6713113	0.93735945	1.0638927	1.0361987	0.86398166	1.071278	0.992576	0.87411016	0.712191	0.9923877	0.92452556	0.951492	1.0768781	1.0760341	1.0963025	1.0307248	0.83902293	1.1309805	1.1971095	1.0086294	0.9369039	0.9506624	1.0103401	1.0897118	1.0944612	1.1026186	0.970109	1.1732037	0.9579183	1.0686735	1.0847348	1.0657687	0.9272536	1.0378335	0.9257103	0.96686393	0.6990466	0.81751925	0.9492506	0.99485123	0.89575124	1.0343428	0.90459526	0.6241639
0.0472	0.44718218	1.0297651	0.7423756	0.83300734	0.86018	0.66735476	0.937785	1.0652958	1.0376015	0.8680801	1.0822562	0.9901806	0.86969197	0.71902376	0.99926347	0.92259514	0.9518783	1.07509	1.0785949	1.1062171	1.0434595	0.85006887	1.1367978	1.1898843	1.0084538	0.92872787	0.94947755	1.0016392	1.0847924	1.0923427	1.098358	0.96751696	1.1668372	0.9505734	1.0612487	1.0823269	1.0804693	0.926266	1.033564	0.9255676	0.9693512	0.7032279	0.81443065	0.9480404	0.9850177	0.8863527	1.0352609	0.89613557	0.61734945
0.0474	0.44879726	1.0339514	0.73622435	0.83562285	0.86644834	0.66182065	0.9359277	1.0584552	1.0394582	0.8706844	1.0817125	0.99341124	0.8733561	0.73161066	1.0178618	0.9191361	0.9483187	1.0676653	1.0836881	1.113326	1.049929	0.8564715	1.1314697	1.1777769	1.013869	0.92642385	0.9501766	0.9867286	1.0866791	1.0946003	1.0952469	0.96649915	1.1675792	0.9481409	1.0617814	1.082175	1.0958749	0.9261819	1.0306432	0.92804646	0.9592084	0.7074744	0.8082447	0.9447594	0.9745903	0.87988067	1.0378175	0.88906324	0.6115397
0.047599999999999996	0.46000248	1.0416127	0.73344296	0.8401056	0.8739115	0.65470797	0.9254152	1.0683336	1.0422373	0.87073666	1.079216	0.98779523	0.8617862	0.7391396	1.031047	0.919253	0.9418727	1.0637003	1.0844353	1.1170527	1.0438339	0.85358983	1.1250347	1.164448	1.0200268	0.9171603	0.9520319	0.9715224	1.0912783	1.088661	1.0899135	0.97479916	1.1683291	0.9517083	1.064462	1.0754832	1.112808	0.92851233	1.0345352	0.93223494	0.9515105	0.7097207	0.80324656	0.9454063	0.9630716	0.8801375	1.0435815	0.8869524	0.60152787
0.047799999999999995	0.46740103	1.0431523	0.73345006	0.8493351	0.87926316	0.65834033	0.9210428	1.0733683	1.0455158	0.871396	1.0762479	0.9777716	0.85964435	0.7461691	1.034749	0.91704226	0.93622	1.0685543	1.086999	1.1174294	1.033181	0.8493602	1.1145213	1.151269	1.0140156	0.91410285	0.95155936	0.9545923	1.1007671	1.0843385	1.0887728	0.9817743	1.161766	0.95407987	1.0657064	1.0730039	1.1204017	0.93162036	1.0415561	0.934598	0.9395542	0.71890706	0.79733676	0.9500903	0.9529053	0.88218886	1.0513796	0.87963754	0.5937563
0.047999999999999994	0.47584918	1.0458184	0.72555494	0.85531527	0.8808987	0.6658803	0.9138852	1.0730593	1.0489225	0.86420244	1.0727875	0.9783594	0.8674184	0.7532263	1.0348215	0.9150377	0.9328683	1.0659525	1.0888159	1.1186308	1.0317906	0.8500318	1.1094953	1.1414846	1.0060225	0.9218277	0.951412	0.94461346	1.112773	1.081434	1.0838808	0.9914205	1.1584959	0.94621515	1.0701913	1.0698749	1.1219885	0.9316651	1.0441159	0.9359157	0.9416166	0.7269415	0.79345566	0.94667965	0.950884	0.89109135	1.0515742	0.87389475	0.5921826
0.04819999999999999	0.48785663	1.0512744	0.71977884	0.85158074	0.88225865	0.66984934	0.9096047	1.0726793	1.0465978	0.8514647	1.0650228	0.9794032	0.87061125	0.7654539	1.0349901	0.90911734	0.9276832	1.0662324	1.0888966	1.1184533	1.0278612	0.85150814	1.1120688	1.1453966	1.0019963	0.9210096	0.95494235	0.9342421	1.1234791	1.0728769	1.0817888	0.9977276	1.1635543	0.9476177	1.0733532	1.066532	1.1271187	0.9315621	1.0448884	0.92990637	0.9375026	0.73300666	0.7886012	0.94959235	0.961407	0.8969215	1.0603783	0.8723646	0.5942718
0.0484	0.49278218	1.0557494	0.7128162	0.8520859	0.88441974	0.678274	0.90289193	1.0755628	1.0441208	0.84414554	1.0605884	0.97962314	0.86520314	0.7724124	1.0322831	0.9139228	0.9324936	1.0700306	1.088042	1.119169	1.0214307	0.8496552	1.1101414	1.1492484	0.99698824	0.9159672	0.95477724	0.92835087	1.1322439	1.0681117	1.081888	1.0046828	1.1649234	0.9570221	1.0692136	1.060604	1.130965	0.93579394	1.0433184	0.9166089	0.9406857	0.7419464	0.79339963	0.9486183	0.96503407	0.9044799	1.0585175	0.8737882	0.5907913
0.0486	0.5030606	1.0561125	0.70736754	0.8585356	0.88452905	0.6879712	0.89144623	1.076345	1.0451466	0.8447369	1.0601331	1.0002509	0.87244225	0.78294635	1.0233628	0.9207731	0.9379161	1.0724149	1.0876807	1.1165491	1.0131193	0.84696585	1.1119688	1.1501396	0.9999301	0.9202123	0.9504482	0.9232373	1.1355821	1.0752542	1.0810356	1.0060266	1.1682471	0.96028936	1.0649894	1.0545284	1.1273471	0.93530875	1.041339	0.90526617	0.9487071	0.7484563	0.7852522	0.9415471	0.9576921	0.9104444	1.061134	0.8748684	0.58363646
0.048799999999999996	0.50635755	1.0492357	0.70833397	0.8704659	0.8859438	0.69499093	0.8751165	1.0711837	1.0459901	0.8501134	1.0559882	1.0245152	0.8830227	0.8011138	1.021796	0.9202211	0.93927175	1.0843927	1.0941086	1.1210814	1.0039892	0.8537435	1.1006677	1.1562428	1.0004541	0.9235262	0.95434076	0.9224274	1.13736	1.0702404	1.0851915	1.0054611	1.1681141	0.9603214	1.0605364	1.0549334	1.1286303	0.9282516	1.0397666	0.8990199	0.9484136	0.75568146	0.7785197	0.942514	0.95187587	0.91595143	1.0671779	0.87704456	0.5847588
0.048999999999999995	0.50970805	1.0406998	0.7118774	0.88303834	0.8843485	0.71021694	0.8630065	1.0639836	1.0459577	0.8506888	1.0633625	1.042551	0.8886007	0.81461793	1.0125494	0.92157674	0.9390524	1.0823103	1.1005172	1.1199454	0.9960497	0.86125064	1.0907722	1.1605631	0.9962834	0.9287028	0.96691483	0.9307505	1.1395075	1.0580757	1.0862945	1.0050471	1.1767099	0.9603105	1.0523821	1.0529385	1.1226159	0.9205205	1.0439364	0.8875115	0.9590308	0.76007044	0.77468157	0.94091594	0.96058947	0.92261773	1.0695822	0.882114	0.588137
0.049199999999999994	0.5122201	1.0351965	0.7214032	0.896903	0.87485576	0.71206695	0.8493605	1.0596908	1.0444785	0.84305197	1.0796988	1.0451171	0.8978883	0.82432485	1.0108172	0.92225003	0.93821186	1.0734079	1.1021229	1.1136475	0.98979187	0.8709667	1.0923117	1.161748	0.9950479	0.9383043	0.97355	0.9357292	1.1391466	1.049777	1.0856487	1.004727	1.1811762	0.9616077	1.0502005	1.0461872	1.1210341	0.91130984	1.0483538	0.8819994	0.96210223	0.75615895	0.7679985	0.9465432	0.9727298	0.92759424	1.0769432	0.88396084	0.6012342
0.04939999999999999	0.5219306	1.0331893	0.7343274	0.8988759	0.8700587	0.7147834	0.8340336	1.0546349	1.0451977	0.8442472	1.086684	1.0399498	0.9083516	0.8318401	1.0106355	0.91610336	0.93710893	1.0659902	1.0992117	1.1071947	0.9800013	0.87552124	1.0928855	1.1620443	1.0020472	0.93917936	0.9719726	0.9377068	1.1441977	1.048206	1.089976	1.0046815	1.1824728	0.96838266	1.0375679	1.0459867	1.1127098	0.90350664	1.0446895	0.8802176	0.96568096	0.75422126	0.7646041	0.95774096	0.9701499	0.92082006	1.0833673	0.8879017	0.60421604
0.0496	0.53354156	1.0312371	0.75102377	0.8992873	0.86302257	0.70997036	0.8236094	1.0579836	1.0431486	0.8477616	1.0978618	1.0232875	0.91760325	0.8398458	1.0125542	0.9116435	0.9351155	1.0633647	1.1004145	1.0997463	0.9743568	0.87824	1.0933659	1.1699837	1.0100977	0.94878626	0.9706772	0.9499149	1.1417922	1.0529416	1.0994452	1.0119263	1.1777905	0.97633904	1.0157827	1.0547038	1.1081446	0.8971968	1.0430744	0.86868113	0.9670653	0.7546793	0.7624482	0.967586	0.9651069	0.9139721	1.0808176	0.8800938	0.60362756
0.0498	0.53581697	1.0256349	0.7566768	0.899039	0.8572743	0.7164257	0.81894326	1.051414	1.048716	0.8425949	1.105218	1.0138962	0.9218181	0.84228784	1.0170572	0.9077834	0.9259926	1.067297	1.1059364	1.0942906	0.97399133	0.87643087	1.0945723	1.1705949	1.0180005	0.9581581	0.9658546	0.9570113	1.1330459	1.0553602	1.1018463	1.0169472	1.1701016	0.9882728	1.0111283	1.0697684	1.0971469	0.895031	1.0449375	0.8645889	0.96568626	0.7517667	0.7640878	0.98197365	0.9675496	0.9138005	1.077728	0.86846304	0.6165551
0.049999999999999996	0.53716284	1.0282065	0.75831753	0.89570904	0.85890245	0.7225312	0.8209193	1.0544412	1.0635117	0.8416927	1.106635	1.0154852	0.92877007	0.8432293	1.0163735	0.90219396	0.91969126	1.0706012	1.1068926	1.0913856	0.9735786	0.8691767	1.1068231	1.1721694	1.0282952	0.9585661	0.96561056	0.9590001	1.1236485	1.0580143	1.0987699	1.0135407	1.1690996	0.99879164	1.0144908	1.0828475	1.0986669	0.89050543	1.0454456	0.8652795	0.9696098	0.74862003	0.76127535	0.9781469	0.9741034	0.9078246	1.0723864	0.8567465	0.6279085
0.050199999999999995	0.5410826	1.0357268	0.75841576	0.88044596	0.8640788	0.7275647	0.8270459	1.0564078	1.0689976	0.83507174	1.1018972	1.0219333	0.9248316	0.84322506	1.020811	0.89247173	0.91926	1.0700357	1.1090133	1.0919412	0.9772088	0.86302626	1.1207404	1.1689608	1.0380235	0.9617843	0.9671135	0.9528441	1.1131619	1.0659287	1.1062756	1.0142674	1.1697623	1.0067978	1.0171808	1.0895069	1.0981735	0.88407606	1.0399007	0.86167324	0.97119117	0.7506906	0.75441754	0.97511506	0.9645764	0.90419286	1.0733286	0.843861	0.6344269
0.05039999999999999	0.5378012	1.044665	0.75588316	0.8674893	0.8703124	0.7270027	0.82189554	1.0535307	1.06884	0.81844413	1.095668	1.0275481	0.92196864	0.8436725	1.0282818	0.88389677	0.9161025	1.0745889	1.111553	1.0932806	0.97950786	0.8566785	1.122212	1.1613331	1.0440333	0.9599191	0.96808314	0.95504576	1.1009179	1.0780486	1.1199262	1.0153345	1.1628046	1.0096283	1.0289767	1.0893564	1.0945755	0.886856	1.0408735	0.8599802	0.97164977	0.7549232	0.7514958	0.9730986	0.96280247	0.89443	1.0828226	0.8416246	0.6389603
0.05059999999999999	0.5345431	1.0504712	0.75448865	0.8553988	0.87299335	0.7237582	0.8190087	1.0573075	1.0728182	0.8080144	1.0943009	1.0364633	0.9263075	0.8544563	1.0282599	0.8813772	0.911609	1.0841858	1.0986376	1.0849732	0.9844492	0.8475809	1.1273584	1.1530402	1.036152	0.95780367	0.964071	0.9624772	1.0894988	1.0863385	1.1330973	1.0132947	1.1545272	1.0171814	1.0421202	1.0870245	1.0990773	0.89205277	1.0463433	0.8580102	0.9676911	0.759556	0.74399763	0.97774863	0.9584559	0.8938187	1.0864396	0.8441584	0.6521704
0.0508	0.5278341	1.0452474	0.750672	0.84738296	0.876212	0.7224505	0.81641865	1.0563943	1.0790684	0.80436087	1.0990928	1.038487	0.9276285	0.8690327	1.0277724	0.88316053	0.9076832	1.0818698	1.0845191	1.0769287	0.9881205	0.8416578	1.1337398	1.1444844	1.0292573	0.9615999	0.968448	0.9599333	1.0901277	1.090019	1.1341673	1.0099646	1.1458954	1.0309302	1.0556087	1.0856603	1.0883353	0.9046921	1.0498314	0.86465853	0.9550099	0.7660843	0.74538314	0.9839983	0.95641613	0.89629465	1.0906184	0.8370101	0.6566738
0.051	0.52448934	1.0464727	0.74580896	0.84412473	0.8791517	0.7228385	0.8178913	1.0568715	1.0819664	0.8111321	1.0912117	1.0397524	0.9271047	0.88261265	1.035888	0.88839173	0.90724194	1.0690099	1.0798875	1.0736415	0.992489	0.8417499	1.1502233	1.1312351	1.0253385	0.9550685	0.9739954	0.9553473	1.0973139	1.0894817	1.1191045	1.0056442	1.1371927	1.0387105	1.058397	1.085379	1.0897686	0.90957636	1.0418249	0.8775879	0.9469699	0.7669341	0.7513944	0.9933087	0.95136356	0.90247846	1.0980433	0.84510005	0.66523266
0.051199999999999996	0.5209743	1.0461589	0.7454991	0.8398408	0.877147	0.72637916	0.8164852	1.0581869	1.0813642	0.8110693	1.0796525	1.0411998	0.92559886	0.89075685	1.0482554	0.8980263	0.9101753	1.0612704	1.0821803	1.0716643	0.9850193	0.8479376	1.1586633	1.1178218	1.0174912	0.9542042	0.9737001	0.95096564	1.1011529	1.0918362	1.0974259	1.005216	1.1208365	1.0498693	1.0580271	1.0844854	1.0909653	0.9159655	1.0456393	0.8767964	0.9264722	0.76418763	0.7542341	0.9977367	0.9433051	0.89763916	1.1028461	0.84055793	0.66799855
0.051399999999999994	0.525129	1.0439682	0.7411353	0.84305733	0.87216794	0.7300611	0.8138849	1.0597633	1.0826545	0.8161566	1.0767785	1.0415355	0.92106366	0.9041831	1.0576851	0.9047595	0.91824776	1.063698	1.0779481	1.0684102	0.9783418	0.85379004	1.1569068	1.1129208	1.0147082	0.9613661	0.9705722	0.94022393	1.1064487	1.0934676	1.0916488	1.0102094	1.1037862	1.0533235	1.0538789	1.0913885	1.0947837	0.91714716	1.0376935	0.8704359	0.91560954	0.76588476	0.7591876	1.0010781	0.9329339	0.889961	1.1069065	0.8336456	0.6676497
0.05159999999999999	0.527104	1.0455737	0.7309127	0.84389955	0.8707808	0.7315181	0.815954	1.0597872	1.0812684	0.8211283	1.0759368	1.0502803	0.91969997	0.9130301	1.0640649	0.912062	0.91866297	1.0647694	1.0795012	1.060959	0.9739826	0.8567018	1.1504049	1.1151668	1.021328	0.9623509	0.96435887	0.9323696	1.1080894	1.0911465	1.083949	1.0106956	1.0988945	1.0509665	1.057772	1.091599	1.0972762	0.92025244	1.0361385	0.8651347	0.918094	0.76726985	0.76176035	0.995224	0.9264862	0.8850981	1.1080095	0.81640416	0.67372864
0.0518	0.52703077	1.0462537	0.7217127	0.84603596	0.87171674	0.73676497	0.814476	1.0584648	1.0659667	0.826034	1.0773063	1.0618061	0.9146847	0.91567165	1.0742484	0.91111577	0.9150157	1.0624552	1.0880923	1.0691632	0.96467173	0.867086	1.1415744	1.1187009	1.033911	0.96071863	0.9568663	0.93928033	1.1057982	1.0863308	1.077592	1.0110412	1.098594	1.0396451	1.064541	1.0895457	1.098873	0.924909	1.0389733	0.8619457	0.9213945	0.76598734	0.764874	0.994274	0.9318481	0.8747516	1.1139997	0.80174875	0.6734162
0.052	0.5268603	1.0572736	0.70711535	0.83997726	0.871445	0.7392856	0.8204598	1.0717921	1.0593623	0.82321024	1.0762924	1.0595913	0.90794057	0.9214257	1.0785381	0.9125819	0.9125573	1.0661374	1.0968211	1.0785452	0.9655457	0.88372165	1.1504325	1.1213218	1.037611	0.9561952	0.95003784	0.93806314	1.1041969	1.088474	1.0779988	1.0082655	1.0926616	1.026897	1.0610906	1.085224	1.0937016	0.9249317	1.0376593	0.862144	0.92361575	0.7617599	0.7710629	0.9858994	0.9282712	0.8654906	1.1200361	0.7805085	0.67349076
0.052199999999999996	0.5220189	1.0653195	0.6986314	0.84340674	0.87150306	0.74145997	0.829529	1.0829953	1.0470731	0.8183148	1.0777143	1.0565076	0.9044085	0.9237083	1.080981	0.90829885	0.9155542	1.0722623	1.0961703	1.0769613	0.96410584	0.90539384	1.1599675	1.1221714	1.0357008	0.9449673	0.95189065	0.9357322	1.1032959	1.0879617	1.077502	1.0122056	1.0926324	1.0208162	1.0589339	1.0731397	1.0910047	0.9240263	1.0366288	0.85996175	0.92583865	0.76143295	0.7725002	0.97269195	0.919479	0.85575247	1.1106654	0.7670898	0.6701853
0.052399999999999995	0.5191826	1.0771998	0.6965533	0.8494111	0.86961603	0.7439924	0.83241624	1.0790274	1.0396637	0.81757706	1.0853218	1.050391	0.902466	0.92260695	1.0810381	0.9030404	0.92304903	1.0726254	1.0928922	1.0709785	0.9715043	0.92148966	1.1622986	1.1259739	1.0312032	0.9323053	0.9488064	0.9396713	1.1018976	1.0858094	1.07202	1.0125468	1.10184	1.0080742	1.0564562	1.0669132	1.0893546	0.9211527	1.0453833	0.85419357	0.9287053	0.75873494	0.77893925	0.9634417	0.9142047	0.85121	1.1054324	0.76023704	0.6759716
0.052599999999999994	0.5128319	1.0927109	0.69662976	0.85355866	0.8719038	0.7395979	0.83323514	1.0776509	1.0324508	0.8168551	1.0862364	1.0419008	0.8983607	0.92039555	1.083115	0.8987839	0.93834406	1.0763553	1.0906247	1.0584968	0.97962064	0.92883486	1.1565888	1.1340245	1.02454	0.92382103	0.94554245	0.9425551	1.0956713	1.0814853	1.0633675	1.0102088	1.109535	0.9991734	1.0515041	1.061626	1.0955478	0.9258321	1.049068	0.8555488	0.93632346	0.75211483	0.77951044	0.9664236	0.9101828	0.84389955	1.0997685	0.7590174	0.67538214
0.05279999999999999	0.50430113	1.1006163	0.7038603	0.8533257	0.87865406	0.73652154	0.8371717	1.0767621	1.021784	0.8196445	1.0835483	1.0276957	0.8968343	0.9237743	1.0688971	0.89940304	0.9505243	1.0783703	1.0892328	1.0443093	0.9919386	0.9299833	1.1499354	1.1347175	1.0140581	0.91691005	0.9326021	0.94128394	1.0857422	1.0797955	1.0643326	1.0057191	1.1110553	0.98693556	1.0529889	1.0645087	1.1111512	0.92535275	1.053278	0.8483733	0.9416198	0.75169516	0.7745645	0.9688881	0.90963954	0.83779234	1.0954586	0.75408536	0.6808917
0.053	0.49766544	1.1031216	0.71219164	0.8580916	0.8816153	0.73366356	0.84006876	1.0679519	1.0036626	0.8145353	1.0755881	1.0132741	0.891371	0.9254989	1.0639648	0.9015632	0.95247996	1.0791912	1.0847707	1.0416503	1.006864	0.9317522	1.1488029	1.1272966	1.0003452	0.9196062	0.91748196	0.9436594	1.081198	1.0772531	1.0739028	1.0040046	1.112985	0.98400855	1.0570568	1.0651846	1.1080214	0.9151456	1.0553821	0.84424585	0.9436959	0.75620365	0.7734123	0.96832526	0.9087963	0.8297067	1.0885191	0.7504485	0.6832275
0.0532	0.4932282	1.1020782	0.72339284	0.8606812	0.8908061	0.73185176	0.83912146	1.0647898	0.99862003	0.8115518	1.0667593	1.0032957	0.891973	0.9272962	1.0587317	0.90149486	0.94999135	1.0864627	1.079211	1.0393337	1.0118046	0.9352838	1.1512709	1.1234419	0.9892088	0.9193101	0.9173578	0.94009817	1.0832158	1.0759946	1.0776314	1.0013095	1.1171016	0.9840417	1.0663608	1.0652122	1.1026489	0.91366035	1.0604395	0.84593236	0.9441883	0.7485941	0.77803874	0.9703687	0.9065635	0.8215827	1.0869683	0.74170125	0.6874556
0.053399999999999996	0.4901494	1.092944	0.73298055	0.8711684	0.9137338	0.73362017	0.8328213	1.0716472	0.99475694	0.81588084	1.0620455	0.9958958	0.89717793	0.9307033	1.0444084	0.9077601	0.94835365	1.0843307	1.0769928	1.0426638	1.0114356	0.94047385	1.1547416	1.1122988	0.9842471	0.9181284	0.9208045	0.93199396	1.086593	1.0764526	1.0785757	1.005632	1.1195874	0.9770299	1.0632389	1.0680422	1.1012334	0.9076512	1.0590091	0.84530926	0.94724864	0.74211663	0.7802527	0.96628165	0.9075398	0.80985695	1.0891573	0.73602515	0.68576115
0.053599999999999995	0.48247313	1.081155	0.7305113	0.8813212	0.9305819	0.7362526	0.83187455	1.0760039	1.0004219	0.8234661	1.0589116	0.9897696	0.9102596	0.9279429	1.0363625	0.91418546	0.94338125	1.0865939	1.0742638	1.0473646	1.0106385	0.9461921	1.1493832	1.0995245	0.9768703	0.91180086	0.9178995	0.9184873	1.0897717	1.0819453	1.0824282	0.99938464	1.1237352	0.9677095	1.073278	1.0622001	1.1076739	0.90429056	1.0622095	0.8438525	0.94185317	0.7405701	0.7769955	0.9705947	0.90595144	0.7961061	1.0950061	0.7327951	0.694305
0.053799999999999994	0.47609276	1.0785265	0.7206727	0.88455844	0.935928	0.73627055	0.82674587	1.0810043	1.0059894	0.83287406	1.0628083	0.9868383	0.91882074	0.9312474	1.0334461	0.92487717	0.94163704	1.0858198	1.0676047	1.0626688	1.0145422	0.9483651	1.1330506	1.0861968	0.9696569	0.90923923	0.9097252	0.9040774	1.084648	1.094308	1.0853801	0.99881357	1.1169918	0.95875245	1.074111	1.0602735	1.1037942	0.8967962	1.0648682	0.83453935	0.9373605	0.7449429	0.7715837	0.97610974	0.9032311	0.8002926	1.0993243	0.72135323	0.70463747
0.05399999999999999	0.4712955	1.0844351	0.7183129	0.88577807	0.94079447	0.73465335	0.8215216	1.0914906	1.0087326	0.8405134	1.0657262	0.9859674	0.92550534	0.9347239	1.0376515	0.9365357	0.93983984	1.0842446	1.0729601	1.0691699	1.0217572	0.9493778	1.1155388	1.0791061	0.96882194	0.909465	0.90541375	0.8931493	1.083332	1.1011559	1.0743644	0.9975266	1.1096233	0.95388496	1.0799544	1.0661333	1.0950867	0.89597964	1.066569	0.82640666	0.93862605	0.7448605	0.7735341	0.9825418	0.9031298	0.7974316	1.1074123	0.7174463	0.70428395
0.0542	0.46896762	1.0929198	0.71319026	0.8914772	0.94978434	0.72940886	0.817302	1.0974241	1.0123583	0.845688	1.0624579	0.990811	0.932667	0.9412439	1.0404109	0.9405917	0.94209874	1.0797536	1.0822681	1.0716132	1.0141414	0.95901096	1.1071135	1.0761436	0.9622001	0.90732616	0.9001114	0.8872843	1.0862422	1.1116968	1.0704381	0.997246	1.110111	0.9487555	1.0774977	1.0742666	1.0871902	0.8891555	1.0688554	0.8136993	0.9396285	0.74346656	0.7694847	0.9828939	0.90314645	0.79862916	1.1122286	0.7177377	0.7037926
0.0544	0.4675248	1.1030709	0.70098644	0.8927736	0.9483275	0.72295874	0.81391627	1.1047682	1.0216471	0.8513765	1.0525208	0.99164796	0.934854	0.9400898	1.0506814	0.94214326	0.95234877	1.0752009	1.0849534	1.0732814	1.0077765	0.9612305	1.1123643	1.0656738	0.9590348	0.9104333	0.9000216	0.8793995	1.094121	1.1238863	1.0624971	1.0005556	1.1111475	0.95644414	1.0734042	1.0874957	1.0885683	0.8789669	1.0620618	0.80894464	0.941998	0.7420625	0.76372343	0.98065645	0.9082996	0.794735	1.1152173	0.7207358	0.69731283
0.054599999999999996	0.46324995	1.1075199	0.69201237	0.89326835	0.95153934	0.7137154	0.806051	1.1124477	1.0311525	0.860595	1.0445733	0.99131846	0.93750054	0.94554037	1.0622094	0.9425137	0.9645789	1.0719781	1.0837917	1.0797594	1.0063169	0.9667975	1.1218876	1.061416	0.95262843	0.9151966	0.891827	0.86700493	1.1000786	1.1267613	1.0538384	1.0046387	1.1067653	0.9603418	1.0782071	1.0973904	1.0913484	0.8813757	1.0580192	0.8084446	0.94395894	0.7451111	0.7648255	0.9783028	0.91309685	0.7948327	1.1183264	0.72255135	0.69216657
0.054799999999999995	0.45496008	1.100937	0.68686235	0.89630014	0.95749766	0.70923585	0.78695136	1.1184286	1.0337285	0.87235266	1.0421903	0.9870796	0.94784385	0.9465729	1.0727441	0.94206494	0.97122073	1.069083	1.0711828	1.0835596	1.0125086	0.97247285	1.133984	1.0602684	0.9537573	0.9214981	0.889861	0.8668335	1.0962433	1.1233505	1.0579407	1.0106717	1.1062617	0.96247196	1.0752314	1.0956331	1.0941958	0.88077605	1.0557957	0.8065872	0.94253606	0.741875	0.7650788	0.97344434	0.9173694	0.79839456	1.1151645	0.72718984	0.68370765
0.05499999999999999	0.45272046	1.0899876	0.67796105	0.89877856	0.95325065	0.70546603	0.781593	1.1139424	1.0375214	0.8798179	1.0375656	0.9800482	0.9479969	0.9445776	1.0872179	0.9313788	0.9826818	1.0762235	1.0579207	1.0804625	1.0207648	0.97253555	1.1303201	1.0508401	0.9603741	0.9242514	0.8951788	0.85684985	1.0936388	1.1246908	1.0643568	1.0159578	1.1081297	0.96570444	1.0717474	1.0884962	1.094874	0.8811775	1.0549778	0.8077898	0.943914	0.74244684	0.76626664	0.9662445	0.92028457	0.80795956	1.1133556	0.7230937	0.6720772
0.05519999999999999	0.44594952	1.0819652	0.6681144	0.90269583	0.9538105	0.6996648	0.7776708	1.1090019	1.0434995	0.88335085	1.0381407	0.9784086	0.9435585	0.95470834	1.1020838	0.92262274	0.9879839	1.0805223	1.0544246	1.0773989	1.0308417	0.9685156	1.1274016	1.0416945	0.96006787	0.9211273	0.8957276	0.854853	1.0970737	1.1155003	1.0647964	1.0152541	1.120094	0.9660893	1.0724636	1.0736475	1.0870392	0.8880739	1.0582087	0.80183	0.94745827	0.7410347	0.7653495	0.96544373	0.92209053	0.8152382	1.1132587	0.72333246	0.6681692
0.0554	0.44265413	1.0806941	0.66225517	0.89759	0.9546305	0.69398147	0.7710785	1.10785	1.0495374	0.8792598	1.0494468	0.97712135	0.936758	0.95625824	1.1098915	0.91369414	0.9907459	1.0817044	1.0578392	1.0824728	1.0398341	0.9708175	1.1299925	1.0394237	0.9580658	0.9256863	0.8985225	0.8542336	1.1072687	1.1187364	1.0675275	1.0134612	1.1316808	0.9619362	1.0788685	1.0700238	1.089729	0.89637196	1.0566845	0.79020214	0.94911826	0.7304017	0.76776147	0.96057117	0.9232097	0.8191185	1.1080256	0.7338161	0.6584462
0.0556	0.44049233	1.0846332	0.6646748	0.8951817	0.9611081	0.6990567	0.7686045	1.0998666	1.0488136	0.8787746	1.0546505	0.97696805	0.921097	0.9587156	1.1104267	0.9033816	0.9911119	1.0724164	1.0584542	1.0874945	1.050367	0.97045773	1.1335914	1.029013	0.95728636	0.9253827	0.9010832	0.86026245	1.1172533	1.1321652	1.06563	1.0146953	1.1255054	0.9534836	1.0859576	1.0674868	1.0797435	0.8942452	1.0475042	0.7932617	0.9569925	0.7228332	0.77735436	0.9535623	0.92230934	0.81804955	1.1077781	0.7425597	0.64497083
0.055799999999999995	0.43597	1.08989	0.66273946	0.8950152	0.9685206	0.70138097	0.7652094	1.0962938	1.0519116	0.8862084	1.0623373	0.96947974	0.9081541	0.95256656	1.1072946	0.90251535	0.98688155	1.06891	1.0694653	1.0992647	1.059945	0.9726385	1.1396925	1.0154477	0.9537482	0.9304235	0.9070598	0.8653154	1.123524	1.1377636	1.06775	1.0237535	1.1245242	0.9481925	1.0920204	1.0676497	1.06956	0.89223206	1.0304798	0.7889073	0.9717257	0.71346956	0.79886335	0.9462305	0.9286336	0.814643	1.1078614	0.74343914	0.63736296
0.055999999999999994	0.43534976	1.0880213	0.66205245	0.89448535	0.9739415	0.7099938	0.7643158	1.0960665	1.0537121	0.8840427	1.0692832	0.9650827	0.90116584	0.9448784	1.104511	0.90410036	0.98369455	1.0653542	1.0825121	1.1005766	1.0621191	0.9674687	1.1455575	1.0117363	0.9547231	0.9368127	0.91658944	0.8567709	1.1201645	1.1462568	1.071674	1.0335046	1.1222386	0.94096524	1.1024364	1.0713695	1.062693	0.8871177	1.0246919	0.78721786	0.9871143	0.7145123	0.82053065	0.93830055	0.93386406	0.8196136	1.1060603	0.7409549	0.62784
0.05619999999999999	0.43434316	1.0786846	0.6651512	0.9004264	0.9702997	0.71656615	0.77321774	1.1025823	1.0548141	0.8669908	1.0729533	0.9633992	0.9035797	0.9481222	1.1012545	0.89612615	0.98393613	1.063372	1.0981675	1.0919224	1.0642488	0.95587385	1.153888	1.010951	0.95617104	0.9385031	0.9248801	0.85173124	1.1186111	1.1455336	1.0729162	1.0370451	1.1189501	0.9381877	1.1013035	1.0697122	1.0629513	0.8781081	1.0301979	0.78547025	1.0050347	0.7233499	0.822824	0.9331897	0.936573	0.8201127	1.112914	0.7357718	0.6184543
0.05639999999999999	0.43903193	1.0775914	0.6683967	0.8993467	0.96934587	0.71868575	0.78152776	1.1144826	1.060462	0.85649717	1.0752865	0.963416	0.8993759	0.9487268	1.0980421	0.8843119	0.9904723	1.0603585	1.1103561	1.0821182	1.0652893	0.94725114	1.1705427	1.0000837	0.9553867	0.9327334	0.9304662	0.84687215	1.1191472	1.151342	1.0701714	1.0361272	1.1199996	0.9360323	1.0979129	1.0717354	1.0577799	0.8646631	1.036328	0.7833597	1.021084	0.7374057	0.82553387	0.9255687	0.93929833	0.82844436	1.111475	0.7377557	0.60793835
0.0566	0.44592273	1.0781586	0.6676238	0.89215434	0.97692555	0.72480613	0.7886853	1.1131457	1.0650706	0.8592801	1.0721738	0.9621066	0.8948598	0.9412028	1.093524	0.8781515	1.0008897	1.0695161	1.1201812	1.0786507	1.063838	0.94819266	1.1821816	0.995603	0.96014595	0.9252654	0.9332943	0.8424164	1.12289	1.1608188	1.0692432	1.0404894	1.1185428	0.9294495	1.0933808	1.0774568	1.0555322	0.85131544	1.0394906	0.78001785	1.033589	0.7410673	0.8223964	0.9247814	0.94419223	0.83710784	1.1159302	0.7422708	0.587607
0.056799999999999996	0.44659227	1.0783527	0.66920525	0.88265175	0.9807273	0.7288561	0.79697794	1.0994673	1.0689284	0.86544496	1.0703936	0.96458346	0.8837541	0.93539196	1.0859345	0.8772816	1.0076128	1.0771383	1.1236819	1.0834574	1.0624192	0.9512306	1.190905	0.99704844	0.96032035	0.92118055	0.9350662	0.83252364	1.1255069	1.1695515	1.0822586	1.0434229	1.1201277	0.92194057	1.0867547	1.0827109	1.0519269	0.84513366	1.0375032	0.7683115	1.0366759	0.7417359	0.8165247	0.9202702	0.95228827	0.8387069	1.119673	0.7418972	0.5811114
0.056999999999999995	0.44350067	1.0834376	0.6757594	0.87012255	0.988768	0.7333098	0.80850863	1.0936874	1.0768243	0.86550534	1.0691512	0.97177225	0.8683927	0.94086486	1.0749786	0.87218654	1.0086378	1.0780897	1.1249428	1.0890497	1.0544401	0.956857	1.1957289	0.99586236	0.9603724	0.93076986	0.9338064	0.82415485	1.1284517	1.182211	1.0939707	1.0461631	1.1211841	0.91748136	1.0801637	1.0830779	1.0545207	0.8535817	1.0439436	0.75461656	1.0307828	0.7466708	0.8072044	0.9127099	0.9486687	0.8380273	1.1237434	0.7393382	0.5756155
0.057199999999999994	0.4504179	1.0790356	0.68381494	0.8568827	0.99058205	0.73943007	0.8192398	1.0984144	1.0840522	0.86679715	1.0763382	0.9726099	0.85927844	0.94054514	1.0699239	0.870551	1.0087004	1.0727837	1.1243541	1.0887641	1.0569314	0.9607302	1.2046945	0.9934135	0.96299833	0.9419617	0.9340781	0.81958246	1.1337628	1.1978076	1.098651	1.0482004	1.1155235	0.9155779	1.0735973	1.0836633	1.0564325	0.8553763	1.0508273	0.7405237	1.0233897	0.7480808	0.80342126	0.9078352	0.9488027	0.84465295	1.134593	0.7354561	0.57767576
0.05739999999999999	0.45061758	1.0760441	0.6838697	0.85466784	0.99251765	0.7369493	0.8258329	1.1103331	1.0864211	0.88011616	1.0828869	0.9669825	0.8545508	0.9384369	1.0616784	0.86617947	1.0059168	1.0690564	1.1212921	1.0843065	1.0581871	0.9684495	1.2167753	1.005698	0.96244687	0.9447803	0.93427706	0.81959116	1.1343906	1.196412	1.1170691	1.0464833	1.1135988	0.9153118	1.0676181	1.0893745	1.0598968	0.85549015	1.0609206	0.7236677	1.0213557	0.7484177	0.79332733	0.9036135	0.9467657	0.85689217	1.1407272	0.7353107	0.5740777
0.0576	0.45035395	1.086664	0.68528694	0.8501471	0.9950716	0.73420537	0.8333471	1.1127809	1.090207	0.8977964	1.084289	0.9643733	0.8518138	0.93496466	1.0478519	0.86159384	1.0080285	1.06175	1.123194	1.0757793	1.0549816	0.9736948	1.2214121	1.0227417	0.96154135	0.94690454	0.9304711	0.82236856	1.1333035	1.1947227	1.1302836	1.0433306	1.1107534	0.9201697	1.0697713	1.0968913	1.0580239	0.8633662	1.061294	0.7054311	1.023251	0.75718504	0.7911673	0.899712	0.93838876	0.870595	1.1482309	0.72703457	0.5697126
0.0578	0.4467687	1.0908545	0.6802185	0.8442327	1.0037009	0.7342715	0.84004885	1.1173397	1.1015741	0.9111248	1.0794353	0.963707	0.8452072	0.92978585	1.0471579	0.85600823	1.0106947	1.0595032	1.1249211	1.062236	1.0578698	0.973564	1.2112885	1.0266944	0.96028864	0.9498376	0.93147916	0.81620723	1.1310462	1.1882058	1.1365144	1.031045	1.1116043	0.92526454	1.0772923	1.0991737	1.053674	0.8694945	1.0564271	0.6891031	1.029384	0.76850444	0.79102445	0.9004207	0.9244896	0.8864449	1.1543367	0.72064626	0.57164687
0.057999999999999996	0.4495056	1.0921443	0.6691256	0.8426879	1.0073599	0.7369078	0.84993106	1.123104	1.1032883	0.92337316	1.0823807	0.9635448	0.8400937	0.92520326	1.0464212	0.8454454	1.004636	1.0614146	1.1277788	1.050366	1.0598313	0.97314477	1.2014564	1.0305029	0.96365935	0.95339894	0.9348251	0.8201684	1.1321418	1.1908333	1.1426657	1.0197664	1.1115093	0.93162787	1.083832	1.0947902	1.0621908	0.8766078	1.0578249	0.6797852	1.0218165	0.776688	0.79384726	0.9016205	0.91852754	0.9028584	1.1586195	0.71632147	0.5779008
0.058199999999999995	0.44898117	1.0898101	0.6594849	0.8364302	1.0162644	0.74043673	0.8588322	1.1178758	1.0926461	0.93118125	1.0839305	0.97135997	0.8393661	0.9183998	1.0425309	0.8335623	1.0056815	1.0601944	1.1248741	1.0490575	1.0634606	0.9711765	1.1991334	1.0386742	0.9617796	0.9584409	0.93254995	0.81542283	1.1288606	1.1842546	1.1488632	1.0112046	1.111676	0.9425829	1.0874255	1.0929723	1.0640113	0.89014006	1.053088	0.6778646	1.0181997	0.7899896	0.8045121	0.90894073	0.91495854	0.91887826	1.164097	0.7117883	0.5836382
0.058399999999999994	0.4528007	1.0835922	0.65032184	0.8340852	1.0210117	0.7433337	0.86938614	1.1031545	1.0870318	0.9363011	1.0867144	0.9772123	0.8362811	0.9234525	1.0384083	0.8318618	1.0038414	1.0550952	1.11524	1.0541991	1.0620215	0.9736841	1.201192	1.0457827	0.95031005	0.9622397	0.9360031	0.8131029	1.1262898	1.1727397	1.1508845	1.0006579	1.1153846	0.95191664	1.0931269	1.0829042	1.0559833	0.8960927	1.0545081	0.67471564	1.0104322	0.80324787	0.8228558	0.9185196	0.9084243	0.9415339	1.159917	0.7040178	0.58699477
0.05859999999999999	0.4503236	1.0894397	0.6442482	0.83288336	1.0210656	0.7536427	0.8844861	1.0939445	1.0833865	0.93671733	1.086453	0.98061943	0.82691675	0.92566323	1.025849	0.8260384	1.0042473	1.0462202	1.1099085	1.0408665	1.0625365	0.97728056	1.1975181	1.0554541	0.9450337	0.9630408	0.94718635	0.81649864	1.1289734	1.1564342	1.1493304	0.996129	1.1102253	0.9688387	1.0901163	1.0667307	1.0528194	0.8964634	1.0516598	0.6742804	1.0018152	0.8071463	0.8339216	0.9263708	0.9032658	0.9629708	1.1569575	0.70885015	0.59289384
0.0588	0.4482062	1.0980219	0.6419876	0.8298069	1.0163989	0.76677036	0.8940282	1.0950563	1.0851746	0.9308144	1.0797269	0.9833737	0.82124084	0.9280813	1.0149353	0.82733876	1.0002409	1.041174	1.107135	1.0318859	1.0665244	0.97902787	1.1965461	1.0529692	0.94488615	0.9592797	0.95787394	0.80783814	1.1362919	1.1431081	1.1536585	0.99479824	1.0936701	0.98282504	1.0808792	1.0544347	1.0565696	0.9038358	1.0528643	0.67314273	0.99328053	0.81565595	0.83854735	0.93197525	0.8978475	0.9721959	1.1601056	0.7071409	0.5985309
0.059	0.45567584	1.0954859	0.63861257	0.8333418	1.0200939	0.7762155	0.9068139	1.1000822	1.0822303	0.92175376	1.0697803	0.986516	0.80528843	0.9263109	1.0074091	0.8267352	1.000692	1.0373366	1.1023232	1.0276494	1.0652547	0.98171514	1.1935623	1.0633156	0.94585633	0.9513475	0.97213316	0.8042911	1.1348368	1.1397026	1.154194	0.9992876	1.08204	0.9875109	1.0712695	1.0509654	1.0581108	0.90859413	1.05855	0.67681336	0.9904444	0.81774986	0.8420462	0.9406922	0.89695275	0.9768115	1.1626524	0.6991979	0.6062185
0.059199999999999996	0.4559766	1.0950018	0.6358393	0.8352536	1.0125825	0.7878104	0.9071877	1.1010112	1.0769979	0.91131127	1.0514727	0.9878599	0.79848427	0.92114544	0.9911235	0.82112867	1.0066146	1.0327009	1.1025313	1.0265658	1.0647675	0.9795735	1.2002072	1.0704112	0.9515265	0.9449314	0.9829277	0.7978672	1.1350709	1.1342889	1.1535875	1.0085129	1.0663626	0.99625427	1.0687824	1.0531734	1.0493492	0.90271693	1.0603145	0.67355925	0.989607	0.8233096	0.8423169	0.9455462	0.88960963	0.98636514	1.1677946	0.69337684	0.60724
0.059399999999999994	0.44672918	1.0967746	0.63896656	0.8302514	1.0080969	0.79215467	0.9101077	1.092298	1.0792602	0.90964895	1.0415776	0.9929032	0.7945064	0.92347395	0.9805568	0.81491053	1.0114471	1.0266927	1.1041471	1.021093	1.063134	0.9656727	1.2064967	1.0727394	0.95756614	0.94201946	0.9956862	0.7979179	1.1233159	1.13086	1.1468197	1.0189934	1.058464	1.0081558	1.0702739	1.0530243	1.0460294	0.8970456	1.0593174	0.6735087	0.98714465	0.82731295	0.8382563	0.9480759	0.88419354	0.9869164	1.1750628	0.6943983	0.62946224
0.05959999999999999	0.44301334	1.0912106	0.64029306	0.83195627	1.0102941	0.7890977	0.9105256	1.0955606	1.0855383	0.9073078	1.0271095	1.0102606	0.7973518	0.92680293	0.9661915	0.8135095	1.0009025	1.0145786	1.1064721	1.0186167	1.0632303	0.9540303	1.2132752	1.0788484	0.9616689	0.9393396	1.0078763	0.7996335	1.1147908	1.1366669	1.1402998	1.0273168	1.053733	1.0186882	1.0769001	1.0518649	1.0318878	0.89328915	1.0664402	0.6662235	0.9861235	0.83238924	0.8282776	0.9512728	0.87264085	0.98704976	1.171877	0.69625026	0.6387511
0.05979999999999999	0.44485888	1.1015525	0.6477175	0.83670604	1.0142444	0.783945	0.9105612	1.1020634	1.0762409	0.90597963	1.0148146	1.0201648	0.79983157	0.92642146	0.96277386	0.80610365	0.9906457	1.0043997	1.1060548	1.0184737	1.055523	0.95634294	1.2149686	1.0894436	0.96803796	0.93251085	1.0181979	0.7933423	1.11186	1.1372472	1.1345848	1.0399511	1.0590062	1.0251678	1.0805756	1.0470248	1.0184565	0.89596456	1.0641828	0.65998995	0.97999364	0.8379031	0.83042556	0.95751566	0.8669964	0.9812383	1.1702253	0.6932551	0.64330184
0.06	0.44683316	1.1098003	0.6609328	0.8317511	1.0178473	0.77619386	0.9084556	1.1153016	1.0793781	0.91098875	1.0083102	1.0289818	0.79657847	0.91719705	0.9584841	0.80503106	0.98317933	0.99723035	1.1089871	1.017833	1.049935	0.95863986	1.2163949	1.1013883	0.97056127	0.92139256	1.0237077	0.78929853	1.1072376	1.144269	1.1349398	1.055204	1.0649543	1.0258284	1.0770233	1.0399104	1.0139081	0.90505797	1.0633574	0.65672094	0.9775723	0.83869344	0.83639586	0.9574634	0.86085093	0.98190975	1.1727444	0.688402	0.6495876
0.0602	0.44122383	1.1050979	0.66733325	0.8251232	1.0261079	0.7652913	0.9117441	1.1324571	1.0840484	0.9151104	1.0053401	1.0360477	0.79364324	0.9086447	0.9623613	0.80317694	0.9874325	0.99169564	1.1164559	1.0189126	1.0473529	0.9619413	1.223461	1.107925	0.97827625	0.91023844	1.0287788	0.7826931	1.0994946	1.1475927	1.1359006	1.0627576	1.0627322	1.0278876	1.0750239	1.0296642	1.011868	0.90402025	1.0634671	0.65723556	0.9850526	0.8303704	0.84621745	0.9608486	0.85457563	0.9811975	1.1799608	0.6804853	0.6412997
0.060399999999999995	0.4349041	1.0953553	0.67167246	0.8296972	1.0281616	0.7589104	0.9222008	1.142014	1.0824016	0.91037375	0.9982221	1.0402751	0.79387844	0.90761155	0.966081	0.8049659	0.9876318	0.9878756	1.116158	1.0170832	1.0479294	0.9603464	1.2273289	1.1111041	0.98440677	0.9029076	1.0274979	0.7726023	1.0930148	1.1530249	1.1317647	1.0643518	1.0563642	1.0298551	1.0687857	1.0214252	1.0084395	0.9015694	1.0540724	0.6541998	0.98507905	0.82616496	0.8470563	0.9551912	0.8495639	0.97447705	1.1767458	0.67602783	0.6345292
0.060599999999999994	0.43171322	1.0847399	0.6770731	0.8330866	1.0292616	0.75345427	0.929955	1.1422422	1.0755361	0.9037175	0.9892128	1.0467778	0.7887606	0.9073268	0.9650725	0.7978697	0.9799904	0.9878143	1.1111277	1.0159154	1.0519198	0.96262693	1.2198114	1.1105388	0.99523675	0.90306073	1.0272083	0.7699659	1.0896436	1.162224	1.1249009	1.066409	1.0514659	1.0328121	1.0648967	1.0097587	0.9941566	0.90386194	1.0636992	0.65184486	0.9800958	0.82299155	0.85154426	0.9534474	0.8469618	0.9665191	1.1674545	0.6852556	0.63432944
0.06079999999999999	0.4371102	1.0788571	0.6874422	0.83622336	1.0268788	0.74591386	0.9337696	1.1422782	1.0755657	0.90194595	0.9848187	1.0485622	0.7882432	0.90130275	0.9590876	0.7959412	0.975623	0.9876999	1.1118338	1.015944	1.0467274	0.96035594	1.2073857	1.1065606	0.9994477	0.89885956	1.0259279	0.769008	1.0899463	1.167098	1.1214465	1.0660492	1.0468292	1.0358475	1.0736439	1.0062085	0.9892139	0.8969385	1.0610791	0.65987605	0.9796294	0.82263976	0.8573933	0.948825	0.8436061	0.96095306	1.1601052	0.7014505	0.63923687
0.06099999999999999	0.4397495	1.0823342	0.7027476	0.83394265	1.0291793	0.7395888	0.9304186	1.1456629	1.0694294	0.90524614	0.98944396	1.0406075	0.7888991	0.90100616	0.9411681	0.78844106	0.97000986	0.98718506	1.1210607	1.0230529	1.038782	0.95838284	1.1970415	1.1098088	0.99936557	0.8987106	1.0253335	0.7631876	1.0876926	1.1665312	1.1204023	1.0675739	1.0418	1.0427457	1.088551	1.0069528	0.9910649	0.89086837	1.0598224	0.6636076	0.98089916	0.82155424	0.8671255	0.94270444	0.8416663	0.9645532	1.1571174	0.7184461	0.63714963
0.0612	0.43090323	1.0806508	0.7119735	0.8314504	1.0267208	0.75084084	0.9277929	1.1517367	1.0616763	0.90095377	0.98886395	1.0427346	0.79815894	0.8993224	0.9347951	0.7882861	0.96950734	0.98811734	1.1249503	1.0286326	1.0361476	0.956519	1.18179	1.112195	1.0052718	0.8903452	1.005028	0.7589301	1.0845201	1.1732252	1.1211662	1.0796123	1.0363779	1.0473983	1.0995351	1.0030414	0.9946833	0.87846965	1.0602545	0.6617041	0.9860174	0.8221445	0.8736069	0.9405153	0.84672296	0.9684638	1.1484311	0.7230157	0.6409198
0.061399999999999996	0.41862535	1.07255	0.7199713	0.8341945	1.0167358	0.7537384	0.92062616	1.1610509	1.0545628	0.8939397	0.99074864	1.0507089	0.8045154	0.9043795	0.9361293	0.78270483	0.9708879	0.990187	1.137211	1.0334821	1.0283238	0.9505992	1.1697382	1.1207048	1.0045775	0.884555	0.99217504	0.7519925	1.0876776	1.1698246	1.1280862	1.0966184	1.0289248	1.0504966	1.1074396	1.0010737	1.0011349	0.87530446	1.0608033	0.67133904	0.9973078	0.82268727	0.8769727	0.9328786	0.85349303	0.9760206	1.1452802	0.7250924	0.6436512
0.061599999999999995	0.41755745	1.064156	0.7292255	0.8352668	1.0094709	0.75432837	0.9181912	1.1554117	1.0506107	0.89109474	0.99097747	1.0583485	0.81603104	0.9089114	0.93660605	0.77593845	0.9692249	0.9958658	1.1427321	1.0369445	1.0182705	0.94507444	1.162793	1.1307796	1.0014375	0.88043946	0.98746085	0.74115884	1.0932691	1.156424	1.1348736	1.1101681	1.0194098	1.0579723	1.1113563	0.9975475	1.0124398	0.87904084	1.0541945	0.6758803	1.0076754	0.82181436	0.87687093	0.92826915	0.8623526	0.9855332	1.1389356	0.729715	0.6460538
0.061799999999999994	0.41351926	1.053979	0.73760897	0.83805937	1.0047388	0.7599204	0.92421585	1.1536058	1.0443789	0.88855916	0.9909984	1.0648129	0.827402	0.90484357	0.9387351	0.77733684	0.9687702	1.0012724	1.141239	1.0480431	1.007723	0.944947	1.1520627	1.130767	0.99452513	0.8828568	0.9847378	0.7429031	1.0952328	1.1547732	1.1332953	1.1140846	1.0128204	1.0699351	1.1127335	1.0018252	1.0230536	0.880589	1.057147	0.6754315	1.0063869	0.81994045	0.874764	0.92296684	0.88240397	0.9945973	1.1336209	0.734467	0.65028805
0.06199999999999999	0.4053605	1.0480428	0.7394846	0.8431155	0.98794127	0.75279266	0.931302	1.156547	1.0396323	0.88372624	0.9958229	1.0755996	0.84001434	0.9060259	0.94196147	0.7797393	0.96833843	1.0006605	1.1506754	1.0619577	1.0077041	0.9466751	1.1400982	1.1267672	0.9909141	0.8789025	0.9700603	0.75328994	1.0884666	1.1592926	1.1331264	1.1125209	1.017453	1.0778505	1.1146038	1.005798	1.0354142	0.8786767	1.0603046	0.67451036	1.0085444	0.8181621	0.8766154	0.922659	0.90148765	1.0011588	1.127738	0.73843557	0.6565566
0.06219999999999999	0.39547566	1.054914	0.73943776	0.85216725	0.9815797	0.74577683	0.9348571	1.1624329	1.0409038	0.87721777	0.9991293	1.0847191	0.8465712	0.90588033	0.9499427	0.78591883	0.9640493	1.0005	1.154894	1.0653069	1.0084168	0.9521362	1.1269324	1.1207588	0.9863362	0.8700835	0.95150703	0.76800483	1.0773231	1.1750102	1.1440271	1.1058968	1.0220823	1.0865203	1.1118164	1.0073801	1.0364026	0.87723994	1.0588318	0.6688332	1.0174344	0.8118424	0.8821816	0.92464125	0.9182086	1.0083178	1.1255335	0.73995477	0.6589717
0.0624	0.39389402	1.0597553	0.7373198	0.85242796	0.9761027	0.75350344	0.93872726	1.1661268	1.046448	0.88122267	1.0022863	1.0820446	0.8608459	0.9151697	0.95493126	0.78801155	0.9586101	1.0060899	1.1551543	1.0665954	1.0100541	0.9604201	1.1172364	1.1208992	0.97492236	0.86531824	0.9410225	0.7843344	1.0735677	1.1812947	1.1574	1.1097329	1.0279684	1.0882752	1.1107912	1.0136107	1.0339817	0.87084717	1.0583706	0.65973383	1.0165943	0.7982293	0.8843935	0.93523663	0.9333518	1.0096155	1.1173487	0.74476993	0.6600913
0.06259999999999999	0.39067775	1.0614314	0.7416428	0.84911805	0.96497744	0.75161344	0.9510136	1.1597768	1.0592723	0.89061975	1.0073084	1.0746844	0.8766513	0.92738134	0.96028835	0.7968268	0.9497211	1.0098819	1.1615052	1.0664655	1.0153658	0.96765876	1.1163688	1.1340978	0.972537	0.8613732	0.93685085	0.80260175	1.0783432	1.1786067	1.1690842	1.1101546	1.0305363	1.0839747	1.1135479	1.0204836	1.0409153	0.8641869	1.0646753	0.6579469	1.0119325	0.7848501	0.88291156	0.95351195	0.9442886	1.0081896	1.1086885	0.74603945	0.66748786
0.0628	0.38921034	1.0605708	0.73820806	0.84937966	0.9535001	0.7525876	0.95528054	1.1596509	1.0624833	0.89298105	1.0064102	1.0693291	0.8826527	0.9434597	0.9627777	0.8009333	0.9491749	1.0083731	1.1631653	1.0713735	1.0284412	0.9700874	1.1264338	1.1482041	0.97151095	0.8568778	0.9314194	0.81562555	1.0858182	1.1769655	1.1688266	1.1161315	1.0341829	1.0813171	1.1208816	1.0275548	1.0526891	0.8545255	1.0629894	0.6577116	1.0130947	0.7698649	0.8744738	0.9609813	0.94795233	0.99827313	1.1129378	0.7446473	0.6699505
0.063	0.3891887	1.0617551	0.7373904	0.8587921	0.936166	0.7552506	0.953512	1.1626612	1.0543082	0.89600337	1.0034713	1.0737547	0.88254136	0.9574992	0.96202564	0.80284667	0.94879717	1.0063046	1.1622075	1.0734936	1.0461237	0.9721993	1.1324214	1.1617166	0.97059107	0.844132	0.927942	0.8237319	1.0827323	1.1823349	1.1601541	1.1215024	1.0414876	1.0772729	1.1246557	1.0260397	1.0690352	0.8453307	1.0517733	0.6571458	1.0173955	0.75981116	0.8605486	0.9602888	0.95611185	0.99129844	1.1113925	0.741542	0.6768472
0.06319999999999999	0.3885269	1.0571933	0.7378258	0.86420304	0.92233247	0.7546461	0.9455147	1.1584586	1.0476313	0.90809995	1.0038513	1.0726624	0.8816523	0.96368796	0.9580097	0.80777395	0.94616073	1.0010785	1.1603253	1.0724028	1.0558504	0.97583604	1.1369501	1.1709387	0.9608943	0.8309943	0.9239563	0.8252737	1.0723103	1.1841952	1.153186	1.1178639	1.0519805	1.0776066	1.1238687	1.0298574	1.0793386	0.83637875	1.0589443	0.64823323	1.0171106	0.753488	0.84467906	0.97228783	0.9641162	0.9830521	1.106033	0.740507	0.6810871
0.0634	0.39084503	1.0428793	0.73838264	0.87268883	0.9143376	0.7553051	0.9483839	1.1456256	1.0482588	0.91866463	1.0062567	1.0741857	0.8869687	0.96984714	0.9537435	0.8095374	0.94797647	1.0009646	1.1629214	1.0637964	1.0564944	0.9756572	1.136328	1.179656	0.95330167	0.8169718	0.9148788	0.8259629	1.0596734	1.1738478	1.1406384	1.107557	1.0585103	1.077164	1.126918	1.0300312	1.0832595	0.82974523	1.0671961	0.63552743	1.0202903	0.7445942	0.84073806	0.9810835	0.9703599	0.97104526	1.1146332	0.74819887	0.6786051
0.06359999999999999	0.38967294	1.0329348	0.7377097	0.8755997	0.905113	0.75711197	0.94271547	1.1465042	1.0456115	0.92069274	1.012753	1.0739999	0.889224	0.97554153	0.9557273	0.8091152	0.9539101	0.9946694	1.1625948	1.0561789	1.0564685	0.9823517	1.141762	1.1807252	0.9494291	0.8118064	0.9077599	0.8249282	1.0413666	1.1659737	1.1199158	1.10182	1.0591023	1.0703648	1.133439	1.0362027	1.0806973	0.8291017	1.0773708	0.6331949	1.014968	0.73972	0.8323613	0.9751816	0.97396797	0.9652984	1.1251577	0.7487313	0.6770777
0.0638	0.39237568	1.036897	0.73926085	0.86832356	0.8985263	0.7605439	0.93736356	1.1567124	1.0438373	0.9232521	1.0171896	1.0668838	0.88142043	0.9776173	0.9621783	0.8137392	0.9607557	0.98708344	1.1587733	1.0526148	1.0581759	0.99089354	1.1517081	1.1863463	0.9523103	0.80772483	0.9128533	0.825084	1.0245444	1.1628293	1.1028297	1.0942067	1.0527368	1.0697094	1.1353829	1.0315058	1.0756769	0.8321127	1.0855603	0.63043565	1.0144758	0.73507273	0.8245748	0.98089236	0.9781285	0.9600237	1.1332766	0.7463341	0.6868074
0.064	0.3862771	1.0494801	0.7394806	0.8646103	0.8934094	0.7673669	0.93483704	1.1687118	1.042156	0.93778276	1.0152992	1.0613883	0.8783963	0.9852778	0.9712723	0.8214176	0.96721435	0.97502375	1.1541063	1.0506688	1.055271	0.98948485	1.1633674	1.1906329	0.95859295	0.79392207	0.91214675	0.8323399	1.011309	1.1678966	1.0939587	1.0932068	1.0525309	1.0689402	1.1329311	1.032026	1.0803424	0.83100504	1.0782808	0.6266863	1.0109571	0.72852856	0.8246077	0.988289	0.9921702	0.95362234	1.1344846	0.7534693	0.692554
0.0642	0.38123927	1.0570042	0.7339529	0.85972065	0.8918711	0.7752921	0.9288697	1.1734643	1.0284643	0.94149005	1.0094671	1.0673902	0.8805236	0.9820168	0.98117816	0.82224977	0.97090507	0.9697564	1.1518488	1.0530974	1.0585377	0.9870518	1.1719772	1.1871872	0.96288776	0.7841559	0.9088419	0.83841115	1.0049468	1.1708688	1.0768071	1.0899255	1.0550804	1.070848	1.1361684	1.0392932	1.0867401	0.827277	1.0691825	0.6286851	1.0052722	0.7301371	0.83298343	0.98448575	1.0105587	0.9636545	1.1413869	0.74865335	0.6974293
0.0644	0.38112456	1.052071	0.7304552	0.8566247	0.88787967	0.7827853	0.919061	1.1660124	1.0107074	0.9341057	1.0130188	1.0721818	0.8829942	0.97307956	0.9823066	0.8229079	0.97469234	0.9683786	1.146296	1.0544848	1.0560327	0.9805228	1.1759557	1.1829041	0.96954507	0.78147745	0.9058962	0.8389257	0.9942511	1.1651967	1.0673544	1.0847961	1.0595716	1.0775297	1.1444156	1.0450693	1.0922344	0.8277839	1.0646828	0.6258288	1.0016968	0.733797	0.8454059	0.9836482	1.0231864	0.9763586	1.1447887	0.746416	0.6973159
0.06459999999999999	0.37595683	1.0410901	0.7344432	0.84533376	0.8810578	0.7847305	0.9155054	1.1648121	1.0026369	0.9305401	1.0122267	1.0791959	0.8860281	0.96148014	0.9859657	0.8225415	0.9836188	0.9661639	1.1420039	1.0498391	1.0570331	0.9788703	1.1774061	1.1911263	0.97845495	0.7704694	0.9033374	0.8415479	0.9930667	1.1611398	1.0568475	1.0787011	1.066751	1.0865535	1.1473037	1.0565311	1.0938977	0.8235171	1.0621349	0.6277068	1.0089178	0.7352091	0.84584343	0.97283226	1.0239401	0.98998964	1.145744	0.74310267	0.6915258
0.0648	0.3738081	1.0304782	0.73954993	0.8405131	0.88132036	0.79125106	0.90924114	1.1663241	1.0024343	0.9258232	1.012606	1.0754665	0.8928829	0.95117843	0.9933895	0.8230958	0.98891175	0.9633783	1.1442627	1.046327	1.0649856	0.9730892	1.1796094	1.1952648	0.98289704	0.75855416	0.90101296	0.84928834	0.9887303	1.1608092	1.0434698	1.0868644	1.0634402	1.0966387	1.1496973	1.07437	1.0897242	0.8114062	1.0565845	0.6295469	1.0003798	0.7450787	0.8451263	0.96770394	1.0295424	0.9961156	1.1443148	0.7502242	0.6820158
0.06499999999999999	0.37887168	1.0285935	0.74136996	0.8425638	0.8865063	0.7962163	0.9036107	1.173942	0.994917	0.922518	1.0191286	1.0685699	0.8945009	0.9475329	1.0017052	0.8278635	0.9934778	0.9635527	1.1503439	1.0457852	1.061857	0.9681118	1.1818656	1.2016262	0.99075705	0.75235367	0.90393496	0.8620782	0.98306525	1.1646041	1.020978	1.1007028	1.068344	1.1018414	1.1526506	1.0804988	1.0832886	0.80251366	1.0529493	0.63013464	0.9881389	0.75863904	0.842011	0.9551874	1.0318359	0.98977643	1.148519	0.75181717	0.67681307
0.0652	0.374657	1.0363173	0.739779	0.840345	0.8937907	0.797658	0.8946155	1.168735	0.9827508	0.9240313	1.0184169	1.0644041	0.888249	0.9547857	1.0071657	0.83577603	1.0035372	0.95911324	1.1470959	1.0428543	1.0587071	0.9578695	1.1781344	1.2045739	1.0008799	0.7503487	0.9090366	0.8780324	0.9875915	1.1611121	1.0061196	1.1036924	1.068694	1.0982568	1.154622	1.0810597	1.0721334	0.793289	1.0612404	0.6232253	0.98162794	0.7683556	0.83965176	0.9500308	1.0383661	0.97768295	1.147849	0.759797	0.6813162
0.0654	0.37978187	1.0521274	0.73951983	0.8313167	0.90287685	0.796037	0.881436	1.1586467	0.97585654	0.92172384	1.0218954	1.061356	0.88385147	0.9623828	1.0091839	0.8440763	1.0179615	0.96201736	1.1386814	1.038621	1.0642893	0.94606	1.1780543	1.2103299	1.0094146	0.7487064	0.91331935	0.88219154	0.995407	1.1541911	0.9913267	1.0968816	1.0673885	1.092518	1.1580046	1.082604	1.0595751	0.77725685	1.056544	0.6211321	0.9740124	0.7662264	0.84240603	0.94624376	1.0422844	0.9666626	1.148296	0.757624	0.6830006
0.06559999999999999	0.3862093	1.0662851	0.7394846	0.8224264	0.90234464	0.7972192	0.87129116	1.1560179	0.97053194	0.9214411	1.0268989	1.0638268	0.8784064	0.9642771	1.0128757	0.8537707	1.028416	0.96445733	1.1338714	1.0291655	1.0646454	0.93987024	1.1784002	1.2140435	1.0081836	0.74019444	0.92195344	0.88609916	0.9985345	1.1521596	0.98270154	1.0881145	1.0739161	1.0941217	1.1563889	1.0880215	1.0464052	0.76830995	1.0612487	0.62529653	0.9715566	0.7658264	0.8465756	0.9474559	1.0335159	0.94290805	1.1445758	0.7466021	0.68200374
0.0658	0.38882133	1.0651605	0.73441786	0.82332796	0.91048515	0.8046945	0.86646307	1.1682264	0.96801394	0.92864347	1.0282229	1.0611986	0.88134956	0.95874643	1.0138099	0.8577616	1.0281475	0.9669026	1.1186463	1.0182747	1.0664061	0.94510746	1.1758195	1.2133312	1.0082865	0.7392383	0.9323007	0.8844016	0.98655176	1.1539288	0.97839034	1.0783956	1.070702	1.0924847	1.1520656	1.1000112	1.0402563	0.75758207	1.0525223	0.62726134	0.9656077	0.76734906	0.84258497	0.949823	1.0284156	0.9263306	1.1390127	0.74470925	0.6723502
0.06599999999999999	0.39661282	1.0568947	0.73070794	0.83051527	0.92282677	0.8024134	0.8682792	1.1755139	0.9717731	0.9336231	1.0336074	1.0599208	0.8791391	0.9482498	1.0066742	0.86561006	1.0180387	0.97124255	1.1000738	1.0038875	1.0663195	0.9433886	1.1731229	1.2094269	1.0015094	0.7460826	0.9421292	0.88364357	0.9803879	1.1552442	0.97567266	1.0716696	1.0672323	1.08868	1.1483903	1.1102884	1.0364225	0.7453449	1.040414	0.6291429	0.9542796	0.76809937	0.8353272	0.9517331	1.0181563	0.9214902	1.1295813	0.7458401	0.6690092
0.0662	0.40756893	1.056361	0.73308146	0.83103746	0.9310994	0.80704737	0.8662162	1.163762	0.9690459	0.93625337	1.035483	1.0671428	0.87229615	0.94379663	1.0042102	0.8778817	1.014407	0.97899467	1.0893005	0.9879145	1.064909	0.93988127	1.1727064	1.2070565	0.9919811	0.751753	0.94062865	0.8818956	0.9797858	1.1561085	0.9752031	1.0609986	1.0653428	1.0798974	1.1439542	1.127006	1.0307257	0.73428166	1.0378027	0.6247642	0.9468472	0.7729193	0.8356447	0.95435435	1.0075197	0.9133261	1.1177809	0.741867	0.6747843
0.0664	0.42104393	1.0569112	0.73247665	0.8337808	0.9344222	0.80883586	0.8657207	1.1586337	0.9657922	0.9391768	1.0418175	1.0726135	0.8630418	0.9434692	1.0028288	0.8951299	1.0194478	0.9793588	1.073479	0.97827893	1.0657557	0.9388669	1.173871	1.2163888	0.98148197	0.75846153	0.9370802	0.8841978	0.9834779	1.1562291	0.9727661	1.0538605	1.0661527	1.0776395	1.141145	1.1329311	1.0328193	0.7249526	1.03208	0.62775016	0.9413786	0.7868634	0.8298035	0.94628155	0.9968993	0.90325904	1.1124377	0.7394212	0.68124145
0.06659999999999999	0.434276	1.0564243	0.73159647	0.8456229	0.93490356	0.8241979	0.86296046	1.1562197	0.9658834	0.9451235	1.0402808	1.0703892	0.85714203	0.9485067	1.0001988	0.90515596	1.0246365	0.9705533	1.0615678	0.9721658	1.0615314	0.93707913	1.1696473	1.2245972	0.96679795	0.7555963	0.927789	0.87968826	0.98992324	1.1578419	0.97076225	1.0533738	1.0708452	1.0795995	1.1414678	1.1405873	1.0278615	0.71769094	1.0333074	0.6293683	0.9400194	0.7896499	0.82770157	0.93366	0.99655116	0.8916703	1.1070269	0.7341339	0.69705105
0.0668	0.44064406	1.0541542	0.72920823	0.8579089	0.9381229	0.8365177	0.8544121	1.152466	0.95966953	0.9532254	1.029922	1.0715969	0.85458475	0.9450349	0.9952652	0.9023104	1.0241268	0.9580462	1.0561363	0.9651411	1.0592	0.93812907	1.1644102	1.2238276	0.96272165	0.7628724	0.91970885	0.8789644	0.9840774	1.1633097	0.9716328	1.0525749	1.0690284	1.0810444	1.1396621	1.1507174	1.0270013	0.7035498	1.0404638	0.6348584	0.94258505	0.7930565	0.8273276	0.91700345	0.9982774	0.8830938	1.1065706	0.73019385	0.7053112
0.06699999999999999	0.4447583	1.0503284	0.7218435	0.8646109	0.9453051	0.83920956	0.85331976	1.1445148	0.95247567	0.96178734	1.0254921	1.0657346	0.8486755	0.9399446	0.99305075	0.9029269	1.023698	0.95856	1.0456613	0.9665153	1.0546556	0.93773	1.1641455	1.2252332	0.9662495	0.7741702	0.9244016	0.8741374	0.98338324	1.1566902	0.96863216	1.0558269	1.0702026	1.0814568	1.1309019	1.1569154	1.0205401	0.6923083	1.0380154	0.6423965	0.94139093	0.7898983	0.8324887	0.9080586	0.99980897	0.8759926	1.1089522	0.7288704	0.707337
0.0672	0.45040655	1.0401808	0.7172351	0.86474466	0.9494114	0.8492722	0.8585335	1.1403688	0.9427821	0.96502364	1.0252112	1.0669203	0.84515697	0.9366537	0.9883498	0.8962433	1.0186855	0.95593935	1.0346675	0.96796876	1.0564551	0.93945444	1.1668625	1.2202632	0.9747864	0.7805959	0.9279095	0.8716158	0.98410964	1.1621116	0.9644216	1.0575118	1.0855099	1.0839962	1.1315902	1.1566573	1.0090833	0.67564553	1.0447251	0.6496051	0.93567425	0.7897609	0.8380818	0.9027172	0.99549353	0.87377	1.1102394	0.7262352	0.70478624
0.06739999999999999	0.4504503	1.0268636	0.7150499	0.8615467	0.9534192	0.8452431	0.8623213	1.1453618	0.9421254	0.9717203	1.0297271	1.0619137	0.83831996	0.93808234	0.985537	0.8937548	1.0142834	0.9571974	1.0281488	0.9707637	1.0664039	0.9471294	1.1648726	1.2196907	0.97482216	0.78182656	0.932871	0.87241846	0.9818847	1.1766274	0.9586283	1.0595127	1.1009804	1.0819077	1.1290135	1.1551188	0.99831533	0.66660136	1.0515419	0.6578844	0.93208146	0.7911277	0.84109074	0.90945995	0.9932152	0.8700284	1.1061183	0.7292409	0.70242083
0.0676	0.44911098	1.024198	0.7068675	0.85505813	0.9646712	0.84029675	0.8574516	1.1564981	0.9514836	0.9740437	1.0228354	1.0625771	0.8301758	0.93543625	0.9893705	0.88912994	1.0136856	0.9612803	1.0285059	0.97529715	1.0623919	0.9544305	1.1683458	1.2250007	0.9729265	0.78168076	0.93544	0.8721	0.9775151	1.1786792	0.95402324	1.0568838	1.1126037	1.0846766	1.1208365	1.1483012	0.98553103	0.66937095	1.0538275	0.66241103	0.932922	0.7887996	0.83673525	0.9155251	0.9896243	0.86264455	1.1065531	0.7333601	0.71140283
0.0678	0.44969884	1.0273162	0.6994475	0.851575	0.97768223	0.83955044	0.84900296	1.1616366	0.9592774	0.9714317	1.0332247	1.064884	0.8266541	0.9272397	0.99500304	0.8874586	1.018836	0.9556176	1.034386	0.97551256	1.0498099	0.9608719	1.1685022	1.2322248	0.9706375	0.77781415	0.94111884	0.87534255	0.9766732	1.1817939	0.9516005	1.0532854	1.1137695	1.0906659	1.1164021	1.1375123	0.9707686	0.6741576	1.0552778	0.65590703	0.93848443	0.7876004	0.8349301	0.9194362	0.9843861	0.8575623	1.1112143	0.7366708	0.71862173
0.06799999999999999	0.45082375	1.0280204	0.69722116	0.8389994	0.9869089	0.8362676	0.8441993	1.1604292	0.9643828	0.975312	1.041886	1.061183	0.82784677	0.91652966	1.0034759	0.8830023	1.0234563	0.956239	1.0420632	0.97842246	1.048986	0.963002	1.1644486	1.2408086	0.9704012	0.77563703	0.9498896	0.87499636	0.98248845	1.1810995	0.9478712	1.0556453	1.1130229	1.0874085	1.114992	1.1297184	0.9633146	0.6769438	1.0572459	0.6540515	0.9411592	0.79483646	0.8338558	0.9177283	0.9778634	0.85207486	1.1167665	0.7382942	0.7330113
0.0682	0.4576649	1.0325689	0.695318	0.82227427	0.99590707	0.8331711	0.83496684	1.1561123	0.96922046	0.9788451	1.0529858	1.0589608	0.8315523	0.9126606	1.0074749	0.8794716	1.0276872	0.96070707	1.0472124	0.98122746	1.0535494	0.9697999	1.1592093	1.2441804	0.97444856	0.7737064	0.9507321	0.8707846	0.99196225	1.1854229	0.949689	1.063991	1.1110104	1.0804002	1.1131749	1.120269	0.95078987	0.6732041	1.0542612	0.6485051	0.94373435	0.7998706	0.8315103	0.918804	0.9703845	0.8487918	1.1148105	0.7383686	0.7457933
0.06839999999999999	0.4570188	1.0324701	0.6914226	0.8104609	1.0086046	0.831272	0.8318273	1.1509442	0.97081226	0.9783826	1.0601542	1.0514331	0.8423148	0.9054337	1.0200344	0.8763383	1.0343494	0.9634967	1.0601617	0.98423713	1.0561745	0.9685986	1.148284	1.2455543	0.98497504	0.776214	0.95085204	0.8648752	0.99305576	1.1892124	0.9511201	1.0867717	1.1083065	1.0750276	1.1125613	1.1161586	0.93703806	0.675868	1.0476402	0.6425163	0.9473806	0.8024188	0.8360855	0.9124801	0.96470404	0.844192	1.1084399	0.7330959	0.75344944
0.0686	0.44977507	1.0362375	0.6887342	0.81175625	1.0182202	0.83473396	0.8337115	1.147553	0.9732236	0.98272955	1.0651287	1.045956	0.86211497	0.89451134	1.0338837	0.863116	1.0390844	0.97023827	1.0724636	0.98948675	1.0603826	0.9650837	1.144959	1.2454479	0.99286383	0.78187436	0.95337546	0.87129366	1.0000371	1.1855775	0.9504729	1.1008025	1.104369	1.0643944	1.1051785	1.1124119	0.93220085	0.68299884	1.037428	0.64192164	0.9471662	0.80488145	0.84411305	0.90883726	0.9540714	0.8482069	1.1041071	0.7311765	0.759643
0.0688	0.4527924	1.0382674	0.68539476	0.81344074	1.0257034	0.84149504	0.8348949	1.1448058	0.9769094	0.98815155	1.0750823	1.0415663	0.8800965	0.8759447	1.0424017	0.85422623	1.0425566	0.9814606	1.0801973	0.9869159	1.062769	0.96597314	1.141698	1.24179	1.0032483	0.7891137	0.9558817	0.87450415	1.0102516	1.1817008	0.9549522	1.108808	1.1022494	1.0525519	1.0959542	1.1091061	0.93108654	0.69701856	1.0322397	0.6476519	0.9466887	0.8115613	0.8485747	0.9020493	0.9502848	0.8505635	1.1010624	0.73368233	0.76784533
0.06899999999999999	0.45402804	1.0389149	0.6803739	0.81158817	1.0395658	0.8346565	0.83475775	1.13256	0.98093414	0.9894345	1.0775175	1.0505408	0.8929278	0.85261905	1.0394745	0.8459035	1.0470625	0.99207383	1.0831405	0.98860383	1.0692288	0.97084785	1.1370213	1.2425479	1.0098786	0.79297847	0.9534648	0.872397	1.025096	1.1723974	0.9643389	1.1128654	1.1009762	1.0453423	1.0868739	1.1099982	0.9321549	0.70667684	1.0346726	0.65244204	0.9419177	0.81357276	0.8556588	0.9024233	0.948986	0.8562488	1.0981822	0.73851407	0.77913827
0.0692	0.45798352	1.038997	0.67791235	0.8153021	1.0515807	0.8386978	0.83837193	1.1110148	0.9824848	0.9946541	1.0699061	1.0539008	0.8964608	0.82814896	1.0332468	0.83937484	1.0539188	1.0052714	1.091739	0.991367	1.0758159	0.9746803	1.1304963	1.2377169	1.0153359	0.8034315	0.95572513	0.8614586	1.0321723	1.159484	0.97303545	1.1093147	1.0989174	1.0418056	1.0735164	1.1029106	0.9301395	0.71064824	1.0420649	0.65674454	0.9331894	0.81646186	0.853771	0.9050338	0.9495883	0.86305654	1.1034791	0.7499742	0.7903671
0.06939999999999999	0.4669496	1.0402113	0.6741394	0.8166748	1.0616072	0.83751607	0.836909	1.0975169	0.9812612	0.9992089	1.0641558	1.0598677	0.89863473	0.8115784	1.0251906	0.8411865	1.0620898	1.0124898	1.1010946	0.9913739	1.0767934	0.97354287	1.118948	1.2295185	1.0130123	0.81687033	0.961044	0.8558475	1.0269083	1.1591946	0.9795189	1.1087114	1.1017663	1.0386165	1.0574212	1.0990353	0.9283666	0.71652263	1.0479742	0.6722574	0.92552674	0.8141216	0.83968663	0.90208113	0.9490028	0.86755675	1.1082381	0.7578319	0.79809034
0.0696	0.46728116	1.0422584	0.6734943	0.8236851	1.0696661	0.84226274	0.83577025	1.0966578	0.98577964	1.0057938	1.0617021	1.0587033	0.90339303	0.80429965	1.0255928	0.8450245	1.0628352	1.0114946	1.1119448	0.9952815	1.0782429	0.9670987	1.1207235	1.2323941	1.0042171	0.83167154	0.95988905	0.8580632	1.0192677	1.1743307	0.97885764	1.1036245	1.1021892	1.03895	1.0437541	1.0946654	0.936662	0.7213345	1.0380421	0.6849809	0.9172126	0.8201939	0.829259	0.89945185	0.9452862	0.8711808	1.1174126	0.7693438	0.80382055
0.06979999999999999	0.47323915	1.0425291	0.6700647	0.8292612	1.0723075	0.8499842	0.8464832	1.1004418	0.98899126	1.0098473	1.0590287	1.0608248	0.9078036	0.8020383	1.0227882	0.8493374	1.0576028	1.013572	1.1196711	1.0000446	1.0735419	0.95820606	1.1329099	1.2262368	0.99615496	0.84675604	0.95692176	0.85339016	1.0148922	1.181285	0.9836929	1.1008747	1.1080474	1.0365716	1.0372869	1.082388	0.9511634	0.73512465	1.0364486	0.69679433	0.9099243	0.823259	0.8154314	0.893809	0.9412301	0.8864021	1.1298288	0.77901375	0.80732065
0.06999999999999999	0.47143248	1.0399803	0.66749436	0.8382718	1.0722073	0.85446835	0.85251385	1.094187	0.9938476	1.0091417	1.0644883	1.0625893	0.9134433	0.80475074	1.0247833	0.8556517	1.0517398	1.0133185	1.123399	1.0027021	1.0675821	0.9586813	1.1395441	1.2251289	0.98526126	0.8539493	0.9545283	0.8357577	1.0180949	1.1880673	0.99232954	1.0953258	1.1157084	1.0332298	1.0206637	1.0782678	0.95622224	0.73641217	1.0303644	0.70463324	0.9057209	0.82889307	0.80215585	0.8916821	0.93326795	0.89499307	1.12661	0.78525937	0.8080903
0.0702	0.4711452	1.0413977	0.6656743	0.8446152	1.0758809	0.8516682	0.8543199	1.0893723	1.0032353	1.0194157	1.0708271	1.0546485	0.91842043	0.813719	1.0292189	0.8632512	1.0521998	1.0091609	1.1313426	1.006259	1.0629927	0.9555806	1.1310385	1.2250164	0.9772615	0.8578112	0.9597456	0.8371291	1.021814	1.1954578	1.0085772	1.0880474	1.1101911	1.0336543	1.0024042	1.0624207	0.9577745	0.7409302	1.0378611	0.70670855	0.9041736	0.8256699	0.79812485	0.89340436	0.9269405	0.9087066	1.1208125	0.79898113	0.8117487
0.07039999999999999	0.47488862	1.0481935	0.664458	0.84470963	1.0777962	0.84828734	0.84351164	1.0837848	1.0053978	1.0294489	1.0686202	1.0476931	0.91685987	0.8194307	1.0357133	0.8610346	1.0485575	1.010676	1.136099	1.0134348	1.0619167	0.9531386	1.1267673	1.2217256	0.966922	0.8534179	0.9693807	0.8444147	1.0237392	1.1987797	1.0213102	1.0805452	1.1068292	1.0305609	0.9798951	1.0514263	0.9625423	0.7464317	1.031108	0.7041995	0.90170926	0.82370603	0.7964434	0.8897903	0.9245859	0.91439235	1.12406	0.8063188	0.8120324
0.0706	0.47540677	1.0533514	0.6644396	0.8466119	1.0770707	0.84358907	0.8357578	1.0740849	1.0050524	1.0400047	1.0639536	1.0484316	0.91933435	0.8165331	1.0354612	0.8609498	1.0457581	1.0159457	1.1319104	1.0242226	1.0593076	0.95703113	1.1257038	1.2137154	0.9618732	0.8469239	0.97501713	0.8395867	1.0279994	1.1979755	1.0262986	1.0760131	1.1022028	1.0300876	0.96082443	1.0435742	0.96283615	0.74400175	1.0312859	0.70403427	0.89492583	0.8250964	0.7949212	0.880076	0.9308051	0.9097608	1.1199499	0.8017801	0.80675244
0.07079999999999999	0.47497207	1.0591055	0.66875505	0.8528492	1.0827183	0.84490836	0.8288133	1.074368	0.9960547	1.036389	1.058888	1.0579606	0.9230474	0.81687474	1.0384377	0.862039	1.0380932	1.016413	1.130118	1.0340955	1.0623345	0.95620495	1.1274003	1.2077996	0.9563335	0.84478956	0.9693614	0.83926785	1.0369614	1.197611	1.0293883	1.0700849	1.0942801	1.0258852	0.9497361	1.0347475	0.96739733	0.7433539	1.0311856	0.700516	0.8850093	0.82496226	0.7935919	0.8647287	0.92777103	0.9003642	1.1175883	0.8048764	0.8090493
0.071	0.47101128	1.0611777	0.6683113	0.8567166	1.0741888	0.8464598	0.8314158	1.0821903	0.98732704	1.0283179	1.056627	1.0610089	0.9253354	0.816241	1.0413256	0.85572326	1.0288333	1.0118265	1.1296467	1.0358506	1.0613954	0.95455146	1.1291777	1.2030586	0.9486437	0.8402333	0.96679693	0.83860654	1.0392008	1.1950432	1.027338	1.0664141	1.0877379	1.0269465	0.9510831	1.0310819	0.9745968	0.74813586	1.0345523	0.6960933	0.87404066	0.8244053	0.78563476	0.8538705	0.92279094	0.8863166	1.1069925	0.7971453	0.8122935
0.0712	0.47307503	1.0552338	0.6630486	0.86045045	1.0594699	0.8456591	0.83109134	1.0918099	0.97468954	1.0191605	1.059156	1.0614312	0.9289716	0.8222167	1.0371512	0.8470305	1.0253166	1.0094031	1.1269357	1.0416297	1.0634195	0.9524943	1.1304438	1.2046825	0.9384446	0.84094507	0.9755161	0.8390031	1.037829	1.1864524	1.020963	1.0661817	1.0935011	1.0265759	0.9514217	1.0190526	0.9847462	0.7467109	1.026465	0.7004919	0.8781402	0.8304614	0.77876	0.8543418	0.91912186	0.87326	1.088297	0.78802305	0.8117503
0.07139999999999999	0.48059267	1.0400745	0.6588347	0.8591353	1.0443909	0.84440917	0.828706	1.0992719	0.9600819	1.0065174	1.0528795	1.0568248	0.92851543	0.8355772	1.0311961	0.84660316	1.0265015	1.001519	1.1235397	1.0468585	1.0607777	0.9572656	1.1341666	1.2125384	0.9375103	0.83437407	0.97545123	0.83511156	1.0310549	1.182885	1.0139105	1.0770826	1.0939991	1.0179367	0.9544106	1.0085198	0.9928534	0.7375897	1.016413	0.70075893	0.8848047	0.83753633	0.7796745	0.85649693	0.90962154	0.86093384	1.0746275	0.7800765	0.8102686
0.0716	0.48363155	1.0285413	0.649437	0.8597906	1.0404154	0.848628	0.8413465	1.1019255	0.9599168	1.006375	1.0523851	1.0546288	0.91582775	0.8448279	1.0269753	0.8462612	1.0374303	0.9965304	1.1269207	1.0436077	1.0553807	0.956147	1.1311113	1.2189157	0.93826556	0.82795894	0.9800877	0.828645	1.0230466	1.1828171	1.0064987	1.0868825	1.0946834	1.0132797	0.9513566	1.0029446	0.9985102	0.72777903	1.0161513	0.7123429	0.8861058	0.8499924	0.77608734	0.86065	0.9067077	0.847569	1.0696589	0.78091234	0.8096647
0.07179999999999999	0.4865562	1.0187017	0.64387316	0.85797685	1.0326264	0.8583945	0.8530306	1.0974939	0.96111417	1.0155809	1.0530758	1.0489571	0.90993726	0.84828955	1.0238248	0.8383173	1.049172	0.9938734	1.1297032	1.0332583	1.051469	0.94960266	1.1212541	1.2193387	0.935787	0.82028794	0.9823075	0.833701	1.0118004	1.187897	1.0071001	1.0900037	1.0935252	1.0111909	0.9468426	0.9929186	0.996949	0.7206439	1.0186839	0.7216686	0.88354224	0.85711986	0.77662694	0.86030847	0.9045711	0.8507726	1.0636871	0.78183156	0.8151722
0.072	0.4922014	1.007646	0.6388821	0.85811704	1.03029	0.86447436	0.85727805	1.0911505	0.9628319	1.0184698	1.0493398	1.0513794	0.9141531	0.85359526	1.0214072	0.8317874	1.0501428	0.99017274	1.1305922	1.0238744	1.0569866	0.94471407	1.1207421	1.2275231	0.9286901	0.81582713	0.9827074	0.8357655	0.99904066	1.1947864	1.0110438	1.0990397	1.0871096	1.0152929	0.9493922	0.99311304	0.9879553	0.71616817	1.0171701	0.7270329	0.88044286	0.8555144	0.77369845	0.8644837	0.9071912	0.8481595	1.0606183	0.7863943	0.81402
0.0722	0.49498293	1.0116763	0.6397867	0.85336757	1.0363688	0.8727527	0.8532398	1.0886678	0.96880573	1.0190666	1.0480634	1.0525248	0.91150653	0.86101854	1.0166547	0.824728	1.0467604	0.9914768	1.1255058	1.02571	1.0652587	0.9370907	1.1219653	1.2326577	0.9273668	0.8154636	0.98250914	0.8280367	0.9903572	1.1978669	1.0206225	1.0997517	1.087269	1.0079021	0.94845235	0.9985195	0.9817807	0.7079821	1.0207478	0.71920013	0.8766513	0.8533744	0.7696481	0.86273265	0.9102496	0.8466062	1.0638044	0.7838075	0.8097389
0.07239999999999999	0.49865815	1.0212452	0.64397854	0.8529814	1.0491617	0.8801687	0.8564336	1.0866442	0.9727803	1.0250318	1.0503159	1.052128	0.9009906	0.86397517	1.0077441	0.8187476	1.0380437	0.9949332	1.115386	1.0266889	1.0696815	0.9237441	1.1304845	1.2429209	0.9246648	0.81096554	0.9901845	0.8292331	0.98246664	1.1974939	1.022816	1.0971699	1.090679	1.0023726	0.9535441	1.0011485	0.98552513	0.70653105	1.0288252	0.71265334	0.87158364	0.8499716	0.76386696	0.8647436	0.90718114	0.8486979	1.0633346	0.7770717	0.80414045
0.0726	0.49731088	1.0336125	0.64473826	0.8576638	1.0541672	0.8812125	0.8479632	1.0878545	0.976551	1.0286162	1.0552242	1.0510544	0.8907303	0.8669767	1.0103209	0.8054088	1.0249578	0.99676836	1.1114215	1.0225192	1.0715793	0.9124238	1.1339978	1.2580014	0.9292512	0.8044859	1.001354	0.829099	0.969944	1.1939168	1.0290024	1.0939487	1.092558	1.0023584	0.96105295	1.0015181	0.9973048	0.7047921	1.0236919	0.71622235	0.86949533	0.849745	0.7606357	0.8721353	0.90530014	0.8409702	1.0644252	0.77145165	0.7973575
0.07279999999999999	0.4967853	1.0340614	0.6476624	0.85376644	1.0470295	0.8761488	0.84403056	1.0907791	0.98294055	1.0203416	1.0570589	1.0470918	0.89084613	0.872025	1.0032936	0.78441876	1.020925	1.0000122	1.1060692	1.0194427	1.0715023	0.90860665	1.1318284	1.2677466	0.9327356	0.8086603	1.0112036	0.8263781	0.955492	1.193505	1.029802	1.0851947	1.0934552	1.0050684	0.96635944	0.9965495	1.0044572	0.7083376	1.0149443	0.7134297	0.8704244	0.84944576	0.75976294	0.8718426	0.90311086	0.83513534	1.0750065	0.77470136	0.79102284
0.073	0.4986844	1.0231779	0.65113366	0.84772116	1.0299331	0.87949455	0.8427353	1.1001934	0.9848806	1.0121497	1.0626202	1.0411284	0.88883483	0.8700088	1.005289	0.7702618	1.0199533	1.0032485	1.0987763	1.0191492	1.0729221	0.9138702	1.1338937	1.2756625	0.92212665	0.81584364	1.0191268	0.8244746	0.9434192	1.2006966	1.0303525	1.0791548	1.0977839	1.0039551	0.9713489	0.9895021	1.006095	0.7139166	1.0133747	0.7081044	0.86579394	0.8559791	0.7608328	0.8726781	0.90438163	0.82876927	1.0770267	0.77311295	0.78823286
0.07319999999999999	0.5012799	1.0166821	0.652066	0.83410907	1.0127993	0.8808578	0.8395094	1.1042186	0.9846534	1.0102657	1.072395	1.0371484	0.88533896	0.8672554	1.0066159	0.7570685	1.0139501	1.0079689	1.0926961	1.0245441	1.0733112	0.91552734	1.1367325	1.2818925	0.9134299	0.8189146	1.0142361	0.8235212	0.93387455	1.2008564	1.028654	1.0748552	1.0921347	1.0085012	0.9753652	0.9867144	1.0092582	0.7148651	1.014246	0.71213245	0.8671022	0.86944234	0.7622627	0.87782884	0.90495515	0.82480204	1.0814933	0.76373386	0.79195344
0.07339999999999999	0.5058993	1.0066427	0.64378136	0.8252437	1.0066363	0.87556386	0.8346541	1.1021205	0.9808659	1.0130652	1.0744252	1.0293946	0.8778601	0.86435914	1.0024071	0.7484761	1.0149153	1.0063212	1.0881257	1.0221652	1.074011	0.91967577	1.1354924	1.2878422	0.9089347	0.8187813	1.0111628	0.8237564	0.93331826	1.194651	1.0243963	1.0734677	1.0930982	1.0210224	0.9873262	0.98878276	1.00926	0.7159482	1.027705	0.7114956	0.8664564	0.87304103	0.7598686	0.87397575	0.90014106	0.81491727	1.0817662	0.7517679	0.7975817
0.0736	0.50290596	1.0029244	0.6290368	0.8174265	1.0001916	0.8751731	0.8312137	1.0986053	0.9807944	1.009217	1.0666083	1.0191636	0.8630123	0.86712396	0.9951665	0.74603254	1.0194353	1.0052797	1.0880538	1.0170475	1.0701988	0.921351	1.1330866	1.2955402	0.90751296	0.81644046	1.0023009	0.8174016	0.9422017	1.1948276	1.0162706	1.0715286	1.0959004	1.021039	0.99356264	0.99653774	1.018737	0.71406925	1.0269125	0.71554303	0.8615069	0.8770353	0.7576176	0.8741751	0.9095557	0.79841775	1.0876975	0.75154763	0.80551034
0.07379999999999999	0.5076598	1.0100563	0.61648935	0.8147239	1.0002236	0.8714829	0.8309945	1.1013615	0.9797598	1.002598	1.0657067	1.0186887	0.8554392	0.8658043	0.98426294	0.739065	1.0273798	1.004943	1.0878556	1.0114253	1.0673633	0.9216432	1.1327391	1.2904863	0.91430837	0.8200965	0.9828359	0.8259472	0.9547901	1.1970288	1.0120748	1.0725511	1.0983998	1.0055076	0.99254286	0.9982045	1.0253011	0.7097456	1.0371553	0.72425646	0.8556484	0.87484664	0.7511688	0.8819969	0.9185584	0.79417074	1.098749	0.7554055	0.80511487
0.074	0.510152	1.0164024	0.6100989	0.8097042	0.9979753	0.8676955	0.8319328	1.1065472	0.9817014	1.001002	1.0638473	1.0227046	0.8461677	0.8628766	0.97578514	0.7313706	1.0318556	1.0022868	1.0965844	1.0010593	1.0673138	0.91607374	1.1415856	1.2869375	0.91533965	0.8202919	0.96783525	0.83845854	0.95139605	1.2062888	1.0151894	1.0740873	1.0921559	0.9944557	0.9944544	0.99094975	1.0326767	0.70774645	1.0389019	0.7324715	0.85991657	0.87189996	0.7498491	0.88003975	0.9168092	0.7840664	1.1095349	0.7555139	0.8016569
0.07419999999999999	0.5125374	1.0281645	0.6063648	0.81180274	0.99671984	0.86287016	0.83136266	1.1180437	0.9833127	0.9954706	1.0637223	1.0152321	0.8448159	0.8632366	0.9615961	0.73549783	1.034591	1.0003963	1.097083	1.0014125	1.0649923	0.91475856	1.152024	1.296694	0.92297596	0.81717604	0.95646226	0.8492229	0.9406657	1.208129	1.0136316	1.0670518	1.083213	0.9858369	0.9969778	0.9848712	1.0352395	0.7075484	1.0390236	0.73595953	0.85743785	0.8679783	0.7420293	0.8756249	0.916721	0.7741792	1.1184791	0.7513034	0.7873086
0.0744	0.5123957	1.0370988	0.6097494	0.81527966	0.98688173	0.8618053	0.8313825	1.1334934	0.9863002	0.988653	1.0601813	1.00757	0.84299666	0.8643084	0.9543497	0.7476029	1.0330546	1.0001934	1.088705	1.0027108	1.0629264	0.9175924	1.1598788	1.3052473	0.9299205	0.81366485	0.94810754	0.85816836	0.9344282	1.2128799	1.0182543	1.0639976	1.0843146	0.981935	0.9942576	0.9770376	1.0370994	0.70052075	1.0404414	0.74243575	0.85652095	0.8732681	0.7422251	0.8717309	0.91386735	0.76876324	1.1219399	0.75050634	0.78216743
0.0746	0.5045185	1.0509552	0.61372983	0.8214653	0.9759175	0.8593048	0.82885355	1.1427479	0.9904881	0.98066473	1.0556142	0.99913204	0.83574545	0.8662757	0.95075434	0.7646374	1.0228549	0.9939669	1.0765762	1.0119202	1.0704019	0.92035085	1.1548337	1.3052138	0.93754107	0.8119371	0.94759935	0.8646359	0.9243899	1.2146575	1.0229746	1.0555402	1.0859362	0.97580445	0.998922	0.96781015	1.0375584	0.6862019	1.0429007	0.75016767	0.85862	0.8827565	0.7338818	0.8657448	0.9133298	0.7667126	1.120802	0.7490052	0.7827459
0.07479999999999999	0.5008631	1.0548606	0.61106104	0.81575495	0.96616596	0.849385	0.825237	1.1410159	0.9939172	0.9758939	1.0421861	0.9949733	0.8368875	0.86408913	0.94630814	0.7773572	1.0134723	0.98397124	1.0564226	1.0186269	1.0751374	0.9220823	1.1605911	1.300613	0.9456149	0.8162642	0.9461747	0.87448555	0.91589195	1.2163882	1.0245557	1.0391799	1.089539	0.97111285	0.99302024	0.9574724	1.033581	0.682692	1.0386776	0.7609742	0.8638014	0.88338315	0.7317708	0.8608471	0.9075915	0.77118224	1.1095467	0.7503035	0.77766186
0.075	0.49350125	1.0582907	0.60614073	0.80968064	0.9549766	0.84393245	0.82292014	1.1448222	1.0080643	0.97130626	1.0283031	0.9927967	0.8425551	0.870067	0.9358838	0.7899621	1.009627	0.97218525	1.0410384	1.0311368	1.0784624	0.9269918	1.1726012	1.2926282	0.95434517	0.8218123	0.9437054	0.8778948	0.9051313	1.2136109	1.0211333	1.0260803	1.0948061	0.96873146	0.98982906	0.94921064	1.0303533	0.68603253	1.0403765	0.7679707	0.8707646	0.88264406	0.73091024	0.8603459	0.90828353	0.7801351	1.10292	0.7470138	0.7779688
0.07519999999999999	0.48802117	1.0633737	0.6057557	0.811923	0.94819295	0.83427405	0.8208545	1.1545974	1.0192362	0.9731462	1.0163082	0.9970259	0.8506378	0.8691603	0.9301481	0.80048335	1.0080073	0.96029943	1.0259019	1.0387429	1.0739461	0.9439476	1.1803949	1.2896816	0.96366966	0.83226085	0.9401752	0.8834822	0.90289664	1.2111166	1.0183702	1.0148205	1.098278	0.9675899	0.98355556	0.95010877	1.0376414	0.69207877	1.0297967	0.772356	0.8693548	0.8795324	0.73253965	0.8612343	0.9082341	0.78579456	1.088133	0.7519377	0.78466666
0.0754	0.48274	1.0630004	0.60716164	0.81101096	0.9403873	0.8298101	0.8190494	1.1644964	1.0212225	0.9756254	1.003677	0.9976366	0.85677594	0.86412406	0.93504775	0.8064569	1.0007783	0.9553891	1.0135034	1.038084	1.0771577	0.9549615	1.1891096	1.290721	0.97821265	0.83724594	0.9380012	0.88916934	0.89876896	1.2043732	1.019818	1.0055008	1.0901779	0.9734397	0.97634286	0.9476365	1.039262	0.69092613	1.01968	0.774731	0.86730075	0.87076133	0.73434824	0.86768216	0.9123544	0.79288703	1.0784746	0.7591083	0.7943125
0.07559999999999999	0.4851685	1.0664766	0.6128552	0.8101817	0.9333453	0.8203873	0.8218159	1.1648134	1.0203475	0.97144526	0.9949063	0.9872544	0.85214615	0.858804	0.9381767	0.8192937	0.995374	0.94316095	1.0023428	1.041801	1.074691	0.96636707	1.1981204	1.2832965	0.98729205	0.8317555	0.94120866	0.8952658	0.9026951	1.2007987	1.0209701	1.0018188	1.0858749	0.9813449	0.96654254	0.93965065	1.0368463	0.6808722	1.0147879	0.76789576	0.86812824	0.86951065	0.7269083	0.86558604	0.91867995	0.8020941	1.061965	0.7570616	0.8015415
0.07579999999999999	0.48968363	1.064093	0.6044129	0.8110445	0.93237543	0.8129764	0.8217463	1.1639104	1.0137306	0.969177	0.99032927	0.9781149	0.8505331	0.8521033	0.9377331	0.83414865	0.99102294	0.9241636	0.98603	1.0409365	1.076036	0.9796427	1.1928251	1.2747076	0.98725665	0.82479715	0.94409716	0.899379	0.90591836	1.1975434	1.0238136	0.9972948	1.0826486	0.99215573	0.95995295	0.9381299	1.0210874	0.6694232	1.0170583	0.7652731	0.87304574	0.8753278	0.72718555	0.8578947	0.92135775	0.79883015	1.0564141	0.75325716	0.80783516
0.076	0.5036958	1.0580363	0.59483504	0.81648177	0.93134195	0.818842	0.82738763	1.1628504	1.0032281	0.9609807	0.98398346	0.97177327	0.8537636	0.8518279	0.93920016	0.8498222	0.9781673	0.91164786	0.9758057	1.0429012	1.0781657	0.9810318	1.1912795	1.2669175	0.98866254	0.81631625	0.9545314	0.8938769	0.91299915	1.2031553	1.0167346	0.99173117	1.0840622	0.9988203	0.9564236	0.9263298	1.0112714	0.66843635	1.021493	0.7660231	0.8756061	0.87336457	0.72610396	0.8583542	0.9255134	0.79564303	1.0568926	0.7520628	0.811104
0.07619999999999999	0.51756716	1.0427877	0.59230644	0.82374287	0.9339183	0.8164664	0.8351789	1.1743934	1.0053171	0.9485245	0.97832346	0.9614571	0.8567357	0.85350657	0.94051516	0.86306196	0.96888226	0.904152	0.968101	1.037978	1.0822284	0.9815313	1.1785454	1.254771	0.9927522	0.80580175	0.96336687	0.89430153	0.92232805	1.2061	1.0104669	0.9850697	1.0914553	1.003025	0.95026207	0.9166343	1.0066766	0.6703149	1.0215129	0.7784905	0.866104	0.8750205	0.7126539	0.8612251	0.9285601	0.8004559	1.0586036	0.7583453	0.81598383
0.0764	0.52425593	1.0340275	0.59261066	0.8257106	0.9399447	0.81548434	0.8383071	1.1790458	1.0025976	0.944779	0.9728483	0.9558908	0.8615349	0.85876846	0.9422239	0.8716597	0.9603379	0.8945783	0.96309423	1.0325195	1.0914968	0.9791681	1.1787192	1.2491182	0.99548584	0.79620117	0.9652025	0.88312685	0.92624384	1.211977	1.0114768	0.9864729	1.0971187	1.0061973	0.94339085	0.9140626	0.9932888	0.6683217	1.0156815	0.78296	0.86029005	0.8757114	0.7135447	0.86910343	0.93217075	0.80332786	1.0632688	0.76414925	0.8168279
0.07659999999999999	0.52935433	1.0323088	0.59461296	0.83320224	0.9402568	0.81632906	0.83682775	1.1839573	0.9971705	0.9493433	0.964916	0.9485198	0.8581186	0.8667903	0.9457368	0.8840198	0.95568126	0.8823005	0.95456916	1.0259386	1.0990121	0.9875887	1.1827066	1.2436622	0.9979854	0.78719515	0.9626997	0.8761309	0.9298277	1.2245533	1.0082418	0.99428767	1.1030892	1.0078663	0.94443864	0.90980935	0.97793424	0.66041684	1.0061455	0.7796671	0.85479516	0.87697554	0.7118897	0.8782948	0.93508595	0.80919904	1.0693187	0.76567453	0.8145009
0.0768	0.53577614	1.0242883	0.5973187	0.833561	0.94102055	0.82188857	0.8376135	1.1927328	0.98470527	0.9460026	0.95545304	0.94440377	0.8617074	0.8687636	0.94528323	0.89513654	0.9530469	0.8723085	0.9493648	1.0223745	1.1022723	0.9949607	1.1795502	1.2474837	0.994622	0.77848077	0.95840615	0.8709544	0.9307233	1.2316816	1.0100191	1.0085461	1.1134348	1.0168282	0.9364538	0.90175503	0.9671962	0.65749276	1.0048205	0.77684957	0.84508294	0.8799702	0.7138742	0.89000773	0.9332324	0.81848186	1.0842885	0.77948964	0.821556
0.077	0.54217225	1.0119196	0.5969484	0.83272743	0.94063205	0.8325393	0.83571327	1.1957264	0.9735451	0.94977975	0.9412799	0.93469733	0.8647475	0.87363684	0.95590764	0.9109548	0.954373	0.86117	0.9451126	1.0247291	1.0969573	1.0004617	1.1793698	1.2449954	0.9927713	0.777724	0.96040124	0.86796546	0.93190295	1.2339102	1.0098567	1.0180007	1.1194111	1.0240107	0.9389227	0.8974669	0.95486015	0.65698946	1.0052229	0.7774862	0.83916134	0.87745196	0.71913505	0.9071684	0.9235435	0.82591414	1.0896192	0.78823316	0.814861
0.07719999999999999	0.5503523	1.0062628	0.5910595	0.83318913	0.93995935	0.84258294	0.83204937	1.194055	0.9683973	0.9542219	0.9376655	0.9302792	0.86228544	0.87814176	0.96391755	0.9111917	0.9500269	0.84915	0.93991023	1.0209581	1.0901606	0.99465615	1.1835396	1.2464479	0.99051046	0.7800161	0.96771747	0.87079185	0.94104487	1.230261	1.0152556	1.0269231	1.1210394	1.0269684	0.9424202	0.88800347	0.9404301	0.655462	1.0136977	0.7825046	0.8397001	0.8813912	0.7207527	0.9153721	0.9130906	0.83495086	1.0863308	0.7861386	0.81265557
0.0774	0.5459178	1.0054528	0.5857686	0.83456063	0.9382427	0.85833156	0.8329232	1.1865723	0.9710746	0.94819623	0.93914354	0.9316256	0.8519756	0.88740516	0.9738707	0.91035646	0.9416128	0.8424792	0.94641805	1.012839	1.0815233	0.99022543	1.181131	1.2450237	0.9871419	0.78319484	0.97581434	0.8649695	0.94513714	1.2271814	1.019297	1.0269241	1.1145258	1.0387994	0.93948996	0.8774634	0.93629265	0.64814997	1.0197014	0.7854688	0.8361821	0.88167965	0.71783537	0.9180688	0.90814716	0.8414756	1.0806125	0.78529626	0.80289817
0.07759999999999999	0.5461524	1.0042282	0.5785926	0.83552486	0.9407841	0.8718797	0.8347167	1.1803514	0.9735591	0.9495348	0.9377256	0.94901747	0.84580946	0.8863892	0.9729356	0.90548015	0.9358799	0.8441769	0.9526108	1.0084637	1.0702599	1.0014005	1.180598	1.239632	0.9806784	0.7862853	0.9859328	0.8734863	0.949187	1.2164832	1.0218287	1.0186741	1.1055557	1.0470263	0.9407087	0.87153614	0.9363736	0.6498277	1.0234586	0.7904018	0.834382	0.8881256	0.7100269	0.9194053	0.91497964	0.84826386	1.0727617	0.7846926	0.80316764
0.0778	0.5482515	1.0136762	0.56893754	0.8341866	0.9404121	0.8775615	0.8375865	1.1760616	0.97857183	0.95007133	0.937545	0.9549191	0.84681916	0.8812321	0.9705681	0.9084456	0.9488721	0.83883613	0.95498127	1.0016866	1.0649822	1.0075985	1.1861482	1.236251	0.978947	0.7975214	0.9936118	0.8746652	0.9498603	1.2111079	1.013649	1.0137037	1.1044117	1.0487889	0.93627626	0.8756204	0.9379085	0.64768827	1.0187106	0.7884036	0.8322924	0.8918695	0.7053176	0.92454475	0.9285917	0.85581523	1.0575837	0.78746295	0.8016165
0.078	0.55160594	1.0237176	0.56925666	0.82427806	0.9364711	0.8861624	0.837671	1.1808562	0.98433363	0.937594	0.94279975	0.969205	0.8419263	0.88161564	0.9654233	0.9171137	0.96732116	0.8303444	0.9646733	0.99233246	1.060754	1.0096914	1.1929806	1.2279047	0.9734534	0.8056286	0.9902085	0.8780477	0.95017433	1.2163393	1.0046495	0.9973517	1.1005747	1.0493609	0.9351612	0.8824424	0.93558043	0.6525534	1.0222219	0.78254724	0.8273655	0.8904001	0.7051042	0.9218424	0.9419866	0.8601058	1.0470177	0.7877486	0.794697
0.07819999999999999	0.5471679	1.0354682	0.5694679	0.8134805	0.93330353	0.89780116	0.8426812	1.1778413	0.98621047	0.9314059	0.9452833	0.98061043	0.8408094	0.88181514	0.96338797	0.91628593	0.974833	0.8284662	0.97344583	0.9874591	1.0672898	1.015735	1.1848102	1.2220465	0.967506	0.80386853	0.9876785	0.87014306	0.9484863	1.2240644	0.9987974	0.98347175	1.0908005	1.0455087	0.92975765	0.88781613	0.92947155	0.6583675	1.0196565	0.7810255	0.82240695	0.8952373	0.70492864	0.926593	0.9549731	0.8732124	1.0495249	0.78477734	0.78385097
0.0784	0.5467342	1.0416164	0.56905204	0.7955211	0.92365587	0.8995751	0.84926647	1.174771	0.98745036	0.93266577	0.946937	0.9860121	0.8426497	0.8773341	0.974635	0.9182055	0.9821023	0.83029747	0.97921157	0.98723024	1.0627645	1.0119299	1.1715301	1.2238187	0.95711446	0.7924508	0.98437005	0.8603369	0.9480629	1.2258161	0.99537814	0.9795974	1.079348	1.0409805	0.92846847	0.8829675	0.9300988	0.653827	1.0194513	0.78382474	0.8201085	0.9031889	0.7065562	0.9328564	0.9663433	0.880994	1.0500757	0.7844065	0.7810272
0.07859999999999999	0.54583836	1.0428771	0.57138073	0.79229736	0.9223435	0.8918855	0.8474978	1.176132	0.98586774	0.93521804	0.9420038	0.99651676	0.848897	0.8703315	0.98376197	0.9240306	0.9997566	0.8355258	0.9857707	0.97982365	1.0587319	1.0133616	1.166109	1.217188	0.9487981	0.7725431	0.98622066	0.85927	0.95114374	1.2219486	0.9968427	0.97914267	1.0796218	1.0351131	0.92585915	0.8732838	0.93612707	0.6552581	1.025579	0.7803115	0.81653583	0.90724176	0.70287967	0.93716663	0.98196775	0.88634825	1.0493501	0.7779989	0.7789121
0.0788	0.54128563	1.041633	0.56750226	0.7837976	0.9168913	0.8875307	0.8459011	1.1793141	0.9834765	0.93510675	0.9392892	1.0025138	0.8514017	0.8677679	0.9860841	0.93099564	1.0168161	0.8431217	0.99825364	0.96912825	1.0557128	1.0100538	1.1611706	1.2200947	0.93834573	0.7638365	0.9947095	0.8575731	0.95507634	1.2244161	0.9956416	0.97606057	1.0842395	1.0293833	0.9347448	0.86833596	0.9410963	0.66229147	1.029685	0.7692653	0.8132241	0.9130016	0.7010355	0.946587	0.99147415	0.89096445	1.062919	0.76969993	0.774935
0.07899999999999999	0.54003674	1.0362843	0.5631503	0.77859384	0.90742475	0.8801358	0.8423395	1.1853452	0.984209	0.941193	0.9409431	1.0009133	0.85239595	0.8686168	0.9878775	0.92485195	1.0232923	0.8470057	0.99785227	0.96706533	1.0497113	1.002901	1.1638516	1.2202021	0.93316275	0.75149417	0.99582464	0.85595196	0.95238	1.2267003	0.9917588	0.9788964	1.0830623	1.0278168	0.9462726	0.86232424	0.93884695	0.6664195	1.0391756	0.7571015	0.8166945	0.91877544	0.7006076	0.9597507	0.987604	0.89754856	1.0746559	0.76432705	0.7818292
0.07919999999999999	0.5349153	1.0321301	0.5629272	0.76766205	0.903371	0.8723321	0.83302015	1.1873643	0.9861354	0.9454119	0.9484856	1.0038623	0.8564739	0.8798685	0.99034977	0.9154601	1.0202045	0.85763884	0.99558556	0.96753	1.0450835	0.9980171	1.1724538	1.2150538	0.9247751	0.73705524	0.9896312	0.86005193	0.9595653	1.2286777	0.98178434	0.9796705	1.0847763	1.0268121	0.9586882	0.85809636	0.94305855	0.6619512	1.0532006	0.75212973	0.8228243	0.9240886	0.6925605	0.9745712	0.9865459	0.913989	1.080637	0.7582186	0.7881208
0.0794	0.5339164	1.0241178	0.56514126	0.7636195	0.90218776	0.8697546	0.82407016	1.1911752	0.9858677	0.9530723	0.9514273	1.0083021	0.86032075	0.8855861	0.99300414	0.9063741	1.012439	0.8668544	1.0004896	0.9735779	1.0514417	1.0022922	1.1809162	1.2155504	0.913198	0.7361221	0.9882019	0.86688197	0.96705735	1.2199562	0.97235316	0.9903748	1.0904629	1.0188262	0.9735658	0.85777193	0.94047165	0.6587467	1.0698985	0.7503455	0.82257026	0.9257846	0.67883164	0.98717123	0.9855347	0.9306038	1.07679	0.7517159	0.79179037
0.07959999999999999	0.5314988	1.0177308	0.57087666	0.76565784	0.9013505	0.87802905	0.8248439	1.1874213	0.98882616	0.9538031	0.95626926	1.0122102	0.85731024	0.8886065	0.9950855	0.90167046	1.0064751	0.87412745	1.0048524	0.972705	1.0608196	1.0064806	1.1908811	1.2227494	0.90695924	0.72928137	0.97886705	0.87976134	0.96980894	1.214438	0.9630792	0.99583906	1.0961076	1.0171479	0.9798308	0.8663935	0.9387244	0.6521487	1.0676899	0.7492618	0.8288996	0.9304609	0.67580265	0.99237466	0.9789636	0.9474704	1.0726813	0.7568305	0.7903269
0.0798	0.5323016	1.0132791	0.57977813	0.7638511	0.9000306	0.8880223	0.81572294	1.173304	0.9872969	0.9577542	0.9629032	1.0249356	0.85669094	0.89506763	0.99656767	0.90778565	1.0056169	0.8734152	1.0109407	0.971676	1.0724006	1.0065928	1.197321	1.2340804	0.90560967	0.72705704	0.9690748	0.8812905	0.9706722	1.2140485	0.9592426	0.99742556	1.0919605	1.0170544	0.9868777	0.8739909	0.9367073	0.6466614	1.0694486	0.75078326	0.8309446	0.9218757	0.6671161	0.98642683	0.9600561	0.955858	1.0693381	0.7612755	0.786621
0.07999999999999999	0.53533643	1.0096661	0.5830155	0.7580328	0.90190077	0.899971	0.80824196	1.1697282	0.99422157	0.96286184	0.9758524	1.0355343	0.8650148	0.894019	0.99551374	0.9043575	0.99985313	0.87617004	1.0088425	0.97784734	1.0734118	1.0024239	1.2001369	1.240798	0.9027731	0.7259272	0.9684351	0.8914932	0.972348	1.2097987	0.952262	1.0000248	1.0813808	1.0156626	0.9955342	0.8868138	0.9341343	0.64707685	1.0674745	0.7497035	0.8283928	0.92102337	0.6568873	0.9807112	0.944911	0.9582564	1.071658	0.7731521	0.7924273
0.0802	0.53407764	1.0043969	0.57306343	0.7537431	0.90317416	0.9100805	0.80098426	1.1706814	0.99621695	0.96243143	0.9821785	1.0372169	0.87013113	0.8924857	0.99726236	0.90049124	0.9964667	0.8776737	1.0114695	0.98547715	1.0696437	1.0005089	1.1996967	1.2332561	0.90139353	0.7294433	0.9771722	0.9024154	0.9714005	1.2093289	0.94672614	1.0040044	1.0794642	1.0110543	0.99674535	0.8949869	0.9305835	0.6466804	1.0576787	0.75273514	0.8249334	0.9261371	0.64877194	0.9776364	0.9370752	0.9559629	1.0721623	0.7799725	0.79042363
0.0804	0.5293512	0.9954257	0.57398367	0.7605164	0.90234697	0.9158136	0.79698026	1.1704714	1.0031235	0.9620608	0.9875443	1.0394306	0.8770147	0.89351165	1.0018762	0.89681304	0.99336135	0.87439275	1.0073032	0.99371624	1.064991	0.9966287	1.2000977	1.2267079	0.89616114	0.7345914	0.98775524	0.91172093	0.9791485	1.2120365	0.9442069	1.0075788	1.0800166	1.0006084	0.9966135	0.90607506	0.9260311	0.6479015	1.0536168	0.75277984	0.8264805	0.93045133	0.6393154	0.98313224	0.9396832	0.9527143	1.0747639	0.7956908	0.7939503
0.08059999999999999	0.52297914	0.9891209	0.5759778	0.7680003	0.9054944	0.91861135	0.7902601	1.1534667	1.0069457	0.96398395	1.0011119	1.0434762	0.87193495	0.8958496	1.0143058	0.89642715	0.99123496	0.8709926	1.0063324	0.9885818	1.0615736	0.99813515	1.1892376	1.22829	0.8808636	0.7416031	0.9917783	0.91369617	0.9863659	1.2191895	0.95074385	1.0151548	1.0760238	0.9815451	0.9992061	0.91110116	0.91408235	0.6561233	1.0506166	0.7498345	0.8290162	0.9329222	0.633683	0.9844425	0.9449008	0.94701725	1.0679272	0.8093873	0.7988387
0.0808	0.51651865	0.9884735	0.5891808	0.7733772	0.91544265	0.9262727	0.78827286	1.142638	0.9997221	0.9768176	1.0170587	1.0461745	0.8692767	0.89403576	1.0252424	0.89981234	0.9855197	0.8709882	1.0064923	0.98555744	1.0539094	0.9929503	1.181922	1.2268958	0.87101793	0.7429838	0.99070793	0.9263609	0.9919967	1.219045	0.9565937	1.0298165	1.0751904	0.96057576	1.0124856	0.9131958	0.90734005	0.6572723	1.0490632	0.7491876	0.82475895	0.92872894	0.62955993	0.9831351	0.94436234	0.94620085	1.0672231	0.8152951	0.7952311
0.08099999999999999	0.5203608	0.9890491	0.5971782	0.7759038	0.9251255	0.92592925	0.7829934	1.1357311	0.99274087	0.9798743	1.0278727	1.0512501	0.8740918	0.8873515	1.0324342	0.9045137	0.9782338	0.8733099	1.0097654	0.99708474	1.0459014	0.9883297	1.1758152	1.2228268	0.86571723	0.7448194	0.9985355	0.93165183	0.9974957	1.2212149	0.9656288	1.0356915	1.0759482	0.9480146	1.0239319	0.91191685	0.90330756	0.65782905	1.0546194	0.74290586	0.8179062	0.92638355	0.63169026	0.97994655	0.9401377	0.93817127	1.0676961	0.8200757	0.7884182
0.0812	0.5191236	0.9876189	0.612561	0.7684897	0.9306524	0.92133343	0.78048235	1.1280639	0.9875753	0.9821365	1.0381999	1.0591345	0.87335706	0.8833192	1.0299709	0.9110968	0.9622837	0.8669633	1.0084376	1.0013283	1.0378767	0.9838429	1.1801493	1.2235026	0.85767007	0.7455261	1.0061656	0.92785305	0.9930439	1.2234145	0.9732039	1.0453926	1.0710865	0.9435736	1.0311062	0.9044258	0.89578205	0.6592174	1.0426766	0.73191833	0.80310607	0.93635404	0.6365792	0.9754588	0.9372547	0.9289597	1.0674802	0.82348585	0.7846872
0.08139999999999999	0.5198089	0.98540384	0.6157121	0.7645936	0.9273197	0.91491854	0.77678865	1.1163833	0.98134184	0.9813661	1.0525808	1.0663135	0.8758768	0.88081145	1.0333066	0.9153913	0.95239663	0.8718944	1.0007035	0.99718064	1.0264306	0.9803024	1.1829482	1.2256639	0.85294724	0.7426929	1.0113289	0.9278192	0.9894267	1.2237912	0.9817178	1.0558344	1.0612255	0.9435739	1.0312347	0.91012996	0.8905842	0.66004825	1.0380025	0.73746836	0.7927247	0.9442355	0.6355176	0.98507154	0.9424668	0.9262416	1.0638446	0.82428706	0.7880571
0.08159999999999999	0.52244455	0.9798946	0.6179024	0.765123	0.9292774	0.9021635	0.77469057	1.1080358	0.99085903	0.97722924	1.0593402	1.07531	0.8871689	0.87499326	1.0415226	0.91375506	0.9465559	0.87976557	0.996665	0.993761	1.0131981	0.975572	1.1893692	1.2272946	0.86168694	0.74464256	1.0149087	0.9206826	0.9875162	1.2249981	0.9830858	1.0678617	1.0548948	0.9443657	1.0303355	0.9098839	0.89453876	0.6602213	1.0318984	0.74515927	0.78767323	0.9480185	0.6323592	0.99532545	0.9473053	0.9272744	1.0665863	0.8263744	0.7948353
0.0818	0.5201621	0.9803967	0.616051	0.7593197	0.9281845	0.883442	0.777942	1.0986139	0.9960439	0.96724415	1.0709765	1.0811738	0.8993843	0.87536836	1.0479246	0.9072538	0.9353912	0.88093436	0.9825867	0.99230015	1.0040394	0.96840626	1.197306	1.2321638	0.87355334	0.74252194	1.0139334	0.9141121	0.9875202	1.2271996	0.98418707	1.0746344	1.0549021	0.9519831	1.0322022	0.9072562	0.8973777	0.65424055	1.0299426	0.75330216	0.7846401	0.94834197	0.6393733	0.99919415	0.94158125	0.9330705	1.079219	0.8277684	0.79678047
0.08199999999999999	0.52780217	0.9814324	0.61652184	0.7506325	0.92427164	0.8654771	0.78766286	1.0958544	0.9971216	0.96716267	1.0802777	1.0809693	0.90905845	0.8734885	1.0574812	0.9007429	0.92038554	0.8818127	0.96971023	0.99160993	1.0002447	0.96035635	1.210944	1.2442681	0.8839991	0.73927224	1.023813	0.90164185	0.98219895	1.23007	0.9872578	1.0759664	1.0595262	0.95675284	1.0373082	0.9103619	0.9050315	0.6434751	1.0362386	0.76167494	0.7820179	0.951035	0.638188	0.999258	0.94137144	0.9374976	1.0779966	0.8254964	0.7985561
0.0822	0.5312114	0.9814455	0.6166096	0.7472262	0.9184085	0.8505024	0.7919365	1.1004342	1.0105726	0.96740067	1.0814664	1.0808083	0.9107759	0.8709541	1.0602442	0.8954446	0.90968984	0.88772255	0.9640856	0.9933201	0.9943961	0.95497835	1.2210438	1.2503154	0.89352524	0.74728364	1.0296013	0.893737	0.98183656	1.230536	0.9925416	1.0762465	1.0598513	0.9509523	1.0400037	0.91048753	0.9090152	0.6368629	1.0423771	0.7638799	0.7827691	0.95439065	0.63630605	1.0056388	0.9446975	0.944856	1.0742629	0.8144988	0.8014341
0.08239999999999999	0.52564377	0.9768405	0.624007	0.7435357	0.9129091	0.83973503	0.793314	1.1041927	1.0136559	0.9753312	1.0774786	1.0763972	0.90828645	0.8605307	1.054553	0.89282316	0.8960948	0.8879782	0.9609097	0.99504673	0.98824245	0.95075876	1.2285992	1.2614882	0.9070255	0.75507456	1.037675	0.8872683	0.9821978	1.2290279	0.9988755	1.0805057	1.0595844	0.9492495	1.037419	0.90611035	0.9096787	0.63513064	1.0546166	0.7599445	0.7866789	0.95101714	0.6386493	1.0171589	0.95373434	0.95288926	1.0748948	0.79957455	0.8059096
0.08259999999999999	0.52781516	0.9686633	0.631255	0.7494192	0.92162794	0.8302909	0.7949167	1.1056777	1.0161513	0.9770303	1.0764471	1.0738467	0.9055152	0.85859376	1.0495127	0.8881238	0.8912235	0.8791707	0.9645982	1.0004386	0.9788353	0.95723736	1.2344339	1.2763994	0.9150093	0.7575108	1.0386453	0.8822727	0.9836239	1.2331737	1.0036625	1.0925024	1.0492958	0.9527709	1.04818	0.8970716	0.91627485	0.63939697	1.059227	0.7565448	0.7922237	0.94366306	0.6386794	1.0255966	0.96584713	0.9656364	1.0743468	0.79312783	0.8091469
0.0828	0.5277068	0.9610802	0.63878083	0.75320035	0.9312198	0.82110226	0.8060651	1.1061735	1.0119351	0.9802307	1.0626589	1.0622036	0.9093683	0.8641291	1.0463203	0.8890678	0.8926509	0.86769414	0.96675956	1.0031102	0.9748055	0.9614113	1.2397631	1.2806691	0.91753274	0.7605429	1.0421278	0.87802064	0.98028916	1.2324609	1.0051233	1.1017075	1.0423424	0.9676674	1.0542552	0.89816016	0.9194543	0.63617915	1.0584323	0.75158006	0.7903433	0.9358161	0.6327382	1.0290718	0.9783937	0.9747453	1.082079	0.7896966	0.8124997
0.08299999999999999	0.5263303	0.95550805	0.64402556	0.76718396	0.9447201	0.8090736	0.8160709	1.1075023	1.0085238	0.9756152	1.0468489	1.0655799	0.91447127	0.8659111	1.0504564	0.88763666	0.88845044	0.86559737	0.9765932	0.9958538	0.97453535	0.96006846	1.2435771	1.2759287	0.92459846	0.7665015	1.0460777	0.877721	0.9758729	1.2241868	1.0056275	1.1036536	1.0401819	0.9850798	1.0456632	0.90221864	0.9161314	0.6320914	1.0530496	0.74653894	0.79375297	0.93783575	0.635905	1.0291975	0.9805256	0.98245496	1.0922681	0.7897346	0.81744695
0.0832	0.52834064	0.95990604	0.64378595	0.7780009	0.9556043	0.80658156	0.8247391	1.1111387	0.9971193	0.97354865	1.041329	1.066486	0.92288417	0.86096805	1.0575789	0.88095725	0.8840175	0.8567691	0.9794265	0.9884398	0.97217643	0.95288765	1.2321662	1.2693815	0.92699426	0.76689637	1.046077	0.8776009	0.96671724	1.2162567	1.006144	1.099758	1.0326778	0.99664533	1.0386051	0.90853435	0.9144651	0.6255403	1.0505166	0.74264985	0.78776616	0.94597477	0.63647676	1.0150348	0.98690456	0.9832018	1.1094116	0.7875731	0.82453066
0.08339999999999999	0.5253586	0.9673879	0.6466806	0.7812232	0.9601599	0.8047412	0.82494646	1.1156207	0.9905333	0.961643	1.040069	1.0687413	0.92290133	0.85936815	1.0684952	0.86662966	0.8813091	0.8519474	0.97528225	0.985249	0.9709877	0.9432036	1.2165414	1.2634803	0.92524475	0.76677084	1.0385689	0.8742829	0.9589425	1.2114394	1.0041846	1.0883747	1.0242481	1.0036752	1.0329077	0.92128503	0.912263	0.6125688	1.0409216	0.74606943	0.7818646	0.95130104	0.6374848	1.0062077	0.9877069	0.9833016	1.1219715	0.7884502	0.83919805
0.0836	0.52290493	0.9749806	0.64387405	0.78304446	0.9686271	0.8076778	0.8220421	1.1129646	0.9824158	0.95267975	1.0280638	1.0656601	0.9248443	0.8635373	1.0794255	0.85965866	0.88625443	0.8390178	0.96931523	0.98667276	0.9787973	0.9383962	1.2055725	1.261554	0.92727244	0.76679873	1.0324221	0.8754154	0.95550525	1.2102276	1.0046021	1.0637935	1.0175773	1.0020103	1.032484	0.9233503	0.9152785	0.60464895	1.0305796	0.74397373	0.7732142	0.95396715	0.6361958	0.99809706	0.9850737	0.97739923	1.1363215	0.7845584	0.85498154
0.0838	0.5188658	0.97374964	0.6468021	0.77783334	0.9757431	0.80402553	0.829939	1.1174475	0.9782015	0.9428072	1.0246834	1.0647271	0.9184102	0.8652192	1.084909	0.85640264	0.88379437	0.8285093	0.95725715	0.98517424	0.9925422	0.9446686	1.195498	1.2702236	0.9283058	0.7700916	1.0330799	0.88455707	0.9541306	1.2165997	1.0028665	1.0471168	1.0127627	0.99939793	1.0342499	0.9200591	0.9192771	0.6053706	1.0288315	0.7390199	0.7737896	0.9544443	0.63862467	0.9959786	0.9830852	0.9703305	1.1443807	0.78236127	0.868685
0.08399999999999999	0.5189821	0.97432613	0.65111107	0.7767084	0.98251253	0.7944959	0.83695185	1.1254119	0.97667617	0.93290263	1.0253447	1.0557011	0.9120885	0.8671381	1.0869588	0.8653393	0.88681996	0.8196805	0.9508635	0.9778587	1.0049586	0.9513096	1.1943939	1.2724953	0.9324415	0.769715	1.0334182	0.8875973	0.9550948	1.2193341	1.004248	1.0391859	1.0057595	0.99635834	1.0384564	0.92205447	0.91990936	0.60782033	1.0255542	0.7276331	0.77257526	0.9577787	0.6387737	1.0004909	0.98973083	0.9678601	1.1539893	0.771728	0.881398
0.0842	0.5210827	0.96577734	0.6500465	0.77566063	0.98749274	0.79974806	0.8402162	1.1219358	0.9832676	0.93509316	1.023857	1.0559343	0.9132073	0.86790776	1.0862627	0.87399226	0.88829225	0.8178433	0.94186616	0.9670155	1.0110757	0.95701766	1.1969229	1.274589	0.94478536	0.76804763	1.0252323	0.8879622	0.9464772	1.2199652	1.0020818	1.0379564	1.0025779	0.9956239	1.0426303	0.915397	0.9170596	0.60644084	1.035163	0.7184004	0.763013	0.9643463	0.634686	1.0053046	0.9919229	0.96551234	1.158988	0.76614445	0.88274515
0.08439999999999999	0.527641	0.9594951	0.65209985	0.7796222	0.9931133	0.80587554	0.845117	1.1195247	0.98789006	0.93862957	1.0180606	1.0529155	0.9181784	0.8686815	1.0790946	0.8763404	0.88606167	0.814348	0.93290484	0.94509524	1.0038158	0.9614503	1.1950878	1.268079	0.9529341	0.7652843	1.0089272	0.8827139	0.93583333	1.2193291	0.98679477	1.039573	0.9971724	0.99126726	1.0564699	0.9025538	0.92227167	0.6117737	1.0429406	0.7127667	0.7633908	0.9717704	0.63534683	1.0177734	1.0003687	0.968039	1.1634363	0.7705665	0.8820997
0.0846	0.53165305	0.9622267	0.66254747	0.7780269	0.9976554	0.81040865	0.8439383	1.1152742	0.992883	0.9430497	1.0217456	1.0539097	0.9210749	0.87220436	1.0724032	0.8777624	0.887264	0.8005172	0.9318252	0.93032515	0.9970289	0.9663346	1.1897582	1.2765192	0.9655383	0.76287776	0.995745	0.8828471	0.92749447	1.2186162	0.9792973	1.0337178	1.0066539	0.98747283	1.0721275	0.89277214	0.9262929	0.61981636	1.0476642	0.7122479	0.7679893	0.9736918	0.6297954	1.0254573	1.0058031	0.9704956	1.1659113	0.7819025	0.8812154
0.08479999999999999	0.5344971	0.9618435	0.6639198	0.7765186	1.0078506	0.81024796	0.83846676	1.1050545	0.9936884	0.9433276	1.0196692	1.0569434	0.92209864	0.87604076	1.0664591	0.8859504	0.8899803	0.7990117	0.9279837	0.91573566	1.0008374	0.9701736	1.1798749	1.2835371	0.98134184	0.76219743	0.9896041	0.88419163	0.92290944	1.2228343	0.97294176	1.0343184	1.0056084	0.9863194	1.0909227	0.88540226	0.930491	0.61798954	1.0511672	0.7152178	0.7750366	0.9717856	0.62917525	1.0235857	1.0074421	0.97707057	1.1712841	0.7950157	0.8763158
0.08499999999999999	0.54377663	0.96004075	0.66512704	0.7708648	1.0214541	0.81626695	0.84177494	1.1010218	0.9985232	0.9413374	1.0187353	1.0556921	0.9224725	0.8839917	1.0623558	0.90549767	0.891547	0.8014776	0.9333633	0.9017768	1.002759	0.96989924	1.1697751	1.2805467	0.98148924	0.7585072	0.9862605	0.873214	0.9179155	1.2224765	0.9620389	1.0377609	1.0067822	0.987132	1.1068082	0.886112	0.93958884	0.61289674	1.0514568	0.72107846	0.77855074	0.9604888	0.6276127	1.016838	1.0041647	0.9867117	1.1710352	0.81478745	0.8711997
0.0852	0.5526104	0.965557	0.6645853	0.75851005	1.0329533	0.8209229	0.83865076	1.0981094	1.0063176	0.9348154	1.0155187	1.0599655	0.92472327	0.88597906	1.0546869	0.9192471	0.890739	0.7958369	0.93921	0.8923727	0.99751955	0.9729762	1.1610252	1.2770703	0.98922276	0.75759476	0.9855345	0.86095625	0.92564857	1.2221125	0.95733964	1.0445949	1.0185566	0.99242216	1.1141498	0.88861936	0.95476735	0.6101545	1.0477653	0.72962224	0.78027177	0.9474616	0.6333661	1.0187436	0.99697655	0.9868582	1.1694677	0.8293636	0.86665684
0.08539999999999999	0.55698425	0.9680184	0.669849	0.7501997	1.0393674	0.8179455	0.83613116	1.0924497	1.0122465	0.93197095	1.0157932	1.0645834	0.92712474	0.89051414	1.0510972	0.92831004	0.88564986	0.7936097	0.94371486	0.87840515	0.9881168	0.97533244	1.1486028	1.2802733	0.98932	0.75313276	0.9775368	0.85549706	0.9343706	1.2227743	0.9596013	1.0462838	1.0290724	1.0008451	1.1226926	0.8944182	0.96355593	0.61443913	1.0534625	0.7421952	0.78621316	0.9371789	0.63916755	1.0230393	0.9942041	0.9865627	1.1709257	0.84446657	0.8642468
0.0856	0.56034577	0.966084	0.6820131	0.74521685	1.0425352	0.815687	0.8352227	1.0936434	1.0139154	0.92286867	1.0127352	1.0589316	0.92505246	0.8881211	1.051085	0.9329604	0.88507843	0.79809195	0.9551481	0.8725104	0.97660226	0.9698059	1.135796	1.2916428	0.99637395	0.75776935	0.96994257	0.8552546	0.94163746	1.2289615	0.9551823	1.0418841	1.0411199	1.0101768	1.1277707	0.8997391	0.9712648	0.6179142	1.0585934	0.74261206	0.7963966	0.92202896	0.6395653	1.0173029	0.9934075	0.9947022	1.1724905	0.85579693	0.85382473
0.08579999999999999	0.56136864	0.9593287	0.6901699	0.7470752	1.0395544	0.8242243	0.83204395	1.0974674	1.0179157	0.91163045	1.0090337	1.0612606	0.92173374	0.8893638	1.0673317	0.9394841	0.8902792	0.80712163	0.961693	0.8726367	0.9752222	0.9640907	1.1228088	1.2937431	1.0018414	0.7649283	0.96532696	0.8559358	0.93873847	1.2372353	0.9570126	1.0445328	1.0493115	1.0215231	1.1263021	0.904837	0.9824414	0.622714	1.057089	0.74258274	0.80209416	0.9067902	0.6388306	1.0090623	0.9972137	0.9986978	1.1675124	0.86791646	0.8429042
0.086	0.5572708	0.9515681	0.69430435	0.7419539	1.0377835	0.8304162	0.8238475	1.094648	1.0188607	0.8953856	1.0076338	1.0639315	0.9216947	0.8883071	1.085505	0.9384743	0.89885277	0.81924564	0.9740901	0.86973345	0.97097	0.9598995	1.1174978	1.2917414	1.0074693	0.7732038	0.97294205	0.8522453	0.94188595	1.2422786	0.9597977	1.0477256	1.0585865	1.0289475	1.1196475	0.9129114	0.99131835	0.6297167	1.0655055	0.74024516	0.8040183	0.8954125	0.6388889	1.0061767	0.99641937	1.002809	1.1642869	0.883317	0.835975
0.0862	0.5582952	0.94215727	0.703313	0.7455926	1.0342928	0.8348238	0.8162357	1.1056708	1.0136592	0.8820045	1.0079798	1.066141	0.91954345	0.8876092	1.0897669	0.9312037	0.9064447	0.8264684	0.9820396	0.86816627	0.96935993	0.95566237	1.1075358	1.2824078	1.0138859	0.7822117	0.97843975	0.84765285	0.948065	1.2442533	0.96523595	1.037852	1.0623606	1.0307404	1.1130136	0.9207636	1.0024235	0.63525665	1.0709203	0.7422153	0.8078965	0.88394856	0.64187837	1.0066177	0.994703	1.0050149	1.160851	0.8927045	0.82827795
0.08639999999999999	0.5676321	0.93509096	0.70804197	0.7427744	1.0328665	0.84408236	0.80864215	1.1140693	1.004102	0.8765297	1.008278	1.0685744	0.91415566	0.88514775	1.0919863	0.9236606	0.90840936	0.83404714	0.9834022	0.8664522	0.96821153	0.9519957	1.096325	1.2826154	1.0229727	0.7929477	0.9739849	0.8462113	0.95865875	1.2498242	0.9712268	1.0272906	1.0781412	1.0294964	1.1102893	0.9324801	1.0179343	0.63771075	1.0689087	0.736802	0.8107605	0.87059504	0.6430728	1.0020275	0.98829573	1.0069366	1.1576831	0.8964896	0.82946754
0.0866	0.5754456	0.92570764	0.71438843	0.7454978	1.0295509	0.84564584	0.8078219	1.1250554	1.0037574	0.8677547	1.0074507	1.0613848	0.89982575	0.88645184	1.0940315	0.92160344	0.9089542	0.8380406	0.9778835	0.8590967	0.9671819	0.9499905	1.1013384	1.2874272	1.0303746	0.80845237	0.9723403	0.8387544	0.97037053	1.2444761	0.978971	1.0218583	1.0901065	1.0340071	1.11321	0.9365735	1.0313405	0.6373346	1.0637361	0.7370622	0.8135303	0.8578034	0.6378046	1.0025991	0.9796821	1.0041817	1.1493213	0.9015989	0.8302676
0.08679999999999999	0.5792146	0.9135555	0.7253079	0.7430649	1.021969	0.8457002	0.802887	1.133367	0.9992548	0.86180234	1.0085334	1.0680972	0.89074117	0.8831133	1.0943804	0.9126739	0.9146539	0.846586	0.9774105	0.85269177	0.9553458	0.9515843	1.1048067	1.2933868	1.0279894	0.81904185	0.97227776	0.83057374	0.9824701	1.2425687	0.9817097	1.0186119	1.0877594	1.0424609	1.1162918	0.9432271	1.0402071	0.63539284	1.0520318	0.74153155	0.8134615	0.85211736	0.6370188	1.0079237	0.969665	1.0067831	1.1503853	0.9044399	0.81752336
0.087	0.5825878	0.9060576	0.723456	0.742719	1.0162734	0.8457345	0.797153	1.1339	0.99043393	0.86360997	1.0120331	1.0656539	0.8855378	0.8737645	1.0955563	0.9186407	0.9148366	0.8460355	0.9733375	0.8427868	0.94728786	0.9607526	1.1099048	1.2892219	1.0193337	0.82337314	0.9707301	0.8309401	0.9958621	1.2396243	0.9833297	1.0181378	1.083244	1.0524769	1.11585	0.94896036	1.0458721	0.63893914	1.0354483	0.7506112	0.8109573	0.8423262	0.63111246	1.0144719	0.9598927	1.0035495	1.1448691	0.8986072	0.8060129
0.08719999999999999	0.5893159	0.9085124	0.7173783	0.7546824	1.0106195	0.84784245	0.7943307	1.1341558	0.9874941	0.8661367	1.019853	1.0669696	0.8768984	0.86610323	1.0945477	0.93374646	0.91755813	0.84623396	0.9537608	0.8446124	0.9499138	0.96957725	1.1046433	1.2832406	1.0180823	0.8269923	0.9667592	0.8298472	1.0142914	1.2350746	0.9962467	1.028936	1.0855583	1.0665498	1.1072928	0.9545473	1.0510292	0.64487743	1.0270736	0.76042545	0.80938613	0.83123004	0.6278755	1.0228683	0.96136296	1.0056878	1.1385593	0.8997722	0.7926383
0.08739999999999999	0.58658236	0.9113187	0.71508104	0.76402557	1.0084388	0.84858346	0.79552144	1.1362805	0.98914707	0.87327534	1.0262051	1.0721675	0.86719865	0.859291	1.0939074	0.9445496	0.91035074	0.8478835	0.9418799	0.8496468	0.9445542	0.97743815	1.1005157	1.2707907	1.0030359	0.8278708	0.96784574	0.8268687	1.0210052	1.2282338	1.0046861	1.0347376	1.0806749	1.0738684	1.1014367	0.9558759	1.0535873	0.6504236	1.029736	0.7604305	0.7983189	0.82793534	0.6285819	1.0346037	0.9583595	1.0059491	1.1363815	0.9014047	0.78505015
0.0876	0.5829235	0.91952145	0.71196216	0.77466834	1.0107466	0.8514171	0.79935443	1.1283011	0.98669004	0.8858951	1.0280358	1.0782856	0.86023545	0.8531721	1.0914521	0.94066054	0.894544	0.8518551	0.9290444	0.8524703	0.94865656	0.9825377	1.0942619	1.2648357	0.9937158	0.8345085	0.9706609	0.82934827	1.025031	1.2251554	1.0109981	1.04446	1.0811286	1.0784707	1.0997856	0.95851356	1.0588248	0.6552963	1.0357667	0.76085734	0.7844013	0.82303387	0.62808967	1.0387256	0.94716406	1.0051764	1.1333328	0.89574116	0.7761293
0.08779999999999999	0.5858945	0.93256205	0.7141604	0.78007567	1.018159	0.8510189	0.8043917	1.1210049	0.9795294	0.90055627	1.0347562	1.0700036	0.8552836	0.84795743	1.0894454	0.93469584	0.8778424	0.84563744	0.918996	0.86080146	0.95322263	0.98497087	1.0968904	1.2568449	0.9837067	0.836112	0.97086155	0.834374	1.0270588	1.2140675	1.0144764	1.0490708	1.0710948	1.0836245	1.099604	0.9570338	1.0617957	0.65887165	1.0430428	0.7598687	0.7756787	0.8185381	0.6327468	1.0366708	0.93577236	0.99475706	1.1286056	0.8906202	0.7718571
0.088	0.58489954	0.9472392	0.7254265	0.7837248	1.015856	0.8433276	0.7986224	1.1194396	0.9752181	0.91184676	1.0432378	1.0707626	0.84790593	0.8511108	1.0792205	0.9305934	0.8696873	0.8474151	0.9122864	0.8616171	0.95338184	0.9796774	1.104596	1.2528725	0.98081785	0.8342549	0.9702788	0.8331015	1.0294167	1.2000011	1.0193282	1.0492946	1.0655098	1.0942743	1.0984253	0.96347845	1.0704778	0.6587652	1.0475744	0.760648	0.7709398	0.8209594	0.6363719	1.0248407	0.9253288	0.9897941	1.1332004	0.8821434	0.7607218
0.08819999999999999	0.5868967	0.9573315	0.732969	0.7817781	1.0164075	0.84374726	0.7928382	1.1213341	0.98246396	0.9276745	1.0584579	1.0687976	0.83323365	0.8544311	1.0730149	0.9285877	0.8656263	0.8537907	0.9073204	0.86029357	0.95245534	0.9692978	1.1187146	1.2489706	0.9797897	0.8390062	0.9636605	0.8339768	1.0247281	1.1830605	1.01922	1.0419874	1.0593123	1.1099267	1.0945231	0.96684515	1.0805938	0.66474277	1.0547413	0.75301516	0.77166986	0.8270498	0.6211702	1.0193673	0.9264963	0.98828274	1.1320145	0.8732609	0.7529098
0.08839999999999999	0.5859449	0.96692157	0.7259081	0.78748244	1.0103937	0.8364027	0.7919326	1.1208452	0.9873258	0.9465822	1.0689954	1.0713451	0.8264559	0.8539931	1.0753822	0.9259313	0.87181795	0.8575643	0.89851534	0.8600019	0.9477979	0.9681699	1.1323206	1.2516453	0.98825234	0.83769244	0.9599883	0.83470774	1.0248036	1.1754632	1.0210875	1.0333852	1.0586376	1.1160985	1.0955126	0.9740246	1.0880445	0.67890567	1.0695417	0.74313974	0.7786832	0.83509	0.6147782	1.0147226	0.93346906	0.9882198	1.1385381	0.8680994	0.74961615
0.0886	0.579292	0.9785271	0.7188958	0.7947406	1.0059062	0.8323197	0.7825825	1.1162694	0.9918946	0.95468885	1.0745313	1.0707468	0.823712	0.8512856	1.0822577	0.92723477	0.87365156	0.8589146	0.889851	0.8592527	0.94955516	0.97155905	1.1397985	1.2552583	0.9952808	0.8359551	0.9634175	0.834045	1.019796	1.1699787	1.0259655	1.0291072	1.0605589	1.1147064	1.1044234	0.9729116	1.0968513	0.6806426	1.0660824	0.73683274	0.7807556	0.8407564	0.6165285	1.017979	0.9389577	0.9849972	1.1472579	0.87589234	0.7467449
0.08879999999999999	0.5758993	0.9869371	0.7076611	0.79515016	0.99707806	0.8250616	0.76785177	1.1132371	0.99943167	0.96175456	1.0719543	1.0726498	0.8174745	0.8573171	1.0870228	0.9277475	0.87721467	0.8614511	0.88116217	0.86132723	0.9465756	0.9685513	1.1458247	1.253936	1.0014403	0.8367146	0.9584082	0.8338957	1.0166032	1.1693871	1.0365086	1.027312	1.0670013	1.108154	1.1130419	0.9696476	1.1014726	0.6825739	1.0694537	0.7263739	0.78248984	0.8480261	0.6067562	1.0338435	0.9358019	0.9807607	1.1490384	0.87346005	0.7513101
0.089	0.57608163	0.9991189	0.7067682	0.7995676	0.9904618	0.8188403	0.7520753	1.1086715	1.0110663	0.96728414	1.067927	1.0788828	0.8108346	0.8586352	1.0903512	0.92643	0.8830264	0.8634655	0.8692273	0.86545295	0.93876314	0.9764499	1.1408176	1.2491883	1.0050466	0.83826864	0.9532325	0.84593475	1.0155101	1.1689829	1.0394926	1.0228328	1.080966	1.0943638	1.1187867	0.97303873	1.0949386	0.686247	1.0806928	0.7293171	0.79212606	0.85352266	0.61215633	1.037501	0.9379187	0.971379	1.1565212	0.87086964	0.75190055
0.08919999999999999	0.5731685	1.0222734	0.71515983	0.8079911	0.9885477	0.8164992	0.7455017	1.108232	1.0222938	0.96888727	1.0598445	1.0750635	0.80632514	0.85272956	1.0918609	0.9317455	0.88143843	0.87079257	0.8594553	0.86504406	0.9400658	0.9816282	1.1319612	1.2453245	1.005506	0.8329281	0.9516692	0.84740084	1.0192064	1.1649883	1.0397637	1.0196393	1.0876405	1.080463	1.1372436	0.97353536	1.0950348	0.68043613	1.0817364	0.7379881	0.7970535	0.8575282	0.6158168	1.0270015	0.93622994	0.9658196	1.1547462	0.86913615	0.7425738
0.0894	0.57464635	1.0438557	0.71398145	0.80545807	0.99866813	0.8076725	0.7517128	1.1173645	1.0414996	0.9681186	1.0566968	1.0639385	0.80015785	0.85355407	1.0895338	0.9323723	0.882085	0.87318945	0.85295945	0.8642461	0.9406535	0.97396874	1.1311898	1.2427891	1.002899	0.8224719	0.95657265	0.8466106	1.0238693	1.159056	1.035759	1.0146482	1.0904359	1.0776333	1.1423196	0.97370106	1.0912651	0.68527037	1.0781999	0.7436908	0.8100071	0.85729396	0.6191681	1.0214474	0.92758745	0.96651936	1.154734	0.8693344	0.7344461
0.08959999999999999	0.57498074	1.0551106	0.71664405	0.8096657	1.0064663	0.8028107	0.7564261	1.1227702	1.0550569	0.9591974	1.0484042	1.0540466	0.7968467	0.84720224	1.0867784	0.9361033	0.88710517	0.8719674	0.8475721	0.8585009	0.93550813	0.9611751	1.1316767	1.2341902	1.0041896	0.80909806	0.96756184	0.84855914	1.0334507	1.16401	1.040016	1.006068	1.0979022	1.078922	1.1373929	0.97810477	1.093795	0.68890667	1.0700465	0.7436192	0.8202711	0.8556905	0.6210426	1.0215887	0.9127755	0.96812785	1.1640737	0.8745556	0.7322679
0.08979999999999999	0.5766735	1.0582608	0.7205064	0.8165454	1.0096638	0.8069364	0.75531924	1.1280649	1.0640373	0.95233136	1.0466052	1.048069	0.8001495	0.84348875	1.0858116	0.938754	0.8880752	0.86713934	0.8407722	0.8604576	0.9268735	0.9579498	1.1334796	1.2278576	1.0157723	0.7973851	0.9789058	0.85350686	1.0493954	1.1652834	1.0514535	1.000128	1.1070001	1.0826701	1.1271436	0.98545593	1.1051664	0.69114226	1.0692811	0.73620576	0.8270909	0.85641235	0.6268794	1.024238	0.90154	0.9741627	1.1654509	0.8775993	0.7230054
0.09	0.57382876	1.0609756	0.7218151	0.81359744	1.0183363	0.80580086	0.7573771	1.133116	1.06569	0.95737374	1.0480745	1.045848	0.79886764	0.84618294	1.0793802	0.9471346	0.88849115	0.8645841	0.838125	0.86490947	0.9166504	0.9605116	1.1265308	1.2278727	1.0203929	0.78516406	0.9925173	0.8461049	1.0508981	1.1670979	1.0652094	1.0015292	1.106247	1.0971923	1.1185926	0.9940054	1.1134183	0.69767725	1.0674542	0.73461896	0.82388514	0.8607275	0.63405144	1.0298438	0.8846043	0.9846529	1.1609213	0.8756316	0.7177435
0.09019999999999999	0.5711042	1.0586202	0.72699445	0.815943	1.0311257	0.8030554	0.7601491	1.1405034	1.064487	0.9618358	1.0475641	1.0438377	0.7950084	0.8464859	1.0789692	0.95468473	0.88987494	0.86494577	0.8407736	0.8658117	0.9068123	0.96316826	1.1151026	1.2275704	1.0199507	0.77705437	1.0039572	0.8407896	1.049006	1.1686108	1.077578	1.0022633	1.1044993	1.1010569	1.1121726	1.0033696	1.1125993	0.698627	1.0607499	0.7324032	0.8191231	0.8652188	0.64257604	1.0334388	0.87510985	0.9942371	1.1524317	0.87245834	0.7251976
0.0904	0.56448644	1.0610319	0.7318914	0.81369126	1.0409122	0.80587286	0.76570874	1.1456313	1.05114	0.9530053	1.0414526	1.042534	0.7946814	0.84116596	1.0778613	0.95938754	0.8950611	0.8577847	0.8437323	0.8648394	0.90056056	0.96039987	1.1045259	1.2255131	1.0266207	0.7676273	1.0123534	0.84025747	1.0569148	1.1672866	1.0799475	1.0051537	1.1055194	1.0953895	1.1125476	1.000782	1.1066285	0.7000269	1.0574026	0.7377607	0.8216282	0.86825126	0.64728534	1.0501755	0.87147814	0.9938693	1.1388534	0.87023395	0.72897613
0.09059999999999999	0.5687392	1.0568359	0.73416793	0.8155195	1.0459422	0.80762655	0.77842486	1.1423647	1.0364561	0.9473616	1.0427799	1.0394953	0.7952154	0.8420194	1.0779011	0.9653039	0.90396386	0.85050625	0.8553442	0.8641086	0.88988274	0.9579822	1.1097645	1.2230825	1.0281105	0.7594864	1.014943	0.84226704	1.061416	1.1638672	1.0718741	0.99780077	1.1012933	1.0868852	1.1123815	0.99490154	1.1008577	0.7034481	1.0534616	0.74195755	0.816122	0.87162346	0.6503289	1.0627006	0.8731347	0.9901885	1.1366669	0.86752105	0.7296258
0.09079999999999999	0.57635885	1.0511801	0.7448522	0.82055855	1.0374155	0.8087469	0.7887486	1.1449454	1.0308691	0.9442458	1.0484493	1.0322233	0.7991734	0.83890635	1.076231	0.9675852	0.9069613	0.83396125	0.87167376	0.86038655	0.8845064	0.9676421	1.1084554	1.227787	1.0264149	0.7517154	1.0167884	0.83968467	1.0677836	1.1578907	1.0638324	0.9972842	1.0826235	1.0845087	1.1238668	0.9912681	1.0974872	0.7036059	1.0617976	0.7417317	0.8082434	0.87164813	0.6508083	1.0640215	0.8769101	0.9853079	1.1375594	0.8636652	0.72665393
0.091	0.577464	1.0419531	0.7619618	0.8285447	1.0348475	0.80811036	0.78606	1.1387393	1.0312467	0.9315429	1.05019	1.0270892	0.79803914	0.82979107	1.074848	0.96743596	0.90829027	0.8257414	0.87804276	0.8515971	0.8786053	0.97641295	1.1051823	1.2280445	1.0272688	0.7564911	1.0185759	0.84419894	1.0757438	1.1603236	1.0712018	0.99957114	1.0714574	1.0837654	1.1461607	0.9933923	1.0978829	0.69549567	1.0674185	0.729816	0.7967122	0.8756033	0.6538944	1.0571268	0.8695386	0.9755098	1.1436933	0.8640797	0.72475713
0.09119999999999999	0.582766	1.045426	0.775144	0.83987886	1.0291923	0.80550915	0.7926932	1.1376048	1.0208051	0.9194993	1.0539099	1.0276937	0.7982843	0.82720095	1.0755224	0.967915	0.91221154	0.8234274	0.87237155	0.84146166	0.8742313	0.9746033	1.1058277	1.2244089	1.0364685	0.7596346	1.011481	0.8571876	1.0703459	1.1550307	1.0712277	1.0004226	1.0661608	1.0868627	1.163474	0.9956565	1.104087	0.69055426	1.0674603	0.7139579	0.79132324	0.8772579	0.65426505	1.0481391	0.86459404	0.9643569	1.1482402	0.8635571	0.7255204
0.0914	0.590884	1.0506889	0.7901619	0.8476117	1.0243325	0.79202086	0.8045844	1.1413418	1.0102124	0.91052884	1.0570772	1.0257473	0.7985715	0.8336287	1.0795443	0.97117496	0.9124786	0.822394	0.86493295	0.84099954	0.86806625	0.9679801	1.1059315	1.2260597	1.0539367	0.76061416	1.0034138	0.86635816	1.0606086	1.1530352	1.0666218	1.0086687	1.0532259	1.0897282	1.162419	0.9966564	1.0985063	0.69319147	1.0676892	0.7039723	0.7739419	0.87470084	0.650711	1.046464	0.8633934	0.9605968	1.1528702	0.86815053	0.73457396
0.09159999999999999	0.5911516	1.0521725	0.7997021	0.8453336	1.0190493	0.78158396	0.81409717	1.1541771	1.0055864	0.9052041	1.0542694	1.0225646	0.801055	0.84177494	1.0871947	0.9715552	0.9108523	0.8179029	0.864786	0.83867353	0.8575069	0.96351796	1.1012115	1.2307159	1.0616251	0.75754565	1.0071998	0.87359065	1.0592636	1.1565976	1.0610675	1.0133885	1.0501038	1.0880742	1.1577015	1.0048102	1.0878825	0.69024163	1.0628664	0.69826597	0.7642274	0.8692611	0.65617263	1.051515	0.8598404	0.9603617	1.1603171	0.8747818	0.7439629
0.09179999999999999	0.59587556	1.0509497	0.79905677	0.84892833	1.0190575	0.781774	0.8186466	1.160462	1.0008554	0.9055711	1.0525012	1.0234565	0.80620056	0.84893066	1.0962354	0.9744178	0.90996164	0.82094866	0.8655015	0.82996505	0.8488313	0.9641282	1.0963159	1.2283881	1.0516547	0.7523446	1.0137728	0.87345445	1.0634426	1.1576735	1.047218	1.0169169	1.0572983	1.088351	1.1580563	1.0011568	1.0861305	0.6889531	1.053589	0.7030526	0.7563517	0.85982794	0.66216654	1.0412829	0.8551536	0.9674787	1.157128	0.8742769	0.75446564
0.092	0.6018258	1.0460275	0.79479337	0.8552323	1.0206499	0.79440176	0.8304025	1.1601865	0.99412626	0.8999483	1.0482616	1.0229833	0.80658925	0.8486303	1.097815	0.9729529	0.9086878	0.8180737	0.86451393	0.8281393	0.84580374	0.9683598	1.0930353	1.2271634	1.0405434	0.7510616	1.0226827	0.8793568	1.0682787	1.1624682	1.0424169	1.0241171	1.0664241	1.0871701	1.1515572	0.98764575	1.0888989	0.69063586	1.0379562	0.71076894	0.7560552	0.85979164	0.6666259	1.0322908	0.8557436	0.9741097	1.1618806	0.8840766	0.7532414
0.09219999999999999	0.60648817	1.0392748	0.7969804	0.8635923	1.0235648	0.80012715	0.8388988	1.1595534	0.9828801	0.89323056	1.0424908	1.0241683	0.80576724	0.84433776	1.0967376	0.9710909	0.9060569	0.82060426	0.86171603	0.82591105	0.8431441	0.9743796	1.089845	1.2246646	1.0289731	0.75745976	1.0301121	0.8841974	1.0678768	1.1622821	1.0374207	1.0276582	1.0830457	1.0898238	1.1391535	0.9842024	1.0888853	0.69412285	1.0299256	0.7132563	0.75510585	0.8569119	0.671064	1.0192809	0.8628352	0.9775171	1.1596102	0.88625723	0.7600699
0.0924	0.6098984	1.0297334	0.81012976	0.8707167	1.0299767	0.81610113	0.8496281	1.1524216	0.9799771	0.89837784	1.0346098	1.0218192	0.811692	0.84456277	1.0898193	0.97273886	0.89832366	0.8272066	0.8592854	0.8290929	0.8457611	0.9854596	1.0887978	1.2287134	1.020984	0.7670327	1.0365602	0.88182026	1.0753516	1.1659946	1.0302087	1.0256895	1.0985658	1.0936054	1.1326022	0.9838515	1.0879613	0.70073706	1.0317448	0.7154364	0.752253	0.8539349	0.6749439	1.0140342	0.8694799	0.9836127	1.155836	0.8881003	0.7660684
0.09259999999999999	0.6187425	1.0240717	0.8111156	0.87295127	1.0393269	0.82431275	0.85988355	1.1353537	0.9781636	0.90243834	1.026045	1.0185326	0.8228627	0.8436287	1.0774461	0.9764352	0.8943828	0.82659304	0.8479587	0.81916904	0.84545565	0.994756	1.0867645	1.2288295	1.0104593	0.76419586	1.0298637	0.8838223	1.0775017	1.1669359	1.019455	1.0121924	1.1100196	1.1087842	1.13799	0.9905543	1.0956489	0.70357895	1.0319277	0.7209634	0.7452682	0.8572045	0.6699287	1.0156312	0.8679815	0.9844139	1.1592553	0.88417524	0.77469385
0.0928	0.6281069	1.02211	0.80304104	0.87362003	1.0521616	0.82978845	0.8607502	1.1338563	0.9832484	0.90108865	1.019961	1.0097741	0.82687855	0.8415174	1.0703815	0.98202163	0.8839178	0.8217192	0.8451684	0.8166012	0.8518907	0.9965399	1.090252	1.2155601	0.9992664	0.7614667	1.025983	0.881449	1.0782278	1.1676161	1.0135869	0.99973893	1.1261448	1.1202958	1.1475765	0.9930054	1.0960287	0.69650626	1.0267885	0.7250983	0.7396448	0.8628769	0.6697795	1.0131361	0.8774043	0.98874366	1.1630465	0.88369745	0.7859085
0.09299999999999999	0.6315173	1.016767	0.7926137	0.86957866	1.063472	0.8252967	0.8660122	1.1390485	0.99030405	0.90184957	1.0154654	1.0007713	0.82062066	0.846619	1.066606	0.9886999	0.87685883	0.82242477	0.84492165	0.81805384	0.8502279	1.0009567	1.0923699	1.2049936	0.98935664	0.7698637	1.0243939	0.881602	1.0869627	1.1685964	1.0062236	0.99470097	1.1302376	1.1259956	1.155783	0.9914184	1.0972531	0.70198506	1.028214	0.72942734	0.7392703	0.85927624	0.67456996	1.0102295	0.88553524	0.9924662	1.1675832	0.8780655	0.7912417
0.09319999999999999	0.6393751	1.0139521	0.78712136	0.85952884	1.0684797	0.8176952	0.85623056	1.1396224	0.99407774	0.90631974	1.0092449	0.99299246	0.8117426	0.84789795	1.0722525	0.9894498	0.8783088	0.81491274	0.84886426	0.81376714	0.8529466	1.0138592	1.0990329	1.2009865	0.9864521	0.77552277	1.0259348	0.8929469	1.0881515	1.1687123	1.0041473	0.99868375	1.1333324	1.1275393	1.1594422	0.994912	1.098428	0.72114635	1.0412257	0.72982097	0.7275728	0.85625255	0.67797214	1.0090137	0.8851452	0.9832085	1.1689454	0.8703006	0.79229236
0.0934	0.64024293	1.0092838	0.782255	0.85175335	1.0743418	0.81640595	0.847564	1.1363822	0.99514055	0.9064741	0.99924123	0.99708503	0.8102904	0.84656787	1.0763186	0.99156976	0.8775256	0.8074011	0.8571088	0.81530935	0.8537166	1.0167012	1.1070224	1.200436	0.9885923	0.77695763	1.0291607	0.90067726	1.087746	1.1786442	1.0024612	1.0032245	1.1417234	1.1241692	1.1676337	1.0018808	1.0963238	0.73266196	1.0556588	0.7270351	0.715375	0.8567106	0.68775934	1.00721	0.88040084	0.98228407	1.1752063	0.8634275	0.78862363
0.09359999999999999	0.6366821	0.99981874	0.7761681	0.83572024	1.0765027	0.8052769	0.8382878	1.1445128	0.99606353	0.9096529	0.99357355	0.9992063	0.8149792	0.84196454	1.0872335	0.9955002	0.8819301	0.80766445	0.86620754	0.80774444	0.8568007	1.0066955	1.107462	1.1965646	0.9874292	0.7781118	1.033	0.8999156	1.0888906	1.1864396	1.0069668	1.0018612	1.1423646	1.1159978	1.1641347	1.0146034	1.0871139	0.7389806	1.0582358	0.7237571	0.7148923	0.85301244	0.6923764	1.0142682	0.8786907	0.98314303	1.1657331	0.8541832	0.7811444
0.0938	0.63777536	0.98908377	0.77528495	0.81099516	1.0736271	0.791843	0.8328153	1.1459281	0.99642223	0.9087525	0.9980751	1.0008599	0.816218	0.83930117	1.0968935	1.001092	0.8850486	0.8161435	0.8711474	0.801031	0.8512547	0.99721533	1.1082205	1.1972113	0.99507123	0.7920172	1.0438256	0.90034854	1.0936222	1.1895374	1.007701	1.001092	1.1430326	1.10949	1.1512613	1.0319479	1.0799603	0.7437863	1.055328	0.7203909	0.72324246	0.8493196	0.70055115	1.0148349	0.8843561	0.97836584	1.1704714	0.8460814	0.77657497
0.09399999999999999	0.63577807	0.98944134	0.778726	0.7964777	1.070125	0.7849756	0.8279075	1.139382	0.9886201	0.91025984	0.99969846	0.9965519	0.81545603	0.83750254	1.0977685	1.0011202	0.8893856	0.8265552	0.8804807	0.7927384	0.854705	0.9945723	1.113663	1.1965868	1.0029248	0.8019873	1.039336	0.9055373	1.0888782	1.1937495	1.0106835	1.0054691	1.140051	1.1071866	1.1644502	1.0390953	1.0849315	0.74612427	1.0423807	0.7150831	0.73013675	0.84374285	0.7089575	1.011448	0.8950468	0.9739867	1.1756828	0.8458713	0.7703372
0.09419999999999999	0.63379335	0.99157727	0.7847888	0.7998902	1.0667006	0.77917427	0.83798707	1.1316849	0.9759565	0.9140073	0.9928171	0.99594784	0.81753427	0.8386659	1.093964	0.9975079	0.89275974	0.83385473	0.88068926	0.78887045	0.8642972	0.9979344	1.1276169	1.1979729	1.0107062	0.80025244	1.0341924	0.90578353	1.0851275	1.2022907	1.0140005	1.0071633	1.1371692	1.1074651	1.1696175	1.0451428	1.0950432	0.74845153	1.0418961	0.70497334	0.7313592	0.8348668	0.714634	1.0059996	0.9085934	0.9704564	1.1713033	0.8478723	0.76549983
0.0944	0.63428617	0.99346024	0.7925939	0.8033076	1.0676899	0.7735836	0.85013175	1.129847	0.9696845	0.91561145	0.9886142	0.9916887	0.82065344	0.8340629	1.0938785	0.99553305	0.8991898	0.83963925	0.87947	0.78392524	0.8661862	0.9950295	1.1389217	1.1941122	1.0139961	0.79115903	1.0293586	0.91161	1.081976	1.1929543	1.0188102	1.0052183	1.1325248	1.1253138	1.166974	1.0434419	1.0973897	0.7596897	1.0449792	0.70508105	0.7334968	0.8327328	0.71241385	1.0142672	0.91491175	0.97219294	1.1742105	0.84701145	0.7606852
0.09459999999999999	0.6330135	0.99891657	0.7927289	0.79830813	1.0713127	0.77430105	0.85762024	1.123932	0.9568671	0.9180246	0.99031866	0.99269843	0.82143056	0.83291197	1.0975788	0.99236685	0.90121174	0.8440407	0.8768752	0.78620565	0.8637227	0.9882091	1.1411834	1.1935511	1.0126619	0.7925176	1.0272901	0.9198994	1.0768838	1.1868591	1.0123011	1.0080445	1.1231422	1.1439965	1.1632618	1.04743	1.0998966	0.7634525	1.0484709	0.7041308	0.7456831	0.8239499	0.7177413	1.0269773	0.9176689	0.9698263	1.1690501	0.8431628	0.75239456
0.0948	0.6289769	1.0032521	0.7959781	0.79860556	1.0793471	0.77435535	0.86148113	1.1122718	0.94786197	0.9292405	0.9827921	0.9940658	0.8215769	0.8325751	1.0986135	0.99145	0.90609473	0.84727764	0.8721103	0.79438984	0.8666917	0.9854094	1.1377513	1.188802	1.0133231	0.7992896	1.0199687	0.92710525	1.0735093	1.1925813	0.9995914	1.00857	1.1168866	1.1531246	1.1581908	1.0444987	1.1029209	0.7596588	1.0502093	0.70087093	0.7569647	0.8124577	0.72439975	1.0388293	0.9268946	0.96758235	1.1796229	0.84554565	0.74839216
0.09499999999999999	0.61484987	1.0021954	0.79970676	0.7951083	1.083721	0.7755136	0.8718469	1.1011672	0.9423854	0.9353632	0.9693218	0.9936632	0.8244802	0.8217639	1.0912836	0.9931427	0.90209645	0.8454497	0.8771712	0.7977146	0.86155283	0.9804457	1.1361148	1.1878188	1.012992	0.80577016	1.0156103	0.9257957	1.0756465	1.2038076	0.9938139	1.003935	1.1171232	1.1534568	1.1558174	1.0418272	1.1087047	0.75672203	1.0474153	0.699229	0.76959234	0.8097316	0.7296689	1.042654	0.93614364	0.9638714	1.171374	0.8471402	0.7397024
0.09519999999999999	0.607686	1.0048815	0.80190456	0.7943094	1.0828862	0.78280574	0.8785901	1.0892353	0.9491099	0.93578327	0.96297014	0.9943864	0.8345785	0.8073379	1.0845989	1.0036013	0.8873092	0.84743303	0.8761102	0.79582775	0.8549875	0.9846123	1.1373986	1.1881819	1.0188015	0.8015975	1.0127629	0.9263857	1.0800289	1.2220258	0.98745984	0.997701	1.1211443	1.1566864	1.1561447	1.0303776	1.1120175	0.7574835	1.0543716	0.6926808	0.78375864	0.8043151	0.72575647	1.0422012	0.94482464	0.96555406	1.1682328	0.84603494	0.7361809
0.09539999999999998	0.5996026	1.0088464	0.80361146	0.7978279	1.0694141	0.79139405	0.8894294	1.0720899	0.94598365	0.9392262	0.95376873	0.9987605	0.8444986	0.79811066	1.0739033	1.0115625	0.87614137	0.85164946	0.87817025	0.79166585	0.8478794	0.9889375	1.143094	1.1853073	1.0235028	0.80234563	1.0060406	0.9296775	1.0725423	1.235606	0.98345494	0.9889709	1.1221349	1.1561326	1.1527861	1.0214872	1.1097852	0.75392956	1.0633452	0.6809114	0.79186153	0.8083648	0.7256191	1.0324813	0.95427275	0.96988237	1.169595	0.8446278	0.7388976
0.09559999999999999	0.5944477	1.0133728	0.799252	0.80120534	1.0534517	0.79312813	0.90090966	1.0544446	0.9416766	0.9367815	0.94451123	0.9924172	0.8546055	0.79028416	1.0713671	1.0111079	0.86429465	0.8626568	0.8797255	0.7846056	0.8444654	0.99073493	1.1452558	1.1926615	1.0223686	0.8033262	1.0054497	0.9264396	1.0600636	1.2252163	0.9823835	0.9841093	1.1296442	1.1574556	1.1456608	1.013563	1.108296	0.75032854	1.0643568	0.6747241	0.7865699	0.81619114	0.72853225	1.021324	0.97213316	0.9814188	1.1764351	0.8374891	0.7361401
0.0958	0.59105355	1.0142331	0.802995	0.7970239	1.0407383	0.79614234	0.9123533	1.0434026	0.949374	0.936864	0.9445594	0.99739206	0.8595402	0.78390366	1.0702391	1.0097048	0.85914457	0.8705318	0.87440234	0.7777302	0.83967584	0.98892057	1.1430635	1.1983309	1.0191033	0.80406135	1.0044615	0.9329171	1.0549113	1.2126819	0.9804378	0.9812522	1.1262065	1.1536227	1.1427615	1.0064167	1.1043507	0.7518275	1.0618082	0.67334604	0.7797047	0.814538	0.7256102	1.0149615	0.98510116	0.99389726	1.1773258	0.8246571	0.7335402
0.09599999999999999	0.58516353	1.014899	0.7994514	0.79693526	1.0321839	0.799682	0.9078406	1.0439376	0.95363855	0.9459859	0.94623077	0.9962362	0.86691546	0.788562	1.0740131	1.0081613	0.8620045	0.8766929	0.8643703	0.7782899	0.83515847	0.9814783	1.140772	1.2045342	1.021532	0.8129335	0.9993255	0.9406972	1.0556202	1.204574	0.978727	0.9720725	1.1064819	1.160381	1.1324624	0.99386096	1.1064643	0.7494849	1.0602702	0.668582	0.7740158	0.8097207	0.725063	1.0232201	0.9936281	0.99273854	1.1761394	0.8127328	0.733971
0.0962	0.57501936	1.0154835	0.7950809	0.7975293	1.0280116	0.8016093	0.9098402	1.0497695	0.96966255	0.9570443	0.94866985	0.99171954	0.87464803	0.7898292	1.0825042	1.0019938	0.8705244	0.87871677	0.8622786	0.7753911	0.82621765	0.9805027	1.1347269	1.2104727	1.021927	0.8182551	0.99694383	0.94570863	1.0484813	1.1984932	0.979185	0.9660264	1.0953854	1.168414	1.1215565	0.98148495	1.1046854	0.7444544	1.0628934	0.66724145	0.7685395	0.8067253	0.7284397	1.0328443	1.002392	0.9871201	1.1738378	0.8018054	0.7338939
0.09639999999999999	0.56726044	1.0109665	0.79775846	0.8019369	1.0307136	0.8037916	0.920369	1.0519884	0.9840269	0.97696936	0.9460642	0.99075395	0.88022393	0.7944599	1.0805831	1.006629	0.8758346	0.8844858	0.8599538	0.7763951	0.8186595	0.9803766	1.1301675	1.2186754	1.0209527	0.8214094	1.0074039	0.94293416	1.0344224	1.1887615	0.9779202	0.965877	1.1011305	1.1728989	1.1192126	0.97593087	1.1035622	0.74170345	1.056109	0.66788316	0.7655246	0.80474347	0.7332449	1.0344185	1.0032685	0.98567444	1.1673366	0.79963195	0.7298639
0.09659999999999999	0.5588298	1.0108445	0.7934667	0.8052927	1.0350127	0.80809003	0.92571145	1.0541043	0.99254	0.9911606	0.93408257	0.99111986	0.8845017	0.80000466	1.0752268	1.00814	0.8730013	0.88763934	0.8547815	0.7800358	0.8107507	0.9769051	1.1241887	1.2190388	1.0202619	0.8243947	1.0262287	0.9347745	1.0237497	1.1829224	0.97638965	0.9731062	1.1082331	1.1789017	1.1229763	0.9727832	1.1016933	0.74377066	1.0563923	0.67147404	0.7629146	0.8018908	0.7328936	1.0302327	1.0020049	0.9904506	1.1726923	0.7963887	0.7318996
0.0968	0.5533599	1.0083442	0.7826818	0.8029523	1.0372723	0.804866	0.927365	1.050707	1.0023389	0.9948233	0.92768633	0.9960298	0.88223904	0.804774	1.0767372	1.0167432	0.8613685	0.88841844	0.8458975	0.7766834	0.8071605	0.97408926	1.1209863	1.2221674	1.0227948	0.8143859	1.0393144	0.934299	1.0113082	1.1800914	0.9757712	0.9730924	1.1080154	1.1908257	1.1304317	0.96640575	1.1061068	0.7512452	1.0609548	0.6740821	0.7675361	0.805002	0.73650205	1.0344592	0.99882805	0.9931291	1.1827354	0.7919156	0.7356227
0.09699999999999999	0.54922205	1.0053235	0.7764371	0.8025389	1.0295343	0.8046275	0.9279362	1.0517665	1.0191613	0.9975144	0.9242112	1.0045516	0.8860067	0.8064514	1.0801638	1.0200026	0.8449208	0.8856482	0.84494585	0.7767963	0.8087011	0.98108256	1.1153827	1.2308009	1.0253332	0.80348366	1.0422434	0.9397802	1.0000796	1.1773962	0.96732605	0.971568	1.1050336	1.1930344	1.1372741	0.95976305	1.111689	0.75785637	1.0561767	0.6680514	0.77022487	0.8046468	0.7323217	1.0335846	1.0002946	0.9992266	1.1808493	0.78489155	0.7353003
0.0972	0.5544335	1.00535	0.77292246	0.80276316	1.0297506	0.7980418	0.92138374	1.0495486	1.0304722	1.0015762	0.9245004	1.005868	0.89373773	0.8069425	1.0908506	1.0251738	0.8321508	0.88211566	0.8422717	0.78372747	0.81190646	0.9942467	1.1044691	1.2324882	1.0266956	0.80074394	1.0425085	0.9427232	1.000441	1.1808633	0.9589077	0.9715219	1.1097897	1.1953418	1.1347356	0.96221447	1.1205623	0.7597114	1.0594672	0.6650966	0.7717585	0.8035723	0.7184375	1.0314375	1.0077728	1.0060037	1.1685165	0.7788184	0.7395437
0.09739999999999999	0.5686076	1.0106905	0.7683077	0.80081546	1.0280362	0.7860255	0.9257619	1.04621	1.0299133	0.9977809	0.92403245	1.0035125	0.89976376	0.8038142	1.0962064	1.0325513	0.82454604	0.8827508	0.83806694	0.79246116	0.8232959	1.001645	1.0920602	1.2304351	1.0297464	0.799796	1.0446693	0.9441799	1.0058692	1.1829618	0.9565494	0.96514446	1.1035087	1.2009175	1.1404963	0.9634702	1.1253501	0.7640575	1.0591247	0.6577056	0.7680611	0.79839844	0.7055261	1.0314293	1.013216	1.0160367	1.161433	0.78101677	0.74456465
0.09759999999999999	0.56714463	1.0157306	0.7636691	0.79409105	1.0230231	0.7821054	0.93688536	1.0344398	1.0251433	0.9927029	0.91838735	1.008043	0.9047	0.80003816	1.0949485	1.037895	0.81813055	0.8808019	0.8272755	0.7967646	0.8319855	1.0008907	1.0870582	1.2310665	1.0287597	0.7975305	1.0442569	0.9432064	1.006205	1.1875651	0.952163	0.9597415	1.1052676	1.2006512	1.1407745	0.9582042	1.1263903	0.76776105	1.0607253	0.65085113	0.7741176	0.79476374	0.7045864	1.0255079	1.0221306	1.0264854	1.1600244	0.77385837	0.7512382
0.0978	0.5509749	1.0135843	0.76111674	0.7930434	1.0180451	0.7857481	0.9457781	1.0236652	1.0255115	0.99077547	0.9192378	1.0057523	0.90659016	0.8034981	1.090216	1.0445368	0.80772656	0.8822697	0.8111271	0.79985374	0.8319359	1.0009544	1.0859237	1.2318437	1.0339476	0.8047405	1.0427576	0.93417525	1.006544	1.1904156	0.9479985	0.96019256	1.1066096	1.1973886	1.1301162	0.9554922	1.1304239	0.76755935	1.0632054	0.64655787	0.7755032	0.78965735	0.71154314	1.0197781	1.0318534	1.0241332	1.1541605	0.7659744	0.75319225
0.09799999999999999	0.5435332	1.012259	0.7602056	0.7922593	1.015398	0.795205	0.94328666	1.025307	1.0264364	0.9906069	0.9256876	1.0088818	0.91179377	0.8077544	1.0841483	1.0569712	0.7912985	0.8882539	0.79017824	0.80386853	0.83775264	0.9995933	1.0861336	1.231156	1.0279522	0.8089652	1.033072	0.9291224	1.0125774	1.195162	0.9421305	0.95795727	1.1085018	1.1911488	1.1209697	0.9472934	1.1259928	0.77491343	1.0619333	0.6353029	0.7729783	0.77877766	0.70896095	1.0061561	1.0394241	1.0167488	1.1481218	0.76264846	0.75976014
0.0982	0.5359417	1.0112847	0.7569841	0.7933334	1.0125176	0.8053967	0.9340692	1.0290415	1.0308828	0.97973824	0.93109643	1.0069631	0.91644	0.8030851	1.0767201	1.069067	0.78190875	0.8931401	0.7751562	0.80698305	0.8409843	1.0018466	1.0882821	1.2377995	1.0220174	0.8046621	1.0275192	0.9227008	1.0128589	1.1875683	0.9476282	0.95314825	1.1111649	1.1783686	1.1102335	0.9406941	1.1282477	0.7832019	1.0630268	0.63241756	0.7688484	0.7681346	0.70266247	0.9982785	1.0469756	1.0100361	1.1488957	0.76352155	0.767185
0.09839999999999999	0.5274904	1.0115662	0.75073475	0.80392873	1.004775	0.8049699	0.93353015	1.029126	1.0240455	0.97791463	0.93894506	1.0001931	0.9187777	0.80495626	1.0701301	1.0710825	0.78014684	0.8888633	0.76683897	0.8031541	0.8352451	1.0080084	1.0886528	1.2391477	1.0255471	0.8053109	1.0282484	0.9224845	1.0077189	1.1830568	0.95560175	0.9503244	1.1175892	1.1622491	1.1025442	0.94347286	1.1230673	0.7782411	1.0647638	0.6330534	0.76878	0.75372607	0.6988128	1.002571	1.0576237	1.0164148	1.1471481	0.7634349	0.78044486
0.0986	0.52040637	1.0137118	0.748298	0.81234604	1.0011936	0.79586184	0.9424433	1.0312185	1.0187271	0.9774471	0.94311476	0.99940085	0.926788	0.805834	1.0706811	1.0700725	0.78832877	0.8841223	0.75756156	0.808647	0.8300274	1.0094023	1.083685	1.237012	1.0362113	0.80012834	1.0168182	0.9309761	1.0089247	1.1818138	0.9597556	0.9489135	1.1104769	1.1544434	1.0971882	0.94312704	1.1190666	0.77554816	1.0603777	0.62391317	0.76861453	0.7519086	0.70591205	1.0087328	1.0610648	1.0161052	1.1524837	0.7670651	0.79029304
0.09879999999999999	0.5086556	1.0091072	0.7473999	0.81622237	0.9969205	0.78984576	0.9483716	1.0290661	1.0133231	0.9751713	0.9435808	1.0045563	0.93467087	0.8037532	1.0606002	1.0675596	0.7939065	0.8689296	0.75350344	0.8249793	0.82757765	1.0123855	1.0804611	1.2361344	1.0413016	0.7930179	1.0049002	0.9324048	1.0106248	1.1859733	0.96570325	0.95463544	1.1009761	1.1554987	1.0874479	0.9400342	1.1184337	0.76950866	1.0547267	0.62242866	0.7762231	0.75072855	0.7137049	1.0144616	1.0662014	1.0093046	1.1494564	0.77125204	0.80142766
0.09899999999999999	0.49882162	1.0009125	0.7481809	0.8187594	0.99310577	0.7836438	0.9514874	1.0249021	1.0163774	0.9809335	0.94661224	1.0099691	0.9392215	0.80153924	1.0480852	1.0548606	0.80126053	0.8567619	0.75821376	0.8367809	0.82962245	1.0203344	1.0828872	1.2361034	1.0407181	0.79001087	0.9930858	0.9346106	1.0113635	1.1822675	0.9661375	0.96561074	1.098823	1.168639	1.0736091	0.9401002	1.1182957	0.76491994	1.054062	0.6267739	0.78043467	0.73622704	0.721382	1.0115287	1.0659775	1.011054	1.1428525	0.772432	0.8128429
0.0992	0.49267864	0.99436784	0.7569374	0.8263642	0.98992383	0.7811037	0.9542906	1.0228052	1.0200115	0.97996837	0.94524187	1.0168173	0.9477768	0.80077904	1.0450546	1.0499274	0.80443674	0.8441547	0.7591676	0.85459405	0.83530855	1.0236155	1.0875496	1.2415911	1.0413035	0.79188514	0.9829439	0.9247241	1.0122628	1.1843853	0.96852833	0.9756643	1.1025795	1.1738268	1.0571891	0.9456112	1.1150423	0.7645757	1.0520962	0.62337726	0.7752191	0.729174	0.7180883	1.002023	1.0638417	1.0147893	1.1446275	0.779962	0.8252462
0.09939999999999999	0.49209565	0.9957808	0.75593346	0.8190044	0.9896236	0.77157724	0.94932526	1.0175126	1.0268126	0.9835971	0.9415919	1.0211209	0.9561708	0.7954094	1.0453271	1.0398183	0.8048187	0.82912993	0.7632009	0.86801594	0.8414205	1.0255241	1.0914229	1.2408875	1.0399601	0.7921898	0.9770457	0.91605765	1.0166032	1.1939821	0.9658129	0.9799891	1.1036875	1.1669073	1.0493327	0.9400882	1.1123796	0.7646934	1.0485966	0.6199892	0.76714337	0.72656846	0.72203463	0.99631304	1.0723408	1.0143862	1.1386716	0.79164594	0.8290234
0.0996	0.49061707	1.0068864	0.7558105	0.80375975	0.9896144	0.76437724	0.93798137	1.0181637	1.0258912	0.9870456	0.9414432	1.0223037	0.96210206	0.7994171	1.0442151	1.0332329	0.8120038	0.8253378	0.76605624	0.8791582	0.843757	1.0301849	1.0847222	1.2406543	1.0398078	0.7933698	0.98373985	0.9086981	1.022699	1.1936495	0.96467644	0.98100054	1.0954384	1.1608071	1.0395228	0.9417491	1.1090564	0.7576855	1.0559763	0.61153245	0.762376	0.7267745	0.7284192	0.9932249	1.0772824	1.0196141	1.1374762	0.80474716	0.8233394
0.09979999999999999	0.49167314	1.0144944	0.7544727	0.7919464	0.9839759	0.7556237	0.928724	1.0139219	1.0262505	0.9808425	0.93903595	1.0098433	0.9670087	0.804035	1.0397642	1.0332618	0.81457925	0.8293957	0.7772437	0.8846383	0.85100496	1.0315353	1.0708836	1.2358867	1.031494	0.7882092	0.9907401	0.90718067	1.0293517	1.1801666	0.96148014	0.98418945	1.0859406	1.1560305	1.0362356	0.933505	1.0991957	0.7507081	1.0644836	0.6025559	0.7514737	0.7293505	0.7320188	0.99882036	1.0882719	1.0218887	1.1367538	0.8145204	0.8187666
0.09999999999999999	0.49034104	1.018402	0.7494053	0.78441024	0.9796116	0.7491835	0.92109144	1.0135233	1.0272372	0.9788486	0.9386382	0.997883	0.97191274	0.80803144	1.0369412	1.0344492	0.8140678	0.8298555	0.785109	0.89147973	0.8485687	1.0314587	1.0600803	1.2398036	1.0234995	0.7866961	0.9931044	0.9072413	1.0342554	1.1694077	0.9550603	0.98232657	1.0825677	1.1527635	1.0318565	0.92512137	1.0965732	0.7449485	1.066744	0.5951103	0.750274	0.7294731	0.7390201	1.0072986	1.0900998	1.0160975	1.1334589	0.82421786	0.8117425
0.1002	0.49368396	1.0170041	0.7480462	0.7775976	0.97305727	0.74623454	0.9059204	1.0173903	1.0322148	0.9794969	0.93919957	0.98633647	0.9795842	0.81348604	1.033073	1.0359793	0.8131837	0.8270498	0.786163	0.8951334	0.85485035	1.0211666	1.0551441	1.2440507	1.0197963	0.7866952	1.0025796	0.90934384	1.0259826	1.1571107	0.95873845	0.9810084	1.0758802	1.1522193	1.0327846	0.92436206	1.0901845	0.74304366	1.0632876	0.5848844	0.75955015	0.73066187	0.74143064	1.0106243	1.0860312	1.003146	1.1315712	0.8292103	0.8037826
0.10039999999999999	0.49544626	1.0267371	0.7532364	0.7754238	0.97364795	0.7392629	0.89659524	1.0223075	1.022924	0.98610824	0.93442786	0.9763863	0.9826493	0.8192791	1.0285101	1.0288714	0.8162118	0.8191866	0.7785509	0.89381766	0.8495834	1.0126953	1.0437248	1.2407017	1.0186535	0.7900592	1.016232	0.9071855	1.0266285	1.1484613	0.9627296	0.98123956	1.0738593	1.1542833	1.0348924	0.9181693	1.0786483	0.73926324	1.0637395	0.5741305	0.7596631	0.7419649	0.7500163	1.0132569	1.0779897	0.9926003	1.1206175	0.83037627	0.80493665
0.1006	0.4905709	1.040333	0.75256974	0.78247267	0.9774249	0.7313513	0.8773818	1.0252278	1.0156177	0.98392177	0.94132334	0.9648436	0.98868674	0.8240582	1.0277859	1.0283582	0.8118731	0.8138087	0.77268577	0.8882095	0.84021556	1.0034873	1.0324552	1.2449552	1.0102637	0.7979129	1.0285232	0.896799	1.0313869	1.1467757	0.96000457	0.9852598	1.0684563	1.1691235	1.0292237	0.9212073	1.0731204	0.7398575	1.0691478	0.5627558	0.75209403	0.7517176	0.75418705	1.0146838	1.0708138	0.9871419	1.1195877	0.8313014	0.80175906
0.10079999999999999	0.4987833	1.048225	0.7484623	0.78187984	0.9725993	0.729164	0.86024487	1.0216173	1.0144942	0.98886764	0.9431693	0.95670635	1.0011508	0.8289867	1.0249828	1.0292945	0.81783175	0.8133535	0.76621956	0.8815864	0.8335174	1.0023242	1.0206512	1.2479762	1.0023589	0.7984676	1.0312247	0.8923185	1.0318364	1.1509414	0.9483737	0.99671906	1.0637164	1.179064	1.0249805	0.92207336	1.0651668	0.7387221	1.0720046	0.5502728	0.74801064	0.7562751	0.7504599	1.0184296	1.0735571	0.9835903	1.1265614	0.8354924	0.78858584
0.10099999999999999	0.5025089	1.0499024	0.7426804	0.785472	0.9689882	0.72379726	0.8508325	1.0183519	1.0181772	0.9949497	0.9491138	0.95631504	0.99874115	0.8423801	1.0261315	1.0300218	0.81988764	0.81069696	0.7743686	0.87433773	0.8359661	1.0014238	1.0026735	1.2605585	0.99259263	0.7962092	1.0245986	0.8828685	1.0248512	1.14594	0.9446066	1.0078939	1.0570523	1.1812121	1.0236276	0.92584354	1.0531644	0.73127574	1.0737646	0.5384462	0.74808645	0.75167173	0.75229836	1.0321469	1.0729324	0.9813542	1.1221352	0.8339231	0.77379
0.10119999999999998	0.5125472	1.04716	0.74598914	0.790394	0.9694813	0.72468865	0.8433874	1.0148886	1.0214874	0.9983281	0.94933385	0.9526089	0.9870978	0.8622989	1.0185832	1.0416678	0.82036144	0.8152805	0.78111297	0.8707839	0.8364352	1.0014619	0.9844356	1.2620897	0.98376	0.7916213	1.0176228	0.8734695	1.020626	1.1424729	0.94922125	1.0147183	1.0629171	1.1850892	1.0278839	0.9298256	1.0495728	0.71822727	1.0723343	0.5402711	0.7576721	0.74470687	0.7493721	1.0391738	1.0676699	0.97585714	1.1153363	0.8264568	0.7692246
0.10139999999999999	0.51635987	1.0485221	0.74377936	0.79139	0.96065533	0.72264534	0.8392516	1.0095371	1.0187932	1.0001346	0.9510893	0.9539739	0.9694887	0.8772113	1.0098854	1.0476946	0.8130693	0.82301617	0.7833082	0.8724017	0.83898205	0.99733603	0.96792877	1.2574226	0.98071116	0.7932038	1.0129884	0.8658134	1.012899	1.1474441	0.95631695	1.0131505	1.0750445	1.1946973	1.0258033	0.92982525	1.043424	0.7155884	1.0777957	0.5298678	0.7628501	0.7415832	0.7464392	1.0330175	1.0683037	0.9702543	1.1076841	0.8239774	0.75732446
0.1016	0.5241736	1.0474739	0.73134524	0.7933639	0.94898903	0.70931274	0.8328447	1.0020348	1.0185072	1.003461	0.95563084	0.95529985	0.9659145	0.8887809	0.9989311	1.0531151	0.80549604	0.82018465	0.78867495	0.8752245	0.8434665	0.99215674	0.96253914	1.2566783	0.97606397	0.79775316	1.0120032	0.8715723	1.0131248	1.153737	0.96522117	1.0156714	1.0790578	1.1981494	1.027672	0.9252852	1.0435487	0.71366405	1.0759051	0.5250813	0.76909477	0.73934615	0.74489695	1.0279405	1.0665948	0.96616614	1.1027853	0.82216656	0.7436639
0.10179999999999999	0.527992	1.0524148	0.7259924	0.7906185	0.9474795	0.69896805	0.83066565	0.99639356	1.0180733	1.0010111	0.9592003	0.9593483	0.9670168	0.90942967	0.9951879	1.0612886	0.80566496	0.81282717	0.79882157	0.87400365	0.852126	0.99076915	0.9621429	1.2520299	0.9650856	0.80360264	1.005668	0.86521995	1.0121973	1.1571971	0.97219634	1.0136067	1.0780945	1.1908911	1.026264	0.9266856	1.0416405	0.7053186	1.0665486	0.5266071	0.7663622	0.73120266	0.74250114	1.020811	1.063307	0.9630635	1.0949793	0.81598943	0.73586464
0.102	0.533941	1.055195	0.7285315	0.7937706	0.94297826	0.69499564	0.8341595	0.9960053	1.011422	0.9955312	0.9536516	0.9649739	0.96155995	0.92686504	0.9901019	1.06412	0.8034364	0.8143452	0.81082314	0.8700978	0.8520143	0.986012	0.96224034	1.2545778	0.9579565	0.80138737	0.9934354	0.87248814	1.0057137	1.1546706	0.9780156	1.0051724	1.0768176	1.1807065	1.0210826	0.9334965	1.0331904	0.70082664	1.0598521	0.5285897	0.76301837	0.7215636	0.74398476	1.0071275	1.0643611	0.958942	1.0894861	0.81760156	0.72629076
0.10219999999999999	0.54047656	1.0629685	0.72594905	0.7973537	0.94339013	0.6886976	0.83605677	0.9987999	1.0073574	1.0031149	0.95155007	0.9720896	0.955518	0.9362721	0.9836763	1.060812	0.8015324	0.81438327	0.8103065	0.87181073	0.85715896	0.97739214	0.9616709	1.2531623	0.9517225	0.8040981	0.9840245	0.87359446	1.0054857	1.1561731	0.9792301	1.0011979	1.0821155	1.1744922	1.0090966	0.9331892	1.0352714	0.69977176	1.0498778	0.5227912	0.7584581	0.72540754	0.7448397	0.992815	1.0611336	0.95381063	1.081116	0.8253334	0.71986985
0.10239999999999999	0.54971695	1.0716165	0.7219862	0.80587345	0.94865733	0.6887494	0.83535475	0.9931793	1.0086263	1.0124103	0.95253897	0.9717299	0.95428306	0.93264043	0.9826917	1.0539243	0.8032644	0.8093019	0.81336766	0.8698677	0.86604047	0.9760462	0.9660061	1.2451215	0.9504924	0.80928195	0.9808798	0.87492263	1.0050832	1.1573274	0.9737567	0.9979211	1.0807402	1.1722885	1.0004452	0.9359536	1.0355849	0.6936049	1.0487452	0.5243328	0.7545659	0.72724634	0.7400799	0.988394	1.0582412	0.95421064	1.0714589	0.82509804	0.7197335
0.1026	0.55245477	1.0706757	0.7158578	0.81747216	0.94748384	0.68235075	0.82537025	0.99115914	1.009538	1.0175462	0.95726234	0.97853017	0.95867693	0.9265498	0.98216325	1.0502894	0.8058748	0.8124303	0.8152763	0.86615777	0.8800893	0.97878385	0.96395046	1.2434001	0.947075	0.8119134	0.9753161	0.8747854	1.010134	1.1680126	0.9723807	1.0001006	1.08	1.1728592	0.99978817	0.9392954	1.0317879	0.69254655	1.0406495	0.5201486	0.7532348	0.72704756	0.73628616	0.9865433	1.0581117	0.9545127	1.0705668	0.835599	0.7112757
0.10279999999999999	0.5497969	1.0558969	0.7236737	0.8188755	0.9454116	0.6786882	0.81653017	0.9996712	1.0019916	1.021714	0.96454686	0.99220544	0.963892	0.9273	0.97813797	1.0512652	0.80615366	0.8154075	0.8143797	0.85937434	0.88611364	0.97637856	0.9682546	1.24309	0.9486061	0.8145695	0.9711222	0.87057793	1.0163581	1.1704254	0.97333175	1.0039475	1.0795755	1.1669455	1.0016147	0.9362621	1.0271116	0.6909631	1.0320817	0.5156667	0.75438017	0.73076534	0.7366661	0.9864481	1.058147	0.9531883	1.0699944	0.8492659	0.70606184
0.103	0.5400329	1.0438827	0.7333398	0.82369345	0.94662535	0.67748606	0.80745846	1.010385	0.98962075	1.021924	0.9713808	1.0036092	0.9619438	0.93010014	0.97660905	1.0428853	0.8112446	0.8110449	0.8102319	0.84990126	0.88677907	0.98373973	0.9722622	1.2426547	0.942584	0.82024586	0.9667731	0.87049705	1.0231814	1.1738565	0.96558356	0.99716157	1.0782547	1.1651261	0.99515235	0.9340189	1.0209262	0.6804102	1.0236146	0.51807517	0.7511289	0.739789	0.7318217	0.9950082	1.0577341	0.9521671	1.0788877	0.86096287	0.7056009
0.10319999999999999	0.53713447	1.0381304	0.73627	0.83167726	0.9561237	0.68169606	0.7980646	1.0165151	0.98018646	1.0275787	0.9735996	1.0127611	0.9622515	0.93978167	0.9729559	1.0398471	0.81102896	0.8116	0.8057083	0.84419286	0.8901399	0.9934052	0.9722483	1.2363037	0.9373169	0.82572246	0.96974593	0.8692172	1.0359131	1.1747164	0.9535611	0.98592204	1.0807278	1.1624359	0.9886693	0.94278413	1.0194212	0.6770442	1.0271815	0.5192776	0.7487312	0.7476671	0.7242107	1.0013981	1.0546993	0.9457588	1.0894154	0.87168145	0.7008107
0.10339999999999999	0.54041547	1.0321913	0.738803	0.83799773	0.95812285	0.679109	0.7889852	1.0226771	0.97286993	1.0322524	0.9764386	1.0258716	0.954017	0.94683826	0.9709062	1.042131	0.80518603	0.8139749	0.79427665	0.831663	0.89369196	1.0041786	0.96819085	1.2227546	0.9267923	0.82689637	0.9759483	0.8722663	1.0464137	1.1782435	0.94685024	0.9866202	1.0828991	1.1623054	0.99259144	0.945822	1.0209508	0.68477595	1.0261751	0.5211614	0.7492774	0.75645393	0.72001934	1.0070995	1.0471088	0.93279636	1.0909142	0.8796976	0.6920644
0.1036	0.54027534	1.029968	0.74230486	0.8384775	0.9633219	0.67499554	0.7788956	1.0284925	0.97773683	1.0345063	0.9846748	1.040271	0.9488411	0.9423587	0.96800506	1.0422018	0.79543746	0.8072683	0.78205466	0.8113209	0.8952469	1.0068464	0.9598473	1.2247174	0.92469996	0.8294233	0.9785757	0.8801229	1.0537835	1.1764208	0.9467151	0.9859335	1.0881151	1.1548364	1.0066775	0.9428441	1.0214943	0.69585806	1.029317	0.526916	0.75192213	0.75484455	0.71981394	1.0127814	1.0423766	0.9221669	1.0987374	0.8805371	0.68926156
0.10379999999999999	0.5399751	1.0205703	0.7500428	0.8469713	0.9703081	0.66762483	0.7721912	1.0253072	0.9845705	1.0369036	0.9948442	1.0500805	0.9397028	0.9421777	0.97135234	1.0380334	0.78674173	0.80990463	0.7780546	0.79906845	0.896739	1.0188386	0.95279825	1.2359617	0.92932254	0.8325572	0.98215586	0.88552064	1.0594908	1.1785604	0.947529	0.98233557	1.0844301	1.1578555	1.0226368	0.9374199	1.0264335	0.7050923	1.0305341	0.53018683	0.7560315	0.75429666	0.71100134	1.0188771	1.0405715	0.9178968	1.1080579	0.88855875	0.6886057
0.104	0.53757757	1.0071563	0.7561071	0.85749036	0.9776032	0.6609291	0.7687874	1.0149524	0.9864833	1.0415941	1.0064981	1.0506707	0.93148446	0.945215	0.9742134	1.0309113	0.78341264	0.8116586	0.7716034	0.80306196	0.89130116	1.0339524	0.95498157	1.2444636	0.9369814	0.8373445	0.9889832	0.89859164	1.060573	1.1777098	0.9455299	0.98455846	1.0717474	1.1626289	1.0351125	0.9345574	1.034116	0.7088642	1.0370475	0.53182626	0.7639701	0.7465347	0.7076245	1.0207692	1.0359378	0.9162025	1.1078917	0.88746524	0.68599975
0.10419999999999999	0.53880006	1.0023181	0.7592131	0.8532002	0.9859971	0.65619844	0.76124185	1.0141896	0.987717	1.0348923	1.0090755	1.0527598	0.9242527	0.9468662	0.9798416	1.0224736	0.7878815	0.8100576	0.7704636	0.8097269	0.8912703	1.0453761	0.94714284	1.2560782	0.94894445	0.8427705	0.9862271	0.9110782	1.0588061	1.1775905	0.9379883	0.9907223	1.0768819	1.1650021	1.0412333	0.93241113	1.0427533	0.71564156	1.0303133	0.53141606	0.76021767	0.7443065	0.709645	1.0198097	1.0323834	0.91379064	1.0999192	0.8922625	0.68425184
0.10439999999999999	0.54028946	0.9995359	0.7600788	0.85326856	0.99340445	0.65289545	0.76112914	1.0107675	0.98115104	1.0315219	1.008864	1.0507556	0.9186954	0.9504825	0.98935145	1.0194405	0.79641914	0.8031706	0.76917964	0.8153212	0.88643545	1.0573465	0.9410197	1.2681789	0.9693814	0.84599125	0.9722649	0.9204005	1.0592963	1.1699997	0.93083346	0.9976632	1.085387	1.1661712	1.0516782	0.93318915	1.0491334	0.71907926	1.0285834	0.5322141	0.75338864	0.7478017	0.70691323	1.0167673	1.0261673	0.91307473	1.0901173	0.8966932	0.6816542
0.10459999999999998	0.5445126	1.0015802	0.7559923	0.8573079	0.98585373	0.64925444	0.7606549	1.0000682	0.9760215	1.0338573	0.99631035	1.0501826	0.91832364	0.9604428	0.9949458	1.014113	0.81008315	0.80254096	0.7654133	0.82230127	0.88839746	1.0699366	0.9377862	1.2762651	0.992074	0.8497031	0.9621831	0.9221205	1.0676178	1.16017	0.9355606	1.003774	1.0775505	1.1746382	1.0618238	0.93584156	1.0565145	0.7252305	1.0301791	0.53935456	0.75584155	0.747751	0.70616317	1.0232264	1.0153135	0.9142548	1.0839725	0.90438676	0.67739445
0.10479999999999999	0.55335706	1.0019711	0.7516704	0.8559067	0.98214173	0.6524511	0.7619509	1.0033872	0.96942806	1.0377779	0.98042876	1.0491973	0.9199711	0.9719855	0.9943039	1.0150344	0.82185537	0.8003174	0.7617358	0.83254814	0.89606696	1.0896887	0.9434352	1.2830545	1.004192	0.85354626	0.95741904	0.9230578	1.0753539	1.1521537	0.9376813	1.0057241	1.0785244	1.1850493	1.0720268	0.9384246	1.0657315	0.7344438	1.0300188	0.54112005	0.75672007	0.74253136	0.6932994	1.0192337	1.0051944	0.9150506	1.0751182	0.91247255	0.6770101
0.105	0.5542369	0.99459624	0.75283617	0.85231835	0.9885768	0.66024333	0.7653207	1.0041875	0.9704431	1.0398791	0.97317755	1.04162	0.92628	0.9748746	0.98993623	1.014527	0.83269376	0.80041724	0.76268345	0.836523	0.89764035	1.095818	0.94250673	1.2904555	1.0085377	0.8570413	0.9473641	0.9292026	1.0811431	1.1515524	0.93937224	1.012863	1.0915546	1.1889412	1.0787524	0.93414086	1.0650206	0.7465629	1.0442218	0.5425609	0.76390696	0.74665755	0.68513453	1.0113907	1.0063016	0.9156614	1.067935	0.917076	0.67677367
0.10519999999999999	0.5551139	0.98831606	0.74497825	0.84927917	1.000482	0.6682711	0.7708977	1.0143483	0.9728897	1.0403159	0.96100026	1.0399108	0.9279534	0.98141366	0.9810555	1.0107398	0.8390678	0.7978368	0.75870824	0.8432093	0.8976522	1.09793	0.935728	1.3021816	1.0143399	0.85923404	0.9371627	0.9287726	1.0862898	1.1481626	0.9440905	1.0264639	1.1020995	1.19584	1.0863925	0.9330528	1.0670832	0.761381	1.0472823	0.5416068	0.7681225	0.7505684	0.6855803	1.0090286	1.0052576	0.91635305	1.0643044	0.92429656	0.6757609
0.1054	0.56481016	0.9836053	0.74005723	0.8550962	0.99931705	0.66859055	0.77546453	1.0202413	0.9814917	1.0464796	0.94716364	1.0393944	0.9305286	0.9828614	0.9661118	1.0049025	0.8468158	0.7966037	0.7505575	0.85541815	0.899297	1.0996431	0.9291948	1.3051138	1.0110873	0.8470981	0.9282028	0.9275434	1.0934105	1.1486025	0.9437756	1.0377301	1.0978636	1.1977282	1.0901744	0.9409824	1.0682582	0.7718699	1.0514427	0.53771037	0.7727576	0.75705844	0.6868175	1.015795	1.0062815	0.9201473	1.0626317	0.92597675	0.67681235
0.10559999999999999	0.56847024	0.9822219	0.74373245	0.8629568	0.9922916	0.6618388	0.77629954	1.0307449	0.9858473	1.0540109	0.9445854	1.0459787	0.93114144	0.9762881	0.9593213	1.0066254	0.85082746	0.7948935	0.74940944	0.8628819	0.9058161	1.0989914	0.9231415	1.3067514	1.0018172	0.8380079	0.9280347	0.92896956	1.0968308	1.1527376	0.9488583	1.0441722	1.0933298	1.1950366	1.0955116	0.9472406	1.0631129	0.77307266	1.0589062	0.5401446	0.785677	0.7610142	0.6881639	1.010017	1.0054102	0.92035425	1.0607167	0.92641735	0.67766094
0.10579999999999999	0.5700191	0.98491645	0.7456358	0.8645985	0.9949546	0.662742	0.77538157	1.0436434	0.9937734	1.0612751	0.9378002	1.0520138	0.93468	0.9830231	0.9603861	1.005019	0.8443637	0.7929361	0.7434724	0.86650574	0.90488654	1.0874783	0.91726017	1.3083277	0.99930036	0.83312255	0.9321369	0.9237915	1.097468	1.1507254	0.9453448	1.0509961	1.0968102	1.1860077	1.0946237	0.95160437	1.0584071	0.76537675	1.0643904	0.5425185	0.794042	0.755868	0.69442695	1.0003629	1.0098262	0.9245875	1.0581919	0.9278691	0.67599255
0.106	0.5756252	0.9833118	0.74700654	0.86272687	0.9976487	0.6577686	0.78021693	1.0555665	0.9990692	1.076265	0.937154	1.0619664	0.928298	0.9851574	0.96115994	0.9942489	0.85197407	0.79296994	0.740661	0.871304	0.90521467	1.0765059	0.91345525	1.306007	1.0041767	0.8339311	0.9324347	0.919605	1.098216	1.1397268	0.9351543	1.0620251	1.0965275	1.182819	1.1039935	0.9538646	1.0606068	0.7508933	1.0644132	0.54719454	0.80393505	0.75339967	0.7019608	0.98841125	1.0149539	0.92555135	1.0498936	0.922264	0.6723653
0.10619999999999999	0.58673936	0.9842389	0.7521503	0.8566508	0.9939597	0.65450263	0.7855045	1.0634054	1.0134437	1.0839516	0.94496214	1.0661381	0.92119944	0.98169845	0.96530396	0.97818506	0.8609665	0.7913827	0.73529947	0.87902546	0.90116876	1.0667901	0.9119596	1.3040491	1.0066795	0.8274126	0.92567074	0.9194326	1.0926166	1.129061	0.92531806	1.0757636	1.0904785	1.1868206	1.110159	0.9607217	1.0642706	0.74828964	1.0638119	0.5508615	0.81012154	0.75373673	0.71274984	0.99163693	1.0226893	0.92002517	1.0476795	0.918118	0.671532
0.1064	0.5961908	0.97609735	0.75902873	0.84029	0.9878202	0.6510955	0.7916545	1.0630541	1.0150483	1.0917661	0.95435727	1.0623559	0.91112816	0.98751444	0.97547233	0.9752083	0.85722536	0.7947681	0.7396954	0.8892246	0.90706444	1.0552719	0.9119063	1.3002244	1.0127907	0.82533437	0.91817194	0.9131921	1.0890241	1.1268485	0.9226095	1.0863404	1.0904675	1.1884508	1.1097457	0.9633379	1.0734878	0.74520147	1.0646129	0.56804657	0.8195431	0.75151074	0.7230642	0.9842539	1.0216203	0.92279303	1.0471507	0.9192115	0.674615
0.10659999999999999	0.5990744	0.96825194	0.7629634	0.8320052	0.9743962	0.65010226	0.7982148	1.0598582	1.0102377	1.1009142	0.9580411	1.0569143	0.9012981	0.9938522	0.97992176	0.98568004	0.85065854	0.8033368	0.7409617	0.89870244	0.91015524	1.0440632	0.91545403	1.2971233	1.0153142	0.83216214	0.91516984	0.9004264	1.0821903	1.1213442	0.9159502	1.0927105	1.0889467	1.1935711	1.1018811	0.971318	1.0835807	0.73520523	1.0525055	0.5863882	0.8211241	0.75343496	0.7191939	0.9812709	1.0156343	0.9245426	1.0478773	0.9227212	0.67191654
0.10679999999999999	0.5970153	0.96887976	0.7663631	0.8214141	0.95847154	0.6505036	0.7995395	1.0565407	1.0156505	1.1050153	0.96723396	1.0599303	0.9043561	0.9928847	0.98918587	0.99687666	0.84574616	0.8036306	0.7433195	0.9057371	0.91072506	1.0304599	0.91877127	1.2926878	1.0153025	0.83621526	0.9139717	0.896836	1.0776997	1.1149391	0.91515887	1.1044025	1.0916799	1.1954523	1.0963945	0.9816505	1.0874913	0.72754997	1.0431817	0.5945417	0.8241797	0.7554136	0.7190768	0.9822467	1.0185678	0.9201521	1.0447795	0.93078345	0.67138875
0.10699999999999998	0.59442127	0.96779054	0.77297956	0.8114614	0.94384235	0.63999116	0.8021556	1.0472182	1.0149232	1.1088587	0.97126776	1.0569444	0.903714	0.99745727	1.0023674	0.9932647	0.8477511	0.8149541	0.7481415	0.9138352	0.8994723	1.0240368	0.92549086	1.2919803	1.0162603	0.8360094	0.91485614	0.8921634	1.0689696	1.1101321	0.9112065	1.1088419	1.0936775	1.1960676	1.0903502	0.9865218	1.1034477	0.73053503	1.0404563	0.5982095	0.8286692	0.7544193	0.71895033	0.9770948	1.0188508	0.91926754	1.0411639	0.93444234	0.67245185
0.10719999999999999	0.5862447	0.9626948	0.77695435	0.8019987	0.9325117	0.640417	0.81127954	1.0448118	1.0155709	1.1091892	0.9671962	1.05435	0.89629614	1.0018855	1.0203731	0.9921884	0.8431243	0.8245621	0.7475813	0.92853385	0.8840483	1.0251974	0.919624	1.2895157	1.0278472	0.836077	0.9160162	0.8900502	1.063592	1.1170441	0.91167456	1.1088101	1.0918268	1.1959162	1.0974342	0.98940927	1.1116474	0.72630966	1.031178	0.5899497	0.8262522	0.7537532	0.72159666	0.97816145	1.0069659	0.92509234	1.0405061	0.9265139	0.6730881
0.1074	0.5805593	0.95754826	0.7842113	0.79142684	0.9311645	0.63947964	0.81536084	1.0478266	1.0098753	1.0993156	0.95838594	1.0495424	0.8953114	1.0068095	1.0276268	0.9950537	0.84272856	0.8349742	0.74842536	0.9428966	0.8784166	1.0349662	0.9179126	1.28727	1.0373198	0.83976287	0.91057295	0.88604546	1.0630012	1.1287715	0.9122152	1.115807	1.0888091	1.1915509	1.1084598	0.9972802	1.1145011	0.7199303	1.0250285	0.59221333	0.82701486	0.75333744	0.718913	0.9823982	0.996777	0.92825407	1.0459685	0.9219992	0.67428935
0.10759999999999999	0.5733477	0.94761807	0.7936071	0.78207564	0.93583596	0.63687253	0.8247442	1.0437065	1.0076844	1.08745	0.9472269	1.0455412	0.9002334	1.0071676	1.0299193	0.9918412	0.8429023	0.84180963	0.74993926	0.9545064	0.8812181	1.0544741	0.9125228	1.2798952	1.0441731	0.8370411	0.90950996	0.8888384	1.0620763	1.1331674	0.91781604	1.1160436	1.0939823	1.188811	1.1175015	1.0070078	1.1102153	0.71188694	1.0224334	0.59487146	0.82875013	0.75635344	0.7175074	0.989184	0.9828369	0.92141503	1.0408937	0.92104805	0.66845304
0.10779999999999999	0.5742344	0.9426665	0.8035616	0.7736941	0.93388456	0.63647187	0.8281461	1.0422426	1.0064464	1.0819194	0.9407144	1.0473734	0.90088254	1.0048451	1.036521	0.9895806	0.8438298	0.84796023	0.7533749	0.9607805	0.88160837	1.0658733	0.90350693	1.2727354	1.0554574	0.8326977	0.9114541	0.89656174	1.0639526	1.1361265	0.918255	1.1098412	1.0995889	1.1897086	1.1195544	1.0046408	1.1072152	0.70791733	1.0237267	0.58700234	0.8261022	0.7648551	0.70998514	0.99679637	0.96536666	0.91560596	1.0377651	0.9227383	0.6697336
0.10799999999999998	0.5756505	0.93559426	0.8111427	0.77265596	0.92892075	0.6399172	0.8267701	1.0463208	1.0059359	1.0797032	0.9337304	1.0449744	0.8917071	1.002695	1.0460255	0.9809519	0.84586114	0.8470286	0.75409985	0.965667	0.8798537	1.0707248	0.9022836	1.2698797	1.0614917	0.83369565	0.9079427	0.8948336	1.0694433	1.1335012	0.91982776	1.1059275	1.1044443	1.1964751	1.1167079	1.0048523	1.0964372	0.69761294	1.0269296	0.5802754	0.8195022	0.772672	0.7071092	1.0075212	0.96074533	0.913278	1.0256947	0.9173217	0.67217296
0.10819999999999999	0.5725619	0.94188315	0.81827855	0.77115726	0.9261575	0.644902	0.8253702	1.0575671	1.0157758	1.0804542	0.9261401	1.0384237	0.8866761	0.9981738	1.0492401	0.97732574	0.84502286	0.84783036	0.75960225	0.9667803	0.8879028	1.0804744	0.90458196	1.2604338	1.0587006	0.83259046	0.90308917	0.8955062	1.0796107	1.1297481	0.92104834	1.1018496	1.1044831	1.2122449	1.1249495	1.0028213	1.0993037	0.6884923	1.0316343	0.58218753	0.80908865	0.7769785	0.70770466	1.0196471	0.9610375	0.90761244	1.0142338	0.91363084	0.6702666
0.1084	0.5649139	0.9398829	0.8257595	0.7678036	0.9303244	0.6462426	0.82390916	1.0625818	1.0232999	1.0833333	0.9143753	1.0339093	0.88273394	0.9974198	1.0351198	0.98224837	0.8420522	0.8559989	0.7609638	0.96800727	0.89808095	1.0899892	0.9083016	1.2538677	1.0514922	0.83201367	0.8972119	0.9009252	1.100219	1.1326703	0.93371576	1.0977288	1.0987024	1.218304	1.1272372	0.9951303	1.1057462	0.6785815	1.0367217	0.5833211	0.80316913	0.7866748	0.7132595	1.0207162	0.9558257	0.90230954	1.0082655	0.9135815	0.6690007
0.10859999999999999	0.5604675	0.9427923	0.83091795	0.77635014	0.930434	0.6409055	0.8214122	1.0646408	1.0281758	1.0815976	0.9052942	1.03066	0.8849384	0.99104774	1.0218999	0.97927743	0.8456295	0.8607695	0.7598107	0.96299607	0.9040106	1.0923147	0.91505337	1.2527803	1.0536005	0.8305515	0.89659476	0.9112202	1.1077598	1.1438767	0.94458747	1.0917791	1.0876107	1.2270361	1.125503	0.986231	1.1091768	0.66812074	1.0447876	0.58630043	0.7988716	0.7782932	0.71607625	1.024988	0.9546812	0.9015393	1.0016704	0.9079449	0.6668031
0.1088	0.55577505	0.9423052	0.83008647	0.78346235	0.93110335	0.6410332	0.81614375	1.0671489	1.0259084	1.0729017	0.90381217	1.0314157	0.88655674	0.9862506	1.0132596	0.98146445	0.83840483	0.86569905	0.7568946	0.9510378	0.91355586	1.0957661	0.91659504	1.2497417	1.0503808	0.82159185	0.89845145	0.9082049	1.1166774	1.1431385	0.94857323	1.0826902	1.0819119	1.2303321	1.1270244	0.9811473	1.1215048	0.6579435	1.0482676	0.58227986	0.7957508	0.7784924	0.71698093	1.0374304	0.9547224	0.89129746	0.9980805	0.90141153	0.6674305
0.10899999999999999	0.5569454	0.9430694	0.82686543	0.7782808	0.92862886	0.6378805	0.80683374	1.0801072	1.0253776	1.0612105	0.9040231	1.0266889	0.8859156	0.9732694	1.0080035	0.99211615	0.8271801	0.86934525	0.759358	0.9410364	0.91917104	1.1034405	0.9117859	1.2521647	1.0454141	0.81709653	0.90361893	0.90882194	1.1282266	1.1296057	0.94963884	1.0739413	1.0741308	1.217687	1.1355745	0.96563554	1.1252447	0.65639895	1.0466598	0.5794237	0.79892844	0.7798718	0.72410697	1.045847	0.9674174	0.88292766	0.9966006	0.8958805	0.6708519
0.10919999999999999	0.56134087	0.9498269	0.82331425	0.76517105	0.928196	0.637386	0.80829215	1.0877626	1.0228723	1.0535836	0.91030914	1.0282242	0.8836942	0.9604636	1.0045135	0.99684566	0.8232143	0.8765958	0.75428605	0.9427446	0.92407763	1.1004217	0.9124165	1.2475134	1.0451051	0.8287091	0.9064444	0.9097002	1.137705	1.1318406	0.95404375	1.0673504	1.0795565	1.2087313	1.1456057	0.95105225	1.1274493	0.65730226	1.0504036	0.5696086	0.79802907	0.78393734	0.7236498	1.046846	0.98431355	0.88393635	0.9866557	0.88734883	0.67375654
0.1094	0.57224876	0.95086384	0.82425195	0.75389266	0.91851217	0.63690025	0.81663525	1.0832862	1.019175	1.05286	0.91592723	1.0244699	0.8869386	0.9514722	0.994459	1.0075296	0.81483155	0.8849928	0.7507216	0.9501463	0.93058807	1.1013206	0.9121506	1.2545234	1.0492519	0.8342112	0.9054569	0.9018393	1.148552	1.1371284	0.9639437	1.0640804	1.0793035	1.2068999	1.144803	0.9316215	1.1238542	0.64845717	1.0585454	0.57328516	0.79918927	0.78769594	0.7220564	1.0422891	0.9900436	0.8869589	0.9794552	0.88416964	0.6822675
0.10959999999999999	0.5776669	0.9551944	0.82776487	0.75830513	0.90928006	0.63343805	0.8273873	1.0791076	1.0150341	1.0479137	0.9219029	1.0241363	0.8952258	0.9424182	0.98539984	1.0225775	0.8139766	0.89200187	0.7537671	0.9592256	0.94982713	1.0990866	0.908923	1.2662345	1.0472113	0.8408389	0.90009016	0.9002826	1.1524075	1.14026	0.97920495	1.0594053	1.0884355	1.2088112	1.1366847	0.9198515	1.1220404	0.6416706	1.0662669	0.57726693	0.7928061	0.79802495	0.72139055	1.0413315	0.99151415	0.8889867	0.9809246	0.8725114	0.6790247
0.1098	0.57702684	0.95700073	0.82100004	0.7626183	0.9119282	0.63459164	0.8384373	1.084646	1.0134004	1.0540324	0.934061	1.0237031	0.90538126	0.9364009	0.97743124	1.0245787	0.81568444	0.8872148	0.75479585	0.9702698	0.97327256	1.1005616	0.9014733	1.2776957	1.0409472	0.84159255	0.8952638	0.88994664	1.1410786	1.1423178	0.98932165	1.068637	1.0987844	1.2100972	1.1358099	0.91422904	1.1186022	0.6509179	1.0699131	0.5794577	0.78686154	0.8025993	0.7238343	1.0306379	1.0064706	0.8956103	0.9852386	0.8638004	0.6749743
0.10999999999999999	0.5703135	0.95811516	0.814799	0.7679577	0.91811025	0.62884635	0.8544593	1.0863432	1.0254449	1.0618947	0.9443661	1.0263665	0.9158511	0.93601614	0.9640665	1.0272866	0.8215246	0.8821907	0.7508517	0.98121107	0.9920951	1.0996826	0.8937168	1.2866606	1.0418516	0.84298515	0.89632815	0.8906576	1.1260734	1.1492954	0.9954778	1.0752202	1.1017967	1.2155701	1.1451819	0.9128313	1.1121556	0.65645236	1.0826981	0.5837301	0.7849325	0.80384195	0.72746915	1.0242102	1.0175681	0.9048621	0.9910253	0.8512805	0.6745124
0.11019999999999999	0.5672761	0.95523614	0.81095654	0.77232957	0.9193132	0.6270429	0.8696281	1.0828837	1.0341684	1.0601562	0.94681686	1.0304328	0.925067	0.93637043	0.942161	1.0311253	0.8211282	0.88627243	0.7505771	0.98866284	1.0025221	1.0935342	0.8895071	1.2865686	1.045468	0.83851445	0.9057078	0.8912436	1.1122099	1.158929	0.99798244	1.0855683	1.1068473	1.2115517	1.135773	0.9100106	1.1077198	0.6578616	1.0893468	0.5852054	0.78009236	0.80807745	0.72625417	1.0240582	1.0217601	0.9107725	0.98786235	0.84563136	0.6765071
0.11039999999999998	0.56639254	0.9498378	0.8050515	0.77672654	0.9167188	0.6265864	0.8812451	1.0824672	1.042342	1.0593648	0.9450386	1.0367981	0.93128943	0.9360826	0.925552	1.0302335	0.81861824	0.8819704	0.7568466	0.98942477	1.0057077	1.0866182	0.8906339	1.2798363	1.0448503	0.8380515	0.9155321	0.88868225	1.1067233	1.1611971	1.0012162	1.0948794	1.112172	1.2057617	1.130603	0.90243274	1.1014843	0.6628255	1.0946525	0.5883379	0.7662808	0.81244	0.7229254	1.0209329	1.0229229	0.9141546	0.98151076	0.8493952	0.6791869
0.11059999999999999	0.56705564	0.9465291	0.8096741	0.7779903	0.9052945	0.6282581	0.88920146	1.0822645	1.0557557	1.0549182	0.94332683	1.0297554	0.93951154	0.9317384	0.9084391	1.0225897	0.8273604	0.87809986	0.7694403	0.9963231	1.0041177	1.0810544	0.89688283	1.2835865	1.0434064	0.8416203	0.9210296	0.89017427	1.1035377	1.1567321	1.0010545	1.096494	1.1181419	1.196306	1.1341677	0.8956184	1.0983031	0.6664052	1.0909803	0.59671736	0.75062585	0.81101567	0.723702	1.0154676	1.0309925	0.9167977	0.97168136	0.86127704	0.6865808
0.1108	0.57283586	0.9442428	0.8074359	0.77871096	0.90004885	0.62470496	0.8892204	1.0797564	1.0631089	1.0502456	0.94111234	1.0206007	0.945115	0.9237824	0.890117	1.0148343	0.8301275	0.8668725	0.7733526	1.004341	1.0032243	1.0745444	0.90247023	1.2906055	1.0440382	0.8528191	0.9384312	0.8912217	1.0947623	1.150984	1.0096593	1.0961193	1.1164355	1.1956611	1.1336412	0.888979	1.0925294	0.67163295	1.0874852	0.5957657	0.73703635	0.8089147	0.72539794	1.0010879	1.0334749	0.9295204	0.9670859	0.87065595	0.6850136
0.11099999999999999	0.5769406	0.9437012	0.8072844	0.78389835	0.9031701	0.6126539	0.8965704	1.0843747	1.0672891	1.0406052	0.9421331	1.0142713	0.9546975	0.9169329	0.88435805	1.007042	0.8307279	0.85285807	0.7835126	1.0133263	0.9989957	1.0778229	0.9106283	1.2959604	1.0510156	0.86408734	0.94752204	0.89086574	1.0953413	1.1491002	1.0223961	1.0921838	1.106382	1.1842173	1.121425	0.8815728	1.0878206	0.67501587	1.0779264	0.5966834	0.7312162	0.8080283	0.7318945	0.9994917	1.0299174	0.9371468	0.9674713	0.87730503	0.68069977
0.1112	0.5808911	0.9479278	0.80759794	0.78897667	0.8958679	0.6025619	0.89648885	1.0820487	1.0670187	1.0404428	0.9444178	1.0075232	0.96955943	0.91275173	0.878186	1.0033015	0.83526	0.84571207	0.7932637	1.017572	0.9886445	1.0776345	0.9144764	1.2916383	1.0541799	0.8647816	0.95624924	0.89071035	1.0946165	1.1479043	1.028858	1.0884776	1.1033405	1.1709603	1.1098431	0.8786801	1.0821497	0.6788307	1.0748869	0.59610903	0.72700673	0.8142008	0.7318405	1.0051018	1.031018	0.94014096	0.9702552	0.87646645	0.67299545
0.11139999999999999	0.59498876	0.9536997	0.80503654	0.80071074	0.8956367	0.60317993	0.8921641	1.0746348	1.0568129	1.0493151	0.95262134	1.0089551	0.9697299	0.89857656	0.88169134	1.0028894	0.8339628	0.8355619	0.7989349	1.0147735	0.9867923	1.0778239	0.92166	1.2823712	1.0461565	0.85589856	0.95890015	0.8798127	1.0936334	1.1452765	1.030884	1.0841125	1.0971214	1.1687497	1.0927464	0.87810355	1.082818	0.69158804	1.0734206	0.5904913	0.722112	0.8180596	0.7299643	1.0222983	1.0351964	0.94782895	0.97701687	0.8771788	0.6707037
0.11159999999999999	0.60756457	0.95587426	0.8096281	0.79921687	0.8896843	0.60606617	0.88818955	1.0732964	1.048599	1.055242	0.96347624	1.0222269	0.9667441	0.88667834	0.88358456	0.9986012	0.8382035	0.82532173	0.8062467	1.0111873	0.99060297	1.0720801	0.9246743	1.282579	1.0348082	0.84514636	0.95995814	0.8698555	1.0888408	1.1461153	1.0388345	1.0841447	1.0983338	1.1740091	1.0824289	0.87520134	1.0826789	0.70182943	1.0708272	0.58822644	0.7145168	0.81735563	0.7286112	1.0291013	1.0451831	0.949537	0.98961747	0.8699021	0.6770445
0.1118	0.6113425	0.9614641	0.8130583	0.79317504	0.89038366	0.5972143	0.88051134	1.0798144	1.0547749	1.0597646	0.97016287	1.0324048	0.96870124	0.88356346	0.8821361	0.99343187	0.8337343	0.8062705	0.8133354	1.0064859	0.99802244	1.063249	0.92383534	1.2885067	1.030517	0.8284074	0.9532768	0.86581576	1.0932971	1.1532526	1.038051	1.0761328	1.101829	1.1762587	1.0870105	0.8770768	1.0740049	0.7003207	1.0633956	0.58676	0.70546395	0.8149479	0.7348209	1.0374523	1.0535207	0.9468122	0.99591535	0.85717046	0.679419
0.11199999999999999	0.61005557	0.963095	0.814186	0.7906089	0.8903016	0.59160084	0.87778205	1.0864699	1.0539503	1.0609158	0.973201	1.0492036	0.96756005	0.8899778	0.8793158	0.9921191	0.82781965	0.7865492	0.8188062	0.99704164	0.9985163	1.0594937	0.91947937	1.2914791	1.0378257	0.8172658	0.9494028	0.8569253	1.0980188	1.152877	1.0423224	1.0704737	1.1097646	1.1786078	1.1002973	0.87765855	1.0675768	0.6982784	1.0523732	0.5796664	0.7076002	0.8115121	0.7379904	1.0425178	1.0601664	0.940273	1.0085641	0.8410553	0.6805532
0.1122	0.61875266	0.9674972	0.8323689	0.7910087	0.89147043	0.5967055	0.87412727	1.0896976	1.0440724	1.0647149	0.96831495	1.0453639	0.96601635	0.8967255	0.88105047	0.996438	0.82671374	0.7718921	0.8271691	0.9902578	1.0042733	1.0548964	0.9134195	1.3058269	1.0375648	0.8064298	0.95121247	0.8523103	1.1034768	1.1513646	1.0437626	1.0744964	1.1131754	1.1850243	1.1073729	0.87497574	1.0645803	0.69598454	1.0417616	0.56872153	0.7090346	0.80914456	0.7427785	1.0436988	1.071715	0.9324876	1.0219026	0.8279711	0.6900844
0.11239999999999999	0.6264975	0.9768284	0.8462306	0.79839647	0.8936145	0.5966404	0.87828046	1.0807343	1.0305248	1.0687866	0.9690791	1.0405608	0.9635019	0.90906256	0.88470304	0.9987453	0.821301	0.7544225	0.8311082	0.9907891	1.01438	1.0487196	0.9074878	1.3126302	1.028769	0.80571854	0.9548839	0.8491389	1.1041234	1.1532888	1.0435214	1.076837	1.1062376	1.1923937	1.117735	0.8733922	1.052755	0.68882823	1.0476226	0.573771	0.7194353	0.8077428	0.7396078	1.0460699	1.0774368	0.9165995	1.0314378	0.82057154	0.69368994
0.11259999999999999	0.63589823	0.97608083	0.8542692	0.79777443	0.8863937	0.59058404	0.8816254	1.0735811	1.0213383	1.0703881	0.9729149	1.0386177	0.9704107	0.9223538	0.88232034	0.9945675	0.8116676	0.7449131	0.8212484	0.9979899	1.0171841	1.0455071	0.8969491	1.3135685	1.0231427	0.80967665	0.9615523	0.8586123	1.1067283	1.1574862	1.0379748	1.077147	1.1040909	1.1965115	1.1297004	0.872408	1.0467634	0.680544	1.0569135	0.5749665	0.727042	0.8070019	0.75076354	1.0403492	1.0791045	0.9034507	1.0309943	0.81838214	0.7024299
0.11279999999999998	0.6403864	0.9792363	0.8623226	0.80100435	0.87268555	0.58747154	0.88241243	1.0579853	1.0172216	1.0733237	0.9749937	1.038122	0.98115855	0.93666184	0.88263506	0.99517566	0.8038902	0.7383765	0.8210009	1.008164	1.0227791	1.047142	0.8890428	1.3083639	1.0282784	0.806473	0.9663075	0.867731	1.112164	1.1597852	1.0305599	1.0743022	1.0962275	1.1901386	1.1384046	0.87325424	1.0469652	0.67498386	1.0613992	0.57429844	0.738907	0.8022718	0.7522315	1.0321077	1.0768874	0.89952815	1.0300243	0.8182639	0.7061121
0.11299999999999999	0.63644075	0.9883068	0.86002845	0.80859965	0.87544346	0.5843934	0.87900823	1.0462403	1.0145888	1.0720294	0.9813705	1.0438199	0.97627634	0.94093245	0.8830723	0.99187505	0.78899586	0.7378884	0.80891466	1.0144289	1.0350335	1.051211	0.8911267	1.3075778	1.0293876	0.8059633	0.9745019	0.8754043	1.1128944	1.1704091	1.0229589	1.0698845	1.0905257	1.1818155	1.1509359	0.8740849	1.0452386	0.6754541	1.0671544	0.5732061	0.7561498	0.79949903	0.7643697	1.0308425	1.0727146	0.893213	1.0256188	0.82093984	0.71758306
0.1132	0.6372561	0.99369645	0.8561992	0.81795865	0.8747989	0.58507186	0.8718488	1.0472511	1.0044551	1.076019	0.98255724	1.0458663	0.9681468	0.94182914	0.8890348	0.9946585	0.77926624	0.73866546	0.7951226	1.012776	1.0452111	1.053913	0.8884444	1.3057073	1.0242927	0.81216776	0.9775979	0.87426984	1.109383	1.1688946	1.0136373	1.0634443	1.0877888	1.1758242	1.1579474	0.88017786	1.0458524	0.67625606	1.0781981	0.5667735	0.76730675	0.79072374	0.7673164	1.0431377	1.0695345	0.88608086	1.0226295	0.826401	0.73158324
0.11339999999999999	0.6433263	0.998629	0.8549793	0.8224481	0.8800378	0.58484507	0.8675328	1.034386	0.9891776	1.0754186	0.9765264	1.0482806	0.9639813	0.9483696	0.889504	0.99838823	0.77856237	0.7436001	0.78789973	1.0136039	1.0540296	1.0579983	0.8845778	1.3083026	1.0329516	0.81967974	0.97724664	0.8746513	1.0992323	1.1634676	1.0031202	1.0610652	1.0922511	1.1711402	1.1616912	0.87707007	1.0502495	0.67278004	1.0705209	0.560262	0.7835456	0.78592664	0.76710486	1.0506909	1.0683193	0.88602513	1.0213859	0.8225953	0.7434024
0.11359999999999999	0.65184194	1.0083493	0.854345	0.8275131	0.8832927	0.5874373	0.8602702	1.022834	0.9867615	1.0644933	0.97647595	1.0526875	0.9581277	0.95733	0.88963836	1.0094804	0.7842973	0.7386765	0.7814522	1.0167433	1.058061	1.0653156	0.881915	1.30192	1.0405164	0.82730776	0.97464526	0.86630446	1.0922644	1.1710881	0.99375093	1.0649321	1.0939887	1.1631482	1.1597033	0.8747499	1.0477082	0.6695205	1.0658221	0.55523413	0.7911107	0.7830793	0.7701045	1.0549368	1.0652734	0.8898602	1.0190814	0.8196385	0.75555503
0.11379999999999998	0.65847725	1.0187666	0.8568476	0.8260457	0.87686807	0.5982121	0.8504159	1.0200517	0.9808518	1.0668849	0.9739172	1.0449433	0.9604192	0.9660772	0.8949849	1.0121329	0.78893614	0.7424549	0.78571856	1.0182579	1.0581828	1.0699275	0.88415384	1.294331	1.0399402	0.8354098	0.9731615	0.86593384	1.0806035	1.1736664	0.98822623	1.0653138	1.1011953	1.1512817	1.1569052	0.87693477	1.0452262	0.6697406	1.0664073	0.5513243	0.79609394	0.77375114	0.77060306	1.0545471	1.0707645	0.89127755	1.0161664	0.82318586	0.7561598
0.11399999999999999	0.6647326	1.0256054	0.8528266	0.8216305	0.87473446	0.6047599	0.84176433	1.0137453	0.9737926	1.0736316	0.9708096	1.0426614	0.9592608	0.97471124	0.8910132	1.0033728	0.79823923	0.73799556	0.79288703	1.0155057	1.0611563	1.0804379	0.88875294	1.300689	1.0412892	0.839733	0.9686368	0.8735772	1.0714484	1.1709872	0.98934436	1.0680372	1.1051015	1.1420025	1.1535317	0.8842267	1.043318	0.66618574	1.0629281	0.5409281	0.8017707	0.76527065	0.77261657	1.056028	1.0656371	0.8948637	1.0179404	0.8285697	0.76084054
0.1142	0.6686096	1.0245185	0.8450925	0.82341564	0.8675132	0.6088274	0.8371283	1.0096241	0.96694535	1.0829655	0.96409434	1.043904	0.96184164	0.97578263	0.8927383	0.997597	0.8095008	0.73596936	0.7946302	1.0148333	1.0710605	1.0955491	0.8942544	1.3042433	1.0392041	0.8494923	0.97408515	0.88034844	1.0752064	1.1632439	0.99833167	1.0698391	1.1034458	1.1337942	1.1515979	0.8919492	1.0424476	0.6627932	1.0573785	0.53492236	0.80409753	0.76522946	0.77212185	1.0500627	1.0594668	0.8943363	1.0195807	0.8313488	0.76377004
0.11439999999999999	0.6757059	1.0208977	0.84700614	0.8244672	0.86143273	0.6141429	0.8321551	1.0082303	0.9650717	1.0853117	0.95984674	1.049822	0.96810365	0.980893	0.8947042	0.9948227	0.8240695	0.74480885	0.7866844	1.0187894	1.0706191	1.1004798	0.8980729	1.3227412	1.0395219	0.85108685	0.9811271	0.88513017	1.0784596	1.1531034	1.0101582	1.0667989	1.1013163	1.1314837	1.1560174	0.896835	1.03996	0.6587975	1.0645456	0.5317871	0.8129721	0.76380557	0.7739394	1.0429668	1.0526175	0.90105975	1.0209056	0.843465	0.7634157
0.1146	0.67749494	1.0203087	0.85550743	0.81797284	0.8620725	0.62409276	0.833994	1.0122846	0.959899	1.0842667	0.9609098	1.0571755	0.97075754	0.99074477	0.8982057	0.9966604	0.8349066	0.74959224	0.7803587	1.0148065	1.0735537	1.1014724	0.895775	1.3322691	1.0418338	0.8525247	0.9845912	0.8887055	1.0789998	1.1488518	1.0211806	1.0664198	1.0926458	1.1384305	1.1630263	0.90035987	1.0337136	0.6541063	1.0688854	0.52987057	0.8167695	0.7665157	0.77601147	1.0389806	1.0497324	0.90402985	1.0147526	0.85082746	0.7628934
0.11479999999999999	0.6759702	1.0206913	0.85853213	0.8174606	0.8613287	0.6358087	0.8384152	1.007499	0.95749015	1.0829773	0.95861256	1.0614231	0.9700142	1.0022982	0.9009164	0.9999613	0.83378655	0.7465503	0.7721989	1.0158042	1.0751373	1.0957316	0.8905382	1.3318751	1.0380827	0.8567778	0.98305106	0.88222265	1.0906332	1.1520474	1.0246093	1.0696243	1.0942886	1.1453239	1.1716919	0.89558834	1.030506	0.6530273	1.067981	0.53249645	0.8163592	0.7703712	0.77371264	1.0367942	1.0453188	0.907506	1.0069554	0.8536165	0.757625
0.11499999999999999	0.683138	1.0263155	0.85646665	0.81847763	0.8574393	0.6417476	0.83599097	0.9972863	0.9563402	1.0841628	0.95313925	1.059449	0.97275245	1.0130819	0.90253884	0.99495584	0.8375308	0.7442163	0.76028055	1.0192446	1.078492	1.0941681	0.8857596	1.3232019	1.0336579	0.86463714	0.9774256	0.8763031	1.0958397	1.1526188	1.0263904	1.0741775	1.1019851	1.1487911	1.1845065	0.9019571	1.027163	0.64828575	1.0599219	0.53327256	0.8146515	0.7729398	0.7717257	1.0374115	1.040685	0.91208625	0.99832857	0.861929	0.74836046
0.1152	0.68577594	1.0233195	0.862289	0.81200093	0.85646874	0.6486289	0.8248252	0.9874037	0.9529819	1.078673	0.95459926	1.0556971	0.9765309	1.0248944	0.9062857	0.9863299	0.82896394	0.73892206	0.75161177	1.0218607	1.0782638	1.0934585	0.87956595	1.3108428	1.0286679	0.8717762	0.9768416	0.87228346	1.0940615	1.1564652	1.0261272	1.0745035	1.1098409	1.1484836	1.1927766	0.90461797	1.0209932	0.64835286	1.0598066	0.5345961	0.8199611	0.7754199	0.7734552	1.0282432	1.0386237	0.9088879	0.9885028	0.8723833	0.74171233
0.11539999999999999	0.67907155	1.0229625	0.85795605	0.8027343	0.85180694	0.654468	0.82511485	0.98572224	0.94712096	1.069713	0.9608501	1.0520786	0.9803361	1.0247171	0.9095593	0.9832652	0.8263881	0.733869	0.74442154	1.008882	1.0741807	1.0852628	0.8723157	1.3064147	1.0298073	0.8746617	0.96990085	0.866575	1.090902	1.1550913	1.0233871	1.0748523	1.1101528	1.1497328	1.1986753	0.90787685	1.0197017	0.64315826	1.0613503	0.5449175	0.8294435	0.77067196	0.7764948	1.0254183	1.0437732	0.9089656	0.98525715	0.8824748	0.7368076
0.1156	0.67631257	1.0193257	0.8509381	0.79732627	0.8428542	0.65820473	0.82582563	0.9848045	0.9479905	1.0614499	0.9573098	1.051543	0.9801435	1.0191724	0.9055836	0.9817985	0.830481	0.7252249	0.73635465	0.99773055	1.0669639	1.0726156	0.868224	1.2990745	1.0367444	0.867707	0.9641565	0.86058605	1.0867996	1.1563184	1.0181837	1.076327	1.1039753	1.1541799	1.2115604	0.9151818	1.024515	0.64965475	1.0515108	0.5517195	0.8369768	0.76421595	0.7762628	1.0241166	1.0423764	0.90718246	0.9786225	0.8854665	0.7308777
0.11579999999999999	0.66768616	1.0133193	0.8470346	0.79724467	0.8361515	0.6597512	0.82830375	0.9827844	0.95055395	1.0610975	0.9507516	1.048252	0.9762428	1.0126101	0.90664357	0.9754715	0.82836074	0.72468907	0.7365499	0.9840036	1.0634791	1.0636894	0.8649212	1.2871829	1.0321033	0.8631498	0.9630982	0.852309	1.0812097	1.1608379	1.0106752	1.0770831	1.0927073	1.1491	1.2116514	0.91928583	1.0316606	0.6585109	1.0565671	0.55826604	0.8408384	0.76464987	0.77415895	1.0364896	1.0341545	0.90424925	0.97005415	0.8757302	0.73127496
0.11599999999999999	0.66883326	1.0123688	0.84447736	0.7920555	0.82905513	0.6656809	0.8335425	0.97871053	0.9595274	1.0543476	0.9428024	1.0460052	0.97301364	1.0077	0.910535	0.9717912	0.83089066	0.724455	0.74010414	0.9767724	1.0667263	1.0567414	0.86757743	1.2737275	1.028757	0.8552007	0.9640356	0.84880376	1.0695262	1.1670359	1.0094969	1.0783049	1.0862569	1.148893	1.2070957	0.9243719	1.0347782	0.6598753	1.0733848	0.56727487	0.8582019	0.76421547	0.76651967	1.0501486	1.0251577	0.903809	0.9580959	0.8683351	0.735042
0.11619999999999998	0.6760967	1.0092509	0.8386559	0.7955886	0.82365507	0.6805126	0.8396936	0.9766136	0.97209555	1.0511967	0.93949366	1.0501888	0.9637296	1.0087057	0.9104867	0.9675355	0.8307714	0.72574496	0.73631763	0.9723184	1.0666425	1.0546615	0.8630686	1.2689229	1.0278947	0.8421239	0.96047324	0.8463375	1.0620028	1.1715268	1.012334	1.0849692	1.0903546	1.1459631	1.207323	0.93381935	1.0385697	0.6671101	1.0764894	0.57591987	0.875193	0.76037395	0.7620183	1.0578486	1.0234742	0.908447	0.956294	0.8659654	0.7341965
0.11639999999999999	0.68287325	1.0062784	0.82763493	0.8046425	0.81606054	0.70103306	0.8403777	0.9762298	0.98212737	1.0440754	0.94479495	1.0550319	0.9588297	1.0195365	0.91560686	0.9714277	0.82478964	0.71808845	0.73760414	0.9777849	1.0743363	1.0584675	0.85940033	1.2645836	1.0229279	0.8374711	0.959945	0.8467249	1.0554765	1.1724445	1.0087413	1.0895776	1.0918821	1.1402794	1.2078003	0.9390182	1.0445462	0.67923415	1.0634431	0.58079857	0.88589215	0.74865127	0.7580084	1.0558711	1.0182133	0.9144238	0.95096004	0.86344975	0.7335852
0.1166	0.6863044	0.9999372	0.8242336	0.80954534	0.8181783	0.71199346	0.8423424	0.9778531	0.9973844	1.0489385	0.94464886	1.0481395	0.95507866	1.0304035	0.92425287	0.9699912	0.8240749	0.7016884	0.7343961	0.9905105	1.0872884	1.070668	0.8619669	1.2648314	1.0159626	0.8334181	0.9625303	0.8532649	1.0562948	1.1825508	1.0042664	1.0939592	1.0865344	1.1428866	1.2066743	0.93633795	1.0562092	0.69135404	1.057349	0.5807415	0.89037424	0.73737353	0.7591928	1.0488952	1.0117291	0.9146363	0.95030713	0.87065053	0.72809064
0.11679999999999999	0.6839887	1.0032525	0.8177725	0.81024665	0.8232706	0.71268123	0.8505461	0.9813507	1.0088462	1.0541885	0.9455756	1.0318178	0.95538604	1.031795	0.9342804	0.96803457	0.82331127	0.69084084	0.73718697	1.0000063	1.09906	1.0866705	0.8606802	1.2742757	1.0142475	0.8374671	0.9538481	0.8580233	1.0557148	1.1966188	0.99838305	1.0972441	1.0802848	1.1459053	1.198309	0.93859303	1.0670004	0.6928638	1.0607895	0.57713795	0.8924474	0.7319891	0.75891256	1.0422361	1.0094961	0.9042302	0.9497123	0.87930876	0.71859354
0.11699999999999999	0.6811757	1.005505	0.81710595	0.8143752	0.82268804	0.71284574	0.8559787	0.9864581	1.0184467	1.0609509	0.9567498	1.0263149	0.9533488	1.033869	0.9506025	0.96322286	0.81226075	0.6872763	0.737147	0.9982062	1.1062489	1.0925823	0.86292756	1.2867737	1.0095732	0.84258556	0.9500074	0.8693896	1.0526408	1.2082982	0.9912432	1.1064497	1.0843968	1.1542296	1.1930231	0.9379579	1.0620812	0.6956701	1.069292	0.5677727	0.9028036	0.72515005	0.7640999	1.0319326	1.0073351	0.8977041	0.94592947	0.88291705	0.7141437
0.11719999999999998	0.6767642	1.0109444	0.8154999	0.826166	0.8285143	0.7135191	0.86038	0.98781145	1.0251225	1.0576628	0.9617919	1.0292089	0.944665	1.0369639	0.9600896	0.96326566	0.7972331	0.6816149	0.73013973	0.9940856	1.1112174	1.0999691	0.857404	1.2870696	1.0065184	0.8465645	0.94054216	0.86629057	1.0550323	1.2152952	0.98817605	1.1144674	1.08785	1.1625543	1.1968057	0.9476456	1.059726	0.69790775	1.0742337	0.5644064	0.9171519	0.7195418	0.7611593	1.0217388	1.0107766	0.89979976	0.94125307	0.88164806	0.7120981
0.11739999999999999	0.67393965	1.0161473	0.80891776	0.8342214	0.83025134	0.708555	0.8582283	0.99421436	1.0242232	1.0537556	0.97529477	1.0305754	0.94644666	1.0426937	0.9638197	0.96570456	0.79531413	0.67127746	0.7352712	0.98593295	1.114165	1.1041468	0.8665742	1.2884191	1.0062168	0.8542083	0.93986315	0.86564714	1.0624056	1.2102419	0.9839608	1.1228899	1.0881342	1.1617572	1.2080674	0.9532834	1.0557327	0.7062829	1.0822911	0.5564619	0.9246823	0.7065301	0.74933565	1.0104951	1.0168198	0.8960423	0.93859726	0.8785368	0.7048727
0.1176	0.66889685	1.024014	0.80368066	0.83629847	0.8320341	0.7028153	0.85332465	1.0003513	1.0197482	1.0540892	0.9936298	1.0346267	0.95450795	1.0501355	0.96677154	0.9695576	0.7923437	0.6644866	0.7327599	0.9734508	1.1159655	1.1057816	0.8750164	1.2875082	1.0051658	0.8626948	0.9380523	0.8632957	1.0623816	1.2053297	0.98499614	1.1387506	1.0837466	1.1583885	1.2137275	0.9509332	1.0601062	0.72101635	1.0783101	0.54444945	0.9344799	0.68847394	0.7453182	1.0062124	1.0196624	0.9007324	0.94266057	0.88101286	0.71206695
0.11779999999999999	0.6660778	1.0249312	0.8042864	0.84231293	0.83333594	0.6998077	0.84831053	1.0005565	1.0186032	1.0583726	0.99301666	1.034393	0.9571463	1.0653075	0.9682475	0.9772048	0.7809584	0.6504157	0.7265324	0.96382546	1.1137735	1.0991886	0.86365056	1.2857785	1.0143237	0.8741097	0.9341469	0.8585982	1.064313	1.1963264	0.9796842	1.1403838	1.0858526	1.1604376	1.2099508	0.9439391	1.0555204	0.72916675	1.0726556	0.5400485	0.93987644	0.6726177	0.74022985	1.0010626	1.0118126	0.90130067	0.9457771	0.88810647	0.7155588
0.118	0.66751224	1.0240136	0.8123674	0.85375035	0.83878255	0.6868973	0.8428179	1.000991	1.014325	1.0603544	0.9830092	1.0312229	0.9625458	1.0754212	0.96226686	0.9822776	0.778664	0.6518028	0.735172	0.9590072	1.1133903	1.0995146	0.8544406	1.283619	1.0274222	0.88136	0.9393054	0.8549232	1.067722	1.1916025	0.97274935	1.1428357	1.0908198	1.1580303	1.2067057	0.94783443	1.0568738	0.73007756	1.0675946	0.5344952	0.9397713	0.6489124	0.74092686	0.99664736	1.0016963	0.9087852	0.9393214	0.8926232	0.7167293
0.11819999999999999	0.66645545	1.0266821	0.8089275	0.8664167	0.8431659	0.6800072	0.83476186	0.9993906	1.0103902	1.0677186	0.9787097	1.0280164	0.96534956	1.0794016	0.96024203	0.97671026	0.7807471	0.6542308	0.74075204	0.96394765	1.1286137	1.0951856	0.8631847	1.2774507	1.0394554	0.8826907	0.9486029	0.85236883	1.0794561	1.1874048	0.9587282	1.1429213	1.0974001	1.1599228	1.1949508	0.9401281	1.0532825	0.73867613	1.0581048	0.5320705	0.9323531	0.63386226	0.74315333	1.0021018	0.989987	0.916849	0.9359777	0.8976027	0.717197
0.11839999999999999	0.66616994	1.0340909	0.80697024	0.8679724	0.84479326	0.67846143	0.83620423	1.0063257	1.0001496	1.0667125	0.97143316	1.025124	0.97416294	1.0848776	0.96830064	0.97154826	0.7730757	0.65256625	0.7429399	0.9655673	1.1434152	1.0911142	0.862406	1.2641412	1.0454224	0.8883308	0.96316653	0.84501517	1.0758698	1.187053	0.9419493	1.1376	1.0978577	1.1536493	1.1963595	0.9345578	1.0538291	0.74065816	1.0588926	0.53359085	0.9174932	0.62464947	0.7402391	1.014325	0.9878832	0.9193505	0.9306177	0.8983441	0.7258783
0.11859999999999998	0.66677034	1.0458785	0.81319326	0.853152	0.84444356	0.683968	0.84205407	1.0133135	0.99087226	1.0583665	0.9741612	1.0230987	0.97539777	1.0914949	0.9715923	0.9607114	0.77806723	0.65266746	0.74860054	0.9649186	1.1504295	1.0852127	0.8653832	1.2602566	1.0481241	0.8939662	0.97727966	0.8484432	1.0720899	1.1926701	0.9388472	1.130796	1.0999225	1.1416631	1.1976004	0.9363157	1.0541831	0.74347425	1.0668634	0.5349049	0.9012019	0.61656517	0.73828566	1.0141451	0.9929546	0.9213265	0.9251291	0.8975114	0.7315679
0.11879999999999999	0.6634018	1.0441529	0.8178642	0.8347665	0.8497724	0.68736845	0.8467523	1.027617	0.98929703	1.0516787	0.98272145	1.017175	0.985052	1.0893347	0.9819818	0.9496079	0.77907115	0.65577453	0.75386876	0.95741546	1.1507251	1.0740186	0.8635558	1.2695503	1.0501581	0.89120585	0.99071175	0.8614502	1.0699561	1.1984394	0.94384855	1.1252458	1.0982898	1.1324711	1.2072353	0.9514754	1.0535039	0.7432476	1.0730622	0.53198296	0.8830126	0.60436416	0.7336736	1.0050758	1.0014976	0.9226722	0.9237588	0.89641494	0.73304766
0.119	0.65340316	1.0411602	0.82691264	0.82584834	0.84623003	0.69905114	0.85022163	1.03542	0.98554903	1.0485578	0.98312646	1.0137212	0.98854625	1.0861112	0.98085344	0.9401059	0.77795774	0.6604091	0.7517903	0.9488768	1.1441433	1.0669905	0.86589944	1.2865689	1.0428816	0.8821184	1.0063771	0.86573905	1.0732129	1.2022119	0.9487666	1.1189468	1.1046324	1.1239486	1.21451	0.96677727	1.0464493	0.7434422	1.0792847	0.53226095	0.8766504	0.5936971	0.7291737	0.99354696	1.0023307	0.92840236	0.92132896	0.8944295	0.73862845
0.11919999999999999	0.64557385	1.0431805	0.82796973	0.82399726	0.84358656	0.70305365	0.84817165	1.0367415	0.9887578	1.043835	0.97689563	1.0080978	0.99056935	1.0725806	0.9723656	0.9359893	0.7779078	0.6623676	0.7566932	0.9430486	1.1394978	1.0683743	0.8738503	1.2958593	1.0350673	0.8760819	1.0151049	0.87548625	1.0713248	1.2138953	0.9446437	1.1144607	1.1134669	1.1237769	1.2176661	0.9830692	1.0401229	0.7429041	1.0956018	0.5332356	0.8739984	0.58594567	0.7278182	0.98255	1.0007185	0.93727463	0.9096896	0.8890353	0.7365323
0.11939999999999999	0.63537806	1.0413421	0.8326667	0.8179484	0.83286864	0.7053146	0.8471609	1.030977	0.9886837	1.0340956	0.976795	1.0101956	0.99686366	1.0569066	0.96649456	0.9323384	0.77967817	0.65942127	0.766069	0.94877887	1.1394466	1.0670245	0.8795362	1.3031378	1.035273	0.8724835	1.0239358	0.87969273	1.0653309	1.2231128	0.9397995	1.1124798	1.1191938	1.1247742	1.2219698	0.9891961	1.0346521	0.74091315	1.1012738	0.53829515	0.87228024	0.57937914	0.7290455	0.97481275	0.99394065	0.9426236	0.89908195	0.8821198	0.73705107
0.11959999999999998	0.6246464	1.0377612	0.83481306	0.8188663	0.82571125	0.706308	0.84690946	1.0253108	0.99356157	1.0406429	0.9821174	1.0115008	1.006223	1.0457076	0.9568566	0.9263481	0.7770208	0.6640653	0.7635649	0.9595852	1.1399223	1.0635484	0.8842514	1.3038634	1.0411949	0.8705958	1.0298997	0.87802976	1.06117	1.227034	0.94064665	1.1137164	1.1269366	1.1280087	1.2229264	0.99019355	1.0319219	0.74388385	1.1027119	0.54927903	0.8712017	0.5754232	0.7230119	0.96801174	0.99001634	0.94377565	0.88366836	0.8771018	0.73944885
0.11979999999999999	0.61819774	1.0375752	0.8376642	0.8115895	0.8243958	0.7114822	0.84416854	1.0180678	1.0037833	1.0436857	0.98376787	1.0115446	1.0040559	1.0400193	0.9593629	0.91877574	0.78504515	0.659108	0.7584439	0.97640765	1.1376913	1.0567559	0.89083844	1.3077554	1.0398093	0.8748345	1.0382668	0.8733299	1.0607474	1.2256966	0.9423202	1.1102526	1.1185831	1.130671	1.2208767	0.990264	1.0256367	0.7425245	1.101386	0.55798286	0.87416655	0.5655095	0.7272183	0.9654619	0.99292886	0.946882	0.8778327	0.8746726	0.7441815
0.12	0.61195225	1.036331	0.8323976	0.8078239	0.8270632	0.7181416	0.8413647	1.0114355	1.0094736	1.0405931	0.9890819	1.0065455	0.9903799	1.0353987	0.9647261	0.9096681	0.79644775	0.66105455	0.7502607	0.9905534	1.1432364	1.0512034	0.9005604	1.30597	1.0400091	0.8798991	1.0415282	0.872808	1.0620711	1.2162336	0.9503853	1.1068405	1.1183892	1.1279595	1.2190382	0.9974598	1.0134746	0.73785216	1.1001959	0.5675097	0.8765274	0.55957365	0.7281968	0.9658171	0.99969894	0.9427613	0.8787254	0.86642355	0.74550194
0.12019999999999999	0.5987459	1.0452391	0.8272551	0.8106635	0.83943707	0.71084875	0.8311421	1.0090927	1.0045453	1.0401875	0.9894937	0.99639606	0.98214906	1.0324599	0.96758264	0.89954114	0.79488695	0.67243516	0.7452628	0.9976767	1.1546133	1.0503373	0.9060139	1.2939097	1.0521499	0.8871739	1.0466336	0.8697915	1.0642773	1.2054111	0.9561088	1.1081576	1.1185184	1.127322	1.2197973	1.0031785	1.0069648	0.7411605	1.0984493	0.565324	0.87912613	0.5576248	0.73367786	0.97438896	1.000931	0.94153565	0.8811525	0.8549651	0.7498373
0.1204	0.59524095	1.0461744	0.82319015	0.8094692	0.8524061	0.70901704	0.8180122	1.0059233	1.0077453	1.036665	0.9917064	0.9912779	0.9812588	1.0304996	0.9707799	0.89987284	0.7946238	0.68856776	0.7471207	1.0044428	1.1632637	1.0513976	0.9087253	1.2869714	1.0647244	0.8924288	1.0486668	0.8661224	1.0640483	1.1954114	0.9607044	1.1066136	1.1139861	1.1224296	1.2232164	1.007982	0.99833906	0.7407104	1.0917466	0.57035166	0.8722709	0.5605083	0.73013663	0.9793401	0.9938134	0.94166654	0.8853683	0.84753	0.75014234
0.12059999999999998	0.59134495	1.0480967	0.8207903	0.811197	0.8598719	0.7097596	0.8158411	1.0033756	1.009638	1.0362434	0.98773354	0.9879787	0.97541994	1.0336773	0.9688041	0.8987612	0.79958886	0.70033073	0.7522359	1.0086967	1.1658887	1.0598764	0.9098337	1.2865746	1.0732658	0.89225876	1.0421987	0.8613569	1.0576268	1.1837066	0.95966303	1.1069112	1.112602	1.1221316	1.227706	1.0106703	0.99291253	0.74060357	1.0863826	0.56857514	0.8628737	0.55959255	0.72751737	0.98505104	0.9805491	0.9414539	0.8959627	0.8506471	0.7503328
0.12079999999999999	0.5893022	1.0438143	0.8282819	0.8056206	0.86834353	0.7111974	0.8100873	1.0039008	1.0043894	1.0390022	0.98136	0.9911954	0.96895915	1.0367161	0.96184564	0.8948653	0.799142	0.7146929	0.75536764	1.0101503	1.161457	1.0710951	0.9125933	1.2827204	1.0648817	0.88680786	1.039395	0.8573426	1.0497153	1.1675113	0.9573405	1.1090791	1.1134579	1.1297057	1.2321754	1.0119443	0.9849599	0.74127793	1.0788307	0.5676315	0.85367984	0.5593106	0.7343659	0.996801	0.97851264	0.94666886	0.9035299	0.84894615	0.7500798
0.12099999999999998	0.59379566	1.0373675	0.82916147	0.80008346	0.8742548	0.7110148	0.80678487	1.0080116	1.0102583	1.0368361	0.97810495	0.99161303	0.95992464	1.0361961	0.9593174	0.89917535	0.78765404	0.7166032	0.7615948	1.0061647	1.1615056	1.0738505	0.91557133	1.2685448	1.0535345	0.88153785	1.0366524	0.8500457	1.0403615	1.147425	0.95919925	1.106525	1.1158513	1.1404719	1.233995	1.0134648	0.97450244	0.74864286	1.0742953	0.5641628	0.8493598	0.5566577	0.7294581	1.007294	0.9698147	0.9482947	0.9172279	0.84661704	0.75303507
0.12119999999999999	0.5895711	1.0321709	0.8293139	0.79341215	0.881289	0.7088435	0.80177796	0.99942243	1.020024	1.0282674	0.9738152	1.0030571	0.9572324	1.0344826	0.96246654	0.9081251	0.77900594	0.7186484	0.75750965	0.9985596	1.1591867	1.0750071	0.9117109	1.2580724	1.0510939	0.8806848	1.0333002	0.8476816	1.031225	1.1400725	0.96277934	1.10658	1.1116893	1.1391166	1.2318238	1.0130354	0.9605399	0.7603992	1.073228	0.56953925	0.84959567	0.55182683	0.72815686	1.0068469	0.9570266	0.946264	0.93482393	0.85102564	0.74472827
0.1214	0.5813549	1.0245115	0.82134354	0.7847004	0.88857925	0.71412086	0.7912747	0.9918626	1.0266893	1.0264516	0.9727721	1.0042287	0.9492757	1.035492	0.9634616	0.909346	0.77268374	0.7185631	0.7614391	0.99322104	1.1480678	1.0775086	0.9116893	1.2478558	1.0422744	0.88131523	1.0302639	0.8506483	1.0243355	1.1426983	0.97060466	1.110508	1.104691	1.1333168	1.2190003	1.0165484	0.9512819	0.76697886	1.0764189	0.57376325	0.84493893	0.5579113	0.7282987	1.0085795	0.9513213	0.9446448	0.94066846	0.8478944	0.7382803
0.12159999999999999	0.57288873	1.0091641	0.8166762	0.7836865	0.8902693	0.71674234	0.7874668	0.98923117	1.0270706	1.0326045	0.97399586	0.9997224	0.94508886	1.0395979	0.9628777	0.9083182	0.77703327	0.7227177	0.76848125	0.9844481	1.1316254	1.0728366	0.90782523	1.2476681	1.02619	0.88941514	1.020563	0.8501689	1.0193784	1.1446751	0.9793087	1.1179703	1.1053225	1.1297162	1.2135241	1.0185553	0.94158	0.771272	1.0704293	0.5631347	0.84138316	0.56177175	0.72071564	1.0062418	0.94399303	0.94518447	0.9445148	0.8438268	0.7303586
0.12179999999999999	0.5659171	1.0019522	0.8183756	0.7821681	0.89220303	0.7248907	0.7925985	0.99136025	1.0281461	1.0314695	0.9706431	0.997947	0.9362639	1.0436372	0.9657949	0.90880656	0.775179	0.72554296	0.775705	0.9771873	1.1163561	1.07027	0.9031502	1.2440103	1.014573	0.8964368	1.0123185	0.85307974	1.0116627	1.1513575	0.9853238	1.1192993	1.1139657	1.1289755	1.2064177	1.0224863	0.93699574	0.77858984	1.0668535	0.5495228	0.8389927	0.56662613	0.71068436	1.0080054	0.9391301	0.950618	0.95057625	0.8438444	0.7305816
0.12199999999999998	0.5629559	1.0019172	0.82143277	0.7839649	0.88784647	0.7337114	0.7981062	1.0017081	1.0264791	1.02872	0.95990115	0.99944913	0.9356388	1.0440639	0.95414305	0.9172811	0.7747929	0.72841805	0.7822693	0.9751711	1.1080636	1.0708379	0.9013442	1.2460487	1.00582	0.90065086	1.0161451	0.8639549	1.006986	1.1552744	0.9905588	1.1156805	1.1219134	1.1280936	1.2030209	1.0357839	0.9322118	0.78521144	1.0647186	0.55122745	0.83742505	0.5647045	0.71289027	1.0122482	0.9359375	0.9514433	0.94779277	0.84523696	0.72531986
0.12219999999999999	0.56946045	0.99844605	0.8194411	0.7937787	0.8811705	0.73805946	0.79989713	1.0178903	1.0125566	1.0276201	0.9506852	1.0021536	0.93362033	1.0460833	0.9380513	0.92535895	0.7743814	0.7283155	0.7942276	0.9704555	1.0987233	1.0650457	0.89770013	1.2481375	1.0001658	0.90390414	1.0146813	0.8784476	1.009205	1.148196	0.98564816	1.1134909	1.1229726	1.1253476	1.204741	1.044755	0.93158597	0.78649384	1.061126	0.55103445	0.831734	0.5701819	0.7218088	1.0169661	0.92820036	0.9510972	0.9519226	0.85031486	0.7254946
0.1224	0.5653496	1.0028251	0.818846	0.8008039	0.88564944	0.7384566	0.80089414	1.0225903	1.010731	1.0188377	0.94203484	1.0033605	0.92710865	1.0506727	0.929532	0.93180484	0.770273	0.73078454	0.8123974	0.95560485	1.094722	1.0547252	0.9009635	1.2541811	0.99128264	0.90578127	1.0099118	0.8888634	1.013348	1.1343188	0.9765188	1.1148666	1.1195855	1.1256725	1.2035887	1.0362706	0.93513954	0.78228945	1.0597243	0.544929	0.8390951	0.5750732	0.7247052	1.0195253	0.93398625	0.95965034	0.949076	0.84798145	0.72124684
0.12259999999999999	0.5576064	1.001064	0.82049155	0.8044762	0.8889653	0.745095	0.8087383	1.0253537	1.0139161	1.0110563	0.9325059	0.99949944	0.9265371	1.0446035	0.9265663	0.9379593	0.76873446	0.7300482	0.8300211	0.9417638	1.0928196	1.041674	0.9110018	1.2627504	0.9866487	0.89860606	1.008261	0.8908887	1.0118284	1.1238745	0.9692937	1.110207	1.1195152	1.1223252	1.1986861	1.0276406	0.9385816	0.7805645	1.0624604	0.54088223	0.84855294	0.5777266	0.7183154	1.0220292	0.9343286	0.9768576	0.9431557	0.85377073	0.7113487
0.12279999999999999	0.54986316	1.0024012	0.8211293	0.8032992	0.89620537	0.7552077	0.8143793	1.0216637	1.0141425	1.0134952	0.9337935	0.98976445	0.9225614	1.0413424	0.9235938	0.94353867	0.77790344	0.734727	0.83550453	0.9349221	1.0960815	1.0393306	0.9184158	1.2683958	0.98179626	0.8911227	1.0118908	0.8921127	1.0143645	1.113451	0.96124405	1.0931995	1.1216981	1.1176767	1.1988809	1.0200145	0.94010454	0.78164476	1.0613682	0.5427766	0.8566345	0.5803398	0.71290845	1.0380571	0.9280852	0.99118674	0.94191504	0.8599951	0.70028746
0.12299999999999998	0.53849226	1.0013378	0.8097747	0.7985771	0.8955964	0.7605038	0.8160819	1.0139126	1.013071	1.01398	0.9414258	0.99086744	0.9246135	1.0375607	0.92181396	0.9455729	0.7848521	0.7444247	0.8478272	0.9321093	1.0909444	1.0371035	0.92344046	1.2702848	0.9798002	0.8863161	1.0065495	0.8977795	1.0172633	1.1014968	0.9625036	1.0800498	1.1161424	1.1127274	1.1974397	1.0217811	0.9388735	0.78928673	1.0657579	0.54555243	0.86052954	0.58068264	0.71210617	1.0504085	0.9207355	1.0080752	0.94179565	0.8630939	0.6960762
0.12319999999999999	0.52441686	1.0074668	0.8109029	0.7961884	0.89730346	0.7572244	0.81548244	1.0126697	1.0129689	1.0147613	0.9427077	0.9975123	0.9206445	1.0274954	0.9288228	0.943969	0.7873262	0.75029325	0.85786915	0.9255464	1.0815226	1.0411745	0.92542505	1.2767147	0.98541284	0.8853938	0.9991867	0.90565974	1.0239656	1.0960872	0.9608355	1.0771538	1.1135138	1.1174531	1.1956841	1.02635	0.9349219	0.7952099	1.0665059	0.54464686	0.86181116	0.57497025	0.7109448	1.0531235	0.91498524	1.0272474	0.9326817	0.85869473	0.6826576
0.1234	0.51803493	1.0180293	0.8113983	0.79729605	0.9002557	0.75981194	0.81934565	1.0076095	1.0083103	1.0140517	0.9458857	1.0061021	0.9167224	1.0265256	0.9329505	0.94980884	0.7879082	0.7569946	0.8658989	0.9203306	1.0736369	1.0471423	0.9276586	1.287572	0.9895437	0.8857515	0.9875572	0.90869707	1.0279341	1.0996569	0.94692385	1.0789684	1.1120023	1.120549	1.1857022	1.0285726	0.93792313	0.7931569	1.075054	0.54419255	0.86008215	0.58103085	0.71261543	1.0590174	0.92484164	1.040872	0.9322548	0.84598565	0.6747163
0.12359999999999999	0.5121151	1.0256088	0.8156397	0.8006066	0.89218515	0.75989956	0.8198452	1.0032628	1.0087851	1.011389	0.95278597	1.0081432	0.9107178	1.0276878	0.9358577	0.9565798	0.7934466	0.7610334	0.8689723	0.9070054	1.0728214	1.0420136	0.9162607	1.2920638	0.9948566	0.88627553	0.98137486	0.90546775	1.022116	1.1020217	0.9362658	1.0869008	1.1094975	1.1122394	1.1837047	1.0417677	0.9318358	0.7895946	1.0776097	0.55055565	0.8546466	0.5902947	0.7065804	1.0578706	0.92528653	1.0486566	0.93428177	0.83938247	0.68274266
0.1238	0.50524765	1.0286672	0.82017577	0.7993531	0.8914399	0.75692266	0.82987547	0.9969208	1.0084151	1.0079817	0.9606908	1.0173856	0.9001516	1.0337985	0.9435423	0.96656454	0.7970238	0.7608307	0.87686104	0.8899168	1.0756466	1.0413969	0.90861195	1.2981464	1.0054175	0.889819	0.9732564	0.90354496	1.0224152	1.10643	0.9317594	1.0985758	1.1132656	1.103521	1.1757323	1.0574428	0.92720276	0.793693	1.0655569	0.5570343	0.8512214	0.6084392	0.7029965	1.0510848	0.92648536	1.0566936	0.9354853	0.83231336	0.6978824
0.12399999999999999	0.50822204	1.0326849	0.8193103	0.79801744	0.8969546	0.75409466	0.8291066	0.99406064	0.9993223	1.0102384	0.9689077	1.019229	0.8850659	1.0378214	0.9534751	0.97618634	0.80302197	0.7564313	0.88365775	0.8780586	1.0765097	1.0409284	0.90271664	1.2944708	1.0137311	0.897478	0.9634329	0.9040469	1.0279691	1.1132109	0.93073446	1.1039114	1.1119226	1.098763	1.1614752	1.0569717	0.9191423	0.79155624	1.0542941	0.5574036	0.85371584	0.62547207	0.703303	1.0376172	0.93283105	1.0680097	0.93377316	0.8249972	0.7128438
0.12419999999999999	0.50752336	1.0329527	0.8110546	0.7968051	0.9028287	0.7600984	0.8367863	0.9929558	0.9850195	1.0165454	0.98036283	1.0146365	0.8748903	1.0449345	0.96519506	0.9822601	0.8065908	0.7565235	0.887751	0.8709143	1.0834199	1.0281969	0.89683676	1.2935194	1.0181504	0.90805	0.9512102	0.9007097	1.0343962	1.1106156	0.9251677	1.0928608	1.106352	1.0950507	1.1574816	1.0505382	0.90929025	0.7871939	1.0490347	0.5590571	0.8558457	0.6348367	0.7042502	1.033175	0.9416218	1.072091	0.93527263	0.81567854	0.7196136
0.12439999999999998	0.5081445	1.0362713	0.8053868	0.80270034	0.9106912	0.7658319	0.8403307	0.9972841	0.9800107	1.0176564	0.9931681	1.0141329	0.86964005	1.0492712	0.974191	0.98757344	0.80794126	0.7597073	0.8876094	0.86869633	1.0856522	1.0196873	0.888874	1.2958267	1.0196834	0.9102919	0.9460265	0.8982824	1.0368481	1.113779	0.91182816	1.0833701	1.1001374	1.0970465	1.1424614	1.046636	0.89776725	0.78342354	1.0526234	0.5619922	0.8595092	0.6411824	0.7063701	1.0273888	0.95716274	1.0634241	0.9449066	0.8084129	0.7299243
0.12459999999999999	0.5047184	1.0280463	0.79328084	0.80350983	0.9121155	0.77146894	0.8409063	1.0045009	0.9717147	1.0244662	1.0005656	1.0205387	0.8760122	1.0469589	0.9843215	0.99899197	0.79933804	0.76118314	0.88771	0.8767164	1.0886875	1.0174123	0.88933444	1.2885257	1.0131023	0.91691434	0.95219946	0.9015094	1.0361435	1.1163706	0.90667474	1.0797563	1.1044778	1.1027144	1.1303551	1.0378811	0.88117415	0.78177524	1.0658478	0.5597128	0.8703416	0.64718765	0.6991024	1.0271664	0.96665335	1.061433	0.9498903	0.7959835	0.7384987
0.1248	0.5005106	1.0272484	0.78700477	0.8078583	0.92701733	0.77591956	0.84521633	1.0140917	0.9719122	1.027685	1.001124	1.0300335	0.8801445	1.0458403	0.9799335	1.0118765	0.7908727	0.75779444	0.8932573	0.87794805	1.0987244	1.0156792	0.8908313	1.2893667	1.0180047	0.9244582	0.95554334	0.89803654	1.0430068	1.1207546	0.90634227	1.0696032	1.1057276	1.1056336	1.1242347	1.0256977	0.87354	0.7836967	1.0729649	0.5518074	0.88270223	0.64111215	0.6952139	1.0227858	0.9788131	1.0717034	0.9468928	0.7800997	0.74977916
0.12499999999999999	0.5042406	1.0287572	0.7773668	0.8075355	0.9350154	0.7860808	0.83866745	1.0142835	0.97826976	1.0339108	0.9985583	1.0408584	0.8776912	1.0516394	0.9793381	1.0108764	0.79184014	0.75544894	0.901065	0.88296705	1.1106553	1.0070677	0.898344	1.2854575	1.0206009	0.928124	0.9550803	0.8955866	1.0501037	1.1292996	0.9036302	1.0608898	1.0998918	1.099921	1.1244948	1.0139679	0.86745757	0.7790006	1.068507	0.5463827	0.88307476	0.6393227	0.69411725	1.0093954	0.98423314	1.0833051	0.95346355	0.7743974	0.75934595
0.12519999999999998	0.51063657	1.0314833	0.76145315	0.8017698	0.93559	0.79612046	0.8392491	1.0160171	0.97985876	1.0325131	1.0046877	1.0530063	0.8725686	1.0565152	0.98013544	1.0061177	0.779566	0.7514144	0.90626425	0.8872952	1.1201864	1.0032904	0.90110594	1.2774346	1.0307107	0.92928165	0.96137136	0.90031546	1.0508814	1.1302797	0.9045031	1.058968	1.0923091	1.0933514	1.1197407	1.0065392	0.8675204	0.7655103	1.0599791	0.5489483	0.8849737	0.63453573	0.6900608	0.9942667	0.9826592	1.0897672	0.95445913	0.775317	0.7632119
0.12539999999999998	0.5152134	1.032813	0.75625795	0.7871891	0.93326515	0.8012938	0.839843	1.0140928	0.9879656	1.022239	1.0152025	1.057796	0.86905086	1.0566888	0.9893851	1.0065405	0.7687694	0.74668527	0.9059148	0.890094	1.1294068	0.9905203	0.9045114	1.266279	1.036477	0.93204325	0.96714276	0.9119616	1.0522285	1.1362091	0.90417516	1.0524054	1.0901998	1.0934908	1.1073064	1.0165939	0.86608005	0.7618123	1.0607435	0.5546522	0.89156526	0.63292575	0.6840362	0.9845164	0.9767803	1.0760432	0.95045817	0.77768886	0.765151
0.1256	0.5161863	1.0303146	0.75404644	0.7746846	0.92740697	0.80618453	0.84037673	1.0115294	0.99598175	1.0120025	1.016707	1.0624878	0.8771951	1.0500318	0.9958153	1.0056142	0.7607906	0.73790514	0.9094269	0.8939849	1.1395363	0.9819274	0.9097143	1.2565786	1.025526	0.9331041	0.97032744	0.9148033	1.0509979	1.1399899	0.89986604	1.0532635	1.0972701	1.0974747	1.1053811	1.0211047	0.8654359	0.7689255	1.0548569	0.5510485	0.8982582	0.63923305	0.68121237	0.9832109	0.97705096	1.0650861	0.9522952	0.77405435	0.76467943
0.1258	0.51850843	1.0298204	0.7534677	0.7618253	0.92785054	0.81296635	0.840898	1.0057529	0.9948844	1.0030776	1.013665	1.0615975	0.8810767	1.0348593	0.9971577	0.9997126	0.7561617	0.726627	0.90616435	0.89318144	1.1466262	0.98264617	0.9049342	1.2478799	1.0164533	0.92860085	0.96695995	0.90870416	1.0479748	1.1386005	0.9024223	1.055937	1.1021732	1.0965089	1.1118361	1.017783	0.8773465	0.77374446	1.0498095	0.55563265	0.90663815	0.6488823	0.67964125	0.98500454	0.9787897	1.0567054	0.9538877	0.7695536	0.7659445
0.126	0.5239728	1.0348754	0.75227886	0.75235975	0.9230049	0.81203586	0.8385838	1.0031179	0.99665767	0.99246436	1.01548	1.0542941	0.8917574	1.0303904	0.9986791	1.0041666	0.7492411	0.7212367	0.90458876	0.89291465	1.1446097	0.97554857	0.9012898	1.2388115	1.0203663	0.923307	0.9607796	0.89459515	1.0504255	1.1394149	0.89857274	1.058423	1.1084555	1.0916702	1.1130085	1.0102077	0.8772978	0.77067924	1.0541757	0.55963224	0.9090304	0.65516764	0.68285006	0.995598	0.9848681	1.0516092	0.9527324	0.7687675	0.7659132
0.12619999999999998	0.527182	1.0477101	0.74408895	0.7482287	0.9270889	0.8120692	0.843778	0.9980145	0.999253	0.9870169	1.0169789	1.0543685	0.9046455	1.0273722	1.0009297	1.0108845	0.74863774	0.71697515	0.9022859	0.889846	1.1371143	0.96673787	0.9028798	1.2303779	1.0285344	0.9206077	0.969065	0.8895069	1.0532942	1.1356583	0.8860189	1.0585126	1.1168242	1.093621	1.1143167	0.9972904	0.875442	0.7721675	1.0649295	0.56567335	0.9086259	0.6566767	0.69593424	1.0153439	0.9919366	1.0544896	0.94858307	0.76813924	0.77102333
0.12639999999999998	0.53648	1.0606606	0.73799425	0.75083387	0.92425907	0.80866903	0.84053445	0.9907023	1.0022357	0.982751	1.0175673	1.0538062	0.9138509	1.0276278	1.0155245	1.008589	0.7427329	0.71683365	0.8968705	0.8875846	1.125757	0.9592906	0.9033005	1.2320044	1.0414652	0.9141485	0.9756368	0.8877825	1.0629214	1.1379207	0.87658256	1.0584005	1.1216946	1.0950632	1.1214424	0.9856251	0.8693524	0.766449	1.06681	0.57057357	0.9078369	0.66122395	0.7089025	1.0159457	0.9908255	1.0541853	0.94035614	0.75966334	0.7711533
0.1266	0.53748494	1.063876	0.73486996	0.7425572	0.9193175	0.8006316	0.83823216	0.9889488	1.0070909	0.97780716	1.0254576	1.0524464	0.9253127	1.0277587	1.0317765	1.0014033	0.732562	0.71731305	0.8907601	0.89207923	1.1180217	0.9533038	0.9031498	1.2366432	1.0529305	0.90628195	0.9788761	0.88154596	1.0720555	1.1504345	0.86911327	1.0614035	1.1054626	1.1044157	1.130354	0.9860747	0.8744513	0.7557143	1.0642521	0.5727027	0.908026	0.65906936	0.7108107	1.0103279	0.9923666	1.0550095	0.9334937	0.75351316	0.76440346
0.1268	0.53920066	1.0594231	0.73037046	0.73465604	0.91226345	0.7906484	0.8327013	0.98769534	1.0070944	0.979817	1.0405725	1.0436646	0.9270462	1.0331613	1.0374937	1.0015101	0.7251773	0.7212343	0.8925816	0.8922313	1.1155782	0.94638467	0.903352	1.2457794	1.0499225	0.90040445	0.98134416	0.8814148	1.0741693	1.1539925	0.8676631	1.0667353	1.0868466	1.1109958	1.1400694	0.9919106	0.87589836	0.7465874	1.0616655	0.58144325	0.90121645	0.65524465	0.71754277	1.0059086	0.9916901	1.0484359	0.92809683	0.7520664	0.75882906
0.127	0.5438319	1.0586612	0.7290664	0.74316686	0.9058954	0.78237915	0.8248049	0.97684705	1.0040702	0.97813123	1.0553486	1.0411063	0.91854537	1.0302749	1.039936	1.0031784	0.7263691	0.7289238	0.8972659	0.8938045	1.117487	0.9360058	0.89489055	1.2483639	1.0455186	0.8928075	0.98030895	0.8786549	1.0784773	1.1565619	0.864357	1.0648693	1.090784	1.1098654	1.1466403	0.99455905	0.8778089	0.74110657	1.0568957	0.59370476	0.89987457	0.65097696	0.70932996	1.0054882	0.9951518	1.0470018	0.9230083	0.7439892	0.74786735
0.12719999999999998	0.5488842	1.0582038	0.72395563	0.74367464	0.9057064	0.7743851	0.8102616	0.9591098	1.0023104	0.9777453	1.0684497	1.0416476	0.9161313	1.0250841	1.0433735	1.0051849	0.72612464	0.7343345	0.89872915	0.8975223	1.1161276	0.928542	0.8938011	1.2575928	1.0456605	0.8881155	0.97422075	0.8783343	1.0814437	1.1607724	0.86819875	1.0643744	1.096779	1.105352	1.1569606	0.99768424	0.8839451	0.73386884	1.0521044	0.5938917	0.8933619	0.6418712	0.7050106	1.0012648	1.0049336	1.0570987	0.9262052	0.74535227	0.7441725
0.12739999999999999	0.55425954	1.0589938	0.71678954	0.73975515	0.9008285	0.7742563	0.81029457	0.9488573	0.9981905	0.96955025	1.0785269	1.0385677	0.91815764	1.0192329	1.0547311	1.002605	0.7260142	0.74554026	0.8907142	0.90622866	1.1170516	0.92558867	0.888109	1.2686108	1.0436648	0.87409604	0.9715739	0.8809744	1.0858411	1.1576755	0.8788437	1.0669099	1.0975409	1.1086212	1.1506039	1.009395	0.88341814	0.7244224	1.0561798	0.6017063	0.8932679	0.6426922	0.71179974	1.0030075	1.0158836	1.0566865	0.9286845	0.7585769	0.7361715
0.1276	0.5532986	1.0641923	0.718491	0.7347858	0.89566505	0.7719761	0.81273675	0.95228326	0.996613	0.9548886	1.07761	1.0219141	0.90897083	1.0086476	1.0550495	0.9958396	0.7268704	0.75464	0.880832	0.9203486	1.1118951	0.9287232	0.8806702	1.2609903	1.044708	0.87146616	0.9754856	0.8797403	1.0863806	1.1549922	0.8915442	1.0699855	1.1056479	1.1119721	1.1475028	1.0189766	0.87497765	0.7221845	1.0564693	0.6045013	0.89386064	0.6473282	0.720723	1.0129234	1.0263014	1.0509912	0.93583745	0.7646385	0.7299483
0.1278	0.55022275	1.0801727	0.7229058	0.7336347	0.891149	0.76516813	0.8188046	0.955157	1.0018101	0.9485122	1.0802615	1.0138838	0.9068069	1.0024302	1.0434158	0.99082524	0.72438955	0.76275176	0.87925285	0.92847073	1.1040264	0.93388724	0.87336314	1.2480239	1.0406125	0.8653164	0.9766933	0.87763345	1.0782465	1.1568612	0.90324205	1.063758	1.1036332	1.1127311	1.1461759	1.0237848	0.8681355	0.7275683	1.047724	0.60589176	0.8922326	0.6496359	0.7244101	1.017852	1.0389457	1.0498602	0.94012713	0.77534914	0.73101103
0.128	0.5561388	1.0790156	0.7179832	0.7384643	0.8821443	0.7604056	0.82398903	0.95396775	1.009442	0.9392444	1.0787632	1.014523	0.90578145	0.99315333	1.0358875	0.99174106	0.72167784	0.7668088	0.87874985	0.93177515	1.099046	0.94125646	0.8724571	1.2447765	1.0319204	0.86575645	0.98291105	0.87196827	1.068732	1.1588471	0.9061202	1.0557394	1.0963116	1.1167643	1.1337242	1.0218443	0.8660995	0.73390424	1.0376557	0.60224015	0.88979244	0.6498384	0.7203864	1.0131837	1.0473473	1.0398567	0.9413836	0.78550607	0.7265635
0.12819999999999998	0.57048756	1.0842522	0.7105761	0.7417461	0.868487	0.75596136	0.82788265	0.959729	1.0098476	0.9328314	1.0713549	1.0213122	0.89812845	0.9932211	1.0374796	0.99256796	0.71994925	0.773876	0.88121015	0.9279574	1.0988756	0.9446169	0.8678185	1.2394327	1.0231324	0.8663044	0.98309076	0.86387277	1.0646498	1.1543996	0.90865386	1.0439464	1.0937501	1.1150445	1.1257418	1.0251745	0.8674517	0.74372274	1.043968	0.6000878	0.8905353	0.6564478	0.72242707	1.0073931	1.058254	1.0391843	0.9405505	0.7865774	0.721281
0.1284	0.57862216	1.0871918	0.70636874	0.74301547	0.85877013	0.7503047	0.8390049	0.97073764	1.0079522	0.9311162	1.0640314	1.0261345	0.89684504	0.9857034	1.0395131	0.9860183	0.7180976	0.78007215	0.8844157	0.9200891	1.1046922	0.9417702	0.86919564	1.2364609	1.0226876	0.8622948	0.98640686	0.85208815	1.0618409	1.1519591	0.904488	1.0321563	1.0926143	1.1125365	1.1213492	1.0304612	0.8611698	0.7509832	1.042587	0.59426856	0.8863177	0.66698676	0.7176806	1.0078896	1.069638	1.0401595	0.9398716	0.7891465	0.71292835
0.1286	0.5887373	1.0930318	0.71038055	0.7456061	0.8469919	0.74759656	0.8470127	0.9744719	1.0079457	0.928214	1.06058	1.0275557	0.89845324	0.9817388	1.034916	0.98425627	0.7189185	0.78268224	0.88357735	0.9199913	1.1117929	0.9313258	0.86806434	1.2258065	1.0232415	0.8583559	0.99451005	0.84752333	1.0550611	1.1609298	0.9042408	1.0222393	1.0926206	1.1131797	1.1205826	1.03011	0.85288644	0.749848	1.0439887	0.58728373	0.88117784	0.6821959	0.71213824	1.0127628	1.0841709	1.044304	0.94185185	0.792212	0.7022847
0.1288	0.59092194	1.1025239	0.7139507	0.7416461	0.8495489	0.7441958	0.8411674	0.98552054	1.0092274	0.931619	1.0566487	1.0257527	0.9021566	0.98190075	1.0294898	0.98268545	0.7235025	0.7862808	0.8908263	0.9188004	1.1133741	0.92153007	0.86170465	1.2179533	1.0284307	0.86036277	1.0042001	0.8475598	1.0516926	1.1637719	0.90245074	1.0146646	1.084773	1.1167902	1.1160408	1.028567	0.8494101	0.74913156	1.0414532	0.5794636	0.8797292	0.6896216	0.70939946	1.020079	1.0981961	1.0585494	0.94164133	0.7931973	0.69122744
0.12899999999999998	0.5859068	1.100376	0.716628	0.7415379	0.84964556	0.74353343	0.83572996	0.988472	1.0074131	0.93301517	1.0529308	1.0306431	0.9023505	0.98445636	1.0283793	0.9836395	0.7281063	0.7945534	0.9013578	0.91979104	1.1161485	0.92111236	0.8600454	1.218551	1.037352	0.853665	1.0078617	0.8528469	1.055342	1.1674993	0.90264285	1.0115429	1.0915368	1.1240584	1.108532	1.0331063	0.8526241	0.7412151	1.0342773	0.5761397	0.8858718	0.68887657	0.71074563	1.0237157	1.1070141	1.0662975	0.94473225	0.78760725	0.6843744
0.12919999999999998	0.5778569	1.0947379	0.7084131	0.74374115	0.85229194	0.74092233	0.8323375	0.98859066	1.0090811	0.9319602	1.0583886	1.0253603	0.90704787	0.981627	1.0260887	0.9830712	0.7357265	0.8004682	0.905258	0.9206265	1.116683	0.9254217	0.8520073	1.2053438	1.0440984	0.85324514	1.0116316	0.8583501	1.0532719	1.1650892	0.8977954	1.0105201	1.099165	1.1256663	1.1003364	1.0409395	0.8471283	0.7348828	1.0239723	0.57719004	0.8959392	0.67867565	0.7165495	1.0271684	1.1164341	1.0717498	0.9451382	0.78550005	0.67676336
0.1294	0.57293725	1.0916184	0.7042017	0.7412799	0.8500707	0.7389729	0.82952875	0.9902084	1.0157588	0.93474793	1.0560942	1.0120964	0.9082609	0.9799222	1.0285296	0.9867648	0.7284628	0.8095892	0.9050905	0.9226224	1.1130905	0.9204144	0.84854573	1.2019883	1.0475727	0.8565058	1.018038	0.860443	1.0572706	1.161085	0.89492387	1.0143282	1.1010618	1.1347433	1.1029546	1.0459692	0.84465396	0.7320737	1.0259947	0.57812345	0.89430505	0.66566414	0.71365017	1.0336087	1.1329648	1.0742785	0.9425803	0.78366405	0.6704999
0.1296	0.5704263	1.0992644	0.6967615	0.73473215	0.85250753	0.73392004	0.8217169	0.9981868	1.017987	0.9390115	1.0401839	0.9998288	0.90745	0.9857033	1.0365342	0.9949933	0.7257455	0.81739753	0.8996513	0.92452866	1.1116592	0.91866535	0.8408453	1.21634	1.0485241	0.85307413	1.0185939	0.86363685	1.0640956	1.1708045	0.89174086	1.0233144	1.1138614	1.1311011	1.1038971	1.05021	0.84428746	0.7382551	1.0248128	0.5752195	0.8909687	0.65420747	0.7124495	1.0357044	1.1455634	1.0687132	0.9436852	0.77814925	0.665075
0.1298	0.57468754	1.1045287	0.69455236	0.7262848	0.8545039	0.7294007	0.82055664	1.004019	1.0276185	0.9426212	1.0303206	0.9899862	0.909576	0.9912235	1.047342	0.99802864	0.7199284	0.8277362	0.8960751	0.92220354	1.1158946	0.91555464	0.8385255	1.2334536	1.0452892	0.84709126	1.0168245	0.87822354	1.0692401	1.1774111	0.89140457	1.0289489	1.1161877	1.1237612	1.1005563	1.0418811	0.84229666	0.7446381	1.0309027	0.57459	0.885932	0.64367807	0.7137862	1.0334269	1.1494057	1.0643631	0.9440761	0.78160435	0.66566044
0.12999999999999998	0.5714505	1.1059518	0.69907445	0.72090185	0.847005	0.7226413	0.81701636	1.0026395	1.033329	0.946858	1.0272946	0.987626	0.9111975	0.995621	1.0399696	0.9979142	0.7228023	0.8323114	0.8956736	0.9198757	1.1193879	0.91171414	0.84187365	1.2492405	1.0440835	0.8454168	1.0143232	0.88389677	1.0714164	1.1816382	0.8944267	1.0323046	1.1151698	1.1144406	1.0923723	1.02701	0.8389753	0.74337107	1.040597	0.57906044	0.8836587	0.6269088	0.7169324	1.0204864	1.1523887	1.0580204	0.94069886	0.7806396	0.6636929
0.13019999999999998	0.56216973	1.1185187	0.70085126	0.7130998	0.8411026	0.720902	0.8149264	1.0010542	1.0364397	0.9516392	1.0276339	0.98440856	0.9199105	1.0033481	1.0238034	0.9910607	0.7219725	0.8336132	0.89184207	0.91859955	1.1216142	0.9004165	0.84342957	1.2523309	1.0460682	0.8420126	1.0250257	0.8804174	1.0698229	1.183544	0.8950583	1.0436205	1.1168864	1.1166282	1.0806066	1.010889	0.8386328	0.74470645	1.0529	0.59272844	0.8830392	0.6147935	0.71889037	1.0242254	1.1581564	1.0537813	0.9378466	0.77759945	0.6637524
0.1304	0.5560074	1.1267382	0.70236075	0.7113737	0.8399592	0.72732854	0.82339907	0.99751866	1.0359492	0.95182586	1.0327371	0.97956836	0.9254144	1.0104368	1.014409	0.98770326	0.721929	0.83752865	0.88803375	0.9206045	1.1208774	0.8882263	0.84044343	1.25349	1.0515689	0.8343038	1.029241	0.8773449	1.0806308	1.1796598	0.8928893	1.04973	1.1211826	1.120334	1.0746615	1.0035605	0.83017135	0.7403094	1.0561494	0.59424764	0.8737564	0.60940754	0.7181446	1.019004	1.1577166	1.0554277	0.94211024	0.77344704	0.67189586
0.1306	0.5507403	1.1258448	0.7093433	0.70480645	0.84828466	0.7250073	0.8385031	0.9971641	1.0355148	0.95063037	1.0372629	0.98547995	0.922021	1.0165355	1.0063938	0.9937272	0.7205873	0.8508421	0.88065	0.9168557	1.1150008	0.882766	0.83997434	1.254973	1.0557091	0.8254406	1.0416545	0.87640643	1.0919855	1.1747645	0.8930794	1.0472836	1.1224862	1.1202955	1.0706757	0.99628216	0.82826316	0.73219794	1.0499276	0.6016702	0.8618797	0.6000619	0.71696377	1.0162784	1.1557232	1.0500515	0.95007664	0.7705196	0.67284846
0.1308	0.55125225	1.1233677	0.715866	0.702201	0.8509744	0.7182804	0.8403534	1.0003353	1.0443791	0.9455981	1.0374502	0.9954783	0.9235249	1.0160055	1.0029042	0.9998499	0.7252621	0.85848933	0.8749042	0.9088179	1.1148238	0.87787974	0.8267562	1.2522713	1.0493184	0.8265332	1.0430276	0.87947184	1.0982906	1.165415	0.8893755	1.0412074	1.1233764	1.1113064	1.0689245	0.98901725	0.8346798	0.73178965	1.0525343	0.6109276	0.8538315	0.5964359	0.72067106	1.0171936	1.1668864	1.0394572	0.961979	0.77443534	0.6787168
0.13099999999999998	0.55183715	1.1196643	0.7230261	0.7011256	0.8519851	0.7183262	0.83615005	1.0096315	1.05282	0.94170666	1.0337727	0.9992611	0.9238375	1.0130701	1.0083128	0.995851	0.7311579	0.8618319	0.8731067	0.8984092	1.1143662	0.87078995	0.8190523	1.2563004	1.0454247	0.8282738	1.0398797	0.886604	1.1021084	1.1665831	0.8891017	1.0352932	1.1313928	1.0990387	1.065121	0.9851173	0.83784634	0.7361684	1.0568666	0.6222186	0.847004	0.59100807	0.7272697	1.0270842	1.1797788	1.0369941	0.9695414	0.7783224	0.684793
0.13119999999999998	0.54623705	1.1176622	0.7233343	0.7004073	0.85083467	0.70845145	0.8359608	1.0144814	1.0492305	0.9391785	1.0325149	0.9991566	0.9201019	1.0105425	1.0200809	0.99163586	0.7315184	0.865676	0.8779077	0.8867692	1.1123066	0.8704243	0.8203224	1.2634487	1.0415696	0.8284812	1.0423982	0.8905666	1.0969794	1.1727501	0.8960281	1.0247166	1.143039	1.0841142	1.0706457	0.97811913	0.8354465	0.7351896	1.058617	0.6313673	0.83917254	0.583518	0.73620594	1.0402716	1.187937	1.0417905	0.9866219	0.779936	0.6939191
0.1314	0.543086	1.1152592	0.71998245	0.70403713	0.84907776	0.7018347	0.8393656	1.0145084	1.0494733	0.9457061	1.0333698	0.99016947	0.9153495	1.0005167	1.0231359	0.98626584	0.73122305	0.8720961	0.88170683	0.874379	1.1157923	0.86797714	0.82760537	1.2617656	1.046864	0.820494	1.0478066	0.89762574	1.09568	1.172885	0.89935726	1.0226661	1.1465728	1.079779	1.0739915	0.9634593	0.8328232	0.73224425	1.0619047	0.6373542	0.8267407	0.57835835	0.7397505	1.052201	1.2000287	1.0438814	0.99782324	0.77690524	0.70183885
0.1316	0.5390517	1.1156179	0.7212632	0.70700854	0.8512048	0.7077207	0.8436014	1.0093569	1.0519054	0.94577426	1.0359181	0.97711563	0.91125786	0.9935462	1.0153929	0.9795558	0.73045176	0.871776	0.89128166	0.86074305	1.1234084	0.866858	0.83296055	1.2625153	1.044099	0.8077465	1.0473099	0.89424765	1.0919302	1.1771492	0.90606177	1.0195001	1.1467637	1.0815068	1.0731987	0.9520338	0.8256485	0.7274946	1.0671726	0.64252734	0.81709474	0.5737861	0.741375	1.0509821	1.2099926	1.0312055	0.99923867	0.78021246	0.7073503
0.1318	0.53964734	1.1108454	0.7202377	0.7064542	0.8541483	0.706151	0.850427	1.004797	1.0548841	0.9530201	1.0413593	0.96871865	0.90863603	0.9894717	0.9998397	0.98058945	0.72773135	0.8620067	0.90584636	0.8553701	1.1248786	0.86524117	0.83510715	1.262356	1.0310395	0.8033958	1.0464133	0.88515455	1.0858505	1.1819422	0.9139123	1.0207224	1.1559346	1.0842309	1.0699297	0.9438905	0.81725335	0.72141737	1.0804832	0.64988905	0.80211	0.5677741	0.73192096	1.0434611	1.2074819	1.0149246	1.0071267	0.77678853	0.7120456
0.13199999999999998	0.5377404	1.1050128	0.719138	0.70818686	0.8533542	0.6996857	0.85515285	0.9995869	1.0567243	0.9578023	1.0447854	0.95687634	0.9041361	0.9991517	0.99666	0.9846899	0.7262908	0.8555474	0.9237187	0.84794	1.121107	0.8654739	0.837491	1.2551227	1.0225881	0.79770553	1.0421994	0.8857707	1.0833298	1.1749389	0.919699	1.019988	1.1682516	1.0886525	1.066558	0.941765	0.8170509	0.7076615	1.0871259	0.6536795	0.78196406	0.564295	0.72914255	1.0357445	1.2019506	1.0040236	1.0150027	0.77753043	0.71406734
0.13219999999999998	0.5433581	1.0952132	0.7220705	0.7075798	0.8519766	0.6950162	0.8644172	0.9986282	1.066582	0.9559374	1.0450648	0.9475224	0.9011778	1.003358	0.9945663	0.98931444	0.7202061	0.84545565	0.93204266	0.8359977	1.1173582	0.8698727	0.8412661	1.2392942	1.0280722	0.7936556	1.0405484	0.8858945	1.0833546	1.1657791	0.92192936	1.0244049	1.177713	1.0891356	1.0602236	0.950594	0.8111765	0.6997689	1.0829381	0.6581383	0.76829684	0.5615589	0.72802335	1.02844	1.204913	0.9985946	1.0208765	0.78196454	0.71487594
0.1324	0.55035686	1.0893168	0.72130615	0.70182365	0.8537679	0.69154114	0.8752624	1.0058033	1.0679098	0.954612	1.049241	0.9390165	0.89718914	0.99392563	0.98785114	0.9960161	0.7207343	0.83619523	0.93452525	0.8260192	1.1146162	0.8737815	0.85058504	1.2315797	1.0320432	0.7845015	1.0328029	0.88168526	1.0813582	1.155707	0.9240794	1.0286987	1.176421	1.0894675	1.0662678	0.9478427	0.8174333	0.69826263	1.0796661	0.6652299	0.75651056	0.55939245	0.72538674	1.0201262	1.2077651	0.99450296	1.0280954	0.7819249	0.71593505
0.1326	0.55323297	1.0837902	0.7148527	0.68975055	0.85565615	0.683888	0.8855322	1.0155692	1.0715058	0.95395726	1.0445408	0.9351548	0.89955175	0.99097353	0.98298955	1.0007359	0.7340085	0.8254397	0.93613017	0.818016	1.1094263	0.8761049	0.8622279	1.2333694	1.0327115	0.78248096	1.0238825	0.8726199	1.081579	1.1535442	0.9270508	1.0327106	1.172775	1.0964695	1.0798683	0.9500573	0.8247007	0.69426537	1.073903	0.66857606	0.75364524	0.5545627	0.72726846	1.0187337	1.2034943	0.9891387	1.0345569	0.7728901	0.72176915
0.1328	0.5451804	1.0848802	0.70576584	0.6910041	0.8644678	0.6778465	0.8889341	1.0247066	1.0745889	0.95529336	1.0434452	0.93878376	0.899401	0.9910392	0.9834935	0.99455833	0.73725486	0.81859535	0.9406449	0.8149011	1.1155877	0.8859703	0.86171496	1.2381227	1.0337763	0.78189814	1.0171494	0.8654304	1.0831915	1.1495808	0.93476754	1.0395145	1.1694945	1.1067294	1.0976632	0.94952786	0.83608603	0.682798	1.0770508	0.66771984	0.7503332	0.5493041	0.73063016	1.027743	1.1983252	0.9981295	1.0392691	0.7736967	0.72584146
0.13299999999999998	0.53803974	1.0818529	0.7017003	0.7029358	0.8690877	0.66976637	0.8923221	1.0276508	1.069127	0.9655138	1.0360081	0.9374163	0.9050661	0.98624325	0.9831539	0.9949825	0.73234934	0.8204063	0.9487653	0.802527	1.1172256	0.8920822	0.85465133	1.2393934	1.0346705	0.7796894	1.0098369	0.8594362	1.082019	1.1385984	0.9483279	1.0445943	1.1700628	1.1024349	1.1093371	0.94980574	0.8431825	0.67649174	1.0887184	0.66193914	0.74940765	0.55146676	0.73023885	1.0270703	1.1903304	1.0100616	1.0414099	0.77569145	0.7276397
0.13319999999999999	0.532762	1.0750167	0.6985078	0.7102939	0.86996084	0.66723293	0.89721555	1.0346968	1.0592169	0.9655631	1.0393081	0.93459016	0.9044912	0.97849125	0.9830871	0.99588794	0.7329833	0.83718026	0.9576954	0.7980237	1.1249802	0.9042067	0.84855074	1.2390953	1.0399708	0.7844309	1.0050825	0.84710187	1.0861324	1.1314932	0.9679404	1.0458301	1.1613204	1.0954075	1.1163945	0.9579947	0.84967464	0.67189926	1.0847802	0.65266854	0.7485371	0.54526997	0.73250073	1.0262085	1.1838416	1.012446	1.0441208	0.76962656	0.7314901
0.1334	0.53056794	1.0699071	0.69663453	0.71578926	0.8717866	0.66223186	0.90354294	1.037471	1.0431323	0.9648689	1.0457677	0.93153673	0.90039355	0.9768516	0.984378	0.99994296	0.73166764	0.8520859	0.9724795	0.80156153	1.1354537	0.9151124	0.8395576	1.2355784	1.0458322	0.79041225	1.0117519	0.8491143	1.0875647	1.1361341	0.98674935	1.0471952	1.1470727	1.0875491	1.1231035	0.95951504	0.860935	0.6728024	1.0764832	0.6457606	0.7425648	0.54980886	0.74084044	1.0309819	1.1748018	1.0062487	1.0448656	0.76515937	0.7323968
0.1336	0.52876353	1.0615907	0.6975237	0.7139036	0.86695695	0.66696286	0.9042693	1.0395474	1.0369391	0.96576643	1.0469958	0.9373845	0.8940859	0.9805341	0.9800844	1.0014279	0.72621137	0.8665637	0.98278636	0.81436455	1.142897	0.9236771	0.83184856	1.2306983	1.0564483	0.7918747	1.0268166	0.85436535	1.0893608	1.1396039	0.9918836	1.0446429	1.1366851	1.0786284	1.1239771	0.9560532	0.8738478	0.6757668	1.0707471	0.62816036	0.73445374	0.55286855	0.74716276	1.0313708	1.1648874	0.9979289	1.04719	0.76024824	0.73291516
0.13379999999999997	0.5248887	1.0669188	0.7051893	0.7056871	0.86416614	0.6677225	0.90721023	1.0311658	1.0376219	0.96895504	1.0454221	0.9438401	0.88799316	0.99061745	0.97888386	1.0017207	0.71254855	0.8717911	0.99416393	0.82450986	1.1484897	0.93699	0.8291587	1.2206979	1.0595415	0.7973657	1.0462304	0.85885894	1.0946153	1.1475772	0.99320394	1.0494995	1.135538	1.0678122	1.1293315	0.9558752	0.8924768	0.6686701	1.0663658	0.6192166	0.7278802	0.55445033	0.74901295	1.0348858	1.1582865	0.9953163	1.0417035	0.7486938	0.73921114
0.13399999999999998	0.5247993	1.0748227	0.7157556	0.6957672	0.86252636	0.66596335	0.9003418	1.0273125	1.033516	0.9728687	1.0403336	0.9468047	0.87989455	0.98981	0.9813195	0.99907386	0.7101203	0.8709051	1.007756	0.8278106	1.1517717	0.9374513	0.83392704	1.208722	1.0569133	0.8000327	1.0485548	0.86485255	1.0953847	1.1414766	0.99395025	1.0528861	1.125215	1.0585847	1.1318127	0.955788	0.90580404	0.66718805	1.0594777	0.6179374	0.72672117	0.5593648	0.7455096	1.0415773	1.1597482	0.991848	1.037642	0.74367815	0.7423448
0.13419999999999999	0.52477133	1.0811133	0.72111315	0.68923604	0.8652268	0.67340523	0.8964633	1.0339472	1.0267291	0.9751815	1.0367235	0.96045655	0.87591976	0.9818909	0.98284185	0.9947418	0.7091813	0.864337	1.0282212	0.83808017	1.1547031	0.93644774	0.83297664	1.1942006	1.0541317	0.80137116	1.0436058	0.8714719	1.0883154	1.1308457	0.99459696	1.056145	1.1241521	1.0534599	1.136294	0.95019686	0.9088869	0.6681579	1.0616057	0.61037076	0.72823614	0.5661012	0.7398956	1.0414062	1.162727	0.99262244	1.0406071	0.73078734	0.74627066
0.1344	0.52751386	1.0778345	0.71554446	0.67904276	0.86787635	0.6792162	0.89432013	1.0360351	1.024284	0.98037004	1.0427021	0.9714874	0.8697509	0.9829511	0.9849015	0.9884425	0.7076203	0.8568749	1.0472051	0.8512235	1.1560389	0.9416251	0.827365	1.1857527	1.0452137	0.7986028	1.0390079	0.8758526	1.0757284	1.1326458	0.9891773	1.0467323	1.1247107	1.048882	1.1489329	0.94871765	0.91050166	0.6652693	1.0612	0.5958098	0.7350571	0.57376546	0.74513537	1.046742	1.1531253	0.99204814	1.0504327	0.7243242	0.7569824
0.1346	0.52826047	1.0691414	0.7073266	0.6718386	0.87394387	0.68057454	0.8920009	1.0327096	1.0168287	0.9888668	1.0417575	0.9810659	0.86686593	0.9814927	0.9830075	0.98492	0.7136204	0.8560612	1.0631117	0.84738326	1.1560339	0.9472105	0.8216551	1.1829878	1.0452074	0.7968301	1.0367707	0.87967306	1.0598528	1.1370277	0.98855954	1.0432109	1.1326857	1.054605	1.1593311	0.95598143	0.9100287	0.6723291	1.0505	0.5897924	0.7405721	0.58360875	0.7495704	1.0535301	1.1544284	0.98871267	1.0600095	0.7225769	0.75539225
0.13479999999999998	0.5363898	1.0640712	0.70181257	0.66871357	0.8823482	0.6812436	0.89359325	1.0309668	1.0148785	0.99718136	1.029022	0.99554306	0.866077	0.9832882	0.9761994	0.98069274	0.7184009	0.8501458	1.0713336	0.8496208	1.1602846	0.95474344	0.8222363	1.1848452	1.0467668	0.7931939	1.0329496	0.8902385	1.0442499	1.1476834	0.9948043	1.0481831	1.1395798	1.048171	1.165676	0.9640817	0.9014403	0.6768863	1.0408415	0.5788551	0.7449506	0.5920729	0.7483049	1.0604326	1.1591134	0.98730695	1.0664256	0.71916413	0.753447
0.13499999999999998	0.5462721	1.0553554	0.70012	0.6644748	0.8804547	0.6846891	0.8878377	1.0262634	1.0087715	0.99858725	1.0188104	1.0016607	0.8605511	0.97736895	0.967765	0.96980095	0.7186679	0.8439812	1.0731137	0.85810167	1.1565815	0.97290814	0.8190189	1.1809583	1.0537401	0.7984541	1.0280907	0.9073778	1.0307846	1.1562247	0.9951855	1.0517385	1.1451584	1.0444403	1.1681691	0.9676444	0.9000347	0.67145616	1.0325083	0.573768	0.7489113	0.59886366	0.7453375	1.0601249	1.1503905	0.9887515	1.0703636	0.7090083	0.74915344
0.1352	0.55253375	1.049647	0.6997444	0.6618526	0.88391703	0.68253195	0.88287073	1.0218341	0.99896395	0.9998329	1.0137976	1.0094731	0.8576498	0.95923555	0.963701	0.9616787	0.7158164	0.83610386	1.0758629	0.86597884	1.1525038	0.99270564	0.8212116	1.1756419	1.0578048	0.8055386	1.0295037	0.91656953	1.0226508	1.1582273	0.99814457	1.0462695	1.1509097	1.0463853	1.1652173	0.9624485	0.9051786	0.6630626	1.0348547	0.57739615	0.7573473	0.6042084	0.7453036	1.0477309	1.1461345	0.99835426	1.0587813	0.7090049	0.7364014
0.1354	0.55589306	1.0469168	0.70070094	0.6638565	0.8960102	0.6817571	0.8839845	1.0272263	0.9855038	0.9957154	1.0124272	1.0210899	0.86518645	0.9478068	0.9571049	0.95703584	0.711378	0.8344159	1.0697498	0.8766475	1.1510698	1.0148411	0.8190955	1.1795208	1.0519928	0.81537765	1.0292323	0.9162348	1.0171567	1.1568451	1.010031	1.0430348	1.1580776	1.0443206	1.1633135	0.9686125	0.91052884	0.6701663	1.046581	0.5738821	0.7716138	0.60414016	0.7495342	1.0358217	1.1514624	1.0035048	1.0452323	0.71342397	0.72842604
0.1356	0.55311644	1.0451324	0.69050384	0.66125995	0.89657617	0.6812667	0.8853461	1.027733	0.98051023	0.98979264	1.0181879	1.0358613	0.8647572	0.9324832	0.9488888	0.95450795	0.7087243	0.83146006	1.0615813	0.8855634	1.1611823	1.0246264	0.8235837	1.1794654	1.0485944	0.82712746	1.037866	0.91359174	1.0125004	1.1474328	1.0101317	1.0411189	1.1572689	1.0486668	1.1711792	0.9777846	0.9181237	0.67244667	1.0576297	0.57250303	0.776223	0.6021615	0.7524513	1.0273063	1.1535819	1.0098549	1.0304083	0.71820366	0.7256138
0.13579999999999998	0.5564565	1.047265	0.6797472	0.6586523	0.9020662	0.682382	0.8847283	1.0208378	0.9732481	0.9819598	1.0210352	1.0431167	0.8630229	0.91074437	0.9503235	0.95696956	0.70799	0.82591975	1.0562639	0.89347637	1.1563739	1.0297086	0.8260406	1.1716266	1.0399362	0.8389339	1.0455693	0.9191651	1.0190351	1.1419544	1.0007433	1.0370185	1.156674	1.0523438	1.1815335	0.9746889	0.92609596	0.67236406	1.0623318	0.5801137	0.7815253	0.59507614	0.7510342	1.0242206	1.1554723	1.0122589	1.0192586	0.7280686	0.7240664
0.13599999999999998	0.561835	1.0507379	0.6833937	0.6656242	0.9076979	0.67689466	0.88741684	1.0161852	0.96674967	0.97270584	1.0249865	1.035859	0.86775297	0.8946037	0.94881785	0.9543331	0.70854247	0.8251333	1.0588006	0.8931979	1.1468962	1.0380541	0.8308419	1.1774349	1.026866	0.8392192	1.043265	0.91930383	1.0162427	1.1405513	0.99609584	1.0388842	1.1549577	1.045495	1.1849233	0.96381795	0.936455	0.6755421	1.0602878	0.58550394	0.785792	0.5855567	0.74756205	1.0198615	1.1520982	1.013751	1.0135115	0.7419322	0.725049
0.1362	0.56567925	1.0465466	0.6798793	0.66364825	0.91528285	0.67474735	0.8899379	1.0191737	0.9633935	0.96862745	1.026081	1.0261167	0.87267643	0.88511086	0.94961107	0.9588459	0.7144596	0.83117384	1.0552785	0.8970295	1.144264	1.0468019	0.8302614	1.1822286	1.026191	0.84125316	1.0368072	0.9331081	1.0081967	1.1384261	1.0006868	1.0392627	1.152126	1.051116	1.189139	0.9548491	0.9504552	0.67832273	1.0622438	0.582256	0.7889738	0.57861483	0.7468118	1.0140244	1.1556908	1.015377	1.0016233	0.7510302	0.73089147
0.1364	0.5646932	1.0439429	0.67967325	0.6575476	0.91725194	0.67557985	0.8911862	1.0174302	0.957121	0.96639776	1.025505	1.0284439	0.87513626	0.8753943	0.9496001	0.9721981	0.72068214	0.8289943	1.054674	0.8939356	1.1416994	1.049413	0.8277169	1.1853907	1.031804	0.8401989	1.043971	0.94084907	1.0034893	1.142081	1.0039489	1.031423	1.153052	1.05192	1.1898838	0.94744074	0.96246666	0.67950803	1.0547749	0.5875427	0.79058486	0.57948875	0.74688566	1.0135151	1.157638	1.0160451	0.9957415	0.7531927	0.73976034
0.1366	0.56849563	1.0487634	0.68745613	0.65206265	0.9153844	0.6785543	0.8957708	1.0099113	0.9509325	0.95372164	1.0213752	1.0311722	0.8802095	0.8646721	0.9529734	0.9804659	0.7203928	0.822751	1.0590549	0.88891184	1.1395186	1.0443611	0.8185527	1.1886542	1.0332226	0.83808935	1.0480552	0.9451898	0.9979305	1.1524668	1.0032742	1.0312496	1.145292	1.0488287	1.1875775	0.9332201	0.972792	0.6802588	1.0584795	0.590096	0.78700477	0.5761134	0.7480891	1.0109885	1.1478274	1.0149335	0.9922821	0.7620047	0.7493753
0.13679999999999998	0.56889135	1.0512968	0.69161636	0.64653355	0.9110004	0.67930245	0.8997926	1.0147221	0.95205665	0.9485713	1.023427	1.0353138	0.8887507	0.86143404	0.96048224	0.9895313	0.7248107	0.8231604	1.0620736	0.882202	1.1341147	1.0416608	0.8142346	1.1954277	1.0288166	0.8383626	1.0477164	0.9587708	0.99282634	1.1629987	1.011206	1.0428196	1.1425763	1.0472956	1.1794174	0.93040305	0.9800069	0.68243504	1.0558441	0.59433043	0.78169334	0.5766982	0.74686164	1.0070628	1.1355523	1.0157822	0.9845068	0.76057965	0.76478773
0.13699999999999998	0.5673174	1.0502782	0.69277054	0.64431816	0.9063528	0.68172085	0.902656	1.0193967	0.95135707	0.9368476	1.0210304	1.0365968	0.8917726	0.85133266	0.97193074	0.9948466	0.72893256	0.8136096	1.068092	0.87591136	1.1218014	1.0328307	0.8051379	1.1967329	1.0269308	0.83406836	1.0442294	0.96699655	0.9930754	1.156839	1.0151435	1.0492852	1.1402354	1.0533864	1.1647394	0.94828314	0.9899679	0.6899979	1.0432246	0.5956724	0.7806316	0.5782032	0.74661326	1.0104952	1.121491	1.0284537	0.97796786	0.76443034	0.7798176
0.1372	0.56729776	1.0486177	0.698132	0.64048463	0.9132329	0.683191	0.8976043	1.0116019	0.94922715	0.92907304	1.0127239	1.0378602	0.89444345	0.84314775	0.9799255	0.9891556	0.73557353	0.8069767	1.083969	0.8702792	1.1152043	1.0181216	0.7981589	1.1922148	1.0387294	0.8220009	1.0506063	0.9685615	0.99315745	1.1471026	1.0188569	1.0623751	1.1444079	1.064674	1.1604573	0.95995605	1.0011238	0.7036228	1.0406718	0.60298485	0.77866095	0.57993877	0.7495284	1.0097892	1.1157792	1.0329633	0.9685198	0.76890844	0.79233164
0.1374	0.5671071	1.0470995	0.70178455	0.6413828	0.9200436	0.68242186	0.8913809	0.999669	0.9539655	0.9235955	1.0073434	1.0366248	0.89975554	0.8249592	0.9790643	0.9796764	0.74312204	0.8030287	1.1002454	0.8717035	1.1162274	1.013923	0.7913192	1.1913853	1.0453024	0.81297344	1.0513577	0.9651662	0.9926853	1.1348974	1.0155736	1.0647933	1.152763	1.0705665	1.1573735	0.97341967	1.0041449	0.7246418	1.0412906	0.6084418	0.7757514	0.5857647	0.7398794	1.0062034	1.1205724	1.0290902	0.96484345	0.7723737	0.80006206
0.1376	0.5662969	1.0481082	0.703926	0.63406855	0.9212327	0.6855689	0.89122516	0.99470586	0.95198894	0.92151505	1.0092555	1.0347956	0.90505713	0.81901884	0.9716651	0.9630178	0.74957615	0.8118187	1.1171459	0.8747951	1.1121459	1.0171773	0.7944245	1.1858249	1.0513487	0.80136156	1.038443	0.9601477	0.9922618	1.1268454	1.0124702	1.0718529	1.1628419	1.0782723	1.159192	0.9815041	0.9993223	0.72922367	1.0411798	0.6071221	0.7747183	0.5945888	0.7386376	1.0136901	1.121957	1.0311004	0.96330804	0.76903325	0.80403525
0.13779999999999998	0.57096344	1.0519124	0.70299107	0.62465554	0.9193969	0.69400316	0.8902675	1.0002618	0.9480595	0.9244897	1.007626	1.0294586	0.90395886	0.8135957	0.97408324	0.9566342	0.7550117	0.8074431	1.1291419	0.874055	1.1112164	1.0213438	0.8032875	1.1837804	1.0509851	0.79358625	1.0291083	0.95884067	0.9959939	1.118308	1.0162439	1.0748353	1.1632094	1.0798447	1.1618972	0.98629475	0.995557	0.7227451	1.0392708	0.60152465	0.7818475	0.60176456	0.7403943	1.0170654	1.1258792	1.030535	0.9659046	0.76859635	0.80840635
0.13799999999999998	0.57980585	1.056043	0.700303	0.62164795	0.9206547	0.69828564	0.8882571	1.0044892	0.9419345	0.9384886	1.0025607	1.0178602	0.90430546	0.8114531	0.97784495	0.9499839	0.75884414	0.80361074	1.1324135	0.87039423	1.1076325	1.0202986	0.80753326	1.1839995	1.052784	0.7847556	1.028193	0.95670766	0.9897813	1.1147969	1.024155	1.0766736	1.161287	1.0833758	1.1770698	0.98987323	0.9903486	0.7253782	1.0473106	0.59937525	0.78584445	0.6109951	0.742463	1.0178853	1.1292797	1.0225203	0.9669609	0.76596266	0.8209815
0.1382	0.5854532	1.0602671	0.6902148	0.6235911	0.92074233	0.70067805	0.8889658	0.9975763	0.93413556	0.95465416	1.0011088	1.0043379	0.9113092	0.8098631	0.9819142	0.9462858	0.7666259	0.8056403	1.1301104	0.873872	1.1061189	1.0150752	0.81251943	1.1922404	1.0552461	0.78549266	1.0317758	0.95028764	0.98408914	1.1199536	1.0348262	1.073629	1.151827	1.0868838	1.1894982	0.98816675	0.98135775	0.7249005	1.0514625	0.5981802	0.79237086	0.61314327	0.7419078	1.0095483	1.1381551	1.0181338	0.9620357	0.7655793	0.8305432
0.1384	0.5807415	1.0736862	0.6853336	0.6180524	0.9182433	0.70309544	0.88778275	0.99272364	0.9284427	0.9567533	1.0005388	0.9895903	0.9210605	0.80976295	0.98760295	0.94749385	0.7810708	0.8063509	1.1308788	0.8819991	1.1060747	1.0179741	0.8129669	1.2037789	1.0499359	0.7879887	1.0261441	0.9391325	0.97783595	1.1220975	1.0512112	1.0732508	1.1402276	1.0882226	1.1888186	0.996276	0.97069585	0.72633576	1.0566106	0.59062165	0.7956114	0.6132326	0.75680524	0.9951058	1.146343	1.023395	0.95261246	0.762214	0.8377295
0.1386	0.57628536	1.0805433	0.6832377	0.6228698	0.92020744	0.70596915	0.8871337	0.99229515	0.92663443	0.9619998	0.99793446	0.97786087	0.93084425	0.8142867	0.9842016	0.9452566	0.78849125	0.8014955	1.1346633	0.88362676	1.1075666	1.0194101	0.82260424	1.2082347	1.041961	0.78945905	1.0268854	0.93114865	0.9741965	1.1257218	1.063607	1.0789676	1.1277564	1.0850276	1.1825769	1.0006267	0.96045	0.7296375	1.0645213	0.58864677	0.8013256	0.6136251	0.76068443	0.9845704	1.1531099	1.0301005	0.9437763	0.7718287	0.8416702
0.13879999999999998	0.5700728	1.0819857	0.67842966	0.6227595	0.9251105	0.7085676	0.8804496	0.9975062	0.9255676	0.971461	0.9961606	0.9656463	0.9364739	0.81412745	0.9902298	0.9408962	0.789942	0.7966025	1.1393777	0.88427645	1.1072754	1.016741	0.8241835	1.2096062	1.0404121	0.7908644	1.0297706	0.9289192	0.972843	1.1315734	1.0661416	1.0858151	1.1191652	1.0805656	1.1717064	0.9955699	0.9469029	0.73685586	1.0658634	0.5843536	0.81292367	0.6082679	0.7648294	0.972079	1.1624007	1.0282514	0.93258613	0.77539027	0.8492357
0.13899999999999998	0.57175547	1.0782324	0.6693233	0.6149682	0.9329813	0.7147321	0.8688903	1.0001991	0.91783506	0.97760165	0.997408	0.96099794	0.93685013	0.8182541	0.98968714	0.93646395	0.79759043	0.7987752	1.1446426	0.89493746	1.109999	1.0111177	0.82493275	1.2120941	1.0392596	0.79632485	1.0291195	0.919651	0.9742462	1.1331019	1.0688083	1.0805923	1.1166872	1.079918	1.1638741	0.99188143	0.9307952	0.74318385	1.0532346	0.5858769	0.82161546	0.6083468	0.77215356	0.9584124	1.1690955	1.017603	0.925052	0.77449507	0.85923636
0.1392	0.5711694	1.0826082	0.6635204	0.61604863	0.9347688	0.71530104	0.8593366	1.0064111	0.90677977	0.9786389	0.99346864	0.9539678	0.9319457	0.8219196	0.99238867	0.93469554	0.8013738	0.8037923	1.1476207	0.8972111	1.1146897	1.0155923	0.82256746	1.2155422	1.0325809	0.79391605	1.0259453	0.9111975	0.9742162	1.1324126	1.0632061	1.0742086	1.1026673	1.0885905	1.1586553	0.9855183	0.93232423	0.7420034	1.0457163	0.58432496	0.8273749	0.61347044	0.77663606	0.95801455	1.1751854	1.0174588	0.91889274	0.7744785	0.8645352
0.1394	0.57105416	1.085325	0.6547374	0.61021155	0.9287504	0.712537	0.8511724	1.0131764	0.8992433	0.98543376	0.98445535	0.9559857	0.9267083	0.8353486	0.9988853	0.93473864	0.8004163	0.8063182	1.1496	0.90409476	1.1184986	1.0297452	0.81372875	1.2096888	1.0310707	0.793388	1.0231472	0.90080845	0.97451484	1.1336796	1.0638402	1.0659561	1.0818037	1.095047	1.1577734	0.97707677	0.9342349	0.7451967	1.0502958	0.5819559	0.8389203	0.6169412	0.7773986	0.9604792	1.1754854	1.0137656	0.9127107	0.7756108	0.8629839
0.13959999999999997	0.57840544	1.0863394	0.6511503	0.61041385	0.926399	0.7138384	0.8412158	1.013586	0.8985363	0.98482436	0.97881544	0.95782244	0.91880244	0.8404464	1.0052937	0.9383336	0.79961413	0.80583537	1.1418396	0.9130725	1.1204823	1.0341973	0.80435133	1.2026185	1.0308806	0.8014455	1.0246243	0.8942118	0.9836869	1.1324695	1.0749009	1.0655097	1.0713819	1.0983201	1.151613	0.9688814	0.9348647	0.75149345	1.0437458	0.57447094	0.85470897	0.62677896	0.77860343	0.96253026	1.1725639	1.0188781	0.90796274	0.78950995	0.8677879
0.13979999999999998	0.58854425	1.0891773	0.6542517	0.6060083	0.9238602	0.70949	0.8388307	1.0107955	0.9006252	0.9844522	0.97714704	0.9685465	0.90421706	0.8491578	1.0129815	0.9418102	0.7952255	0.8075403	1.1329415	0.9209629	1.1197103	1.0309331	0.79952335	1.2113689	1.029782	0.80374146	1.0252173	0.89446473	0.9932823	1.1295757	1.0812613	1.0636287	1.0656422	1.1036875	1.1490697	0.9619258	0.9317624	0.75836265	1.0452915	0.5755035	0.8661556	0.6295413	0.7852105	0.963228	1.164635	1.0236194	0.90252435	0.7877484	0.8644498
0.13999999999999999	0.5929413	1.0874901	0.65133107	0.6000534	0.91740054	0.7144394	0.8358127	1.0097717	0.89926314	0.97952986	0.98219	0.98021924	0.89615	0.86075735	1.0178475	0.9448355	0.78910637	0.8039701	1.122467	0.9223101	1.1250031	1.0242381	0.7987897	1.2183083	1.0297811	0.8046097	1.0245578	0.8990097	0.99109775	1.1349592	1.0862732	1.0630866	1.0546079	1.1066527	1.1472396	0.95250916	0.9336195	0.76093924	1.0556586	0.5824584	0.8793359	0.631897	0.77963156	0.97113806	1.1529436	1.0320013	0.9045616	0.7922582	0.86481935
0.1402	0.59704584	1.0904224	0.65481675	0.5944877	0.91227806	0.7130733	0.83769757	1.0005983	0.89862067	0.9752238	0.99206406	0.98917824	0.88824904	0.87110287	1.016913	0.9589147	0.77824515	0.80965567	1.1155986	0.9230891	1.1241941	1.0161908	0.79586333	1.2199115	1.0341485	0.81431663	1.0271106	0.9006643	0.97643256	1.1431684	1.0884987	1.0607101	1.0402938	1.105554	1.1507181	0.9429942	0.92977184	0.75406694	1.0604557	0.5951813	0.8905015	0.6245635	0.76773673	0.9758377	1.139034	1.0409125	0.91021603	0.8028063	0.86590207
0.1404	0.604444	1.0970869	0.6540299	0.5933078	0.91706526	0.71688443	0.8378549	0.9961903	0.90221035	0.9683643	0.9997393	0.9910576	0.8821488	0.8809868	1.0122201	0.9731565	0.7727248	0.81171304	1.1179277	0.92653584	1.1304839	1.0114992	0.7904284	1.2258359	1.0430318	0.8263933	1.02562	0.90103203	0.96034485	1.1531407	1.0792475	1.0545636	1.0268884	1.110125	1.1525989	0.93773437	0.92259806	0.75081503	1.0658327	0.5950988	0.8997094	0.62075955	0.7595387	0.9898961	1.1235622	1.0385449	0.91803175	0.81181055	0.869991
0.14059999999999997	0.6084345	1.097527	0.6615742	0.58835477	0.91429234	0.719724	0.83324134	0.9935583	0.9036221	0.9696814	0.9993083	0.9940123	0.88226587	0.8812259	1.0113437	0.9906436	0.759458	0.8181824	1.1147765	0.9341215	1.1351755	1.0076759	0.7785952	1.2361872	1.0565927	0.83083254	1.0272695	0.9049454	0.94826573	1.1586664	1.0612535	1.0580058	1.0222101	1.1124227	1.153634	0.92694175	0.9150842	0.7590018	1.0702084	0.597484	0.9142188	0.6232649	0.7627751	1.0013288	1.1142684	1.0300608	0.9281013	0.8145904	0.87587744
0.14079999999999998	0.6115405	1.0971428	0.6694574	0.5784239	0.9078982	0.7208278	0.83017254	0.9919771	0.90419155	0.97436136	0.99950397	0.998146	0.888102	0.876143	1.0159851	0.9933805	0.75752985	0.82648546	1.113912	0.9403582	1.1388882	1.0063124	0.77537215	1.2448212	1.0688841	0.8323514	1.026887	0.9086155	0.935648	1.1548218	1.0476017	1.0664718	1.0215057	1.1198202	1.1539298	0.91700757	0.91450876	0.7697537	1.0769566	0.5966616	0.93194264	0.62171173	0.7669381	1.0087564	1.1046985	1.0289165	0.92656404	0.8184904	0.88314617
0.141	0.6188183	1.0952631	0.66501564	0.5772411	0.90586317	0.7172937	0.8306899	0.9857224	0.9059361	0.9807829	0.9950425	0.9983763	0.90085	0.87405354	1.0186472	0.9864391	0.746493	0.8357566	1.1119757	0.939672	1.13782	1.0085773	0.7788735	1.2412994	1.0714175	0.8431787	1.0250684	0.91431534	0.91975963	1.1530538	1.04157	1.0650957	1.0213706	1.1262435	1.1592978	0.9136343	0.91641253	0.7808822	1.076141	0.59426814	0.9372366	0.617231	0.7624869	1.0138769	1.1086661	1.0310571	0.92026436	0.82312894	0.89072454
0.1412	0.62485415	1.0801499	0.66073376	0.5763298	0.91355693	0.7106067	0.83514196	0.9784802	0.90615684	0.9794555	0.98231465	0.9984263	0.9073157	0.87059706	1.0238587	0.98140055	0.7415431	0.84268296	1.1149772	0.9382965	1.1339346	1.0033593	0.7763956	1.2412152	1.0794864	0.8457522	1.0247458	0.91012204	0.9120624	1.1501617	1.0450728	1.0657275	1.0249739	1.1231681	1.1647744	0.9077264	0.91050386	0.79608285	1.0800016	0.587507	0.93964165	0.6133332	0.7671297	1.0145979	1.1090968	1.0307413	0.91398287	0.82765406	0.8944408
0.1414	0.6228634	1.0732943	0.6596795	0.5736918	0.9158076	0.70539945	0.83299893	0.9724134	0.90881383	0.9757965	0.96961683	1.0015428	0.9175404	0.86616755	1.0244894	0.9859423	0.7375431	0.84337705	1.1226099	0.9420205	1.1240566	1.0001191	0.77673817	1.2429067	1.0805041	0.84950894	1.0193802	0.90573573	0.89547944	1.148764	1.0379263	1.073591	1.0281068	1.1135284	1.1693423	0.905028	0.9051911	0.7993381	1.0721552	0.5859938	0.94585294	0.60851413	0.77806765	1.0128692	1.0964665	1.0284741	0.91331863	0.8267721	0.8981616
0.14159999999999998	0.6186831	1.0679605	0.6626744	0.57320213	0.9171243	0.7022885	0.8317381	0.9622476	0.9161461	0.97147864	0.9626658	0.98941624	0.9281013	0.86030406	1.0130593	0.99699056	0.72883993	0.8429376	1.1279395	0.9476731	1.1141872	1.0044771	0.77685565	1.2350773	1.0758133	0.8434479	1.0070678	0.90620756	0.89150727	1.1529965	1.0312601	1.0714542	1.0168115	1.1034847	1.1744088	0.90113705	0.9021866	0.79574317	1.0706729	0.58988065	0.95509714	0.60804427	0.78206086	1.012792	1.0812763	1.0250834	0.9118191	0.82627076	0.9061281
0.14179999999999998	0.61469835	1.0635742	0.6680545	0.5763719	0.90978694	0.69741434	0.8373837	0.9556062	0.91315144	0.96510214	0.9538131	0.96868557	0.9435389	0.8517797	1.0084627	0.99826384	0.72106034	0.84048456	1.1234074	0.9557935	1.1037848	1.0079105	0.77987444	1.2325324	1.072653	0.84122306	1.0019308	0.91242	0.8914801	1.148321	1.0357331	1.0727237	1.0039685	1.0991174	1.1721058	0.8929281	0.896148	0.7839067	1.0730573	0.6052417	0.9647507	0.6144924	0.78892815	1.0062226	1.0757968	1.0224999	0.9169646	0.8228933	0.9163954
0.142	0.61740077	1.065941	0.6639921	0.5874062	0.9066404	0.6929013	0.8372417	0.9465193	0.910244	0.9654753	0.94711035	0.960818	0.9584328	0.84571016	0.9988173	1.0042272	0.723347	0.8382527	1.120288	0.95809805	1.0914454	1.0068593	0.78140646	1.2323734	1.0698543	0.8481872	1.0065557	0.9195887	0.88956827	1.1458077	1.0401404	1.0669522	1.0021148	1.0973951	1.1771821	0.8897705	0.8864836	0.77515185	1.0809592	0.6201191	0.96466535	0.6174964	0.80462104	0.9933074	1.0699946	1.0201561	0.9263548	0.82212037	0.9172225
0.1422	0.61388034	1.0757333	0.6596739	0.5913642	0.9074634	0.7014088	0.8332943	0.9423819	0.9089395	0.96983653	0.94825745	0.96253544	0.97832346	0.8451056	1.0023078	1.0016588	0.71550286	0.8399505	1.1209358	0.95567846	1.0826514	1.008135	0.7803625	1.2396936	1.072682	0.84936684	1.006434	0.9225548	0.8769214	1.1493905	1.054848	1.0636231	1.0048358	1.1029444	1.1830113	0.8894137	0.87849826	0.7751393	1.0753044	0.6238303	0.9655249	0.62191904	0.8139753	0.9907693	1.0654733	1.0202174	0.93390703	0.82773715	0.91673154
0.1424	0.61588466	1.087389	0.6533411	0.59548444	0.90332365	0.70948076	0.8297966	0.9537152	0.9040633	0.97395205	0.9515568	0.96262026	0.9954065	0.8482412	1.0083681	1.0010551	0.7115672	0.83818877	1.1288617	0.9401071	1.084051	1.0121014	0.78341955	1.2432437	1.0815386	0.8468742	1.0070739	0.9213701	0.86396027	1.1468196	1.066284	1.056647	1.0048745	1.1087326	1.1813523	0.8858711	0.87106127	0.7716185	1.0774362	0.6304799	0.9639768	0.62885267	0.82208157	1.003523	1.0623825	1.0214053	0.9345366	0.8408617	0.91255987
0.14259999999999998	0.61706996	1.0881565	0.649045	0.6074377	0.89725083	0.7123227	0.8242743	0.96044314	0.90473205	0.9792507	0.94846594	0.9621269	0.99815947	0.8453471	1.0038799	1.00814	0.70445406	0.8370114	1.1372411	0.9215872	1.0817746	1.0204368	0.7910746	1.2355345	1.0878097	0.8506838	1.0019048	0.9335609	0.8687818	1.1392694	1.0671333	1.0470158	1.000174	1.112692	1.1702826	0.8901211	0.86298084	0.76446533	1.0844471	0.63472134	0.96599203	0.63775754	0.8266038	1.0117122	1.0636044	1.013271	0.9393826	0.8424909	0.9083099
0.14279999999999998	0.61078084	1.0785781	0.6468801	0.6174579	0.8937729	0.70480365	0.8151049	0.9678803	0.899993	0.9912527	0.9489601	0.9678773	0.9898451	0.84766334	0.99436104	1.0150229	0.6954642	0.8371222	1.142417	0.9060581	1.0778322	1.0194227	0.7924634	1.2253832	1.0961237	0.85094255	1.0067322	0.9508077	0.8723118	1.1354023	1.069445	1.0367333	0.9936635	1.1218027	1.1613168	0.8908317	0.86049473	0.7581534	1.0935016	0.64530814	0.96097916	0.6376337	0.83489573	1.013343	1.0673023	0.99599665	0.9442629	0.85103065	0.90374136
0.143	0.6108597	1.0693215	0.6419516	0.6180922	0.8926819	0.7040071	0.8146567	0.96989816	0.8940887	1.0028182	0.9516038	0.9706332	0.9856435	0.85442513	0.99008363	1.0252318	0.6835774	0.8440836	1.147378	0.89052254	1.0833749	1.0188411	0.79658115	1.2147638	1.098314	0.8460137	1.019207	0.95959747	0.87699074	1.1253994	1.0650337	1.0266628	0.9922888	1.1232939	1.1578546	0.88500565	0.8547067	0.75530285	1.1004192	0.65093625	0.9608465	0.6312474	0.84144807	1.0145897	1.0688093	0.99103737	0.948058	0.85674095	0.90339553
0.1432	0.6164219	1.0718876	0.63734096	0.61832446	0.8993233	0.7030109	0.8175033	0.9676757	0.8945771	1.0184729	0.9552797	0.97256494	0.9796595	0.86345863	0.98467594	1.0282675	0.67894006	0.8547791	1.1437731	0.8763802	1.0843351	1.0178115	0.79566216	1.2146888	1.0958892	0.84125537	1.0219817	0.9696164	0.8882608	1.1167226	1.0608441	1.0187485	0.99217707	1.1254246	1.1682423	0.8847311	0.86241436	0.75145733	1.1031166	0.65762794	0.9609488	0.6240099	0.8498899	1.0122434	1.0681349	0.99076176	0.9502078	0.8648565	0.90003324
0.1434	0.61470413	1.0688498	0.6391143	0.6278654	0.89900374	0.7074705	0.81130505	0.9631903	0.8963041	1.0269655	0.9581032	0.9760425	0.9721559	0.8765476	0.9802228	1.0315169	0.6716509	0.8660188	1.1369265	0.8648879	1.0906696	1.01138	0.8042648	1.215769	1.092757	0.8372695	1.0184422	0.9855614	0.9047002	1.1144073	1.062239	1.0133907	0.9900874	1.1188074	1.18497	0.890805	0.86924803	0.7606844	1.1024097	0.66230416	0.9559275	0.62427616	0.85013545	1.0113077	1.0699731	0.9930065	0.94863737	0.8812297	0.8969075
0.14359999999999998	0.61999804	1.0638824	0.6381743	0.63312066	0.88564634	0.70426804	0.8127749	0.9529014	0.90285736	1.0323097	0.9608621	0.9774136	0.9712513	0.88611335	0.9693211	1.0336528	0.66806847	0.8761739	1.1269217	0.8638968	1.1034642	1.0146439	0.81180996	1.2187515	1.0831971	0.8363047	1.0163136	1.0017209	0.9223979	1.1166074	1.0606818	1.0037199	0.98384255	1.1066144	1.1991173	0.8997254	0.8734946	0.75969726	1.1055181	0.6716083	0.9565656	0.6259021	0.8509496	1.0146313	1.0648273	1.0063367	0.9527336	0.88616437	0.89094895
0.14379999999999998	0.6208253	1.0536929	0.64214724	0.6310818	0.87228596	0.7032601	0.81581396	0.9441961	0.9081237	1.0367607	0.9551495	0.9744087	0.9779633	0.89746624	0.9604682	1.0385636	0.6629145	0.8881823	1.1198745	0.8700623	1.1121905	1.0162352	0.81327516	1.2179471	1.070915	0.8441395	1.0155959	1.0071809	0.93919677	1.1080797	1.0600096	0.9996493	0.9791856	1.0979242	1.2130692	0.9098274	0.8704823	0.7619552	1.1013389	0.67510456	0.9540864	0.61827135	0.844146	1.0168158	1.0599613	1.0141298	0.95790917	0.8981032	0.8956906
0.144	0.6193481	1.038634	0.645504	0.6360045	0.8659173	0.700091	0.8217664	0.942555	0.9134068	1.0331169	0.9518534	0.97351164	0.98276204	0.907849	0.9571011	1.0410997	0.66002584	0.9006609	1.1130307	0.86263967	1.1143141	1.0086328	0.81940407	1.2095315	1.0651017	0.84190285	1.0178068	1.0133657	0.9536866	1.0939779	1.063259	0.99557775	0.9875755	1.0907016	1.2162929	0.91837764	0.86109155	0.7623797	1.0930774	0.6835406	0.952475	0.6124537	0.8365779	1.0184448	1.066233	1.0168812	0.9542343	0.91112775	0.89902675
0.1442	0.6203858	1.0187045	0.64600146	0.64443934	0.868982	0.6935776	0.8198916	0.949709	0.92784154	1.0181348	0.9509845	0.9701981	0.97697073	0.90927345	0.95983255	1.0431511	0.6527017	0.90361553	1.115713	0.8582629	1.1085616	0.9998153	0.82192266	1.2044271	1.0650074	0.8447375	1.0317074	1.0183073	0.9678945	1.0857604	1.0649664	0.9861241	0.99633116	1.0877173	1.2165785	0.9171049	0.8564992	0.7693581	1.0961695	0.68882436	0.9472205	0.6082821	0.8340551	1.0182424	1.0761702	1.0185738	0.95808285	0.91282123	0.8981037
0.1444	0.61537987	1.0023904	0.6434705	0.645233	0.8748586	0.6854277	0.8198247	0.95363015	0.9321211	1.0063522	0.95714587	0.9604581	0.97533613	0.91422975	0.96885455	1.0452332	0.651241	0.89602244	1.1229622	0.85823715	1.100192	0.99182564	0.8170162	1.2001561	1.0608716	0.8486454	1.038784	1.017882	0.9783915	1.0838252	1.0716293	0.9869235	0.9996034	1.0887653	1.2128162	0.9201311	0.8523925	0.77885276	1.0983963	0.6881213	0.93430126	0.60798174	0.8391837	1.012133	1.0897899	1.0199989	0.9586658	0.90618634	0.89747995
0.14459999999999998	0.6136746	0.99196756	0.6425939	0.64681405	0.8805735	0.6734143	0.8228812	0.9560103	0.93347	1.0071759	0.9674436	0.9473543	0.97251666	0.9237323	0.9696952	1.0431503	0.64075583	0.89336395	1.1318765	0.8589844	1.095118	0.9919777	0.81251466	1.2054589	1.0619452	0.8584608	1.0395389	1.0053595	0.9913151	1.0706811	1.0682273	0.97940165	1.0075916	1.0916431	1.209925	0.9321895	0.8496524	0.78632826	1.084911	0.69377863	0.9297261	0.6080523	0.83513916	1.0049292	1.1029173	1.0174927	0.95715326	0.90101403	0.9087712
0.14479999999999998	0.60632277	0.9773984	0.6464767	0.6486562	0.88604724	0.66804	0.8294918	0.9554346	0.93777525	1.0119877	0.96707255	0.941701	0.9703537	0.9323591	0.96639776	1.0397562	0.632146	0.88472795	1.1325499	0.86123765	1.0896794	0.9894571	0.8066624	1.2052246	1.0554874	0.8645569	1.0326655	0.9988734	1.0039014	1.0619513	1.0606799	0.98145115	1.0153902	1.1049075	1.2098545	0.93744874	0.8435558	0.78550225	1.0779431	0.6973275	0.9186926	0.6014489	0.83076173	1.002109	1.1147672	1.0211626	0.9583591	0.914019	0.9149243
0.145	0.60159975	0.9552852	0.6532731	0.65565485	0.8798249	0.66805995	0.83333504	0.9537661	0.9386742	1.0241582	0.96594083	0.93798715	0.97218883	0.9294309	0.9651782	1.0339136	0.62280345	0.877263	1.1260206	0.8656199	1.0772792	0.99243283	0.80234385	1.2119973	1.0510037	0.86053956	1.0234562	0.9926645	1.0064662	1.0704931	1.0545962	0.9968736	1.0200071	1.1112924	1.2156645	0.9436074	0.84097844	0.7901952	1.0765885	0.69921577	0.9180652	0.60505986	0.8372799	0.99855626	1.1170766	1.0260664	0.9562745	0.92804635	0.9195889
0.1452	0.59592986	0.933076	0.6582389	0.64741063	0.87216705	0.66852707	0.83286077	0.9497447	0.93651444	1.0355781	0.96410877	0.93613034	0.97570753	0.9181388	0.96621484	1.0319294	0.6088792	0.8677126	1.1152346	0.8837861	1.0643951	1.0004878	0.7884473	1.209433	1.0403897	0.855874	1.0207292	0.99927306	1.0034512	1.068762	1.0523372	1.0038924	1.0316441	1.1200511	1.2178429	0.9446479	0.83103997	0.79424894	1.0746237	0.70029944	0.91669595	0.61520463	0.83553153	0.9906071	1.1079133	1.0302346	0.95512277	0.9275678	0.9206267
0.14539999999999997	0.6002506	0.919902	0.66355944	0.65003407	0.85791385	0.6729132	0.83524626	0.9495861	0.93721247	1.0449548	0.965645	0.9421038	0.9697504	0.9167539	0.9640622	1.0285299	0.6070735	0.8699508	1.1109304	0.8961972	1.0582435	0.9952468	0.78477114	1.2094889	1.0343001	0.8535391	1.0240971	1.002387	0.99501556	1.0712968	1.049947	1.0072215	1.0311831	1.1281742	1.212066	0.94577414	0.82617515	0.7898901	1.0736835	0.70045996	0.9183039	0.61772287	0.83795387	0.9906979	1.1058925	1.0244982	0.9525829	0.9247588	0.9270594
0.14559999999999998	0.601177	0.90881974	0.6651575	0.651523	0.8595588	0.67108184	0.82483137	0.9560212	0.9330699	1.054592	0.97013694	0.94580543	0.96278006	0.9120093	0.9621064	1.0233737	0.6085376	0.8717911	1.1015929	0.90983003	1.0554814	0.99844253	0.7828034	1.2067283	1.0314553	0.85521334	1.0269765	1.0095071	0.99258256	1.0836061	1.0517378	1.0085655	1.0289867	1.1252319	1.2055829	0.9460556	0.82310003	0.78685635	1.0797944	0.7090872	0.9170607	0.61642706	0.8508259	0.9810799	1.110864	1.0171562	0.9488764	0.932495	0.93445593
0.14579999999999999	0.60324484	0.8944438	0.6625388	0.65765375	0.85600054	0.67097247	0.8136793	0.9646359	0.927601	1.0584043	0.9761494	0.95547295	0.9599275	0.9026212	0.9606468	1.0160391	0.60918736	0.87190205	1.1021842	0.91296744	1.0517607	1.006682	0.78196543	1.1999091	1.0260832	0.859944	1.0198797	1.0089619	0.995193	1.0949796	1.0429771	1.0142727	1.0337642	1.119046	1.2005439	0.9403245	0.8208537	0.79171634	1.0804583	0.71908915	0.91464496	0.61658704	0.85904783	0.97317547	1.1116675	1.0092345	0.9435432	0.9466688	0.9408479
0.146	0.6068724	0.8873283	0.6586567	0.6597359	0.85000116	0.6635498	0.8048283	0.97438425	0.93576086	1.057477	0.9763177	0.9570068	0.95071214	0.89487123	0.9587053	1.0034881	0.6043549	0.8802632	1.1110501	0.9175514	1.0493944	1.0147421	0.7843131	1.1928269	1.0209756	0.860528	1.0151826	1.0035502	0.99879575	1.0928187	1.0359993	1.0191478	1.0318241	1.122857	1.2050793	0.9374044	0.823819	0.7972262	1.0796108	0.7246983	0.90732473	0.61662203	0.8538148	0.9708808	1.1168113	1.0108635	0.9378426	0.9460191	0.9386998
0.1462	0.6067763	0.87698036	0.66143626	0.66266924	0.8321971	0.65906674	0.7920142	0.9808857	0.9401834	1.0579411	0.9720554	0.95892376	0.9364783	0.89422196	0.96510583	0.99271065	0.60062855	0.8884634	1.1150043	0.9181092	1.0455012	1.0233073	0.7797429	1.1895705	1.0222541	0.86193687	1.0127776	1.0096065	0.9964857	1.0875062	1.0332786	1.0303396	1.0254476	1.1261249	1.2145578	0.93699574	0.8221616	0.79892015	1.0720582	0.7249307	0.8975791	0.6177441	0.8518041	0.96035075	1.1200361	1.012736	0.9379356	0.95083034	0.9415675
0.14639999999999997	0.61323	0.86927325	0.6685884	0.6723587	0.83127886	0.6612185	0.7774288	0.9860384	0.94309926	1.0508865	0.967227	0.9673576	0.9374289	0.88041973	0.96384746	0.9874816	0.600117	0.9018767	1.1174263	0.91125387	1.0377158	1.0178158	0.7752126	1.1827743	1.0218557	0.8547154	1.0056752	1.0101056	0.9912879	1.0873517	1.0273015	1.0321512	1.0225098	1.122167	1.2150904	0.93494	0.8216817	0.794663	1.066825	0.7282368	0.8856097	0.619992	0.8541398	0.9641413	1.1295145	1.0131667	0.9345376	0.950474	0.9388071
0.14659999999999998	0.6143819	0.8706928	0.6725888	0.67327803	0.82447904	0.6553293	0.7719578	0.99317193	0.9508257	1.0508718	0.9634465	0.9749833	0.93679714	0.8693117	0.9682518	0.98720026	0.59631264	0.9025432	1.1227604	0.9098767	1.0284799	1.0157254	0.76736516	1.1900843	1.0180383	0.8509676	1.0075428	1.0217768	0.9876469	1.0833057	1.0261995	1.0236113	1.0270458	1.1127284	1.211554	0.93752205	0.82275146	0.79101795	1.0633143	0.73206055	0.86612165	0.62219363	0.858711	0.96735746	1.1421635	1.0127035	0.9286007	0.94735235	0.92531484
0.14679999999999999	0.6158316	0.8661714	0.6692771	0.66963035	0.8235097	0.6586591	0.7642741	0.99637854	0.9429731	1.0521804	0.96540606	0.9928915	0.93889683	0.8653044	0.9720319	0.98619086	0.59476656	0.90157604	1.1208515	0.9161578	1.0232348	1.0141402	0.76980245	1.2002175	1.0022751	0.84796184	1.0048649	1.0198134	0.98558354	1.0810313	1.0331684	1.0182345	1.0379996	1.0984894	1.1976942	0.94407934	0.83469814	0.79410815	1.0612365	0.7374584	0.8580234	0.62197894	0.86749005	0.9634134	1.1550406	1.0054029	0.9200968	0.9440998	0.918971
0.147	0.6178401	0.86560035	0.6577022	0.66819793	0.8259629	0.6612778	0.7547378	1.0018694	0.93909556	1.0439904	0.97186816	1.0017099	0.94403297	0.8686654	0.9748604	0.97925496	0.5999058	0.89738786	1.1198062	0.91638315	1.018932	1.005239	0.77053905	1.199134	0.9959102	0.83726096	1.0036339	1.0153201	0.98489565	1.0728637	1.0370153	1.009917	1.0448266	1.0878662	1.1876266	0.9447997	0.8412942	0.7973034	1.056992	0.73632765	0.8485125	0.624761	0.87163013	0.9587527	1.157056	1.0036792	0.915154	0.9404829	0.9250979
0.1472	0.6183543	0.8654797	0.65651387	0.65937257	0.8292018	0.6540391	0.7491856	0.9950593	0.9316277	1.03892	0.97271705	1.010284	0.94375056	0.8705499	0.9712007	0.98066056	0.6037047	0.8920428	1.1157091	0.91980034	1.0212241	0.9965047	0.77589136	1.1897444	0.9967818	0.8351776	1.008109	1.0041962	0.9881394	1.0690657	1.0382236	1.0019377	1.0434601	1.0877962	1.1781285	0.93899953	0.841459	0.8043517	1.0541973	0.7387293	0.8413978	0.6347694	0.86675125	0.96103925	1.155667	0.9896581	0.91457117	0.93688893	0.9264261
0.14739999999999998	0.6177496	0.8660474	0.6554593	0.65659356	0.84122914	0.6578703	0.749823	0.99022025	0.92049795	1.0356442	0.9802177	1.0144694	0.9442102	0.8719175	0.9673806	0.98867774	0.60265297	0.8946041	1.1049603	0.92614925	1.018936	0.99674666	0.780685	1.1926457	0.9940951	0.8409152	1.0164611	0.9918776	0.9991183	1.0674794	1.034051	1.0046037	1.0474635	1.0879078	1.1728733	0.93759733	0.8500042	0.81067574	1.0489311	0.74225533	0.8389272	0.63318145	0.8658702	0.96850157	1.14754	0.97677016	0.9257728	0.9367665	0.92872775
0.14759999999999998	0.6127429	0.8730747	0.6514394	0.6525707	0.8415925	0.6575817	0.7505301	0.98386526	0.9186391	1.0444899	0.9874178	1.0155761	0.9357206	0.877405	0.96317124	0.99300027	0.59420013	0.89235014	1.1017693	0.9290496	1.0175747	0.9957106	0.78211635	1.1863128	0.9930821	0.8439085	1.0292757	0.9835886	1.0085282	1.0711272	1.0383742	0.9932196	1.0510861	1.0884103	1.174491	0.9291365	0.8545791	0.80817205	1.0458868	0.7499799	0.8310283	0.6342324	0.8607894	0.96764904	1.1374592	0.97938126	0.93642133	0.9297864	0.93198717
0.1478	0.60971874	0.8742513	0.6438746	0.65282136	0.8454137	0.65488297	0.7508816	0.97974336	0.91258764	1.0428125	0.9825678	1.0204642	0.9301198	0.8728595	0.957096	0.9904568	0.59382534	0.8851825	1.0930923	0.9394225	1.0174642	0.9968667	0.78092104	1.1886818	0.99068755	0.83949715	1.0332837	0.9789742	1.0158951	1.0664415	1.043966	0.9821673	1.0528014	1.0905224	1.1752362	0.9146469	0.8650236	0.79777664	1.0501566	0.75399786	0.83238584	0.6370537	0.8591136	0.97248656	1.1291442	0.9829544	0.93848854	0.9190969	0.9361798
0.148	0.61008745	0.87904793	0.6405284	0.64927447	0.85828495	0.6582158	0.7491395	0.9733584	0.90714675	1.0321839	0.98132855	1.0204271	0.9255102	0.8697539	0.9477164	0.9894781	0.5901086	0.886412	1.0905684	0.9382534	1.0215662	0.99942535	0.779816	1.1955757	0.97981423	0.836532	1.0448315	0.9684336	1.0220155	1.0572349	1.049465	0.9717186	1.0515043	1.0925175	1.1733395	0.90878135	0.88206804	0.7853529	1.062929	0.76465183	0.8361062	0.6437347	0.8536743	0.9672596	1.1219813	0.9831458	0.93743414	0.9124105	0.94537145
0.1482	0.6084729	0.889311	0.6457039	0.63664633	0.8594989	0.6608338	0.7491569	0.9605377	0.89606774	1.024563	0.98446184	1.023304	0.9233879	0.8628	0.93845415	0.9911507	0.58477634	0.88602304	1.0876217	0.9357533	1.0281705	1.0011921	0.7806334	1.2002786	0.9694272	0.8266379	1.0515761	0.959515	1.030493	1.0508384	1.0494477	0.9747544	1.0435631	1.0936241	1.1772481	0.9038819	0.89291954	0.78384656	1.0592707	0.7732985	0.84093356	0.6464218	0.84194034	0.96050453	1.116544	0.9848225	0.93804014	0.9164816	0.9509843
0.14839999999999998	0.60620254	0.8915706	0.65038663	0.6348286	0.865832	0.6603175	0.75655085	0.9483476	0.8885241	1.0240852	0.9909939	1.0273132	0.92505014	0.8582487	0.9355277	0.99701256	0.5801107	0.88705474	1.086698	0.92970586	1.0320368	0.9993184	0.7763866	1.1964858	0.96827155	0.81785023	1.03942	0.9559467	1.02565	1.0405035	1.0400721	0.97563136	1.0383414	1.1031215	1.1888955	0.90703195	0.8944241	0.78592134	1.0573915	0.77933455	0.8427858	0.64384776	0.8335735	0.95792466	1.1120807	0.9898824	0.9448843	0.9150255	0.95703334
0.14859999999999998	0.6069356	0.89335793	0.6451202	0.6367892	0.87460196	0.66220176	0.7648759	0.9419966	0.8808173	1.0217971	0.9950079	1.0187867	0.92605	0.8521583	0.9462318	1.0041865	0.57970643	0.8871213	1.0890892	0.9178875	1.0327238	0.9976115	0.77208257	1.1980742	0.96810144	0.80969447	1.03847	0.9552273	1.0207119	1.0336646	1.0346149	0.9739355	1.0277456	1.111806	1.196234	0.90334356	0.8991903	0.7810272	1.0577912	0.7834739	0.8424847	0.6388777	0.8308382	0.95657814	1.1040564	1.0016903	0.95444614	0.91558456	0.95519686
0.1488	0.60811293	0.90057224	0.6346607	0.6435394	0.8844138	0.6527903	0.7753282	0.9391102	0.88142544	1.0278977	0.9905499	1.0156306	0.92800355	0.8504551	0.95508057	1.0111026	0.5741823	0.87901574	1.0948001	0.89742386	1.0396692	1.0027864	0.76965296	1.1942475	0.9720463	0.79954964	1.0451277	0.95201176	1.0204363	1.0275936	1.0305492	0.9685112	1.0248016	1.116237	1.2014914	0.9064594	0.90312284	0.7742757	1.0574702	0.78756976	0.84253037	0.6295506	0.83545107	0.9585059	1.0987216	1.0157506	0.95744693	0.91753036	0.9464418
0.149	0.613214	0.90923077	0.62558055	0.6530284	0.89510006	0.6450194	0.7896696	0.94204015	0.87732047	1.0304773	0.99082273	1.006153	0.9268488	0.85432744	0.96464217	1.0133709	0.56988245	0.8721704	1.0864856	0.8871798	1.0463995	1.014243	0.76697975	1.1935143	0.96670085	0.7895227	1.042867	0.95047873	1.0248914	1.0270178	1.0320045	0.9740825	1.0241013	1.1154028	1.2060956	0.8998672	0.9120498	0.7679488	1.0574204	0.7920701	0.8431353	0.6201577	0.8249536	0.9642329	1.0920433	1.0281262	0.95409274	0.9017882	0.93398786
0.1492	0.61039054	0.921308	0.6236981	0.6577944	0.9041499	0.6528102	0.8070529	0.944811	0.8755172	1.0351223	0.98901063	1.0086333	0.92429805	0.86884165	0.96724313	1.0002705	0.56124	0.8669825	1.0802927	0.8795366	1.0458686	1.0209872	0.76750624	1.1935112	0.9661646	0.7924936	1.0456517	0.9522338	1.0322024	1.018223	1.0333115	0.98028153	1.0278127	1.1107724	1.2113197	0.89454556	0.9205082	0.76158917	1.0619657	0.7953758	0.8422977	0.6081466	0.8141527	0.9691452	1.0795249	1.0292205	0.9519734	0.88918245	0.9240464
0.14939999999999998	0.61475	0.9297749	0.6277968	0.6621916	0.9060759	0.65827787	0.81497234	0.9461578	0.8784292	1.0365107	0.9902208	1.0082471	0.9256015	0.8838746	0.96681815	0.990313	0.56289095	0.85950536	1.072751	0.88325614	1.04972	1.0144664	0.7720034	1.2035313	0.9650179	0.79215324	1.050403	0.96458435	1.0327622	1.0070465	1.0321972	0.9768561	1.0307478	1.1147884	1.202577	0.8838871	0.9275357	0.76173663	1.061367	0.7950176	0.84453464	0.5973359	0.80554926	0.9680244	1.0706042	1.0314758	0.9444008	0.88332623	0.91729045
0.14959999999999998	0.6142093	0.93807936	0.6326095	0.6619364	0.9049961	0.6629502	0.82292396	0.9553372	0.88408494	1.0259876	0.9865691	1.007102	0.9264729	0.8891582	0.9681959	0.9751697	0.57318884	0.8553373	1.064668	0.881196	1.0519557	1.0014788	0.7704238	1.2145017	0.9616407	0.7971774	1.0524539	0.9799882	1.0354294	1.0011489	1.0363244	0.9679563	1.035544	1.1277447	1.1942335	0.8753629	0.9308453	0.75673854	1.0627202	0.79578954	0.8557962	0.59593654	0.793021	0.96849763	1.0607104	1.0319045	0.9420216	0.8696404	0.91113096
0.1498	0.6147095	0.9427881	0.6292154	0.6614545	0.8981318	0.6724017	0.8208714	0.9584563	0.88856465	1.0232675	0.9895215	1.0059146	0.9327808	0.8995336	0.97148645	0.9742308	0.57976556	0.85497296	1.0590878	0.8771338	1.058897	0.9979532	0.7682379	1.1996802	0.9529874	0.798327	1.0498252	0.9883366	1.0409383	1.0041981	1.0411255	0.9685583	1.0404545	1.1383613	1.183343	0.8740214	0.932611	0.7491523	1.0650971	0.7926215	0.87402517	0.5931757	0.7827407	0.96235895	1.062223	1.0302544	0.94364005	0.8675736	0.8962316
0.15	0.6167532	0.946993	0.6348141	0.66748834	0.90468526	0.67128646	0.81774086	0.96150815	0.89062816	1.0145748	0.9913656	0.9925923	0.93471414	0.912433	0.97172004	0.98039776	0.59486896	0.8532812	1.0539262	0.8725971	1.0682638	0.99645734	0.7651562	1.1822723	0.9501651	0.8058559	1.0529388	0.9933911	1.0477718	1.0080656	1.0428797	0.97553796	1.0423343	1.1477259	1.1774832	0.87669516	0.92656994	0.74234927	1.0600349	0.79126734	0.88488114	0.591925	0.77270025	0.9659189	1.0561625	1.0275278	0.94051284	0.86477643	0.8906053
0.1502	0.61219275	0.9432764	0.64464873	0.6635337	0.90603304	0.6737308	0.8106099	0.9616204	0.8897669	1.0024381	0.9975316	0.9908158	0.93235475	0.9244368	0.9769692	0.9779441	0.6018242	0.84747124	1.0431081	0.8739011	1.0715275	0.98466885	0.77111465	1.1816844	0.94765747	0.8148945	1.0517113	0.99062407	1.0484021	1.0153766	1.0386021	0.9845247	1.0386971	1.1682582	1.167907	0.8825695	0.9211069	0.73160845	1.057084	0.7897049	0.8911383	0.59058714	0.7712481	0.96594155	1.0451871	1.024836	0.9347296	0.8604449	0.8799284
0.15039999999999998	0.61369866	0.93732685	0.64824814	0.6563777	0.90364957	0.6752846	0.80245274	0.96753013	0.8941421	0.9959374	1.0015122	0.99208564	0.92752934	0.92984486	0.9813914	0.9762093	0.60404396	0.84316987	1.0295877	0.88238984	1.077061	0.96955025	0.7749696	1.1759664	0.9526768	0.82311684	1.0468448	0.9882141	1.0477419	1.0249888	1.0373988	0.98234916	1.0328739	1.1832147	1.1628319	0.88699776	0.9190928	0.7274297	1.0623167	0.7954579	0.9012406	0.59460044	0.76415116	0.9679691	1.040154	1.0104291	0.9364892	0.8580318	0.8733381
0.15059999999999998	0.6128537	0.92826605	0.6462179	0.6518165	0.89691675	0.6764618	0.8017584	0.9728339	0.89762723	0.98770523	1.0032274	0.992835	0.9234632	0.9329405	0.9892413	0.9762569	0.6022075	0.837497	1.0280387	0.8792054	1.0777224	0.95971614	0.7725197	1.1742736	0.9505648	0.8337126	1.044353	0.9926657	1.0519791	1.0374991	1.0331953	0.9833258	1.0229499	1.1850345	1.1651639	0.8886193	0.9172063	0.7189856	1.0665338	0.80670214	0.91579914	0.5942566	0.7601251	0.9666208	1.0354123	1.0035665	0.93611276	0.8599946	0.8702116
0.1508	0.6205719	0.92553276	0.6454244	0.6470458	0.89290744	0.68377113	0.8007878	0.9742523	0.89231527	0.9841119	0.9985648	0.9966652	0.9242563	0.9372747	0.99742794	0.9670441	0.60094166	0.8298549	1.0242972	0.8762225	1.0816605	0.9571022	0.76203114	1.1805879	0.9410405	0.83778304	1.0442532	0.9910832	1.0533625	1.0458372	1.032988	0.9820077	1.01884	1.1849445	1.1697947	0.8854205	0.9201294	0.7162359	1.0750481	0.82174605	0.9229274	0.6033843	0.75527185	0.9667632	1.0301725	1.0039861	0.94250625	0.86164844	0.86664647
0.151	0.6221324	0.9255715	0.64903027	0.6395487	0.8911399	0.6914134	0.7955	0.9804963	0.8864011	0.98197705	0.99827284	0.99588895	0.9278616	0.9371183	0.99985343	0.95974433	0.60105103	0.82145345	1.0311828	0.86885244	1.0880835	0.9561076	0.7504193	1.1780258	0.9329741	0.8528308	1.053148	0.9919574	1.0498335	1.0540255	1.0294544	0.9789093	1.0119852	1.1842537	1.174668	0.8738092	0.9154643	0.7169396	1.0673182	0.8290452	0.9282608	0.61175734	0.74748594	0.9722067	1.0249122	1.0002092	0.93965447	0.85384524	0.86670285
0.15119999999999997	0.6303307	0.92198277	0.64893603	0.6280594	0.8874499	0.69349414	0.7965086	0.9787425	0.87916476	0.9790045	0.9962042	0.9957583	0.9299315	0.9348922	1.0057905	0.9583958	0.6025632	0.81027585	1.0412619	0.8612139	1.0873078	0.96301425	0.74439883	1.1824857	0.92796546	0.8702326	1.0530171	0.9925099	1.0481821	1.0563939	1.026981	0.98474944	1.01729	1.1916629	1.1764773	0.8636413	0.9112662	0.7266175	1.0560182	0.8352866	0.93823755	0.6212235	0.7451182	0.97915375	1.0259857	0.993	0.93586075	0.853483	0.8625072
0.15139999999999998	0.6336411	0.921262	0.644905	0.62664866	0.8876771	0.7018398	0.7997269	0.98968834	0.87667865	0.9715852	1.0062367	0.9913776	0.93484443	0.936001	1.0172073	0.9621431	0.6003331	0.79839975	1.059013	0.85519266	1.0831127	0.9827965	0.7372379	1.1909215	0.924956	0.87426573	1.0504987	0.9942409	1.0522727	1.0537643	1.0167717	0.98434967	1.0175965	1.2029366	1.1819726	0.86814773	0.9153389	0.73939973	1.0416853	0.8421148	0.94730514	0.6332999	0.7465941	0.9864189	1.035823	0.98319584	0.93748105	0.8595252	0.853918
0.15159999999999998	0.6366413	0.9130738	0.6435047	0.62774676	0.8844329	0.71104306	0.80729	1.0015495	0.8683383	0.96245086	1.0180093	0.9927645	0.9422371	0.93997395	1.0101851	0.97548145	0.5960185	0.7935701	1.0803087	0.8590957	1.0798343	0.9974367	0.72978526	1.1863573	0.9254096	0.86893326	1.0497773	0.99921775	1.0492008	1.0498841	1.0101185	0.985366	1.016524	1.2071894	1.1815227	0.87177277	0.9215941	0.74958605	1.0333418	0.84565234	0.9484153	0.6498342	0.74914426	1.0020937	1.0327785	0.9784369	0.9383036	0.8640048	0.8447132
0.1518	0.64647245	0.9046175	0.64838904	0.63262606	0.8828893	0.7202308	0.8152288	1.0088096	0.86543834	0.9638785	1.023874	0.9959654	0.93836063	0.9456995	0.99940866	0.98007023	0.5921876	0.7933186	1.0970559	0.85862416	1.0773654	0.99657774	0.7236321	1.1905756	0.9248473	0.85921335	1.0519688	1.0041624	1.0451074	1.0385675	1.0058535	0.98824763	1.0248739	1.2039073	1.1795437	0.8733283	0.9204747	0.757206	1.03161	0.8479829	0.9460526	0.6592585	0.7482223	1.0127097	1.0195166	0.975182	0.93700725	0.87378424	0.83399636
0.152	0.6552809	0.8953994	0.64496326	0.63491726	0.88488317	0.72985935	0.8204276	1.013969	0.8632665	0.9660943	1.0329494	1.0044479	0.93713605	0.9581677	0.9980328	0.9804681	0.58964336	0.7862531	1.111449	0.85226864	1.0781182	0.9912953	0.72123355	1.2060297	0.926123	0.8458344	1.0438645	1.014918	1.0441556	1.0266461	1.0051917	0.9926657	1.0251353	1.1953052	1.1881987	0.8781283	0.9181878	0.7637408	1.0332675	0.8403219	0.95008564	0.6642476	0.741698	1.0194622	1.0034708	0.96578157	0.93643504	0.87570655	0.8260749
0.15219999999999997	0.66423935	0.90116453	0.648504	0.6419672	0.88873875	0.7336152	0.8239459	1.0226096	0.8609549	0.97007316	1.0348421	1.0129842	0.9383152	0.963942	0.98893905	0.98680866	0.580727	0.7814858	1.1173354	0.8545748	1.0762461	0.98792917	0.7196323	1.211951	0.92691696	0.8366682	1.0346868	1.0165398	1.040714	1.0281276	1.0067594	1.0024931	1.0192138	1.1930778	1.2037536	0.8855813	0.914822	0.7675665	1.0384717	0.8295445	0.9564056	0.67383224	0.73436946	1.0251992	0.98363143	0.95847225	0.9325148	0.87904847	0.8230692
0.15239999999999998	0.677423	0.9038546	0.6477734	0.6468362	0.8917499	0.7329875	0.82760906	1.0374453	0.86452764	0.97891605	1.0432441	1.0142817	0.9389215	0.9649165	0.97884536	0.99668974	0.5765516	0.7700483	1.1190169	0.8582941	1.0727944	0.98910016	0.7129981	1.2172661	0.92460597	0.83892465	1.0313916	1.020912	1.0398548	1.0271156	1.0182233	1.0139045	1.01958	1.1866542	1.2199978	0.893174	0.9173139	0.7761352	1.0452132	0.8211339	0.95919	0.67739844	0.7299114	1.0272607	0.9680663	0.9515838	0.9350402	0.8813227	0.82766396
0.15259999999999999	0.681119	0.90661794	0.64752424	0.65784115	0.900136	0.725457	0.8304994	1.0500009	0.86271715	0.9977849	1.0593597	1.0102911	0.93968177	0.96839607	0.97104067	1.0041746	0.5735056	0.76294374	1.1163472	0.855953	1.0638137	0.99618226	0.70367235	1.2115506	0.9160493	0.84240806	1.037183	1.023768	1.0446203	1.0195389	1.0328525	1.0239462	1.0237552	1.1892561	1.2335043	0.90053415	0.916472	0.78630775	1.0498488	0.81699985	0.95846415	0.67384905	0.7245255	1.0218902	0.95469487	0.94830036	0.9471171	0.88709486	0.8217934
0.1528	0.6855734	0.9065523	0.64761794	0.66124654	0.9006879	0.7135429	0.8346869	1.0600941	0.86968774	1.015611	1.0685045	1.0045214	0.9501102	0.97115064	0.96880263	1.0010345	0.5773603	0.75779575	1.1184479	0.84846413	1.0566816	1.0006311	0.7006611	1.200423	0.9037835	0.84492934	1.0403249	1.0302662	1.0458881	1.0186486	1.0383581	1.0316215	1.0254703	1.192495	1.2292229	0.90431625	0.91395366	0.7931396	1.0525433	0.8130746	0.9637087	0.6721539	0.72387064	1.0093172	0.93965745	0.94207233	0.960595	0.89190763	0.8264417
0.153	0.6906296	0.90463716	0.6530812	0.6638805	0.9055959	0.70654684	0.8406906	1.0781802	0.8676389	1.0195519	1.0784477	1.004904	0.9530377	0.9787208	0.96781975	0.9970318	0.5800489	0.75713056	1.1265554	0.83975595	1.0570577	1.0133985	0.6980359	1.1890664	0.90237236	0.84767807	1.0507385	1.0342292	1.0514448	1.018796	1.0427747	1.0495408	1.0172216	1.1985096	1.2148907	0.90159845	0.9093743	0.78941715	1.0513265	0.8033885	0.96913743	0.6775004	0.71709794	1.0028014	0.93190914	0.93566746	0.96474516	0.89713734	0.8325875
0.15319999999999998	0.70180833	0.9059887	0.6600993	0.67121845	0.90543807	0.7039122	0.8406339	1.094	0.8629278	1.0197525	1.0795771	1.0141242	0.94660664	0.9906255	0.9748989	0.9960632	0.57156	0.75381094	1.1252915	0.8435181	1.0557467	1.027767	0.69754845	1.1804655	0.8983069	0.8429864	1.0511401	1.033954	1.0534185	1.0220275	1.044389	1.0620239	1.0093693	1.2020704	1.2090274	0.89299554	0.91405755	0.78751403	1.0569952	0.8018838	0.9748066	0.6769162	0.72372556	0.99646586	0.9247614	0.9366794	0.9728867	0.8941178	0.8396381
0.15339999999999998	0.7075051	0.9033342	0.65776205	0.6757462	0.9125604	0.68994623	0.8327612	1.095856	0.86432743	1.0180304	1.07699	1.0151597	0.94001335	0.9981748	0.98399144	0.99786925	0.570364	0.7510787	1.122636	0.8613691	1.0518847	1.0345345	0.6923562	1.1781687	0.88492924	0.83562005	1.0447454	1.0319477	1.0639609	1.0235031	1.0431497	1.0667154	0.9985935	1.2003518	1.2117244	0.8880965	0.91206247	0.78647804	1.0536906	0.8050238	0.9822785	0.67659867	0.7214251	0.9975327	0.9246464	0.93371665	0.9773041	0.88653594	0.8370754
0.1536	0.70513016	0.901621	0.6628521	0.68317485	0.90804267	0.6798264	0.8256912	1.0965202	0.8592319	1.012564	1.0831323	1.0146825	0.9443735	0.99057853	0.98683006	1.0096506	0.56430143	0.7500489	1.1176603	0.87723726	1.0552328	1.0310863	0.68450314	1.1866187	0.87383205	0.82479304	1.0294871	1.0261261	1.0722878	1.0200859	1.045372	1.067433	0.99558383	1.1962948	1.2182779	0.87225014	0.91557926	0.7818275	1.0530707	0.818097	0.9921633	0.6810831	0.7213619	1.0026668	0.9288212	0.92778397	0.9777537	0.8780448	0.82784283
0.1538	0.70209426	0.89970595	0.66429067	0.6908229	0.9063563	0.6670699	0.8257145	1.0916672	0.841967	1.0084567	1.0910885	1.0162331	0.93897337	0.9792163	0.9842324	1.0123643	0.55752987	0.7507325	1.1217057	0.88842493	1.060378	1.0214891	0.6829404	1.1915047	0.8622282	0.82169354	1.0136765	1.0208144	1.0879948	1.0098267	1.044042	1.0557348	0.9939016	1.1888307	1.2170509	0.8603743	0.91273546	0.7828162	1.0539047	0.82357925	1.0034177	0.677741	0.7243506	1.0059643	0.9349066	0.9221129	0.9766839	0.86755836	0.82963055
0.154	0.7015025	0.9000671	0.66710746	0.69235754	0.9057762	0.65913326	0.82633466	1.0837172	0.82698077	1.0112039	1.0937835	1.0096754	0.9309358	0.96222	0.9786624	1.0135144	0.55789083	0.7540524	1.1095172	0.899146	1.0633926	1.018459	0.67270684	1.1931677	0.8517563	0.8301249	1.0004803	1.0177424	1.104108	1.0074563	1.0389661	1.0516032	0.99244654	1.1744642	1.2128552	0.8514486	0.91400343	0.79095733	1.0661585	0.8277609	1.0055894	0.67593557	0.7240683	1.0125476	0.9394604	0.92088586	0.9770419	0.8644424	0.8315441
0.15419999999999998	0.6946739	0.9025106	0.67295104	0.69126	0.9068229	0.66341347	0.8270478	1.0782005	0.82051706	1.0123948	1.0917244	1.008285	0.92687315	0.9427436	0.9749599	1.0155101	0.55855054	0.75721407	1.100534	0.90975785	1.0626861	1.0067623	0.66452616	1.1932007	0.84424484	0.83317554	0.9959051	1.0190821	1.101885	1.0085996	1.0367876	1.0528431	0.9898733	1.1610801	1.2150217	0.8476841	0.91909385	0.79726785	1.0777144	0.8284504	1.0004843	0.67396265	0.7305076	1.0196598	0.9504211	0.92519945	0.9782865	0.86380833	0.8414073
[truncated: 56,728 more rows]
[truncated: 1 more columns]
