# Supplementary material for: Navigating protein landscapes with a machine-learned transferable coarse-grained model
Source: Nat Chem. 2025 Jul 18;17(8):1284–92. doi: 10.1038/s41557-025-01874-0 (PMC12313527; doi:10.1038/s41557-025-01874-0)
Supplement: Supplementary file 5 — .csv files with RMSD data. [file 41557_2025_1874_MOESM5_ESM.zip › fig_data/2roc_traj_3_RMSD.csv]

time	ligand_RMSD
0.0	1.0101919
0.00019999999999999998	0.99580234
0.00039999999999999996	0.98549306
0.0006	0.97677207
0.0007999999999999999	0.9772032
0.001	0.9824154
0.0012	0.9856012
0.0013999999999999998	0.9851183
0.0015999999999999999	0.98296946
0.0018	0.98414886
0.002	0.981022
0.0021999999999999997	0.9786892
0.0024	0.9805484
0.0026	0.9880616
0.0027999999999999995	0.9951563
0.0029999999999999996	1.006256
0.0031999999999999997	1.006102
0.0034	1.0076398
0.0036	1.0158684
0.0037999999999999996	1.0283111
0.004	1.0369667
0.0042	1.0419563
0.004399999999999999	1.0482967
0.0046	1.0583991
0.0048	1.0495949
0.004999999999999999	1.0434413
0.0052	1.0422683
0.005399999999999999	1.044902
0.005599999999999999	1.0399233
0.0058	1.0338082
0.005999999999999999	1.0323932
0.0062	1.0313787
0.0063999999999999994	1.0314002
0.006599999999999999	1.0322261
0.0068	1.0340247
0.006999999999999999	1.0333323
0.0072	1.0242971
0.0073999999999999995	1.0269604
0.007599999999999999	1.0290786
0.0078	1.031033
0.008	1.0302187
0.008199999999999999	1.033826
0.0084	1.0279529
0.0086	1.0193306
0.008799999999999999	1.018182
0.009	1.0145378
0.0092	1.0087837
0.009399999999999999	1.0040718
0.0096	1.0011454
0.0098	0.99863446
0.009999999999999998	0.9907139
0.010199999999999999	0.9866796
0.0104	0.9815998
0.010599999999999998	0.98045355
0.010799999999999999	0.974626
0.011	0.9689103
0.011199999999999998	0.96195704
0.011399999999999999	0.9523225
0.0116	0.9433569
0.0118	0.94317955
0.011999999999999999	0.93380946
0.012199999999999999	0.9201668
0.0124	0.9133007
0.012599999999999998	0.90647656
0.012799999999999999	0.90136427
0.013	0.90483737
0.013199999999999998	0.9038829
0.013399999999999999	0.9040085
0.0136	0.90869826
0.013799999999999998	0.91269505
0.013999999999999999	0.9194283
0.014199999999999999	0.92730886
0.0144	0.92825973
0.014599999999999998	0.9399318
0.014799999999999999	0.9537744
0.015	0.9717339
0.015199999999999998	0.98813134
0.015399999999999999	0.9947571
0.0156	1.0060219
0.015799999999999998	1.0149426
0.016	1.0195293
0.0162	1.019422
0.016399999999999998	1.0184171
0.0166	1.0216906
0.0168	1.0205652
0.016999999999999998	1.0110235
0.0172	1.0030142
0.0174	1.0011667
0.017599999999999998	1.0041851
0.0178	1.0178864
0.018	1.0323594
0.018199999999999997	1.0379274
0.0184	1.0483149
0.0186	1.0539136
0.018799999999999997	1.061033
0.019	1.0604578
0.0192	1.0586624
0.019399999999999997	1.0641404
0.0196	1.0684068
0.019799999999999998	1.0664092
0.019999999999999997	1.0670414
0.0202	1.0678991
0.020399999999999998	1.0670515
0.020599999999999997	1.060517
0.0208	1.0577879
0.020999999999999998	1.052793
0.021199999999999997	1.0522115
0.0214	1.0524155
0.021599999999999998	1.0519422
0.021799999999999996	1.0460542
0.022	1.0420161
0.022199999999999998	1.0420749
0.022399999999999996	1.0527312
0.0226	1.0571581
0.022799999999999997	1.0556302
0.023	1.0559638
0.0232	1.0643923
0.023399999999999997	1.0762752
0.0236	1.0861866
0.023799999999999998	1.0963234
0.023999999999999997	1.1012175
0.0242	1.1044819
0.024399999999999998	1.1019173
0.024599999999999997	1.1043625
0.0248	1.107177
0.024999999999999998	1.1075735
0.025199999999999997	1.1044517
0.0254	1.1013725
0.025599999999999998	1.091307
0.025799999999999997	1.0869035
0.026	1.0861179
0.026199999999999998	1.0873096
0.026399999999999996	1.0867856
0.0266	1.092263
0.026799999999999997	1.0977843
0.026999999999999996	1.1063069
0.0272	1.1187028
0.027399999999999997	1.1202681
0.027599999999999996	1.1263264
0.0278	1.1211023
0.027999999999999997	1.1159786
0.028199999999999996	1.1147716
0.028399999999999998	1.1186523
0.028599999999999997	1.1315045
0.0288	1.136864
0.028999999999999998	1.1471524
0.029199999999999997	1.1556836
0.0294	1.1642343
0.029599999999999998	1.1757717
0.029799999999999997	1.181053
0.03	1.1799436
0.030199999999999998	1.1793278
0.030399999999999996	1.1761792
0.0306	1.1659936
0.030799999999999998	1.1574246
0.030999999999999996	1.1569556
0.0312	1.1545638
0.0314	1.1567404
0.031599999999999996	1.1635664
0.031799999999999995	1.1671478
0.032	1.172132
0.0322	1.1721714
0.0324	1.1751691
0.0326	1.178663
0.032799999999999996	1.1721164
0.032999999999999995	1.1607794
0.0332	1.1559638
0.0334	1.1547029
0.0336	1.152968
0.0338	1.146522
0.033999999999999996	1.1409905
0.034199999999999994	1.1389115
0.0344	1.1335537
0.0346	1.1300397
0.0348	1.1267282
0.034999999999999996	1.1244866
0.035199999999999995	1.1234479
0.035399999999999994	1.1160059
0.0356	1.1069783
0.0358	1.0998008
0.036	1.0877616
0.036199999999999996	1.0793161
0.036399999999999995	1.0817635
0.036599999999999994	1.0857599
0.0368	1.0841588
0.037	1.0839212
0.0372	1.076089
0.037399999999999996	1.0753914
0.037599999999999995	1.0777056
0.03779999999999999	1.0789124
0.038	1.0891569
0.0382	1.096887
0.0384	1.1046259
0.038599999999999995	1.1061379
0.038799999999999994	1.1108078
0.039	1.1128068
0.0392	1.1114063
0.0394	1.1236436
0.039599999999999996	1.1373668
0.039799999999999995	1.1454649
0.039999999999999994	1.1466255
0.0402	1.1444061
0.0404	1.1387293
0.0406	1.1310157
0.040799999999999996	1.1278696
0.040999999999999995	1.1308682
0.041199999999999994	1.1290421
0.0414	1.1253581
0.0416	1.1197643
0.0418	1.1241356
0.041999999999999996	1.1266721
0.042199999999999994	1.1280645
0.04239999999999999	1.133042
0.0426	1.1433576
0.0428	1.1492528
0.043	1.1548609
0.043199999999999995	1.1599352
0.043399999999999994	1.1598057
0.04359999999999999	1.1621497
0.0438	1.1657941
0.044	1.168165
0.044199999999999996	1.1748282
0.044399999999999995	1.1843879
0.044599999999999994	1.1885376
0.04479999999999999	1.1933242
0.045	1.1997349
0.0452	1.2012298
0.045399999999999996	1.2099775
0.045599999999999995	1.215652
0.045799999999999993	1.2132589
0.046	1.2044122
0.0462	1.190576
0.0464	1.1848857
0.046599999999999996	1.174489
0.046799999999999994	1.1633886
0.04699999999999999	1.1577638
0.0472	1.1578859
0.0474	1.16169
0.047599999999999996	1.1598715
0.047799999999999995	1.1592779
0.047999999999999994	1.1541395
0.04819999999999999	1.1520786
0.0484	1.1512547
0.0486	1.1561571
0.048799999999999996	1.1564089
0.048999999999999995	1.1542686
0.049199999999999994	1.1524314
0.04939999999999999	1.1490422
0.0496	1.144604
0.0498	1.1437016
0.049999999999999996	1.1444184
0.050199999999999995	1.1416943
0.05039999999999999	1.1327537
0.05059999999999999	1.1282022
0.0508	1.1285125
0.051	1.1346852
0.051199999999999996	1.1315509
0.051399999999999994	1.1296251
0.05159999999999999	1.1281383
0.0518	1.1268915
0.052	1.1235157
0.052199999999999996	1.1234999
0.052399999999999995	1.1282047
0.052599999999999994	1.1323433
0.05279999999999999	1.1389564
0.053	1.1443789
0.0532	1.1504632
0.053399999999999996	1.1538912
0.053599999999999995	1.1549318
0.053799999999999994	1.1570902
0.05399999999999999	1.1613091
0.0542	1.1662854
0.0544	1.165821
0.054599999999999996	1.1673243
0.054799999999999995	1.1720469
0.05499999999999999	1.17809
0.05519999999999999	1.1784617
0.0554	1.1765817
0.0556	1.174827
0.055799999999999995	1.1650358
0.055999999999999994	1.1581131
0.05619999999999999	1.1507854
0.05639999999999999	1.1501648
0.0566	1.1490952
0.056799999999999996	1.146546
0.056999999999999995	1.1326128
0.057199999999999994	1.1190084
0.05739999999999999	1.1030321
0.0576	1.0914968
0.0578	1.0867832
0.057999999999999996	1.0782486
0.058199999999999995	1.0672319
0.058399999999999994	1.068548
0.05859999999999999	1.0782593
0.0588	1.083615
0.059	1.081188
0.059199999999999996	1.0851258
0.059399999999999994	1.0863638
0.05959999999999999	1.0838786
0.05979999999999999	1.0886106
0.06	1.0912191
0.0602	1.0935559
0.060399999999999995	1.0997977
0.060599999999999994	1.1065757
0.06079999999999999	1.1144546
0.06099999999999999	1.1137321
0.0612	1.1157594
0.061399999999999996	1.1110955
0.061599999999999995	1.1044711
0.061799999999999994	1.0958966
0.06199999999999999	1.0952156
0.06219999999999999	1.0877942
0.0624	1.07895
0.06259999999999999	1.078108
0.0628	1.0735683
0.063	1.0627749
0.06319999999999999	1.0574518
0.0634	1.0519915
0.06359999999999999	1.0449058
0.0638	1.0344448
0.064	1.026768
0.0642	1.0226245
0.0644	1.0184026
0.06459999999999999	1.0120181
0.0648	1.0097355
0.06499999999999999	1.0085776
0.0652	1.01307
0.0654	1.0214962
0.06559999999999999	1.0217235
0.0658	1.0207173
0.06599999999999999	1.0139495
0.0662	1.014166
0.0664	1.0143561
0.06659999999999999	1.0171714
0.0668	1.0112479
0.06699999999999999	0.9950313
0.0672	0.9782182
0.06739999999999999	0.96393734
0.0676	0.955239
0.0678	0.9467537
0.06799999999999999	0.93824834
0.0682	0.9322189
0.06839999999999999	0.93546015
0.0686	0.94262534
0.0688	0.9479647
0.06899999999999999	0.95221573
0.0692	0.9558364
0.06939999999999999	0.9612826
0.0696	0.96675706
0.06979999999999999	0.9768824
0.06999999999999999	0.9908123
0.0702	1.0027609
0.07039999999999999	1.0130693
0.0706	1.0206716
0.07079999999999999	1.0202731
0.071	1.0270301
0.0712	1.0289397
0.07139999999999999	1.0258716
0.0716	1.0270708
0.07179999999999999	1.032116
0.072	1.0336806
0.0722	1.0334564
0.07239999999999999	1.0340753
0.0726	1.0319775
0.07279999999999999	1.0247744
0.073	1.0182583
0.07319999999999999	1.0074687
0.07339999999999999	0.9957664
0.0736	0.9888693
0.07379999999999999	0.9852344
0.074	0.97335505
0.07419999999999999	0.96475327
0.0744	0.9600523
0.0746	0.95107996
0.07479999999999999	0.94670534
0.075	0.9407648
0.07519999999999999	0.93554485
0.0754	0.93472457
0.07559999999999999	0.9341611
0.07579999999999999	0.93637145
0.076	0.94535017
0.07619999999999999	0.9555704
0.0764	0.957815
0.07659999999999999	0.9589031
0.0768	0.95453113
0.077	0.952028
0.07719999999999999	0.95053816
0.0774	0.9442155
0.07759999999999999	0.94692224
0.0778	0.9532695
0.078	0.9594484
0.07819999999999999	0.958828
0.0784	0.96292526
0.07859999999999999	0.966798
0.0788	0.9627356
0.07899999999999999	0.958193
0.07919999999999999	0.958464
0.0794	0.96395427
0.07959999999999999	0.9651142
0.0798	0.9637348
0.07999999999999999	0.96456164
0.0802	0.96279544
0.0804	0.96593785
0.08059999999999999	0.96457034
0.0808	0.96222484
0.08099999999999999	0.96001023
0.0812	0.95600504
0.08139999999999999	0.94518
0.08159999999999999	0.9381046
0.0818	0.93686354
0.08199999999999999	0.9331488
0.0822	0.9338338
0.08239999999999999	0.9421347
0.08259999999999999	0.9490498
0.0828	0.9601536
0.08299999999999999	0.9754916
0.0832	0.9884572
0.08339999999999999	1.0031006
0.0836	1.0120162
0.0838	1.0160525
0.08399999999999999	1.0278195
0.0842	1.0375233
0.08439999999999999	1.0494404
0.0846	1.0428817
0.08479999999999999	1.0287067
0.08499999999999999	1.0177842
0.0852	1.009859
0.08539999999999999	0.9944691
0.0856	0.9862094
0.08579999999999999	0.9754918
0.086	0.9757448
0.0862	0.97263664
0.08639999999999999	0.9678794
0.0866	0.9572066
0.08679999999999999	0.95722324
0.087	0.9607539
0.08719999999999999	0.96443015
0.08739999999999999	0.97747856
0.0876	0.9807217
0.08779999999999999	0.98550683
0.088	0.98841625
0.08819999999999999	0.988189
0.08839999999999999	0.9951899
0.0886	0.99972963
0.08879999999999999	1.0033411
0.089	1.0119506
0.08919999999999999	1.0183232
0.0894	1.0129473
0.08959999999999999	1.0153532
0.08979999999999999	1.013331
0.09	1.0137703
0.09019999999999999	1.015639
0.0904	1.0197845
0.09059999999999999	1.0230092
0.09079999999999999	1.0260179
0.091	1.0302217
0.09119999999999999	1.036632
0.0914	1.0316999
0.09159999999999999	1.0270315
0.09179999999999999	1.0201164
0.092	1.0163713
0.09219999999999999	1.0092167
0.0924	1.0090709
0.09259999999999999	1.0111499
0.0928	1.0143566
0.09299999999999999	1.0140624
0.09319999999999999	1.0190425
0.0934	1.0332882
0.09359999999999999	1.0476612
0.0938	1.0596191
0.09399999999999999	1.0735772
0.09419999999999999	1.081243
0.0944	1.0918384
0.09459999999999999	1.0926858
0.0948	1.0872316
0.09499999999999999	1.0851492
0.09519999999999999	1.0795612
0.09539999999999998	1.084685
0.09559999999999999	1.0891787
0.0958	1.0871089
0.09599999999999999	1.0952353
0.0962	1.0991039
0.09639999999999999	1.0954397
0.09659999999999999	1.0922289
0.0968	1.0849246
0.09699999999999999	1.081938
0.0972	1.0758446
0.09739999999999999	1.068694
0.09759999999999999	1.0640223
0.0978	1.0599763
0.09799999999999999	1.0396502
0.0982	1.0266477
0.09839999999999999	1.0225773
0.0986	1.0228125
0.09879999999999999	1.0279579
0.09899999999999999	1.0360477
0.0992	1.0429333
0.09939999999999999	1.0541959
0.0996	1.058697
0.09979999999999999	1.0631627
0.09999999999999999	1.0551109
0.1002	1.0564547
0.10039999999999999	1.0602963
0.1006	1.0709797
0.10079999999999999	1.0807618
0.10099999999999999	1.0842873
0.10119999999999998	1.0946896
0.10139999999999999	1.1040492
0.1016	1.1061085
0.10179999999999999	1.1043255
0.102	1.1117433
0.10219999999999999	1.1238636
0.10239999999999999	1.1230481
0.1026	1.1206927
0.10279999999999999	1.1173898
0.103	1.1152571
0.10319999999999999	1.1114849
0.10339999999999999	1.1025369
0.1036	1.0906892
0.10379999999999999	1.0892453
0.104	1.0864042
0.10419999999999999	1.0748967
0.10439999999999999	1.0631803
0.10459999999999998	1.0509145
0.10479999999999999	1.0427072
0.105	1.040254
0.10519999999999999	1.0441854
0.1054	1.0458728
0.10559999999999999	1.0478338
0.10579999999999999	1.0521384
0.106	1.0629708
0.10619999999999999	1.0701387
0.1064	1.065824
0.10659999999999999	1.0602386
0.10679999999999999	1.0537156
0.10699999999999998	1.0578543
0.10719999999999999	1.0640519
0.1074	1.0664731
0.10759999999999999	1.0646454
0.10779999999999999	1.0529674
0.10799999999999998	1.0437818
0.10819999999999999	1.0488985
0.1084	1.0516595
0.10859999999999999	1.0435038
0.1088	1.0436354
0.10899999999999999	1.0450808
0.10919999999999999	1.0408192
0.1094	1.0462496
0.10959999999999999	1.045822
0.1098	1.0454857
0.10999999999999999	1.0421058
0.11019999999999999	1.0378494
0.11039999999999998	1.0322376
0.11059999999999999	1.0277072
0.1108	1.0230597
0.11099999999999999	1.0282702
0.1112	1.0305233
0.11139999999999999	1.0320716
0.11159999999999999	1.0325181
0.1118	1.0290983
0.11199999999999999	1.0289139
0.1122	1.0288188
0.11239999999999999	1.0310442
0.11259999999999999	1.0313059
0.11279999999999998	1.0305115
0.11299999999999999	1.0321466
0.1132	1.0319061
0.11339999999999999	1.033872
0.11359999999999999	1.0470283
0.11379999999999998	1.0562541
0.11399999999999999	1.0556836
0.1142	1.0633963
0.11439999999999999	1.0722961
0.1146	1.0788654
0.11479999999999999	1.078365
0.11499999999999999	1.0921904
0.1152	1.0979561
0.11539999999999999	1.0956087
0.1156	1.0919181
0.11579999999999999	1.0855523
0.11599999999999999	1.087772
0.11619999999999998	1.0907791
0.11639999999999999	1.0826244
0.1166	1.0761486
0.11679999999999999	1.0782725
0.11699999999999999	1.0775318
0.11719999999999998	1.0702401
0.11739999999999999	1.0634755
0.1176	1.0718251
0.11779999999999999	1.0734047
0.118	1.0772294
0.11819999999999999	1.0892093
0.11839999999999999	1.0891002
0.11859999999999998	1.0896013
0.11879999999999999	1.0945209
0.119	1.0993574
0.11919999999999999	1.1096524
0.11939999999999999	1.1218587
0.11959999999999998	1.126517
0.11979999999999999	1.1231316
0.12	1.113072
0.12019999999999999	1.1079544
0.1204	1.0976021
0.12059999999999998	1.1028965
0.12079999999999999	1.1100172
0.12099999999999998	1.1183443
0.12119999999999999	1.1187739
0.1214	1.1176827
0.12159999999999999	1.1109239
0.12179999999999999	1.0969882
0.12199999999999998	1.0908409
0.12219999999999999	1.0887936
0.1224	1.0886508
0.12259999999999999	1.086797
0.12279999999999999	1.0939523
0.12299999999999998	1.0962598
0.12319999999999999	1.096202
0.1234	1.0886872
0.12359999999999999	1.0866337
0.1238	1.0898745
0.12399999999999999	1.0977268
0.12419999999999999	1.1025833
0.12439999999999998	1.1120207
0.12459999999999999	1.1159235
0.1248	1.1249052
0.12499999999999999	1.1289054
0.12519999999999998	1.1329216
0.12539999999999998	1.1419357
0.1256	1.1437923
0.1258	1.1410735
0.126	1.1357238
0.12619999999999998	1.1329705
0.12639999999999998	1.1224203
0.1266	1.1119801
0.1268	1.0995136
0.127	1.0885475
0.12719999999999998	1.0801923
0.12739999999999999	1.0819517
0.1276	1.0922098
0.1278	1.0879635
0.128	1.0771005
0.12819999999999998	1.0717808
0.1284	1.0668054
0.1286	1.0646776
0.1288	1.0630105
0.12899999999999998	1.0746531
0.12919999999999998	1.0845721
0.1294	1.0932466
0.1296	1.0951695
0.1298	1.0862157
0.12999999999999998	1.0845686
0.13019999999999998	1.0793012
0.1304	1.0775875
0.1306	1.0785325
0.1308	1.077659
0.13099999999999998	1.0788184
0.13119999999999998	1.0756553
0.1314	1.0782301
0.1316	1.0711167
0.1318	1.0704676
0.13199999999999998	1.0749749
0.13219999999999998	1.0744962
0.1324	1.074068
0.1326	1.064731
0.1328	1.0597458
0.13299999999999998	1.0622777
0.13319999999999999	1.067277
0.1334	1.0801574
0.1336	1.0853426
0.13379999999999997	1.0900189
0.13399999999999998	1.0920976
0.13419999999999999	1.09017
0.1344	1.0891042
0.1346	1.1012528
0.13479999999999998	1.1014558
0.13499999999999998	1.0982301
0.1352	1.0995308
0.1354	1.0967691
0.1356	1.0956508
0.13579999999999998	1.0998012
0.13599999999999998	1.102095
0.1362	1.1181672
0.1364	1.1148134
0.1366	1.1046017
0.13679999999999998	1.1020424
0.13699999999999998	1.1067454
0.1372	1.1125032
0.1374	1.1157222
0.1376	1.1196018
0.13779999999999998	1.120371
0.13799999999999998	1.1226133
0.1382	1.1269678
0.1384	1.1354465
0.1386	1.1388845
0.13879999999999998	1.1426917
0.13899999999999998	1.1391016
0.1392	1.1336603
0.1394	1.1227363
0.13959999999999997	1.1269801
0.13979999999999998	1.1316094
0.13999999999999999	1.1257726
0.1402	1.1142135
0.1404	1.1195351
0.14059999999999997	1.1227763
0.14079999999999998	1.1154332
0.141	1.1212689
0.1412	1.1258085
0.1414	1.1299741
0.14159999999999998	1.130582
0.14179999999999998	1.1323843
0.142	1.1316979
0.1422	1.1334082
0.1424	1.1343491
0.14259999999999998	1.1340164
0.14279999999999998	1.1352278
0.143	1.1226157
0.1432	1.1014746
0.1434	1.1014781
0.14359999999999998	1.1065191
0.14379999999999998	1.1090263
0.144	1.1076696
0.1442	1.1070105
0.1444	1.111588
0.14459999999999998	1.10541
0.14479999999999998	1.0978314
0.145	1.0987605
0.1452	1.1019185
0.14539999999999997	1.1000499
0.14559999999999998	1.0934571
0.14579999999999999	1.0784729
0.146	1.0708663
0.1462	1.0688461
0.14639999999999997	1.0791507
0.14659999999999998	1.0877107
0.14679999999999999	1.087914
0.147	1.0860268
0.1472	1.0860829
0.14739999999999998	1.0801761
0.14759999999999998	1.0808384
0.1478	1.0766603
0.148	1.0730485
0.1482	1.074891
0.14839999999999998	1.0820556
0.14859999999999998	1.0876446
0.1488	1.0992573
0.149	1.1088812
0.1492	1.1167504
0.14939999999999998	1.1192786
0.14959999999999998	1.1267262
0.1498	1.1308064
0.15	1.1193565
0.1502	1.1136785
0.15039999999999998	1.1137291
0.15059999999999998	1.1105872
0.1508	1.1104219
0.151	1.1072592
0.15119999999999997	1.0970335
0.15139999999999998	1.0969609
0.15159999999999998	1.0959942
0.1518	1.0910022
0.152	1.0762057
0.15219999999999997	1.0687345
0.15239999999999998	1.069011
0.15259999999999999	1.0716666
0.1528	1.0570875
0.153	1.0480261
0.15319999999999998	1.0503055
0.15339999999999998	1.0453297
0.1536	1.0434401
0.1538	1.0528826
0.154	1.058747
0.15419999999999998	1.0658287
0.15439999999999998	1.0698031
0.1546	1.0731195
0.1548	1.0810987
0.155	1.0879407
0.15519999999999998	1.0861486
0.15539999999999998	1.0819918
0.1556	1.0813128
0.1558	1.0765685
0.156	1.0786453
0.15619999999999998	1.0814457
0.15639999999999998	1.0789099
0.1566	1.08006
0.1568	1.0827374
0.15699999999999997	1.0797888
0.15719999999999998	1.0737212
0.15739999999999998	1.0752038
0.1576	1.0765582
0.1578	1.0744033
0.15799999999999997	1.075629
0.15819999999999998	1.0751946
0.15839999999999999	1.0755527
0.1586	1.0751683
0.1588	1.0747305
0.15899999999999997	1.086004
0.15919999999999998	1.0799288
0.1594	1.0727631
0.1596	1.069715
0.1598	1.0618875
0.15999999999999998	1.059185
0.16019999999999998	1.0663897
0.1604	1.0779809
0.1606	1.0787246
0.1608	1.0816655
0.16099999999999998	1.0912135
0.16119999999999998	1.0972201
0.1614	1.1048768
0.1616	1.1092486
0.1618	1.1160377
0.16199999999999998	1.121985
0.16219999999999998	1.1211747
0.1624	1.1169975
0.1626	1.1153718
0.16279999999999997	1.1125561
0.16299999999999998	1.1099042
0.16319999999999998	1.1067915
0.1634	1.104117
0.1636	1.0948806
0.16379999999999997	1.0959778
0.16399999999999998	1.0832427
0.16419999999999998	1.066589
0.1644	1.0629858
0.1646	1.0647068
0.16479999999999997	1.0570108
0.16499999999999998	1.0598886
0.16519999999999999	1.0609208
0.1654	1.0698888
0.1656	1.0803814
0.16579999999999998	1.0802834
0.16599999999999998	1.0760527
0.1662	1.0762504
0.1664	1.075585
0.1666	1.0754329
0.16679999999999998	1.0737447
0.16699999999999998	1.0743431
0.1672	1.0744032
0.1674	1.0737258
0.1676	1.0782084
0.16779999999999998	1.0826939
0.16799999999999998	1.0901283
0.1682	1.0866936
0.1684	1.0779982
0.16859999999999997	1.0751073
0.16879999999999998	1.0716097
0.16899999999999998	1.0625106
0.1692	1.0492394
0.1694	1.0440019
0.16959999999999997	1.0520272
0.16979999999999998	1.0622439
0.16999999999999998	1.0693424
0.1702	1.0763282
0.1704	1.0875113
0.17059999999999997	1.080036
0.17079999999999998	1.0742772
0.17099999999999999	1.072134
0.1712	1.0769558
0.1714	1.08426
0.17159999999999997	1.0897893
0.17179999999999998	1.0970423
0.172	1.0957767
0.1722	1.0979291
0.1724	1.0893203
0.17259999999999998	1.0825946
0.17279999999999998	1.070085
0.173	1.0576477
0.1732	1.051643
0.1734	1.0533546
0.17359999999999998	1.061029
0.17379999999999998	1.070675
0.174	1.0781965
0.1742	1.0849599
0.17439999999999997	1.094497
0.17459999999999998	1.0990064
0.17479999999999998	1.1014035
0.175	1.0999821
0.1752	1.1015966
0.17539999999999997	1.0993224
0.17559999999999998	1.0853448
0.17579999999999998	1.0799365
0.176	1.0798333
0.1762	1.0733689
0.17639999999999997	1.0837946
0.17659999999999998	1.0881373
0.17679999999999998	1.0891907
0.177	1.0908257
0.1772	1.0905229
0.17739999999999997	1.0978669
0.17759999999999998	1.0946339
0.17779999999999999	1.094083
0.178	1.092761
0.1782	1.0896976
0.17839999999999998	1.0838989
0.17859999999999998	1.0808712
0.1788	1.0754758
0.179	1.0673903
0.17919999999999997	1.0586485
0.17939999999999998	1.0542536
0.17959999999999998	1.0445307
0.1798	1.046791
0.18	1.0490327
0.18019999999999997	1.0533434
0.18039999999999998	1.051642
0.18059999999999998	1.0555284
0.1808	1.0614709
0.181	1.0615238
0.18119999999999997	1.0655551
0.18139999999999998	1.0650822
0.18159999999999998	1.0661049
0.1818	1.0736918
0.182	1.0762691
0.18219999999999997	1.0830091
0.18239999999999998	1.0803515
0.18259999999999998	1.0821948
0.1828	1.0817758
0.183	1.0765699
0.18319999999999997	1.0838803
0.18339999999999998	1.0964493
0.18359999999999999	1.0952796
0.1838	1.0930898
0.184	1.0928999
0.18419999999999997	1.0948074
0.18439999999999998	1.0946641
0.1846	1.0947465
0.1848	1.0848774
0.18499999999999997	1.0811157
0.18519999999999998	1.0750009
0.18539999999999998	1.0747652
0.1856	1.0713999
0.1858	1.0709884
0.18599999999999997	1.0693587
0.18619999999999998	1.066899
0.18639999999999998	1.0709937
0.1866	1.0784198
0.1868	1.0860267
0.18699999999999997	1.0937004
0.18719999999999998	1.0954856
0.18739999999999998	1.1024144
0.1876	1.1072353
0.1878	1.0977954
0.18799999999999997	1.0914912
0.18819999999999998	1.088066
0.18839999999999998	1.089242
0.1886	1.0900848
0.1888	1.0801772
0.18899999999999997	1.0807574
0.18919999999999998	1.0736414
0.18939999999999999	1.07367
0.1896	1.0686709
0.1898	1.0710361
0.18999999999999997	1.0622324
0.19019999999999998	1.0499655
0.19039999999999999	1.0451103
0.1906	1.04227
0.19079999999999997	1.0430539
0.19099999999999998	1.054002
0.19119999999999998	1.0636163
0.1914	1.0748312
0.1916	1.0824931
0.19179999999999997	1.0821911
0.19199999999999998	1.0858397
0.19219999999999998	1.0919405
0.1924	1.0912528
0.1926	1.0908026
0.19279999999999997	1.0952042
0.19299999999999998	1.0865105
0.19319999999999998	1.0779264
0.1934	1.0757457
0.1936	1.0702441
0.19379999999999997	1.0697689
0.19399999999999998	1.0610914
0.19419999999999998	1.057157
0.1944	1.0578249
0.1946	1.0631515
0.19479999999999997	1.0756269
0.19499999999999998	1.0773894
0.19519999999999998	1.0706321
0.1954	1.0639434
0.1956	1.0623178
0.19579999999999997	1.0622774
0.19599999999999998	1.073048
0.19619999999999999	1.0827172
0.1964	1.0774267
0.19659999999999997	1.0764337
0.19679999999999997	1.0750747
0.19699999999999998	1.0679429
0.1972	1.0623232
0.1974	1.0641918
0.19759999999999997	1.0576842
0.19779999999999998	1.0505513
0.19799999999999998	1.0601953
0.1982	1.0700468
0.1984	1.0721663
0.19859999999999997	1.0700588
0.19879999999999998	1.0642537
0.19899999999999998	1.0666254
0.1992	1.0678326
0.1994	1.0687498
0.19959999999999997	1.0696355
0.19979999999999998	1.064822
0.19999999999999998	1.060327
0.2002	1.0528197
0.2004	1.0467324
0.20059999999999997	1.0389775
0.20079999999999998	1.035993
0.20099999999999998	1.0370442
0.2012	1.0297688
0.2014	1.0245407
0.20159999999999997	1.016053
0.20179999999999998	1.0107018
0.20199999999999999	1.0032632
0.2022	0.9961552
0.20239999999999997	0.9886136
0.20259999999999997	0.97928625
0.20279999999999998	0.9730053
0.20299999999999999	0.96960163
0.2032	0.95650494
0.20339999999999997	0.9575402
0.20359999999999998	0.9538466
0.20379999999999998	0.9469213
0.204	0.9378067
0.2042	0.9342135
0.20439999999999997	0.9409913
0.20459999999999998	0.952421
0.20479999999999998	0.956152
0.205	0.9562668
0.2052	0.9553314
0.20539999999999997	0.9584264
0.20559999999999998	0.9612168
0.20579999999999998	0.9564109
0.206	0.9522106
0.2062	0.9513319
0.20639999999999997	0.9489115
0.20659999999999998	0.94856656
0.20679999999999998	0.9484013
0.207	0.949778
0.2072	0.94794697
0.20739999999999997	0.9526943
0.20759999999999998	0.95633304
0.20779999999999998	0.9538152
0.208	0.96454275
0.20819999999999997	0.9793638
0.20839999999999997	0.9982441
0.20859999999999998	1.0084882
0.20879999999999999	1.0215194
0.209	1.0331125
0.20919999999999997	1.0399297
0.20939999999999998	1.0442495
0.20959999999999998	1.0503845
0.2098	1.0555937
0.21	1.0476695
0.21019999999999997	1.0352318
0.21039999999999998	1.0271384
0.21059999999999998	1.0175133
0.2108	1.0064609
0.211	0.99371785
0.21119999999999997	0.9894498
0.21139999999999998	0.9757461
0.21159999999999998	0.96382004
0.2118	0.95294714
0.212	0.9435798
0.21219999999999997	0.9387511
0.21239999999999998	0.9322822
0.21259999999999998	0.9153602
0.2128	0.90749323
0.213	0.90339696
0.21319999999999997	0.89755565
0.21339999999999998	0.8945186
0.21359999999999998	0.892995
0.2138	0.8854385
0.21399999999999997	0.87967
0.21419999999999997	0.88470227
0.21439999999999998	0.88939065
0.21459999999999999	0.89316356
0.2148	0.8956483
0.21499999999999997	0.9046126
0.21519999999999997	0.915711
0.21539999999999998	0.9160613
0.21559999999999999	0.9171329
0.2158	0.91967535
0.21599999999999997	0.9280342
0.21619999999999998	0.93849736
0.21639999999999998	0.94256186
0.2166	0.94990116
0.2168	0.95693254
0.21699999999999997	0.96412504
0.21719999999999998	0.97094566
0.21739999999999998	0.97070366
0.2176	0.9697282
0.2178	0.9617723
0.21799999999999997	0.9585124
0.21819999999999998	0.9475128
0.21839999999999998	0.9376911
0.2186	0.9368166
0.2188	0.93644017
0.21899999999999997	0.9406163
0.21919999999999998	0.9509858
0.21939999999999998	0.95258695
0.2196	0.9571267
0.21979999999999997	0.9599983
0.21999999999999997	0.96287686
0.22019999999999998	0.9660799
0.22039999999999998	0.9696871
0.2206	0.9766638
0.22079999999999997	0.98246163
0.22099999999999997	0.98932296
0.22119999999999998	0.98838985
0.22139999999999999	0.98704594
0.2216	0.98194236
0.22179999999999997	0.98613214
0.22199999999999998	0.9939336
0.22219999999999998	0.9969294
0.2224	0.9960815
0.2226	0.99659234
0.22279999999999997	0.9968206
0.22299999999999998	0.99749
0.22319999999999998	0.99873936
0.2234	1.0002952
0.2236	1.0023568
0.22379999999999997	1.0072135
0.22399999999999998	1.0121083
0.22419999999999998	1.0060554
0.2244	1.0055467
0.2246	0.9951872
0.22479999999999997	0.98694336
0.22499999999999998	0.9830937
0.22519999999999998	0.97806925
0.2254	0.97212726
0.22559999999999997	0.96168256
0.22579999999999997	0.9571864
0.22599999999999998	0.95788586
0.22619999999999998	0.95849276
0.2264	0.960423
0.22659999999999997	0.9653884
0.22679999999999997	0.9661539
0.22699999999999998	0.9720189
0.22719999999999999	0.98018956
0.2274	0.98969406
0.22759999999999997	0.99045324
0.22779999999999997	0.99429446
0.22799999999999998	0.9904533
0.2282	0.9907778
0.2284	0.9900876
0.22859999999999997	0.9892324
0.22879999999999998	0.9889345
0.22899999999999998	0.990251
0.2292	0.9909628
0.2294	0.9935047
0.22959999999999997	0.98787814
0.22979999999999998	0.9868092
0.22999999999999998	0.98016006
0.2302	0.97299224
0.2304	0.97685266
0.23059999999999997	0.9866867
0.23079999999999998	0.99626464
0.23099999999999998	0.9988247
0.2312	1.0070883
0.23139999999999997	1.0115291
0.23159999999999997	1.0077723
0.23179999999999998	1.0022435
0.23199999999999998	0.9879341
0.2322	0.97808945
0.23239999999999997	0.9800709
0.23259999999999997	0.9808629
0.23279999999999998	0.9793791
0.23299999999999998	0.98482335
0.2332	0.98862505
0.23339999999999997	0.9904571
0.23359999999999997	0.9900539
0.23379999999999998	0.98996615
0.23399999999999999	0.99267405
0.2342	0.9931028
0.23439999999999997	0.993808
0.23459999999999998	0.9894181
0.23479999999999998	0.988118
0.235	0.9913684
0.2352	0.98505867
0.23539999999999997	0.97002894
0.23559999999999998	0.96604323
0.23579999999999998	0.9659337
0.236	0.9644285
0.23619999999999997	0.9643848
0.23639999999999997	0.96937
0.23659999999999998	0.9694381
0.23679999999999998	0.9731966
0.237	0.97120774
0.23719999999999997	0.9652907
0.23739999999999997	0.95736563
0.23759999999999998	0.9596893
0.23779999999999998	0.9694262
0.238	0.9706198
0.23819999999999997	0.9776172
0.23839999999999997	0.97912717
0.23859999999999998	0.98463166
0.23879999999999998	0.9896483
0.239	0.9972231
0.23919999999999997	1.0003506
0.23939999999999997	1.0019644
0.23959999999999998	1.0063553
0.23979999999999999	1.0087745
0.24	1.0128067
0.24019999999999997	1.0273862
0.24039999999999997	1.0395403
0.24059999999999998	1.0461783
0.2408	1.049927
0.241	1.054527
0.24119999999999997	1.0578554
0.24139999999999998	1.0572069
0.24159999999999998	1.0504518
0.2418	1.040329
0.24199999999999997	1.0293634
0.24219999999999997	1.0252172
0.24239999999999998	1.0198877
0.24259999999999998	1.0145535
0.2428	1.0091106
0.24299999999999997	1.0084534
0.24319999999999997	1.0073417
0.24339999999999998	1.0013729
0.24359999999999998	0.9970059
0.2438	0.992985
0.24399999999999997	0.9936349
0.24419999999999997	0.9912787
0.24439999999999998	0.9914469
0.24459999999999998	0.99733204
0.2448	1.0031977
0.24499999999999997	1.0090928
0.24519999999999997	1.0130333
0.24539999999999998	1.0214177
0.24559999999999998	1.0231093
0.2458	1.0232143
0.24599999999999997	1.0245074
0.24619999999999997	1.021388
0.24639999999999998	1.0133201
0.24659999999999999	1.0028106
0.2468	0.9914854
0.24699999999999997	0.99217993
0.24719999999999998	0.9979288
0.24739999999999998	1.0015894
0.2476	1.0153025
0.24779999999999996	1.0271801
0.24799999999999997	1.034706
0.24819999999999998	1.0380669
0.24839999999999998	1.0373966
0.2486	1.038643
0.24879999999999997	1.0386313
0.24899999999999997	1.0425351
0.24919999999999998	1.048218
0.24939999999999998	1.0572356
0.2496	1.0523772
0.24979999999999997	1.0511633
0.24999999999999997	1.0483346
0.2502	1.0463827
0.25039999999999996	1.044777
0.2506	1.0461979
0.25079999999999997	1.0440155
0.251	1.0412
0.2512	1.0404483
0.25139999999999996	1.0464858
0.2516	1.0539604
0.25179999999999997	1.0606254
0.252	1.0689716
0.2522	1.0724254
0.25239999999999996	1.0748205
0.2526	1.072871
0.25279999999999997	1.0720195
0.253	1.0730534
0.2532	1.074562
0.25339999999999996	1.0729277
0.2536	1.0640941
0.25379999999999997	1.0562633
0.254	1.0525266
0.2542	1.0494114
0.25439999999999996	1.053652
0.2546	1.0480205
0.25479999999999997	1.042945
0.255	1.0478365
0.2552	1.0509872
0.25539999999999996	1.0508306
0.2556	1.0508876
0.25579999999999997	1.0543995
0.256	1.0459328
0.2562	1.0348601
0.25639999999999996	1.0299143
0.2566	1.0255551
0.2568	1.0167159
0.25699999999999995	1.0108336
0.2572	1.0118141
0.25739999999999996	1.0166969
0.2576	1.021667
0.2578	1.025468
0.25799999999999995	1.032192
0.2582	1.0351961
0.25839999999999996	1.0324622
0.2586	1.0298338
0.2588	1.026953
0.25899999999999995	1.0221599
0.2592	1.01888
0.25939999999999996	1.0169977
0.2596	1.016969
0.2598	1.0168787
0.25999999999999995	1.0183573
0.2602	1.0158294
0.26039999999999996	1.0135162
0.2606	1.019116
0.2608	1.0308226
0.26099999999999995	1.0436378
0.2612	1.0475447
0.26139999999999997	1.0510805
0.2616	1.0551417
0.2618	1.0551294
0.26199999999999996	1.0527302
0.2622	1.0506982
0.26239999999999997	1.047685
0.2626	1.0461526
0.2628	1.0508647
0.26299999999999996	1.0604893
0.2632	1.0621415
0.26339999999999997	1.0602081
0.2636	1.0652815
0.2638	1.0652344
0.26399999999999996	1.0693771
0.2642	1.0845248
0.26439999999999997	1.0930072
0.2646	1.0955856
0.2648	1.1009119
0.26499999999999996	1.1100086
0.2652	1.1151909
0.26539999999999997	1.1160915
0.2656	1.1127173
0.2658	1.123897
0.26599999999999996	1.1360596
0.2662	1.14351
0.26639999999999997	1.1422465
0.2666	1.1425728
0.2668	1.1448592
0.26699999999999996	1.1544424
0.2672	1.1549741
0.26739999999999997	1.151019
0.26759999999999995	1.1509931
0.2678	1.1475883
0.26799999999999996	1.1463413
0.2682	1.1458379
0.26839999999999997	1.1457285
0.26859999999999995	1.1462785
0.2688	1.1444805
0.26899999999999996	1.1416519
0.2692	1.1350257
0.2694	1.1232595
0.26959999999999995	1.1041636
0.2698	1.0930352
0.26999999999999996	1.0923426
0.2702	1.0926671
0.2704	1.0957234
0.27059999999999995	1.094161
0.2708	1.0846232
0.27099999999999996	1.0715346
0.2712	1.0762514
0.2714	1.0816181
0.27159999999999995	1.077717
0.2718	1.0792879
0.27199999999999996	1.077356
0.2722	1.0708283
0.2724	1.056708
0.27259999999999995	1.0436716
0.2728	1.0432804
0.27299999999999996	1.0474197
0.2732	1.0503827
0.2734	1.054785
0.27359999999999995	1.0526049
0.2738	1.0511112
0.27399999999999997	1.0457631
0.2742	1.0395297
0.2744	1.0406526
0.27459999999999996	1.0366879
0.2748	1.0289675
0.27499999999999997	1.0193349
0.2752	1.0187845
0.2754	1.023034
0.27559999999999996	1.0296105
0.2758	1.0332537
0.27599999999999997	1.0340616
0.2762	1.0311909
0.2764	1.0204451
0.27659999999999996	1.0093822
0.2768	1.0014014
0.27699999999999997	1.0038114
0.2772	0.99925923
0.2774	0.9986041
0.27759999999999996	1.001698
0.2778	0.9997542
0.27799999999999997	1.0040247
0.2782	1.0084552
0.2784	1.0132113
0.27859999999999996	1.0133631
0.2788	1.0131875
0.27899999999999997	1.0122815
0.27919999999999995	1.0134344
0.2794	1.0123129
0.27959999999999996	1.0088823
0.2798	1.0099328
0.27999999999999997	1.0082555
0.28019999999999995	1.0085534
0.2804	1.0113373
0.28059999999999996	1.0080644
0.2808	1.0051112
0.28099999999999997	1.0014762
0.28119999999999995	0.99519295
0.2814	0.9937174
0.28159999999999996	0.99541354
0.2818	0.99421847
0.282	0.9955434
0.28219999999999995	0.9996516
0.2824	0.99226075
0.28259999999999996	0.97978175
0.2828	0.97144157
0.283	0.96328497
0.28319999999999995	0.96023446
0.2834	0.95179677
0.28359999999999996	0.95253575
0.2838	0.95255613
0.284	0.95312154
0.28419999999999995	0.95163125
0.2844	0.95021063
0.28459999999999996	0.9520165
0.2848	0.963588
0.285	0.9624882
0.28519999999999995	0.96511227
0.2854	0.9688326
0.28559999999999997	0.9773968
0.2858	0.9918393
0.286	1.005219
0.28619999999999995	1.0144048
0.2864	1.0208081
0.28659999999999997	1.0181202
0.2868	1.0174339
0.287	1.0244275
0.28719999999999996	1.0376017
0.2874	1.045774
0.28759999999999997	1.0468721
0.2878	1.05006
0.288	1.0512394
0.28819999999999996	1.0502899
0.2884	1.0484465
0.28859999999999997	1.0517513
0.2888	1.0626204
0.289	1.0702525
0.28919999999999996	1.0665705
0.2894	1.0709628
0.28959999999999997	1.0653192
0.2898	1.0577204
0.29	1.0534247
0.29019999999999996	1.0534633
0.2904	1.0529326
0.29059999999999997	1.0580921
0.29079999999999995	1.0641073
0.291	1.0673478
0.29119999999999996	1.0714837
0.2914	1.082257
0.29159999999999997	1.0961413
0.29179999999999995	1.1127739
0.292	1.1321661
0.29219999999999996	1.1508193
0.2924	1.1535095
0.29259999999999997	1.1523489
0.29279999999999995	1.1501538
0.293	1.1451391
0.29319999999999996	1.1421465
0.2934	1.135895
0.29359999999999997	1.1361421
0.29379999999999995	1.1290734
0.294	1.1303093
0.29419999999999996	1.1321155
0.2944	1.1287159
0.2946	1.1304091
0.29479999999999995	1.1364244
0.295	1.148075
0.29519999999999996	1.1568644
0.2954	1.1554399
0.2956	1.145366
0.29579999999999995	1.1387419
0.296	1.1275454
0.29619999999999996	1.1250358
0.2964	1.1219319
0.2966	1.1158509
0.29679999999999995	1.1108469
0.297	1.1105006
0.29719999999999996	1.1089416
0.2974	1.1006037
0.2976	1.0944034
0.29779999999999995	1.0919844
0.298	1.0826557
0.29819999999999997	1.082387
0.2984	1.0864253
0.2986	1.0938555
0.29879999999999995	1.1027948
0.299	1.1083764
0.29919999999999997	1.1038405
0.2994	1.1007285
0.2996	1.1025754
0.29979999999999996	1.1069499
0.3	1.117349
0.30019999999999997	1.128369
0.3004	1.1261847
0.3006	1.119708
0.30079999999999996	1.116064
0.301	1.1157386
0.30119999999999997	1.116093
0.3014	1.1214997
0.3016	1.1262451
0.30179999999999996	1.121982
0.302	1.1139053
0.30219999999999997	1.1017405
0.30239999999999995	1.0853355
0.3026	1.0758444
0.30279999999999996	1.0740517
0.303	1.0758973
0.30319999999999997	1.0740292
0.30339999999999995	1.0739782
0.3036	1.073428
0.30379999999999996	1.0685208
0.304	1.0564871
0.30419999999999997	1.0435588
0.30439999999999995	1.0408044
0.3046	1.0384791
0.30479999999999996	1.036196
0.305	1.0336903
0.30519999999999997	1.0351126
0.30539999999999995	1.0350872
0.3056	1.0257597
0.30579999999999996	1.0229547
0.306	1.0250574
0.30619999999999997	1.0189685
0.30639999999999995	1.0134289
0.3066	1.0073247
0.30679999999999996	1.0060793
0.307	0.9945173
0.3072	0.9908751
0.30739999999999995	0.992206
0.3076	0.994046
0.30779999999999996	1.0006641
0.308	1.0081491
0.3082	1.0077968
0.30839999999999995	1.0088738
0.3086	1.0158658
0.30879999999999996	1.0168136
0.309	1.0067942
0.3092	0.9934542
0.30939999999999995	0.9766477
0.3096	0.9628133
0.30979999999999996	0.94753575
0.31	0.94151556
0.3102	0.9351634
0.31039999999999995	0.9197649
0.3106	0.90709686
0.31079999999999997	0.89779294
0.311	0.88852745
0.3112	0.8906598
0.31139999999999995	0.8932191
0.3116	0.905756
0.31179999999999997	0.9129505
0.312	0.9193372
0.3122	0.92897505
0.31239999999999996	0.94499177
0.3126	0.96008605
0.31279999999999997	0.9690544
0.31299999999999994	0.9750371
0.3132	0.9743005
0.31339999999999996	0.9729584
0.3136	0.9632647
0.31379999999999997	0.9603993
0.31399999999999995	0.95317507
0.3142	0.9586967
0.31439999999999996	0.9639974
0.3146	0.97164524
0.31479999999999997	0.9768645
0.31499999999999995	0.982605
0.3152	0.9855586
0.31539999999999996	0.98461694
0.3156	0.98353213
0.31579999999999997	0.97939163
0.31599999999999995	0.9775779
0.3162	0.97205937
0.31639999999999996	0.9595437
0.3166	0.9486107
0.31679999999999997	0.93222576
0.31699999999999995	0.9214749
0.3172	0.91297334
0.31739999999999996	0.9101728
0.3176	0.910668
0.31779999999999997	0.91234356
0.31799999999999995	0.9058325
0.3182	0.90424347
0.31839999999999996	0.897736
0.3186	0.883053
0.3188	0.87619466
0.31899999999999995	0.87639886
0.3192	0.8749085
0.31939999999999996	0.88008183
0.3196	0.8807535
0.3198	0.8905911
0.31999999999999995	0.90205175
0.3202	0.9181532
0.32039999999999996	0.9249272
0.3206	0.9317915
0.3208	0.9328535
0.32099999999999995	0.92680734
0.3212	0.9268558
0.32139999999999996	0.9328527
0.3216	0.9316083
0.3218	0.9340511
0.32199999999999995	0.9435614
0.3222	0.94535905
0.32239999999999996	0.94470894
0.3226	0.9517989
0.3228	0.9533286
0.32299999999999995	0.95366424
0.3232	0.9591492
0.32339999999999997	0.9659246
0.3236	0.9683792
0.3238	0.96374106
0.32399999999999995	0.9518971
0.3242	0.9394347
0.32439999999999997	0.9365216
0.32459999999999994	0.93242484
0.3248	0.9308827
0.32499999999999996	0.92897236
0.3252	0.9307146
0.32539999999999997	0.93816084
0.32559999999999995	0.943236
0.3258	0.9450547
0.32599999999999996	0.94568205
0.3262	0.9489677
0.32639999999999997	0.95057636
0.32659999999999995	0.95161134
0.3268	0.95219463
0.32699999999999996	0.95365125
0.3272	0.96775526
0.32739999999999997	0.98197156
0.32759999999999995	0.9911221
0.3278	0.99442536
0.32799999999999996	1.0007191
0.3282	1.0070312
0.32839999999999997	1.0102081
0.32859999999999995	1.0175312
0.3288	1.0170352
0.32899999999999996	1.0114043
0.3292	1.0064828
0.32939999999999997	0.99791765
0.32959999999999995	0.99804527
0.3298	0.99953336
0.32999999999999996	0.99920696
0.3302	1.0010607
0.33039999999999997	1.0040504
0.33059999999999995	1.0077778
0.3308	1.006329
0.33099999999999996	1.005846
0.3312	1.0076668
0.3314	1.0111426
0.33159999999999995	1.0058067
0.3318	1.0055743
0.33199999999999996	1.0038329
0.3322	0.99906087
0.3324	0.99649143
0.33259999999999995	0.99726677
0.3328	1.0008283
0.33299999999999996	1.0015441
0.3332	1.0017378
0.3334	1.0038183
0.33359999999999995	1.0119064
0.3338	1.0221552
0.33399999999999996	1.0203806
0.3342	1.0272734
0.3344	1.0342733
0.33459999999999995	1.0399334
0.3348	1.0505152
0.33499999999999996	1.0553964
0.3352	1.0571322
0.3354	1.057275
0.33559999999999995	1.0539112
0.3358	1.0504715
0.33599999999999997	1.0520298
0.33619999999999994	1.0545598
0.3364	1.0541016
0.33659999999999995	1.0543383
0.3368	1.0476712
0.33699999999999997	1.0340228
0.33719999999999994	1.0176202
0.3374	1.002124
0.33759999999999996	0.9945495
0.3378	0.9889481
0.33799999999999997	0.9754059
0.33819999999999995	0.9667039
0.3384	0.9590596
0.33859999999999996	0.9574556
0.3388	0.9617132
0.33899999999999997	0.96565455
0.33919999999999995	0.96386975
0.3394	0.9605458
0.33959999999999996	0.95966697
0.3398	0.9650237
0.33999999999999997	0.9701855
0.34019999999999995	0.9735478
0.3404	0.9688739
0.34059999999999996	0.96239114
0.3408	0.9622376
0.34099999999999997	0.95636785
0.34119999999999995	0.9495437
0.3414	0.9444423
0.34159999999999996	0.9482458
0.3418	0.95385665
0.34199999999999997	0.9554392
0.34219999999999995	0.9563561
0.3424	0.9557433
0.34259999999999996	0.94939744
0.3428	0.9442989
0.34299999999999997	0.9444724
0.34319999999999995	0.94642174
0.3434	0.950092
0.34359999999999996	0.9541355
0.3438	0.95317596
0.344	0.94842553
0.34419999999999995	0.95270276
0.3444	0.95824504
0.34459999999999996	0.96444184
0.3448	0.9738459
0.345	0.9776526
0.34519999999999995	0.97766995
0.3454	0.98719853
0.34559999999999996	0.9863351
0.3458	0.9815409
0.346	0.98306614
0.34619999999999995	0.9856794
0.3464	0.99074376
0.34659999999999996	0.98978895
0.3468	0.9828272
0.347	0.9665198
0.34719999999999995	0.9561908
0.3474	0.9511448
0.34759999999999996	0.94630414
0.34779999999999994	0.94449633
0.348	0.94599706
0.34819999999999995	0.9440184
0.3484	0.94032
0.34859999999999997	0.94541496
0.34879999999999994	0.9401244
0.349	0.94186646
0.34919999999999995	0.9459129
0.3494	0.93766886
0.34959999999999997	0.938762
0.34979999999999994	0.9477074
0.35	0.9579569
0.35019999999999996	0.9639409
0.3504	0.9638194
0.35059999999999997	0.9714537
0.35079999999999995	0.9654089
0.351	0.96104014
0.35119999999999996	0.95482355
0.3514	0.9468901
0.35159999999999997	0.9399561
0.35179999999999995	0.9348503
0.352	0.93408763
0.35219999999999996	0.9394221
0.3524	0.94158506
0.35259999999999997	0.94334006
0.35279999999999995	0.93923146
0.353	0.93878525
0.35319999999999996	0.9336019
0.3534	0.93050754
0.35359999999999997	0.9272749
0.35379999999999995	0.9253907
0.354	0.9334789
0.35419999999999996	0.9265601
0.3544	0.923474
0.35459999999999997	0.9251544
0.35479999999999995	0.9277185
0.355	0.9248496
0.35519999999999996	0.91527414
0.3554	0.9057655
0.35559999999999997	0.90287566
0.35579999999999995	0.908102
0.356	0.9169633
0.35619999999999996	0.92903227
0.3564	0.9324053
0.3566	0.93704724
0.35679999999999995	0.9385407
0.357	0.9332485
0.35719999999999996	0.92596334
0.3574	0.9285463
0.3576	0.9329578
0.35779999999999995	0.93463784
0.358	0.94137764
0.35819999999999996	0.9497606
0.35839999999999994	0.9522121
0.3586	0.9550483
0.35879999999999995	0.9563201
0.359	0.9572114
0.35919999999999996	0.951951
0.35939999999999994	0.94974494
0.3596	0.9581578
0.35979999999999995	0.9619304
0.36	0.9655405
0.36019999999999996	0.9694996
0.36039999999999994	0.9748064
0.3606	0.9856574
0.36079999999999995	1.0028573
0.361	1.0167379
0.36119999999999997	1.0170373
0.36139999999999994	1.0057429
0.3616	0.9931961
0.36179999999999995	0.9808456
0.362	0.97058016
0.36219999999999997	0.9692061
0.36239999999999994	0.9629133
0.3626	0.9529495
0.36279999999999996	0.95270216
0.363	0.95108104
0.36319999999999997	0.95061064
0.36339999999999995	0.9444418
0.3636	0.9453853
0.36379999999999996	0.94838214
0.364	0.956586
0.36419999999999997	0.95549446
0.36439999999999995	0.9480777
0.3646	0.9461892
0.36479999999999996	0.94598377
0.365	0.941769
0.36519999999999997	0.94258785
0.36539999999999995	0.94352496
0.3656	0.95209694
0.36579999999999996	0.9579855
0.366	0.9641286
0.36619999999999997	0.96432
0.36639999999999995	0.96433127
0.3666	0.9649824
0.36679999999999996	0.96566933
0.367	0.96691096
0.36719999999999997	0.9689888
0.36739999999999995	0.9670802
0.3676	0.9765027
0.36779999999999996	0.98273546
0.368	0.98463714
0.36819999999999997	0.98584723
0.36839999999999995	0.9888244
0.3686	0.99556303
0.36879999999999996	0.9950199
0.369	0.99463683
0.3692	1.0009304
0.36939999999999995	1.0065092
0.3696	1.0028399
0.36979999999999996	0.99204
0.36999999999999994	0.97501314
0.3702	0.96889555
0.37039999999999995	0.96493834
0.3706	0.9630869
0.37079999999999996	0.96440095
0.37099999999999994	0.9683675
0.3712	0.976793
0.37139999999999995	0.98605597
0.3716	1.0028466
0.37179999999999996	1.0148025
0.37199999999999994	1.0185574
0.3722	1.01859
0.37239999999999995	1.0167657
0.3726	1.0168592
0.37279999999999996	1.0221
0.37299999999999994	1.0203764
0.3732	1.0240338
0.37339999999999995	1.0241946
0.3736	1.0235572
0.37379999999999997	1.0297092
0.37399999999999994	1.0305699
0.3742	1.0317038
0.37439999999999996	1.0279015
0.3746	1.020445
0.37479999999999997	1.0132937
0.37499999999999994	1.0005394
0.3752	0.9951843
0.37539999999999996	0.9920093
0.3756	0.9833157
0.37579999999999997	0.9799166
0.37599999999999995	0.98457146
0.3762	0.98928446
0.37639999999999996	0.9886967
0.3766	0.98713756
0.37679999999999997	0.9855042
0.37699999999999995	0.9882935
0.3772	0.9906987
0.37739999999999996	0.9855679
0.3776	0.9850455
0.37779999999999997	0.9860983
0.37799999999999995	0.9848297
0.3782	0.9905622
0.37839999999999996	1.0040374
0.3786	1.0126932
0.37879999999999997	1.0163786
0.37899999999999995	1.0228429
0.3792	1.0295479
0.37939999999999996	1.0376344
0.3796	1.0446719
0.37979999999999997	1.0381565
0.37999999999999995	1.0250112
0.3802	1.0275742
0.38039999999999996	1.0305426
0.3806	1.0315659
0.38079999999999997	1.0286075
0.38099999999999995	1.0207688
0.3812	1.0107667
0.38139999999999996	1.0068518
0.38159999999999994	1.0040187
0.3818	0.9971723
0.38199999999999995	0.9924673
0.3822	0.9986785
0.38239999999999996	0.99614054
0.38259999999999994	0.9860759
0.3828	0.9799021
0.38299999999999995	0.9745798
0.3832	0.9741758
0.38339999999999996	0.97272545
0.38359999999999994	0.9663143
0.3838	0.95973194
0.38399999999999995	0.9548509
0.3842	0.9587395
0.38439999999999996	0.96425295
0.38459999999999994	0.97275496
0.3848	0.9786025
0.38499999999999995	0.9791544
0.3852	0.9815632
0.38539999999999996	0.990531
0.38559999999999994	0.99439836
0.3858	0.9945288
0.38599999999999995	0.99248695
0.3862	0.99179655
0.38639999999999997	0.9917193
0.38659999999999994	1.0005997
0.3868	1.0129238
0.38699999999999996	1.0127972
0.3872	1.0121933
0.38739999999999997	1.0020578
0.38759999999999994	0.99596924
0.3878	0.9898308
0.38799999999999996	0.9970522
0.3882	0.9991247
0.38839999999999997	1.0102804
0.38859999999999995	1.016671
0.3888	1.0108031
0.38899999999999996	1.004053
0.3892	1.0052719
0.38939999999999997	1.0130844
0.38959999999999995	1.0185287
0.3898	1.0171324
0.38999999999999996	1.0125046
0.3902	1.0110604
0.39039999999999997	1.0075704
0.39059999999999995	1.002827
0.3908	0.9999
0.39099999999999996	0.99716485
0.3912	0.99096173
0.39139999999999997	0.98309135
0.39159999999999995	0.976041
0.3918	0.96707827
0.39199999999999996	0.9563676
0.3922	0.95349437
0.39239999999999997	0.9433933
0.39259999999999995	0.9429415
0.3928	0.94071317
0.39299999999999996	0.93660814
0.39319999999999994	0.93652266
0.39339999999999997	0.93795073
0.39359999999999995	0.9284979
0.3938	0.9176442
0.39399999999999996	0.9147135
0.39419999999999994	0.9087835
0.3944	0.90432006
0.39459999999999995	0.89876455
0.3948	0.8995182
0.39499999999999996	0.89757955
0.39519999999999994	0.9015162
0.3954	0.896768
0.39559999999999995	0.90333945
0.3958	0.90322775
0.39599999999999996	0.9195475
0.39619999999999994	0.9259474
0.3964	0.9330374
0.39659999999999995	0.94153625
0.3968	0.9476231
0.39699999999999996	0.96540624
0.39719999999999994	0.9790827
0.3974	0.9880178
0.39759999999999995	0.9904686
0.3978	0.99460596
0.39799999999999996	1.0017129
0.39819999999999994	1.0089097
0.3984	1.0229895
0.39859999999999995	1.0330349
0.3988	1.04335
0.39899999999999997	1.0504518
0.39919999999999994	1.0536621
0.3994	1.0587257
0.39959999999999996	1.0637853
[truncated: 55,501 more rows]
