# Supplementary material for: Navigating protein landscapes with a machine-learned transferable coarse-grained model
Source: Nat Chem. 2025 Jul 18;17(8):1284–92. doi: 10.1038/s41557-025-01874-0 (PMC12313527; doi:10.1038/s41557-025-01874-0)
Supplement: Supplementary file 5 — .csv files with RMSD data. [file 41557_2025_1874_MOESM5_ESM.zip › fig_data/1d3z_traj_1_RMSD.csv]

time	ligand_RMSD
0.0	1.0047374
0.00019999999999999998	0.97662586
0.00039999999999999996	0.96243966
0.0006	0.93797106
0.0007999999999999999	0.9306293
0.001	0.9217465
0.0012	0.92036164
0.0013999999999999998	0.9158729
0.0015999999999999999	0.91084164
0.0018	0.9098834
0.002	0.91726846
0.0021999999999999997	0.92009944
0.0024	0.91416717
0.0026	0.9080093
0.0027999999999999995	0.91394055
0.0029999999999999996	0.90713876
0.0031999999999999997	0.89971405
0.0034	0.8991487
0.0036	0.9037372
0.0037999999999999996	0.90934587
0.004	0.9167103
0.0042	0.92663
0.004399999999999999	0.9308166
0.0046	0.9338905
0.0048	0.9302765
0.004999999999999999	0.9254952
0.0052	0.9241588
0.005399999999999999	0.920833
0.005599999999999999	0.9204235
0.0058	0.924539
0.005999999999999999	0.9303202
0.0062	0.9319446
0.0063999999999999994	0.93207055
0.006599999999999999	0.9221746
0.0068	0.91440505
0.006999999999999999	0.90586853
0.0072	0.9068023
0.0073999999999999995	0.9094367
0.007599999999999999	0.91033095
0.0078	0.9017537
0.008	0.8982857
0.008199999999999999	0.9023258
0.0084	0.9011323
0.0086	0.90611446
0.008799999999999999	0.9073817
0.009	0.9111931
0.0092	0.91329736
0.009399999999999999	0.91109246
0.0096	0.9091832
0.0098	0.9077863
0.009999999999999998	0.9136196
0.010199999999999999	0.9123599
0.0104	0.90812194
0.010599999999999998	0.90305924
0.010799999999999999	0.89078933
0.011	0.87770694
0.011199999999999998	0.8717848
0.011399999999999999	0.8609141
0.0116	0.8519446
0.0118	0.8398697
0.011999999999999999	0.83402145
0.012199999999999999	0.8276957
0.0124	0.82575345
0.012599999999999998	0.8243469
0.012799999999999999	0.82362175
0.013	0.8236654
0.013199999999999998	0.8184547
0.013399999999999999	0.81696594
0.0136	0.8085031
0.013799999999999998	0.8051615
0.013999999999999999	0.80175495
0.014199999999999999	0.8008694
0.0144	0.7969087
0.014599999999999998	0.80252296
0.014799999999999999	0.8099628
0.015	0.81453454
0.015199999999999998	0.82126486
0.015399999999999999	0.8273481
0.0156	0.82751286
0.015799999999999998	0.83115786
0.016	0.82929015
0.0162	0.8331125
0.016399999999999998	0.83574945
0.0166	0.83793175
0.0168	0.8306518
0.016999999999999998	0.8212764
0.0172	0.8127756
0.0174	0.8059656
0.017599999999999998	0.8087653
0.0178	0.8120498
0.018	0.80813104
0.018199999999999997	0.80337304
0.0184	0.7968672
0.0186	0.7869318
0.018799999999999997	0.780627
0.019	0.76676464
0.0192	0.75848764
0.019399999999999997	0.75224495
0.0196	0.74754816
0.019799999999999998	0.7420316
0.019999999999999997	0.74050075
0.0202	0.7367521
0.020399999999999998	0.73552126
0.020599999999999997	0.7306008
0.0208	0.7228301
0.020999999999999998	0.7143233
0.021199999999999997	0.70859516
0.0214	0.7013715
0.021599999999999998	0.69803005
0.021799999999999996	0.69589674
0.022	0.6970767
0.022199999999999998	0.69389576
0.022399999999999996	0.6971633
0.0226	0.7053159
0.022799999999999997	0.71561974
0.023	0.721395
0.0232	0.7191365
0.023399999999999997	0.72267026
0.0236	0.72749835
0.023799999999999998	0.72792816
0.023999999999999997	0.7362417
0.0242	0.7399964
0.024399999999999998	0.7443991
0.024599999999999997	0.74530435
0.0248	0.73684704
0.024999999999999998	0.7348897
0.025199999999999997	0.73526156
0.0254	0.73959696
0.025599999999999998	0.7414256
0.025799999999999997	0.74469125
0.026	0.7549461
0.026199999999999998	0.7621972
0.026399999999999996	0.77168626
0.0266	0.7823956
0.026799999999999997	0.79304487
0.026999999999999996	0.8070984
0.0272	0.8171486
0.027399999999999997	0.8236787
0.027599999999999996	0.8285395
0.0278	0.8286613
0.027999999999999997	0.83652216
0.028199999999999996	0.8354768
0.028399999999999998	0.84025633
0.028599999999999997	0.8419035
0.0288	0.84757304
0.028999999999999998	0.84705234
0.029199999999999997	0.8451789
0.0294	0.8358481
0.029599999999999998	0.8321291
0.029799999999999997	0.82232124
0.03	0.8121133
0.030199999999999998	0.8115768
0.030399999999999996	0.81298876
0.0306	0.8173967
0.030799999999999998	0.8239626
0.030999999999999996	0.8292786
0.0312	0.8265169
0.0314	0.82167953
0.031599999999999996	0.81529355
0.031799999999999995	0.81428367
0.032	0.8198263
0.0322	0.82001996
0.0324	0.8237485
0.0326	0.8250024
0.032799999999999996	0.8308475
0.032999999999999995	0.8298877
0.0332	0.8258872
0.0334	0.82008505
0.0336	0.8183815
0.0338	0.81543386
0.033999999999999996	0.822063
0.034199999999999994	0.83199424
0.0344	0.8270957
0.0346	0.82836133
0.0348	0.8263089
0.034999999999999996	0.83053374
0.035199999999999995	0.83350956
0.035399999999999994	0.8424518
0.0356	0.8548388
0.0358	0.8629145
0.036	0.8760579
0.036199999999999996	0.8838974
0.036399999999999995	0.89094675
0.036599999999999994	0.8928464
0.0368	0.89986736
0.037	0.9026888
0.0372	0.8977043
0.037399999999999996	0.89555645
0.037599999999999995	0.8880471
0.03779999999999999	0.8791786
0.038	0.87977606
0.0382	0.87906766
0.0384	0.8713825
0.038599999999999995	0.8618455
0.038799999999999994	0.8565362
0.039	0.85518646
0.0392	0.8570711
0.0394	0.8619377
0.039599999999999996	0.8681427
0.039799999999999995	0.8812691
0.039999999999999994	0.8932202
0.0402	0.8961847
0.0404	0.8935887
0.0406	0.8923079
0.040799999999999996	0.8858175
0.040999999999999995	0.88114035
0.041199999999999994	0.8845974
0.0414	0.88673437
0.0416	0.8865667
0.0418	0.8863375
0.041999999999999996	0.88645023
0.042199999999999994	0.88937306
0.04239999999999999	0.8853095
0.0426	0.879661
0.0428	0.87331754
0.043	0.8671248
0.043199999999999995	0.86857575
0.043399999999999994	0.87856
0.04359999999999999	0.8807479
0.0438	0.87424695
0.044	0.8694896
0.044199999999999996	0.8726891
0.044399999999999995	0.88340616
0.044599999999999994	0.8860922
0.04479999999999999	0.88283724
0.045	0.8849369
0.0452	0.8865563
0.045399999999999996	0.88977635
0.045599999999999995	0.8910545
0.045799999999999993	0.8885953
0.046	0.8796188
0.0462	0.88001084
0.0464	0.8801117
0.046599999999999996	0.87860036
0.046799999999999994	0.87126243
0.04699999999999999	0.8687687
0.0472	0.86364526
0.0474	0.86018145
0.047599999999999996	0.85835123
0.047799999999999995	0.84899616
0.047999999999999994	0.8458414
0.04819999999999999	0.84555674
0.0484	0.8500043
0.0486	0.86120087
0.048799999999999996	0.8679403
0.048999999999999995	0.8677297
0.049199999999999994	0.86851025
0.04939999999999999	0.8636867
0.0496	0.86480296
0.0498	0.86012006
0.049999999999999996	0.8630798
0.050199999999999995	0.866756
0.05039999999999999	0.8643401
0.05059999999999999	0.86452794
0.0508	0.86535156
0.051	0.8691253
0.051199999999999996	0.8720331
0.051399999999999994	0.8779019
0.05159999999999999	0.8815939
0.0518	0.8875472
0.052	0.89135176
0.052199999999999996	0.89532536
0.052399999999999995	0.8972077
0.052599999999999994	0.90054196
0.05279999999999999	0.90970284
0.053	0.91057545
0.0532	0.9115117
0.053399999999999996	0.9187306
0.053599999999999995	0.92452955
0.053799999999999994	0.9179286
0.05399999999999999	0.9145186
0.0542	0.9107138
0.0544	0.8985898
0.054599999999999996	0.89086163
0.054799999999999995	0.88482136
0.05499999999999999	0.8792998
0.05519999999999999	0.87434644
0.0554	0.8703271
0.0556	0.87027955
0.055799999999999995	0.8644755
0.055999999999999994	0.8648545
0.05619999999999999	0.86372614
0.05639999999999999	0.86618876
0.0566	0.8649455
0.056799999999999996	0.8644744
0.056999999999999995	0.8611376
0.057199999999999994	0.86870843
0.05739999999999999	0.8793668
0.0576	0.88394016
0.0578	0.87470114
0.057999999999999996	0.86767924
0.058199999999999995	0.86982644
0.058399999999999994	0.8694756
0.05859999999999999	0.8670427
0.0588	0.8625689
0.059	0.8702536
0.059199999999999996	0.87801117
0.059399999999999994	0.88290304
0.05959999999999999	0.8767794
0.05979999999999999	0.8680635
0.06	0.85894024
0.0602	0.8471044
0.060399999999999995	0.8337324
0.060599999999999994	0.8169579
0.06079999999999999	0.81056327
0.06099999999999999	0.7987669
0.0612	0.78846806
0.061399999999999996	0.7841171
0.061599999999999995	0.7842701
0.061799999999999994	0.78838134
0.06199999999999999	0.7849238
0.06219999999999999	0.78252417
0.0624	0.7774432
0.06259999999999999	0.77064425
0.0628	0.77339935
0.063	0.77028894
0.06319999999999999	0.76875764
0.0634	0.77358097
0.06359999999999999	0.7681827
0.0638	0.7651467
0.064	0.7595114
0.0642	0.76031315
0.0644	0.7575817
0.06459999999999999	0.7511919
0.0648	0.74893564
0.06499999999999999	0.7454838
0.0652	0.7430184
0.0654	0.74893796
0.06559999999999999	0.7568043
0.0658	0.76203805
0.06599999999999999	0.7636234
0.0662	0.7656643
0.0664	0.7614324
0.06659999999999999	0.76289093
0.0668	0.7683077
0.06699999999999999	0.77020055
0.0672	0.76823676
0.06739999999999999	0.7682902
0.0676	0.7710646
0.0678	0.7756686
0.06799999999999999	0.7721227
0.0682	0.769397
0.06839999999999999	0.7644124
0.0686	0.76383406
0.0688	0.7690691
0.06899999999999999	0.7681125
0.0692	0.7681747
0.06939999999999999	0.7689775
0.0696	0.77555937
0.06979999999999999	0.77648616
0.06999999999999999	0.77376866
0.0702	0.7657895
0.07039999999999999	0.76463425
0.0706	0.76413715
0.07079999999999999	0.75749457
0.071	0.7521629
0.0712	0.7555544
0.07139999999999999	0.7588146
0.0716	0.76784885
0.07179999999999999	0.7671258
0.072	0.7614493
0.0722	0.7557412
0.07239999999999999	0.7503079
0.0726	0.7480094
0.07279999999999999	0.7458715
0.073	0.7499079
0.07319999999999999	0.7555332
0.07339999999999999	0.7597968
0.0736	0.7622757
0.07379999999999999	0.76960826
0.074	0.7740769
0.07419999999999999	0.77408504
0.0744	0.77553815
0.0746	0.7720224
0.07479999999999999	0.7742019
0.075	0.7824815
0.07519999999999999	0.7912988
0.0754	0.7980977
0.07559999999999999	0.79657024
0.07579999999999999	0.8059402
0.076	0.81741077
0.07619999999999999	0.82629627
0.0764	0.83917266
0.07659999999999999	0.844054
0.0768	0.8446124
0.077	0.8445983
0.07719999999999999	0.83133227
0.0774	0.8244781
0.07759999999999999	0.81882846
0.0778	0.8230251
0.078	0.820037
0.07819999999999999	0.8097583
0.0784	0.8029125
0.07859999999999999	0.794069
0.0788	0.7877508
0.07899999999999999	0.7752964
0.07919999999999999	0.76102936
0.0794	0.7520316
0.07959999999999999	0.75241333
0.0798	0.756973
0.07999999999999999	0.7550901
0.0802	0.7513042
0.0804	0.7550358
0.08059999999999999	0.75017685
0.0808	0.74363124
0.08099999999999999	0.73412186
0.0812	0.72511965
0.08139999999999999	0.7206273
0.08159999999999999	0.7204334
0.0818	0.71862924
0.08199999999999999	0.710681
0.0822	0.7107914
0.08239999999999999	0.71456033
0.08259999999999999	0.7061199
0.0828	0.6987864
0.08299999999999999	0.6949338
0.0832	0.6917563
0.08339999999999999	0.69033736
0.0836	0.69158673
0.0838	0.6903862
0.08399999999999999	0.68685657
0.0842	0.68204635
0.08439999999999999	0.6724351
0.0846	0.67062014
0.08479999999999999	0.6712632
0.08499999999999999	0.6827307
0.0852	0.6858267
0.08539999999999999	0.6836126
0.0856	0.6886146
0.08579999999999999	0.68939835
0.086	0.69361013
0.0862	0.68816036
0.08639999999999999	0.68188137
0.0866	0.67362094
0.08679999999999999	0.6737859
0.087	0.6764783
0.08719999999999999	0.66995436
0.08739999999999999	0.6671147
0.0876	0.65660286
0.08779999999999999	0.63958573
0.088	0.62863207
0.08819999999999999	0.62413526
0.08839999999999999	0.6242042
0.0886	0.62757206
0.08879999999999999	0.62968254
0.089	0.63721216
0.08919999999999999	0.6520185
0.0894	0.66085255
0.08959999999999999	0.6627046
0.08979999999999999	0.6681992
0.09	0.6770928
0.09019999999999999	0.68157685
0.0904	0.6800642
0.09059999999999999	0.6844905
0.09079999999999999	0.68688107
0.091	0.6858196
0.09119999999999999	0.68773663
0.0914	0.69390625
0.09159999999999999	0.70277137
0.09179999999999999	0.7145434
0.092	0.7220096
0.09219999999999999	0.7263465
0.0924	0.7344531
0.09259999999999999	0.753627
0.0928	0.76693165
0.09299999999999999	0.77973866
0.09319999999999999	0.791828
0.0934	0.8023932
0.09359999999999999	0.8094557
0.0938	0.8234562
0.09399999999999999	0.82960147
0.09419999999999999	0.8333398
0.0944	0.8411634
0.09459999999999999	0.8437527
0.0948	0.85172534
0.09499999999999999	0.8509419
0.09519999999999999	0.84657437
0.09539999999999998	0.8356353
0.09559999999999999	0.824755
0.0958	0.82450134
0.09599999999999999	0.819955
0.0962	0.81535506
0.09639999999999999	0.80660677
0.09659999999999999	0.79811573
0.0968	0.79268366
0.09699999999999999	0.7852546
0.0972	0.7679101
0.09739999999999999	0.75453967
0.09759999999999999	0.7423663
0.0978	0.7308783
0.09799999999999999	0.723429
0.0982	0.72403324
0.09839999999999999	0.7246661
0.0986	0.72822624
0.09879999999999999	0.72583705
0.09899999999999999	0.7253438
0.0992	0.7324745
0.09939999999999999	0.7426107
0.0996	0.7457403
0.09979999999999999	0.74613935
0.09999999999999999	0.74564815
0.1002	0.74492145
0.10039999999999999	0.7494798
0.1006	0.7539664
0.10079999999999999	0.75183654
0.10099999999999999	0.7492116
0.10119999999999998	0.74650246
0.10139999999999999	0.74455184
0.1016	0.73912096
0.10179999999999999	0.7273166
0.102	0.71948934
0.10219999999999999	0.7247642
0.10239999999999999	0.7266946
0.1026	0.73772997
0.10279999999999999	0.74403703
0.103	0.75098306
0.10319999999999999	0.75194377
0.10339999999999999	0.7439556
0.1036	0.7477474
0.10379999999999999	0.7569674
0.104	0.76711625
0.10419999999999999	0.7713285
0.10439999999999999	0.77041686
0.10459999999999998	0.776605
0.10479999999999999	0.7753145
0.105	0.77449536
0.10519999999999999	0.76775223
0.1054	0.7564346
0.10559999999999999	0.74288416
0.10579999999999999	0.73385924
0.106	0.724992
0.10619999999999999	0.71486264
0.1064	0.7056117
0.10659999999999999	0.69747776
0.10679999999999999	0.70344144
0.10699999999999998	0.7067144
0.10719999999999999	0.7056411
0.1074	0.7075263
0.10759999999999999	0.71332353
0.10779999999999999	0.7180367
0.10799999999999998	0.71975195
0.10819999999999999	0.72126275
0.1084	0.72542936
0.10859999999999999	0.7257708
0.1088	0.7255878
0.10899999999999999	0.73119974
0.10919999999999999	0.7393068
0.1094	0.7378202
0.10959999999999999	0.74615127
0.1098	0.7604595
0.10999999999999999	0.7699524
0.11019999999999999	0.7809201
0.11039999999999998	0.7882101
0.11059999999999999	0.8014362
0.1108	0.8165574
0.11099999999999999	0.8262134
0.1112	0.83226603
0.11139999999999999	0.83114004
0.11159999999999999	0.82967806
0.1118	0.82870734
0.11199999999999999	0.82715964
0.1122	0.8267279
0.11239999999999999	0.8260085
0.11259999999999999	0.81459814
0.11279999999999998	0.8184126
0.11299999999999999	0.8151374
0.1132	0.81522244
0.11339999999999999	0.8185503
0.11359999999999999	0.81632245
0.11379999999999998	0.81674457
0.11399999999999999	0.8137592
0.1142	0.8066774
0.11439999999999999	0.8023141
0.1146	0.79562724
0.11479999999999999	0.78655505
0.11499999999999999	0.7846659
0.1152	0.7868045
0.11539999999999999	0.7840711
0.1156	0.7839679
0.11579999999999999	0.78999335
0.11599999999999999	0.79486936
0.11619999999999998	0.8040526
0.11639999999999999	0.8144145
0.1166	0.81449676
0.11679999999999999	0.8104902
0.11699999999999999	0.8061684
0.11719999999999998	0.80747056
0.11739999999999999	0.8135088
0.1176	0.820302
0.11779999999999999	0.82085884
0.118	0.8107927
0.11819999999999999	0.8099678
0.11839999999999999	0.8088736
0.11859999999999998	0.8050697
0.11879999999999999	0.80661833
0.119	0.81233233
0.11919999999999999	0.8167302
0.11939999999999999	0.8194148
0.11959999999999998	0.8217211
0.11979999999999999	0.8196885
0.12	0.8193679
0.12019999999999999	0.8261092
0.1204	0.8316912
0.12059999999999998	0.83058286
0.12079999999999999	0.83499646
0.12099999999999998	0.8384004
0.12119999999999999	0.8336718
0.1214	0.8362196
0.12159999999999999	0.8439233
0.12179999999999999	0.85007745
0.12199999999999998	0.8492783
0.12219999999999999	0.8512254
0.1224	0.8598795
0.12259999999999999	0.86924845
0.12279999999999999	0.87389416
0.12299999999999998	0.8853721
0.12319999999999999	0.89862764
0.1234	0.9164965
0.12359999999999999	0.92982763
0.1238	0.9409167
0.12399999999999999	0.94679785
0.12419999999999999	0.95021945
0.12439999999999998	0.94959676
0.12459999999999999	0.95123374
0.1248	0.95013386
0.12499999999999999	0.93861955
0.12519999999999998	0.9331768
0.12539999999999998	0.9333787
0.1256	0.93167645
0.1258	0.9259558
0.126	0.93211514
0.12619999999999998	0.9340561
0.12639999999999998	0.9334546
0.1266	0.93107355
0.1268	0.9398202
0.127	0.95167184
0.12719999999999998	0.9547933
0.12739999999999999	0.9502545
0.1276	0.94278324
0.1278	0.93755543
0.128	0.93856466
0.12819999999999998	0.9446776
0.1284	0.94794464
0.1286	0.9520507
0.1288	0.95326453
0.12899999999999998	0.9456099
0.12919999999999998	0.9390246
0.1294	0.9399725
0.1296	0.93288773
0.1298	0.93588716
0.12999999999999998	0.9516782
0.13019999999999998	0.95651954
0.1304	0.95121324
0.1306	0.9525693
0.1308	0.9537261
0.13099999999999998	0.9598534
0.13119999999999998	0.9648904
0.1314	0.9634434
0.1316	0.9612926
0.1318	0.9675126
0.13199999999999998	0.967058
0.13219999999999998	0.96488506
0.1324	0.967163
0.1326	0.9756946
0.1328	0.9816606
0.13299999999999998	0.9757226
0.13319999999999999	0.9756258
0.1334	0.9749502
0.1336	0.9855411
0.13379999999999997	0.9835319
0.13399999999999998	0.98591346
0.13419999999999999	0.9823072
0.1344	0.97201645
0.1346	0.9654357
0.13479999999999998	0.9577273
0.13499999999999998	0.94752747
0.1352	0.93850857
0.1354	0.9314673
0.1356	0.9240786
0.13579999999999998	0.91986674
0.13599999999999998	0.92154783
0.1362	0.9199553
0.1364	0.90929085
0.1366	0.8954973
0.13679999999999998	0.89023906
0.13699999999999998	0.8960789
0.1372	0.9052683
0.1374	0.91186464
0.1376	0.9182343
0.13779999999999998	0.9230387
0.13799999999999998	0.9333851
0.1382	0.95195836
0.1384	0.9701282
0.1386	0.98300576
0.13879999999999998	0.99218947
0.13899999999999998	0.99336475
0.1392	0.9939199
0.1394	0.99388385
0.13959999999999997	0.9929025
0.13979999999999998	0.9951439
0.13999999999999999	0.9961568
0.1402	0.9921907
0.1404	0.9798962
0.14059999999999997	0.96377265
0.14079999999999998	0.95634276
0.141	0.95420957
0.1412	0.9526922
0.1414	0.9455005
0.14159999999999998	0.93263507
0.14179999999999998	0.91976017
0.142	0.9063074
0.1422	0.90158
0.1424	0.9020216
0.14259999999999998	0.9044701
0.14279999999999998	0.9037404
0.143	0.9072695
0.1432	0.9071911
0.1434	0.905019
0.14359999999999998	0.9093001
0.14379999999999998	0.9159984
0.144	0.9197009
0.1442	0.92462444
0.1444	0.92847925
0.14459999999999998	0.9296632
0.14479999999999998	0.93457884
0.145	0.93519986
0.1452	0.935573
0.14539999999999997	0.93600935
0.14559999999999998	0.93303365
0.14579999999999999	0.93232703
0.146	0.9412979
0.1462	0.9494775
0.14639999999999997	0.947016
0.14659999999999998	0.9474897
0.14679999999999999	0.9468093
0.147	0.94158065
0.1472	0.93643826
0.14739999999999998	0.92617625
0.14759999999999998	0.91995716
0.1478	0.91363126
0.148	0.9094047
0.1482	0.9061428
0.14839999999999998	0.90133834
0.14859999999999998	0.89725876
0.1488	0.90254927
0.149	0.9043323
0.1492	0.8962001
0.14939999999999998	0.88840234
0.14959999999999998	0.88652354
0.1498	0.88816595
0.15	0.8915948
0.1502	0.89243907
0.15039999999999998	0.8869878
0.15059999999999998	0.8875361
0.1508	0.8799351
0.151	0.8686511
0.15119999999999997	0.8662755
0.15139999999999998	0.8661257
0.15159999999999998	0.86669284
0.1518	0.85897434
0.152	0.8575619
0.15219999999999997	0.8612042
0.15239999999999998	0.8622711
0.15259999999999999	0.85978854
0.1528	0.85888636
0.153	0.8590508
0.15319999999999998	0.8646266
0.15339999999999998	0.8704512
0.1536	0.8767669
0.1538	0.8854008
0.154	0.892607
0.15419999999999998	0.894436
0.15439999999999998	0.8932301
0.1546	0.89584655
0.1548	0.90473545
0.155	0.9096844
0.15519999999999998	0.90916234
0.15539999999999998	0.91595775
0.1556	0.9145358
0.1558	0.9206259
0.156	0.93253547
0.15619999999999998	0.94423527
0.15639999999999998	0.95440936
0.1566	0.96609026
0.1568	0.97467846
0.15699999999999997	0.9826248
0.15719999999999998	0.98868513
0.15739999999999998	0.9883682
0.1576	0.99436516
0.1578	0.9958893
0.15799999999999997	0.9874244
0.15819999999999998	0.97863585
0.15839999999999999	0.9743948
0.1586	0.9729566
0.1588	0.96429765
0.15899999999999997	0.95808476
0.15919999999999998	0.9616819
0.1594	0.96294403
0.1596	0.9697746
0.1598	0.97640204
0.15999999999999998	0.9856234
0.16019999999999998	0.9972317
0.1604	1.011559
0.1606	1.0174792
0.1608	1.0219868
0.16099999999999998	1.0277717
0.16119999999999998	1.038039
0.1614	1.0334507
0.1616	1.0285314
0.1618	1.0353069
0.16199999999999998	1.0447297
0.16219999999999998	1.0591267
0.1624	1.0721002
0.1626	1.0857159
0.16279999999999997	1.0900129
0.16299999999999998	1.0867982
0.16319999999999998	1.0843718
0.1634	1.0807267
0.1636	1.0780463
0.16379999999999997	1.0763963
0.16399999999999998	1.0744445
0.16419999999999998	1.0790523
0.1644	1.081739
0.1646	1.0899631
0.16479999999999997	1.0988606
0.16499999999999998	1.1103847
0.16519999999999999	1.1148022
0.1654	1.118415
0.1656	1.1201082
0.16579999999999998	1.120325
0.16599999999999998	1.1178484
0.1662	1.1086043
0.1664	1.1041067
0.1666	1.0920554
0.16679999999999998	1.078567
0.16699999999999998	1.0698313
0.1672	1.0657482
0.1674	1.058784
0.1676	1.0545554
0.16779999999999998	1.0502783
0.16799999999999998	1.0430512
0.1682	1.0413342
0.1684	1.040747
0.16859999999999997	1.0409757
0.16879999999999998	1.0440903
0.16899999999999998	1.040173
0.1692	1.0388228
0.1694	1.0349356
0.16959999999999997	1.0294418
0.16979999999999998	1.0191005
0.16999999999999998	1.0070667
0.1702	0.99510807
0.1704	0.9888955
0.17059999999999997	0.982116
0.17079999999999998	0.9784506
0.17099999999999999	0.9781202
0.1712	0.97523797
0.1714	0.9634468
0.17159999999999997	0.9540582
0.17179999999999998	0.95524913
0.172	0.96346086
0.1722	0.9654206
0.1724	0.9663515
0.17259999999999998	0.9714887
0.17279999999999998	0.97897476
0.173	0.9838068
0.1732	0.97785604
0.1734	0.97754735
0.17359999999999998	0.971058
0.17379999999999998	0.9684984
0.174	0.9615075
0.1742	0.96591324
0.17439999999999997	0.9745694
0.17459999999999998	0.97108215
0.17479999999999998	0.96353227
0.175	0.95253
0.1752	0.9443177
0.17539999999999997	0.9495534
0.17559999999999998	0.9583265
0.17579999999999998	0.96990913
0.176	0.9729636
0.1762	0.97850573
0.17639999999999997	0.9875363
0.17659999999999998	0.99040616
0.17679999999999998	0.9894515
0.177	0.9823364
0.1772	0.97334695
0.17739999999999997	0.97129154
0.17759999999999998	0.9683768
0.17779999999999999	0.96652406
0.178	0.97797275
0.1782	0.9836726
0.17839999999999998	0.98900855
0.17859999999999998	0.9858037
0.1788	0.9853412
0.179	0.9811658
0.17919999999999997	0.9769894
0.17939999999999998	0.9726455
0.17959999999999998	0.97036165
0.1798	0.96472555
0.18	0.9624945
0.18019999999999997	0.95722705
0.18039999999999998	0.9564773
0.18059999999999998	0.95662165
0.1808	0.9609257
0.181	0.9630529
0.18119999999999997	0.9613938
0.18139999999999998	0.95632684
0.18159999999999998	0.948529
0.1818	0.93697476
0.182	0.92814904
0.18219999999999997	0.91664743
0.18239999999999998	0.91126245
0.18259999999999998	0.90187114
0.1828	0.90295035
0.183	0.8926188
0.18319999999999997	0.8813304
0.18339999999999998	0.88268554
0.18359999999999999	0.8857331
0.1838	0.88699204
0.184	0.8887835
0.18419999999999997	0.8960558
0.18439999999999998	0.89921355
0.1846	0.89560765
0.1848	0.88939846
0.18499999999999997	0.8801776
0.18519999999999998	0.87691504
0.18539999999999998	0.8708437
0.1856	0.85864705
0.1858	0.8522498
0.18599999999999997	0.84857637
0.18619999999999998	0.8493849
0.18639999999999998	0.85604167
0.1866	0.854852
0.1868	0.8585019
0.18699999999999997	0.8616324
0.18719999999999998	0.86038107
0.18739999999999998	0.8563282
0.1876	0.86235636
0.1878	0.8703158
0.18799999999999997	0.87758416
0.18819999999999998	0.8832697
0.18839999999999998	0.89307696
0.1886	0.90137136
0.1888	0.9014132
0.18899999999999997	0.907926
0.18919999999999998	0.9100999
0.18939999999999999	0.9066877
0.1896	0.90304184
0.1898	0.9037444
0.18999999999999997	0.91160536
0.19019999999999998	0.91247404
0.19039999999999999	0.9130784
0.1906	0.9089916
0.19079999999999997	0.916885
0.19099999999999998	0.91761047
0.19119999999999998	0.9122471
0.1914	0.91180825
0.1916	0.9216311
0.19179999999999997	0.93026
0.19199999999999998	0.9369844
0.19219999999999998	0.93822855
0.1924	0.93559456
0.1926	0.93981344
0.19279999999999997	0.93571967
0.19299999999999998	0.9384201
0.19319999999999998	0.94651717
0.1934	0.9530301
0.1936	0.95373404
0.19379999999999997	0.9498755
0.19399999999999998	0.94664055
0.19419999999999998	0.9411529
0.1944	0.9432134
0.1946	0.9493367
0.19479999999999997	0.947635
0.19499999999999998	0.9488575
0.19519999999999998	0.95314664
0.1954	0.95383865
0.1956	0.945777
0.19579999999999997	0.94137144
0.19599999999999998	0.9407777
0.19619999999999999	0.95337546
0.1964	0.95814115
0.19659999999999997	0.96834934
0.19679999999999997	0.9822139
0.19699999999999998	0.9945666
0.1972	1.0030864
0.1974	1.0066202
0.19759999999999997	1.001129
0.19779999999999998	0.9941348
0.19799999999999998	0.9934083
0.1982	0.997834
0.1984	0.9998871
0.19859999999999997	0.9992775
0.19879999999999998	0.99527353
0.19899999999999998	0.9974956
0.1992	1.0073936
0.1994	1.0133364
0.19959999999999997	1.0206118
0.19979999999999998	1.0240694
0.19999999999999998	1.028156
0.2002	1.0323213
0.2004	1.0387623
0.20059999999999997	1.0453632
0.20079999999999998	1.0560492
0.20099999999999998	1.058662
0.2012	1.0576662
0.2014	1.0523752
0.20159999999999997	1.0566114
0.20179999999999998	1.0613986
0.20199999999999999	1.065078
0.2022	1.0678314
0.20239999999999997	1.071305
0.20259999999999997	1.0809325
0.20279999999999998	1.0785792
0.20299999999999999	1.0769378
0.2032	1.074662
0.20339999999999997	1.0654603
0.20359999999999998	1.0625088
0.20379999999999998	1.0641676
0.204	1.0694491
0.2042	1.0773206
0.20439999999999997	1.0766279
0.20459999999999998	1.0765955
0.20479999999999998	1.0817174
0.205	1.0827191
0.2052	1.0884086
0.20539999999999997	1.0978241
0.20559999999999998	1.1106076
0.20579999999999998	1.1210006
0.206	1.1295261
0.2062	1.1336414
0.20639999999999997	1.1305094
0.20659999999999998	1.1250061
0.20679999999999998	1.124469
0.207	1.1201874
0.2072	1.1094526
0.20739999999999997	1.103651
0.20759999999999998	1.0998079
0.20779999999999998	1.1008887
0.208	1.1017344
0.20819999999999997	1.1002924
0.20839999999999997	1.102798
0.20859999999999998	1.1015768
0.20879999999999999	1.0913818
0.209	1.0867882
0.20919999999999997	1.0780189
0.20939999999999998	1.0696067
0.20959999999999998	1.0588313
0.2098	1.0590531
0.21	1.0650383
0.21019999999999997	1.0687174
0.21039999999999998	1.0665377
0.21059999999999998	1.0685937
0.2108	1.0722597
0.211	1.0760846
0.21119999999999997	1.0829213
0.21139999999999998	1.0975753
0.21159999999999998	1.1065916
0.2118	1.1152905
0.212	1.1212785
0.21219999999999997	1.1198564
0.21239999999999998	1.120494
0.21259999999999998	1.1213002
0.2128	1.1183572
0.213	1.120075
0.21319999999999997	1.1102213
0.21339999999999998	1.1113522
0.21359999999999998	1.1060108
0.2138	1.0944812
0.21399999999999997	1.0890093
0.21419999999999997	1.0841637
0.21439999999999998	1.0854908
0.21459999999999999	1.0859771
0.2148	1.0905683
0.21499999999999997	1.0920542
0.21519999999999997	1.0865498
0.21539999999999998	1.0869929
0.21559999999999999	1.0882276
0.2158	1.0836917
0.21599999999999997	1.0723987
0.21619999999999998	1.0601447
0.21639999999999998	1.050367
0.2166	1.0483495
0.2168	1.0392762
0.21699999999999997	1.0341352
0.21719999999999998	1.0345889
0.21739999999999998	1.0368962
0.2176	1.0335473
0.2178	1.0299519
0.21799999999999997	1.0240515
0.21819999999999998	1.0260298
0.21839999999999998	1.0370828
0.2186	1.040177
0.2188	1.0372217
0.21899999999999997	1.0462271
0.21919999999999998	1.0608845
0.21939999999999998	1.0605578
0.2196	1.0606345
0.21979999999999997	1.0681456
0.21999999999999997	1.0624326
0.22019999999999998	1.0536932
0.22039999999999998	1.05199
0.2206	1.0547103
0.22079999999999997	1.0579603
0.22099999999999997	1.0572629
0.22119999999999998	1.0644373
0.22139999999999999	1.0687712
0.2216	1.0753787
0.22179999999999997	1.0863256
0.22199999999999998	1.0948492
0.22219999999999998	1.0977373
0.2224	1.1043248
0.2226	1.0962344
0.22279999999999997	1.0836985
0.22299999999999998	1.0760908
0.22319999999999998	1.0704939
0.2234	1.0696499
0.2236	1.0673001
0.22379999999999997	1.0616994
0.22399999999999998	1.0653486
0.22419999999999998	1.0658153
0.2244	1.0570301
0.2246	1.055383
0.22479999999999997	1.0403596
0.22499999999999998	1.0412138
0.22519999999999998	1.0410998
0.2254	1.033933
0.22559999999999997	1.0286504
0.22579999999999997	1.0270109
0.22599999999999998	1.0273712
0.22619999999999998	1.0267112
0.2264	1.031103
0.22659999999999997	1.0374719
0.22679999999999997	1.044629
0.22699999999999998	1.0432369
0.22719999999999999	1.0400517
0.2274	1.0366241
0.22759999999999997	1.0351735
0.22779999999999997	1.0244591
0.22799999999999998	1.0092499
0.2282	0.99711365
0.2284	0.99122214
0.22859999999999997	0.9859203
0.22879999999999998	0.9879188
0.22899999999999998	0.9879226
0.2292	0.9925634
0.2294	0.99878395
0.22959999999999997	0.9987135
0.22979999999999998	0.99762493
0.22999999999999998	0.99992746
0.2302	0.9996006
0.2304	1.0059136
0.23059999999999997	1.0060985
0.23079999999999998	1.0044631
0.23099999999999998	1.0029783
0.2312	1.0003585
0.23139999999999997	0.9894893
0.23159999999999997	0.9848613
0.23179999999999998	0.9773298
0.23199999999999998	0.9797044
0.2322	0.9879223
0.23239999999999997	0.991276
0.23259999999999997	0.99584794
0.23279999999999998	1.0017982
0.23299999999999998	0.9941433
0.2332	0.98796844
0.23339999999999997	0.9771987
0.23359999999999997	0.9677537
0.23379999999999998	0.9577631
0.23399999999999999	0.95044106
0.2342	0.9490706
0.23439999999999997	0.9426829
0.23459999999999998	0.9396709
0.23479999999999998	0.9393354
0.235	0.94524926
0.2352	0.9455704
0.23539999999999997	0.93984103
0.23559999999999998	0.932176
0.23579999999999998	0.9278712
0.236	0.9318668
0.23619999999999997	0.9310328
0.23639999999999997	0.92977047
0.23659999999999998	0.9335723
0.23679999999999998	0.939597
0.237	0.94517326
0.23719999999999997	0.94841695
0.23739999999999997	0.951412
0.23759999999999998	0.9504259
0.23779999999999998	0.94911015
0.238	0.94545805
0.23819999999999997	0.9564442
0.23839999999999997	0.9685923
0.23859999999999998	0.9772141
0.23879999999999998	0.9875644
0.239	0.9948232
0.23919999999999997	1.0046704
0.23939999999999997	1.017635
0.23959999999999998	1.0282191
0.23979999999999999	1.0311906
0.24	1.0303524
0.24019999999999997	1.0321625
0.24039999999999997	1.027755
0.24059999999999998	1.0258889
0.2408	1.0283476
0.241	1.0393313
0.24119999999999997	1.0449711
0.24139999999999998	1.0397977
0.24159999999999998	1.028823
0.2418	1.012833
0.24199999999999997	1.0090641
0.24219999999999997	1.0223767
0.24239999999999998	1.0242884
0.24259999999999998	1.017572
0.2428	1.0081651
0.24299999999999997	1.0066025
0.24319999999999997	1.0070041
0.24339999999999998	1.014877
0.24359999999999998	1.0152758
0.2438	1.0135188
0.24399999999999997	1.008965
0.24419999999999997	1.00396
0.24439999999999998	0.9958834
0.24459999999999998	0.995868
0.2448	1.005872
0.24499999999999997	1.0147674
0.24519999999999997	1.0129294
0.24539999999999998	1.0134509
0.24559999999999998	1.0099797
0.2458	1.004775
0.24599999999999997	0.99751496
0.24619999999999997	0.9837044
0.24639999999999998	0.9724766
0.24659999999999999	0.9616006
0.2468	0.94898736
0.24699999999999997	0.94119173
0.24719999999999998	0.93307745
0.24739999999999998	0.9251186
0.2476	0.9274967
0.24779999999999996	0.924881
0.24799999999999997	0.9166023
0.24819999999999998	0.9158986
0.24839999999999998	0.9216104
0.2486	0.92471445
0.24879999999999997	0.9265931
0.24899999999999997	0.93216
0.24919999999999998	0.9342653
0.24939999999999998	0.93011844
0.2496	0.92627203
0.24979999999999997	0.9296491
0.24999999999999997	0.93138045
0.2502	0.9232784
0.25039999999999996	0.91353047
0.2506	0.90580446
0.25079999999999997	0.904539
0.251	0.89616674
0.2512	0.88467014
0.25139999999999996	0.8851204
0.2516	0.88999945
0.25179999999999997	0.8900891
0.252	0.89550436
0.2522	0.9053388
0.25239999999999996	0.90619904
0.2526	0.90692824
0.25279999999999997	0.9148926
0.253	0.9245201
0.2532	0.9245581
0.25339999999999996	0.916669
0.2536	0.91813326
0.25379999999999997	0.9153253
0.254	0.9079591
0.2542	0.90035
0.25439999999999996	0.88940126
0.2546	0.88841623
0.25479999999999997	0.88580096
0.255	0.8909114
0.2552	0.8946036
0.25539999999999996	0.89039
0.2556	0.88559616
0.25579999999999997	0.88608134
0.256	0.886944
0.2562	0.89445674
0.25639999999999996	0.8961098
0.2566	0.89468426
0.2568	0.8885583
0.25699999999999995	0.88076633
0.2572	0.8778033
0.25739999999999996	0.8809947
0.2576	0.8853318
0.2578	0.8855076
0.25799999999999995	0.8908018
0.2582	0.89026624
0.25839999999999996	0.8956766
0.2586	0.8934538
0.2588	0.8952416
0.25899999999999995	0.90121394
0.2592	0.89946526
0.25939999999999996	0.91573006
0.2596	0.9283671
0.2598	0.9333946
0.25999999999999995	0.9319219
0.2602	0.92648363
0.26039999999999996	0.923277
0.2606	0.91316444
0.2608	0.90729254
0.26099999999999995	0.90071607
0.2612	0.89494
0.26139999999999997	0.8969718
0.2616	0.8951899
0.2618	0.8981092
0.26199999999999996	0.9003477
0.2622	0.8963005
0.26239999999999997	0.89423656
0.2626	0.88918746
0.2628	0.89352775
0.26299999999999996	0.89702743
0.2632	0.90488046
0.26339999999999997	0.90849143
0.2636	0.91322714
0.2638	0.925539
0.26399999999999996	0.9329071
0.2642	0.93978024
0.26439999999999997	0.93888617
0.2646	0.94315296
0.2648	0.94346553
0.26499999999999996	0.9383621
0.2652	0.9335764
0.26539999999999997	0.91759723
0.2656	0.90684813
0.2658	0.90259844
0.26599999999999996	0.9087725
0.2662	0.90104
0.26639999999999997	0.8974381
0.2666	0.89235336
0.2668	0.8888207
0.26699999999999996	0.8914491
0.2672	0.8926173
0.26739999999999997	0.8945672
0.26759999999999995	0.89847577
0.2678	0.9101537
0.26799999999999996	0.9077458
0.2682	0.9039772
0.26839999999999997	0.89683235
0.26859999999999995	0.88875085
0.2688	0.8811545
0.26899999999999996	0.8797302
0.2692	0.8736619
0.2694	0.87061226
0.26959999999999995	0.87638915
0.2698	0.87621385
0.26999999999999996	0.86838293
0.2702	0.86207944
0.2704	0.85309136
0.27059999999999995	0.84441465
0.2708	0.8376514
0.27099999999999996	0.8341727
0.2712	0.8341362
0.2714	0.82891434
0.27159999999999995	0.8311813
0.2718	0.83957773
0.27199999999999996	0.83859503
0.2722	0.8415473
0.2724	0.83807486
0.27259999999999995	0.8309276
0.2728	0.8292399
0.27299999999999996	0.8294254
0.2732	0.82821923
0.2734	0.82615227
0.27359999999999995	0.8245319
0.2738	0.82370645
0.27399999999999997	0.82093483
0.2742	0.82485664
0.2744	0.82114655
0.27459999999999996	0.81861544
0.2748	0.8158246
0.27499999999999997	0.8181513
0.2752	0.8211852
0.2754	0.8232379
0.27559999999999996	0.8220872
0.2758	0.8196388
0.27599999999999997	0.82071275
0.2762	0.8202766
0.2764	0.81910604
0.27659999999999996	0.81230974
0.2768	0.8085602
0.27699999999999997	0.80448645
0.2772	0.79799783
0.2774	0.79414016
0.27759999999999996	0.7849558
0.2778	0.7822909
0.27799999999999997	0.79376656
0.2782	0.80205727
0.2784	0.80637515
0.27859999999999996	0.8212322
0.2788	0.8252038
0.27899999999999997	0.83078504
0.27919999999999995	0.8345254
0.2794	0.83006054
0.27959999999999996	0.8257586
0.2798	0.8292515
0.27999999999999997	0.83110446
0.28019999999999995	0.8306823
0.2804	0.8264477
0.28059999999999996	0.8278482
0.2808	0.82244253
0.28099999999999997	0.82031846
0.28119999999999995	0.8122417
0.2814	0.8027819
0.28159999999999996	0.80549663
0.2818	0.8056294
0.282	0.80803365
0.28219999999999995	0.80212706
0.2824	0.79536957
0.28259999999999996	0.7986085
0.2828	0.8036617
0.283	0.80744296
0.28319999999999995	0.81014717
0.2834	0.8170636
0.28359999999999996	0.8199337
0.2838	0.8264178
0.284	0.8347921
0.28419999999999995	0.8436961
0.2844	0.85406935
0.28459999999999996	0.86398554
0.2848	0.8759128
0.285	0.8823014
0.28519999999999995	0.88172436
0.2854	0.8766667
0.28559999999999997	0.87797433
0.2858	0.8916492
0.286	0.9062277
0.28619999999999995	0.9204523
0.2864	0.92621785
0.28659999999999997	0.9294167
0.2868	0.92921793
0.287	0.9378594
0.28719999999999996	0.9389008
0.2874	0.9342029
0.28759999999999997	0.9320708
0.2878	0.9281346
0.288	0.92871135
0.28819999999999996	0.928013
0.2884	0.9339807
0.28859999999999997	0.9346597
0.2888	0.9289472
0.289	0.92400664
0.28919999999999996	0.9225268
0.2894	0.92228436
0.28959999999999997	0.9200388
0.2898	0.90963113
0.29	0.9067237
0.29019999999999996	0.90950847
0.2904	0.9120966
0.29059999999999997	0.91839296
0.29079999999999995	0.92598623
0.291	0.9243243
0.29119999999999996	0.9296246
0.2914	0.9307195
0.29159999999999997	0.93927425
0.29179999999999995	0.9465198
0.292	0.9521765
0.29219999999999996	0.95798814
0.2924	0.9590914
0.29259999999999997	0.9615681
0.29279999999999995	0.9568276
0.293	0.9488301
0.29319999999999996	0.94788754
0.2934	0.9515848
0.29359999999999997	0.95330787
0.29379999999999995	0.95007646
0.294	0.9426409
0.29419999999999996	0.9416122
0.2944	0.9447769
0.2946	0.94972277
0.29479999999999995	0.9464547
0.295	0.9485203
0.29519999999999996	0.95255864
0.2954	0.96042395
0.2956	0.96819234
0.29579999999999995	0.9796595
0.296	0.98655534
0.29619999999999996	0.9946343
0.2964	0.9956565
0.2966	0.9905338
0.29679999999999995	0.98041713
0.297	0.98322153
0.29719999999999996	0.9891625
0.2974	0.9814805
0.2976	0.9789719
0.29779999999999995	0.97349614
0.298	0.97201866
0.29819999999999997	0.97464067
0.2984	0.97643536
0.2986	0.97525334
0.29879999999999995	0.9789306
0.299	0.98453784
0.29919999999999997	0.986026
0.2994	0.9843348
0.2996	0.9897877
0.29979999999999996	0.9918539
0.3	0.9991005
0.30019999999999997	1.0087578
0.3004	1.0080688
0.3006	1.009683
0.30079999999999996	1.0153344
0.301	1.0214732
0.30119999999999997	1.0168618
0.3014	1.0146922
0.3016	1.0096349
0.30179999999999996	1.0060697
0.302	1.0016879
0.30219999999999997	0.995681
0.30239999999999995	1.0059819
0.3026	1.004435
0.30279999999999996	1.0003527
0.303	1.0017209
0.30319999999999997	1.0062678
0.30339999999999995	1.0143209
0.3036	1.0121698
0.30379999999999996	1.0052855
0.304	0.992112
0.30419999999999997	0.983586
0.30439999999999995	0.9798194
0.3046	0.9768108
0.30479999999999996	0.97445637
0.305	0.96955687
0.30519999999999997	0.9654447
0.30539999999999995	0.9629134
0.3056	0.9667692
0.30579999999999996	0.9799408
0.306	0.9691197
0.30619999999999997	0.9616053
0.30639999999999995	0.9543646
0.3066	0.95115834
0.30679999999999996	0.94626635
0.307	0.9435668
0.3072	0.93791056
0.30739999999999995	0.9296726
0.3076	0.92225516
0.30779999999999996	0.92107236
0.308	0.9268037
0.3082	0.9331668
0.30839999999999995	0.93033224
0.3086	0.93246484
0.30879999999999996	0.93088603
0.309	0.9335708
0.3092	0.9377193
0.30939999999999995	0.945158
0.3096	0.94455636
0.30979999999999996	0.94442624
0.31	0.9516266
0.3102	0.9619833
0.31039999999999995	0.9699282
0.3106	0.9703487
0.31079999999999997	0.97350866
0.311	0.98238724
0.3112	0.98998415
0.31139999999999995	0.987397
0.3116	0.98278797
0.31179999999999997	0.98504364
0.312	0.98968554
0.3122	0.98996
0.31239999999999996	0.9857512
0.3126	0.98738253
0.31279999999999997	0.98111725
0.31299999999999994	0.9760125
0.3132	0.9753222
0.31339999999999996	0.96809894
0.3136	0.95611936
0.31379999999999997	0.946105
0.31399999999999995	0.94347125
0.3142	0.93837696
0.31439999999999996	0.9382557
0.3146	0.9393349
0.31479999999999997	0.9398349
0.31499999999999995	0.9381428
0.3152	0.92715764
0.31539999999999996	0.91985345
0.3156	0.9269114
0.31579999999999997	0.9336281
0.31599999999999995	0.93309844
0.3162	0.9310713
0.31639999999999996	0.9403382
0.3166	0.94500154
0.31679999999999997	0.945543
0.31699999999999995	0.94360757
0.3172	0.9426864
0.31739999999999996	0.9342272
0.3176	0.9296339
0.31779999999999997	0.9322438
0.31799999999999995	0.9329536
0.3182	0.9333033
0.31839999999999996	0.9369136
0.3186	0.9387026
0.3188	0.93902344
0.31899999999999995	0.94204044
0.3192	0.9485343
0.31939999999999996	0.95055056
0.3196	0.95102775
0.3198	0.9538371
0.31999999999999995	0.9645629
0.3202	0.97109187
0.32039999999999996	0.9731334
0.3206	0.97337574
0.3208	0.9747573
0.32099999999999995	0.9777349
0.3212	0.9684032
0.32139999999999996	0.9533891
0.3216	0.93680876
0.3218	0.93230456
0.32199999999999995	0.9486281
0.3222	0.95587623
0.32239999999999996	0.95577645
0.3226	0.9501807
0.3228	0.9436431
0.32299999999999995	0.9420844
0.3232	0.9391167
0.32339999999999997	0.93802077
0.3236	0.9420967
0.3238	0.9466172
0.32399999999999995	0.94441116
0.3242	0.9372695
0.32439999999999997	0.92601115
0.32459999999999994	0.9175886
0.3248	0.9051749
0.32499999999999996	0.89098984
0.3252	0.8891783
0.32539999999999997	0.89796335
0.32559999999999995	0.90756196
0.3258	0.9112655
0.32599999999999996	0.9195395
0.3262	0.9283292
0.32639999999999997	0.9401527
0.32659999999999995	0.9479277
0.3268	0.9558914
0.32699999999999996	0.96096367
0.3272	0.9619838
0.32739999999999997	0.9547602
0.32759999999999995	0.9537209
0.3278	0.9574081
0.32799999999999996	0.9497384
0.3282	0.94174254
0.32839999999999997	0.9262024
0.32859999999999995	0.91259694
0.3288	0.90828437
0.32899999999999996	0.90970904
0.3292	0.9154875
0.32939999999999997	0.92440176
0.32959999999999995	0.9341679
0.3298	0.9379036
0.32999999999999996	0.93559587
0.3302	0.9375355
0.33039999999999997	0.9445781
0.33059999999999995	0.9393717
0.3308	0.9251765
0.33099999999999996	0.9121795
0.3312	0.90337914
0.3314	0.8954824
0.33159999999999995	0.89316535
0.3318	0.89179116
0.33199999999999996	0.8857097
0.3322	0.8820855
0.3324	0.8827623
0.33259999999999995	0.8859464
0.3328	0.883564
0.33299999999999996	0.87791026
0.3332	0.8784991
0.3334	0.8863556
0.33359999999999995	0.8945798
0.3338	0.9044013
0.33399999999999996	0.91260356
0.3342	0.9198003
0.3344	0.9216419
0.33459999999999995	0.9199855
0.3348	0.9257338
0.33499999999999996	0.9249891
0.3352	0.92061883
0.3354	0.9249811
0.33559999999999995	0.93371284
0.3358	0.9433374
0.33599999999999997	0.94687325
0.33619999999999994	0.9423381
0.3364	0.944998
0.33659999999999995	0.9487805
0.3368	0.9505134
0.33699999999999997	0.94723207
0.33719999999999994	0.94539565
0.3374	0.9451675
0.33759999999999996	0.9439608
0.3378	0.94243675
0.33799999999999997	0.93657285
0.33819999999999995	0.9375517
0.3384	0.9407175
0.33859999999999996	0.9352464
0.3388	0.92905855
0.33899999999999997	0.9248033
0.33919999999999995	0.91777945
0.3394	0.91379535
0.33959999999999996	0.91514695
0.3398	0.91959995
0.33999999999999997	0.91853744
0.34019999999999995	0.9226673
0.3404	0.91228473
0.34059999999999996	0.9018861
0.3408	0.8885741
0.34099999999999997	0.8780888
0.34119999999999995	0.86764085
0.3414	0.8559579
0.34159999999999996	0.8475219
0.3418	0.8379974
0.34199999999999997	0.8235546
0.34219999999999995	0.8135398
0.3424	0.8088913
0.34259999999999996	0.8108835
0.3428	0.80760056
0.34299999999999997	0.7984261
0.34319999999999995	0.7894643
0.3434	0.7875381
0.34359999999999996	0.7849809
0.3438	0.7760294
0.344	0.7722792
0.34419999999999995	0.7775961
0.3444	0.7717367
0.34459999999999996	0.77296424
0.3448	0.7817483
0.345	0.7908039
0.34519999999999995	0.8001017
0.3454	0.809813
0.34559999999999996	0.81026167
0.3458	0.80642176
0.346	0.80636275
0.34619999999999995	0.82149357
0.3464	0.837261
0.34659999999999996	0.85263985
0.3468	0.8556927
0.347	0.85634786
0.34719999999999995	0.8529318
0.3474	0.8576912
0.34759999999999996	0.8584823
0.34779999999999994	0.8519721
0.348	0.8533203
0.34819999999999995	0.8611714
0.3484	0.85861355
0.34859999999999997	0.8619071
0.34879999999999994	0.8649191
0.349	0.865745
0.34919999999999995	0.8633553
0.3494	0.85718346
0.34959999999999997	0.8411929
0.34979999999999994	0.8316062
0.35	0.82868665
0.35019999999999996	0.8290542
0.3504	0.83416414
0.35059999999999997	0.83861065
0.35079999999999995	0.83727926
0.351	0.8330534
0.35119999999999996	0.826677
0.3514	0.82840407
0.35159999999999997	0.8332196
0.35179999999999995	0.83391553
0.352	0.84100044
0.35219999999999996	0.8488398
0.3524	0.8601488
0.35259999999999997	0.8688406
0.35279999999999995	0.875882
0.353	0.8685859
0.35319999999999996	0.8694119
0.3534	0.8734341
0.35359999999999997	0.8733265
0.35379999999999995	0.87173814
0.354	0.87232745
0.35419999999999996	0.87384653
0.3544	0.8750139
0.35459999999999997	0.87519485
0.35479999999999995	0.87925917
0.355	0.88723767
0.35519999999999996	0.89321023
0.3554	0.89330447
0.35559999999999997	0.88876784
0.35579999999999995	0.8889508
0.356	0.8979293
0.35619999999999996	0.9091376
0.3564	0.916715
0.3566	0.92763186
0.35679999999999995	0.93720394
0.357	0.93849546
0.35719999999999996	0.93903434
0.3574	0.9369772
0.3576	0.9410482
0.35779999999999995	0.9473302
0.358	0.94407326
0.35819999999999996	0.93795216
0.35839999999999994	0.9366685
0.3586	0.9366849
0.35879999999999995	0.9446681
0.359	0.94491994
0.35919999999999996	0.9435675
0.35939999999999994	0.94225425
0.3596	0.9374531
0.35979999999999995	0.92991555
0.36	0.9278048
0.36019999999999996	0.9217039
0.36039999999999994	0.9143716
0.3606	0.9067839
0.36079999999999995	0.9002858
0.361	0.89627373
0.36119999999999997	0.90203965
0.36139999999999994	0.9108691
0.3616	0.9149263
0.36179999999999995	0.9225156
0.362	0.92870694
0.36219999999999997	0.9283513
0.36239999999999994	0.9267248
0.3626	0.9210916
0.36279999999999996	0.92564994
0.363	0.93367326
0.36319999999999997	0.94171804
0.36339999999999995	0.94664
0.3636	0.94597006
0.36379999999999996	0.94725364
0.364	0.95443827
0.36419999999999997	0.9609808
0.36439999999999995	0.9627166
0.3646	0.96004945
0.36479999999999996	0.96713984
0.365	0.97514254
0.36519999999999997	0.98154706
0.36539999999999995	0.98567307
0.3656	0.9906866
0.36579999999999996	0.990702
0.366	0.986847
0.36619999999999997	0.9887924
0.36639999999999995	0.985272
0.3666	0.9850507
0.36679999999999996	0.98766613
0.367	0.99311405
0.36719999999999997	1.0069256
0.36739999999999995	1.0172918
0.3676	1.0111954
0.36779999999999996	1.0032762
0.368	1.0015349
0.36819999999999997	1.0013521
0.36839999999999995	1.0124279
0.3686	1.0210366
0.36879999999999996	1.0240622
0.369	1.021823
0.3692	1.0156114
0.36939999999999995	1.0100361
0.3696	1.0030489
0.36979999999999996	1.0012617
0.36999999999999994	0.9972435
0.3702	0.9914679
0.37039999999999995	0.9923472
0.3706	0.98090535
0.37079999999999996	0.971067
0.37099999999999994	0.97000206
0.3712	0.9617366
0.37139999999999995	0.96341777
0.3716	0.96544695
0.37179999999999996	0.97420096
0.37199999999999994	0.9941376
0.3722	1.0080296
0.37239999999999995	1.0080856
0.3726	1.0044472
0.37279999999999996	1.004808
0.37299999999999994	0.9989198
0.3732	0.9963143
0.37339999999999995	1.0009437
0.3736	1.0060389
0.37379999999999997	1.0108812
0.37399999999999994	1.0048239
0.3742	0.98818284
0.37439999999999996	0.9801792
0.3746	0.97818094
0.37479999999999997	0.9722796
0.37499999999999994	0.9689629
0.3752	0.9643326
0.37539999999999996	0.9632975
0.3756	0.9673602
0.37579999999999997	0.9649869
0.37599999999999995	0.96024376
0.3762	0.9615241
0.37639999999999996	0.9620706
0.3766	0.96551144
0.37679999999999997	0.96203244
0.37699999999999995	0.9563642
0.3772	0.95417196
0.37739999999999996	0.9518573
0.3776	0.94274896
0.37779999999999997	0.9355054
0.37799999999999995	0.93062735
0.3782	0.9272024
0.37839999999999996	0.92270166
0.3786	0.91614884
0.37879999999999997	0.9163906
0.37899999999999995	0.91853625
0.3792	0.92103976
0.37939999999999996	0.9219873
0.3796	0.9206403
0.37979999999999997	0.9166118
0.37999999999999995	0.916872
0.3802	0.9213719
0.38039999999999996	0.9277464
0.3806	0.9350252
0.38079999999999997	0.9458265
0.38099999999999995	0.95500726
0.3812	0.95559186
0.38139999999999996	0.9625093
0.38159999999999994	0.9620738
0.3818	0.96081644
0.38199999999999995	0.9575967
0.3822	0.95726025
0.38239999999999996	0.95955837
0.38259999999999994	0.9529913
0.3828	0.9424831
0.38299999999999995	0.9290376
0.3832	0.916327
0.38339999999999996	0.9108713
0.38359999999999994	0.9141977
0.3838	0.92083764
0.38399999999999995	0.921665
0.3842	0.91625434
0.38439999999999996	0.91481906
0.38459999999999994	0.9171179
0.3848	0.912413
0.38499999999999995	0.9095158
0.3852	0.9154574
0.38539999999999996	0.923997
0.38559999999999994	0.9288829
0.3858	0.92937
0.38599999999999995	0.9282833
0.3862	0.9266338
0.38639999999999997	0.9330456
0.38659999999999994	0.94020724
0.3868	0.9400576
0.38699999999999996	0.9331277
0.3872	0.9225352
0.38739999999999997	0.9128957
0.38759999999999994	0.91086876
0.3878	0.9190792
0.38799999999999996	0.92048764
0.3882	0.91801745
0.38839999999999997	0.91418606
0.38859999999999995	0.9112805
0.3888	0.9074434
0.38899999999999996	0.90100604
0.3892	0.8998568
0.38939999999999997	0.9006118
0.38959999999999995	0.8971792
0.3898	0.8963318
0.38999999999999996	0.8924674
0.3902	0.88919824
0.39039999999999997	0.8896702
0.39059999999999995	0.894751
0.3908	0.9015698
0.39099999999999996	0.8973383
0.3912	0.89625216
0.39139999999999997	0.9006058
0.39159999999999995	0.9095874
0.3918	0.91523296
0.39199999999999996	0.91347176
0.3922	0.9146793
0.39239999999999997	0.9179284
0.39259999999999995	0.91078854
0.3928	0.903455
0.39299999999999996	0.90791225
0.39319999999999994	0.9127256
0.39339999999999997	0.91615075
0.39359999999999995	0.9154097
0.3938	0.9127679
0.39399999999999996	0.89726865
0.39419999999999994	0.8925775
0.3944	0.8945528
0.39459999999999995	0.89184123
0.3948	0.8903473
0.39499999999999996	0.8819721
0.39519999999999994	0.8815541
0.3954	0.8799004
0.39559999999999995	0.88269794
0.3958	0.8877128
0.39599999999999996	0.8855104
0.39619999999999994	0.8842998
0.3964	0.8809021
0.39659999999999995	0.875569
0.3968	0.865825
0.39699999999999996	0.8626332
0.39719999999999994	0.85915357
0.3974	0.8582923
0.39759999999999995	0.8562807
0.3978	0.8584676
0.39799999999999996	0.86277574
0.39819999999999994	0.8688971
0.3984	0.8763581
0.39859999999999995	0.8769253
0.3988	0.86639035
0.39899999999999997	0.86110777
0.39919999999999994	0.8568909
0.3994	0.8440766
0.39959999999999996	0.83601695
[truncated: 55,501 more rows]
