# Supplementary material for: Navigating protein landscapes with a machine-learned transferable coarse-grained model
Source: Nat Chem. 2025 Jul 18;17(8):1284–92. doi: 10.1038/s41557-025-01874-0 (PMC12313527; doi:10.1038/s41557-025-01874-0)
Supplement: Supplementary file 6 — .csv files with ddG data. [file 41557_2025_1874_MOESM6_ESM.zip]

Archive with 2 entries (1 files):
- fig_data/
- fig_data/1d3z_ddG.csv
