# Supplementary material for: Navigating protein landscapes with a machine-learned transferable coarse-grained model
Source: Nat Chem. 2025 Jul 18;17(8):1284–92. doi: 10.1038/s41557-025-01874-0 (PMC12313527; doi:10.1038/s41557-025-01874-0)
Supplement: Supplementary file 6 — .csv files with ddG data. [file 41557_2025_1874_MOESM6_ESM.zip › fig_data/1d3z_ddG.csv]

mutations	model_ddG	exp_ddG	model_std
I3V	0.4865923078871173	1.18	0.012147069508258019
I3A	4.114723406742774	3.18	0.14157448543640783
V5A	3.0367959689869855	2.41	0.14020867219948355
T7A	0.7117986912423268	1.37	0.1015807127752098
T9A	0.7675144549169172	-0.06	0.04686839774122863
I13V	-0.12472340570555861	1.16	0.015646630517422284
I13A	1.6362308560044256	3.4	0.14221014492779707
L15A	0.9111644400335082	3.85	0.03277673243269981
V17A	2.4161377107792994	1.65	0.12400313716496501
D21N	-1.4130597945723251	0.85	0.028888841252307458
T22A	0.8876973055767474	1.74	0.0511505726642854
I23V	-0.1894731975412026	0.45	0.017854890880029207
I23A	1.6691966790917527	2.78	0.14981941107076915
I23G	5.238517080820661	3.58	0.6987970785235081
V26A	1.543028675318077	3.37	0.09857497077390169
K27A	-0.024486119449399015	2.56	0.04794341955887624
A28G	0.7307467919143631	0.52	0.4282463519316473
I30V	0.8111889196591314	1.21	0.023689236137659248
I30A	2.2244218181165256	3.22	0.329036007117713
Q41A	0.16504218942696536	1.46	0.01892559804321841
L43A	2.3219114700472776	4.36	0.06087501895866251
L50A	0.9622765553268728	2.73	0.03804034214360981
L56A	2.281995653012459	4.05	0.027677174551616803
I61V	0.17052601840404658	1.12	0.01365558386341974
I61A	3.0372757524397644	3.23	0.2496935823513791
L67A	1.4767351838667657	2.57	0.147701141232312
L69A	1.3726544503829696	3.05	0.06517957193158012
